# Supplementary material for: Structural insight into small molecule action on Frizzleds
Source: Nat Commun. 2020 Jan 21;11:414. doi: 10.1038/s41467-019-14149-3 (PMC6972889; doi:10.1038/s41467-019-14149-3)
Supplement: Supplementary file 26 — Supplementary Data 25 [file 41467_2019_14149_MOESM26_ESM.txt]

HELIX    1   1 SER A  192  ILE A  222  1                                  31
HELIX    2   2 ARG A  232  CYS A  260  1                                  29
HELIX    3   3 LYS A  280  GLY A  312  1                                  33
HELIX    4   4 ALA A  324  ALA A  344  1                                  21
HELIX    5   5 ASP A  365  VAL A  399  1                                  35
HELIX    6   6 GLY A  404  TYR A  457  1                                  54
HELIX    7   7 LEU A  473  VAL A  494  1                                  22
HELIX    8   8 LYS A  498  PHE A  506  1                                   9
ATOM      1  N   ASP A 156     -29.007  86.579 -16.829  1.00  0.00           N
ATOM      2  CA  ASP A 156     -28.061  86.234 -15.688  1.00  0.00           C
ATOM      3  C   ASP A 156     -28.854  85.890 -14.411  1.00  0.00           C
ATOM      4  O   ASP A 156     -30.061  85.761 -14.345  1.00  0.00           O
ATOM      5  CB  ASP A 156     -27.118  87.466 -15.480  1.00  0.00           C
ATOM      6  CG  ASP A 156     -25.859  87.203 -14.692  1.00  0.00           C
ATOM      7  OD1 ASP A 156     -25.259  88.158 -14.226  1.00  0.00           O
ATOM      8  OD2 ASP A 156     -25.462  85.989 -14.489  1.00  0.00           O
ATOM      9  HA  ASP A 156     -27.496  85.357 -15.966  1.00  0.00           H
ATOM     10  HB1 ASP A 156     -27.647  88.324 -15.010  1.00  0.00           H
ATOM     11  HB2 ASP A 156     -26.701  87.717 -16.479  1.00  0.00           H
ATOM     12  HT1 ASP A 156     -29.625  87.326 -16.452  1.00  0.00           H
ATOM     13  HT2 ASP A 156     -29.477  85.717 -17.169  1.00  0.00           H
ATOM     14  HT3 ASP A 156     -28.378  86.949 -17.571  1.00  0.00           H
ATOM     15  N   ILE A 157     -28.099  85.481 -13.393  1.00  0.00           N
ATOM     16  CA  ILE A 157     -28.447  85.046 -12.028  1.00  0.00           C
ATOM     17  C   ILE A 157     -28.555  86.246 -11.018  1.00  0.00           C
ATOM     18  O   ILE A 157     -27.731  87.182 -11.037  1.00  0.00           O
ATOM     19  CB  ILE A 157     -27.672  83.815 -11.592  1.00  0.00           C
ATOM     20  CG1 ILE A 157     -28.488  82.947 -10.627  1.00  0.00           C
ATOM     21  CG2 ILE A 157     -26.360  84.213 -10.932  1.00  0.00           C
ATOM     22  CD  ILE A 157     -29.637  82.132 -11.336  1.00  0.00           C
ATOM     23  HN  ILE A 157     -27.130  85.512 -13.622  1.00  0.00           H
ATOM     24  HA  ILE A 157     -29.487  84.755 -12.041  1.00  0.00           H
ATOM     25  HB  ILE A 157     -27.497  83.193 -12.496  1.00  0.00           H
ATOM     26 1HG1 ILE A 157     -28.786  83.587  -9.769  1.00  0.00           H
ATOM     27 2HG1 ILE A 157     -27.769  82.258 -10.135  1.00  0.00           H
ATOM     28 1HG2 ILE A 157     -25.766  84.960 -11.500  1.00  0.00           H
ATOM     29 2HG2 ILE A 157     -25.722  83.340 -10.679  1.00  0.00           H
ATOM     30 3HG2 ILE A 157     -26.587  84.585  -9.909  1.00  0.00           H
ATOM     31  HD1 ILE A 157     -29.344  81.069 -11.473  1.00  0.00           H
ATOM     32  HD2 ILE A 157     -29.878  82.500 -12.356  1.00  0.00           H
ATOM     33  HD3 ILE A 157     -30.515  82.217 -10.660  1.00  0.00           H
ATOM     34  N   GLY A 158     -29.517  86.256 -10.094  1.00  0.00           N
ATOM     35  CA  GLY A 158     -29.609  87.325  -9.043  1.00  0.00           C
ATOM     36  C   GLY A 158     -29.065  86.953  -7.706  1.00  0.00           C
ATOM     37  O   GLY A 158     -29.170  87.677  -6.750  1.00  0.00           O
ATOM     38  HN  GLY A 158     -30.281  85.621 -10.182  1.00  0.00           H
ATOM     39  HA1 GLY A 158     -30.633  87.613  -8.861  1.00  0.00           H
ATOM     40  HA2 GLY A 158     -29.129  88.210  -9.432  1.00  0.00           H
ATOM     41  N   PHE A 159     -28.583  85.685  -7.557  1.00  0.00           N
ATOM     42  CA  PHE A 159     -28.068  85.251  -6.242  1.00  0.00           C
ATOM     43  C   PHE A 159     -26.564  85.302  -6.233  1.00  0.00           C
ATOM     44  O   PHE A 159     -25.905  84.856  -7.169  1.00  0.00           O
ATOM     45  CB  PHE A 159     -28.505  83.814  -5.928  1.00  0.00           C
ATOM     46  CG  PHE A 159     -30.009  83.688  -6.119  1.00  0.00           C
ATOM     47  CD1 PHE A 159     -30.821  84.214  -5.115  1.00  0.00           C
ATOM     48  CD2 PHE A 159     -30.632  82.969  -7.121  1.00  0.00           C
ATOM     49  CE1 PHE A 159     -32.230  84.055  -5.268  1.00  0.00           C
ATOM     50  CE2 PHE A 159     -31.976  82.976  -7.422  1.00  0.00           C
ATOM     51  CZ  PHE A 159     -32.788  83.582  -6.458  1.00  0.00           C
ATOM     52  HN  PHE A 159     -28.756  84.973  -8.233  1.00  0.00           H
ATOM     53  HA  PHE A 159     -28.507  85.886  -5.488  1.00  0.00           H
ATOM     54  HB1 PHE A 159     -28.250  83.481  -4.899  1.00  0.00           H
ATOM     55  HB2 PHE A 159     -28.090  83.018  -6.581  1.00  0.00           H
ATOM     56  HD1 PHE A 159     -30.411  84.726  -4.257  1.00  0.00           H
ATOM     57  HD2 PHE A 159     -29.947  82.442  -7.769  1.00  0.00           H
ATOM     58  HE1 PHE A 159     -32.914  84.360  -4.490  1.00  0.00           H
ATOM     59  HE2 PHE A 159     -32.318  82.589  -8.371  1.00  0.00           H
ATOM     60  HZ  PHE A 159     -33.853  83.469  -6.595  1.00  0.00           H
ATOM     61  N   TRP A 160     -26.063  85.810  -5.094  1.00  0.00           N
ATOM     62  CA  TRP A 160     -24.664  85.722  -4.600  1.00  0.00           C
ATOM     63  C   TRP A 160     -24.492  84.422  -3.785  1.00  0.00           C
ATOM     64  O   TRP A 160     -25.343  84.127  -2.890  1.00  0.00           O
ATOM     65  CB  TRP A 160     -24.285  87.006  -3.775  1.00  0.00           C
ATOM     66  CG  TRP A 160     -22.988  87.004  -2.967  1.00  0.00           C
ATOM     67  CD1 TRP A 160     -21.915  87.789  -3.215  1.00  0.00           C
ATOM     68  CD2 TRP A 160     -22.904  86.621  -1.573  1.00  0.00           C
ATOM     69  CE2 TRP A 160     -21.705  87.238  -1.075  1.00  0.00           C
ATOM     70  CE3 TRP A 160     -23.601  85.797  -0.679  1.00  0.00           C
ATOM     71  NE1 TRP A 160     -21.157  87.927  -2.062  1.00  0.00           N
ATOM     72  CZ2 TRP A 160     -21.371  87.167   0.275  1.00  0.00           C
ATOM     73  CZ3 TRP A 160     -23.252  85.659   0.625  1.00  0.00           C
ATOM     74  CH2 TRP A 160     -22.104  86.268   1.056  1.00  0.00           C
ATOM     75  HN  TRP A 160     -26.687  85.974  -4.333  1.00  0.00           H
ATOM     76  HA  TRP A 160     -23.965  85.736  -5.423  1.00  0.00           H
ATOM     77  HB1 TRP A 160     -25.171  87.187  -3.130  1.00  0.00           H
ATOM     78  HB2 TRP A 160     -24.193  87.877  -4.460  1.00  0.00           H
ATOM     79  HD1 TRP A 160     -21.688  88.338  -4.116  1.00  0.00           H
ATOM     80  HE1 TRP A 160     -20.447  88.591  -1.988  1.00  0.00           H
ATOM     81  HE3 TRP A 160     -24.552  85.355  -0.939  1.00  0.00           H
ATOM     82  HZ2 TRP A 160     -20.428  87.551   0.633  1.00  0.00           H
ATOM     83  HZ3 TRP A 160     -23.810  85.010   1.284  1.00  0.00           H
ATOM     84  HH2 TRP A 160     -21.746  86.046   2.050  1.00  0.00           H
ATOM     85  N   CYS A 161     -23.361  83.675  -4.063  1.00  0.00           N
ATOM     86  CA  CYS A 161     -22.833  82.614  -3.278  1.00  0.00           C
ATOM     87  C   CYS A 161     -21.462  83.023  -2.658  1.00  0.00           C
ATOM     88  O   CYS A 161     -20.862  83.747  -3.396  1.00  0.00           O
ATOM     89  CB  CYS A 161     -22.557  81.335  -4.083  1.00  0.00           C
ATOM     90  SG  CYS A 161     -23.994  80.398  -4.619  1.00  0.00           S
ATOM     91  HN  CYS A 161     -22.855  83.854  -4.903  1.00  0.00           H
ATOM     92  HA  CYS A 161     -23.521  82.399  -2.473  1.00  0.00           H
ATOM     93  HB1 CYS A 161     -21.981  80.645  -3.431  1.00  0.00           H
ATOM     94  HB2 CYS A 161     -21.998  81.501  -5.029  1.00  0.00           H
ATOM     95  N   PRO A 162     -21.017  82.593  -1.410  1.00  0.00           N
ATOM     96  CA  PRO A 162     -19.611  82.598  -0.975  1.00  0.00           C
ATOM     97  C   PRO A 162     -18.670  81.857  -1.953  1.00  0.00           C
ATOM     98  O   PRO A 162     -19.187  81.036  -2.734  1.00  0.00           O
ATOM     99  CB  PRO A 162     -19.637  81.946   0.411  1.00  0.00           C
ATOM    100  CG  PRO A 162     -20.987  82.305   0.938  1.00  0.00           C
ATOM    101  CD  PRO A 162     -21.870  82.295  -0.300  1.00  0.00           C
ATOM    102  HA  PRO A 162     -19.414  83.659  -0.998  1.00  0.00           H
ATOM    103  HB1 PRO A 162     -18.727  82.400   0.859  1.00  0.00           H
ATOM    104  HB2 PRO A 162     -19.543  80.843   0.312  1.00  0.00           H
ATOM    105  HG1 PRO A 162     -21.437  81.578   1.648  1.00  0.00           H
ATOM    106  HG2 PRO A 162     -21.087  83.325   1.367  1.00  0.00           H
ATOM    107  HD1 PRO A 162     -22.334  81.285  -0.350  1.00  0.00           H
ATOM    108  HD2 PRO A 162     -22.720  83.007  -0.231  1.00  0.00           H
ATOM    109  N   ARG A 163     -17.350  82.086  -1.894  1.00  0.00           N
ATOM    110  CA  ARG A 163     -16.338  81.308  -2.625  1.00  0.00           C
ATOM    111  C   ARG A 163     -16.385  79.823  -2.340  1.00  0.00           C
ATOM    112  O   ARG A 163     -16.793  79.426  -1.311  1.00  0.00           O
ATOM    113  CB  ARG A 163     -14.905  81.891  -2.454  1.00  0.00           C
ATOM    114  CG  ARG A 163     -14.695  83.406  -2.820  1.00  0.00           C
ATOM    115  CD  ARG A 163     -14.988  83.615  -4.316  1.00  0.00           C
ATOM    116  NE  ARG A 163     -14.711  85.077  -4.555  1.00  0.00           N
ATOM    117  CZ  ARG A 163     -15.195  85.896  -5.476  1.00  0.00           C
ATOM    118  NH1 ARG A 163     -15.765  85.428  -6.538  1.00  0.00           N
ATOM    119  NH2 ARG A 163     -15.021  87.162  -5.306  1.00  0.00           N
ATOM    120  HN  ARG A 163     -16.914  82.688  -1.230  1.00  0.00           H
ATOM    121  HA  ARG A 163     -16.529  81.344  -3.687  1.00  0.00           H
ATOM    122  HB1 ARG A 163     -14.232  81.316  -3.125  1.00  0.00           H
ATOM    123  HB2 ARG A 163     -14.479  81.768  -1.435  1.00  0.00           H
ATOM    124  HG1 ARG A 163     -13.613  83.546  -2.606  1.00  0.00           H
ATOM    125  HG2 ARG A 163     -15.392  84.074  -2.272  1.00  0.00           H
ATOM    126  HD1 ARG A 163     -16.055  83.411  -4.548  1.00  0.00           H
ATOM    127  HD2 ARG A 163     -14.330  82.961  -4.927  1.00  0.00           H
ATOM    128  HE  ARG A 163     -14.246  85.562  -3.815  1.00  0.00           H
ATOM    129 1HH1 ARG A 163     -15.742  84.444  -6.720  1.00  0.00           H
ATOM    130 2HH1 ARG A 163     -15.967  86.012  -7.325  1.00  0.00           H
ATOM    131 1HH2 ARG A 163     -14.285  87.338  -4.653  1.00  0.00           H
ATOM    132 2HH2 ARG A 163     -15.535  87.810  -5.866  1.00  0.00           H
HETATM  133  N   HSD A 164     -16.043  79.017  -3.390  1.00  0.00           N
HETATM  134  CA  HSD A 164     -15.917  77.574  -3.477  1.00  0.00           C
HETATM  135  C   HSD A 164     -17.289  76.944  -3.751  1.00  0.00           C
HETATM  136  O   HSD A 164     -17.594  75.757  -3.459  1.00  0.00           O
HETATM  137  CB  HSD A 164     -15.228  76.933  -2.217  1.00  0.00           C
HETATM  138  CG  HSD A 164     -13.884  77.489  -1.741  1.00  0.00           C
HETATM  139  CD2 HSD A 164     -13.628  78.339  -0.771  1.00  0.00           C
HETATM  140  ND1 HSD A 164     -12.728  76.902  -2.113  1.00  0.00           N
HETATM  141  CE1 HSD A 164     -11.803  77.339  -1.299  1.00  0.00           C
HETATM  142  NE2 HSD A 164     -12.273  78.280  -0.487  1.00  0.00           N
HETATM  143  HN  HSD A 164     -15.828  79.462  -4.256  1.00  0.00           H
HETATM  144  HA  HSD A 164     -15.291  77.354  -4.330  1.00  0.00           H
HETATM  145  HB1 HSD A 164     -15.006  75.855  -2.366  1.00  0.00           H
HETATM  146  HB2 HSD A 164     -16.015  77.099  -1.451  1.00  0.00           H
HETATM  147  HD1 HSD A 164     -12.603  76.202  -2.817  1.00  0.00           H
HETATM  148  HD2 HSD A 164     -14.260  78.996  -0.188  1.00  0.00           H
HETATM  149  HE1 HSD A 164     -10.752  77.051  -1.305  1.00  0.00           H
ATOM    150  N   LEU A 165     -18.184  77.770  -4.341  1.00  0.00           N
ATOM    151  CA  LEU A 165     -19.579  77.411  -4.579  1.00  0.00           C
ATOM    152  C   LEU A 165     -20.016  77.826  -5.917  1.00  0.00           C
ATOM    153  O   LEU A 165     -19.624  78.834  -6.469  1.00  0.00           O
ATOM    154  CB  LEU A 165     -20.500  78.080  -3.553  1.00  0.00           C
ATOM    155  CG  LEU A 165     -20.176  77.646  -2.101  1.00  0.00           C
ATOM    156  CD1 LEU A 165     -20.946  78.563  -1.133  1.00  0.00           C
ATOM    157  CD2 LEU A 165     -20.490  76.114  -1.762  1.00  0.00           C
ATOM    158  HN  LEU A 165     -17.909  78.726  -4.412  1.00  0.00           H
ATOM    159  HA  LEU A 165     -19.693  76.341  -4.483  1.00  0.00           H
ATOM    160  HB1 LEU A 165     -21.552  77.837  -3.819  1.00  0.00           H
ATOM    161  HB2 LEU A 165     -20.428  79.185  -3.641  1.00  0.00           H
ATOM    162  HG  LEU A 165     -19.110  77.844  -1.860  1.00  0.00           H
ATOM    163 1HD1 LEU A 165     -20.718  79.595  -1.477  1.00  0.00           H
ATOM    164 2HD1 LEU A 165     -20.579  78.566  -0.084  1.00  0.00           H
ATOM    165 3HD1 LEU A 165     -22.050  78.434  -1.134  1.00  0.00           H
ATOM    166 1HD2 LEU A 165     -20.550  75.785  -0.701  1.00  0.00           H
ATOM    167 2HD2 LEU A 165     -19.810  75.493  -2.382  1.00  0.00           H
ATOM    168 3HD2 LEU A 165     -21.481  75.769  -2.126  1.00  0.00           H
ATOM    169  N   LYS A 166     -20.987  77.118  -6.491  1.00  0.00           N
ATOM    170  CA  LYS A 166     -21.570  77.355  -7.794  1.00  0.00           C
ATOM    171  C   LYS A 166     -23.017  77.800  -7.459  1.00  0.00           C
ATOM    172  O   LYS A 166     -23.746  77.069  -6.801  1.00  0.00           O
ATOM    173  CB  LYS A 166     -21.541  75.991  -8.539  1.00  0.00           C
ATOM    174  CG  LYS A 166     -20.238  76.046  -9.362  1.00  0.00           C
ATOM    175  CD  LYS A 166     -20.358  76.887 -10.612  1.00  0.00           C
ATOM    176  CE  LYS A 166     -21.226  76.263 -11.701  1.00  0.00           C
ATOM    177  NZ  LYS A 166     -21.148  76.995 -13.007  1.00  0.00           N
ATOM    178  HN  LYS A 166     -21.442  76.332  -6.078  1.00  0.00           H
ATOM    179  HA  LYS A 166     -21.122  78.157  -8.362  1.00  0.00           H
ATOM    180  HB1 LYS A 166     -22.325  75.884  -9.318  1.00  0.00           H
ATOM    181  HB2 LYS A 166     -21.621  75.099  -7.883  1.00  0.00           H
ATOM    182  HG1 LYS A 166     -19.998  75.003  -9.659  1.00  0.00           H
ATOM    183  HG2 LYS A 166     -19.389  76.480  -8.792  1.00  0.00           H
ATOM    184  HD1 LYS A 166     -19.363  76.952 -11.102  1.00  0.00           H
ATOM    185  HD2 LYS A 166     -20.667  77.931 -10.398  1.00  0.00           H
ATOM    186  HE1 LYS A 166     -22.264  76.079 -11.352  1.00  0.00           H
ATOM    187  HE2 LYS A 166     -20.851  75.231 -11.866  1.00  0.00           H
ATOM    188  HZ1 LYS A 166     -20.170  77.080 -13.351  1.00  0.00           H
ATOM    189  HZ2 LYS A 166     -21.531  77.958 -12.918  1.00  0.00           H
ATOM    190  HZ3 LYS A 166     -21.584  76.495 -13.808  1.00  0.00           H
ATOM    191  N   THR A 167     -23.484  78.968  -7.889  1.00  0.00           N
ATOM    192  CA  THR A 167     -24.892  79.233  -7.835  1.00  0.00           C
ATOM    193  C   THR A 167     -25.745  78.165  -8.597  1.00  0.00           C
ATOM    194  O   THR A 167     -25.264  77.662  -9.543  1.00  0.00           O
ATOM    195  CB  THR A 167     -25.406  80.584  -8.386  1.00  0.00           C
ATOM    196  CG2 THR A 167     -24.708  81.717  -7.513  1.00  0.00           C
ATOM    197  OG1 THR A 167     -24.946  80.929  -9.662  1.00  0.00           O
ATOM    198  HN  THR A 167     -22.995  79.639  -8.441  1.00  0.00           H
ATOM    199  HA  THR A 167     -25.227  79.146  -6.812  1.00  0.00           H
ATOM    200  HB  THR A 167     -26.504  80.641  -8.220  1.00  0.00           H
ATOM    201  HG1 THR A 167     -23.987  80.946  -9.620  1.00  0.00           H
ATOM    202 1HG2 THR A 167     -25.167  81.789  -6.504  1.00  0.00           H
ATOM    203 2HG2 THR A 167     -24.952  82.705  -7.959  1.00  0.00           H
ATOM    204 3HG2 THR A 167     -23.604  81.682  -7.400  1.00  0.00           H
ATOM    205  N   SER A 168     -26.962  77.848  -8.127  1.00  0.00           N
ATOM    206  CA  SER A 168     -27.786  76.827  -8.828  1.00  0.00           C
ATOM    207  C   SER A 168     -29.245  77.122  -8.709  1.00  0.00           C
ATOM    208  O   SER A 168     -29.602  77.792  -7.809  1.00  0.00           O
ATOM    209  CB  SER A 168     -27.506  75.420  -8.205  1.00  0.00           C
ATOM    210  OG  SER A 168     -28.428  74.388  -8.541  1.00  0.00           O
ATOM    211  HN  SER A 168     -27.243  78.176  -7.228  1.00  0.00           H
ATOM    212  HA  SER A 168     -27.529  76.848  -9.877  1.00  0.00           H
ATOM    213  HB1 SER A 168     -27.682  75.552  -7.116  1.00  0.00           H
ATOM    214  HB2 SER A 168     -26.478  75.030  -8.362  1.00  0.00           H
ATOM    215  HG1 SER A 168     -29.265  74.515  -8.087  1.00  0.00           H
ATOM    216  N   GLY A 169     -30.039  76.761  -9.744  1.00  0.00           N
ATOM    217  CA  GLY A 169     -31.402  77.229  -9.804  1.00  0.00           C
ATOM    218  C   GLY A 169     -32.443  76.456  -9.010  1.00  0.00           C
ATOM    219  O   GLY A 169     -32.360  75.248  -8.817  1.00  0.00           O
ATOM    220  HN  GLY A 169     -29.759  76.104 -10.441  1.00  0.00           H
ATOM    221  HA1 GLY A 169     -31.598  77.210 -10.866  1.00  0.00           H
ATOM    222  HA2 GLY A 169     -31.525  78.220  -9.396  1.00  0.00           H
ATOM    223  N   GLY A 170     -33.511  77.074  -8.495  1.00  0.00           N
ATOM    224  CA  GLY A 170     -34.560  76.358  -7.781  1.00  0.00           C
ATOM    225  C   GLY A 170     -34.179  75.676  -6.463  1.00  0.00           C
ATOM    226  O   GLY A 170     -33.233  76.146  -5.782  1.00  0.00           O
ATOM    227  HN  GLY A 170     -33.591  78.067  -8.510  1.00  0.00           H
ATOM    228  HA1 GLY A 170     -35.007  75.615  -8.425  1.00  0.00           H
ATOM    229  HA2 GLY A 170     -35.238  77.131  -7.450  1.00  0.00           H
ATOM    230  N   GLN A 171     -34.942  74.629  -5.971  1.00  0.00           N
ATOM    231  CA  GLN A 171     -34.692  73.967  -4.679  1.00  0.00           C
ATOM    232  C   GLN A 171     -33.229  73.342  -4.491  1.00  0.00           C
ATOM    233  O   GLN A 171     -32.528  72.933  -5.417  1.00  0.00           O
ATOM    234  CB  GLN A 171     -35.842  72.999  -4.279  1.00  0.00           C
ATOM    235  CG  GLN A 171     -37.106  73.752  -3.777  1.00  0.00           C
ATOM    236  CD  GLN A 171     -38.177  72.726  -3.399  1.00  0.00           C
ATOM    237  NE2 GLN A 171     -39.040  72.379  -4.331  1.00  0.00           N
ATOM    238  OE1 GLN A 171     -38.328  72.303  -2.241  1.00  0.00           O
ATOM    239  HN  GLN A 171     -35.705  74.405  -6.574  1.00  0.00           H
ATOM    240  HA  GLN A 171     -34.744  74.811  -4.007  1.00  0.00           H
ATOM    241  HB1 GLN A 171     -35.430  72.490  -3.382  1.00  0.00           H
ATOM    242  HB2 GLN A 171     -35.986  72.251  -5.089  1.00  0.00           H
ATOM    243  HG1 GLN A 171     -37.378  74.485  -4.568  1.00  0.00           H
ATOM    244  HG2 GLN A 171     -36.686  74.261  -2.884  1.00  0.00           H
ATOM    245 1HE2 GLN A 171     -39.062  72.965  -5.141  1.00  0.00           H
ATOM    246 2HE2 GLN A 171     -39.777  71.788  -4.005  1.00  0.00           H
ATOM    247  N   GLY A 172     -32.709  73.249  -3.190  1.00  0.00           N
ATOM    248  CA  GLY A 172     -31.448  72.633  -2.840  1.00  0.00           C
ATOM    249  C   GLY A 172     -31.426  71.143  -2.561  1.00  0.00           C
ATOM    250  O   GLY A 172     -32.442  70.497  -2.641  1.00  0.00           O
ATOM    251  HN  GLY A 172     -33.160  73.619  -2.382  1.00  0.00           H
ATOM    252  HA1 GLY A 172     -31.025  73.184  -2.012  1.00  0.00           H
ATOM    253  HA2 GLY A 172     -30.751  72.779  -3.653  1.00  0.00           H
ATOM    254  N   TYR A 173     -30.203  70.647  -2.333  1.00  0.00           N
ATOM    255  CA  TYR A 173     -29.975  69.164  -2.327  1.00  0.00           C
ATOM    256  C   TYR A 173     -29.656  68.664  -0.927  1.00  0.00           C
ATOM    257  O   TYR A 173     -29.008  67.623  -0.747  1.00  0.00           O
ATOM    258  CB  TYR A 173     -28.837  68.739  -3.238  1.00  0.00           C
ATOM    259  CG  TYR A 173     -29.283  68.846  -4.642  1.00  0.00           C
ATOM    260  CD1 TYR A 173     -29.027  70.012  -5.418  1.00  0.00           C
ATOM    261  CD2 TYR A 173     -30.164  67.901  -5.100  1.00  0.00           C
ATOM    262  CE1 TYR A 173     -29.543  70.059  -6.715  1.00  0.00           C
ATOM    263  CE2 TYR A 173     -30.782  67.970  -6.392  1.00  0.00           C
ATOM    264  CZ  TYR A 173     -30.359  69.042  -7.218  1.00  0.00           C
ATOM    265  OH  TYR A 173     -30.899  69.137  -8.557  1.00  0.00           O
ATOM    266  HN  TYR A 173     -29.409  71.240  -2.221  1.00  0.00           H
ATOM    267  HA  TYR A 173     -30.872  68.613  -2.571  1.00  0.00           H
ATOM    268  HB1 TYR A 173     -28.679  67.650  -3.081  1.00  0.00           H
ATOM    269  HB2 TYR A 173     -27.893  69.322  -3.181  1.00  0.00           H
ATOM    270  HD1 TYR A 173     -28.459  70.763  -4.888  1.00  0.00           H
ATOM    271  HD2 TYR A 173     -30.446  67.095  -4.439  1.00  0.00           H
ATOM    272  HE1 TYR A 173     -29.296  70.859  -7.398  1.00  0.00           H
ATOM    273  HE2 TYR A 173     -31.513  67.215  -6.640  1.00  0.00           H
ATOM    274  HH  TYR A 173     -31.082  68.223  -8.786  1.00  0.00           H
ATOM    275  N   LYS A 174     -30.045  69.491   0.012  1.00  0.00           N
ATOM    276  CA  LYS A 174     -29.698  69.319   1.366  1.00  0.00           C
ATOM    277  C   LYS A 174     -28.269  69.746   1.781  1.00  0.00           C
ATOM    278  O   LYS A 174     -27.938  69.540   2.907  1.00  0.00           O
ATOM    279  CB  LYS A 174     -30.066  68.002   2.000  1.00  0.00           C
ATOM    280  CG  LYS A 174     -31.589  67.640   1.931  1.00  0.00           C
ATOM    281  CD  LYS A 174     -32.084  66.490   2.887  1.00  0.00           C
ATOM    282  CE  LYS A 174     -31.524  65.077   2.553  1.00  0.00           C
ATOM    283  NZ  LYS A 174     -32.156  64.460   1.304  1.00  0.00           N
ATOM    284  HN  LYS A 174     -30.515  70.319  -0.285  1.00  0.00           H
ATOM    285  HA  LYS A 174     -30.365  70.073   1.757  1.00  0.00           H
ATOM    286  HB1 LYS A 174     -29.879  68.003   3.095  1.00  0.00           H
ATOM    287  HB2 LYS A 174     -29.483  67.152   1.586  1.00  0.00           H
ATOM    288  HG1 LYS A 174     -31.923  67.439   0.891  1.00  0.00           H
ATOM    289  HG2 LYS A 174     -32.122  68.553   2.271  1.00  0.00           H
ATOM    290  HD1 LYS A 174     -33.194  66.525   2.921  1.00  0.00           H
ATOM    291  HD2 LYS A 174     -31.811  66.651   3.952  1.00  0.00           H
ATOM    292  HE1 LYS A 174     -31.657  64.325   3.360  1.00  0.00           H
ATOM    293  HE2 LYS A 174     -30.424  65.046   2.397  1.00  0.00           H
ATOM    294  HZ1 LYS A 174     -32.568  65.135   0.629  1.00  0.00           H
ATOM    295  HZ2 LYS A 174     -32.898  63.810   1.635  1.00  0.00           H
ATOM    296  HZ3 LYS A 174     -31.388  63.918   0.861  1.00  0.00           H
ATOM    297  N   PHE A 175     -27.543  70.481   0.943  1.00  0.00           N
ATOM    298  CA  PHE A 175     -26.345  71.180   1.305  1.00  0.00           C
ATOM    299  C   PHE A 175     -26.469  72.164   2.472  1.00  0.00           C
ATOM    300  O   PHE A 175     -27.547  72.737   2.767  1.00  0.00           O
ATOM    301  CB  PHE A 175     -25.681  71.806   0.011  1.00  0.00           C
ATOM    302  CG  PHE A 175     -25.310  70.749  -0.954  1.00  0.00           C
ATOM    303  CD1 PHE A 175     -24.476  69.737  -0.477  1.00  0.00           C
ATOM    304  CD2 PHE A 175     -25.653  70.741  -2.302  1.00  0.00           C
ATOM    305  CE1 PHE A 175     -24.117  68.710  -1.400  1.00  0.00           C
ATOM    306  CE2 PHE A 175     -25.333  69.738  -3.198  1.00  0.00           C
ATOM    307  CZ  PHE A 175     -24.676  68.616  -2.737  1.00  0.00           C
ATOM    308  HN  PHE A 175     -27.955  70.661   0.054  1.00  0.00           H
ATOM    309  HA  PHE A 175     -25.695  70.417   1.709  1.00  0.00           H
ATOM    310  HB1 PHE A 175     -24.738  72.350   0.230  1.00  0.00           H
ATOM    311  HB2 PHE A 175     -26.409  72.505  -0.454  1.00  0.00           H
ATOM    312  HD1 PHE A 175     -24.076  69.685   0.525  1.00  0.00           H
ATOM    313  HD2 PHE A 175     -26.112  71.634  -2.700  1.00  0.00           H
ATOM    314  HE1 PHE A 175     -23.384  67.969  -1.117  1.00  0.00           H
ATOM    315  HE2 PHE A 175     -25.726  69.819  -4.201  1.00  0.00           H
ATOM    316  HZ  PHE A 175     -24.272  67.859  -3.392  1.00  0.00           H
ATOM    317  N   LEU A 176     -25.348  72.289   3.241  1.00  0.00           N
ATOM    318  CA  LEU A 176     -25.475  73.111   4.501  1.00  0.00           C
ATOM    319  C   LEU A 176     -25.380  74.589   4.174  1.00  0.00           C
ATOM    320  O   LEU A 176     -24.659  75.009   3.261  1.00  0.00           O
ATOM    321  CB  LEU A 176     -24.339  72.697   5.430  1.00  0.00           C
ATOM    322  CG  LEU A 176     -24.351  71.281   6.004  1.00  0.00           C
ATOM    323  CD1 LEU A 176     -23.026  70.876   6.592  1.00  0.00           C
ATOM    324  CD2 LEU A 176     -25.452  71.087   7.028  1.00  0.00           C
ATOM    325  HN  LEU A 176     -24.488  71.835   3.021  1.00  0.00           H
ATOM    326  HA  LEU A 176     -26.361  72.867   5.069  1.00  0.00           H
ATOM    327  HB1 LEU A 176     -24.150  73.392   6.276  1.00  0.00           H
ATOM    328  HB2 LEU A 176     -23.385  72.642   4.863  1.00  0.00           H
ATOM    329  HG  LEU A 176     -24.532  70.577   5.164  1.00  0.00           H
ATOM    330 1HD1 LEU A 176     -22.921  71.438   7.545  1.00  0.00           H
ATOM    331 2HD1 LEU A 176     -22.191  71.165   5.918  1.00  0.00           H
ATOM    332 3HD1 LEU A 176     -23.000  69.799   6.863  1.00  0.00           H
ATOM    333 1HD2 LEU A 176     -25.294  71.924   7.742  1.00  0.00           H
ATOM    334 2HD2 LEU A 176     -25.263  70.109   7.519  1.00  0.00           H
ATOM    335 3HD2 LEU A 176     -26.480  71.061   6.608  1.00  0.00           H
ATOM    336  N   GLY A 177     -26.015  75.453   4.962  1.00  0.00           N
ATOM    337  CA  GLY A 177     -25.806  76.850   5.054  1.00  0.00           C
ATOM    338  C   GLY A 177     -26.655  77.494   3.999  1.00  0.00           C
ATOM    339  O   GLY A 177     -27.848  77.301   3.962  1.00  0.00           O
ATOM    340  HN  GLY A 177     -26.817  75.041   5.391  1.00  0.00           H
ATOM    341  HA1 GLY A 177     -24.744  76.972   4.898  1.00  0.00           H
ATOM    342  HA2 GLY A 177     -26.171  77.123   6.034  1.00  0.00           H
ATOM    343  N   ILE A 178     -26.139  78.427   3.182  1.00  0.00           N
ATOM    344  CA  ILE A 178     -26.757  79.323   2.178  1.00  0.00           C
ATOM    345  C   ILE A 178     -27.519  78.523   1.105  1.00  0.00           C
ATOM    346  O   ILE A 178     -27.026  77.542   0.548  1.00  0.00           O
ATOM    347  CB  ILE A 178     -25.734  80.315   1.697  1.00  0.00           C
ATOM    348  CG1 ILE A 178     -26.410  81.354   0.820  1.00  0.00           C
ATOM    349  CG2 ILE A 178     -24.470  79.602   1.011  1.00  0.00           C
ATOM    350  CD  ILE A 178     -25.836  82.788   0.851  1.00  0.00           C
ATOM    351  HN  ILE A 178     -25.150  78.552   3.212  1.00  0.00           H
ATOM    352  HA  ILE A 178     -27.537  79.842   2.715  1.00  0.00           H
ATOM    353  HB  ILE A 178     -25.249  80.831   2.553  1.00  0.00           H
ATOM    354 1HG1 ILE A 178     -27.487  81.499   1.051  1.00  0.00           H
ATOM    355 2HG1 ILE A 178     -26.404  80.967  -0.222  1.00  0.00           H
ATOM    356 1HG2 ILE A 178     -23.729  80.417   0.863  1.00  0.00           H
ATOM    357 2HG2 ILE A 178     -24.744  79.193   0.015  1.00  0.00           H
ATOM    358 3HG2 ILE A 178     -23.966  78.892   1.701  1.00  0.00           H
ATOM    359  HD1 ILE A 178     -26.666  83.481   0.593  1.00  0.00           H
ATOM    360  HD2 ILE A 178     -24.956  83.038   0.222  1.00  0.00           H
ATOM    361  HD3 ILE A 178     -25.615  83.170   1.870  1.00  0.00           H
ATOM    362  N   ASP A 179     -28.763  78.899   0.862  1.00  0.00           N
ATOM    363  CA  ASP A 179     -29.585  78.453  -0.238  1.00  0.00           C
ATOM    364  C   ASP A 179     -29.069  79.071  -1.574  1.00  0.00           C
ATOM    365  O   ASP A 179     -28.586  80.190  -1.646  1.00  0.00           O
ATOM    366  CB  ASP A 179     -31.147  78.818   0.063  1.00  0.00           C
ATOM    367  CG  ASP A 179     -31.589  78.211   1.378  1.00  0.00           C
ATOM    368  OD1 ASP A 179     -31.888  78.935   2.339  1.00  0.00           O
ATOM    369  OD2 ASP A 179     -31.640  76.948   1.452  1.00  0.00           O
ATOM    370  HN  ASP A 179     -29.061  79.624   1.477  1.00  0.00           H
ATOM    371  HA  ASP A 179     -29.427  77.388  -0.320  1.00  0.00           H
ATOM    372  HB1 ASP A 179     -31.804  78.490  -0.770  1.00  0.00           H
ATOM    373  HB2 ASP A 179     -31.280  79.920   0.123  1.00  0.00           H
ATOM    374  N   GLN A 180     -29.291  78.340  -2.677  1.00  0.00           N
ATOM    375  CA  GLN A 180     -29.093  78.696  -4.034  1.00  0.00           C
ATOM    376  C   GLN A 180     -27.630  78.374  -4.394  1.00  0.00           C
ATOM    377  O   GLN A 180     -27.209  78.745  -5.472  1.00  0.00           O
ATOM    378  CB  GLN A 180     -29.520  80.166  -4.334  1.00  0.00           C
ATOM    379  CG  GLN A 180     -30.897  80.508  -3.772  1.00  0.00           C
ATOM    380  CD  GLN A 180     -32.085  79.631  -4.173  1.00  0.00           C
ATOM    381  NE2 GLN A 180     -31.937  78.900  -5.361  1.00  0.00           N
ATOM    382  OE1 GLN A 180     -33.106  79.643  -3.484  1.00  0.00           O
ATOM    383  HN  GLN A 180     -29.821  77.495  -2.658  1.00  0.00           H
ATOM    384  HA  GLN A 180     -29.654  77.993  -4.634  1.00  0.00           H
ATOM    385  HB1 GLN A 180     -29.436  80.246  -5.439  1.00  0.00           H
ATOM    386  HB2 GLN A 180     -28.782  80.903  -3.951  1.00  0.00           H
ATOM    387  HG1 GLN A 180     -31.131  81.593  -3.723  1.00  0.00           H
ATOM    388  HG2 GLN A 180     -30.787  80.472  -2.667  1.00  0.00           H
ATOM    389 1HE2 GLN A 180     -32.615  78.181  -5.513  1.00  0.00           H
ATOM    390 2HE2 GLN A 180     -31.007  78.746  -5.696  1.00  0.00           H
ATOM    391  N   CYS A 181     -26.920  77.628  -3.555  1.00  0.00           N
ATOM    392  CA  CYS A 181     -25.495  77.272  -3.746  1.00  0.00           C
ATOM    393  C   CYS A 181     -25.297  75.772  -3.622  1.00  0.00           C
ATOM    394  O   CYS A 181     -25.760  75.063  -2.690  1.00  0.00           O
ATOM    395  CB  CYS A 181     -24.478  78.016  -2.840  1.00  0.00           C
ATOM    396  SG  CYS A 181     -24.712  79.822  -2.809  1.00  0.00           S
ATOM    397  HN  CYS A 181     -27.280  77.170  -2.746  1.00  0.00           H
ATOM    398  HA  CYS A 181     -25.137  77.456  -4.748  1.00  0.00           H
ATOM    399  HB1 CYS A 181     -23.417  77.755  -3.045  1.00  0.00           H
ATOM    400  HB2 CYS A 181     -24.698  77.730  -1.790  1.00  0.00           H
ATOM    401  N   ALA A 182     -24.397  75.281  -4.492  1.00  0.00           N
ATOM    402  CA  ALA A 182     -23.986  73.910  -4.490  1.00  0.00           C
ATOM    403  C   ALA A 182     -22.526  73.769  -4.877  1.00  0.00           C
ATOM    404  O   ALA A 182     -21.966  74.749  -5.481  1.00  0.00           O
ATOM    405  CB  ALA A 182     -24.930  73.076  -5.441  1.00  0.00           C
ATOM    406  HN  ALA A 182     -23.992  75.824  -5.224  1.00  0.00           H
ATOM    407  HA  ALA A 182     -24.306  73.512  -3.539  1.00  0.00           H
ATOM    408  HB1 ALA A 182     -24.571  72.038  -5.609  1.00  0.00           H
ATOM    409  HB2 ALA A 182     -24.934  73.488  -6.473  1.00  0.00           H
ATOM    410  HB3 ALA A 182     -25.933  73.045  -4.966  1.00  0.00           H
ATOM    411  N   PRO A 183     -21.815  72.625  -4.479  1.00  0.00           N
ATOM    412  CA  PRO A 183     -20.416  72.480  -4.846  1.00  0.00           C
ATOM    413  C   PRO A 183     -20.102  72.407  -6.392  1.00  0.00           C
ATOM    414  O   PRO A 183     -20.846  71.695  -7.050  1.00  0.00           O
ATOM    415  CB  PRO A 183     -20.054  71.153  -4.186  1.00  0.00           C
ATOM    416  CG  PRO A 183     -21.011  71.100  -2.970  1.00  0.00           C
ATOM    417  CD  PRO A 183     -22.266  71.677  -3.564  1.00  0.00           C
ATOM    418  HA  PRO A 183     -19.866  73.250  -4.325  1.00  0.00           H
ATOM    419  HB1 PRO A 183     -18.973  71.102  -3.934  1.00  0.00           H
ATOM    420  HB2 PRO A 183     -20.312  70.308  -4.859  1.00  0.00           H
ATOM    421  HG1 PRO A 183     -21.190  70.037  -2.699  1.00  0.00           H
ATOM    422  HG2 PRO A 183     -20.561  71.597  -2.083  1.00  0.00           H
ATOM    423  HD1 PRO A 183     -22.790  70.942  -4.211  1.00  0.00           H
ATOM    424  HD2 PRO A 183     -22.978  72.132  -2.844  1.00  0.00           H
ATOM    425  N   PRO A 184     -19.026  73.034  -6.952  1.00  0.00           N
ATOM    426  CA  PRO A 184     -18.398  72.509  -8.129  1.00  0.00           C
ATOM    427  C   PRO A 184     -18.176  70.984  -8.342  1.00  0.00           C
ATOM    428  O   PRO A 184     -17.891  70.221  -7.426  1.00  0.00           O
ATOM    429  CB  PRO A 184     -17.049  73.218  -8.125  1.00  0.00           C
ATOM    430  CG  PRO A 184     -17.288  74.526  -7.401  1.00  0.00           C
ATOM    431  CD  PRO A 184     -18.249  74.117  -6.315  1.00  0.00           C
ATOM    432  HA  PRO A 184     -19.035  72.862  -8.927  1.00  0.00           H
ATOM    433  HB1 PRO A 184     -16.530  73.493  -9.067  1.00  0.00           H
ATOM    434  HB2 PRO A 184     -16.355  72.681  -7.443  1.00  0.00           H
ATOM    435  HG1 PRO A 184     -16.432  75.094  -6.977  1.00  0.00           H
ATOM    436  HG2 PRO A 184     -17.842  75.275  -8.006  1.00  0.00           H
ATOM    437  HD1 PRO A 184     -17.708  73.753  -5.416  1.00  0.00           H
ATOM    438  HD2 PRO A 184     -18.986  74.866  -5.957  1.00  0.00           H
ATOM    439  N   CYS A 185     -18.253  70.504  -9.655  1.00  0.00           N
ATOM    440  CA  CYS A 185     -17.776  69.132  -9.987  1.00  0.00           C
ATOM    441  C   CYS A 185     -16.253  68.993  -9.718  1.00  0.00           C
ATOM    442  O   CYS A 185     -15.937  67.907  -9.219  1.00  0.00           O
ATOM    443  CB  CYS A 185     -18.036  68.655 -11.486  1.00  0.00           C
ATOM    444  SG  CYS A 185     -19.817  68.531 -11.730  1.00  0.00           S
ATOM    445  HN  CYS A 185     -18.218  71.110 -10.446  1.00  0.00           H
ATOM    446  HA  CYS A 185     -18.368  68.421  -9.432  1.00  0.00           H
ATOM    447  HB1 CYS A 185     -17.547  67.682 -11.709  1.00  0.00           H
ATOM    448  HB2 CYS A 185     -17.563  69.426 -12.130  1.00  0.00           H
ATOM    449  N   PRO A 186     -15.261  69.819  -9.980  1.00  0.00           N
ATOM    450  CA  PRO A 186     -13.983  69.778  -9.210  1.00  0.00           C
ATOM    451  C   PRO A 186     -13.911  69.506  -7.731  1.00  0.00           C
ATOM    452  O   PRO A 186     -14.398  70.349  -7.047  1.00  0.00           O
ATOM    453  CB  PRO A 186     -13.242  71.143  -9.645  1.00  0.00           C
ATOM    454  CG  PRO A 186     -13.810  71.340 -11.074  1.00  0.00           C
ATOM    455  CD  PRO A 186     -15.250  70.999 -10.885  1.00  0.00           C
ATOM    456  HA  PRO A 186     -13.372  69.019  -9.677  1.00  0.00           H
ATOM    457  HB1 PRO A 186     -12.133  71.058  -9.672  1.00  0.00           H
ATOM    458  HB2 PRO A 186     -13.489  71.973  -8.949  1.00  0.00           H
ATOM    459  HG1 PRO A 186     -13.689  72.371 -11.469  1.00  0.00           H
ATOM    460  HG2 PRO A 186     -13.420  70.527 -11.723  1.00  0.00           H
ATOM    461  HD1 PRO A 186     -15.665  71.830 -10.276  1.00  0.00           H
ATOM    462  HD2 PRO A 186     -15.851  70.789 -11.796  1.00  0.00           H
ATOM    463  N   ASN A 187     -13.134  68.510  -7.223  1.00  0.00           N
ATOM    464  CA  ASN A 187     -13.025  68.425  -5.795  1.00  0.00           C
ATOM    465  C   ASN A 187     -12.269  69.560  -5.145  1.00  0.00           C
ATOM    466  O   ASN A 187     -11.374  70.199  -5.679  1.00  0.00           O
ATOM    467  CB  ASN A 187     -12.454  67.073  -5.389  1.00  0.00           C
ATOM    468  CG  ASN A 187     -12.704  66.598  -3.937  1.00  0.00           C
ATOM    469  ND2 ASN A 187     -13.550  65.526  -3.799  1.00  0.00           N
ATOM    470  OD1 ASN A 187     -12.147  67.141  -2.979  1.00  0.00           O
ATOM    471  HN  ASN A 187     -12.927  67.779  -7.867  1.00  0.00           H
ATOM    472  HA  ASN A 187     -14.013  68.551  -5.377  1.00  0.00           H
ATOM    473  HB1 ASN A 187     -11.353  67.157  -5.504  1.00  0.00           H
ATOM    474  HB2 ASN A 187     -12.651  66.186  -6.032  1.00  0.00           H
ATOM    475 1HD2 ASN A 187     -14.049  65.138  -4.573  1.00  0.00           H
ATOM    476 2HD2 ASN A 187     -13.610  65.306  -2.825  1.00  0.00           H
ATOM    477  N   MET A 188     -12.740  69.964  -3.936  1.00  0.00           N
ATOM    478  CA  MET A 188     -12.166  71.054  -3.244  1.00  0.00           C
ATOM    479  C   MET A 188     -11.189  70.677  -2.170  1.00  0.00           C
ATOM    480  O   MET A 188     -10.439  71.577  -1.735  1.00  0.00           O
ATOM    481  CB  MET A 188     -13.377  71.894  -2.670  1.00  0.00           C
ATOM    482  CG  MET A 188     -14.584  71.058  -2.111  1.00  0.00           C
ATOM    483  SD  MET A 188     -15.668  71.980  -0.991  1.00  0.00           S
ATOM    484  CE  MET A 188     -16.562  72.845  -2.413  1.00  0.00           C
ATOM    485  HN  MET A 188     -13.400  69.443  -3.399  1.00  0.00           H
ATOM    486  HA  MET A 188     -11.498  71.583  -3.907  1.00  0.00           H
ATOM    487  HB1 MET A 188     -13.839  72.510  -3.471  1.00  0.00           H
ATOM    488  HB2 MET A 188     -12.962  72.581  -1.902  1.00  0.00           H
ATOM    489  HG1 MET A 188     -14.151  70.118  -1.706  1.00  0.00           H
ATOM    490  HG2 MET A 188     -15.217  70.812  -2.990  1.00  0.00           H
ATOM    491  HE1 MET A 188     -15.933  73.625  -2.893  1.00  0.00           H
ATOM    492  HE2 MET A 188     -17.533  73.255  -2.064  1.00  0.00           H
ATOM    493  HE3 MET A 188     -16.770  72.198  -3.291  1.00  0.00           H
ATOM    494  N   TYR A 189     -10.987  69.382  -1.856  1.00  0.00           N
ATOM    495  CA  TYR A 189     -10.109  68.967  -0.784  1.00  0.00           C
ATOM    496  C   TYR A 189      -8.885  68.284  -1.316  1.00  0.00           C
ATOM    497  O   TYR A 189      -8.089  67.748  -0.550  1.00  0.00           O
ATOM    498  CB  TYR A 189     -10.859  68.035   0.227  1.00  0.00           C
ATOM    499  CG  TYR A 189     -12.062  68.684   0.872  1.00  0.00           C
ATOM    500  CD1 TYR A 189     -13.385  68.230   0.549  1.00  0.00           C
ATOM    501  CD2 TYR A 189     -11.929  69.865   1.658  1.00  0.00           C
ATOM    502  CE1 TYR A 189     -14.518  68.898   0.966  1.00  0.00           C
ATOM    503  CE2 TYR A 189     -13.056  70.388   2.304  1.00  0.00           C
ATOM    504  CZ  TYR A 189     -14.351  69.975   1.860  1.00  0.00           C
ATOM    505  OH  TYR A 189     -15.531  70.554   2.369  1.00  0.00           O
ATOM    506  HN  TYR A 189     -11.520  68.621  -2.220  1.00  0.00           H
ATOM    507  HA  TYR A 189      -9.652  69.789  -0.255  1.00  0.00           H
ATOM    508  HB1 TYR A 189     -10.203  67.680   1.051  1.00  0.00           H
ATOM    509  HB2 TYR A 189     -11.142  67.071  -0.250  1.00  0.00           H
ATOM    510  HD1 TYR A 189     -13.401  67.346  -0.070  1.00  0.00           H
ATOM    511  HD2 TYR A 189     -10.939  70.240   1.874  1.00  0.00           H
ATOM    512  HE1 TYR A 189     -15.441  68.485   0.585  1.00  0.00           H
ATOM    513  HE2 TYR A 189     -12.968  71.158   3.057  1.00  0.00           H
ATOM    514  HH  TYR A 189     -15.239  71.294   2.907  1.00  0.00           H
ATOM    515  N   PHE A 190      -8.717  68.237  -2.652  1.00  0.00           N
ATOM    516  CA  PHE A 190      -7.684  67.458  -3.253  1.00  0.00           C
ATOM    517  C   PHE A 190      -7.022  68.429  -4.210  1.00  0.00           C
ATOM    518  O   PHE A 190      -7.656  69.409  -4.684  1.00  0.00           O
ATOM    519  CB  PHE A 190      -8.149  66.118  -3.977  1.00  0.00           C
ATOM    520  CG  PHE A 190      -8.679  65.300  -2.822  1.00  0.00           C
ATOM    521  CD1 PHE A 190      -9.951  64.757  -2.943  1.00  0.00           C
ATOM    522  CD2 PHE A 190      -7.912  64.824  -1.766  1.00  0.00           C
ATOM    523  CE1 PHE A 190     -10.572  64.000  -1.941  1.00  0.00           C
ATOM    524  CE2 PHE A 190      -8.472  63.960  -0.767  1.00  0.00           C
ATOM    525  CZ  PHE A 190      -9.816  63.531  -0.833  1.00  0.00           C
ATOM    526  HN  PHE A 190      -9.228  68.844  -3.256  1.00  0.00           H
ATOM    527  HA  PHE A 190      -6.870  67.318  -2.558  1.00  0.00           H
ATOM    528  HB1 PHE A 190      -7.328  65.543  -4.460  1.00  0.00           H
ATOM    529  HB2 PHE A 190      -8.912  66.298  -4.765  1.00  0.00           H
ATOM    530  HD1 PHE A 190     -10.508  65.161  -3.776  1.00  0.00           H
ATOM    531  HD2 PHE A 190      -6.856  65.036  -1.674  1.00  0.00           H
ATOM    532  HE1 PHE A 190     -11.613  63.714  -1.973  1.00  0.00           H
ATOM    533  HE2 PHE A 190      -7.882  63.695   0.098  1.00  0.00           H
ATOM    534  HZ  PHE A 190     -10.187  62.890  -0.047  1.00  0.00           H
ATOM    535  N   LYS A 191      -5.750  68.180  -4.635  1.00  0.00           N
ATOM    536  CA  LYS A 191      -4.962  68.994  -5.573  1.00  0.00           C
ATOM    537  C   LYS A 191      -4.759  68.079  -6.773  1.00  0.00           C
ATOM    538  O   LYS A 191      -4.961  66.881  -6.694  1.00  0.00           O
ATOM    539  CB  LYS A 191      -3.638  69.545  -4.982  1.00  0.00           C
ATOM    540  CG  LYS A 191      -3.913  70.592  -3.820  1.00  0.00           C
ATOM    541  CD  LYS A 191      -4.072  71.946  -4.513  1.00  0.00           C
ATOM    542  CE  LYS A 191      -4.217  73.183  -3.608  1.00  0.00           C
ATOM    543  NZ  LYS A 191      -4.682  74.363  -4.357  1.00  0.00           N
ATOM    544  HN  LYS A 191      -5.359  67.318  -4.321  1.00  0.00           H
ATOM    545  HA  LYS A 191      -5.569  69.805  -5.949  1.00  0.00           H
ATOM    546  HB1 LYS A 191      -2.809  69.847  -5.659  1.00  0.00           H
ATOM    547  HB2 LYS A 191      -3.179  68.620  -4.573  1.00  0.00           H
ATOM    548  HG1 LYS A 191      -3.007  70.555  -3.177  1.00  0.00           H
ATOM    549  HG2 LYS A 191      -4.789  70.308  -3.199  1.00  0.00           H
ATOM    550  HD1 LYS A 191      -4.949  71.831  -5.185  1.00  0.00           H
ATOM    551  HD2 LYS A 191      -3.274  72.093  -5.271  1.00  0.00           H
ATOM    552  HE1 LYS A 191      -3.267  73.504  -3.131  1.00  0.00           H
ATOM    553  HE2 LYS A 191      -4.860  72.929  -2.738  1.00  0.00           H
ATOM    554  HZ1 LYS A 191      -5.698  74.206  -4.519  1.00  0.00           H
ATOM    555  HZ2 LYS A 191      -4.183  74.492  -5.260  1.00  0.00           H
ATOM    556  HZ3 LYS A 191      -4.585  75.270  -3.859  1.00  0.00           H
ATOM    557  N   SER A 192      -4.431  68.612  -7.977  1.00  0.00           N
ATOM    558  CA  SER A 192      -4.452  68.061  -9.287  1.00  0.00           C
ATOM    559  C   SER A 192      -3.637  66.721  -9.342  1.00  0.00           C
ATOM    560  O   SER A 192      -4.107  65.697  -9.791  1.00  0.00           O
ATOM    561  CB  SER A 192      -3.982  68.856 -10.586  1.00  0.00           C
ATOM    562  OG  SER A 192      -4.427  68.188 -11.810  1.00  0.00           O
ATOM    563  HN  SER A 192      -4.083  69.545  -7.922  1.00  0.00           H
ATOM    564  HA  SER A 192      -5.474  67.754  -9.455  1.00  0.00           H
ATOM    565  HB1 SER A 192      -2.872  68.864 -10.533  1.00  0.00           H
ATOM    566  HB2 SER A 192      -4.315  69.916 -10.560  1.00  0.00           H
ATOM    567  HG1 SER A 192      -3.792  67.476 -11.922  1.00  0.00           H
ATOM    568  N   ASP A 193      -2.454  66.699  -8.685  1.00  0.00           N
ATOM    569  CA  ASP A 193      -1.549  65.573  -8.439  1.00  0.00           C
ATOM    570  C   ASP A 193      -2.266  64.470  -7.645  1.00  0.00           C
ATOM    571  O   ASP A 193      -2.101  63.297  -8.004  1.00  0.00           O
ATOM    572  CB  ASP A 193      -0.277  66.038  -7.636  1.00  0.00           C
ATOM    573  CG  ASP A 193       0.483  67.027  -8.462  1.00  0.00           C
ATOM    574  OD1 ASP A 193       1.007  67.984  -7.726  1.00  0.00           O
ATOM    575  OD2 ASP A 193       0.686  66.959  -9.632  1.00  0.00           O
ATOM    576  HN  ASP A 193      -2.141  67.563  -8.299  1.00  0.00           H
ATOM    577  HA  ASP A 193      -1.153  65.157  -9.354  1.00  0.00           H
ATOM    578  HB1 ASP A 193       0.449  65.247  -7.350  1.00  0.00           H
ATOM    579  HB2 ASP A 193      -0.556  66.655  -6.755  1.00  0.00           H
ATOM    580  N   GLU A 194      -3.080  64.684  -6.625  1.00  0.00           N
ATOM    581  CA  GLU A 194      -3.752  63.629  -5.823  1.00  0.00           C
ATOM    582  C   GLU A 194      -4.946  63.014  -6.613  1.00  0.00           C
ATOM    583  O   GLU A 194      -5.211  61.857  -6.460  1.00  0.00           O
ATOM    584  CB  GLU A 194      -4.340  64.232  -4.566  1.00  0.00           C
ATOM    585  CG  GLU A 194      -3.141  64.880  -3.789  1.00  0.00           C
ATOM    586  CD  GLU A 194      -3.661  65.614  -2.604  1.00  0.00           C
ATOM    587  OE1 GLU A 194      -3.098  65.286  -1.547  1.00  0.00           O
ATOM    588  OE2 GLU A 194      -4.566  66.457  -2.682  1.00  0.00           O
ATOM    589  HN  GLU A 194      -3.210  65.601  -6.255  1.00  0.00           H
ATOM    590  HA  GLU A 194      -3.066  62.840  -5.551  1.00  0.00           H
ATOM    591  HB1 GLU A 194      -4.802  63.420  -3.964  1.00  0.00           H
ATOM    592  HB2 GLU A 194      -5.100  64.969  -4.906  1.00  0.00           H
ATOM    593  HG1 GLU A 194      -2.444  65.622  -4.234  1.00  0.00           H
ATOM    594  HG2 GLU A 194      -2.529  64.032  -3.414  1.00  0.00           H
ATOM    595  N   LEU A 195      -5.673  63.821  -7.429  1.00  0.00           N
ATOM    596  CA  LEU A 195      -6.689  63.496  -8.381  1.00  0.00           C
ATOM    597  C   LEU A 195      -6.109  62.601  -9.452  1.00  0.00           C
ATOM    598  O   LEU A 195      -6.705  61.572  -9.804  1.00  0.00           O
ATOM    599  CB  LEU A 195      -7.453  64.721  -8.958  1.00  0.00           C
ATOM    600  CG  LEU A 195      -8.239  65.628  -8.000  1.00  0.00           C
ATOM    601  CD1 LEU A 195      -8.580  66.950  -8.684  1.00  0.00           C
ATOM    602  CD2 LEU A 195      -9.581  65.011  -7.373  1.00  0.00           C
ATOM    603  HN  LEU A 195      -5.449  64.790  -7.355  1.00  0.00           H
ATOM    604  HA  LEU A 195      -7.416  62.913  -7.834  1.00  0.00           H
ATOM    605  HB1 LEU A 195      -8.154  64.374  -9.748  1.00  0.00           H
ATOM    606  HB2 LEU A 195      -6.775  65.481  -9.401  1.00  0.00           H
ATOM    607  HG  LEU A 195      -7.623  65.908  -7.118  1.00  0.00           H
ATOM    608 1HD1 LEU A 195      -7.647  67.541  -8.801  1.00  0.00           H
ATOM    609 2HD1 LEU A 195      -9.215  67.533  -7.984  1.00  0.00           H
ATOM    610 3HD1 LEU A 195      -9.149  66.779  -9.623  1.00  0.00           H
ATOM    611 1HD2 LEU A 195      -9.368  64.032  -6.895  1.00  0.00           H
ATOM    612 2HD2 LEU A 195     -10.333  64.846  -8.174  1.00  0.00           H
ATOM    613 3HD2 LEU A 195     -10.048  65.722  -6.658  1.00  0.00           H
ATOM    614  N   GLU A 196      -4.954  62.903 -10.054  1.00  0.00           N
ATOM    615  CA  GLU A 196      -4.279  62.011 -10.951  1.00  0.00           C
ATOM    616  C   GLU A 196      -3.843  60.674 -10.411  1.00  0.00           C
ATOM    617  O   GLU A 196      -3.872  59.656 -11.053  1.00  0.00           O
ATOM    618  CB  GLU A 196      -3.079  62.790 -11.541  1.00  0.00           C
ATOM    619  CG  GLU A 196      -3.506  63.884 -12.447  1.00  0.00           C
ATOM    620  CD  GLU A 196      -2.307  64.814 -12.650  1.00  0.00           C
ATOM    621  OE1 GLU A 196      -2.370  66.077 -12.535  1.00  0.00           O
ATOM    622  OE2 GLU A 196      -1.180  64.269 -13.033  1.00  0.00           O
ATOM    623  HN  GLU A 196      -4.603  63.821  -9.890  1.00  0.00           H
ATOM    624  HA  GLU A 196      -4.968  61.800 -11.756  1.00  0.00           H
ATOM    625  HB1 GLU A 196      -2.529  62.092 -12.207  1.00  0.00           H
ATOM    626  HB2 GLU A 196      -2.404  63.108 -10.718  1.00  0.00           H
ATOM    627  HG1 GLU A 196      -4.448  64.413 -12.192  1.00  0.00           H
ATOM    628  HG2 GLU A 196      -3.765  63.547 -13.474  1.00  0.00           H
ATOM    629  N   PHE A 197      -3.375  60.672  -9.192  1.00  0.00           N
ATOM    630  CA  PHE A 197      -3.001  59.544  -8.374  1.00  0.00           C
ATOM    631  C   PHE A 197      -4.152  58.613  -8.026  1.00  0.00           C
ATOM    632  O   PHE A 197      -3.999  57.419  -8.285  1.00  0.00           O
ATOM    633  CB  PHE A 197      -2.134  60.077  -7.227  1.00  0.00           C
ATOM    634  CG  PHE A 197      -2.140  59.277  -5.880  1.00  0.00           C
ATOM    635  CD1 PHE A 197      -2.485  59.851  -4.651  1.00  0.00           C
ATOM    636  CD2 PHE A 197      -1.650  57.967  -5.897  1.00  0.00           C
ATOM    637  CE1 PHE A 197      -2.418  59.076  -3.482  1.00  0.00           C
ATOM    638  CE2 PHE A 197      -1.493  57.199  -4.722  1.00  0.00           C
ATOM    639  CZ  PHE A 197      -1.916  57.783  -3.554  1.00  0.00           C
ATOM    640  HN  PHE A 197      -3.313  61.585  -8.796  1.00  0.00           H
ATOM    641  HA  PHE A 197      -2.246  59.026  -8.948  1.00  0.00           H
ATOM    642  HB1 PHE A 197      -2.588  61.043  -6.918  1.00  0.00           H
ATOM    643  HB2 PHE A 197      -1.081  60.310  -7.496  1.00  0.00           H
ATOM    644  HD1 PHE A 197      -2.760  60.894  -4.598  1.00  0.00           H
ATOM    645  HD2 PHE A 197      -1.593  57.494  -6.866  1.00  0.00           H
ATOM    646  HE1 PHE A 197      -2.726  59.550  -2.561  1.00  0.00           H
ATOM    647  HE2 PHE A 197      -1.370  56.138  -4.887  1.00  0.00           H
ATOM    648  HZ  PHE A 197      -1.771  57.129  -2.706  1.00  0.00           H
ATOM    649  N   ALA A 198      -5.283  59.230  -7.682  1.00  0.00           N
ATOM    650  CA  ALA A 198      -6.513  58.446  -7.537  1.00  0.00           C
ATOM    651  C   ALA A 198      -6.955  57.903  -8.869  1.00  0.00           C
ATOM    652  O   ALA A 198      -7.394  56.774  -8.981  1.00  0.00           O
ATOM    653  CB  ALA A 198      -7.593  59.356  -7.003  1.00  0.00           C
ATOM    654  HN  ALA A 198      -5.328  60.216  -7.539  1.00  0.00           H
ATOM    655  HA  ALA A 198      -6.383  57.627  -6.844  1.00  0.00           H
ATOM    656  HB1 ALA A 198      -7.641  60.206  -7.718  1.00  0.00           H
ATOM    657  HB2 ALA A 198      -7.408  59.770  -5.989  1.00  0.00           H
ATOM    658  HB3 ALA A 198      -8.624  58.942  -7.015  1.00  0.00           H
ATOM    659  N   LYS A 199      -6.948  58.696 -10.021  1.00  0.00           N
ATOM    660  CA  LYS A 199      -7.194  58.109 -11.318  1.00  0.00           C
ATOM    661  C   LYS A 199      -6.205  56.965 -11.685  1.00  0.00           C
ATOM    662  O   LYS A 199      -6.586  55.935 -12.255  1.00  0.00           O
ATOM    663  CB  LYS A 199      -7.382  59.159 -12.460  1.00  0.00           C
ATOM    664  CG  LYS A 199      -8.723  59.971 -12.268  1.00  0.00           C
ATOM    665  CD  LYS A 199      -8.693  61.271 -13.226  1.00  0.00           C
ATOM    666  CE  LYS A 199      -7.970  62.572 -12.678  1.00  0.00           C
ATOM    667  NZ  LYS A 199      -7.876  63.608 -13.709  1.00  0.00           N
ATOM    668  HN  LYS A 199      -6.720  59.653  -9.860  1.00  0.00           H
ATOM    669  HA  LYS A 199      -8.183  57.684 -11.217  1.00  0.00           H
ATOM    670  HB1 LYS A 199      -7.267  58.848 -13.520  1.00  0.00           H
ATOM    671  HB2 LYS A 199      -6.566  59.908 -12.368  1.00  0.00           H
ATOM    672  HG1 LYS A 199      -8.974  60.179 -11.206  1.00  0.00           H
ATOM    673  HG2 LYS A 199      -9.573  59.357 -12.636  1.00  0.00           H
ATOM    674  HD1 LYS A 199      -9.735  61.612 -13.407  1.00  0.00           H
ATOM    675  HD2 LYS A 199      -8.290  60.932 -14.205  1.00  0.00           H
ATOM    676  HE1 LYS A 199      -6.931  62.388 -12.332  1.00  0.00           H
ATOM    677  HE2 LYS A 199      -8.562  62.981 -11.831  1.00  0.00           H
ATOM    678  HZ1 LYS A 199      -7.313  63.222 -14.493  1.00  0.00           H
ATOM    679  HZ2 LYS A 199      -7.365  64.465 -13.416  1.00  0.00           H
ATOM    680  HZ3 LYS A 199      -8.832  63.895 -14.002  1.00  0.00           H
ATOM    681  N   SER A 200      -4.871  57.084 -11.363  1.00  0.00           N
ATOM    682  CA  SER A 200      -3.902  56.042 -11.605  1.00  0.00           C
ATOM    683  C   SER A 200      -4.195  54.730 -10.818  1.00  0.00           C
ATOM    684  O   SER A 200      -4.127  53.602 -11.269  1.00  0.00           O
ATOM    685  CB  SER A 200      -2.430  56.547 -11.410  1.00  0.00           C
ATOM    686  OG  SER A 200      -1.489  55.666 -12.030  1.00  0.00           O
ATOM    687  HN  SER A 200      -4.587  57.995 -11.075  1.00  0.00           H
ATOM    688  HA  SER A 200      -3.946  55.832 -12.664  1.00  0.00           H
ATOM    689  HB1 SER A 200      -2.170  56.475 -10.332  1.00  0.00           H
ATOM    690  HB2 SER A 200      -2.257  57.612 -11.676  1.00  0.00           H
ATOM    691  HG1 SER A 200      -1.557  55.989 -12.931  1.00  0.00           H
ATOM    692  N   PHE A 201      -4.568  54.903  -9.549  1.00  0.00           N
ATOM    693  CA  PHE A 201      -5.012  53.803  -8.732  1.00  0.00           C
ATOM    694  C   PHE A 201      -6.222  53.054  -9.248  1.00  0.00           C
ATOM    695  O   PHE A 201      -6.201  51.806  -9.277  1.00  0.00           O
ATOM    696  CB  PHE A 201      -5.210  54.275  -7.325  1.00  0.00           C
ATOM    697  CG  PHE A 201      -5.742  53.189  -6.311  1.00  0.00           C
ATOM    698  CD1 PHE A 201      -5.065  52.008  -6.145  1.00  0.00           C
ATOM    699  CD2 PHE A 201      -6.928  53.404  -5.553  1.00  0.00           C
ATOM    700  CE1 PHE A 201      -5.454  50.991  -5.172  1.00  0.00           C
ATOM    701  CE2 PHE A 201      -7.330  52.440  -4.653  1.00  0.00           C
ATOM    702  CZ  PHE A 201      -6.642  51.236  -4.467  1.00  0.00           C
ATOM    703  HN  PHE A 201      -4.602  55.776  -9.067  1.00  0.00           H
ATOM    704  HA  PHE A 201      -4.149  53.158  -8.809  1.00  0.00           H
ATOM    705  HB1 PHE A 201      -5.893  55.139  -7.473  1.00  0.00           H
ATOM    706  HB2 PHE A 201      -4.243  54.625  -6.906  1.00  0.00           H
ATOM    707  HD1 PHE A 201      -4.276  51.799  -6.851  1.00  0.00           H
ATOM    708  HD2 PHE A 201      -7.526  54.303  -5.545  1.00  0.00           H
ATOM    709  HE1 PHE A 201      -4.829  50.134  -4.972  1.00  0.00           H
ATOM    710  HE2 PHE A 201      -8.138  52.722  -3.992  1.00  0.00           H
ATOM    711  HZ  PHE A 201      -7.037  50.455  -3.834  1.00  0.00           H
ATOM    712  N   ILE A 202      -7.290  53.800  -9.614  1.00  0.00           N
ATOM    713  CA  ILE A 202      -8.428  53.113 -10.184  1.00  0.00           C
ATOM    714  C   ILE A 202      -8.168  52.445 -11.505  1.00  0.00           C
ATOM    715  O   ILE A 202      -8.686  51.402 -11.842  1.00  0.00           O
ATOM    716  CB  ILE A 202      -9.679  53.979 -10.292  1.00  0.00           C
ATOM    717  CG1 ILE A 202     -10.104  54.515  -8.819  1.00  0.00           C
ATOM    718  CG2 ILE A 202     -10.853  53.258 -10.961  1.00  0.00           C
ATOM    719  CD  ILE A 202     -10.396  53.370  -7.843  1.00  0.00           C
ATOM    720  HN  ILE A 202      -7.387  54.791  -9.561  1.00  0.00           H
ATOM    721  HA  ILE A 202      -8.723  52.312  -9.523  1.00  0.00           H
ATOM    722  HB  ILE A 202      -9.341  54.841 -10.906  1.00  0.00           H
ATOM    723 1HG1 ILE A 202     -11.070  55.055  -8.917  1.00  0.00           H
ATOM    724 2HG1 ILE A 202      -9.379  55.277  -8.461  1.00  0.00           H
ATOM    725 1HG2 ILE A 202     -11.103  52.369 -10.343  1.00  0.00           H
ATOM    726 2HG2 ILE A 202     -10.645  53.029 -12.027  1.00  0.00           H
ATOM    727 3HG2 ILE A 202     -11.843  53.762 -10.922  1.00  0.00           H
ATOM    728  HD1 ILE A 202     -10.695  53.707  -6.828  1.00  0.00           H
ATOM    729  HD2 ILE A 202      -9.372  52.948  -7.752  1.00  0.00           H
ATOM    730  HD3 ILE A 202     -11.076  52.659  -8.361  1.00  0.00           H
ATOM    731  N   GLY A 203      -7.295  53.073 -12.298  1.00  0.00           N
ATOM    732  CA  GLY A 203      -6.828  52.528 -13.544  1.00  0.00           C
ATOM    733  C   GLY A 203      -6.012  51.311 -13.533  1.00  0.00           C
ATOM    734  O   GLY A 203      -6.225  50.396 -14.289  1.00  0.00           O
ATOM    735  HN  GLY A 203      -6.963  54.002 -12.148  1.00  0.00           H
ATOM    736  HA1 GLY A 203      -6.193  53.316 -13.917  1.00  0.00           H
ATOM    737  HA2 GLY A 203      -7.706  52.440 -14.167  1.00  0.00           H
ATOM    738  N   THR A 204      -5.061  51.255 -12.594  1.00  0.00           N
ATOM    739  CA  THR A 204      -4.241  50.091 -12.217  1.00  0.00           C
ATOM    740  C   THR A 204      -5.031  48.953 -11.653  1.00  0.00           C
ATOM    741  O   THR A 204      -4.991  47.774 -12.157  1.00  0.00           O
ATOM    742  CB  THR A 204      -3.177  50.342 -11.119  1.00  0.00           C
ATOM    743  CG2 THR A 204      -2.328  49.119 -10.729  1.00  0.00           C
ATOM    744  OG1 THR A 204      -2.291  51.302 -11.681  1.00  0.00           O
ATOM    745  HN  THR A 204      -5.094  52.077 -12.032  1.00  0.00           H
ATOM    746  HA  THR A 204      -3.722  49.806 -13.121  1.00  0.00           H
ATOM    747  HB  THR A 204      -3.582  50.777 -10.181  1.00  0.00           H
ATOM    748  HG1 THR A 204      -2.721  52.153 -11.565  1.00  0.00           H
ATOM    749 1HG2 THR A 204      -1.393  49.484 -10.254  1.00  0.00           H
ATOM    750 2HG2 THR A 204      -2.020  48.383 -11.501  1.00  0.00           H
ATOM    751 3HG2 THR A 204      -2.853  48.517  -9.956  1.00  0.00           H
ATOM    752  N   VAL A 205      -5.972  49.226 -10.709  1.00  0.00           N
ATOM    753  CA  VAL A 205      -6.848  48.252 -10.248  1.00  0.00           C
ATOM    754  C   VAL A 205      -7.823  47.717 -11.311  1.00  0.00           C
ATOM    755  O   VAL A 205      -8.053  46.544 -11.467  1.00  0.00           O
ATOM    756  CB  VAL A 205      -7.574  48.763  -9.048  1.00  0.00           C
ATOM    757  CG1 VAL A 205      -8.800  47.833  -8.622  1.00  0.00           C
ATOM    758  CG2 VAL A 205      -6.697  48.932  -7.825  1.00  0.00           C
ATOM    759  HN  VAL A 205      -6.189  50.162 -10.445  1.00  0.00           H
ATOM    760  HA  VAL A 205      -6.311  47.375  -9.919  1.00  0.00           H
ATOM    761  HB  VAL A 205      -7.991  49.764  -9.289  1.00  0.00           H
ATOM    762 1HG1 VAL A 205      -9.758  48.022  -9.154  1.00  0.00           H
ATOM    763 2HG1 VAL A 205      -8.953  47.910  -7.525  1.00  0.00           H
ATOM    764 3HG1 VAL A 205      -8.593  46.744  -8.701  1.00  0.00           H
ATOM    765 1HG2 VAL A 205      -6.156  47.977  -7.649  1.00  0.00           H
ATOM    766 2HG2 VAL A 205      -7.318  49.217  -6.949  1.00  0.00           H
ATOM    767 3HG2 VAL A 205      -5.830  49.625  -7.857  1.00  0.00           H
ATOM    768  N   SER A 206      -8.430  48.637 -12.086  1.00  0.00           N
ATOM    769  CA  SER A 206      -9.288  48.295 -13.235  1.00  0.00           C
ATOM    770  C   SER A 206      -8.663  47.344 -14.199  1.00  0.00           C
ATOM    771  O   SER A 206      -9.303  46.359 -14.542  1.00  0.00           O
ATOM    772  CB  SER A 206      -9.909  49.536 -14.008  1.00  0.00           C
ATOM    773  OG  SER A 206     -10.805  50.358 -13.153  1.00  0.00           O
ATOM    774  HN  SER A 206      -8.419  49.630 -11.996  1.00  0.00           H
ATOM    775  HA  SER A 206     -10.175  47.849 -12.811  1.00  0.00           H
ATOM    776  HB1 SER A 206     -10.495  49.289 -14.920  1.00  0.00           H
ATOM    777  HB2 SER A 206      -9.040  50.184 -14.252  1.00  0.00           H
ATOM    778  HG1 SER A 206     -10.277  50.932 -12.593  1.00  0.00           H
ATOM    779  N   ILE A 207      -7.411  47.604 -14.637  1.00  0.00           N
ATOM    780  CA  ILE A 207      -6.709  46.717 -15.578  1.00  0.00           C
ATOM    781  C   ILE A 207      -6.232  45.391 -14.884  1.00  0.00           C
ATOM    782  O   ILE A 207      -6.335  44.371 -15.573  1.00  0.00           O
ATOM    783  CB  ILE A 207      -5.541  47.445 -16.234  1.00  0.00           C
ATOM    784  CG1 ILE A 207      -6.034  48.675 -17.056  1.00  0.00           C
ATOM    785  CG2 ILE A 207      -4.677  46.416 -17.170  1.00  0.00           C
ATOM    786  CD  ILE A 207      -7.179  48.446 -18.005  1.00  0.00           C
ATOM    787  HN  ILE A 207      -6.937  48.456 -14.430  1.00  0.00           H
ATOM    788  HA  ILE A 207      -7.374  46.507 -16.403  1.00  0.00           H
ATOM    789  HB  ILE A 207      -4.851  47.769 -15.426  1.00  0.00           H
ATOM    790 1HG1 ILE A 207      -5.170  49.076 -17.628  1.00  0.00           H
ATOM    791 2HG1 ILE A 207      -6.222  49.566 -16.418  1.00  0.00           H
ATOM    792 1HG2 ILE A 207      -3.836  46.945 -17.667  1.00  0.00           H
ATOM    793 2HG2 ILE A 207      -5.345  45.923 -17.908  1.00  0.00           H
ATOM    794 3HG2 ILE A 207      -4.173  45.561 -16.670  1.00  0.00           H
ATOM    795  HD1 ILE A 207      -7.027  47.584 -18.689  1.00  0.00           H
ATOM    796  HD2 ILE A 207      -7.334  49.404 -18.545  1.00  0.00           H
ATOM    797  HD3 ILE A 207      -8.154  48.196 -17.534  1.00  0.00           H
ATOM    798  N   PHE A 208      -5.861  45.421 -13.599  1.00  0.00           N
ATOM    799  CA  PHE A 208      -5.512  44.224 -12.884  1.00  0.00           C
ATOM    800  C   PHE A 208      -6.799  43.340 -12.718  1.00  0.00           C
ATOM    801  O   PHE A 208      -6.770  42.153 -13.072  1.00  0.00           O
ATOM    802  CB  PHE A 208      -4.917  44.712 -11.552  1.00  0.00           C
ATOM    803  CG  PHE A 208      -4.590  43.599 -10.501  1.00  0.00           C
ATOM    804  CD1 PHE A 208      -3.387  42.871 -10.726  1.00  0.00           C
ATOM    805  CD2 PHE A 208      -5.390  43.276  -9.387  1.00  0.00           C
ATOM    806  CE1 PHE A 208      -3.068  41.844  -9.828  1.00  0.00           C
ATOM    807  CE2 PHE A 208      -4.993  42.186  -8.557  1.00  0.00           C
ATOM    808  CZ  PHE A 208      -3.805  41.497  -8.782  1.00  0.00           C
ATOM    809  HN  PHE A 208      -5.753  46.300 -13.141  1.00  0.00           H
ATOM    810  HA  PHE A 208      -4.733  43.680 -13.398  1.00  0.00           H
ATOM    811  HB1 PHE A 208      -5.583  45.462 -11.073  1.00  0.00           H
ATOM    812  HB2 PHE A 208      -3.965  45.238 -11.780  1.00  0.00           H
ATOM    813  HD1 PHE A 208      -2.731  43.031 -11.568  1.00  0.00           H
ATOM    814  HD2 PHE A 208      -6.330  43.806  -9.332  1.00  0.00           H
ATOM    815  HE1 PHE A 208      -2.159  41.301 -10.041  1.00  0.00           H
ATOM    816  HE2 PHE A 208      -5.560  41.951  -7.670  1.00  0.00           H
ATOM    817  HZ  PHE A 208      -3.533  40.696  -8.110  1.00  0.00           H
ATOM    818  N   CYS A 209      -7.919  43.907 -12.262  1.00  0.00           N
ATOM    819  CA  CYS A 209      -9.191  43.161 -12.236  1.00  0.00           C
ATOM    820  C   CYS A 209      -9.637  42.629 -13.617  1.00  0.00           C
ATOM    821  O   CYS A 209     -10.162  41.586 -13.764  1.00  0.00           O
ATOM    822  CB  CYS A 209     -10.321  43.849 -11.430  1.00  0.00           C
ATOM    823  SG  CYS A 209      -9.820  43.946  -9.664  1.00  0.00           S
ATOM    824  HN  CYS A 209      -7.996  44.870 -12.018  1.00  0.00           H
ATOM    825  HA  CYS A 209      -9.019  42.308 -11.596  1.00  0.00           H
ATOM    826  HB1 CYS A 209     -11.197  43.166 -11.397  1.00  0.00           H
ATOM    827  HB2 CYS A 209     -10.632  44.808 -11.897  1.00  0.00           H
ATOM    828  HG1 CYS A 209     -10.774  43.178  -9.159  1.00  0.00           H
ATOM    829  N   LEU A 210      -9.442  43.500 -14.671  1.00  0.00           N
ATOM    830  CA  LEU A 210      -9.868  43.215 -16.022  1.00  0.00           C
ATOM    831  C   LEU A 210      -9.013  42.020 -16.553  1.00  0.00           C
ATOM    832  O   LEU A 210      -9.578  41.046 -17.079  1.00  0.00           O
ATOM    833  CB  LEU A 210      -9.892  44.412 -17.024  1.00  0.00           C
ATOM    834  CG  LEU A 210     -10.412  44.043 -18.406  1.00  0.00           C
ATOM    835  CD1 LEU A 210     -11.776  43.380 -18.387  1.00  0.00           C
ATOM    836  CD2 LEU A 210     -10.549  45.329 -19.235  1.00  0.00           C
ATOM    837  HN  LEU A 210      -9.047  44.398 -14.495  1.00  0.00           H
ATOM    838  HA  LEU A 210     -10.889  42.870 -15.940  1.00  0.00           H
ATOM    839  HB1 LEU A 210      -8.858  44.766 -17.228  1.00  0.00           H
ATOM    840  HB2 LEU A 210     -10.501  45.205 -16.541  1.00  0.00           H
ATOM    841  HG  LEU A 210      -9.605  43.503 -18.945  1.00  0.00           H
ATOM    842 1HD1 LEU A 210     -12.495  44.095 -17.936  1.00  0.00           H
ATOM    843 2HD1 LEU A 210     -11.889  42.360 -17.962  1.00  0.00           H
ATOM    844 3HD1 LEU A 210     -12.152  43.203 -19.418  1.00  0.00           H
ATOM    845 1HD2 LEU A 210     -11.208  46.068 -18.730  1.00  0.00           H
ATOM    846 2HD2 LEU A 210     -11.011  45.101 -20.221  1.00  0.00           H
ATOM    847 3HD2 LEU A 210      -9.535  45.781 -19.278  1.00  0.00           H
ATOM    848  N   CYS A 211      -7.654  41.991 -16.334  1.00  0.00           N
ATOM    849  CA  CYS A 211      -6.825  40.911 -16.676  1.00  0.00           C
ATOM    850  C   CYS A 211      -7.141  39.612 -16.066  1.00  0.00           C
ATOM    851  O   CYS A 211      -7.224  38.607 -16.705  1.00  0.00           O
ATOM    852  CB  CYS A 211      -5.345  41.117 -16.321  1.00  0.00           C
ATOM    853  SG  CYS A 211      -4.491  42.468 -17.285  1.00  0.00           S
ATOM    854  HN  CYS A 211      -7.258  42.652 -15.701  1.00  0.00           H
ATOM    855  HA  CYS A 211      -6.990  40.811 -17.738  1.00  0.00           H
ATOM    856  HB1 CYS A 211      -4.771  40.188 -16.524  1.00  0.00           H
ATOM    857  HB2 CYS A 211      -5.240  41.417 -15.256  1.00  0.00           H
ATOM    858  HG1 CYS A 211      -5.253  43.467 -16.863  1.00  0.00           H
ATOM    859  N   ALA A 212      -7.455  39.723 -14.799  1.00  0.00           N
ATOM    860  CA  ALA A 212      -7.849  38.617 -14.077  1.00  0.00           C
ATOM    861  C   ALA A 212      -9.159  37.917 -14.531  1.00  0.00           C
ATOM    862  O   ALA A 212      -9.188  36.710 -14.843  1.00  0.00           O
ATOM    863  CB  ALA A 212      -7.974  39.031 -12.636  1.00  0.00           C
ATOM    864  HN  ALA A 212      -7.519  40.606 -14.340  1.00  0.00           H
ATOM    865  HA  ALA A 212      -7.117  37.834 -14.203  1.00  0.00           H
ATOM    866  HB1 ALA A 212      -6.993  39.227 -12.155  1.00  0.00           H
ATOM    867  HB2 ALA A 212      -8.362  38.217 -11.986  1.00  0.00           H
ATOM    868  HB3 ALA A 212      -8.606  39.931 -12.484  1.00  0.00           H
ATOM    869  N   THR A 213     -10.155  38.770 -14.694  1.00  0.00           N
ATOM    870  CA  THR A 213     -11.434  38.510 -15.362  1.00  0.00           C
ATOM    871  C   THR A 213     -11.381  37.935 -16.785  1.00  0.00           C
ATOM    872  O   THR A 213     -12.144  37.025 -17.116  1.00  0.00           O
ATOM    873  CB  THR A 213     -12.513  39.517 -15.161  1.00  0.00           C
ATOM    874  CG2 THR A 213     -12.994  39.507 -13.660  1.00  0.00           C
ATOM    875  OG1 THR A 213     -12.233  40.876 -15.510  1.00  0.00           O
ATOM    876  HN  THR A 213     -10.073  39.676 -14.287  1.00  0.00           H
ATOM    877  HA  THR A 213     -11.855  37.752 -14.718  1.00  0.00           H
ATOM    878  HB  THR A 213     -13.402  39.185 -15.740  1.00  0.00           H
ATOM    879  HG1 THR A 213     -11.620  41.240 -14.867  1.00  0.00           H
ATOM    880 1HG2 THR A 213     -13.230  38.492 -13.272  1.00  0.00           H
ATOM    881 2HG2 THR A 213     -13.937  40.092 -13.702  1.00  0.00           H
ATOM    882 3HG2 THR A 213     -12.280  40.109 -13.058  1.00  0.00           H
ATOM    883  N   LEU A 214     -10.618  38.492 -17.687  1.00  0.00           N
ATOM    884  CA  LEU A 214     -10.385  37.829 -18.987  1.00  0.00           C
ATOM    885  C   LEU A 214      -9.731  36.477 -19.023  1.00  0.00           C
ATOM    886  O   LEU A 214     -10.215  35.525 -19.639  1.00  0.00           O
ATOM    887  CB  LEU A 214      -9.564  38.860 -19.743  1.00  0.00           C
ATOM    888  CG  LEU A 214      -9.254  38.531 -21.229  1.00  0.00           C
ATOM    889  CD1 LEU A 214     -10.552  38.255 -22.125  1.00  0.00           C
ATOM    890  CD2 LEU A 214      -8.311  39.701 -21.771  1.00  0.00           C
ATOM    891  HN  LEU A 214     -10.121  39.320 -17.439  1.00  0.00           H
ATOM    892  HA  LEU A 214     -11.373  37.752 -19.417  1.00  0.00           H
ATOM    893  HB1 LEU A 214      -8.672  39.113 -19.132  1.00  0.00           H
ATOM    894  HB2 LEU A 214     -10.203  39.769 -19.713  1.00  0.00           H
ATOM    895  HG  LEU A 214      -8.667  37.593 -21.332  1.00  0.00           H
ATOM    896 1HD1 LEU A 214     -11.280  39.088 -22.015  1.00  0.00           H
ATOM    897 2HD1 LEU A 214     -10.966  37.288 -21.767  1.00  0.00           H
ATOM    898 3HD1 LEU A 214     -10.400  38.096 -23.214  1.00  0.00           H
ATOM    899 1HD2 LEU A 214      -8.901  40.641 -21.818  1.00  0.00           H
ATOM    900 2HD2 LEU A 214      -7.883  39.445 -22.764  1.00  0.00           H
ATOM    901 3HD2 LEU A 214      -7.505  39.783 -21.011  1.00  0.00           H
ATOM    902  N   PHE A 215      -8.613  36.258 -18.306  1.00  0.00           N
ATOM    903  CA  PHE A 215      -8.025  34.901 -18.136  1.00  0.00           C
ATOM    904  C   PHE A 215      -9.028  33.861 -17.464  1.00  0.00           C
ATOM    905  O   PHE A 215      -9.144  32.738 -17.995  1.00  0.00           O
ATOM    906  CB  PHE A 215      -6.710  35.030 -17.299  1.00  0.00           C
ATOM    907  CG  PHE A 215      -5.999  33.716 -17.080  1.00  0.00           C
ATOM    908  CD1 PHE A 215      -6.284  32.845 -16.026  1.00  0.00           C
ATOM    909  CD2 PHE A 215      -4.981  33.336 -18.028  1.00  0.00           C
ATOM    910  CE1 PHE A 215      -5.673  31.538 -15.956  1.00  0.00           C
ATOM    911  CE2 PHE A 215      -4.449  31.998 -17.979  1.00  0.00           C
ATOM    912  CZ  PHE A 215      -4.794  31.088 -16.942  1.00  0.00           C
ATOM    913  HN  PHE A 215      -8.182  37.022 -17.831  1.00  0.00           H
ATOM    914  HA  PHE A 215      -7.785  34.549 -19.129  1.00  0.00           H
ATOM    915  HB1 PHE A 215      -6.956  35.523 -16.335  1.00  0.00           H
ATOM    916  HB2 PHE A 215      -6.006  35.720 -17.812  1.00  0.00           H
ATOM    917  HD1 PHE A 215      -6.964  33.023 -15.207  1.00  0.00           H
ATOM    918  HD2 PHE A 215      -4.705  33.922 -18.891  1.00  0.00           H
ATOM    919  HE1 PHE A 215      -6.002  30.889 -15.159  1.00  0.00           H
ATOM    920  HE2 PHE A 215      -3.716  31.688 -18.709  1.00  0.00           H
ATOM    921  HZ  PHE A 215      -4.345  30.110 -16.858  1.00  0.00           H
ATOM    922  N   THR A 216      -9.793  34.274 -16.446  1.00  0.00           N
ATOM    923  CA  THR A 216     -10.909  33.492 -15.894  1.00  0.00           C
ATOM    924  C   THR A 216     -12.073  33.175 -16.947  1.00  0.00           C
ATOM    925  O   THR A 216     -12.530  32.071 -17.066  1.00  0.00           O
ATOM    926  CB  THR A 216     -11.637  34.220 -14.769  1.00  0.00           C
ATOM    927  CG2 THR A 216     -12.665  33.285 -14.117  1.00  0.00           C
ATOM    928  OG1 THR A 216     -10.740  34.836 -13.828  1.00  0.00           O
ATOM    929  HN  THR A 216      -9.678  35.166 -16.017  1.00  0.00           H
ATOM    930  HA  THR A 216     -10.458  32.594 -15.500  1.00  0.00           H
ATOM    931  HB  THR A 216     -12.144  35.121 -15.176  1.00  0.00           H
ATOM    932  HG1 THR A 216     -10.279  35.513 -14.329  1.00  0.00           H
ATOM    933 1HG2 THR A 216     -12.317  32.340 -13.649  1.00  0.00           H
ATOM    934 2HG2 THR A 216     -13.451  33.047 -14.865  1.00  0.00           H
ATOM    935 3HG2 THR A 216     -13.231  33.787 -13.304  1.00  0.00           H
ATOM    936  N   PHE A 217     -12.612  34.116 -17.677  1.00  0.00           N
ATOM    937  CA  PHE A 217     -13.731  33.941 -18.592  1.00  0.00           C
ATOM    938  C   PHE A 217     -13.343  33.018 -19.780  1.00  0.00           C
ATOM    939  O   PHE A 217     -14.067  32.047 -20.111  1.00  0.00           O
ATOM    940  CB  PHE A 217     -14.354  35.289 -19.047  1.00  0.00           C
ATOM    941  CG  PHE A 217     -14.658  35.421 -20.474  1.00  0.00           C
ATOM    942  CD1 PHE A 217     -13.849  36.189 -21.288  1.00  0.00           C
ATOM    943  CD2 PHE A 217     -15.830  34.807 -21.065  1.00  0.00           C
ATOM    944  CE1 PHE A 217     -14.105  36.191 -22.702  1.00  0.00           C
ATOM    945  CE2 PHE A 217     -16.164  34.864 -22.373  1.00  0.00           C
ATOM    946  CZ  PHE A 217     -15.302  35.559 -23.266  1.00  0.00           C
ATOM    947  HN  PHE A 217     -12.176  35.012 -17.697  1.00  0.00           H
ATOM    948  HA  PHE A 217     -14.524  33.426 -18.070  1.00  0.00           H
ATOM    949  HB1 PHE A 217     -13.810  36.192 -18.695  1.00  0.00           H
ATOM    950  HB2 PHE A 217     -15.302  35.535 -18.525  1.00  0.00           H
ATOM    951  HD1 PHE A 217     -12.971  36.597 -20.809  1.00  0.00           H
ATOM    952  HD2 PHE A 217     -16.536  34.394 -20.359  1.00  0.00           H
ATOM    953  HE1 PHE A 217     -13.420  36.602 -23.428  1.00  0.00           H
ATOM    954  HE2 PHE A 217     -17.019  34.318 -22.748  1.00  0.00           H
ATOM    955  HZ  PHE A 217     -15.416  35.433 -24.332  1.00  0.00           H
ATOM    956  N   LEU A 218     -12.077  33.173 -20.273  1.00  0.00           N
ATOM    957  CA  LEU A 218     -11.601  32.242 -21.302  1.00  0.00           C
ATOM    958  C   LEU A 218     -11.249  30.911 -20.817  1.00  0.00           C
ATOM    959  O   LEU A 218     -11.404  29.945 -21.540  1.00  0.00           O
ATOM    960  CB  LEU A 218     -10.242  32.878 -21.712  1.00  0.00           C
ATOM    961  CG  LEU A 218     -10.379  34.159 -22.618  1.00  0.00           C
ATOM    962  CD1 LEU A 218      -8.940  34.695 -22.689  1.00  0.00           C
ATOM    963  CD2 LEU A 218     -10.904  33.833 -24.027  1.00  0.00           C
ATOM    964  HN  LEU A 218     -11.523  33.982 -20.092  1.00  0.00           H
ATOM    965  HA  LEU A 218     -12.319  32.126 -22.100  1.00  0.00           H
ATOM    966  HB1 LEU A 218      -9.725  32.091 -22.301  1.00  0.00           H
ATOM    967  HB2 LEU A 218      -9.615  33.093 -20.821  1.00  0.00           H
ATOM    968  HG  LEU A 218     -11.057  34.898 -22.141  1.00  0.00           H
ATOM    969 1HD1 LEU A 218      -8.950  35.743 -23.059  1.00  0.00           H
ATOM    970 2HD1 LEU A 218      -8.261  34.105 -23.341  1.00  0.00           H
ATOM    971 3HD1 LEU A 218      -8.521  34.793 -21.664  1.00  0.00           H
ATOM    972 1HD2 LEU A 218     -11.423  34.652 -24.569  1.00  0.00           H
ATOM    973 2HD2 LEU A 218     -11.726  33.086 -24.027  1.00  0.00           H
ATOM    974 3HD2 LEU A 218     -10.088  33.376 -24.627  1.00  0.00           H
ATOM    975  N   THR A 219     -10.787  30.782 -19.595  1.00  0.00           N
ATOM    976  CA  THR A 219     -10.540  29.458 -18.895  1.00  0.00           C
ATOM    977  C   THR A 219     -11.905  28.730 -18.735  1.00  0.00           C
ATOM    978  O   THR A 219     -12.013  27.565 -19.167  1.00  0.00           O
ATOM    979  CB  THR A 219      -9.900  29.645 -17.516  1.00  0.00           C
ATOM    980  CG2 THR A 219      -9.955  28.446 -16.579  1.00  0.00           C
ATOM    981  OG1 THR A 219      -8.515  29.809 -17.786  1.00  0.00           O
ATOM    982  HN  THR A 219     -10.641  31.586 -19.024  1.00  0.00           H
ATOM    983  HA  THR A 219      -9.898  29.008 -19.638  1.00  0.00           H
ATOM    984  HB  THR A 219     -10.356  30.506 -16.982  1.00  0.00           H
ATOM    985  HG1 THR A 219      -8.344  30.753 -17.814  1.00  0.00           H
ATOM    986 1HG2 THR A 219      -9.859  27.526 -17.194  1.00  0.00           H
ATOM    987 2HG2 THR A 219     -10.959  28.370 -16.111  1.00  0.00           H
ATOM    988 3HG2 THR A 219      -9.186  28.372 -15.780  1.00  0.00           H
ATOM    989  N   PHE A 220     -12.961  29.406 -18.277  1.00  0.00           N
ATOM    990  CA  PHE A 220     -14.285  28.804 -18.259  1.00  0.00           C
ATOM    991  C   PHE A 220     -14.780  28.172 -19.616  1.00  0.00           C
ATOM    992  O   PHE A 220     -15.287  27.041 -19.613  1.00  0.00           O
ATOM    993  CB  PHE A 220     -15.268  29.904 -17.757  1.00  0.00           C
ATOM    994  CG  PHE A 220     -15.215  30.177 -16.213  1.00  0.00           C
ATOM    995  CD1 PHE A 220     -16.228  31.013 -15.722  1.00  0.00           C
ATOM    996  CD2 PHE A 220     -14.302  29.578 -15.357  1.00  0.00           C
ATOM    997  CE1 PHE A 220     -16.368  31.257 -14.351  1.00  0.00           C
ATOM    998  CE2 PHE A 220     -14.366  29.862 -13.987  1.00  0.00           C
ATOM    999  CZ  PHE A 220     -15.392  30.684 -13.492  1.00  0.00           C
ATOM   1000  HN  PHE A 220     -12.950  30.387 -18.100  1.00  0.00           H
ATOM   1001  HA  PHE A 220     -14.327  28.010 -17.528  1.00  0.00           H
ATOM   1002  HB1 PHE A 220     -16.289  29.491 -17.906  1.00  0.00           H
ATOM   1003  HB2 PHE A 220     -15.152  30.893 -18.251  1.00  0.00           H
ATOM   1004  HD1 PHE A 220     -16.958  31.416 -16.409  1.00  0.00           H
ATOM   1005  HD2 PHE A 220     -13.533  28.871 -15.631  1.00  0.00           H
ATOM   1006  HE1 PHE A 220     -17.209  31.799 -13.942  1.00  0.00           H
ATOM   1007  HE2 PHE A 220     -13.702  29.385 -13.279  1.00  0.00           H
ATOM   1008  HZ  PHE A 220     -15.344  30.832 -12.423  1.00  0.00           H
ATOM   1009  N   LEU A 221     -14.618  28.778 -20.763  1.00  0.00           N
ATOM   1010  CA  LEU A 221     -14.963  28.167 -22.018  1.00  0.00           C
ATOM   1011  C   LEU A 221     -14.214  26.891 -22.450  1.00  0.00           C
ATOM   1012  O   LEU A 221     -14.845  25.911 -22.934  1.00  0.00           O
ATOM   1013  CB  LEU A 221     -14.624  29.163 -23.129  1.00  0.00           C
ATOM   1014  CG  LEU A 221     -15.372  30.581 -23.109  1.00  0.00           C
ATOM   1015  CD1 LEU A 221     -14.733  31.410 -24.287  1.00  0.00           C
ATOM   1016  CD2 LEU A 221     -16.846  30.630 -23.348  1.00  0.00           C
ATOM   1017  HN  LEU A 221     -14.256  29.707 -20.719  1.00  0.00           H
ATOM   1018  HA  LEU A 221     -16.002  27.883 -21.941  1.00  0.00           H
ATOM   1019  HB1 LEU A 221     -14.891  28.657 -24.082  1.00  0.00           H
ATOM   1020  HB2 LEU A 221     -13.570  29.485 -22.993  1.00  0.00           H
ATOM   1021  HG  LEU A 221     -15.068  31.072 -22.160  1.00  0.00           H
ATOM   1022 1HD1 LEU A 221     -13.636  31.329 -24.133  1.00  0.00           H
ATOM   1023 2HD1 LEU A 221     -15.133  32.442 -24.390  1.00  0.00           H
ATOM   1024 3HD1 LEU A 221     -15.048  30.917 -25.232  1.00  0.00           H
ATOM   1025 1HD2 LEU A 221     -17.232  31.672 -23.363  1.00  0.00           H
ATOM   1026 2HD2 LEU A 221     -17.326  30.104 -22.495  1.00  0.00           H
ATOM   1027 3HD2 LEU A 221     -17.160  30.159 -24.304  1.00  0.00           H
ATOM   1028  N   ILE A 222     -12.899  26.884 -22.190  1.00  0.00           N
ATOM   1029  CA  ILE A 222     -12.007  25.827 -22.578  1.00  0.00           C
ATOM   1030  C   ILE A 222     -12.143  24.683 -21.581  1.00  0.00           C
ATOM   1031  O   ILE A 222     -12.085  23.514 -21.948  1.00  0.00           O
ATOM   1032  CB  ILE A 222     -10.543  26.203 -22.790  1.00  0.00           C
ATOM   1033  CG1 ILE A 222     -10.281  27.276 -23.883  1.00  0.00           C
ATOM   1034  CG2 ILE A 222      -9.608  25.011 -22.962  1.00  0.00           C
ATOM   1035  CD  ILE A 222     -10.838  27.009 -25.326  1.00  0.00           C
ATOM   1036  HN  ILE A 222     -12.467  27.656 -21.730  1.00  0.00           H
ATOM   1037  HA  ILE A 222     -12.499  25.453 -23.464  1.00  0.00           H
ATOM   1038  HB  ILE A 222     -10.264  26.774 -21.880  1.00  0.00           H
ATOM   1039 1HG1 ILE A 222      -9.181  27.415 -23.961  1.00  0.00           H
ATOM   1040 2HG1 ILE A 222     -10.739  28.242 -23.581  1.00  0.00           H
ATOM   1041 1HG2 ILE A 222      -8.624  25.499 -22.798  1.00  0.00           H
ATOM   1042 2HG2 ILE A 222      -9.594  24.441 -23.917  1.00  0.00           H
ATOM   1043 3HG2 ILE A 222      -9.618  24.252 -22.151  1.00  0.00           H
ATOM   1044  HD1 ILE A 222     -10.653  27.942 -25.900  1.00  0.00           H
ATOM   1045  HD2 ILE A 222     -11.897  26.677 -25.389  1.00  0.00           H
ATOM   1046  HD3 ILE A 222     -10.300  26.178 -25.829  1.00  0.00           H
ATOM   1047  N   ASP A 223     -12.570  25.093 -20.362  1.00  0.00           N
ATOM   1048  CA  ASP A 223     -12.897  24.094 -19.336  1.00  0.00           C
ATOM   1049  C   ASP A 223     -14.304  23.506 -19.501  1.00  0.00           C
ATOM   1050  O   ASP A 223     -15.144  23.966 -20.217  1.00  0.00           O
ATOM   1051  CB  ASP A 223     -12.756  24.783 -17.930  1.00  0.00           C
ATOM   1052  CG  ASP A 223     -12.695  23.829 -16.757  1.00  0.00           C
ATOM   1053  OD1 ASP A 223     -12.533  22.590 -16.910  1.00  0.00           O
ATOM   1054  OD2 ASP A 223     -12.734  24.295 -15.606  1.00  0.00           O
ATOM   1055  HN  ASP A 223     -12.712  26.074 -20.248  1.00  0.00           H
ATOM   1056  HA  ASP A 223     -12.179  23.287 -19.305  1.00  0.00           H
ATOM   1057  HB1 ASP A 223     -13.551  25.549 -17.791  1.00  0.00           H
ATOM   1058  HB2 ASP A 223     -11.807  25.359 -17.946  1.00  0.00           H
ATOM   1059  N   VAL A 224     -14.540  22.352 -18.790  1.00  0.00           N
ATOM   1060  CA  VAL A 224     -15.636  21.470 -18.987  1.00  0.00           C
ATOM   1061  C   VAL A 224     -16.249  21.458 -17.679  1.00  0.00           C
ATOM   1062  O   VAL A 224     -15.535  21.238 -16.725  1.00  0.00           O
ATOM   1063  CB  VAL A 224     -15.103  20.072 -19.490  1.00  0.00           C
ATOM   1064  CG1 VAL A 224     -16.324  19.215 -19.701  1.00  0.00           C
ATOM   1065  CG2 VAL A 224     -14.345  20.278 -20.805  1.00  0.00           C
ATOM   1066  HN  VAL A 224     -13.865  22.093 -18.105  1.00  0.00           H
ATOM   1067  HA  VAL A 224     -16.327  21.878 -19.712  1.00  0.00           H
ATOM   1068  HB  VAL A 224     -14.386  19.612 -18.778  1.00  0.00           H
ATOM   1069 1HG1 VAL A 224     -16.962  19.240 -18.792  1.00  0.00           H
ATOM   1070 2HG1 VAL A 224     -15.912  18.199 -19.885  1.00  0.00           H
ATOM   1071 3HG1 VAL A 224     -16.891  19.681 -20.535  1.00  0.00           H
ATOM   1072 1HG2 VAL A 224     -15.009  20.409 -21.685  1.00  0.00           H
ATOM   1073 2HG2 VAL A 224     -13.794  19.347 -21.060  1.00  0.00           H
ATOM   1074 3HG2 VAL A 224     -13.583  21.085 -20.741  1.00  0.00           H
ATOM   1075  N   ARG A 225     -17.602  21.633 -17.567  1.00  0.00           N
ATOM   1076  CA  ARG A 225     -18.276  21.278 -16.335  1.00  0.00           C
ATOM   1077  C   ARG A 225     -18.310  19.747 -16.018  1.00  0.00           C
ATOM   1078  O   ARG A 225     -18.361  18.835 -16.853  1.00  0.00           O
ATOM   1079  CB  ARG A 225     -19.743  21.661 -16.422  1.00  0.00           C
ATOM   1080  CG  ARG A 225     -20.149  23.093 -16.891  1.00  0.00           C
ATOM   1081  CD  ARG A 225     -19.605  24.251 -16.064  1.00  0.00           C
ATOM   1082  NE  ARG A 225     -18.190  24.560 -16.604  1.00  0.00           N
ATOM   1083  CZ  ARG A 225     -17.101  24.717 -15.837  1.00  0.00           C
ATOM   1084  NH1 ARG A 225     -17.051  24.669 -14.548  1.00  0.00           N
ATOM   1085  NH2 ARG A 225     -15.975  24.992 -16.444  1.00  0.00           N
ATOM   1086  HN  ARG A 225     -18.183  21.857 -18.345  1.00  0.00           H
ATOM   1087  HA  ARG A 225     -17.816  21.854 -15.545  1.00  0.00           H
ATOM   1088  HB1 ARG A 225     -20.330  21.564 -15.483  1.00  0.00           H
ATOM   1089  HB2 ARG A 225     -20.213  20.963 -17.148  1.00  0.00           H
ATOM   1090  HG1 ARG A 225     -21.254  23.139 -16.783  1.00  0.00           H
ATOM   1091  HG2 ARG A 225     -19.905  23.186 -17.971  1.00  0.00           H
ATOM   1092  HD1 ARG A 225     -19.537  24.114 -14.964  1.00  0.00           H
ATOM   1093  HD2 ARG A 225     -20.280  25.118 -16.231  1.00  0.00           H
ATOM   1094  HE  ARG A 225     -17.994  24.828 -17.548  1.00  0.00           H
ATOM   1095 1HH1 ARG A 225     -17.900  24.658 -14.018  1.00  0.00           H
ATOM   1096 2HH1 ARG A 225     -16.109  24.679 -14.215  1.00  0.00           H
ATOM   1097 1HH2 ARG A 225     -16.017  25.103 -17.437  1.00  0.00           H
ATOM   1098 2HH2 ARG A 225     -15.329  25.391 -15.793  1.00  0.00           H
ATOM   1099  N   ARG A 226     -18.326  19.422 -14.730  1.00  0.00           N
ATOM   1100  CA  ARG A 226     -18.197  18.073 -14.226  1.00  0.00           C
ATOM   1101  C   ARG A 226     -19.169  17.832 -13.049  1.00  0.00           C
ATOM   1102  O   ARG A 226     -19.716  18.807 -12.517  1.00  0.00           O
ATOM   1103  CB  ARG A 226     -16.726  17.745 -13.807  1.00  0.00           C
ATOM   1104  CG  ARG A 226     -15.599  17.915 -14.877  1.00  0.00           C
ATOM   1105  CD  ARG A 226     -15.584  17.109 -16.167  1.00  0.00           C
ATOM   1106  NE  ARG A 226     -14.365  17.463 -16.963  1.00  0.00           N
ATOM   1107  CZ  ARG A 226     -13.893  16.787 -17.978  1.00  0.00           C
ATOM   1108  NH1 ARG A 226     -14.220  15.596 -18.281  1.00  0.00           N
ATOM   1109  NH2 ARG A 226     -13.105  17.333 -18.830  1.00  0.00           N
ATOM   1110  HN  ARG A 226     -18.130  20.066 -13.995  1.00  0.00           H
ATOM   1111  HA  ARG A 226     -18.568  17.384 -14.971  1.00  0.00           H
ATOM   1112  HB1 ARG A 226     -16.809  16.697 -13.448  1.00  0.00           H
ATOM   1113  HB2 ARG A 226     -16.452  18.402 -12.954  1.00  0.00           H
ATOM   1114  HG1 ARG A 226     -14.666  17.594 -14.364  1.00  0.00           H
ATOM   1115  HG2 ARG A 226     -15.576  18.989 -15.159  1.00  0.00           H
ATOM   1116  HD1 ARG A 226     -16.458  17.418 -16.780  1.00  0.00           H
ATOM   1117  HD2 ARG A 226     -15.663  16.006 -16.067  1.00  0.00           H
ATOM   1118  HE  ARG A 226     -13.890  18.318 -16.754  1.00  0.00           H
ATOM   1119 1HH1 ARG A 226     -14.868  14.962 -17.859  1.00  0.00           H
ATOM   1120 2HH1 ARG A 226     -13.817  15.267 -19.135  1.00  0.00           H
ATOM   1121 1HH2 ARG A 226     -12.765  18.259 -18.671  1.00  0.00           H
ATOM   1122 2HH2 ARG A 226     -12.707  16.776 -19.559  1.00  0.00           H
ATOM   1123  N   PHE A 227     -19.439  16.559 -12.696  1.00  0.00           N
ATOM   1124  CA  PHE A 227     -20.371  16.217 -11.600  1.00  0.00           C
ATOM   1125  C   PHE A 227     -19.832  16.445 -10.213  1.00  0.00           C
ATOM   1126  O   PHE A 227     -18.803  15.843  -9.878  1.00  0.00           O
ATOM   1127  CB  PHE A 227     -20.876  14.799 -11.729  1.00  0.00           C
ATOM   1128  CG  PHE A 227     -21.795  14.238 -10.658  1.00  0.00           C
ATOM   1129  CD1 PHE A 227     -22.930  14.967 -10.190  1.00  0.00           C
ATOM   1130  CD2 PHE A 227     -21.646  12.955 -10.117  1.00  0.00           C
ATOM   1131  CE1 PHE A 227     -23.876  14.348  -9.366  1.00  0.00           C
ATOM   1132  CE2 PHE A 227     -22.579  12.293  -9.290  1.00  0.00           C
ATOM   1133  CZ  PHE A 227     -23.728  13.026  -8.884  1.00  0.00           C
ATOM   1134  HN  PHE A 227     -19.019  15.760 -13.118  1.00  0.00           H
ATOM   1135  HA  PHE A 227     -21.255  16.794 -11.829  1.00  0.00           H
ATOM   1136  HB1 PHE A 227     -19.989  14.135 -11.816  1.00  0.00           H
ATOM   1137  HB2 PHE A 227     -21.444  14.654 -12.673  1.00  0.00           H
ATOM   1138  HD1 PHE A 227     -23.071  15.949 -10.618  1.00  0.00           H
ATOM   1139  HD2 PHE A 227     -20.748  12.389 -10.314  1.00  0.00           H
ATOM   1140  HE1 PHE A 227     -24.755  14.903  -9.069  1.00  0.00           H
ATOM   1141  HE2 PHE A 227     -22.381  11.306  -8.901  1.00  0.00           H
ATOM   1142  HZ  PHE A 227     -24.421  12.522  -8.226  1.00  0.00           H
ATOM   1143  N   ARG A 228     -20.422  17.348  -9.352  1.00  0.00           N
ATOM   1144  CA  ARG A 228     -19.774  17.976  -8.193  1.00  0.00           C
ATOM   1145  C   ARG A 228     -20.815  18.484  -7.154  1.00  0.00           C
ATOM   1146  O   ARG A 228     -22.019  18.409  -7.376  1.00  0.00           O
ATOM   1147  CB  ARG A 228     -19.032  19.283  -8.720  1.00  0.00           C
ATOM   1148  CG  ARG A 228     -17.741  19.021  -9.524  1.00  0.00           C
ATOM   1149  CD  ARG A 228     -16.733  18.227  -8.766  1.00  0.00           C
ATOM   1150  NE  ARG A 228     -15.618  18.032  -9.726  1.00  0.00           N
ATOM   1151  CZ  ARG A 228     -15.367  16.994 -10.485  1.00  0.00           C
ATOM   1152  NH1 ARG A 228     -16.130  15.959 -10.541  1.00  0.00           N
ATOM   1153  NH2 ARG A 228     -14.405  17.033 -11.362  1.00  0.00           N
ATOM   1154  HN  ARG A 228     -21.128  17.939  -9.735  1.00  0.00           H
ATOM   1155  HA  ARG A 228     -19.212  17.206  -7.685  1.00  0.00           H
ATOM   1156  HB1 ARG A 228     -18.669  19.918  -7.883  1.00  0.00           H
ATOM   1157  HB2 ARG A 228     -19.833  19.907  -9.170  1.00  0.00           H
ATOM   1158  HG1 ARG A 228     -17.271  20.006  -9.738  1.00  0.00           H
ATOM   1159  HG2 ARG A 228     -18.016  18.454 -10.439  1.00  0.00           H
ATOM   1160  HD1 ARG A 228     -17.190  17.308  -8.340  1.00  0.00           H
ATOM   1161  HD2 ARG A 228     -16.433  18.864  -7.907  1.00  0.00           H
ATOM   1162  HE  ARG A 228     -15.134  18.889  -9.908  1.00  0.00           H
ATOM   1163 1HH1 ARG A 228     -16.969  16.142 -10.028  1.00  0.00           H
ATOM   1164 2HH1 ARG A 228     -16.186  15.448 -11.398  1.00  0.00           H
ATOM   1165 1HH2 ARG A 228     -13.677  17.714 -11.276  1.00  0.00           H
ATOM   1166 2HH2 ARG A 228     -14.067  16.206 -11.809  1.00  0.00           H
ATOM   1167  N   TYR A 229     -20.353  18.986  -5.967  1.00  0.00           N
ATOM   1168  CA  TYR A 229     -21.276  19.536  -4.948  1.00  0.00           C
ATOM   1169  C   TYR A 229     -21.161  21.033  -5.151  1.00  0.00           C
ATOM   1170  O   TYR A 229     -20.151  21.544  -5.644  1.00  0.00           O
ATOM   1171  CB  TYR A 229     -20.817  19.216  -3.482  1.00  0.00           C
ATOM   1172  CG  TYR A 229     -20.982  17.753  -3.219  1.00  0.00           C
ATOM   1173  CD1 TYR A 229     -22.261  17.202  -2.882  1.00  0.00           C
ATOM   1174  CD2 TYR A 229     -19.878  16.919  -3.092  1.00  0.00           C
ATOM   1175  CE1 TYR A 229     -22.356  15.873  -2.573  1.00  0.00           C
ATOM   1176  CE2 TYR A 229     -20.033  15.578  -2.977  1.00  0.00           C
ATOM   1177  CZ  TYR A 229     -21.264  15.057  -2.621  1.00  0.00           C
ATOM   1178  OH  TYR A 229     -21.314  13.683  -2.321  1.00  0.00           O
ATOM   1179  HN  TYR A 229     -19.368  19.046  -5.825  1.00  0.00           H
ATOM   1180  HA  TYR A 229     -22.274  19.181  -5.160  1.00  0.00           H
ATOM   1181  HB1 TYR A 229     -21.440  19.830  -2.796  1.00  0.00           H
ATOM   1182  HB2 TYR A 229     -19.746  19.400  -3.250  1.00  0.00           H
ATOM   1183  HD1 TYR A 229     -23.112  17.860  -2.981  1.00  0.00           H
ATOM   1184  HD2 TYR A 229     -18.902  17.378  -3.123  1.00  0.00           H
ATOM   1185  HE1 TYR A 229     -23.315  15.562  -2.189  1.00  0.00           H
ATOM   1186  HE2 TYR A 229     -19.182  14.916  -2.927  1.00  0.00           H
ATOM   1187  HH  TYR A 229     -22.229  13.502  -2.090  1.00  0.00           H
ATOM   1188  N   PRO A 230     -22.113  21.916  -4.858  1.00  0.00           N
ATOM   1189  CA  PRO A 230     -22.374  23.151  -5.583  1.00  0.00           C
ATOM   1190  C   PRO A 230     -21.185  24.015  -5.926  1.00  0.00           C
ATOM   1191  O   PRO A 230     -20.688  24.793  -5.091  1.00  0.00           O
ATOM   1192  CB  PRO A 230     -23.511  23.864  -4.788  1.00  0.00           C
ATOM   1193  CG  PRO A 230     -24.287  22.678  -4.158  1.00  0.00           C
ATOM   1194  CD  PRO A 230     -23.231  21.554  -3.948  1.00  0.00           C
ATOM   1195  HA  PRO A 230     -22.845  22.935  -6.530  1.00  0.00           H
ATOM   1196  HB1 PRO A 230     -24.211  24.500  -5.370  1.00  0.00           H
ATOM   1197  HB2 PRO A 230     -23.146  24.347  -3.856  1.00  0.00           H
ATOM   1198  HG1 PRO A 230     -24.752  22.963  -3.190  1.00  0.00           H
ATOM   1199  HG2 PRO A 230     -25.099  22.232  -4.771  1.00  0.00           H
ATOM   1200  HD1 PRO A 230     -22.931  21.575  -2.878  1.00  0.00           H
ATOM   1201  HD2 PRO A 230     -23.774  20.621  -4.214  1.00  0.00           H
ATOM   1202  N   GLU A 231     -20.792  24.071  -7.270  1.00  0.00           N
ATOM   1203  CA  GLU A 231     -19.937  25.062  -7.853  1.00  0.00           C
ATOM   1204  C   GLU A 231     -20.734  26.214  -8.467  1.00  0.00           C
ATOM   1205  O   GLU A 231     -20.256  27.313  -8.488  1.00  0.00           O
ATOM   1206  CB  GLU A 231     -19.108  24.557  -9.015  1.00  0.00           C
ATOM   1207  CG  GLU A 231     -18.066  23.424  -8.652  1.00  0.00           C
ATOM   1208  CD  GLU A 231     -17.250  22.787  -9.725  1.00  0.00           C
ATOM   1209  OE1 GLU A 231     -16.045  22.556  -9.586  1.00  0.00           O
ATOM   1210  OE2 GLU A 231     -17.775  22.587 -10.884  1.00  0.00           O
ATOM   1211  HN  GLU A 231     -21.038  23.357  -7.922  1.00  0.00           H
ATOM   1212  HA  GLU A 231     -19.408  25.495  -7.018  1.00  0.00           H
ATOM   1213  HB1 GLU A 231     -18.468  25.367  -9.424  1.00  0.00           H
ATOM   1214  HB2 GLU A 231     -19.818  24.196  -9.790  1.00  0.00           H
ATOM   1215  HG1 GLU A 231     -18.676  22.566  -8.296  1.00  0.00           H
ATOM   1216  HG2 GLU A 231     -17.255  23.845  -8.020  1.00  0.00           H
ATOM   1217  N   ARG A 232     -21.992  25.955  -8.911  1.00  0.00           N
ATOM   1218  CA  ARG A 232     -22.794  26.852  -9.711  1.00  0.00           C
ATOM   1219  C   ARG A 232     -23.085  28.271  -9.197  1.00  0.00           C
ATOM   1220  O   ARG A 232     -22.918  29.198 -10.014  1.00  0.00           O
ATOM   1221  CB  ARG A 232     -24.081  26.216 -10.179  1.00  0.00           C
ATOM   1222  CG  ARG A 232     -23.909  24.896 -10.992  1.00  0.00           C
ATOM   1223  CD  ARG A 232     -25.258  24.315 -11.360  1.00  0.00           C
ATOM   1224  NE  ARG A 232     -25.028  23.010 -12.037  1.00  0.00           N
ATOM   1225  CZ  ARG A 232     -25.963  22.044 -12.057  1.00  0.00           C
ATOM   1226  NH1 ARG A 232     -27.129  22.100 -11.438  1.00  0.00           N
ATOM   1227  NH2 ARG A 232     -25.758  20.974 -12.731  1.00  0.00           N
ATOM   1228  HN  ARG A 232     -22.274  24.998  -8.896  1.00  0.00           H
ATOM   1229  HA  ARG A 232     -22.175  26.970 -10.588  1.00  0.00           H
ATOM   1230  HB1 ARG A 232     -24.461  27.046 -10.813  1.00  0.00           H
ATOM   1231  HB2 ARG A 232     -24.837  26.032  -9.386  1.00  0.00           H
ATOM   1232  HG1 ARG A 232     -23.328  24.125 -10.443  1.00  0.00           H
ATOM   1233  HG2 ARG A 232     -23.273  25.021 -11.893  1.00  0.00           H
ATOM   1234  HD1 ARG A 232     -25.790  24.988 -12.066  1.00  0.00           H
ATOM   1235  HD2 ARG A 232     -25.859  24.209 -10.432  1.00  0.00           H
ATOM   1236  HE  ARG A 232     -24.092  22.847 -12.349  1.00  0.00           H
ATOM   1237 1HH1 ARG A 232     -27.289  22.971 -10.974  1.00  0.00           H
ATOM   1238 2HH1 ARG A 232     -27.741  21.319 -11.317  1.00  0.00           H
ATOM   1239 1HH2 ARG A 232     -26.377  20.191 -12.681  1.00  0.00           H
ATOM   1240 2HH2 ARG A 232     -24.951  20.873 -13.314  1.00  0.00           H
ATOM   1241  N   PRO A 233     -23.550  28.567  -7.955  1.00  0.00           N
ATOM   1242  CA  PRO A 233     -23.506  29.950  -7.359  1.00  0.00           C
ATOM   1243  C   PRO A 233     -22.213  30.841  -7.666  1.00  0.00           C
ATOM   1244  O   PRO A 233     -22.329  31.935  -8.204  1.00  0.00           O
ATOM   1245  CB  PRO A 233     -23.563  29.689  -5.834  1.00  0.00           C
ATOM   1246  CG  PRO A 233     -24.331  28.333  -5.683  1.00  0.00           C
ATOM   1247  CD  PRO A 233     -24.091  27.644  -7.025  1.00  0.00           C
ATOM   1248  HA  PRO A 233     -24.367  30.415  -7.815  1.00  0.00           H
ATOM   1249  HB1 PRO A 233     -24.059  30.427  -5.169  1.00  0.00           H
ATOM   1250  HB2 PRO A 233     -22.537  29.483  -5.462  1.00  0.00           H
ATOM   1251  HG1 PRO A 233     -24.027  27.639  -4.871  1.00  0.00           H
ATOM   1252  HG2 PRO A 233     -25.427  28.461  -5.544  1.00  0.00           H
ATOM   1253  HD1 PRO A 233     -23.332  26.864  -6.805  1.00  0.00           H
ATOM   1254  HD2 PRO A 233     -25.031  27.267  -7.481  1.00  0.00           H
ATOM   1255  N   ILE A 234     -21.061  30.333  -7.432  1.00  0.00           N
ATOM   1256  CA  ILE A 234     -19.753  30.810  -7.742  1.00  0.00           C
ATOM   1257  C   ILE A 234     -19.489  31.087  -9.165  1.00  0.00           C
ATOM   1258  O   ILE A 234     -19.036  32.167  -9.498  1.00  0.00           O
ATOM   1259  CB  ILE A 234     -18.570  30.046  -7.053  1.00  0.00           C
ATOM   1260  CG1 ILE A 234     -18.942  29.625  -5.624  1.00  0.00           C
ATOM   1261  CG2 ILE A 234     -17.291  30.948  -7.148  1.00  0.00           C
ATOM   1262  CD  ILE A 234     -19.426  28.138  -5.563  1.00  0.00           C
ATOM   1263  HN  ILE A 234     -21.045  29.357  -7.231  1.00  0.00           H
ATOM   1264  HA  ILE A 234     -19.747  31.810  -7.332  1.00  0.00           H
ATOM   1265  HB  ILE A 234     -18.339  29.128  -7.634  1.00  0.00           H
ATOM   1266 1HG1 ILE A 234     -19.405  30.415  -4.997  1.00  0.00           H
ATOM   1267 2HG1 ILE A 234     -17.938  29.611  -5.146  1.00  0.00           H
ATOM   1268 1HG2 ILE A 234     -16.414  30.437  -6.695  1.00  0.00           H
ATOM   1269 2HG2 ILE A 234     -17.534  31.859  -6.561  1.00  0.00           H
ATOM   1270 3HG2 ILE A 234     -17.049  31.010  -8.229  1.00  0.00           H
ATOM   1271  HD1 ILE A 234     -19.736  27.800  -4.551  1.00  0.00           H
ATOM   1272  HD2 ILE A 234     -18.596  27.463  -5.867  1.00  0.00           H
ATOM   1273  HD3 ILE A 234     -20.206  27.991  -6.340  1.00  0.00           H
ATOM   1274  N   ILE A 235     -19.951  30.185 -10.082  1.00  0.00           N
ATOM   1275  CA  ILE A 235     -20.014  30.495 -11.503  1.00  0.00           C
ATOM   1276  C   ILE A 235     -20.981  31.665 -11.863  1.00  0.00           C
ATOM   1277  O   ILE A 235     -20.543  32.652 -12.472  1.00  0.00           O
ATOM   1278  CB  ILE A 235     -20.469  29.322 -12.345  1.00  0.00           C
ATOM   1279  CG1 ILE A 235     -19.690  28.029 -12.016  1.00  0.00           C
ATOM   1280  CG2 ILE A 235     -20.316  29.721 -13.856  1.00  0.00           C
ATOM   1281  CD  ILE A 235     -18.157  28.124 -12.273  1.00  0.00           C
ATOM   1282  HN  ILE A 235     -20.171  29.241  -9.847  1.00  0.00           H
ATOM   1283  HA  ILE A 235     -19.022  30.811 -11.784  1.00  0.00           H
ATOM   1284  HB  ILE A 235     -21.540  29.105 -12.141  1.00  0.00           H
ATOM   1285 1HG1 ILE A 235     -20.121  27.331 -12.764  1.00  0.00           H
ATOM   1286 2HG1 ILE A 235     -19.809  27.701 -10.961  1.00  0.00           H
ATOM   1287 1HG2 ILE A 235     -19.289  30.110 -14.020  1.00  0.00           H
ATOM   1288 2HG2 ILE A 235     -21.120  30.392 -14.226  1.00  0.00           H
ATOM   1289 3HG2 ILE A 235     -20.313  28.815 -14.499  1.00  0.00           H
ATOM   1290  HD1 ILE A 235     -17.703  27.112 -12.227  1.00  0.00           H
ATOM   1291  HD2 ILE A 235     -17.666  28.814 -11.553  1.00  0.00           H
ATOM   1292  HD3 ILE A 235     -17.868  28.568 -13.249  1.00  0.00           H
ATOM   1293  N   TYR A 236     -22.195  31.768 -11.380  1.00  0.00           N
ATOM   1294  CA  TYR A 236     -23.194  32.755 -11.640  1.00  0.00           C
ATOM   1295  C   TYR A 236     -22.644  34.117 -11.228  1.00  0.00           C
ATOM   1296  O   TYR A 236     -22.745  35.141 -11.914  1.00  0.00           O
ATOM   1297  CB  TYR A 236     -24.591  32.395 -10.945  1.00  0.00           C
ATOM   1298  CG  TYR A 236     -25.220  31.087 -11.419  1.00  0.00           C
ATOM   1299  CD1 TYR A 236     -25.878  30.393 -10.389  1.00  0.00           C
ATOM   1300  CD2 TYR A 236     -25.047  30.505 -12.652  1.00  0.00           C
ATOM   1301  CE1 TYR A 236     -26.464  29.160 -10.566  1.00  0.00           C
ATOM   1302  CE2 TYR A 236     -25.627  29.275 -12.910  1.00  0.00           C
ATOM   1303  CZ  TYR A 236     -26.422  28.685 -11.874  1.00  0.00           C
ATOM   1304  OH  TYR A 236     -27.197  27.555 -12.172  1.00  0.00           O
ATOM   1305  HN  TYR A 236     -22.383  31.041 -10.724  1.00  0.00           H
ATOM   1306  HA  TYR A 236     -23.381  32.815 -12.703  1.00  0.00           H
ATOM   1307  HB1 TYR A 236     -25.271  33.194 -11.309  1.00  0.00           H
ATOM   1308  HB2 TYR A 236     -24.610  32.532  -9.843  1.00  0.00           H
ATOM   1309  HD1 TYR A 236     -25.758  30.806  -9.398  1.00  0.00           H
ATOM   1310  HD2 TYR A 236     -24.503  30.969 -13.462  1.00  0.00           H
ATOM   1311  HE1 TYR A 236     -27.020  28.680  -9.774  1.00  0.00           H
ATOM   1312  HE2 TYR A 236     -25.685  28.924 -13.930  1.00  0.00           H
ATOM   1313  HH  TYR A 236     -27.135  27.382 -13.114  1.00  0.00           H
ATOM   1314  N   TYR A 237     -21.995  34.180 -10.070  1.00  0.00           N
ATOM   1315  CA  TYR A 237     -21.417  35.290  -9.332  1.00  0.00           C
ATOM   1316  C   TYR A 237     -20.126  35.820 -10.049  1.00  0.00           C
ATOM   1317  O   TYR A 237     -19.832  36.995 -10.066  1.00  0.00           O
ATOM   1318  CB  TYR A 237     -21.287  34.872  -7.843  1.00  0.00           C
ATOM   1319  CG  TYR A 237     -20.917  36.061  -7.009  1.00  0.00           C
ATOM   1320  CD1 TYR A 237     -19.986  35.886  -5.968  1.00  0.00           C
ATOM   1321  CD2 TYR A 237     -21.456  37.395  -7.137  1.00  0.00           C
ATOM   1322  CE1 TYR A 237     -19.506  37.007  -5.225  1.00  0.00           C
ATOM   1323  CE2 TYR A 237     -20.973  38.451  -6.431  1.00  0.00           C
ATOM   1324  CZ  TYR A 237     -19.988  38.256  -5.436  1.00  0.00           C
ATOM   1325  OH  TYR A 237     -19.563  39.341  -4.606  1.00  0.00           O
ATOM   1326  HN  TYR A 237     -21.935  33.343  -9.530  1.00  0.00           H
ATOM   1327  HA  TYR A 237     -22.132  36.091  -9.452  1.00  0.00           H
ATOM   1328  HB1 TYR A 237     -20.479  34.117  -7.733  1.00  0.00           H
ATOM   1329  HB2 TYR A 237     -22.272  34.519  -7.469  1.00  0.00           H
ATOM   1330  HD1 TYR A 237     -19.616  34.885  -5.803  1.00  0.00           H
ATOM   1331  HD2 TYR A 237     -22.183  37.691  -7.880  1.00  0.00           H
ATOM   1332  HE1 TYR A 237     -18.765  36.722  -4.493  1.00  0.00           H
ATOM   1333  HE2 TYR A 237     -21.317  39.454  -6.639  1.00  0.00           H
ATOM   1334  HH  TYR A 237     -20.196  40.058  -4.691  1.00  0.00           H
ATOM   1335  N   SER A 238     -19.402  34.864 -10.710  1.00  0.00           N
ATOM   1336  CA  SER A 238     -18.125  35.270 -11.311  1.00  0.00           C
ATOM   1337  C   SER A 238     -18.289  35.716 -12.740  1.00  0.00           C
ATOM   1338  O   SER A 238     -17.523  36.490 -13.339  1.00  0.00           O
ATOM   1339  CB  SER A 238     -17.054  34.169 -11.415  1.00  0.00           C
ATOM   1340  OG  SER A 238     -16.607  33.618 -10.187  1.00  0.00           O
ATOM   1341  HN  SER A 238     -19.642  33.897 -10.722  1.00  0.00           H
ATOM   1342  HA  SER A 238     -17.594  35.966 -10.679  1.00  0.00           H
ATOM   1343  HB1 SER A 238     -16.176  34.650 -11.896  1.00  0.00           H
ATOM   1344  HB2 SER A 238     -17.271  33.319 -12.096  1.00  0.00           H
ATOM   1345  HG1 SER A 238     -17.383  33.223  -9.784  1.00  0.00           H
ATOM   1346  N   VAL A 239     -19.467  35.294 -13.334  1.00  0.00           N
ATOM   1347  CA  VAL A 239     -20.064  35.988 -14.431  1.00  0.00           C
ATOM   1348  C   VAL A 239     -20.531  37.396 -14.052  1.00  0.00           C
ATOM   1349  O   VAL A 239     -20.332  38.410 -14.757  1.00  0.00           O
ATOM   1350  CB  VAL A 239     -21.116  35.093 -15.086  1.00  0.00           C
ATOM   1351  CG1 VAL A 239     -21.846  35.872 -16.175  1.00  0.00           C
ATOM   1352  CG2 VAL A 239     -20.304  33.994 -15.710  1.00  0.00           C
ATOM   1353  HN  VAL A 239     -20.067  34.619 -12.912  1.00  0.00           H
ATOM   1354  HA  VAL A 239     -19.317  36.133 -15.197  1.00  0.00           H
ATOM   1355  HB  VAL A 239     -21.744  34.677 -14.269  1.00  0.00           H
ATOM   1356 1HG1 VAL A 239     -22.470  36.692 -15.758  1.00  0.00           H
ATOM   1357 2HG1 VAL A 239     -22.457  35.147 -16.754  1.00  0.00           H
ATOM   1358 3HG1 VAL A 239     -21.181  36.427 -16.871  1.00  0.00           H
ATOM   1359 1HG2 VAL A 239     -19.859  33.370 -14.905  1.00  0.00           H
ATOM   1360 2HG2 VAL A 239     -19.603  34.424 -16.456  1.00  0.00           H
ATOM   1361 3HG2 VAL A 239     -20.970  33.362 -16.335  1.00  0.00           H
ATOM   1362  N   CYS A 240     -21.172  37.490 -12.877  1.00  0.00           N
ATOM   1363  CA  CYS A 240     -21.688  38.747 -12.512  1.00  0.00           C
ATOM   1364  C   CYS A 240     -20.563  39.820 -12.347  1.00  0.00           C
ATOM   1365  O   CYS A 240     -20.643  40.884 -12.963  1.00  0.00           O
ATOM   1366  CB  CYS A 240     -22.467  38.657 -11.084  1.00  0.00           C
ATOM   1367  SG  CYS A 240     -23.477  39.855 -10.228  1.00  0.00           S
ATOM   1368  HN  CYS A 240     -21.390  36.668 -12.357  1.00  0.00           H
ATOM   1369  HA  CYS A 240     -22.359  39.108 -13.278  1.00  0.00           H
ATOM   1370  HB1 CYS A 240     -21.787  38.245 -10.308  1.00  0.00           H
ATOM   1371  HB2 CYS A 240     -23.117  37.768 -11.236  1.00  0.00           H
ATOM   1372  HG1 CYS A 240     -22.407  40.597  -9.981  1.00  0.00           H
ATOM   1373  N   TYR A 241     -19.539  39.508 -11.578  1.00  0.00           N
ATOM   1374  CA  TYR A 241     -18.367  40.350 -11.442  1.00  0.00           C
ATOM   1375  C   TYR A 241     -17.576  40.612 -12.724  1.00  0.00           C
ATOM   1376  O   TYR A 241     -17.044  41.721 -12.912  1.00  0.00           O
ATOM   1377  CB  TYR A 241     -17.423  39.800 -10.459  1.00  0.00           C
ATOM   1378  CG  TYR A 241     -16.226  40.707 -10.203  1.00  0.00           C
ATOM   1379  CD1 TYR A 241     -16.472  42.104  -9.978  1.00  0.00           C
ATOM   1380  CD2 TYR A 241     -14.891  40.240 -10.111  1.00  0.00           C
ATOM   1381  CE1 TYR A 241     -15.364  42.997  -9.801  1.00  0.00           C
ATOM   1382  CE2 TYR A 241     -13.824  41.120  -9.939  1.00  0.00           C
ATOM   1383  CZ  TYR A 241     -14.127  42.473  -9.821  1.00  0.00           C
ATOM   1384  OH  TYR A 241     -13.017  43.400  -9.651  1.00  0.00           O
ATOM   1385  HN  TYR A 241     -19.637  38.691 -11.015  1.00  0.00           H
ATOM   1386  HA  TYR A 241     -18.730  41.348 -11.246  1.00  0.00           H
ATOM   1387  HB1 TYR A 241     -16.955  38.833 -10.743  1.00  0.00           H
ATOM   1388  HB2 TYR A 241     -17.958  39.683  -9.493  1.00  0.00           H
ATOM   1389  HD1 TYR A 241     -17.486  42.476 -10.006  1.00  0.00           H
ATOM   1390  HD2 TYR A 241     -14.676  39.182 -10.093  1.00  0.00           H
ATOM   1391  HE1 TYR A 241     -15.606  44.049  -9.815  1.00  0.00           H
ATOM   1392  HE2 TYR A 241     -12.839  40.679  -9.887  1.00  0.00           H
ATOM   1393  HH  TYR A 241     -13.316  44.237 -10.014  1.00  0.00           H
ATOM   1394  N   SER A 242     -17.450  39.641 -13.590  1.00  0.00           N
ATOM   1395  CA  SER A 242     -16.742  39.767 -14.849  1.00  0.00           C
ATOM   1396  C   SER A 242     -17.349  40.791 -15.834  1.00  0.00           C
ATOM   1397  O   SER A 242     -16.670  41.630 -16.394  1.00  0.00           O
ATOM   1398  CB  SER A 242     -16.609  38.394 -15.620  1.00  0.00           C
ATOM   1399  OG  SER A 242     -15.729  37.561 -14.808  1.00  0.00           O
ATOM   1400  HN  SER A 242     -18.086  38.873 -13.563  1.00  0.00           H
ATOM   1401  HA  SER A 242     -15.729  40.110 -14.711  1.00  0.00           H
ATOM   1402  HB1 SER A 242     -16.107  38.642 -16.580  1.00  0.00           H
ATOM   1403  HB2 SER A 242     -17.558  37.925 -15.962  1.00  0.00           H
ATOM   1404  HG1 SER A 242     -16.235  37.218 -14.070  1.00  0.00           H
ATOM   1405  N   ILE A 243     -18.738  40.750 -15.988  1.00  0.00           N
ATOM   1406  CA  ILE A 243     -19.525  41.831 -16.531  1.00  0.00           C
ATOM   1407  C   ILE A 243     -19.369  43.221 -15.850  1.00  0.00           C
ATOM   1408  O   ILE A 243     -19.160  44.265 -16.488  1.00  0.00           O
ATOM   1409  CB  ILE A 243     -20.978  41.445 -16.626  1.00  0.00           C
ATOM   1410  CG1 ILE A 243     -21.276  40.397 -17.710  1.00  0.00           C
ATOM   1411  CG2 ILE A 243     -22.022  42.608 -16.938  1.00  0.00           C
ATOM   1412  CD  ILE A 243     -21.061  40.918 -19.230  1.00  0.00           C
ATOM   1413  HN  ILE A 243     -19.220  39.952 -15.634  1.00  0.00           H
ATOM   1414  HA  ILE A 243     -19.114  41.998 -17.516  1.00  0.00           H
ATOM   1415  HB  ILE A 243     -21.401  41.009 -15.696  1.00  0.00           H
ATOM   1416 1HG1 ILE A 243     -22.300  39.968 -17.681  1.00  0.00           H
ATOM   1417 2HG1 ILE A 243     -20.627  39.516 -17.524  1.00  0.00           H
ATOM   1418 1HG2 ILE A 243     -22.266  43.201 -16.031  1.00  0.00           H
ATOM   1419 2HG2 ILE A 243     -23.022  42.223 -17.233  1.00  0.00           H
ATOM   1420 3HG2 ILE A 243     -21.640  43.294 -17.723  1.00  0.00           H
ATOM   1421  HD1 ILE A 243     -20.047  41.372 -19.270  1.00  0.00           H
ATOM   1422  HD2 ILE A 243     -21.804  41.736 -19.341  1.00  0.00           H
ATOM   1423  HD3 ILE A 243     -21.323  40.123 -19.959  1.00  0.00           H
ATOM   1424  N   VAL A 244     -19.435  43.215 -14.485  1.00  0.00           N
ATOM   1425  CA  VAL A 244     -19.148  44.435 -13.667  1.00  0.00           C
ATOM   1426  C   VAL A 244     -17.709  44.941 -13.928  1.00  0.00           C
ATOM   1427  O   VAL A 244     -17.531  46.126 -14.185  1.00  0.00           O
ATOM   1428  CB  VAL A 244     -19.481  44.209 -12.252  1.00  0.00           C
ATOM   1429  CG1 VAL A 244     -18.754  45.155 -11.240  1.00  0.00           C
ATOM   1430  CG2 VAL A 244     -21.023  44.205 -12.152  1.00  0.00           C
ATOM   1431  HN  VAL A 244     -19.483  42.344 -14.002  1.00  0.00           H
ATOM   1432  HA  VAL A 244     -19.720  45.234 -14.118  1.00  0.00           H
ATOM   1433  HB  VAL A 244     -19.190  43.171 -11.987  1.00  0.00           H
ATOM   1434 1HG1 VAL A 244     -18.898  46.226 -11.495  1.00  0.00           H
ATOM   1435 2HG1 VAL A 244     -17.690  44.849 -11.346  1.00  0.00           H
ATOM   1436 3HG1 VAL A 244     -19.156  44.805 -10.265  1.00  0.00           H
ATOM   1437 1HG2 VAL A 244     -21.536  44.069 -11.177  1.00  0.00           H
ATOM   1438 2HG2 VAL A 244     -21.525  43.587 -12.928  1.00  0.00           H
ATOM   1439 3HG2 VAL A 244     -21.355  45.191 -12.541  1.00  0.00           H
ATOM   1440  N   SER A 245     -16.690  44.088 -13.960  1.00  0.00           N
ATOM   1441  CA  SER A 245     -15.304  44.431 -14.185  1.00  0.00           C
ATOM   1442  C   SER A 245     -15.009  45.088 -15.456  1.00  0.00           C
ATOM   1443  O   SER A 245     -14.311  46.083 -15.522  1.00  0.00           O
ATOM   1444  CB  SER A 245     -14.467  43.041 -14.055  1.00  0.00           C
ATOM   1445  OG  SER A 245     -13.049  43.186 -14.115  1.00  0.00           O
ATOM   1446  HN  SER A 245     -16.892  43.140 -13.728  1.00  0.00           H
ATOM   1447  HA  SER A 245     -15.060  45.169 -13.436  1.00  0.00           H
ATOM   1448  HB1 SER A 245     -14.751  42.317 -14.848  1.00  0.00           H
ATOM   1449  HB2 SER A 245     -14.641  42.613 -13.045  1.00  0.00           H
ATOM   1450  HG1 SER A 245     -12.830  42.579 -14.826  1.00  0.00           H
ATOM   1451  N   LEU A 246     -15.577  44.634 -16.529  1.00  0.00           N
ATOM   1452  CA  LEU A 246     -15.472  45.331 -17.793  1.00  0.00           C
ATOM   1453  C   LEU A 246     -16.215  46.661 -17.844  1.00  0.00           C
ATOM   1454  O   LEU A 246     -15.679  47.645 -18.336  1.00  0.00           O
ATOM   1455  CB  LEU A 246     -15.940  44.301 -18.849  1.00  0.00           C
ATOM   1456  CG  LEU A 246     -16.039  44.933 -20.248  1.00  0.00           C
ATOM   1457  CD1 LEU A 246     -14.681  45.514 -20.771  1.00  0.00           C
ATOM   1458  CD2 LEU A 246     -16.581  43.788 -21.178  1.00  0.00           C
ATOM   1459  HN  LEU A 246     -16.213  43.866 -16.506  1.00  0.00           H
ATOM   1460  HA  LEU A 246     -14.449  45.643 -17.939  1.00  0.00           H
ATOM   1461  HB1 LEU A 246     -16.992  44.159 -18.523  1.00  0.00           H
ATOM   1462  HB2 LEU A 246     -15.427  43.321 -18.963  1.00  0.00           H
ATOM   1463  HG  LEU A 246     -16.837  45.706 -20.275  1.00  0.00           H
ATOM   1464 1HD1 LEU A 246     -14.782  46.036 -21.747  1.00  0.00           H
ATOM   1465 2HD1 LEU A 246     -14.043  44.615 -20.905  1.00  0.00           H
ATOM   1466 3HD1 LEU A 246     -14.194  46.220 -20.065  1.00  0.00           H
ATOM   1467 1HD2 LEU A 246     -17.062  44.229 -22.077  1.00  0.00           H
ATOM   1468 2HD2 LEU A 246     -17.266  43.070 -20.678  1.00  0.00           H
ATOM   1469 3HD2 LEU A 246     -15.776  43.157 -21.609  1.00  0.00           H
ATOM   1470  N   MET A 247     -17.404  46.795 -17.251  1.00  0.00           N
ATOM   1471  CA  MET A 247     -18.152  48.037 -17.386  1.00  0.00           C
ATOM   1472  C   MET A 247     -17.789  49.107 -16.463  1.00  0.00           C
ATOM   1473  O   MET A 247     -17.900  50.267 -16.769  1.00  0.00           O
ATOM   1474  CB  MET A 247     -19.727  47.769 -17.234  1.00  0.00           C
ATOM   1475  CG  MET A 247     -20.292  46.777 -18.379  1.00  0.00           C
ATOM   1476  SD  MET A 247     -20.182  47.459 -20.014  1.00  0.00           S
ATOM   1477  CE  MET A 247     -20.607  45.942 -20.859  1.00  0.00           C
ATOM   1478  HN  MET A 247     -17.894  46.038 -16.823  1.00  0.00           H
ATOM   1479  HA  MET A 247     -18.036  48.530 -18.340  1.00  0.00           H
ATOM   1480  HB1 MET A 247     -20.300  48.714 -17.351  1.00  0.00           H
ATOM   1481  HB2 MET A 247     -20.041  47.407 -16.231  1.00  0.00           H
ATOM   1482  HG1 MET A 247     -21.330  46.476 -18.118  1.00  0.00           H
ATOM   1483  HG2 MET A 247     -19.690  45.858 -18.215  1.00  0.00           H
ATOM   1484  HE1 MET A 247     -20.586  45.986 -21.969  1.00  0.00           H
ATOM   1485  HE2 MET A 247     -21.638  45.619 -20.597  1.00  0.00           H
ATOM   1486  HE3 MET A 247     -19.812  45.194 -20.649  1.00  0.00           H
ATOM   1487  N   TYR A 248     -17.245  48.742 -15.244  1.00  0.00           N
ATOM   1488  CA  TYR A 248     -16.453  49.533 -14.286  1.00  0.00           C
ATOM   1489  C   TYR A 248     -15.236  50.201 -14.976  1.00  0.00           C
ATOM   1490  O   TYR A 248     -14.929  51.394 -14.836  1.00  0.00           O
ATOM   1491  CB  TYR A 248     -16.189  48.662 -13.033  1.00  0.00           C
ATOM   1492  CG  TYR A 248     -15.543  49.429 -11.982  1.00  0.00           C
ATOM   1493  CD1 TYR A 248     -14.149  49.262 -11.769  1.00  0.00           C
ATOM   1494  CD2 TYR A 248     -16.231  50.378 -11.188  1.00  0.00           C
ATOM   1495  CE1 TYR A 248     -13.473  50.076 -10.840  1.00  0.00           C
ATOM   1496  CE2 TYR A 248     -15.508  51.233 -10.363  1.00  0.00           C
ATOM   1497  CZ  TYR A 248     -14.137  51.145 -10.154  1.00  0.00           C
ATOM   1498  OH  TYR A 248     -13.486  51.895  -9.169  1.00  0.00           O
ATOM   1499  HN  TYR A 248     -17.325  47.808 -14.905  1.00  0.00           H
ATOM   1500  HA  TYR A 248     -17.018  50.366 -13.895  1.00  0.00           H
ATOM   1501  HB1 TYR A 248     -15.593  47.780 -13.349  1.00  0.00           H
ATOM   1502  HB2 TYR A 248     -17.144  48.340 -12.566  1.00  0.00           H
ATOM   1503  HD1 TYR A 248     -13.628  48.580 -12.424  1.00  0.00           H
ATOM   1504  HD2 TYR A 248     -17.286  50.450 -11.404  1.00  0.00           H
ATOM   1505  HE1 TYR A 248     -12.413  49.933 -10.696  1.00  0.00           H
ATOM   1506  HE2 TYR A 248     -16.148  51.959  -9.884  1.00  0.00           H
ATOM   1507  HH  TYR A 248     -14.027  52.663  -8.975  1.00  0.00           H
ATOM   1508  N   PHE A 249     -14.570  49.438 -15.940  1.00  0.00           N
ATOM   1509  CA  PHE A 249     -13.474  50.043 -16.664  1.00  0.00           C
ATOM   1510  C   PHE A 249     -13.922  51.099 -17.596  1.00  0.00           C
ATOM   1511  O   PHE A 249     -13.376  52.222 -17.626  1.00  0.00           O
ATOM   1512  CB  PHE A 249     -12.553  49.015 -17.382  1.00  0.00           C
ATOM   1513  CG  PHE A 249     -11.574  49.639 -18.366  1.00  0.00           C
ATOM   1514  CD1 PHE A 249     -11.568  49.245 -19.693  1.00  0.00           C
ATOM   1515  CD2 PHE A 249     -10.499  50.465 -17.900  1.00  0.00           C
ATOM   1516  CE1 PHE A 249     -10.531  49.642 -20.594  1.00  0.00           C
ATOM   1517  CE2 PHE A 249      -9.581  51.056 -18.787  1.00  0.00           C
ATOM   1518  CZ  PHE A 249      -9.661  50.657 -20.135  1.00  0.00           C
ATOM   1519  HN  PHE A 249     -14.863  48.492 -16.057  1.00  0.00           H
ATOM   1520  HA  PHE A 249     -12.847  50.629 -16.007  1.00  0.00           H
ATOM   1521  HB1 PHE A 249     -13.292  48.315 -17.825  1.00  0.00           H
ATOM   1522  HB2 PHE A 249     -11.936  48.499 -16.615  1.00  0.00           H
ATOM   1523  HD1 PHE A 249     -12.304  48.528 -20.025  1.00  0.00           H
ATOM   1524  HD2 PHE A 249     -10.437  50.687 -16.844  1.00  0.00           H
ATOM   1525  HE1 PHE A 249     -10.437  49.199 -21.574  1.00  0.00           H
ATOM   1526  HE2 PHE A 249      -8.852  51.790 -18.477  1.00  0.00           H
ATOM   1527  HZ  PHE A 249      -8.927  51.107 -20.787  1.00  0.00           H
ATOM   1528  N   ILE A 250     -14.946  50.854 -18.402  1.00  0.00           N
ATOM   1529  CA  ILE A 250     -15.654  51.700 -19.345  1.00  0.00           C
ATOM   1530  C   ILE A 250     -16.184  52.965 -18.629  1.00  0.00           C
ATOM   1531  O   ILE A 250     -16.082  54.100 -19.072  1.00  0.00           O
ATOM   1532  CB  ILE A 250     -16.690  51.022 -20.123  1.00  0.00           C
ATOM   1533  CG1 ILE A 250     -16.090  50.342 -21.351  1.00  0.00           C
ATOM   1534  CG2 ILE A 250     -17.837  51.900 -20.662  1.00  0.00           C
ATOM   1535  CD  ILE A 250     -14.945  49.407 -21.246  1.00  0.00           C
ATOM   1536  HN  ILE A 250     -15.281  49.921 -18.298  1.00  0.00           H
ATOM   1537  HA  ILE A 250     -14.929  52.142 -20.013  1.00  0.00           H
ATOM   1538  HB  ILE A 250     -17.235  50.345 -19.431  1.00  0.00           H
ATOM   1539 1HG1 ILE A 250     -15.665  51.177 -21.949  1.00  0.00           H
ATOM   1540 2HG1 ILE A 250     -16.930  49.907 -21.933  1.00  0.00           H
ATOM   1541 1HG2 ILE A 250     -18.312  52.588 -19.929  1.00  0.00           H
ATOM   1542 2HG2 ILE A 250     -18.652  51.246 -21.042  1.00  0.00           H
ATOM   1543 3HG2 ILE A 250     -17.469  52.535 -21.494  1.00  0.00           H
ATOM   1544  HD1 ILE A 250     -15.085  48.739 -20.369  1.00  0.00           H
ATOM   1545  HD2 ILE A 250     -14.080  50.069 -21.031  1.00  0.00           H
ATOM   1546  HD3 ILE A 250     -14.840  48.839 -22.195  1.00  0.00           H
ATOM   1547  N   GLY A 251     -16.854  52.823 -17.465  1.00  0.00           N
ATOM   1548  CA  GLY A 251     -17.158  53.897 -16.523  1.00  0.00           C
ATOM   1549  C   GLY A 251     -15.970  54.790 -16.093  1.00  0.00           C
ATOM   1550  O   GLY A 251     -16.099  56.004 -16.023  1.00  0.00           O
ATOM   1551  HN  GLY A 251     -17.040  51.904 -17.124  1.00  0.00           H
ATOM   1552  HA1 GLY A 251     -17.357  53.366 -15.603  1.00  0.00           H
ATOM   1553  HA2 GLY A 251     -17.900  54.560 -16.943  1.00  0.00           H
ATOM   1554  N   PHE A 252     -14.836  54.195 -15.755  1.00  0.00           N
ATOM   1555  CA  PHE A 252     -13.597  54.913 -15.508  1.00  0.00           C
ATOM   1556  C   PHE A 252     -13.165  55.660 -16.786  1.00  0.00           C
ATOM   1557  O   PHE A 252     -12.719  56.774 -16.659  1.00  0.00           O
ATOM   1558  CB  PHE A 252     -12.480  54.023 -14.891  1.00  0.00           C
ATOM   1559  CG  PHE A 252     -11.130  54.692 -14.878  1.00  0.00           C
ATOM   1560  CD1 PHE A 252     -10.108  54.360 -15.804  1.00  0.00           C
ATOM   1561  CD2 PHE A 252     -10.777  55.633 -13.875  1.00  0.00           C
ATOM   1562  CE1 PHE A 252      -8.883  54.911 -15.704  1.00  0.00           C
ATOM   1563  CE2 PHE A 252      -9.547  56.265 -13.818  1.00  0.00           C
ATOM   1564  CZ  PHE A 252      -8.587  55.911 -14.786  1.00  0.00           C
ATOM   1565  HN  PHE A 252     -14.800  53.204 -15.657  1.00  0.00           H
ATOM   1566  HA  PHE A 252     -13.807  55.619 -14.718  1.00  0.00           H
ATOM   1567  HB1 PHE A 252     -12.375  53.035 -15.390  1.00  0.00           H
ATOM   1568  HB2 PHE A 252     -12.877  53.816 -13.873  1.00  0.00           H
ATOM   1569  HD1 PHE A 252     -10.300  53.692 -16.631  1.00  0.00           H
ATOM   1570  HD2 PHE A 252     -11.532  55.821 -13.127  1.00  0.00           H
ATOM   1571  HE1 PHE A 252      -8.087  54.518 -16.320  1.00  0.00           H
ATOM   1572  HE2 PHE A 252      -9.288  56.949 -13.024  1.00  0.00           H
ATOM   1573  HZ  PHE A 252      -7.602  56.354 -14.732  1.00  0.00           H
ATOM   1574  N   LEU A 253     -13.335  55.124 -17.982  1.00  0.00           N
ATOM   1575  CA  LEU A 253     -12.980  55.752 -19.341  1.00  0.00           C
ATOM   1576  C   LEU A 253     -13.806  57.037 -19.517  1.00  0.00           C
ATOM   1577  O   LEU A 253     -13.312  58.066 -19.783  1.00  0.00           O
ATOM   1578  CB  LEU A 253     -13.042  54.799 -20.577  1.00  0.00           C
ATOM   1579  CG  LEU A 253     -11.947  53.748 -20.470  1.00  0.00           C
ATOM   1580  CD1 LEU A 253     -12.170  52.787 -21.649  1.00  0.00           C
ATOM   1581  CD2 LEU A 253     -10.521  54.337 -20.535  1.00  0.00           C
ATOM   1582  HN  LEU A 253     -13.793  54.238 -17.995  1.00  0.00           H
ATOM   1583  HA  LEU A 253     -11.953  56.082 -19.290  1.00  0.00           H
ATOM   1584  HB1 LEU A 253     -12.894  55.427 -21.481  1.00  0.00           H
ATOM   1585  HB2 LEU A 253     -14.078  54.421 -20.713  1.00  0.00           H
ATOM   1586  HG  LEU A 253     -12.019  53.122 -19.556  1.00  0.00           H
ATOM   1587 1HD1 LEU A 253     -13.075  52.143 -21.595  1.00  0.00           H
ATOM   1588 2HD1 LEU A 253     -11.265  52.144 -21.683  1.00  0.00           H
ATOM   1589 3HD1 LEU A 253     -12.202  53.358 -22.602  1.00  0.00           H
ATOM   1590 1HD2 LEU A 253      -9.788  53.509 -20.643  1.00  0.00           H
ATOM   1591 2HD2 LEU A 253     -10.237  54.954 -19.656  1.00  0.00           H
ATOM   1592 3HD2 LEU A 253     -10.334  54.842 -21.507  1.00  0.00           H
ATOM   1593  N   LEU A 254     -15.086  56.848 -19.199  1.00  0.00           N
ATOM   1594  CA  LEU A 254     -16.168  57.779 -19.104  1.00  0.00           C
ATOM   1595  C   LEU A 254     -15.884  58.889 -18.123  1.00  0.00           C
ATOM   1596  O   LEU A 254     -16.179  60.038 -18.390  1.00  0.00           O
ATOM   1597  CB  LEU A 254     -17.627  57.216 -18.906  1.00  0.00           C
ATOM   1598  CG  LEU A 254     -18.195  56.480 -20.146  1.00  0.00           C
ATOM   1599  CD1 LEU A 254     -19.339  55.592 -19.708  1.00  0.00           C
ATOM   1600  CD2 LEU A 254     -18.431  57.463 -21.316  1.00  0.00           C
ATOM   1601  HN  LEU A 254     -15.353  55.956 -18.843  1.00  0.00           H
ATOM   1602  HA  LEU A 254     -16.151  58.297 -20.052  1.00  0.00           H
ATOM   1603  HB1 LEU A 254     -18.269  58.068 -18.594  1.00  0.00           H
ATOM   1604  HB2 LEU A 254     -17.479  56.612 -17.985  1.00  0.00           H
ATOM   1605  HG  LEU A 254     -17.363  55.862 -20.546  1.00  0.00           H
ATOM   1606 1HD1 LEU A 254     -19.815  55.156 -20.613  1.00  0.00           H
ATOM   1607 2HD1 LEU A 254     -18.964  54.889 -18.935  1.00  0.00           H
ATOM   1608 3HD1 LEU A 254     -20.159  56.089 -19.145  1.00  0.00           H
ATOM   1609 1HD2 LEU A 254     -17.543  57.419 -21.981  1.00  0.00           H
ATOM   1610 2HD2 LEU A 254     -18.673  58.509 -21.031  1.00  0.00           H
ATOM   1611 3HD2 LEU A 254     -19.205  57.126 -22.037  1.00  0.00           H
ATOM   1612  N   GLY A 255     -15.224  58.587 -17.006  1.00  0.00           N
ATOM   1613  CA  GLY A 255     -14.661  59.367 -15.979  1.00  0.00           C
ATOM   1614  C   GLY A 255     -15.587  60.440 -15.451  1.00  0.00           C
ATOM   1615  O   GLY A 255     -16.791  60.409 -15.411  1.00  0.00           O
ATOM   1616  HN  GLY A 255     -15.001  57.624 -16.875  1.00  0.00           H
ATOM   1617  HA1 GLY A 255     -13.836  59.877 -16.453  1.00  0.00           H
ATOM   1618  HA2 GLY A 255     -14.457  58.681 -15.170  1.00  0.00           H
ATOM   1619  N   ASP A 256     -14.986  61.461 -14.801  1.00  0.00           N
ATOM   1620  CA  ASP A 256     -15.645  62.332 -13.882  1.00  0.00           C
ATOM   1621  C   ASP A 256     -16.556  63.438 -14.559  1.00  0.00           C
ATOM   1622  O   ASP A 256     -17.492  63.983 -13.954  1.00  0.00           O
ATOM   1623  CB  ASP A 256     -14.642  62.868 -12.843  1.00  0.00           C
ATOM   1624  CG  ASP A 256     -13.582  63.840 -13.474  1.00  0.00           C
ATOM   1625  OD1 ASP A 256     -13.207  63.717 -14.653  1.00  0.00           O
ATOM   1626  OD2 ASP A 256     -13.069  64.622 -12.666  1.00  0.00           O
ATOM   1627  HN  ASP A 256     -14.000  61.585 -14.722  1.00  0.00           H
ATOM   1628  HA  ASP A 256     -16.351  61.722 -13.340  1.00  0.00           H
ATOM   1629  HB1 ASP A 256     -13.956  62.065 -12.499  1.00  0.00           H
ATOM   1630  HB2 ASP A 256     -15.118  63.287 -11.930  1.00  0.00           H
ATOM   1631  N   SER A 257     -16.310  63.788 -15.858  1.00  0.00           N
ATOM   1632  CA  SER A 257     -17.164  64.727 -16.576  1.00  0.00           C
ATOM   1633  C   SER A 257     -18.418  64.033 -16.909  1.00  0.00           C
ATOM   1634  O   SER A 257     -19.525  64.544 -16.876  1.00  0.00           O
ATOM   1635  CB  SER A 257     -16.467  65.259 -17.873  1.00  0.00           C
ATOM   1636  OG  SER A 257     -17.187  66.234 -18.611  1.00  0.00           O
ATOM   1637  HN  SER A 257     -15.535  63.412 -16.359  1.00  0.00           H
ATOM   1638  HA  SER A 257     -17.432  65.559 -15.942  1.00  0.00           H
ATOM   1639  HB1 SER A 257     -16.269  64.426 -18.581  1.00  0.00           H
ATOM   1640  HB2 SER A 257     -15.472  65.707 -17.669  1.00  0.00           H
ATOM   1641  HG1 SER A 257     -17.395  66.919 -17.971  1.00  0.00           H
ATOM   1642  N   THR A 258     -18.352  62.731 -17.193  1.00  0.00           N
ATOM   1643  CA  THR A 258     -19.585  62.000 -17.397  1.00  0.00           C
ATOM   1644  C   THR A 258     -20.564  61.901 -16.243  1.00  0.00           C
ATOM   1645  O   THR A 258     -21.778  62.157 -16.312  1.00  0.00           O
ATOM   1646  CB  THR A 258     -19.360  60.566 -17.923  1.00  0.00           C
ATOM   1647  CG2 THR A 258     -20.776  59.875 -18.110  1.00  0.00           C
ATOM   1648  OG1 THR A 258     -18.775  60.728 -19.228  1.00  0.00           O
ATOM   1649  HN  THR A 258     -17.507  62.250 -17.408  1.00  0.00           H
ATOM   1650  HA  THR A 258     -20.133  62.502 -18.181  1.00  0.00           H
ATOM   1651  HB  THR A 258     -18.787  59.813 -17.341  1.00  0.00           H
ATOM   1652  HG1 THR A 258     -17.851  60.566 -19.025  1.00  0.00           H
ATOM   1653 1HG2 THR A 258     -20.703  58.888 -18.616  1.00  0.00           H
ATOM   1654 2HG2 THR A 258     -21.411  60.576 -18.692  1.00  0.00           H
ATOM   1655 3HG2 THR A 258     -21.312  59.636 -17.167  1.00  0.00           H
ATOM   1656  N   ALA A 259     -20.064  61.702 -14.984  1.00  0.00           N
ATOM   1657  CA  ALA A 259     -20.809  61.752 -13.734  1.00  0.00           C
ATOM   1658  C   ALA A 259     -21.371  63.066 -13.440  1.00  0.00           C
ATOM   1659  O   ALA A 259     -22.495  63.222 -12.966  1.00  0.00           O
ATOM   1660  CB  ALA A 259     -19.915  61.266 -12.539  1.00  0.00           C
ATOM   1661  HN  ALA A 259     -19.092  61.516 -14.863  1.00  0.00           H
ATOM   1662  HA  ALA A 259     -21.640  61.064 -13.776  1.00  0.00           H
ATOM   1663  HB1 ALA A 259     -18.931  61.773 -12.440  1.00  0.00           H
ATOM   1664  HB2 ALA A 259     -19.810  60.188 -12.789  1.00  0.00           H
ATOM   1665  HB3 ALA A 259     -20.564  61.307 -11.638  1.00  0.00           H
ATOM   1666  N   CYS A 260     -20.592  64.114 -13.718  1.00  0.00           N
ATOM   1667  CA  CYS A 260     -21.074  65.415 -13.735  1.00  0.00           C
ATOM   1668  C   CYS A 260     -22.298  65.698 -14.630  1.00  0.00           C
ATOM   1669  O   CYS A 260     -23.332  66.214 -14.201  1.00  0.00           O
ATOM   1670  CB  CYS A 260     -19.801  66.386 -14.020  1.00  0.00           C
ATOM   1671  SG  CYS A 260     -20.163  68.122 -13.701  1.00  0.00           S
ATOM   1672  HN  CYS A 260     -19.630  64.026 -13.965  1.00  0.00           H
ATOM   1673  HA  CYS A 260     -21.386  65.516 -12.705  1.00  0.00           H
ATOM   1674  HB1 CYS A 260     -19.576  66.316 -15.105  1.00  0.00           H
ATOM   1675  HB2 CYS A 260     -19.065  65.951 -13.310  1.00  0.00           H
ATOM   1676  N   ASN A 261     -22.084  65.295 -15.883  1.00  0.00           N
ATOM   1677  CA  ASN A 261     -23.043  65.335 -16.944  1.00  0.00           C
ATOM   1678  C   ASN A 261     -23.342  66.695 -17.551  1.00  0.00           C
ATOM   1679  O   ASN A 261     -22.866  66.972 -18.650  1.00  0.00           O
ATOM   1680  CB  ASN A 261     -24.293  64.562 -16.565  1.00  0.00           C
ATOM   1681  CG  ASN A 261     -25.497  64.656 -17.541  1.00  0.00           C
ATOM   1682  ND2 ASN A 261     -25.231  64.466 -18.829  1.00  0.00           N
ATOM   1683  OD1 ASN A 261     -26.618  65.057 -17.206  1.00  0.00           O
ATOM   1684  HN  ASN A 261     -21.290  64.710 -16.034  1.00  0.00           H
ATOM   1685  HA  ASN A 261     -22.568  64.726 -17.699  1.00  0.00           H
ATOM   1686  HB1 ASN A 261     -24.766  65.146 -15.745  1.00  0.00           H
ATOM   1687  HB2 ASN A 261     -24.136  63.539 -16.160  1.00  0.00           H
ATOM   1688 1HD2 ASN A 261     -25.950  64.617 -19.506  1.00  0.00           H
ATOM   1689 2HD2 ASN A 261     -24.319  64.224 -19.161  1.00  0.00           H
ATOM   1690  N   LYS A 262     -24.171  67.542 -16.878  1.00  0.00           N
ATOM   1691  CA  LYS A 262     -24.581  68.861 -17.278  1.00  0.00           C
ATOM   1692  C   LYS A 262     -23.369  69.794 -17.542  1.00  0.00           C
ATOM   1693  O   LYS A 262     -22.318  69.748 -16.927  1.00  0.00           O
ATOM   1694  CB  LYS A 262     -25.573  69.468 -16.356  1.00  0.00           C
ATOM   1695  CG  LYS A 262     -26.731  68.609 -15.901  1.00  0.00           C
ATOM   1696  CD  LYS A 262     -27.565  69.402 -14.853  1.00  0.00           C
ATOM   1697  CE  LYS A 262     -29.055  68.976 -14.740  1.00  0.00           C
ATOM   1698  NZ  LYS A 262     -29.741  69.784 -13.769  1.00  0.00           N
ATOM   1699  HN  LYS A 262     -24.467  67.402 -15.936  1.00  0.00           H
ATOM   1700  HA  LYS A 262     -25.131  68.698 -18.193  1.00  0.00           H
ATOM   1701  HB1 LYS A 262     -26.058  70.289 -16.927  1.00  0.00           H
ATOM   1702  HB2 LYS A 262     -25.052  69.788 -15.427  1.00  0.00           H
ATOM   1703  HG1 LYS A 262     -26.424  67.590 -15.584  1.00  0.00           H
ATOM   1704  HG2 LYS A 262     -27.377  68.493 -16.798  1.00  0.00           H
ATOM   1705  HD1 LYS A 262     -27.596  70.451 -15.218  1.00  0.00           H
ATOM   1706  HD2 LYS A 262     -26.989  69.297 -13.909  1.00  0.00           H
ATOM   1707  HE1 LYS A 262     -29.172  67.945 -14.344  1.00  0.00           H
ATOM   1708  HE2 LYS A 262     -29.566  69.058 -15.723  1.00  0.00           H
ATOM   1709  HZ1 LYS A 262     -29.922  70.799 -13.907  1.00  0.00           H
ATOM   1710  HZ2 LYS A 262     -29.215  69.849 -12.873  1.00  0.00           H
ATOM   1711  HZ3 LYS A 262     -30.680  69.386 -13.565  1.00  0.00           H
ATOM   1712  N   ALA A 263     -23.459  70.806 -18.435  1.00  0.00           N
ATOM   1713  CA  ALA A 263     -22.343  71.666 -18.860  1.00  0.00           C
ATOM   1714  C   ALA A 263     -22.275  72.817 -17.948  1.00  0.00           C
ATOM   1715  O   ALA A 263     -21.344  73.691 -18.054  1.00  0.00           O
ATOM   1716  CB  ALA A 263     -22.561  72.087 -20.368  1.00  0.00           C
ATOM   1717  HN  ALA A 263     -24.318  70.904 -18.931  1.00  0.00           H
ATOM   1718  HA  ALA A 263     -21.410  71.145 -18.710  1.00  0.00           H
ATOM   1719  HB1 ALA A 263     -22.571  71.141 -20.951  1.00  0.00           H
ATOM   1720  HB2 ALA A 263     -21.648  72.598 -20.745  1.00  0.00           H
ATOM   1721  HB3 ALA A 263     -23.515  72.625 -20.557  1.00  0.00           H
ATOM   1722  N   ASP A 264     -23.263  72.994 -17.066  1.00  0.00           N
ATOM   1723  CA  ASP A 264     -23.300  73.905 -15.933  1.00  0.00           C
ATOM   1724  C   ASP A 264     -22.278  73.662 -14.865  1.00  0.00           C
ATOM   1725  O   ASP A 264     -21.690  74.650 -14.461  1.00  0.00           O
ATOM   1726  CB  ASP A 264     -24.711  73.762 -15.309  1.00  0.00           C
ATOM   1727  CG  ASP A 264     -25.862  74.297 -16.131  1.00  0.00           C
ATOM   1728  OD1 ASP A 264     -27.045  74.238 -15.681  1.00  0.00           O
ATOM   1729  OD2 ASP A 264     -25.557  74.964 -17.131  1.00  0.00           O
ATOM   1730  HN  ASP A 264     -24.020  72.373 -17.254  1.00  0.00           H
ATOM   1731  HA  ASP A 264     -23.030  74.892 -16.277  1.00  0.00           H
ATOM   1732  HB1 ASP A 264     -24.837  74.382 -14.396  1.00  0.00           H
ATOM   1733  HB2 ASP A 264     -24.940  72.717 -15.005  1.00  0.00           H
ATOM   1734  N   GLU A 265     -22.096  72.417 -14.409  1.00  0.00           N
ATOM   1735  CA  GLU A 265     -21.014  71.942 -13.633  1.00  0.00           C
ATOM   1736  C   GLU A 265     -21.104  72.135 -12.165  1.00  0.00           C
ATOM   1737  O   GLU A 265     -20.169  72.732 -11.571  1.00  0.00           O
ATOM   1738  CB  GLU A 265     -19.567  72.119 -14.122  1.00  0.00           C
ATOM   1739  CG  GLU A 265     -19.315  71.327 -15.331  1.00  0.00           C
ATOM   1740  CD  GLU A 265     -18.004  71.609 -16.118  1.00  0.00           C
ATOM   1741  OE1 GLU A 265     -17.181  70.679 -16.305  1.00  0.00           O
ATOM   1742  OE2 GLU A 265     -17.782  72.699 -16.625  1.00  0.00           O
ATOM   1743  HN  GLU A 265     -22.705  71.721 -14.780  1.00  0.00           H
ATOM   1744  HA  GLU A 265     -21.197  70.878 -13.680  1.00  0.00           H
ATOM   1745  HB1 GLU A 265     -18.869  71.779 -13.328  1.00  0.00           H
ATOM   1746  HB2 GLU A 265     -19.391  73.206 -14.271  1.00  0.00           H
ATOM   1747  HG1 GLU A 265     -20.166  71.554 -16.010  1.00  0.00           H
ATOM   1748  HG2 GLU A 265     -19.381  70.264 -15.015  1.00  0.00           H
ATOM   1749  N   LYS A 266     -22.182  71.580 -11.504  1.00  0.00           N
ATOM   1750  CA  LYS A 266     -22.334  71.608 -10.119  1.00  0.00           C
ATOM   1751  C   LYS A 266     -23.020  70.451  -9.566  1.00  0.00           C
ATOM   1752  O   LYS A 266     -23.815  69.803 -10.245  1.00  0.00           O
ATOM   1753  CB  LYS A 266     -23.057  72.924  -9.622  1.00  0.00           C
ATOM   1754  CG  LYS A 266     -24.180  73.495 -10.529  1.00  0.00           C
ATOM   1755  CD  LYS A 266     -25.569  72.866 -10.256  1.00  0.00           C
ATOM   1756  CE  LYS A 266     -26.581  73.307 -11.300  1.00  0.00           C
ATOM   1757  NZ  LYS A 266     -27.937  72.926 -10.932  1.00  0.00           N
ATOM   1758  HN  LYS A 266     -22.935  71.273 -12.080  1.00  0.00           H
ATOM   1759  HA  LYS A 266     -21.355  71.699  -9.673  1.00  0.00           H
ATOM   1760  HB1 LYS A 266     -22.228  73.661  -9.569  1.00  0.00           H
ATOM   1761  HB2 LYS A 266     -23.566  72.843  -8.638  1.00  0.00           H
ATOM   1762  HG1 LYS A 266     -23.871  73.214 -11.558  1.00  0.00           H
ATOM   1763  HG2 LYS A 266     -24.284  74.589 -10.369  1.00  0.00           H
ATOM   1764  HD1 LYS A 266     -25.808  72.988  -9.177  1.00  0.00           H
ATOM   1765  HD2 LYS A 266     -25.585  71.795 -10.549  1.00  0.00           H
ATOM   1766  HE1 LYS A 266     -26.388  72.871 -12.304  1.00  0.00           H
ATOM   1767  HE2 LYS A 266     -26.526  74.396 -11.511  1.00  0.00           H
ATOM   1768  HZ1 LYS A 266     -28.202  73.243  -9.978  1.00  0.00           H
ATOM   1769  HZ2 LYS A 266     -28.051  71.893 -10.901  1.00  0.00           H
ATOM   1770  HZ3 LYS A 266     -28.668  73.343 -11.542  1.00  0.00           H
ATOM   1771  N   LEU A 267     -22.705  70.044  -8.334  1.00  0.00           N
ATOM   1772  CA  LEU A 267     -23.325  68.851  -7.766  1.00  0.00           C
ATOM   1773  C   LEU A 267     -24.819  68.789  -7.558  1.00  0.00           C
ATOM   1774  O   LEU A 267     -25.453  69.840  -7.350  1.00  0.00           O
ATOM   1775  CB  LEU A 267     -22.587  68.372  -6.491  1.00  0.00           C
ATOM   1776  CG  LEU A 267     -21.119  67.975  -6.729  1.00  0.00           C
ATOM   1777  CD1 LEU A 267     -20.612  67.515  -5.361  1.00  0.00           C
ATOM   1778  CD2 LEU A 267     -20.900  67.018  -7.928  1.00  0.00           C
ATOM   1779  HN  LEU A 267     -22.058  70.468  -7.706  1.00  0.00           H
ATOM   1780  HA  LEU A 267     -23.139  68.135  -8.552  1.00  0.00           H
ATOM   1781  HB1 LEU A 267     -23.134  67.510  -6.055  1.00  0.00           H
ATOM   1782  HB2 LEU A 267     -22.677  69.142  -5.695  1.00  0.00           H
ATOM   1783  HG  LEU A 267     -20.530  68.903  -6.898  1.00  0.00           H
ATOM   1784 1HD1 LEU A 267     -21.086  66.518  -5.241  1.00  0.00           H
ATOM   1785 2HD1 LEU A 267     -20.958  68.160  -4.526  1.00  0.00           H
ATOM   1786 3HD1 LEU A 267     -19.505  67.476  -5.458  1.00  0.00           H
ATOM   1787 1HD2 LEU A 267     -20.803  67.666  -8.825  1.00  0.00           H
ATOM   1788 2HD2 LEU A 267     -21.742  66.306  -8.055  1.00  0.00           H
ATOM   1789 3HD2 LEU A 267     -20.030  66.331  -7.854  1.00  0.00           H
ATOM   1790  N   GLU A 268     -25.452  67.601  -7.671  1.00  0.00           N
ATOM   1791  CA  GLU A 268     -26.952  67.463  -7.565  1.00  0.00           C
ATOM   1792  C   GLU A 268     -27.189  65.990  -7.190  1.00  0.00           C
ATOM   1793  O   GLU A 268     -26.350  65.115  -7.259  1.00  0.00           O
ATOM   1794  CB  GLU A 268     -27.600  67.739  -8.968  1.00  0.00           C
ATOM   1795  CG  GLU A 268     -27.281  69.091  -9.709  1.00  0.00           C
ATOM   1796  CD  GLU A 268     -27.960  69.267 -11.054  1.00  0.00           C
ATOM   1797  OE1 GLU A 268     -28.028  68.267 -11.833  1.00  0.00           O
ATOM   1798  OE2 GLU A 268     -28.522  70.372 -11.359  1.00  0.00           O
ATOM   1799  HN  GLU A 268     -24.877  66.815  -7.879  1.00  0.00           H
ATOM   1800  HA  GLU A 268     -27.368  68.161  -6.854  1.00  0.00           H
ATOM   1801  HB1 GLU A 268     -28.705  67.612  -8.972  1.00  0.00           H
ATOM   1802  HB2 GLU A 268     -27.076  66.970  -9.572  1.00  0.00           H
ATOM   1803  HG1 GLU A 268     -26.196  69.231  -9.904  1.00  0.00           H
ATOM   1804  HG2 GLU A 268     -27.611  69.947  -9.082  1.00  0.00           H
ATOM   1805  N   LEU A 269     -28.480  65.694  -6.803  1.00  0.00           N
ATOM   1806  CA  LEU A 269     -28.836  64.327  -6.314  1.00  0.00           C
ATOM   1807  C   LEU A 269     -30.143  63.999  -6.858  1.00  0.00           C
ATOM   1808  O   LEU A 269     -30.864  64.838  -7.355  1.00  0.00           O
ATOM   1809  CB  LEU A 269     -28.746  64.178  -4.738  1.00  0.00           C
ATOM   1810  CG  LEU A 269     -27.253  63.999  -4.342  1.00  0.00           C
ATOM   1811  CD1 LEU A 269     -26.776  65.322  -3.697  1.00  0.00           C
ATOM   1812  CD2 LEU A 269     -27.050  62.754  -3.365  1.00  0.00           C
ATOM   1813  HN  LEU A 269     -29.226  66.353  -6.755  1.00  0.00           H
ATOM   1814  HA  LEU A 269     -28.150  63.614  -6.747  1.00  0.00           H
ATOM   1815  HB1 LEU A 269     -29.104  63.149  -4.523  1.00  0.00           H
ATOM   1816  HB2 LEU A 269     -29.264  64.955  -4.137  1.00  0.00           H
ATOM   1817  HG  LEU A 269     -26.536  63.828  -5.173  1.00  0.00           H
ATOM   1818 1HD1 LEU A 269     -26.742  66.256  -4.297  1.00  0.00           H
ATOM   1819 2HD1 LEU A 269     -25.781  65.114  -3.250  1.00  0.00           H
ATOM   1820 3HD1 LEU A 269     -27.437  65.509  -2.824  1.00  0.00           H
ATOM   1821 1HD2 LEU A 269     -25.964  62.540  -3.266  1.00  0.00           H
ATOM   1822 2HD2 LEU A 269     -27.537  61.855  -3.799  1.00  0.00           H
ATOM   1823 3HD2 LEU A 269     -27.560  63.007  -2.411  1.00  0.00           H
ATOM   1824  N   GLY A 270     -30.574  62.750  -6.835  1.00  0.00           N
ATOM   1825  CA  GLY A 270     -31.897  62.215  -7.431  1.00  0.00           C
ATOM   1826  C   GLY A 270     -33.101  62.895  -6.839  1.00  0.00           C
ATOM   1827  O   GLY A 270     -34.097  63.162  -7.444  1.00  0.00           O
ATOM   1828  HN  GLY A 270     -29.996  62.005  -6.507  1.00  0.00           H
ATOM   1829  HA1 GLY A 270     -31.965  61.142  -7.333  1.00  0.00           H
ATOM   1830  HA2 GLY A 270     -31.918  62.469  -8.480  1.00  0.00           H
ATOM   1831  N   ASP A 271     -32.954  63.133  -5.545  1.00  0.00           N
ATOM   1832  CA  ASP A 271     -33.827  63.620  -4.523  1.00  0.00           C
ATOM   1833  C   ASP A 271     -34.407  64.999  -4.785  1.00  0.00           C
ATOM   1834  O   ASP A 271     -33.646  65.880  -5.073  1.00  0.00           O
ATOM   1835  CB  ASP A 271     -33.181  63.431  -3.084  1.00  0.00           C
ATOM   1836  CG  ASP A 271     -32.810  61.993  -2.684  1.00  0.00           C
ATOM   1837  OD1 ASP A 271     -33.698  61.102  -2.800  1.00  0.00           O
ATOM   1838  OD2 ASP A 271     -31.648  61.758  -2.213  1.00  0.00           O
ATOM   1839  HN  ASP A 271     -32.056  62.845  -5.223  1.00  0.00           H
ATOM   1840  HA  ASP A 271     -34.665  62.948  -4.627  1.00  0.00           H
ATOM   1841  HB1 ASP A 271     -33.817  63.895  -2.300  1.00  0.00           H
ATOM   1842  HB2 ASP A 271     -32.253  64.024  -2.936  1.00  0.00           H
ATOM   1843  N   THR A 272     -35.725  65.216  -4.723  1.00  0.00           N
ATOM   1844  CA  THR A 272     -36.581  66.326  -5.166  1.00  0.00           C
ATOM   1845  C   THR A 272     -37.066  66.238  -6.594  1.00  0.00           C
ATOM   1846  O   THR A 272     -36.430  66.765  -7.521  1.00  0.00           O
ATOM   1847  CB  THR A 272     -36.015  67.765  -4.855  1.00  0.00           C
ATOM   1848  CG2 THR A 272     -37.053  68.923  -4.971  1.00  0.00           C
ATOM   1849  OG1 THR A 272     -35.524  67.852  -3.488  1.00  0.00           O
ATOM   1850  HN  THR A 272     -36.230  64.416  -4.409  1.00  0.00           H
ATOM   1851  HA  THR A 272     -37.488  66.280  -4.580  1.00  0.00           H
ATOM   1852  HB  THR A 272     -35.197  67.883  -5.597  1.00  0.00           H
ATOM   1853  HG1 THR A 272     -34.780  67.245  -3.478  1.00  0.00           H
ATOM   1854 1HG2 THR A 272     -37.989  68.711  -4.412  1.00  0.00           H
ATOM   1855 2HG2 THR A 272     -37.310  68.999  -6.050  1.00  0.00           H
ATOM   1856 3HG2 THR A 272     -36.584  69.892  -4.697  1.00  0.00           H
ATOM   1857  N   VAL A 273     -38.199  65.562  -6.874  1.00  0.00           N
ATOM   1858  CA  VAL A 273     -38.536  65.145  -8.234  1.00  0.00           C
ATOM   1859  C   VAL A 273     -39.247  66.101  -9.102  1.00  0.00           C
ATOM   1860  O   VAL A 273     -39.865  65.732 -10.098  1.00  0.00           O
ATOM   1861  CB  VAL A 273     -39.406  63.820  -8.203  1.00  0.00           C
ATOM   1862  CG1 VAL A 273     -38.551  62.718  -7.590  1.00  0.00           C
ATOM   1863  CG2 VAL A 273     -40.827  64.033  -7.612  1.00  0.00           C
ATOM   1864  HN  VAL A 273     -38.802  65.264  -6.138  1.00  0.00           H
ATOM   1865  HA  VAL A 273     -37.678  64.833  -8.810  1.00  0.00           H
ATOM   1866  HB  VAL A 273     -39.583  63.465  -9.241  1.00  0.00           H
ATOM   1867 1HG1 VAL A 273     -38.281  62.843  -6.519  1.00  0.00           H
ATOM   1868 2HG1 VAL A 273     -37.659  62.600  -8.241  1.00  0.00           H
ATOM   1869 3HG1 VAL A 273     -39.119  61.763  -7.613  1.00  0.00           H
ATOM   1870 1HG2 VAL A 273     -41.391  64.862  -8.090  1.00  0.00           H
ATOM   1871 2HG2 VAL A 273     -40.710  64.358  -6.557  1.00  0.00           H
ATOM   1872 3HG2 VAL A 273     -41.444  63.109  -7.643  1.00  0.00           H
ATOM   1873  N   VAL A 274     -39.207  67.383  -8.698  1.00  0.00           N
ATOM   1874  CA  VAL A 274     -39.759  68.399  -9.509  1.00  0.00           C
ATOM   1875  C   VAL A 274     -38.668  69.089 -10.329  1.00  0.00           C
ATOM   1876  O   VAL A 274     -38.946  70.013 -11.018  1.00  0.00           O
ATOM   1877  CB  VAL A 274     -40.527  69.410  -8.780  1.00  0.00           C
ATOM   1878  CG1 VAL A 274     -41.806  68.800  -8.205  1.00  0.00           C
ATOM   1879  CG2 VAL A 274     -39.738  70.028  -7.567  1.00  0.00           C
ATOM   1880  HN  VAL A 274     -38.689  67.684  -7.902  1.00  0.00           H
ATOM   1881  HA  VAL A 274     -40.460  67.980 -10.216  1.00  0.00           H
ATOM   1882  HB  VAL A 274     -40.813  70.254  -9.443  1.00  0.00           H
ATOM   1883 1HG1 VAL A 274     -41.687  67.811  -7.711  1.00  0.00           H
ATOM   1884 2HG1 VAL A 274     -42.569  68.809  -9.012  1.00  0.00           H
ATOM   1885 3HG1 VAL A 274     -42.299  69.584  -7.593  1.00  0.00           H
ATOM   1886 1HG2 VAL A 274     -40.358  70.895  -7.253  1.00  0.00           H
ATOM   1887 2HG2 VAL A 274     -38.785  70.495  -7.893  1.00  0.00           H
ATOM   1888 3HG2 VAL A 274     -39.483  69.298  -6.769  1.00  0.00           H
ATOM   1889  N   LEU A 275     -37.376  68.641 -10.249  1.00  0.00           N
ATOM   1890  CA  LEU A 275     -36.261  69.371 -10.939  1.00  0.00           C
ATOM   1891  C   LEU A 275     -35.887  68.798 -12.308  1.00  0.00           C
ATOM   1892  O   LEU A 275     -34.886  69.143 -12.885  1.00  0.00           O
ATOM   1893  CB  LEU A 275     -35.006  69.552 -10.026  1.00  0.00           C
ATOM   1894  CG  LEU A 275     -35.247  69.970  -8.626  1.00  0.00           C
ATOM   1895  CD1 LEU A 275     -34.021  69.989  -7.744  1.00  0.00           C
ATOM   1896  CD2 LEU A 275     -35.918  71.329  -8.534  1.00  0.00           C
ATOM   1897  HN  LEU A 275     -37.205  67.742  -9.851  1.00  0.00           H
ATOM   1898  HA  LEU A 275     -36.576  70.327 -11.331  1.00  0.00           H
ATOM   1899  HB1 LEU A 275     -34.347  70.292 -10.528  1.00  0.00           H
ATOM   1900  HB2 LEU A 275     -34.329  68.685  -9.872  1.00  0.00           H
ATOM   1901  HG  LEU A 275     -35.965  69.233  -8.207  1.00  0.00           H
ATOM   1902 1HD1 LEU A 275     -33.164  70.377  -8.334  1.00  0.00           H
ATOM   1903 2HD1 LEU A 275     -33.625  68.979  -7.503  1.00  0.00           H
ATOM   1904 3HD1 LEU A 275     -34.072  70.501  -6.760  1.00  0.00           H
ATOM   1905 1HD2 LEU A 275     -35.813  71.668  -7.482  1.00  0.00           H
ATOM   1906 2HD2 LEU A 275     -37.009  71.248  -8.726  1.00  0.00           H
ATOM   1907 3HD2 LEU A 275     -35.469  72.052  -9.249  1.00  0.00           H
ATOM   1908  N   GLY A 276     -36.785  68.033 -12.949  1.00  0.00           N
ATOM   1909  CA  GLY A 276     -36.518  67.361 -14.259  1.00  0.00           C
ATOM   1910  C   GLY A 276     -35.795  66.067 -14.166  1.00  0.00           C
ATOM   1911  O   GLY A 276     -35.570  65.467 -13.109  1.00  0.00           O
ATOM   1912  HN  GLY A 276     -37.661  67.811 -12.528  1.00  0.00           H
ATOM   1913  HA1 GLY A 276     -36.101  68.037 -14.991  1.00  0.00           H
ATOM   1914  HA2 GLY A 276     -37.509  67.069 -14.574  1.00  0.00           H
ATOM   1915  N   SER A 277     -35.594  65.408 -15.358  1.00  0.00           N
ATOM   1916  CA  SER A 277     -35.015  64.123 -15.598  1.00  0.00           C
ATOM   1917  C   SER A 277     -33.593  64.016 -15.201  1.00  0.00           C
ATOM   1918  O   SER A 277     -32.875  65.015 -15.282  1.00  0.00           O
ATOM   1919  CB  SER A 277     -35.253  63.661 -17.027  1.00  0.00           C
ATOM   1920  OG  SER A 277     -36.653  63.768 -17.377  1.00  0.00           O
ATOM   1921  HN  SER A 277     -36.025  65.766 -16.182  1.00  0.00           H
ATOM   1922  HA  SER A 277     -35.554  63.440 -14.958  1.00  0.00           H
ATOM   1923  HB1 SER A 277     -35.034  62.595 -17.251  1.00  0.00           H
ATOM   1924  HB2 SER A 277     -34.680  64.382 -17.649  1.00  0.00           H
ATOM   1925  HG1 SER A 277     -37.037  63.751 -16.497  1.00  0.00           H
ATOM   1926  N   GLN A 278     -33.150  62.875 -14.670  1.00  0.00           N
ATOM   1927  CA  GLN A 278     -31.877  62.620 -14.075  1.00  0.00           C
ATOM   1928  C   GLN A 278     -31.034  61.776 -15.008  1.00  0.00           C
ATOM   1929  O   GLN A 278     -31.549  61.155 -15.921  1.00  0.00           O
ATOM   1930  CB  GLN A 278     -31.968  61.971 -12.682  1.00  0.00           C
ATOM   1931  CG  GLN A 278     -32.731  62.890 -11.680  1.00  0.00           C
ATOM   1932  CD  GLN A 278     -32.057  64.235 -11.530  1.00  0.00           C
ATOM   1933  NE2 GLN A 278     -32.731  65.256 -12.042  1.00  0.00           N
ATOM   1934  OE1 GLN A 278     -30.975  64.353 -10.987  1.00  0.00           O
ATOM   1935  HN  GLN A 278     -33.798  62.126 -14.555  1.00  0.00           H
ATOM   1936  HA  GLN A 278     -31.358  63.555 -13.930  1.00  0.00           H
ATOM   1937  HB1 GLN A 278     -30.979  61.800 -12.207  1.00  0.00           H
ATOM   1938  HB2 GLN A 278     -32.361  60.932 -12.650  1.00  0.00           H
ATOM   1939  HG1 GLN A 278     -32.801  62.385 -10.694  1.00  0.00           H
ATOM   1940  HG2 GLN A 278     -33.783  63.021 -12.013  1.00  0.00           H
ATOM   1941 1HE2 GLN A 278     -32.412  66.203 -12.000  1.00  0.00           H
ATOM   1942 2HE2 GLN A 278     -33.604  65.029 -12.474  1.00  0.00           H
ATOM   1943  N   ASN A 279     -29.672  61.879 -14.919  1.00  0.00           N
ATOM   1944  CA  ASN A 279     -28.804  61.318 -15.930  1.00  0.00           C
ATOM   1945  C   ASN A 279     -28.934  59.759 -16.029  1.00  0.00           C
ATOM   1946  O   ASN A 279     -29.045  58.995 -15.073  1.00  0.00           O
ATOM   1947  CB  ASN A 279     -27.313  61.728 -15.637  1.00  0.00           C
ATOM   1948  CG  ASN A 279     -26.340  61.252 -16.697  1.00  0.00           C
ATOM   1949  ND2 ASN A 279     -26.438  61.741 -17.961  1.00  0.00           N
ATOM   1950  OD1 ASN A 279     -25.507  60.401 -16.385  1.00  0.00           O
ATOM   1951  HN  ASN A 279     -29.211  62.437 -14.233  1.00  0.00           H
ATOM   1952  HA  ASN A 279     -29.096  61.719 -16.889  1.00  0.00           H
ATOM   1953  HB1 ASN A 279     -27.077  61.115 -14.742  1.00  0.00           H
ATOM   1954  HB2 ASN A 279     -27.136  62.800 -15.406  1.00  0.00           H
ATOM   1955 1HD2 ASN A 279     -25.854  61.347 -18.670  1.00  0.00           H
ATOM   1956 2HD2 ASN A 279     -26.951  62.579 -18.150  1.00  0.00           H
ATOM   1957  N   LYS A 280     -28.966  59.235 -17.311  1.00  0.00           N
ATOM   1958  CA  LYS A 280     -28.951  57.868 -17.717  1.00  0.00           C
ATOM   1959  C   LYS A 280     -27.657  57.052 -17.422  1.00  0.00           C
ATOM   1960  O   LYS A 280     -27.676  55.897 -16.953  1.00  0.00           O
ATOM   1961  CB  LYS A 280     -29.360  57.853 -19.203  1.00  0.00           C
ATOM   1962  CG  LYS A 280     -30.844  58.184 -19.483  1.00  0.00           C
ATOM   1963  CD  LYS A 280     -31.219  58.230 -20.956  1.00  0.00           C
ATOM   1964  CE  LYS A 280     -32.644  58.760 -21.209  1.00  0.00           C
ATOM   1965  NZ  LYS A 280     -33.126  58.760 -22.582  1.00  0.00           N
ATOM   1966  HN  LYS A 280     -28.977  59.950 -18.005  1.00  0.00           H
ATOM   1967  HA  LYS A 280     -29.752  57.319 -17.245  1.00  0.00           H
ATOM   1968  HB1 LYS A 280     -29.201  56.794 -19.496  1.00  0.00           H
ATOM   1969  HB2 LYS A 280     -28.794  58.626 -19.765  1.00  0.00           H
ATOM   1970  HG1 LYS A 280     -31.006  59.210 -19.090  1.00  0.00           H
ATOM   1971  HG2 LYS A 280     -31.483  57.462 -18.932  1.00  0.00           H
ATOM   1972  HD1 LYS A 280     -31.236  57.232 -21.443  1.00  0.00           H
ATOM   1973  HD2 LYS A 280     -30.501  58.883 -21.496  1.00  0.00           H
ATOM   1974  HE1 LYS A 280     -32.866  59.745 -20.744  1.00  0.00           H
ATOM   1975  HE2 LYS A 280     -33.286  58.001 -20.716  1.00  0.00           H
ATOM   1976  HZ1 LYS A 280     -33.175  57.769 -22.892  1.00  0.00           H
ATOM   1977  HZ2 LYS A 280     -32.551  59.355 -23.212  1.00  0.00           H
ATOM   1978  HZ3 LYS A 280     -34.126  59.018 -22.711  1.00  0.00           H
ATOM   1979  N   ALA A 281     -26.480  57.606 -17.736  1.00  0.00           N
ATOM   1980  CA  ALA A 281     -25.158  57.026 -17.805  1.00  0.00           C
ATOM   1981  C   ALA A 281     -24.661  56.742 -16.347  1.00  0.00           C
ATOM   1982  O   ALA A 281     -24.260  55.635 -15.964  1.00  0.00           O
ATOM   1983  CB  ALA A 281     -24.161  57.763 -18.711  1.00  0.00           C
ATOM   1984  HN  ALA A 281     -26.327  58.587 -17.819  1.00  0.00           H
ATOM   1985  HA  ALA A 281     -25.206  56.007 -18.161  1.00  0.00           H
ATOM   1986  HB1 ALA A 281     -23.894  58.732 -18.238  1.00  0.00           H
ATOM   1987  HB2 ALA A 281     -24.717  57.975 -19.649  1.00  0.00           H
ATOM   1988  HB3 ALA A 281     -23.329  57.056 -18.921  1.00  0.00           H
ATOM   1989  N   CYS A 282     -24.871  57.811 -15.484  1.00  0.00           N
ATOM   1990  CA  CYS A 282     -24.686  57.611 -14.079  1.00  0.00           C
ATOM   1991  C   CYS A 282     -25.740  56.651 -13.419  1.00  0.00           C
ATOM   1992  O   CYS A 282     -25.507  55.957 -12.468  1.00  0.00           O
ATOM   1993  CB  CYS A 282     -24.705  59.002 -13.452  1.00  0.00           C
ATOM   1994  SG  CYS A 282     -23.926  59.195 -11.833  1.00  0.00           S
ATOM   1995  HN  CYS A 282     -25.159  58.701 -15.830  1.00  0.00           H
ATOM   1996  HA  CYS A 282     -23.719  57.156 -13.925  1.00  0.00           H
ATOM   1997  HB1 CYS A 282     -25.712  59.460 -13.357  1.00  0.00           H
ATOM   1998  HB2 CYS A 282     -24.100  59.590 -14.175  1.00  0.00           H
ATOM   1999  N   THR A 283     -26.977  56.722 -13.874  1.00  0.00           N
ATOM   2000  CA  THR A 283     -28.043  55.764 -13.451  1.00  0.00           C
ATOM   2001  C   THR A 283     -27.704  54.280 -13.787  1.00  0.00           C
ATOM   2002  O   THR A 283     -27.660  53.503 -12.884  1.00  0.00           O
ATOM   2003  CB  THR A 283     -29.449  56.128 -13.914  1.00  0.00           C
ATOM   2004  CG2 THR A 283     -30.543  55.073 -13.711  1.00  0.00           C
ATOM   2005  OG1 THR A 283     -29.953  57.303 -13.242  1.00  0.00           O
ATOM   2006  HN  THR A 283     -27.176  57.536 -14.414  1.00  0.00           H
ATOM   2007  HA  THR A 283     -28.013  55.751 -12.370  1.00  0.00           H
ATOM   2008  HB  THR A 283     -29.411  56.407 -14.988  1.00  0.00           H
ATOM   2009  HG1 THR A 283     -29.711  58.052 -13.792  1.00  0.00           H
ATOM   2010 1HG2 THR A 283     -30.576  54.514 -12.752  1.00  0.00           H
ATOM   2011 2HG2 THR A 283     -30.605  54.376 -14.574  1.00  0.00           H
ATOM   2012 3HG2 THR A 283     -31.572  55.485 -13.799  1.00  0.00           H
ATOM   2013  N   VAL A 284     -27.334  53.927 -15.046  1.00  0.00           N
ATOM   2014  CA  VAL A 284     -26.805  52.659 -15.381  1.00  0.00           C
ATOM   2015  C   VAL A 284     -25.581  52.149 -14.663  1.00  0.00           C
ATOM   2016  O   VAL A 284     -25.636  51.052 -14.072  1.00  0.00           O
ATOM   2017  CB  VAL A 284     -26.679  52.400 -16.848  1.00  0.00           C
ATOM   2018  CG1 VAL A 284     -25.945  51.111 -17.241  1.00  0.00           C
ATOM   2019  CG2 VAL A 284     -28.068  52.368 -17.510  1.00  0.00           C
ATOM   2020  HN  VAL A 284     -27.370  54.585 -15.794  1.00  0.00           H
ATOM   2021  HA  VAL A 284     -27.478  51.878 -15.060  1.00  0.00           H
ATOM   2022  HB  VAL A 284     -26.166  53.309 -17.229  1.00  0.00           H
ATOM   2023 1HG1 VAL A 284     -26.428  50.183 -16.863  1.00  0.00           H
ATOM   2024 2HG1 VAL A 284     -24.902  51.171 -16.862  1.00  0.00           H
ATOM   2025 3HG1 VAL A 284     -25.841  51.076 -18.346  1.00  0.00           H
ATOM   2026 1HG2 VAL A 284     -28.798  51.600 -17.178  1.00  0.00           H
ATOM   2027 2HG2 VAL A 284     -27.971  52.057 -18.572  1.00  0.00           H
ATOM   2028 3HG2 VAL A 284     -28.585  53.342 -17.375  1.00  0.00           H
ATOM   2029  N   LEU A 285     -24.527  53.024 -14.548  1.00  0.00           N
ATOM   2030  CA  LEU A 285     -23.452  52.600 -13.634  1.00  0.00           C
ATOM   2031  C   LEU A 285     -23.917  52.426 -12.160  1.00  0.00           C
ATOM   2032  O   LEU A 285     -23.609  51.386 -11.561  1.00  0.00           O
ATOM   2033  CB  LEU A 285     -22.343  53.717 -13.759  1.00  0.00           C
ATOM   2034  CG  LEU A 285     -21.170  53.514 -14.742  1.00  0.00           C
ATOM   2035  CD1 LEU A 285     -20.408  52.196 -14.438  1.00  0.00           C
ATOM   2036  CD2 LEU A 285     -21.643  53.580 -16.253  1.00  0.00           C
ATOM   2037  HN  LEU A 285     -24.526  53.970 -14.865  1.00  0.00           H
ATOM   2038  HA  LEU A 285     -23.122  51.678 -14.090  1.00  0.00           H
ATOM   2039  HB1 LEU A 285     -21.874  53.966 -12.784  1.00  0.00           H
ATOM   2040  HB2 LEU A 285     -22.842  54.668 -14.042  1.00  0.00           H
ATOM   2041  HG  LEU A 285     -20.362  54.223 -14.461  1.00  0.00           H
ATOM   2042 1HD1 LEU A 285     -20.967  51.247 -14.582  1.00  0.00           H
ATOM   2043 2HD1 LEU A 285     -19.914  52.159 -13.443  1.00  0.00           H
ATOM   2044 3HD1 LEU A 285     -19.678  52.162 -15.275  1.00  0.00           H
ATOM   2045 1HD2 LEU A 285     -21.701  54.620 -16.638  1.00  0.00           H
ATOM   2046 2HD2 LEU A 285     -22.621  53.056 -16.291  1.00  0.00           H
ATOM   2047 3HD2 LEU A 285     -20.921  52.990 -16.857  1.00  0.00           H
ATOM   2048  N   PHE A 286     -24.723  53.291 -11.553  1.00  0.00           N
ATOM   2049  CA  PHE A 286     -25.152  53.319 -10.222  1.00  0.00           C
ATOM   2050  C   PHE A 286     -26.002  52.086  -9.773  1.00  0.00           C
ATOM   2051  O   PHE A 286     -25.716  51.430  -8.740  1.00  0.00           O
ATOM   2052  CB  PHE A 286     -26.087  54.557 -10.006  1.00  0.00           C
ATOM   2053  CG  PHE A 286     -26.593  54.684  -8.614  1.00  0.00           C
ATOM   2054  CD1 PHE A 286     -25.973  55.474  -7.656  1.00  0.00           C
ATOM   2055  CD2 PHE A 286     -27.986  54.281  -8.389  1.00  0.00           C
ATOM   2056  CE1 PHE A 286     -26.423  55.599  -6.437  1.00  0.00           C
ATOM   2057  CE2 PHE A 286     -28.500  54.527  -7.139  1.00  0.00           C
ATOM   2058  CZ  PHE A 286     -27.688  55.068  -6.112  1.00  0.00           C
ATOM   2059  HN  PHE A 286     -25.067  54.056 -12.093  1.00  0.00           H
ATOM   2060  HA  PHE A 286     -24.334  53.367  -9.519  1.00  0.00           H
ATOM   2061  HB1 PHE A 286     -26.914  54.556 -10.748  1.00  0.00           H
ATOM   2062  HB2 PHE A 286     -25.373  55.400 -10.132  1.00  0.00           H
ATOM   2063  HD1 PHE A 286     -25.044  55.979  -7.879  1.00  0.00           H
ATOM   2064  HD2 PHE A 286     -28.602  53.790  -9.128  1.00  0.00           H
ATOM   2065  HE1 PHE A 286     -25.914  56.149  -5.660  1.00  0.00           H
ATOM   2066  HE2 PHE A 286     -29.516  54.179  -7.021  1.00  0.00           H
ATOM   2067  HZ  PHE A 286     -27.905  55.301  -5.080  1.00  0.00           H
ATOM   2068  N   MET A 287     -26.924  51.764 -10.679  1.00  0.00           N
ATOM   2069  CA  MET A 287     -27.815  50.603 -10.586  1.00  0.00           C
ATOM   2070  C   MET A 287     -27.103  49.266 -10.773  1.00  0.00           C
ATOM   2071  O   MET A 287     -27.239  48.309 -10.019  1.00  0.00           O
ATOM   2072  CB  MET A 287     -29.028  50.772 -11.540  1.00  0.00           C
ATOM   2073  CG  MET A 287     -30.135  51.805 -11.238  1.00  0.00           C
ATOM   2074  SD  MET A 287     -30.797  51.834  -9.488  1.00  0.00           S
ATOM   2075  CE  MET A 287     -31.438  53.492  -9.595  1.00  0.00           C
ATOM   2076  HN  MET A 287     -26.968  52.365 -11.473  1.00  0.00           H
ATOM   2077  HA  MET A 287     -28.172  50.551  -9.568  1.00  0.00           H
ATOM   2078  HB1 MET A 287     -29.422  49.755 -11.752  1.00  0.00           H
ATOM   2079  HB2 MET A 287     -28.542  51.092 -12.486  1.00  0.00           H
ATOM   2080  HG1 MET A 287     -30.979  51.713 -11.954  1.00  0.00           H
ATOM   2081  HG2 MET A 287     -29.661  52.790 -11.436  1.00  0.00           H
ATOM   2082  HE1 MET A 287     -32.163  53.596  -8.759  1.00  0.00           H
ATOM   2083  HE2 MET A 287     -31.999  53.701 -10.530  1.00  0.00           H
ATOM   2084  HE3 MET A 287     -30.592  54.211  -9.586  1.00  0.00           H
ATOM   2085  N   LEU A 288     -26.178  49.272 -11.775  1.00  0.00           N
ATOM   2086  CA  LEU A 288     -25.383  48.074 -12.019  1.00  0.00           C
ATOM   2087  C   LEU A 288     -24.487  47.621 -10.825  1.00  0.00           C
ATOM   2088  O   LEU A 288     -24.463  46.503 -10.362  1.00  0.00           O
ATOM   2089  CB  LEU A 288     -24.484  48.301 -13.273  1.00  0.00           C
ATOM   2090  CG  LEU A 288     -23.550  47.175 -13.737  1.00  0.00           C
ATOM   2091  CD1 LEU A 288     -24.311  45.855 -13.884  1.00  0.00           C
ATOM   2092  CD2 LEU A 288     -22.764  47.725 -14.922  1.00  0.00           C
ATOM   2093  HN  LEU A 288     -25.921  50.080 -12.301  1.00  0.00           H
ATOM   2094  HA  LEU A 288     -26.030  47.209 -12.020  1.00  0.00           H
ATOM   2095  HB1 LEU A 288     -23.834  49.188 -13.116  1.00  0.00           H
ATOM   2096  HB2 LEU A 288     -25.189  48.678 -14.045  1.00  0.00           H
ATOM   2097  HG  LEU A 288     -22.826  47.131 -12.895  1.00  0.00           H
ATOM   2098 1HD1 LEU A 288     -24.655  45.530 -12.878  1.00  0.00           H
ATOM   2099 2HD1 LEU A 288     -23.729  44.998 -14.287  1.00  0.00           H
ATOM   2100 3HD1 LEU A 288     -25.097  45.982 -14.660  1.00  0.00           H
ATOM   2101 1HD2 LEU A 288     -22.068  46.991 -15.381  1.00  0.00           H
ATOM   2102 2HD2 LEU A 288     -22.213  48.655 -14.663  1.00  0.00           H
ATOM   2103 3HD2 LEU A 288     -23.432  47.923 -15.788  1.00  0.00           H
ATOM   2104  N   LEU A 289     -23.772  48.621 -10.195  1.00  0.00           N
ATOM   2105  CA  LEU A 289     -22.878  48.419  -9.012  1.00  0.00           C
ATOM   2106  C   LEU A 289     -23.577  48.001  -7.723  1.00  0.00           C
ATOM   2107  O   LEU A 289     -23.233  47.021  -6.969  1.00  0.00           O
ATOM   2108  CB  LEU A 289     -21.784  49.510  -8.790  1.00  0.00           C
ATOM   2109  CG  LEU A 289     -20.836  49.741 -10.001  1.00  0.00           C
ATOM   2110  CD1 LEU A 289     -19.942  50.932  -9.748  1.00  0.00           C
ATOM   2111  CD2 LEU A 289     -19.940  48.449 -10.233  1.00  0.00           C
ATOM   2112  HN  LEU A 289     -23.857  49.552 -10.540  1.00  0.00           H
ATOM   2113  HA  LEU A 289     -22.370  47.487  -9.212  1.00  0.00           H
ATOM   2114  HB1 LEU A 289     -21.214  49.212  -7.884  1.00  0.00           H
ATOM   2115  HB2 LEU A 289     -22.454  50.396  -8.773  1.00  0.00           H
ATOM   2116  HG  LEU A 289     -21.480  49.952 -10.882  1.00  0.00           H
ATOM   2117 1HD1 LEU A 289     -20.444  51.922  -9.722  1.00  0.00           H
ATOM   2118 2HD1 LEU A 289     -19.067  51.066 -10.419  1.00  0.00           H
ATOM   2119 3HD1 LEU A 289     -19.437  50.829  -8.763  1.00  0.00           H
ATOM   2120 1HD2 LEU A 289     -20.526  47.546 -10.511  1.00  0.00           H
ATOM   2121 2HD2 LEU A 289     -19.332  48.218  -9.331  1.00  0.00           H
ATOM   2122 3HD2 LEU A 289     -19.234  48.670 -11.062  1.00  0.00           H
ATOM   2123  N   TYR A 290     -24.747  48.716  -7.497  1.00  0.00           N
ATOM   2124  CA  TYR A 290     -25.787  48.388  -6.520  1.00  0.00           C
ATOM   2125  C   TYR A 290     -26.415  46.987  -6.746  1.00  0.00           C
ATOM   2126  O   TYR A 290     -26.539  46.174  -5.836  1.00  0.00           O
ATOM   2127  CB  TYR A 290     -26.834  49.529  -6.544  1.00  0.00           C
ATOM   2128  CG  TYR A 290     -28.065  49.128  -5.722  1.00  0.00           C
ATOM   2129  CD1 TYR A 290     -29.121  48.443  -6.299  1.00  0.00           C
ATOM   2130  CD2 TYR A 290     -28.062  49.322  -4.351  1.00  0.00           C
ATOM   2131  CE1 TYR A 290     -30.114  47.855  -5.480  1.00  0.00           C
ATOM   2132  CE2 TYR A 290     -29.040  48.759  -3.545  1.00  0.00           C
ATOM   2133  CZ  TYR A 290     -30.085  48.037  -4.077  1.00  0.00           C
ATOM   2134  OH  TYR A 290     -31.121  47.729  -3.152  1.00  0.00           O
ATOM   2135  HN  TYR A 290     -24.923  49.522  -8.057  1.00  0.00           H
ATOM   2136  HA  TYR A 290     -25.440  48.447  -5.498  1.00  0.00           H
ATOM   2137  HB1 TYR A 290     -27.119  49.854  -7.568  1.00  0.00           H
ATOM   2138  HB2 TYR A 290     -26.417  50.397  -5.990  1.00  0.00           H
ATOM   2139  HD1 TYR A 290     -29.164  48.319  -7.371  1.00  0.00           H
ATOM   2140  HD2 TYR A 290     -27.221  49.787  -3.857  1.00  0.00           H
ATOM   2141  HE1 TYR A 290     -31.033  47.477  -5.903  1.00  0.00           H
ATOM   2142  HE2 TYR A 290     -28.852  48.960  -2.501  1.00  0.00           H
ATOM   2143  HH  TYR A 290     -30.891  48.011  -2.264  1.00  0.00           H
ATOM   2144  N   PHE A 291     -26.881  46.542  -7.980  1.00  0.00           N
ATOM   2145  CA  PHE A 291     -27.405  45.192  -8.277  1.00  0.00           C
ATOM   2146  C   PHE A 291     -26.294  44.170  -7.916  1.00  0.00           C
ATOM   2147  O   PHE A 291     -26.482  43.223  -7.200  1.00  0.00           O
ATOM   2148  CB  PHE A 291     -27.878  45.173  -9.730  1.00  0.00           C
ATOM   2149  CG  PHE A 291     -28.080  43.686 -10.144  1.00  0.00           C
ATOM   2150  CD1 PHE A 291     -27.025  42.780 -10.526  1.00  0.00           C
ATOM   2151  CD2 PHE A 291     -29.454  43.203 -10.221  1.00  0.00           C
ATOM   2152  CE1 PHE A 291     -27.314  41.409 -10.710  1.00  0.00           C
ATOM   2153  CE2 PHE A 291     -29.696  41.836 -10.472  1.00  0.00           C
ATOM   2154  CZ  PHE A 291     -28.671  40.907 -10.683  1.00  0.00           C
ATOM   2155  HN  PHE A 291     -27.069  47.204  -8.701  1.00  0.00           H
ATOM   2156  HA  PHE A 291     -28.250  44.988  -7.635  1.00  0.00           H
ATOM   2157  HB1 PHE A 291     -27.003  45.476 -10.344  1.00  0.00           H
ATOM   2158  HB2 PHE A 291     -28.838  45.682  -9.963  1.00  0.00           H
ATOM   2159  HD1 PHE A 291     -26.007  43.135 -10.464  1.00  0.00           H
ATOM   2160  HD2 PHE A 291     -30.265  43.874  -9.982  1.00  0.00           H
ATOM   2161  HE1 PHE A 291     -26.463  40.759 -10.854  1.00  0.00           H
ATOM   2162  HE2 PHE A 291     -30.661  41.349 -10.457  1.00  0.00           H
ATOM   2163  HZ  PHE A 291     -28.870  39.850 -10.784  1.00  0.00           H
ATOM   2164  N   PHE A 292     -25.048  44.311  -8.435  1.00  0.00           N
ATOM   2165  CA  PHE A 292     -23.932  43.499  -7.983  1.00  0.00           C
ATOM   2166  C   PHE A 292     -23.688  43.463  -6.485  1.00  0.00           C
ATOM   2167  O   PHE A 292     -23.395  42.431  -5.874  1.00  0.00           O
ATOM   2168  CB  PHE A 292     -22.636  44.237  -8.701  1.00  0.00           C
ATOM   2169  CG  PHE A 292     -21.339  43.620  -8.350  1.00  0.00           C
ATOM   2170  CD1 PHE A 292     -21.139  42.237  -8.470  1.00  0.00           C
ATOM   2171  CD2 PHE A 292     -20.306  44.349  -7.702  1.00  0.00           C
ATOM   2172  CE1 PHE A 292     -19.957  41.583  -8.030  1.00  0.00           C
ATOM   2173  CE2 PHE A 292     -19.080  43.761  -7.413  1.00  0.00           C
ATOM   2174  CZ  PHE A 292     -18.894  42.379  -7.557  1.00  0.00           C
ATOM   2175  HN  PHE A 292     -24.907  45.061  -9.076  1.00  0.00           H
ATOM   2176  HA  PHE A 292     -24.130  42.507  -8.364  1.00  0.00           H
ATOM   2177  HB1 PHE A 292     -22.647  45.342  -8.594  1.00  0.00           H
ATOM   2178  HB2 PHE A 292     -22.861  43.965  -9.754  1.00  0.00           H
ATOM   2179  HD1 PHE A 292     -21.975  41.669  -8.847  1.00  0.00           H
ATOM   2180  HD2 PHE A 292     -20.512  45.395  -7.539  1.00  0.00           H
ATOM   2181  HE1 PHE A 292     -19.798  40.544  -8.275  1.00  0.00           H
ATOM   2182  HE2 PHE A 292     -18.297  44.363  -6.976  1.00  0.00           H
ATOM   2183  HZ  PHE A 292     -17.944  41.938  -7.297  1.00  0.00           H
ATOM   2184  N   THR A 293     -23.844  44.592  -5.738  1.00  0.00           N
ATOM   2185  CA  THR A 293     -23.802  44.772  -4.337  1.00  0.00           C
ATOM   2186  C   THR A 293     -24.838  43.916  -3.621  1.00  0.00           C
ATOM   2187  O   THR A 293     -24.582  43.300  -2.516  1.00  0.00           O
ATOM   2188  CB  THR A 293     -23.778  46.207  -4.001  1.00  0.00           C
ATOM   2189  CG2 THR A 293     -23.953  46.567  -2.501  1.00  0.00           C
ATOM   2190  OG1 THR A 293     -22.543  46.785  -4.389  1.00  0.00           O
ATOM   2191  HN  THR A 293     -24.001  45.419  -6.273  1.00  0.00           H
ATOM   2192  HA  THR A 293     -22.816  44.413  -4.084  1.00  0.00           H
ATOM   2193  HB  THR A 293     -24.602  46.680  -4.579  1.00  0.00           H
ATOM   2194  HG1 THR A 293     -22.685  46.845  -5.337  1.00  0.00           H
ATOM   2195 1HG2 THR A 293     -25.040  46.685  -2.300  1.00  0.00           H
ATOM   2196 2HG2 THR A 293     -23.628  47.593  -2.223  1.00  0.00           H
ATOM   2197 3HG2 THR A 293     -23.549  45.716  -1.913  1.00  0.00           H
ATOM   2198  N   MET A 294     -26.005  43.800  -4.164  1.00  0.00           N
ATOM   2199  CA  MET A 294     -26.976  42.889  -3.577  1.00  0.00           C
ATOM   2200  C   MET A 294     -26.730  41.395  -4.052  1.00  0.00           C
ATOM   2201  O   MET A 294     -27.033  40.420  -3.348  1.00  0.00           O
ATOM   2202  CB  MET A 294     -28.429  43.167  -3.943  1.00  0.00           C
ATOM   2203  CG  MET A 294     -29.044  44.583  -3.843  1.00  0.00           C
ATOM   2204  SD  MET A 294     -29.619  45.064  -2.150  1.00  0.00           S
ATOM   2205  CE  MET A 294     -28.032  45.732  -1.547  1.00  0.00           C
ATOM   2206  HN  MET A 294     -26.224  44.129  -5.079  1.00  0.00           H
ATOM   2207  HA  MET A 294     -26.963  42.854  -2.499  1.00  0.00           H
ATOM   2208  HB1 MET A 294     -29.141  42.475  -3.447  1.00  0.00           H
ATOM   2209  HB2 MET A 294     -28.502  42.962  -5.033  1.00  0.00           H
ATOM   2210  HG1 MET A 294     -29.942  44.452  -4.483  1.00  0.00           H
ATOM   2211  HG2 MET A 294     -28.509  45.441  -4.306  1.00  0.00           H
ATOM   2212  HE1 MET A 294     -27.178  45.025  -1.615  1.00  0.00           H
ATOM   2213  HE2 MET A 294     -28.134  45.971  -0.466  1.00  0.00           H
ATOM   2214  HE3 MET A 294     -27.811  46.737  -1.966  1.00  0.00           H
ATOM   2215  N   ALA A 295     -26.182  41.143  -5.250  1.00  0.00           N
ATOM   2216  CA  ALA A 295     -26.018  39.861  -5.873  1.00  0.00           C
ATOM   2217  C   ALA A 295     -25.212  38.832  -5.023  1.00  0.00           C
ATOM   2218  O   ALA A 295     -25.572  37.678  -4.983  1.00  0.00           O
ATOM   2219  CB  ALA A 295     -25.463  40.011  -7.292  1.00  0.00           C
ATOM   2220  HN  ALA A 295     -26.023  41.896  -5.884  1.00  0.00           H
ATOM   2221  HA  ALA A 295     -26.988  39.394  -5.955  1.00  0.00           H
ATOM   2222  HB1 ALA A 295     -25.302  38.949  -7.579  1.00  0.00           H
ATOM   2223  HB2 ALA A 295     -24.436  40.432  -7.343  1.00  0.00           H
ATOM   2224  HB3 ALA A 295     -26.194  40.507  -7.965  1.00  0.00           H
ATOM   2225  N   GLY A 296     -24.127  39.302  -4.383  1.00  0.00           N
ATOM   2226  CA  GLY A 296     -23.211  38.450  -3.621  1.00  0.00           C
ATOM   2227  C   GLY A 296     -23.815  37.931  -2.359  1.00  0.00           C
ATOM   2228  O   GLY A 296     -23.773  36.715  -2.058  1.00  0.00           O
ATOM   2229  HN  GLY A 296     -23.843  40.251  -4.495  1.00  0.00           H
ATOM   2230  HA1 GLY A 296     -22.338  39.027  -3.354  1.00  0.00           H
ATOM   2231  HA2 GLY A 296     -23.079  37.524  -4.161  1.00  0.00           H
ATOM   2232  N   THR A 297     -24.579  38.768  -1.639  1.00  0.00           N
ATOM   2233  CA  THR A 297     -25.288  38.391  -0.403  1.00  0.00           C
ATOM   2234  C   THR A 297     -26.385  37.341  -0.622  1.00  0.00           C
ATOM   2235  O   THR A 297     -26.399  36.319   0.022  1.00  0.00           O
ATOM   2236  CB  THR A 297     -25.635  39.558   0.514  1.00  0.00           C
ATOM   2237  CG2 THR A 297     -26.779  40.406  -0.073  1.00  0.00           C
ATOM   2238  OG1 THR A 297     -26.026  39.229   1.815  1.00  0.00           O
ATOM   2239  HN  THR A 297     -24.662  39.744  -1.830  1.00  0.00           H
ATOM   2240  HA  THR A 297     -24.580  37.884   0.236  1.00  0.00           H
ATOM   2241  HB  THR A 297     -24.759  40.239   0.550  1.00  0.00           H
ATOM   2242  HG1 THR A 297     -25.258  38.778   2.173  1.00  0.00           H
ATOM   2243 1HG2 THR A 297     -27.080  41.234   0.603  1.00  0.00           H
ATOM   2244 2HG2 THR A 297     -27.670  39.747  -0.145  1.00  0.00           H
ATOM   2245 3HG2 THR A 297     -26.523  40.847  -1.060  1.00  0.00           H
ATOM   2246  N   VAL A 298     -27.187  37.496  -1.648  1.00  0.00           N
ATOM   2247  CA  VAL A 298     -28.333  36.564  -2.005  1.00  0.00           C
ATOM   2248  C   VAL A 298     -27.737  35.245  -2.565  1.00  0.00           C
ATOM   2249  O   VAL A 298     -28.170  34.162  -2.212  1.00  0.00           O
ATOM   2250  CB  VAL A 298     -29.220  37.268  -3.109  1.00  0.00           C
ATOM   2251  CG1 VAL A 298     -30.093  36.293  -3.888  1.00  0.00           C
ATOM   2252  CG2 VAL A 298     -30.141  38.305  -2.376  1.00  0.00           C
ATOM   2253  HN  VAL A 298     -27.088  38.273  -2.265  1.00  0.00           H
ATOM   2254  HA  VAL A 298     -28.958  36.327  -1.158  1.00  0.00           H
ATOM   2255  HB  VAL A 298     -28.538  37.773  -3.826  1.00  0.00           H
ATOM   2256 1HG1 VAL A 298     -29.545  35.462  -4.381  1.00  0.00           H
ATOM   2257 2HG1 VAL A 298     -30.684  36.744  -4.713  1.00  0.00           H
ATOM   2258 3HG1 VAL A 298     -30.867  35.846  -3.228  1.00  0.00           H
ATOM   2259 1HG2 VAL A 298     -30.689  38.974  -3.074  1.00  0.00           H
ATOM   2260 2HG2 VAL A 298     -29.599  39.112  -1.837  1.00  0.00           H
ATOM   2261 3HG2 VAL A 298     -30.882  37.766  -1.748  1.00  0.00           H
ATOM   2262  N   TRP A 299     -26.701  35.235  -3.374  1.00  0.00           N
ATOM   2263  CA  TRP A 299     -26.055  34.017  -3.738  1.00  0.00           C
ATOM   2264  C   TRP A 299     -25.456  33.190  -2.639  1.00  0.00           C
ATOM   2265  O   TRP A 299     -25.421  31.973  -2.723  1.00  0.00           O
ATOM   2266  CB  TRP A 299     -24.878  34.077  -4.816  1.00  0.00           C
ATOM   2267  CG  TRP A 299     -25.498  34.517  -6.131  1.00  0.00           C
ATOM   2268  CD1 TRP A 299     -25.021  35.493  -6.965  1.00  0.00           C
ATOM   2269  CD2 TRP A 299     -26.578  33.810  -6.850  1.00  0.00           C
ATOM   2270  CE2 TRP A 299     -26.659  34.477  -8.135  1.00  0.00           C
ATOM   2271  CE3 TRP A 299     -27.388  32.695  -6.593  1.00  0.00           C
ATOM   2272  NE1 TRP A 299     -25.735  35.477  -8.150  1.00  0.00           N
ATOM   2273  CZ2 TRP A 299     -27.650  34.048  -9.048  1.00  0.00           C
ATOM   2274  CZ3 TRP A 299     -28.192  32.201  -7.587  1.00  0.00           C
ATOM   2275  CH2 TRP A 299     -28.324  32.890  -8.803  1.00  0.00           C
ATOM   2276  HN  TRP A 299     -26.255  36.032  -3.777  1.00  0.00           H
ATOM   2277  HA  TRP A 299     -26.880  33.431  -4.116  1.00  0.00           H
ATOM   2278  HB1 TRP A 299     -24.418  33.086  -5.016  1.00  0.00           H
ATOM   2279  HB2 TRP A 299     -24.191  34.881  -4.474  1.00  0.00           H
ATOM   2280  HD1 TRP A 299     -24.344  36.260  -6.615  1.00  0.00           H
ATOM   2281  HE1 TRP A 299     -25.789  36.224  -8.777  1.00  0.00           H
ATOM   2282  HE3 TRP A 299     -27.131  32.238  -5.649  1.00  0.00           H
ATOM   2283  HZ2 TRP A 299     -27.626  34.511 -10.024  1.00  0.00           H
ATOM   2284  HZ3 TRP A 299     -28.610  31.225  -7.387  1.00  0.00           H
ATOM   2285  HH2 TRP A 299     -29.048  32.666  -9.573  1.00  0.00           H
ATOM   2286  N   TRP A 300     -24.805  33.833  -1.644  1.00  0.00           N
ATOM   2287  CA  TRP A 300     -24.470  33.184  -0.420  1.00  0.00           C
ATOM   2288  C   TRP A 300     -25.572  32.569   0.422  1.00  0.00           C
ATOM   2289  O   TRP A 300     -25.422  31.462   0.935  1.00  0.00           O
ATOM   2290  CB  TRP A 300     -23.497  34.044   0.306  1.00  0.00           C
ATOM   2291  CG  TRP A 300     -22.991  33.518   1.608  1.00  0.00           C
ATOM   2292  CD1 TRP A 300     -22.098  32.536   1.729  1.00  0.00           C
ATOM   2293  CD2 TRP A 300     -23.364  33.870   2.896  1.00  0.00           C
ATOM   2294  CE2 TRP A 300     -22.544  33.110   3.872  1.00  0.00           C
ATOM   2295  CE3 TRP A 300     -24.370  34.725   3.454  1.00  0.00           C
ATOM   2296  NE1 TRP A 300     -21.778  32.362   3.056  1.00  0.00           N
ATOM   2297  CZ2 TRP A 300     -22.656  33.194   5.207  1.00  0.00           C
ATOM   2298  CZ3 TRP A 300     -24.379  34.914   4.864  1.00  0.00           C
ATOM   2299  CH2 TRP A 300     -23.459  34.189   5.693  1.00  0.00           C
ATOM   2300  HN  TRP A 300     -24.770  34.829  -1.634  1.00  0.00           H
ATOM   2301  HA  TRP A 300     -23.887  32.304  -0.645  1.00  0.00           H
ATOM   2302  HB1 TRP A 300     -23.982  35.013   0.549  1.00  0.00           H
ATOM   2303  HB2 TRP A 300     -22.673  34.288  -0.398  1.00  0.00           H
ATOM   2304  HD1 TRP A 300     -21.775  31.910   0.910  1.00  0.00           H
ATOM   2305  HE1 TRP A 300     -21.086  31.769   3.403  1.00  0.00           H
ATOM   2306  HE3 TRP A 300     -25.105  35.272   2.881  1.00  0.00           H
ATOM   2307  HZ2 TRP A 300     -22.050  32.647   5.914  1.00  0.00           H
ATOM   2308  HZ3 TRP A 300     -25.098  35.551   5.356  1.00  0.00           H
ATOM   2309  HH2 TRP A 300     -23.676  34.418   6.725  1.00  0.00           H
ATOM   2310  N   VAL A 301     -26.718  33.262   0.538  1.00  0.00           N
ATOM   2311  CA  VAL A 301     -27.855  32.737   1.250  1.00  0.00           C
ATOM   2312  C   VAL A 301     -28.454  31.477   0.556  1.00  0.00           C
ATOM   2313  O   VAL A 301     -28.742  30.470   1.274  1.00  0.00           O
ATOM   2314  CB  VAL A 301     -28.929  33.807   1.500  1.00  0.00           C
ATOM   2315  CG1 VAL A 301     -30.320  33.185   1.760  1.00  0.00           C
ATOM   2316  CG2 VAL A 301     -28.520  34.597   2.672  1.00  0.00           C
ATOM   2317  HN  VAL A 301     -26.842  34.195   0.207  1.00  0.00           H
ATOM   2318  HA  VAL A 301     -27.594  32.384   2.236  1.00  0.00           H
ATOM   2319  HB  VAL A 301     -29.089  34.444   0.604  1.00  0.00           H
ATOM   2320 1HG1 VAL A 301     -31.010  33.941   2.191  1.00  0.00           H
ATOM   2321 2HG1 VAL A 301     -30.248  32.348   2.487  1.00  0.00           H
ATOM   2322 3HG1 VAL A 301     -30.658  32.870   0.751  1.00  0.00           H
ATOM   2323 1HG2 VAL A 301     -27.510  34.982   2.416  1.00  0.00           H
ATOM   2324 2HG2 VAL A 301     -28.443  34.077   3.651  1.00  0.00           H
ATOM   2325 3HG2 VAL A 301     -29.236  35.447   2.679  1.00  0.00           H
ATOM   2326  N   ILE A 302     -28.682  31.534  -0.726  1.00  0.00           N
ATOM   2327  CA  ILE A 302     -29.025  30.414  -1.555  1.00  0.00           C
ATOM   2328  C   ILE A 302     -28.055  29.202  -1.439  1.00  0.00           C
ATOM   2329  O   ILE A 302     -28.458  28.023  -1.237  1.00  0.00           O
ATOM   2330  CB  ILE A 302     -29.130  30.976  -2.996  1.00  0.00           C
ATOM   2331  CG1 ILE A 302     -30.407  31.852  -3.149  1.00  0.00           C
ATOM   2332  CG2 ILE A 302     -29.127  29.845  -4.041  1.00  0.00           C
ATOM   2333  CD  ILE A 302     -31.769  31.182  -2.963  1.00  0.00           C
ATOM   2334  HN  ILE A 302     -28.498  32.373  -1.231  1.00  0.00           H
ATOM   2335  HA  ILE A 302     -29.990  30.048  -1.238  1.00  0.00           H
ATOM   2336  HB  ILE A 302     -28.210  31.572  -3.181  1.00  0.00           H
ATOM   2337 1HG1 ILE A 302     -30.370  32.285  -4.171  1.00  0.00           H
ATOM   2338 2HG1 ILE A 302     -30.346  32.716  -2.451  1.00  0.00           H
ATOM   2339 1HG2 ILE A 302     -28.158  29.305  -3.992  1.00  0.00           H
ATOM   2340 2HG2 ILE A 302     -29.147  30.325  -5.042  1.00  0.00           H
ATOM   2341 3HG2 ILE A 302     -29.948  29.114  -3.876  1.00  0.00           H
ATOM   2342  HD1 ILE A 302     -31.727  30.815  -1.914  1.00  0.00           H
ATOM   2343  HD2 ILE A 302     -32.020  30.417  -3.729  1.00  0.00           H
ATOM   2344  HD3 ILE A 302     -32.589  31.923  -3.075  1.00  0.00           H
ATOM   2345  N   LEU A 303     -26.717  29.470  -1.592  1.00  0.00           N
ATOM   2346  CA  LEU A 303     -25.717  28.434  -1.590  1.00  0.00           C
ATOM   2347  C   LEU A 303     -25.723  27.693  -0.278  1.00  0.00           C
ATOM   2348  O   LEU A 303     -25.728  26.427  -0.258  1.00  0.00           O
ATOM   2349  CB  LEU A 303     -24.326  29.021  -1.763  1.00  0.00           C
ATOM   2350  CG  LEU A 303     -23.074  28.211  -1.371  1.00  0.00           C
ATOM   2351  CD1 LEU A 303     -22.760  26.904  -2.091  1.00  0.00           C
ATOM   2352  CD2 LEU A 303     -21.840  29.170  -1.648  1.00  0.00           C
ATOM   2353  HN  LEU A 303     -26.490  30.398  -1.878  1.00  0.00           H
ATOM   2354  HA  LEU A 303     -25.884  27.794  -2.445  1.00  0.00           H
ATOM   2355  HB1 LEU A 303     -24.317  29.852  -1.025  1.00  0.00           H
ATOM   2356  HB2 LEU A 303     -24.223  29.436  -2.788  1.00  0.00           H
ATOM   2357  HG  LEU A 303     -23.056  27.973  -0.287  1.00  0.00           H
ATOM   2358 1HD1 LEU A 303     -22.415  27.149  -3.118  1.00  0.00           H
ATOM   2359 2HD1 LEU A 303     -23.618  26.199  -2.084  1.00  0.00           H
ATOM   2360 3HD1 LEU A 303     -21.841  26.441  -1.672  1.00  0.00           H
ATOM   2361 1HD2 LEU A 303     -21.935  29.737  -2.599  1.00  0.00           H
ATOM   2362 2HD2 LEU A 303     -20.963  28.492  -1.569  1.00  0.00           H
ATOM   2363 3HD2 LEU A 303     -21.771  29.994  -0.906  1.00  0.00           H
ATOM   2364  N   THR A 304     -25.829  28.447   0.835  1.00  0.00           N
ATOM   2365  CA  THR A 304     -26.209  27.854   2.154  1.00  0.00           C
ATOM   2366  C   THR A 304     -27.536  27.090   2.151  1.00  0.00           C
ATOM   2367  O   THR A 304     -27.455  25.956   2.501  1.00  0.00           O
ATOM   2368  CB  THR A 304     -26.222  28.918   3.232  1.00  0.00           C
ATOM   2369  CG2 THR A 304     -26.052  28.397   4.680  1.00  0.00           C
ATOM   2370  OG1 THR A 304     -25.195  29.856   3.041  1.00  0.00           O
ATOM   2371  HN  THR A 304     -25.876  29.443   0.811  1.00  0.00           H
ATOM   2372  HA  THR A 304     -25.449  27.176   2.514  1.00  0.00           H
ATOM   2373  HB  THR A 304     -27.086  29.613   3.172  1.00  0.00           H
ATOM   2374  HG1 THR A 304     -25.510  30.425   2.335  1.00  0.00           H
ATOM   2375 1HG2 THR A 304     -26.005  29.299   5.328  1.00  0.00           H
ATOM   2376 2HG2 THR A 304     -25.039  27.948   4.764  1.00  0.00           H
ATOM   2377 3HG2 THR A 304     -26.875  27.707   4.961  1.00  0.00           H
ATOM   2378  N   ILE A 305     -28.701  27.580   1.651  1.00  0.00           N
ATOM   2379  CA  ILE A 305     -29.974  26.861   1.608  1.00  0.00           C
ATOM   2380  C   ILE A 305     -29.806  25.569   0.740  1.00  0.00           C
ATOM   2381  O   ILE A 305     -30.491  24.540   1.044  1.00  0.00           O
ATOM   2382  CB  ILE A 305     -31.006  27.764   0.922  1.00  0.00           C
ATOM   2383  CG1 ILE A 305     -31.549  28.712   1.990  1.00  0.00           C
ATOM   2384  CG2 ILE A 305     -32.137  27.095   0.134  1.00  0.00           C
ATOM   2385  CD  ILE A 305     -32.036  29.996   1.332  1.00  0.00           C
ATOM   2386  HN  ILE A 305     -28.783  28.520   1.329  1.00  0.00           H
ATOM   2387  HA  ILE A 305     -30.223  26.530   2.606  1.00  0.00           H
ATOM   2388  HB  ILE A 305     -30.455  28.416   0.211  1.00  0.00           H
ATOM   2389 1HG1 ILE A 305     -30.701  29.021   2.639  1.00  0.00           H
ATOM   2390 2HG1 ILE A 305     -32.388  28.120   2.416  1.00  0.00           H
ATOM   2391 1HG2 ILE A 305     -31.677  26.674  -0.786  1.00  0.00           H
ATOM   2392 2HG2 ILE A 305     -32.957  27.734  -0.259  1.00  0.00           H
ATOM   2393 3HG2 ILE A 305     -32.700  26.321   0.697  1.00  0.00           H
ATOM   2394  HD1 ILE A 305     -31.320  30.600   0.735  1.00  0.00           H
ATOM   2395  HD2 ILE A 305     -32.481  30.705   2.062  1.00  0.00           H
ATOM   2396  HD3 ILE A 305     -32.891  29.940   0.624  1.00  0.00           H
ATOM   2397  N   THR A 306     -28.966  25.501  -0.296  1.00  0.00           N
ATOM   2398  CA  THR A 306     -28.681  24.323  -1.153  1.00  0.00           C
ATOM   2399  C   THR A 306     -27.984  23.270  -0.323  1.00  0.00           C
ATOM   2400  O   THR A 306     -28.442  22.122  -0.387  1.00  0.00           O
ATOM   2401  CB  THR A 306     -27.726  24.655  -2.296  1.00  0.00           C
ATOM   2402  CG2 THR A 306     -27.530  23.313  -3.116  1.00  0.00           C
ATOM   2403  OG1 THR A 306     -28.393  25.597  -3.112  1.00  0.00           O
ATOM   2404  HN  THR A 306     -28.652  26.388  -0.623  1.00  0.00           H
ATOM   2405  HA  THR A 306     -29.585  23.885  -1.550  1.00  0.00           H
ATOM   2406  HB  THR A 306     -26.772  25.181  -2.076  1.00  0.00           H
ATOM   2407  HG1 THR A 306     -28.675  26.302  -2.526  1.00  0.00           H
ATOM   2408 1HG2 THR A 306     -28.544  22.903  -3.313  1.00  0.00           H
ATOM   2409 2HG2 THR A 306     -27.001  22.509  -2.560  1.00  0.00           H
ATOM   2410 3HG2 THR A 306     -27.002  23.562  -4.061  1.00  0.00           H
ATOM   2411  N   TRP A 307     -26.850  23.611   0.331  1.00  0.00           N
ATOM   2412  CA  TRP A 307     -26.101  22.595   1.112  1.00  0.00           C
ATOM   2413  C   TRP A 307     -26.849  22.279   2.357  1.00  0.00           C
ATOM   2414  O   TRP A 307     -26.954  21.115   2.841  1.00  0.00           O
ATOM   2415  CB  TRP A 307     -24.611  23.042   1.354  1.00  0.00           C
ATOM   2416  CG  TRP A 307     -24.284  24.164   2.341  1.00  0.00           C
ATOM   2417  CD1 TRP A 307     -23.567  25.272   1.992  1.00  0.00           C
ATOM   2418  CD2 TRP A 307     -24.259  24.132   3.802  1.00  0.00           C
ATOM   2419  CE2 TRP A 307     -23.490  25.292   4.226  1.00  0.00           C
ATOM   2420  CE3 TRP A 307     -24.699  23.242   4.735  1.00  0.00           C
ATOM   2421  NE1 TRP A 307     -23.141  26.001   3.147  1.00  0.00           N
ATOM   2422  CZ2 TRP A 307     -23.078  25.485   5.533  1.00  0.00           C
ATOM   2423  CZ3 TRP A 307     -24.332  23.486   6.078  1.00  0.00           C
ATOM   2424  CH2 TRP A 307     -23.579  24.566   6.457  1.00  0.00           C
ATOM   2425  HN  TRP A 307     -26.615  24.577   0.393  1.00  0.00           H
ATOM   2426  HA  TRP A 307     -26.149  21.636   0.619  1.00  0.00           H
ATOM   2427  HB1 TRP A 307     -24.161  23.360   0.389  1.00  0.00           H
ATOM   2428  HB2 TRP A 307     -24.147  22.137   1.801  1.00  0.00           H
ATOM   2429  HD1 TRP A 307     -23.539  25.610   0.967  1.00  0.00           H
ATOM   2430  HE1 TRP A 307     -22.395  26.624   3.232  1.00  0.00           H
ATOM   2431  HE3 TRP A 307     -25.287  22.358   4.543  1.00  0.00           H
ATOM   2432  HZ2 TRP A 307     -22.463  26.312   5.857  1.00  0.00           H
ATOM   2433  HZ3 TRP A 307     -24.468  22.630   6.721  1.00  0.00           H
ATOM   2434  HH2 TRP A 307     -23.325  24.653   7.504  1.00  0.00           H
ATOM   2435  N   PHE A 308     -27.453  23.288   2.992  1.00  0.00           N
ATOM   2436  CA  PHE A 308     -28.252  22.991   4.184  1.00  0.00           C
ATOM   2437  C   PHE A 308     -29.484  22.164   3.919  1.00  0.00           C
ATOM   2438  O   PHE A 308     -29.792  21.433   4.849  1.00  0.00           O
ATOM   2439  CB  PHE A 308     -28.700  24.315   4.910  1.00  0.00           C
ATOM   2440  CG  PHE A 308     -29.590  24.190   6.088  1.00  0.00           C
ATOM   2441  CD1 PHE A 308     -30.527  25.307   6.379  1.00  0.00           C
ATOM   2442  CD2 PHE A 308     -29.719  23.084   7.028  1.00  0.00           C
ATOM   2443  CE1 PHE A 308     -31.448  25.341   7.413  1.00  0.00           C
ATOM   2444  CE2 PHE A 308     -30.576  23.177   8.103  1.00  0.00           C
ATOM   2445  CZ  PHE A 308     -31.483  24.236   8.290  1.00  0.00           C
ATOM   2446  HN  PHE A 308     -27.280  24.221   2.686  1.00  0.00           H
ATOM   2447  HA  PHE A 308     -27.630  22.442   4.877  1.00  0.00           H
ATOM   2448  HB1 PHE A 308     -29.290  24.836   4.126  1.00  0.00           H
ATOM   2449  HB2 PHE A 308     -27.868  24.980   5.224  1.00  0.00           H
ATOM   2450  HD1 PHE A 308     -30.414  26.135   5.694  1.00  0.00           H
ATOM   2451  HD2 PHE A 308     -29.048  22.247   6.896  1.00  0.00           H
ATOM   2452  HE1 PHE A 308     -32.131  26.158   7.589  1.00  0.00           H
ATOM   2453  HE2 PHE A 308     -30.736  22.310   8.726  1.00  0.00           H
ATOM   2454  HZ  PHE A 308     -32.190  24.293   9.106  1.00  0.00           H
ATOM   2455  N   LEU A 309     -30.194  22.280   2.760  1.00  0.00           N
ATOM   2456  CA  LEU A 309     -31.099  21.294   2.286  1.00  0.00           C
ATOM   2457  C   LEU A 309     -30.429  19.965   2.040  1.00  0.00           C
ATOM   2458  O   LEU A 309     -30.978  18.904   2.462  1.00  0.00           O
ATOM   2459  CB  LEU A 309     -31.778  21.803   0.942  1.00  0.00           C
ATOM   2460  CG  LEU A 309     -32.934  20.926   0.405  1.00  0.00           C
ATOM   2461  CD1 LEU A 309     -33.986  20.703   1.517  1.00  0.00           C
ATOM   2462  CD2 LEU A 309     -33.596  21.514  -0.813  1.00  0.00           C
ATOM   2463  HN  LEU A 309     -30.053  22.947   2.032  1.00  0.00           H
ATOM   2464  HA  LEU A 309     -31.862  21.168   3.041  1.00  0.00           H
ATOM   2465  HB1 LEU A 309     -30.977  21.947   0.186  1.00  0.00           H
ATOM   2466  HB2 LEU A 309     -32.148  22.797   1.275  1.00  0.00           H
ATOM   2467  HG  LEU A 309     -32.593  19.905   0.127  1.00  0.00           H
ATOM   2468 1HD1 LEU A 309     -34.790  19.986   1.249  1.00  0.00           H
ATOM   2469 2HD1 LEU A 309     -34.398  21.725   1.665  1.00  0.00           H
ATOM   2470 3HD1 LEU A 309     -33.591  20.189   2.420  1.00  0.00           H
ATOM   2471 1HD2 LEU A 309     -34.345  22.316  -0.638  1.00  0.00           H
ATOM   2472 2HD2 LEU A 309     -34.188  20.732  -1.335  1.00  0.00           H
ATOM   2473 3HD2 LEU A 309     -32.820  21.822  -1.546  1.00  0.00           H
ATOM   2474  N   ALA A 310     -29.233  20.000   1.498  1.00  0.00           N
ATOM   2475  CA  ALA A 310     -28.491  18.751   1.262  1.00  0.00           C
ATOM   2476  C   ALA A 310     -28.262  17.813   2.506  1.00  0.00           C
ATOM   2477  O   ALA A 310     -28.668  16.706   2.680  1.00  0.00           O
ATOM   2478  CB  ALA A 310     -27.196  18.977   0.540  1.00  0.00           C
ATOM   2479  HN  ALA A 310     -28.801  20.846   1.196  1.00  0.00           H
ATOM   2480  HA  ALA A 310     -29.212  18.186   0.691  1.00  0.00           H
ATOM   2481  HB1 ALA A 310     -26.449  19.464   1.203  1.00  0.00           H
ATOM   2482  HB2 ALA A 310     -27.489  19.631  -0.308  1.00  0.00           H
ATOM   2483  HB3 ALA A 310     -26.810  18.036   0.094  1.00  0.00           H
ATOM   2484  N   ALA A 311     -27.678  18.477   3.596  1.00  0.00           N
ATOM   2485  CA  ALA A 311     -27.528  17.988   4.893  1.00  0.00           C
ATOM   2486  C   ALA A 311     -28.806  17.544   5.570  1.00  0.00           C
ATOM   2487  O   ALA A 311     -28.763  16.479   6.201  1.00  0.00           O
ATOM   2488  CB  ALA A 311     -26.894  19.167   5.679  1.00  0.00           C
ATOM   2489  HN  ALA A 311     -27.520  19.422   3.320  1.00  0.00           H
ATOM   2490  HA  ALA A 311     -26.901  17.109   4.926  1.00  0.00           H
ATOM   2491  HB1 ALA A 311     -26.796  18.746   6.703  1.00  0.00           H
ATOM   2492  HB2 ALA A 311     -27.518  20.086   5.670  1.00  0.00           H
ATOM   2493  HB3 ALA A 311     -25.876  19.260   5.244  1.00  0.00           H
ATOM   2494  N   GLY A 312     -29.963  18.245   5.428  1.00  0.00           N
ATOM   2495  CA  GLY A 312     -31.199  17.815   6.007  1.00  0.00           C
ATOM   2496  C   GLY A 312     -31.821  16.671   5.352  1.00  0.00           C
ATOM   2497  O   GLY A 312     -32.475  15.950   6.067  1.00  0.00           O
ATOM   2498  HN  GLY A 312     -29.940  19.101   4.917  1.00  0.00           H
ATOM   2499  HA1 GLY A 312     -31.858  18.638   5.773  1.00  0.00           H
ATOM   2500  HA2 GLY A 312     -31.022  17.530   7.033  1.00  0.00           H
ATOM   2501  N   ARG A 313     -31.593  16.551   4.049  1.00  0.00           N
ATOM   2502  CA  ARG A 313     -31.855  15.416   3.155  1.00  0.00           C
ATOM   2503  C   ARG A 313     -30.722  14.404   3.117  1.00  0.00           C
ATOM   2504  O   ARG A 313     -30.571  13.666   2.103  1.00  0.00           O
ATOM   2505  CB  ARG A 313     -32.331  15.935   1.727  1.00  0.00           C
ATOM   2506  CG  ARG A 313     -33.658  16.716   1.732  1.00  0.00           C
ATOM   2507  CD  ARG A 313     -34.310  16.542   0.419  1.00  0.00           C
ATOM   2508  NE  ARG A 313     -35.646  17.282   0.543  1.00  0.00           N
ATOM   2509  CZ  ARG A 313     -36.388  17.812  -0.443  1.00  0.00           C
ATOM   2510  NH1 ARG A 313     -36.046  17.670  -1.687  1.00  0.00           N
ATOM   2511  NH2 ARG A 313     -37.447  18.546  -0.036  1.00  0.00           N
ATOM   2512  HN  ARG A 313     -31.281  17.372   3.577  1.00  0.00           H
ATOM   2513  HA  ARG A 313     -32.623  14.849   3.660  1.00  0.00           H
ATOM   2514  HB1 ARG A 313     -32.467  14.942   1.246  1.00  0.00           H
ATOM   2515  HB2 ARG A 313     -31.508  16.585   1.362  1.00  0.00           H
ATOM   2516  HG1 ARG A 313     -33.379  17.782   1.867  1.00  0.00           H
ATOM   2517  HG2 ARG A 313     -34.375  16.465   2.542  1.00  0.00           H
ATOM   2518  HD1 ARG A 313     -34.506  15.459   0.267  1.00  0.00           H
ATOM   2519  HD2 ARG A 313     -33.661  16.951  -0.385  1.00  0.00           H
ATOM   2520  HE  ARG A 313     -35.921  17.604   1.450  1.00  0.00           H
ATOM   2521 1HH1 ARG A 313     -36.635  17.802  -2.484  1.00  0.00           H
ATOM   2522 2HH1 ARG A 313     -35.434  16.897  -1.850  1.00  0.00           H
ATOM   2523 1HH2 ARG A 313     -37.457  18.787   0.935  1.00  0.00           H
ATOM   2524 2HH2 ARG A 313     -37.938  19.108  -0.700  1.00  0.00           H
ATOM   2525  N   LYS A 314     -29.917  14.333   4.194  1.00  0.00           N
ATOM   2526  CA  LYS A 314     -29.144  13.156   4.517  1.00  0.00           C
ATOM   2527  C   LYS A 314     -27.882  13.056   3.666  1.00  0.00           C
ATOM   2528  O   LYS A 314     -27.338  11.963   3.391  1.00  0.00           O
ATOM   2529  CB  LYS A 314     -30.032  11.917   4.738  1.00  0.00           C
ATOM   2530  CG  LYS A 314     -30.738  11.785   6.117  1.00  0.00           C
ATOM   2531  CD  LYS A 314     -29.816  11.614   7.382  1.00  0.00           C
ATOM   2532  CE  LYS A 314     -30.627  11.370   8.698  1.00  0.00           C
ATOM   2533  NZ  LYS A 314     -31.532  12.421   8.934  1.00  0.00           N
ATOM   2534  HN  LYS A 314     -29.989  15.044   4.889  1.00  0.00           H
ATOM   2535  HA  LYS A 314     -28.671  13.384   5.462  1.00  0.00           H
ATOM   2536  HB1 LYS A 314     -29.468  10.965   4.629  1.00  0.00           H
ATOM   2537  HB2 LYS A 314     -30.756  11.780   3.907  1.00  0.00           H
ATOM   2538  HG1 LYS A 314     -31.637  11.134   6.096  1.00  0.00           H
ATOM   2539  HG2 LYS A 314     -31.297  12.741   6.217  1.00  0.00           H
ATOM   2540  HD1 LYS A 314     -29.199  12.529   7.511  1.00  0.00           H
ATOM   2541  HD2 LYS A 314     -29.275  10.680   7.117  1.00  0.00           H
ATOM   2542  HE1 LYS A 314     -29.924  11.247   9.549  1.00  0.00           H
ATOM   2543  HE2 LYS A 314     -31.270  10.466   8.632  1.00  0.00           H
ATOM   2544  HZ1 LYS A 314     -31.087  13.361   8.914  1.00  0.00           H
ATOM   2545  HZ2 LYS A 314     -32.046  12.252   9.823  1.00  0.00           H
ATOM   2546  HZ3 LYS A 314     -32.311  12.422   8.245  1.00  0.00           H
ATOM   2547  N   TRP A 315     -27.388  14.159   3.324  1.00  0.00           N
ATOM   2548  CA  TRP A 315     -26.324  14.466   2.475  1.00  0.00           C
ATOM   2549  C   TRP A 315     -26.551  14.067   0.991  1.00  0.00           C
ATOM   2550  O   TRP A 315     -25.896  13.289   0.361  1.00  0.00           O
ATOM   2551  CB  TRP A 315     -24.867  14.328   3.021  1.00  0.00           C
ATOM   2552  CG  TRP A 315     -23.771  14.814   2.077  1.00  0.00           C
ATOM   2553  CD1 TRP A 315     -22.880  14.084   1.420  1.00  0.00           C
ATOM   2554  CD2 TRP A 315     -23.447  16.197   1.667  1.00  0.00           C
ATOM   2555  CE2 TRP A 315     -22.340  16.169   0.789  1.00  0.00           C
ATOM   2556  CE3 TRP A 315     -23.995  17.464   1.956  1.00  0.00           C
ATOM   2557  NE1 TRP A 315     -21.982  14.854   0.669  1.00  0.00           N
ATOM   2558  CZ2 TRP A 315     -21.670  17.361   0.430  1.00  0.00           C
ATOM   2559  CZ3 TRP A 315     -23.331  18.638   1.583  1.00  0.00           C
ATOM   2560  CH2 TRP A 315     -22.201  18.563   0.740  1.00  0.00           C
ATOM   2561  HN  TRP A 315     -27.780  15.010   3.666  1.00  0.00           H
ATOM   2562  HA  TRP A 315     -26.355  15.542   2.381  1.00  0.00           H
ATOM   2563  HB1 TRP A 315     -24.657  13.257   3.232  1.00  0.00           H
ATOM   2564  HB2 TRP A 315     -24.583  14.823   3.975  1.00  0.00           H
ATOM   2565  HD1 TRP A 315     -22.849  13.005   1.418  1.00  0.00           H
ATOM   2566  HE1 TRP A 315     -21.426  14.471  -0.035  1.00  0.00           H
ATOM   2567  HE3 TRP A 315     -24.856  17.496   2.607  1.00  0.00           H
ATOM   2568  HZ2 TRP A 315     -20.767  17.322  -0.160  1.00  0.00           H
ATOM   2569  HZ3 TRP A 315     -23.660  19.638   1.826  1.00  0.00           H
ATOM   2570  HH2 TRP A 315     -21.674  19.438   0.389  1.00  0.00           H
ATOM   2571  N   SER A 316     -27.512  14.821   0.388  1.00  0.00           N
ATOM   2572  CA  SER A 316     -27.937  14.635  -1.028  1.00  0.00           C
ATOM   2573  C   SER A 316     -27.044  15.394  -2.084  1.00  0.00           C
ATOM   2574  O   SER A 316     -26.791  16.527  -1.781  1.00  0.00           O
ATOM   2575  CB  SER A 316     -29.466  14.816  -1.379  1.00  0.00           C
ATOM   2576  OG  SER A 316     -29.865  14.449  -2.754  1.00  0.00           O
ATOM   2577  HN  SER A 316     -28.181  15.379   0.874  1.00  0.00           H
ATOM   2578  HA  SER A 316     -27.641  13.626  -1.278  1.00  0.00           H
ATOM   2579  HB1 SER A 316     -29.788  15.856  -1.156  1.00  0.00           H
ATOM   2580  HB2 SER A 316     -29.992  14.176  -0.637  1.00  0.00           H
ATOM   2581  HG1 SER A 316     -30.235  13.570  -2.638  1.00  0.00           H
ATOM   2582  N   CYS A 317     -26.507  14.767  -3.119  1.00  0.00           N
ATOM   2583  CA  CYS A 317     -25.803  15.422  -4.190  1.00  0.00           C
ATOM   2584  C   CYS A 317     -26.743  15.855  -5.321  1.00  0.00           C
ATOM   2585  O   CYS A 317     -26.426  16.752  -6.097  1.00  0.00           O
ATOM   2586  CB  CYS A 317     -24.856  14.337  -4.771  1.00  0.00           C
ATOM   2587  SG  CYS A 317     -23.557  15.095  -5.831  1.00  0.00           S
ATOM   2588  HN  CYS A 317     -26.845  13.832  -3.193  1.00  0.00           H
ATOM   2589  HA  CYS A 317     -25.239  16.273  -3.835  1.00  0.00           H
ATOM   2590  HB1 CYS A 317     -25.439  13.542  -5.283  1.00  0.00           H
ATOM   2591  HB2 CYS A 317     -24.328  13.872  -3.912  1.00  0.00           H
ATOM   2592  HG1 CYS A 317     -22.999  15.959  -4.996  1.00  0.00           H
ATOM   2593  N   GLU A 318     -27.968  15.421  -5.288  1.00  0.00           N
ATOM   2594  CA  GLU A 318     -28.980  15.684  -6.318  1.00  0.00           C
ATOM   2595  C   GLU A 318     -30.040  16.630  -5.746  1.00  0.00           C
ATOM   2596  O   GLU A 318     -31.171  16.696  -6.287  1.00  0.00           O
ATOM   2597  CB  GLU A 318     -29.686  14.382  -6.805  1.00  0.00           C
ATOM   2598  CG  GLU A 318     -28.694  13.225  -7.295  1.00  0.00           C
ATOM   2599  CD  GLU A 318     -29.332  12.120  -8.114  1.00  0.00           C
ATOM   2600  OE1 GLU A 318     -30.056  12.308  -9.104  1.00  0.00           O
ATOM   2601  OE2 GLU A 318     -28.995  10.979  -7.711  1.00  0.00           O
ATOM   2602  HN  GLU A 318     -28.205  14.790  -4.553  1.00  0.00           H
ATOM   2603  HA  GLU A 318     -28.490  16.077  -7.197  1.00  0.00           H
ATOM   2604  HB1 GLU A 318     -30.433  14.795  -7.517  1.00  0.00           H
ATOM   2605  HB2 GLU A 318     -30.237  14.004  -5.918  1.00  0.00           H
ATOM   2606  HG1 GLU A 318     -28.199  12.731  -6.432  1.00  0.00           H
ATOM   2607  HG2 GLU A 318     -28.009  13.818  -7.938  1.00  0.00           H
ATOM   2608  N   ALA A 319     -29.778  17.444  -4.665  1.00  0.00           N
ATOM   2609  CA  ALA A 319     -30.719  18.443  -4.183  1.00  0.00           C
ATOM   2610  C   ALA A 319     -30.850  19.730  -5.058  1.00  0.00           C
ATOM   2611  O   ALA A 319     -29.917  20.177  -5.701  1.00  0.00           O
ATOM   2612  CB  ALA A 319     -30.315  18.768  -2.691  1.00  0.00           C
ATOM   2613  HN  ALA A 319     -28.882  17.663  -4.287  1.00  0.00           H
ATOM   2614  HA  ALA A 319     -31.643  17.926  -4.400  1.00  0.00           H
ATOM   2615  HB1 ALA A 319     -29.281  19.177  -2.707  1.00  0.00           H
ATOM   2616  HB2 ALA A 319     -30.415  17.800  -2.156  1.00  0.00           H
ATOM   2617  HB3 ALA A 319     -30.992  19.543  -2.272  1.00  0.00           H
ATOM   2618  N   ILE A 320     -32.118  20.153  -5.234  1.00  0.00           N
ATOM   2619  CA  ILE A 320     -32.476  21.293  -6.139  1.00  0.00           C
ATOM   2620  C   ILE A 320     -32.157  21.076  -7.649  1.00  0.00           C
ATOM   2621  O   ILE A 320     -31.997  22.001  -8.451  1.00  0.00           O
ATOM   2622  CB  ILE A 320     -32.371  22.669  -5.594  1.00  0.00           C
ATOM   2623  CG1 ILE A 320     -32.568  22.730  -4.042  1.00  0.00           C
ATOM   2624  CG2 ILE A 320     -33.402  23.568  -6.381  1.00  0.00           C
ATOM   2625  CD  ILE A 320     -32.156  24.088  -3.374  1.00  0.00           C
ATOM   2626  HN  ILE A 320     -32.928  19.707  -4.861  1.00  0.00           H
ATOM   2627  HA  ILE A 320     -33.553  21.241  -6.185  1.00  0.00           H
ATOM   2628  HB  ILE A 320     -31.368  23.084  -5.833  1.00  0.00           H
ATOM   2629 1HG1 ILE A 320     -31.907  22.033  -3.484  1.00  0.00           H
ATOM   2630 2HG1 ILE A 320     -33.639  22.500  -3.860  1.00  0.00           H
ATOM   2631 1HG2 ILE A 320     -34.439  23.187  -6.508  1.00  0.00           H
ATOM   2632 2HG2 ILE A 320     -32.982  23.953  -7.334  1.00  0.00           H
ATOM   2633 3HG2 ILE A 320     -33.399  24.557  -5.873  1.00  0.00           H
ATOM   2634  HD1 ILE A 320     -32.595  24.795  -4.109  1.00  0.00           H
ATOM   2635  HD2 ILE A 320     -31.067  24.296  -3.297  1.00  0.00           H
ATOM   2636  HD3 ILE A 320     -32.547  24.238  -2.345  1.00  0.00           H
ATOM   2637  N   GLU A 321     -32.192  19.845  -8.044  1.00  0.00           N
ATOM   2638  CA  GLU A 321     -32.033  19.447  -9.424  1.00  0.00           C
ATOM   2639  C   GLU A 321     -33.322  19.308 -10.214  1.00  0.00           C
ATOM   2640  O   GLU A 321     -33.231  19.051 -11.418  1.00  0.00           O
ATOM   2641  CB  GLU A 321     -31.257  18.125  -9.614  1.00  0.00           C
ATOM   2642  CG  GLU A 321     -29.852  18.197  -9.077  1.00  0.00           C
ATOM   2643  CD  GLU A 321     -28.930  18.950 -10.080  1.00  0.00           C
ATOM   2644  OE1 GLU A 321     -28.948  20.176 -10.269  1.00  0.00           O
ATOM   2645  OE2 GLU A 321     -28.121  18.203 -10.690  1.00  0.00           O
ATOM   2646  HN  GLU A 321     -32.567  19.175  -7.408  1.00  0.00           H
ATOM   2647  HA  GLU A 321     -31.320  20.085  -9.923  1.00  0.00           H
ATOM   2648  HB1 GLU A 321     -31.179  17.822 -10.680  1.00  0.00           H
ATOM   2649  HB2 GLU A 321     -31.808  17.349  -9.041  1.00  0.00           H
ATOM   2650  HG1 GLU A 321     -29.387  17.204  -8.893  1.00  0.00           H
ATOM   2651  HG2 GLU A 321     -29.831  18.726  -8.100  1.00  0.00           H
ATOM   2652  N   GLN A 322     -34.496  19.658  -9.593  1.00  0.00           N
ATOM   2653  CA  GLN A 322     -35.672  19.705 -10.466  1.00  0.00           C
ATOM   2654  C   GLN A 322     -36.209  21.133 -10.595  1.00  0.00           C
ATOM   2655  O   GLN A 322     -36.596  21.516 -11.636  1.00  0.00           O
ATOM   2656  CB  GLN A 322     -36.840  18.738 -10.035  1.00  0.00           C
ATOM   2657  CG  GLN A 322     -36.297  17.274  -9.788  1.00  0.00           C
ATOM   2658  CD  GLN A 322     -35.493  16.816 -10.987  1.00  0.00           C
ATOM   2659  NE2 GLN A 322     -34.484  15.999 -10.726  1.00  0.00           N
ATOM   2660  OE1 GLN A 322     -35.722  17.286 -12.144  1.00  0.00           O
ATOM   2661  HN  GLN A 322     -34.665  19.847  -8.629  1.00  0.00           H
ATOM   2662  HA  GLN A 322     -35.427  19.497 -11.496  1.00  0.00           H
ATOM   2663  HB1 GLN A 322     -37.621  18.673 -10.822  1.00  0.00           H
ATOM   2664  HB2 GLN A 322     -37.328  19.140  -9.120  1.00  0.00           H
ATOM   2665  HG1 GLN A 322     -37.163  16.597  -9.623  1.00  0.00           H
ATOM   2666  HG2 GLN A 322     -35.747  17.275  -8.824  1.00  0.00           H
ATOM   2667 1HE2 GLN A 322     -33.849  15.803 -11.474  1.00  0.00           H
ATOM   2668 2HE2 GLN A 322     -34.136  15.988  -9.789  1.00  0.00           H
ATOM   2669  N   LYS A 323     -36.149  22.004  -9.540  1.00  0.00           N
ATOM   2670  CA  LYS A 323     -36.805  23.327  -9.451  1.00  0.00           C
ATOM   2671  C   LYS A 323     -35.852  24.429  -9.673  1.00  0.00           C
ATOM   2672  O   LYS A 323     -36.035  25.586  -9.301  1.00  0.00           O
ATOM   2673  CB  LYS A 323     -37.568  23.454  -8.119  1.00  0.00           C
ATOM   2674  CG  LYS A 323     -38.550  22.311  -7.880  1.00  0.00           C
ATOM   2675  CD  LYS A 323     -39.597  22.166  -9.024  1.00  0.00           C
ATOM   2676  CE  LYS A 323     -40.909  21.374  -8.734  1.00  0.00           C
ATOM   2677  NZ  LYS A 323     -41.967  21.623  -9.795  1.00  0.00           N
ATOM   2678  HN  LYS A 323     -36.080  21.739  -8.581  1.00  0.00           H
ATOM   2679  HA  LYS A 323     -37.498  23.410 -10.276  1.00  0.00           H
ATOM   2680  HB1 LYS A 323     -38.197  24.370  -8.129  1.00  0.00           H
ATOM   2681  HB2 LYS A 323     -36.831  23.471  -7.289  1.00  0.00           H
ATOM   2682  HG1 LYS A 323     -38.970  22.481  -6.866  1.00  0.00           H
ATOM   2683  HG2 LYS A 323     -38.042  21.324  -7.923  1.00  0.00           H
ATOM   2684  HD1 LYS A 323     -39.211  21.904 -10.032  1.00  0.00           H
ATOM   2685  HD2 LYS A 323     -39.953  23.205  -9.195  1.00  0.00           H
ATOM   2686  HE1 LYS A 323     -41.385  21.763  -7.809  1.00  0.00           H
ATOM   2687  HE2 LYS A 323     -40.659  20.297  -8.637  1.00  0.00           H
ATOM   2688  HZ1 LYS A 323     -42.885  21.153  -9.655  1.00  0.00           H
ATOM   2689  HZ2 LYS A 323     -41.513  21.393 -10.702  1.00  0.00           H
ATOM   2690  HZ3 LYS A 323     -42.103  22.652  -9.733  1.00  0.00           H
ATOM   2691  N   ALA A 324     -34.722  24.079 -10.328  1.00  0.00           N
ATOM   2692  CA  ALA A 324     -33.595  24.892 -10.531  1.00  0.00           C
ATOM   2693  C   ALA A 324     -33.810  26.231 -11.263  1.00  0.00           C
ATOM   2694  O   ALA A 324     -33.381  27.275 -10.776  1.00  0.00           O
ATOM   2695  CB  ALA A 324     -32.527  23.936 -11.247  1.00  0.00           C
ATOM   2696  HN  ALA A 324     -34.741  23.106 -10.542  1.00  0.00           H
ATOM   2697  HA  ALA A 324     -33.204  25.064  -9.538  1.00  0.00           H
ATOM   2698  HB1 ALA A 324     -32.628  22.898 -10.867  1.00  0.00           H
ATOM   2699  HB2 ALA A 324     -31.458  24.228 -11.157  1.00  0.00           H
ATOM   2700  HB3 ALA A 324     -32.751  23.869 -12.333  1.00  0.00           H
ATOM   2701  N   VAL A 325     -34.539  26.247 -12.383  1.00  0.00           N
ATOM   2702  CA  VAL A 325     -34.740  27.411 -13.192  1.00  0.00           C
ATOM   2703  C   VAL A 325     -35.763  28.399 -12.622  1.00  0.00           C
ATOM   2704  O   VAL A 325     -35.667  29.649 -12.805  1.00  0.00           O
ATOM   2705  CB  VAL A 325     -35.047  27.109 -14.647  1.00  0.00           C
ATOM   2706  CG1 VAL A 325     -35.300  28.351 -15.581  1.00  0.00           C
ATOM   2707  CG2 VAL A 325     -34.070  26.044 -15.174  1.00  0.00           C
ATOM   2708  HN  VAL A 325     -34.871  25.423 -12.835  1.00  0.00           H
ATOM   2709  HA  VAL A 325     -33.776  27.893 -13.274  1.00  0.00           H
ATOM   2710  HB  VAL A 325     -36.044  26.620 -14.669  1.00  0.00           H
ATOM   2711 1HG1 VAL A 325     -36.165  29.017 -15.378  1.00  0.00           H
ATOM   2712 2HG1 VAL A 325     -35.612  28.029 -16.598  1.00  0.00           H
ATOM   2713 3HG1 VAL A 325     -34.323  28.866 -15.704  1.00  0.00           H
ATOM   2714 1HG2 VAL A 325     -34.286  25.008 -14.835  1.00  0.00           H
ATOM   2715 2HG2 VAL A 325     -33.013  26.325 -14.980  1.00  0.00           H
ATOM   2716 3HG2 VAL A 325     -34.222  25.846 -16.256  1.00  0.00           H
ATOM   2717  N   TRP A 326     -36.709  27.883 -11.915  1.00  0.00           N
ATOM   2718  CA  TRP A 326     -37.601  28.706 -11.086  1.00  0.00           C
ATOM   2719  C   TRP A 326     -36.852  29.335  -9.906  1.00  0.00           C
ATOM   2720  O   TRP A 326     -37.146  30.450  -9.529  1.00  0.00           O
ATOM   2721  CB  TRP A 326     -38.803  27.863 -10.685  1.00  0.00           C
ATOM   2722  CG  TRP A 326     -39.837  28.497  -9.704  1.00  0.00           C
ATOM   2723  CD1 TRP A 326     -40.195  28.194  -8.367  1.00  0.00           C
ATOM   2724  CD2 TRP A 326     -40.354  29.799  -9.953  1.00  0.00           C
ATOM   2725  CE2 TRP A 326     -40.987  30.224  -8.763  1.00  0.00           C
ATOM   2726  CE3 TRP A 326     -40.303  30.598 -11.109  1.00  0.00           C
ATOM   2727  NE1 TRP A 326     -40.852  29.294  -7.829  1.00  0.00           N
ATOM   2728  CZ2 TRP A 326     -41.661  31.474  -8.731  1.00  0.00           C
ATOM   2729  CZ3 TRP A 326     -41.045  31.776 -11.114  1.00  0.00           C
ATOM   2730  CH2 TRP A 326     -41.646  32.230  -9.932  1.00  0.00           C
ATOM   2731  HN  TRP A 326     -36.820  26.898 -11.803  1.00  0.00           H
ATOM   2732  HA  TRP A 326     -37.952  29.530 -11.691  1.00  0.00           H
ATOM   2733  HB1 TRP A 326     -38.421  26.923 -10.235  1.00  0.00           H
ATOM   2734  HB2 TRP A 326     -39.388  27.619 -11.596  1.00  0.00           H
ATOM   2735  HD1 TRP A 326     -39.974  27.245  -7.901  1.00  0.00           H
ATOM   2736  HE1 TRP A 326     -41.416  29.331  -7.033  1.00  0.00           H
ATOM   2737  HE3 TRP A 326     -39.713  30.289 -11.959  1.00  0.00           H
ATOM   2738  HZ2 TRP A 326     -42.154  31.857  -7.850  1.00  0.00           H
ATOM   2739  HZ3 TRP A 326     -40.924  32.448 -11.950  1.00  0.00           H
ATOM   2740  HH2 TRP A 326     -42.091  33.213  -9.981  1.00  0.00           H
ATOM   2741  N   PHE A 327     -35.987  28.544  -9.263  1.00  0.00           N
ATOM   2742  CA  PHE A 327     -35.150  28.901  -8.196  1.00  0.00           C
ATOM   2743  C   PHE A 327     -34.182  30.059  -8.538  1.00  0.00           C
ATOM   2744  O   PHE A 327     -34.069  31.129  -7.913  1.00  0.00           O
ATOM   2745  CB  PHE A 327     -34.579  27.564  -7.581  1.00  0.00           C
ATOM   2746  CG  PHE A 327     -33.871  27.755  -6.224  1.00  0.00           C
ATOM   2747  CD1 PHE A 327     -32.517  27.487  -5.969  1.00  0.00           C
ATOM   2748  CD2 PHE A 327     -34.763  28.093  -5.221  1.00  0.00           C
ATOM   2749  CE1 PHE A 327     -31.974  27.618  -4.663  1.00  0.00           C
ATOM   2750  CE2 PHE A 327     -34.227  28.282  -3.953  1.00  0.00           C
ATOM   2751  CZ  PHE A 327     -32.885  27.990  -3.645  1.00  0.00           C
ATOM   2752  HN  PHE A 327     -36.013  27.581  -9.517  1.00  0.00           H
ATOM   2753  HA  PHE A 327     -35.736  29.332  -7.398  1.00  0.00           H
ATOM   2754  HB1 PHE A 327     -33.897  27.038  -8.282  1.00  0.00           H
ATOM   2755  HB2 PHE A 327     -35.303  26.767  -7.307  1.00  0.00           H
ATOM   2756  HD1 PHE A 327     -31.796  27.149  -6.698  1.00  0.00           H
ATOM   2757  HD2 PHE A 327     -35.839  28.131  -5.307  1.00  0.00           H
ATOM   2758  HE1 PHE A 327     -30.923  27.561  -4.421  1.00  0.00           H
ATOM   2759  HE2 PHE A 327     -34.954  28.573  -3.211  1.00  0.00           H
ATOM   2760  HZ  PHE A 327     -32.570  28.194  -2.632  1.00  0.00           H
HETATM 2761  N   HSD A 328     -33.550  29.982  -9.660  1.00  0.00           N
HETATM 2762  CA  HSD A 328     -32.662  31.000 -10.128  1.00  0.00           C
HETATM 2763  C   HSD A 328     -33.253  32.170 -10.867  1.00  0.00           C
HETATM 2764  O   HSD A 328     -32.672  33.236 -10.938  1.00  0.00           O
HETATM 2765  CB  HSD A 328     -31.506  30.310 -10.969  1.00  0.00           C
HETATM 2766  CG  HSD A 328     -30.732  29.266 -10.225  1.00  0.00           C
HETATM 2767  CD2 HSD A 328     -30.855  28.917  -8.911  1.00  0.00           C
HETATM 2768  ND1 HSD A 328     -29.952  28.343 -10.833  1.00  0.00           N
HETATM 2769  CE1 HSD A 328     -29.531  27.568  -9.800  1.00  0.00           C
HETATM 2770  NE2 HSD A 328     -30.084  27.881  -8.680  1.00  0.00           N
HETATM 2771  HN  HSD A 328     -33.425  29.092 -10.091  1.00  0.00           H
HETATM 2772  HA  HSD A 328     -32.037  31.379  -9.333  1.00  0.00           H
HETATM 2773  HB1 HSD A 328     -30.773  31.079 -11.296  1.00  0.00           H
HETATM 2774  HB2 HSD A 328     -32.021  29.765 -11.788  1.00  0.00           H
HETATM 2775  HD1 HSD A 328     -29.766  28.247 -11.812  1.00  0.00           H
HETATM 2776  HD2 HSD A 328     -31.418  29.365  -8.100  1.00  0.00           H
HETATM 2777  HE1 HSD A 328     -28.853  26.750 -10.042  1.00  0.00           H
ATOM   2778  N   ALA A 329     -34.562  32.044 -11.336  1.00  0.00           N
ATOM   2779  CA  ALA A 329     -35.351  33.197 -11.681  1.00  0.00           C
ATOM   2780  C   ALA A 329     -35.632  34.117 -10.438  1.00  0.00           C
ATOM   2781  O   ALA A 329     -35.234  35.294 -10.450  1.00  0.00           O
ATOM   2782  CB  ALA A 329     -36.640  32.767 -12.323  1.00  0.00           C
ATOM   2783  HN  ALA A 329     -35.088  31.215 -11.510  1.00  0.00           H
ATOM   2784  HA  ALA A 329     -34.780  33.806 -12.367  1.00  0.00           H
ATOM   2785  HB1 ALA A 329     -37.226  31.988 -11.793  1.00  0.00           H
ATOM   2786  HB2 ALA A 329     -36.330  32.221 -13.239  1.00  0.00           H
ATOM   2787  HB3 ALA A 329     -37.338  33.600 -12.555  1.00  0.00           H
ATOM   2788  N   VAL A 330     -36.144  33.583  -9.278  1.00  0.00           N
ATOM   2789  CA  VAL A 330     -36.357  34.216  -8.026  1.00  0.00           C
ATOM   2790  C   VAL A 330     -34.973  34.785  -7.525  1.00  0.00           C
ATOM   2791  O   VAL A 330     -34.871  35.856  -6.945  1.00  0.00           O
ATOM   2792  CB  VAL A 330     -37.097  33.186  -7.101  1.00  0.00           C
ATOM   2793  CG1 VAL A 330     -37.095  33.521  -5.632  1.00  0.00           C
ATOM   2794  CG2 VAL A 330     -38.585  32.986  -7.617  1.00  0.00           C
ATOM   2795  HN  VAL A 330     -36.433  32.629  -9.281  1.00  0.00           H
ATOM   2796  HA  VAL A 330     -36.904  35.145  -8.087  1.00  0.00           H
ATOM   2797  HB  VAL A 330     -36.601  32.207  -7.270  1.00  0.00           H
ATOM   2798 1HG1 VAL A 330     -37.700  32.871  -4.964  1.00  0.00           H
ATOM   2799 2HG1 VAL A 330     -37.411  34.580  -5.518  1.00  0.00           H
ATOM   2800 3HG1 VAL A 330     -36.094  33.319  -5.194  1.00  0.00           H
ATOM   2801 1HG2 VAL A 330     -38.575  32.388  -8.553  1.00  0.00           H
ATOM   2802 2HG2 VAL A 330     -38.902  34.022  -7.861  1.00  0.00           H
ATOM   2803 3HG2 VAL A 330     -39.242  32.419  -6.923  1.00  0.00           H
ATOM   2804  N   ALA A 331     -33.883  34.007  -7.664  1.00  0.00           N
ATOM   2805  CA  ALA A 331     -32.667  34.378  -7.082  1.00  0.00           C
ATOM   2806  C   ALA A 331     -31.992  35.583  -7.768  1.00  0.00           C
ATOM   2807  O   ALA A 331     -31.496  36.468  -7.033  1.00  0.00           O
ATOM   2808  CB  ALA A 331     -31.692  33.111  -6.976  1.00  0.00           C
ATOM   2809  HN  ALA A 331     -33.856  33.130  -8.136  1.00  0.00           H
ATOM   2810  HA  ALA A 331     -32.874  34.519  -6.031  1.00  0.00           H
ATOM   2811  HB1 ALA A 331     -30.808  33.421  -6.378  1.00  0.00           H
ATOM   2812  HB2 ALA A 331     -31.302  32.743  -7.948  1.00  0.00           H
ATOM   2813  HB3 ALA A 331     -32.132  32.208  -6.500  1.00  0.00           H
ATOM   2814  N   TRP A 332     -31.916  35.656  -9.146  1.00  0.00           N
ATOM   2815  CA  TRP A 332     -31.439  36.859  -9.865  1.00  0.00           C
ATOM   2816  C   TRP A 332     -32.403  38.038  -9.736  1.00  0.00           C
ATOM   2817  O   TRP A 332     -32.068  39.223  -9.606  1.00  0.00           O
ATOM   2818  CB  TRP A 332     -31.307  36.575 -11.411  1.00  0.00           C
ATOM   2819  CG  TRP A 332     -30.302  35.679 -12.011  1.00  0.00           C
ATOM   2820  CD1 TRP A 332     -30.523  34.532 -12.718  1.00  0.00           C
ATOM   2821  CD2 TRP A 332     -28.834  35.904 -12.111  1.00  0.00           C
ATOM   2822  CE2 TRP A 332     -28.289  34.723 -12.607  1.00  0.00           C
ATOM   2823  CE3 TRP A 332     -27.914  36.960 -11.765  1.00  0.00           C
ATOM   2824  NE1 TRP A 332     -29.313  33.920 -12.972  1.00  0.00           N
ATOM   2825  CZ2 TRP A 332     -26.951  34.567 -12.840  1.00  0.00           C
ATOM   2826  CZ3 TRP A 332     -26.545  36.833 -11.942  1.00  0.00           C
ATOM   2827  CH2 TRP A 332     -26.023  35.615 -12.488  1.00  0.00           C
ATOM   2828  HN  TRP A 332     -32.022  34.853  -9.728  1.00  0.00           H
ATOM   2829  HA  TRP A 332     -30.488  37.177  -9.463  1.00  0.00           H
ATOM   2830  HB1 TRP A 332     -31.057  37.550 -11.881  1.00  0.00           H
ATOM   2831  HB2 TRP A 332     -32.272  36.239 -11.847  1.00  0.00           H
ATOM   2832  HD1 TRP A 332     -31.478  34.067 -12.917  1.00  0.00           H
ATOM   2833  HE1 TRP A 332     -29.186  32.974 -13.173  1.00  0.00           H
ATOM   2834  HE3 TRP A 332     -28.244  37.856 -11.260  1.00  0.00           H
ATOM   2835  HZ2 TRP A 332     -26.534  33.609 -13.115  1.00  0.00           H
ATOM   2836  HZ3 TRP A 332     -25.842  37.614 -11.699  1.00  0.00           H
ATOM   2837  HH2 TRP A 332     -25.000  35.376 -12.737  1.00  0.00           H
ATOM   2838  N   GLY A 333     -33.685  37.642  -9.758  1.00  0.00           N
ATOM   2839  CA  GLY A 333     -34.856  38.560  -9.608  1.00  0.00           C
ATOM   2840  C   GLY A 333     -35.092  39.234  -8.322  1.00  0.00           C
ATOM   2841  O   GLY A 333     -35.689  40.309  -8.237  1.00  0.00           O
ATOM   2842  HN  GLY A 333     -33.801  36.657  -9.863  1.00  0.00           H
ATOM   2843  HA1 GLY A 333     -35.671  37.854  -9.677  1.00  0.00           H
ATOM   2844  HA2 GLY A 333     -34.771  39.328 -10.362  1.00  0.00           H
ATOM   2845  N   THR A 334     -34.610  38.665  -7.192  1.00  0.00           N
ATOM   2846  CA  THR A 334     -34.607  39.324  -5.913  1.00  0.00           C
ATOM   2847  C   THR A 334     -33.814  40.729  -5.895  1.00  0.00           C
ATOM   2848  O   THR A 334     -34.368  41.761  -5.569  1.00  0.00           O
ATOM   2849  CB  THR A 334     -34.383  38.389  -4.681  1.00  0.00           C
ATOM   2850  CG2 THR A 334     -34.321  39.063  -3.335  1.00  0.00           C
ATOM   2851  OG1 THR A 334     -35.471  37.426  -4.616  1.00  0.00           O
ATOM   2852  HN  THR A 334     -34.223  37.752  -7.292  1.00  0.00           H
ATOM   2853  HA  THR A 334     -35.632  39.644  -5.794  1.00  0.00           H
ATOM   2854  HB  THR A 334     -33.482  37.784  -4.916  1.00  0.00           H
ATOM   2855  HG1 THR A 334     -35.497  36.938  -5.441  1.00  0.00           H
ATOM   2856 1HG2 THR A 334     -35.235  39.669  -3.158  1.00  0.00           H
ATOM   2857 2HG2 THR A 334     -33.505  39.810  -3.242  1.00  0.00           H
ATOM   2858 3HG2 THR A 334     -34.304  38.282  -2.545  1.00  0.00           H
ATOM   2859  N   PRO A 335     -32.562  40.821  -6.347  1.00  0.00           N
ATOM   2860  CA  PRO A 335     -31.786  42.061  -6.474  1.00  0.00           C
ATOM   2861  C   PRO A 335     -32.462  42.942  -7.565  1.00  0.00           C
ATOM   2862  O   PRO A 335     -32.556  44.149  -7.383  1.00  0.00           O
ATOM   2863  CB  PRO A 335     -30.413  41.635  -7.064  1.00  0.00           C
ATOM   2864  CG  PRO A 335     -30.289  40.272  -6.457  1.00  0.00           C
ATOM   2865  CD  PRO A 335     -31.663  39.652  -6.471  1.00  0.00           C
ATOM   2866  HA  PRO A 335     -31.611  42.587  -5.548  1.00  0.00           H
ATOM   2867  HB1 PRO A 335     -29.735  42.512  -7.005  1.00  0.00           H
ATOM   2868  HB2 PRO A 335     -30.658  41.348  -8.110  1.00  0.00           H
ATOM   2869  HG1 PRO A 335     -29.413  39.692  -6.819  1.00  0.00           H
ATOM   2870  HG2 PRO A 335     -29.992  40.430  -5.398  1.00  0.00           H
ATOM   2871  HD1 PRO A 335     -31.916  39.045  -7.366  1.00  0.00           H
ATOM   2872  HD2 PRO A 335     -31.782  39.046  -5.548  1.00  0.00           H
ATOM   2873  N   GLY A 336     -32.924  42.378  -8.698  1.00  0.00           N
ATOM   2874  CA  GLY A 336     -33.677  43.181  -9.748  1.00  0.00           C
ATOM   2875  C   GLY A 336     -34.947  43.879  -9.366  1.00  0.00           C
ATOM   2876  O   GLY A 336     -35.379  44.964  -9.793  1.00  0.00           O
ATOM   2877  HN  GLY A 336     -32.895  41.384  -8.769  1.00  0.00           H
ATOM   2878  HA1 GLY A 336     -33.972  42.464 -10.502  1.00  0.00           H
ATOM   2879  HA2 GLY A 336     -32.962  43.903 -10.112  1.00  0.00           H
ATOM   2880  N   PHE A 337     -35.714  43.285  -8.355  1.00  0.00           N
ATOM   2881  CA  PHE A 337     -36.886  43.857  -7.785  1.00  0.00           C
ATOM   2882  C   PHE A 337     -36.584  44.952  -6.843  1.00  0.00           C
ATOM   2883  O   PHE A 337     -37.167  46.038  -7.020  1.00  0.00           O
ATOM   2884  CB  PHE A 337     -37.613  42.700  -7.108  1.00  0.00           C
ATOM   2885  CG  PHE A 337     -39.081  43.090  -6.819  1.00  0.00           C
ATOM   2886  CD1 PHE A 337     -40.064  43.133  -7.853  1.00  0.00           C
ATOM   2887  CD2 PHE A 337     -39.463  43.519  -5.491  1.00  0.00           C
ATOM   2888  CE1 PHE A 337     -41.418  43.534  -7.542  1.00  0.00           C
ATOM   2889  CE2 PHE A 337     -40.710  44.057  -5.229  1.00  0.00           C
ATOM   2890  CZ  PHE A 337     -41.711  43.922  -6.222  1.00  0.00           C
ATOM   2891  HN  PHE A 337     -35.513  42.402  -7.938  1.00  0.00           H
ATOM   2892  HA  PHE A 337     -37.497  44.285  -8.566  1.00  0.00           H
ATOM   2893  HB1 PHE A 337     -37.152  42.430  -6.134  1.00  0.00           H
ATOM   2894  HB2 PHE A 337     -37.676  41.740  -7.665  1.00  0.00           H
ATOM   2895  HD1 PHE A 337     -39.911  42.908  -8.898  1.00  0.00           H
ATOM   2896  HD2 PHE A 337     -38.652  43.524  -4.778  1.00  0.00           H
ATOM   2897  HE1 PHE A 337     -42.073  43.467  -8.397  1.00  0.00           H
ATOM   2898  HE2 PHE A 337     -40.937  44.338  -4.212  1.00  0.00           H
ATOM   2899  HZ  PHE A 337     -42.677  44.339  -5.981  1.00  0.00           H
ATOM   2900  N   LEU A 338     -35.508  44.800  -5.951  1.00  0.00           N
ATOM   2901  CA  LEU A 338     -34.864  45.949  -5.250  1.00  0.00           C
ATOM   2902  C   LEU A 338     -34.207  47.025  -6.077  1.00  0.00           C
ATOM   2903  O   LEU A 338     -34.164  48.195  -5.685  1.00  0.00           O
ATOM   2904  CB  LEU A 338     -33.824  45.359  -4.252  1.00  0.00           C
ATOM   2905  CG  LEU A 338     -34.323  44.460  -3.091  1.00  0.00           C
ATOM   2906  CD1 LEU A 338     -33.138  43.874  -2.362  1.00  0.00           C
ATOM   2907  CD2 LEU A 338     -35.086  45.294  -2.039  1.00  0.00           C
ATOM   2908  HN  LEU A 338     -35.115  43.884  -5.907  1.00  0.00           H
ATOM   2909  HA  LEU A 338     -35.628  46.527  -4.755  1.00  0.00           H
ATOM   2910  HB1 LEU A 338     -33.199  46.160  -3.804  1.00  0.00           H
ATOM   2911  HB2 LEU A 338     -33.093  44.766  -4.842  1.00  0.00           H
ATOM   2912  HG  LEU A 338     -34.914  43.640  -3.551  1.00  0.00           H
ATOM   2913 1HD1 LEU A 338     -33.358  43.339  -1.414  1.00  0.00           H
ATOM   2914 2HD1 LEU A 338     -32.260  44.512  -2.122  1.00  0.00           H
ATOM   2915 3HD1 LEU A 338     -32.739  43.025  -2.956  1.00  0.00           H
ATOM   2916 1HD2 LEU A 338     -35.218  44.728  -1.093  1.00  0.00           H
ATOM   2917 2HD2 LEU A 338     -36.104  45.471  -2.446  1.00  0.00           H
ATOM   2918 3HD2 LEU A 338     -34.549  46.245  -1.838  1.00  0.00           H
ATOM   2919  N   THR A 339     -33.624  46.659  -7.226  1.00  0.00           N
ATOM   2920  CA  THR A 339     -33.142  47.548  -8.284  1.00  0.00           C
ATOM   2921  C   THR A 339     -34.327  48.366  -8.867  1.00  0.00           C
ATOM   2922  O   THR A 339     -34.286  49.609  -8.904  1.00  0.00           O
ATOM   2923  CB  THR A 339     -32.468  46.935  -9.510  1.00  0.00           C
ATOM   2924  CG2 THR A 339     -31.874  47.875 -10.473  1.00  0.00           C
ATOM   2925  OG1 THR A 339     -31.314  46.199  -9.065  1.00  0.00           O
ATOM   2926  HN  THR A 339     -33.524  45.688  -7.431  1.00  0.00           H
ATOM   2927  HA  THR A 339     -32.463  48.231  -7.795  1.00  0.00           H
ATOM   2928  HB  THR A 339     -33.166  46.166  -9.901  1.00  0.00           H
ATOM   2929  HG1 THR A 339     -31.524  45.509  -8.431  1.00  0.00           H
ATOM   2930 1HG2 THR A 339     -32.611  48.491 -11.032  1.00  0.00           H
ATOM   2931 2HG2 THR A 339     -31.235  47.356 -11.218  1.00  0.00           H
ATOM   2932 3HG2 THR A 339     -31.192  48.556  -9.920  1.00  0.00           H
ATOM   2933  N   VAL A 340     -35.477  47.679  -9.191  1.00  0.00           N
ATOM   2934  CA  VAL A 340     -36.715  48.368  -9.543  1.00  0.00           C
ATOM   2935  C   VAL A 340     -37.243  49.348  -8.486  1.00  0.00           C
ATOM   2936  O   VAL A 340     -37.641  50.460  -8.807  1.00  0.00           O
ATOM   2937  CB  VAL A 340     -37.762  47.397 -10.020  1.00  0.00           C
ATOM   2938  CG1 VAL A 340     -39.248  47.920 -10.034  1.00  0.00           C
ATOM   2939  CG2 VAL A 340     -37.383  46.944 -11.471  1.00  0.00           C
ATOM   2940  HN  VAL A 340     -35.538  46.707  -8.978  1.00  0.00           H
ATOM   2941  HA  VAL A 340     -36.488  48.998 -10.392  1.00  0.00           H
ATOM   2942  HB  VAL A 340     -37.805  46.488  -9.383  1.00  0.00           H
ATOM   2943 1HG1 VAL A 340     -40.005  47.272 -10.526  1.00  0.00           H
ATOM   2944 2HG1 VAL A 340     -39.186  48.942 -10.463  1.00  0.00           H
ATOM   2945 3HG1 VAL A 340     -39.581  48.041  -8.981  1.00  0.00           H
ATOM   2946 1HG2 VAL A 340     -37.218  47.782 -12.181  1.00  0.00           H
ATOM   2947 2HG2 VAL A 340     -38.293  46.413 -11.826  1.00  0.00           H
ATOM   2948 3HG2 VAL A 340     -36.514  46.253 -11.455  1.00  0.00           H
ATOM   2949  N   MET A 341     -37.176  48.972  -7.170  1.00  0.00           N
ATOM   2950  CA  MET A 341     -37.681  49.838  -6.133  1.00  0.00           C
ATOM   2951  C   MET A 341     -36.844  51.108  -6.053  1.00  0.00           C
ATOM   2952  O   MET A 341     -37.279  52.209  -5.908  1.00  0.00           O
ATOM   2953  CB  MET A 341     -37.808  49.141  -4.777  1.00  0.00           C
ATOM   2954  CG  MET A 341     -38.919  48.036  -4.814  1.00  0.00           C
ATOM   2955  SD  MET A 341     -40.457  48.479  -5.750  1.00  0.00           S
ATOM   2956  CE  MET A 341     -40.891  49.857  -4.696  1.00  0.00           C
ATOM   2957  HN  MET A 341     -36.895  48.022  -7.056  1.00  0.00           H
ATOM   2958  HA  MET A 341     -38.665  50.146  -6.458  1.00  0.00           H
ATOM   2959  HB1 MET A 341     -38.151  49.946  -4.092  1.00  0.00           H
ATOM   2960  HB2 MET A 341     -36.819  48.782  -4.418  1.00  0.00           H
ATOM   2961  HG1 MET A 341     -39.226  47.821  -3.769  1.00  0.00           H
ATOM   2962  HG2 MET A 341     -38.547  47.093  -5.268  1.00  0.00           H
ATOM   2963  HE1 MET A 341     -41.946  50.151  -4.881  1.00  0.00           H
ATOM   2964  HE2 MET A 341     -40.158  50.632  -5.008  1.00  0.00           H
ATOM   2965  HE3 MET A 341     -40.634  49.690  -3.627  1.00  0.00           H
ATOM   2966  N   LEU A 342     -35.491  50.945  -6.133  1.00  0.00           N
ATOM   2967  CA  LEU A 342     -34.521  52.004  -6.129  1.00  0.00           C
ATOM   2968  C   LEU A 342     -34.578  53.005  -7.237  1.00  0.00           C
ATOM   2969  O   LEU A 342     -34.393  54.202  -7.006  1.00  0.00           O
ATOM   2970  CB  LEU A 342     -33.069  51.302  -6.115  1.00  0.00           C
ATOM   2971  CG  LEU A 342     -31.842  52.209  -5.832  1.00  0.00           C
ATOM   2972  CD1 LEU A 342     -31.878  52.889  -4.444  1.00  0.00           C
ATOM   2973  CD2 LEU A 342     -30.466  51.542  -5.968  1.00  0.00           C
ATOM   2974  HN  LEU A 342     -35.142  50.011  -6.131  1.00  0.00           H
ATOM   2975  HA  LEU A 342     -34.727  52.630  -5.274  1.00  0.00           H
ATOM   2976  HB1 LEU A 342     -33.062  50.821  -7.117  1.00  0.00           H
ATOM   2977  HB2 LEU A 342     -33.007  50.530  -5.319  1.00  0.00           H
ATOM   2978  HG  LEU A 342     -31.874  52.983  -6.630  1.00  0.00           H
ATOM   2979 1HD1 LEU A 342     -31.799  52.153  -3.615  1.00  0.00           H
ATOM   2980 2HD1 LEU A 342     -32.764  53.560  -4.426  1.00  0.00           H
ATOM   2981 3HD1 LEU A 342     -31.078  53.657  -4.380  1.00  0.00           H
ATOM   2982 1HD2 LEU A 342     -30.342  50.837  -5.118  1.00  0.00           H
ATOM   2983 2HD2 LEU A 342     -29.625  52.262  -6.066  1.00  0.00           H
ATOM   2984 3HD2 LEU A 342     -30.432  50.948  -6.906  1.00  0.00           H
ATOM   2985  N   LEU A 343     -34.911  52.581  -8.467  1.00  0.00           N
ATOM   2986  CA  LEU A 343     -35.284  53.391  -9.566  1.00  0.00           C
ATOM   2987  C   LEU A 343     -36.686  54.123  -9.373  1.00  0.00           C
ATOM   2988  O   LEU A 343     -36.757  55.271  -9.839  1.00  0.00           O
ATOM   2989  CB  LEU A 343     -35.168  52.520 -10.780  1.00  0.00           C
ATOM   2990  CG  LEU A 343     -35.233  53.191 -12.161  1.00  0.00           C
ATOM   2991  CD1 LEU A 343     -34.025  54.093 -12.480  1.00  0.00           C
ATOM   2992  CD2 LEU A 343     -35.249  52.207 -13.327  1.00  0.00           C
ATOM   2993  HN  LEU A 343     -35.002  51.650  -8.809  1.00  0.00           H
ATOM   2994  HA  LEU A 343     -34.549  54.182  -9.579  1.00  0.00           H
ATOM   2995  HB1 LEU A 343     -35.959  51.745 -10.688  1.00  0.00           H
ATOM   2996  HB2 LEU A 343     -34.179  52.017 -10.726  1.00  0.00           H
ATOM   2997  HG  LEU A 343     -36.188  53.754 -12.227  1.00  0.00           H
ATOM   2998 1HD1 LEU A 343     -34.263  54.749 -13.344  1.00  0.00           H
ATOM   2999 2HD1 LEU A 343     -33.084  53.547 -12.703  1.00  0.00           H
ATOM   3000 3HD1 LEU A 343     -33.658  54.699 -11.624  1.00  0.00           H
ATOM   3001 1HD2 LEU A 343     -36.005  51.394 -13.290  1.00  0.00           H
ATOM   3002 2HD2 LEU A 343     -34.238  51.763 -13.456  1.00  0.00           H
ATOM   3003 3HD2 LEU A 343     -35.525  52.866 -14.178  1.00  0.00           H
ATOM   3004  N   ALA A 344     -37.699  53.443  -8.751  1.00  0.00           N
ATOM   3005  CA  ALA A 344     -38.878  54.134  -8.299  1.00  0.00           C
ATOM   3006  C   ALA A 344     -38.571  55.169  -7.201  1.00  0.00           C
ATOM   3007  O   ALA A 344     -39.318  56.181  -7.188  1.00  0.00           O
ATOM   3008  CB  ALA A 344     -39.869  53.028  -7.913  1.00  0.00           C
ATOM   3009  HN  ALA A 344     -37.523  52.484  -8.541  1.00  0.00           H
ATOM   3010  HA  ALA A 344     -39.266  54.707  -9.129  1.00  0.00           H
ATOM   3011  HB1 ALA A 344     -39.580  52.116  -8.480  1.00  0.00           H
ATOM   3012  HB2 ALA A 344     -40.888  53.341  -8.229  1.00  0.00           H
ATOM   3013  HB3 ALA A 344     -39.871  52.733  -6.842  1.00  0.00           H
ATOM   3014  N   MET A 345     -37.626  54.920  -6.323  1.00  0.00           N
ATOM   3015  CA  MET A 345     -37.222  55.921  -5.325  1.00  0.00           C
ATOM   3016  C   MET A 345     -36.420  57.037  -5.874  1.00  0.00           C
ATOM   3017  O   MET A 345     -36.124  58.010  -5.147  1.00  0.00           O
ATOM   3018  CB  MET A 345     -36.552  55.447  -4.054  1.00  0.00           C
ATOM   3019  CG  MET A 345     -37.246  54.236  -3.339  1.00  0.00           C
ATOM   3020  SD  MET A 345     -39.091  54.356  -3.294  1.00  0.00           S
ATOM   3021  CE  MET A 345     -39.224  54.935  -1.631  1.00  0.00           C
ATOM   3022  HN  MET A 345     -37.282  53.984  -6.304  1.00  0.00           H
ATOM   3023  HA  MET A 345     -38.100  56.454  -4.994  1.00  0.00           H
ATOM   3024  HB1 MET A 345     -36.387  56.295  -3.356  1.00  0.00           H
ATOM   3025  HB2 MET A 345     -35.529  55.177  -4.397  1.00  0.00           H
ATOM   3026  HG1 MET A 345     -36.869  54.176  -2.295  1.00  0.00           H
ATOM   3027  HG2 MET A 345     -36.924  53.293  -3.828  1.00  0.00           H
ATOM   3028  HE1 MET A 345     -39.193  54.020  -1.001  1.00  0.00           H
ATOM   3029  HE2 MET A 345     -40.177  55.469  -1.429  1.00  0.00           H
ATOM   3030  HE3 MET A 345     -38.409  55.677  -1.496  1.00  0.00           H
ATOM   3031  N   ASN A 346     -36.001  57.026  -7.153  1.00  0.00           N
ATOM   3032  CA  ASN A 346     -35.415  58.093  -7.908  1.00  0.00           C
ATOM   3033  C   ASN A 346     -33.983  58.375  -7.422  1.00  0.00           C
ATOM   3034  O   ASN A 346     -33.553  59.515  -7.420  1.00  0.00           O
ATOM   3035  CB  ASN A 346     -36.396  59.375  -7.941  1.00  0.00           C
ATOM   3036  CG  ASN A 346     -37.867  59.034  -8.036  1.00  0.00           C
ATOM   3037  ND2 ASN A 346     -38.225  58.284  -9.105  1.00  0.00           N
ATOM   3038  OD1 ASN A 346     -38.707  59.229  -7.186  1.00  0.00           O
ATOM   3039  HN  ASN A 346     -36.138  56.231  -7.739  1.00  0.00           H
ATOM   3040  HA  ASN A 346     -35.389  57.652  -8.893  1.00  0.00           H
ATOM   3041  HB1 ASN A 346     -36.049  60.192  -8.608  1.00  0.00           H
ATOM   3042  HB2 ASN A 346     -36.339  59.814  -6.922  1.00  0.00           H
ATOM   3043 1HD2 ASN A 346     -37.583  58.179  -9.865  1.00  0.00           H
ATOM   3044 2HD2 ASN A 346     -39.172  57.964  -9.093  1.00  0.00           H
ATOM   3045  N   LYS A 347     -33.256  57.333  -7.009  1.00  0.00           N
ATOM   3046  CA  LYS A 347     -31.881  57.541  -6.460  1.00  0.00           C
ATOM   3047  C   LYS A 347     -30.765  57.390  -7.614  1.00  0.00           C
ATOM   3048  O   LYS A 347     -30.795  56.593  -8.513  1.00  0.00           O
ATOM   3049  CB  LYS A 347     -31.684  56.588  -5.257  1.00  0.00           C
ATOM   3050  CG  LYS A 347     -32.691  56.728  -4.093  1.00  0.00           C
ATOM   3051  CD  LYS A 347     -32.548  58.123  -3.413  1.00  0.00           C
ATOM   3052  CE  LYS A 347     -33.255  58.120  -2.063  1.00  0.00           C
ATOM   3053  NZ  LYS A 347     -32.705  59.142  -1.221  1.00  0.00           N
ATOM   3054  HN  LYS A 347     -33.756  56.472  -6.944  1.00  0.00           H
ATOM   3055  HA  LYS A 347     -31.857  58.550  -6.076  1.00  0.00           H
ATOM   3056  HB1 LYS A 347     -30.690  56.751  -4.791  1.00  0.00           H
ATOM   3057  HB2 LYS A 347     -31.642  55.593  -5.749  1.00  0.00           H
ATOM   3058  HG1 LYS A 347     -32.662  55.864  -3.394  1.00  0.00           H
ATOM   3059  HG2 LYS A 347     -33.712  56.582  -4.509  1.00  0.00           H
ATOM   3060  HD1 LYS A 347     -33.041  58.833  -4.110  1.00  0.00           H
ATOM   3061  HD2 LYS A 347     -31.475  58.405  -3.484  1.00  0.00           H
ATOM   3062  HE1 LYS A 347     -33.081  57.222  -1.431  1.00  0.00           H
ATOM   3063  HE2 LYS A 347     -34.336  58.281  -2.259  1.00  0.00           H
ATOM   3064  HZ1 LYS A 347     -31.734  58.868  -0.967  1.00  0.00           H
ATOM   3065  HZ2 LYS A 347     -33.249  59.240  -0.340  1.00  0.00           H
ATOM   3066  HZ3 LYS A 347     -32.688  60.049  -1.728  1.00  0.00           H
ATOM   3067  N   VAL A 348     -29.815  58.339  -7.570  1.00  0.00           N
ATOM   3068  CA  VAL A 348     -28.771  58.401  -8.576  1.00  0.00           C
ATOM   3069  C   VAL A 348     -27.604  59.214  -7.989  1.00  0.00           C
ATOM   3070  O   VAL A 348     -27.791  60.362  -7.659  1.00  0.00           O
ATOM   3071  CB  VAL A 348     -29.129  58.957  -9.893  1.00  0.00           C
ATOM   3072  CG1 VAL A 348     -29.998  60.183  -9.698  1.00  0.00           C
ATOM   3073  CG2 VAL A 348     -27.902  59.275 -10.692  1.00  0.00           C
ATOM   3074  HN  VAL A 348     -29.690  59.087  -6.923  1.00  0.00           H
ATOM   3075  HA  VAL A 348     -28.369  57.412  -8.744  1.00  0.00           H
ATOM   3076  HB  VAL A 348     -29.712  58.181 -10.435  1.00  0.00           H
ATOM   3077 1HG1 VAL A 348     -29.372  61.078  -9.496  1.00  0.00           H
ATOM   3078 2HG1 VAL A 348     -30.713  60.172  -8.847  1.00  0.00           H
ATOM   3079 3HG1 VAL A 348     -30.574  60.422 -10.618  1.00  0.00           H
ATOM   3080 1HG2 VAL A 348     -27.329  58.343 -10.887  1.00  0.00           H
ATOM   3081 2HG2 VAL A 348     -27.248  60.115 -10.376  1.00  0.00           H
ATOM   3082 3HG2 VAL A 348     -28.260  59.474 -11.725  1.00  0.00           H
ATOM   3083  N   GLU A 349     -26.426  58.653  -7.811  1.00  0.00           N
ATOM   3084  CA  GLU A 349     -25.389  59.406  -7.104  1.00  0.00           C
ATOM   3085  C   GLU A 349     -24.036  59.262  -7.905  1.00  0.00           C
ATOM   3086  O   GLU A 349     -23.487  58.202  -8.217  1.00  0.00           O
ATOM   3087  CB  GLU A 349     -24.999  58.879  -5.630  1.00  0.00           C
ATOM   3088  CG  GLU A 349     -26.159  59.101  -4.613  1.00  0.00           C
ATOM   3089  CD  GLU A 349     -25.820  58.933  -3.193  1.00  0.00           C
ATOM   3090  OE1 GLU A 349     -25.213  59.780  -2.515  1.00  0.00           O
ATOM   3091  OE2 GLU A 349     -26.226  57.841  -2.687  1.00  0.00           O
ATOM   3092  HN  GLU A 349     -26.226  57.737  -8.153  1.00  0.00           H
ATOM   3093  HA  GLU A 349     -25.537  60.476  -7.126  1.00  0.00           H
ATOM   3094  HB1 GLU A 349     -24.098  59.431  -5.288  1.00  0.00           H
ATOM   3095  HB2 GLU A 349     -24.713  57.807  -5.691  1.00  0.00           H
ATOM   3096  HG1 GLU A 349     -27.067  58.497  -4.822  1.00  0.00           H
ATOM   3097  HG2 GLU A 349     -26.388  60.170  -4.808  1.00  0.00           H
ATOM   3098  N   GLY A 350     -23.393  60.454  -8.184  1.00  0.00           N
ATOM   3099  CA  GLY A 350     -22.126  60.346  -8.951  1.00  0.00           C
ATOM   3100  C   GLY A 350     -20.884  60.267  -8.004  1.00  0.00           C
ATOM   3101  O   GLY A 350     -20.983  60.036  -6.777  1.00  0.00           O
ATOM   3102  HN  GLY A 350     -23.725  61.383  -8.037  1.00  0.00           H
ATOM   3103  HA1 GLY A 350     -22.063  61.250  -9.540  1.00  0.00           H
ATOM   3104  HA2 GLY A 350     -22.086  59.374  -9.420  1.00  0.00           H
ATOM   3105  N   ASP A 351     -19.682  60.462  -8.501  1.00  0.00           N
ATOM   3106  CA  ASP A 351     -18.408  60.525  -7.829  1.00  0.00           C
ATOM   3107  C   ASP A 351     -17.552  61.454  -8.625  1.00  0.00           C
ATOM   3108  O   ASP A 351     -17.599  61.352  -9.854  1.00  0.00           O
ATOM   3109  CB  ASP A 351     -17.818  59.122  -7.688  1.00  0.00           C
ATOM   3110  CG  ASP A 351     -16.713  59.047  -6.676  1.00  0.00           C
ATOM   3111  OD1 ASP A 351     -16.250  60.182  -6.267  1.00  0.00           O
ATOM   3112  OD2 ASP A 351     -16.265  57.926  -6.387  1.00  0.00           O
ATOM   3113  HN  ASP A 351     -19.596  60.757  -9.449  1.00  0.00           H
ATOM   3114  HA  ASP A 351     -18.487  60.943  -6.836  1.00  0.00           H
ATOM   3115  HB1 ASP A 351     -17.597  58.675  -8.681  1.00  0.00           H
ATOM   3116  HB2 ASP A 351     -18.614  58.462  -7.280  1.00  0.00           H
ATOM   3117  N   ASN A 352     -16.804  62.402  -8.002  1.00  0.00           N
ATOM   3118  CA  ASN A 352     -15.896  63.199  -8.683  1.00  0.00           C
ATOM   3119  C   ASN A 352     -14.421  62.889  -8.341  1.00  0.00           C
ATOM   3120  O   ASN A 352     -13.510  63.744  -8.500  1.00  0.00           O
ATOM   3121  CB  ASN A 352     -16.383  64.661  -8.389  1.00  0.00           C
ATOM   3122  CG  ASN A 352     -15.952  65.220  -7.016  1.00  0.00           C
ATOM   3123  ND2 ASN A 352     -15.913  66.555  -6.918  1.00  0.00           N
ATOM   3124  OD1 ASN A 352     -15.666  64.551  -6.031  1.00  0.00           O
ATOM   3125  HN  ASN A 352     -16.899  62.375  -7.010  1.00  0.00           H
ATOM   3126  HA  ASN A 352     -16.002  63.070  -9.751  1.00  0.00           H
ATOM   3127  HB1 ASN A 352     -17.485  64.742  -8.503  1.00  0.00           H
ATOM   3128  HB2 ASN A 352     -16.033  65.344  -9.192  1.00  0.00           H
ATOM   3129 1HD2 ASN A 352     -15.874  66.989  -6.018  1.00  0.00           H
ATOM   3130 2HD2 ASN A 352     -15.858  67.046  -7.787  1.00  0.00           H
ATOM   3131  N   ILE A 353     -14.139  61.741  -7.661  1.00  0.00           N
ATOM   3132  CA  ILE A 353     -12.824  61.255  -7.381  1.00  0.00           C
ATOM   3133  C   ILE A 353     -12.659  60.036  -8.315  1.00  0.00           C
ATOM   3134  O   ILE A 353     -11.848  60.050  -9.223  1.00  0.00           O
ATOM   3135  CB  ILE A 353     -12.607  60.945  -5.936  1.00  0.00           C
ATOM   3136  CG1 ILE A 353     -12.962  62.211  -5.098  1.00  0.00           C
ATOM   3137  CG2 ILE A 353     -11.159  60.400  -5.672  1.00  0.00           C
ATOM   3138  CD  ILE A 353     -13.119  61.969  -3.610  1.00  0.00           C
ATOM   3139  HN  ILE A 353     -14.776  61.125  -7.203  1.00  0.00           H
ATOM   3140  HA  ILE A 353     -12.082  61.975  -7.695  1.00  0.00           H
ATOM   3141  HB  ILE A 353     -13.336  60.130  -5.738  1.00  0.00           H
ATOM   3142 1HG1 ILE A 353     -13.859  62.734  -5.494  1.00  0.00           H
ATOM   3143 2HG1 ILE A 353     -12.127  62.943  -5.130  1.00  0.00           H
ATOM   3144 1HG2 ILE A 353     -10.379  61.124  -5.990  1.00  0.00           H
ATOM   3145 2HG2 ILE A 353     -11.047  59.423  -6.188  1.00  0.00           H
ATOM   3146 3HG2 ILE A 353     -10.917  60.263  -4.596  1.00  0.00           H
ATOM   3147  HD1 ILE A 353     -12.252  61.375  -3.249  1.00  0.00           H
ATOM   3148  HD2 ILE A 353     -13.988  61.296  -3.443  1.00  0.00           H
ATOM   3149  HD3 ILE A 353     -13.141  62.937  -3.067  1.00  0.00           H
ATOM   3150  N   SER A 354     -13.389  58.927  -8.213  1.00  0.00           N
ATOM   3151  CA  SER A 354     -13.221  57.720  -9.105  1.00  0.00           C
ATOM   3152  C   SER A 354     -13.840  58.074 -10.520  1.00  0.00           C
ATOM   3153  O   SER A 354     -13.416  57.729 -11.621  1.00  0.00           O
ATOM   3154  CB  SER A 354     -13.972  56.388  -8.596  1.00  0.00           C
ATOM   3155  OG  SER A 354     -15.380  56.494  -8.523  1.00  0.00           O
ATOM   3156  HN  SER A 354     -13.990  58.826  -7.424  1.00  0.00           H
ATOM   3157  HA  SER A 354     -12.182  57.455  -9.237  1.00  0.00           H
ATOM   3158  HB1 SER A 354     -13.543  56.176  -7.593  1.00  0.00           H
ATOM   3159  HB2 SER A 354     -13.894  55.528  -9.295  1.00  0.00           H
ATOM   3160  HG1 SER A 354     -15.555  56.981  -7.715  1.00  0.00           H
ATOM   3161  N   GLY A 355     -14.951  58.796 -10.429  1.00  0.00           N
ATOM   3162  CA  GLY A 355     -15.835  59.242 -11.567  1.00  0.00           C
ATOM   3163  C   GLY A 355     -16.909  58.204 -11.909  1.00  0.00           C
ATOM   3164  O   GLY A 355     -17.533  58.285 -12.983  1.00  0.00           O
ATOM   3165  HN  GLY A 355     -15.333  59.093  -9.557  1.00  0.00           H
ATOM   3166  HA1 GLY A 355     -15.170  59.270 -12.418  1.00  0.00           H
ATOM   3167  HA2 GLY A 355     -16.290  60.202 -11.369  1.00  0.00           H
ATOM   3168  N   VAL A 356     -17.124  57.206 -11.001  1.00  0.00           N
ATOM   3169  CA  VAL A 356     -17.869  56.071 -11.371  1.00  0.00           C
ATOM   3170  C   VAL A 356     -18.981  55.937 -10.297  1.00  0.00           C
ATOM   3171  O   VAL A 356     -18.727  55.704  -9.142  1.00  0.00           O
ATOM   3172  CB  VAL A 356     -17.061  54.782 -11.389  1.00  0.00           C
ATOM   3173  CG1 VAL A 356     -18.027  53.659 -11.933  1.00  0.00           C
ATOM   3174  CG2 VAL A 356     -15.915  54.871 -12.453  1.00  0.00           C
ATOM   3175  HN  VAL A 356     -16.770  57.214 -10.069  1.00  0.00           H
ATOM   3176  HA  VAL A 356     -18.276  56.225 -12.359  1.00  0.00           H
ATOM   3177  HB  VAL A 356     -16.643  54.578 -10.380  1.00  0.00           H
ATOM   3178 1HG1 VAL A 356     -18.885  53.499 -11.246  1.00  0.00           H
ATOM   3179 2HG1 VAL A 356     -17.481  52.694 -12.012  1.00  0.00           H
ATOM   3180 3HG1 VAL A 356     -18.390  53.926 -12.948  1.00  0.00           H
ATOM   3181 1HG2 VAL A 356     -15.113  55.563 -12.116  1.00  0.00           H
ATOM   3182 2HG2 VAL A 356     -16.215  55.141 -13.488  1.00  0.00           H
ATOM   3183 3HG2 VAL A 356     -15.375  53.911 -12.596  1.00  0.00           H
ATOM   3184  N   CYS A 357     -20.266  56.048 -10.702  1.00  0.00           N
ATOM   3185  CA  CYS A 357     -21.482  56.113  -9.869  1.00  0.00           C
ATOM   3186  C   CYS A 357     -21.796  54.913  -9.013  1.00  0.00           C
ATOM   3187  O   CYS A 357     -21.942  53.842  -9.569  1.00  0.00           O
ATOM   3188  CB  CYS A 357     -22.619  56.651 -10.814  1.00  0.00           C
ATOM   3189  SG  CYS A 357     -22.205  58.105 -11.799  1.00  0.00           S
ATOM   3190  HN  CYS A 357     -20.493  56.060 -11.672  1.00  0.00           H
ATOM   3191  HA  CYS A 357     -21.264  56.821  -9.084  1.00  0.00           H
ATOM   3192  HB1 CYS A 357     -23.480  56.823 -10.133  1.00  0.00           H
ATOM   3193  HB2 CYS A 357     -22.827  55.793 -11.489  1.00  0.00           H
ATOM   3194  N   PHE A 358     -22.006  55.225  -7.694  1.00  0.00           N
ATOM   3195  CA  PHE A 358     -22.291  54.343  -6.632  1.00  0.00           C
ATOM   3196  C   PHE A 358     -22.834  55.299  -5.538  1.00  0.00           C
ATOM   3197  O   PHE A 358     -22.682  56.522  -5.574  1.00  0.00           O
ATOM   3198  CB  PHE A 358     -20.967  53.614  -6.089  1.00  0.00           C
ATOM   3199  CG  PHE A 358     -21.345  52.474  -5.218  1.00  0.00           C
ATOM   3200  CD1 PHE A 358     -22.208  51.443  -5.657  1.00  0.00           C
ATOM   3201  CD2 PHE A 358     -20.682  52.295  -3.995  1.00  0.00           C
ATOM   3202  CE1 PHE A 358     -22.512  50.311  -4.912  1.00  0.00           C
ATOM   3203  CE2 PHE A 358     -20.992  51.219  -3.222  1.00  0.00           C
ATOM   3204  CZ  PHE A 358     -21.908  50.190  -3.702  1.00  0.00           C
ATOM   3205  HN  PHE A 358     -22.066  56.137  -7.295  1.00  0.00           H
ATOM   3206  HA  PHE A 358     -23.067  53.703  -7.025  1.00  0.00           H
ATOM   3207  HB1 PHE A 358     -20.368  54.403  -5.585  1.00  0.00           H
ATOM   3208  HB2 PHE A 358     -20.459  53.218  -6.993  1.00  0.00           H
ATOM   3209  HD1 PHE A 358     -22.683  51.540  -6.621  1.00  0.00           H
ATOM   3210  HD2 PHE A 358     -19.896  52.956  -3.663  1.00  0.00           H
ATOM   3211  HE1 PHE A 358     -23.156  49.532  -5.294  1.00  0.00           H
ATOM   3212  HE2 PHE A 358     -20.517  51.200  -2.254  1.00  0.00           H
ATOM   3213  HZ  PHE A 358     -22.062  49.271  -3.153  1.00  0.00           H
ATOM   3214  N   VAL A 359     -23.511  54.699  -4.505  1.00  0.00           N
ATOM   3215  CA  VAL A 359     -23.964  55.237  -3.203  1.00  0.00           C
ATOM   3216  C   VAL A 359     -23.001  56.028  -2.398  1.00  0.00           C
ATOM   3217  O   VAL A 359     -21.779  55.693  -2.301  1.00  0.00           O
ATOM   3218  CB  VAL A 359     -24.696  54.186  -2.373  1.00  0.00           C
ATOM   3219  CG1 VAL A 359     -26.043  53.955  -3.119  1.00  0.00           C
ATOM   3220  CG2 VAL A 359     -23.810  52.922  -2.175  1.00  0.00           C
ATOM   3221  HN  VAL A 359     -23.701  53.728  -4.620  1.00  0.00           H
ATOM   3222  HA  VAL A 359     -24.749  55.951  -3.406  1.00  0.00           H
ATOM   3223  HB  VAL A 359     -25.024  54.536  -1.370  1.00  0.00           H
ATOM   3224 1HG1 VAL A 359     -26.662  54.877  -3.088  1.00  0.00           H
ATOM   3225 2HG1 VAL A 359     -26.662  53.194  -2.597  1.00  0.00           H
ATOM   3226 3HG1 VAL A 359     -25.836  53.457  -4.091  1.00  0.00           H
ATOM   3227 1HG2 VAL A 359     -24.417  52.068  -1.804  1.00  0.00           H
ATOM   3228 2HG2 VAL A 359     -22.983  53.095  -1.455  1.00  0.00           H
ATOM   3229 3HG2 VAL A 359     -23.308  52.526  -3.082  1.00  0.00           H
ATOM   3230  N   GLY A 360     -23.557  57.159  -1.817  1.00  0.00           N
ATOM   3231  CA  GLY A 360     -22.848  58.018  -0.854  1.00  0.00           C
ATOM   3232  C   GLY A 360     -21.950  59.070  -1.514  1.00  0.00           C
ATOM   3233  O   GLY A 360     -20.775  59.276  -1.095  1.00  0.00           O
ATOM   3234  HN  GLY A 360     -24.525  57.307  -2.007  1.00  0.00           H
ATOM   3235  HA1 GLY A 360     -22.350  57.333  -0.185  1.00  0.00           H
ATOM   3236  HA2 GLY A 360     -23.606  58.617  -0.369  1.00  0.00           H
ATOM   3237  N   LEU A 361     -22.432  59.837  -2.515  1.00  0.00           N
ATOM   3238  CA  LEU A 361     -21.870  61.120  -2.967  1.00  0.00           C
ATOM   3239  C   LEU A 361     -22.284  62.096  -1.892  1.00  0.00           C
ATOM   3240  O   LEU A 361     -21.443  62.945  -1.566  1.00  0.00           O
ATOM   3241  CB  LEU A 361     -22.563  61.633  -4.269  1.00  0.00           C
ATOM   3242  CG  LEU A 361     -22.132  62.999  -4.749  1.00  0.00           C
ATOM   3243  CD1 LEU A 361     -20.640  62.991  -5.109  1.00  0.00           C
ATOM   3244  CD2 LEU A 361     -23.013  63.487  -5.932  1.00  0.00           C
ATOM   3245  HN  LEU A 361     -23.361  59.751  -2.867  1.00  0.00           H
ATOM   3246  HA  LEU A 361     -20.817  60.935  -3.118  1.00  0.00           H
ATOM   3247  HB1 LEU A 361     -23.656  61.492  -4.131  1.00  0.00           H
ATOM   3248  HB2 LEU A 361     -22.277  61.099  -5.200  1.00  0.00           H
ATOM   3249  HG  LEU A 361     -22.251  63.721  -3.912  1.00  0.00           H
ATOM   3250 1HD1 LEU A 361     -20.316  62.071  -5.640  1.00  0.00           H
ATOM   3251 2HD1 LEU A 361     -20.020  63.129  -4.198  1.00  0.00           H
ATOM   3252 3HD1 LEU A 361     -20.466  63.838  -5.806  1.00  0.00           H
ATOM   3253 1HD2 LEU A 361     -22.913  62.948  -6.898  1.00  0.00           H
ATOM   3254 2HD2 LEU A 361     -22.736  64.558  -6.031  1.00  0.00           H
ATOM   3255 3HD2 LEU A 361     -24.092  63.563  -5.679  1.00  0.00           H
ATOM   3256  N   TYR A 362     -23.520  62.009  -1.340  1.00  0.00           N
ATOM   3257  CA  TYR A 362     -23.934  62.700  -0.169  1.00  0.00           C
ATOM   3258  C   TYR A 362     -25.204  62.162   0.469  1.00  0.00           C
ATOM   3259  O   TYR A 362     -25.490  62.484   1.611  1.00  0.00           O
ATOM   3260  CB  TYR A 362     -24.130  64.213  -0.436  1.00  0.00           C
ATOM   3261  CG  TYR A 362     -24.555  65.042   0.723  1.00  0.00           C
ATOM   3262  CD1 TYR A 362     -23.795  65.285   1.884  1.00  0.00           C
ATOM   3263  CD2 TYR A 362     -25.897  65.642   0.581  1.00  0.00           C
ATOM   3264  CE1 TYR A 362     -24.254  66.275   2.788  1.00  0.00           C
ATOM   3265  CE2 TYR A 362     -26.283  66.606   1.522  1.00  0.00           C
ATOM   3266  CZ  TYR A 362     -25.474  66.954   2.604  1.00  0.00           C
ATOM   3267  OH  TYR A 362     -25.971  67.978   3.417  1.00  0.00           O
ATOM   3268  HN  TYR A 362     -24.223  61.401  -1.703  1.00  0.00           H
ATOM   3269  HA  TYR A 362     -23.176  62.542   0.585  1.00  0.00           H
ATOM   3270  HB1 TYR A 362     -24.817  64.288  -1.306  1.00  0.00           H
ATOM   3271  HB2 TYR A 362     -23.161  64.632  -0.785  1.00  0.00           H
ATOM   3272  HD1 TYR A 362     -22.841  64.793   2.002  1.00  0.00           H
ATOM   3273  HD2 TYR A 362     -26.649  65.447  -0.170  1.00  0.00           H
ATOM   3274  HE1 TYR A 362     -23.765  66.656   3.673  1.00  0.00           H
ATOM   3275  HE2 TYR A 362     -27.311  66.926   1.450  1.00  0.00           H
ATOM   3276  HH  TYR A 362     -26.738  68.353   2.977  1.00  0.00           H
ATOM   3277  N   ASP A 363     -25.979  61.185  -0.134  1.00  0.00           N
ATOM   3278  CA  ASP A 363     -27.162  60.616   0.487  1.00  0.00           C
ATOM   3279  C   ASP A 363     -26.854  59.593   1.609  1.00  0.00           C
ATOM   3280  O   ASP A 363     -26.050  58.685   1.575  1.00  0.00           O
ATOM   3281  CB  ASP A 363     -28.079  59.951  -0.567  1.00  0.00           C
ATOM   3282  CG  ASP A 363     -29.450  59.532  -0.083  1.00  0.00           C
ATOM   3283  OD1 ASP A 363     -30.035  58.588  -0.639  1.00  0.00           O
ATOM   3284  OD2 ASP A 363     -30.005  60.256   0.784  1.00  0.00           O
ATOM   3285  HN  ASP A 363     -25.726  60.665  -0.947  1.00  0.00           H
ATOM   3286  HA  ASP A 363     -27.686  61.464   0.904  1.00  0.00           H
ATOM   3287  HB1 ASP A 363     -27.534  59.045  -0.907  1.00  0.00           H
ATOM   3288  HB2 ASP A 363     -28.303  60.624  -1.422  1.00  0.00           H
ATOM   3289  N   LEU A 364     -27.674  59.647   2.760  1.00  0.00           N
ATOM   3290  CA  LEU A 364     -27.732  58.700   3.869  1.00  0.00           C
ATOM   3291  C   LEU A 364     -28.990  57.764   3.615  1.00  0.00           C
ATOM   3292  O   LEU A 364     -28.913  56.555   3.864  1.00  0.00           O
ATOM   3293  CB  LEU A 364     -27.796  59.318   5.306  1.00  0.00           C
ATOM   3294  CG  LEU A 364     -26.672  60.306   5.541  1.00  0.00           C
ATOM   3295  CD1 LEU A 364     -26.767  61.239   6.710  1.00  0.00           C
ATOM   3296  CD2 LEU A 364     -25.277  59.611   5.523  1.00  0.00           C
ATOM   3297  HN  LEU A 364     -28.344  60.380   2.844  1.00  0.00           H
ATOM   3298  HA  LEU A 364     -26.885  58.045   3.727  1.00  0.00           H
ATOM   3299  HB1 LEU A 364     -27.751  58.490   6.047  1.00  0.00           H
ATOM   3300  HB2 LEU A 364     -28.740  59.875   5.480  1.00  0.00           H
ATOM   3301  HG  LEU A 364     -26.731  61.064   4.731  1.00  0.00           H
ATOM   3302 1HD1 LEU A 364     -27.797  61.633   6.847  1.00  0.00           H
ATOM   3303 2HD1 LEU A 364     -26.087  62.114   6.636  1.00  0.00           H
ATOM   3304 3HD1 LEU A 364     -26.498  60.734   7.663  1.00  0.00           H
ATOM   3305 1HD2 LEU A 364     -25.216  58.826   6.307  1.00  0.00           H
ATOM   3306 2HD2 LEU A 364     -24.421  60.302   5.677  1.00  0.00           H
ATOM   3307 3HD2 LEU A 364     -25.017  59.217   4.517  1.00  0.00           H
ATOM   3308  N   ASP A 365     -30.155  58.264   3.126  1.00  0.00           N
ATOM   3309  CA  ASP A 365     -31.385  57.619   3.037  1.00  0.00           C
ATOM   3310  C   ASP A 365     -31.308  56.284   2.199  1.00  0.00           C
ATOM   3311  O   ASP A 365     -31.741  55.192   2.579  1.00  0.00           O
ATOM   3312  CB  ASP A 365     -32.471  58.523   2.500  1.00  0.00           C
ATOM   3313  CG  ASP A 365     -32.769  59.748   3.346  1.00  0.00           C
ATOM   3314  OD1 ASP A 365     -32.017  60.182   4.236  1.00  0.00           O
ATOM   3315  OD2 ASP A 365     -33.778  60.341   3.030  1.00  0.00           O
ATOM   3316  HN  ASP A 365     -30.243  59.198   2.791  1.00  0.00           H
ATOM   3317  HA  ASP A 365     -31.628  57.405   4.067  1.00  0.00           H
ATOM   3318  HB1 ASP A 365     -33.393  57.904   2.535  1.00  0.00           H
ATOM   3319  HB2 ASP A 365     -32.278  58.725   1.425  1.00  0.00           H
ATOM   3320  N   ALA A 366     -30.718  56.357   0.982  1.00  0.00           N
ATOM   3321  CA  ALA A 366     -30.532  55.260   0.103  1.00  0.00           C
ATOM   3322  C   ALA A 366     -29.593  54.242   0.712  1.00  0.00           C
ATOM   3323  O   ALA A 366     -29.922  53.066   0.659  1.00  0.00           O
ATOM   3324  CB  ALA A 366     -30.179  55.623  -1.386  1.00  0.00           C
ATOM   3325  HN  ALA A 366     -30.312  57.184   0.601  1.00  0.00           H
ATOM   3326  HA  ALA A 366     -31.482  54.747   0.082  1.00  0.00           H
ATOM   3327  HB1 ALA A 366     -29.119  55.951  -1.345  1.00  0.00           H
ATOM   3328  HB2 ALA A 366     -30.848  56.457  -1.687  1.00  0.00           H
ATOM   3329  HB3 ALA A 366     -30.227  54.791  -2.119  1.00  0.00           H
ATOM   3330  N   SER A 367     -28.432  54.655   1.333  1.00  0.00           N
ATOM   3331  CA  SER A 367     -27.698  53.722   2.105  1.00  0.00           C
ATOM   3332  C   SER A 367     -28.476  53.052   3.260  1.00  0.00           C
ATOM   3333  O   SER A 367     -28.477  51.799   3.351  1.00  0.00           O
ATOM   3334  CB  SER A 367     -26.348  54.287   2.561  1.00  0.00           C
ATOM   3335  OG  SER A 367     -25.573  54.682   1.441  1.00  0.00           O
ATOM   3336  HN  SER A 367     -28.132  55.603   1.257  1.00  0.00           H
ATOM   3337  HA  SER A 367     -27.498  52.889   1.447  1.00  0.00           H
ATOM   3338  HB1 SER A 367     -25.684  53.626   3.158  1.00  0.00           H
ATOM   3339  HB2 SER A 367     -26.481  55.212   3.162  1.00  0.00           H
ATOM   3340  HG1 SER A 367     -26.017  55.297   0.853  1.00  0.00           H
ATOM   3341  N   ARG A 368     -29.221  53.773   4.178  1.00  0.00           N
ATOM   3342  CA  ARG A 368     -29.964  53.198   5.263  1.00  0.00           C
ATOM   3343  C   ARG A 368     -31.073  52.295   4.797  1.00  0.00           C
ATOM   3344  O   ARG A 368     -31.171  51.151   5.269  1.00  0.00           O
ATOM   3345  CB  ARG A 368     -30.487  54.317   6.225  1.00  0.00           C
ATOM   3346  CG  ARG A 368     -29.422  55.175   6.826  1.00  0.00           C
ATOM   3347  CD  ARG A 368     -30.024  56.114   7.881  1.00  0.00           C
ATOM   3348  NE  ARG A 368     -28.869  56.653   8.681  1.00  0.00           N
ATOM   3349  CZ  ARG A 368     -28.950  57.312   9.830  1.00  0.00           C
ATOM   3350  NH1 ARG A 368     -30.079  57.789  10.353  1.00  0.00           N
ATOM   3351  NH2 ARG A 368     -27.862  57.747  10.427  1.00  0.00           N
ATOM   3352  HN  ARG A 368     -29.197  54.770   4.172  1.00  0.00           H
ATOM   3353  HA  ARG A 368     -29.351  52.512   5.829  1.00  0.00           H
ATOM   3354  HB1 ARG A 368     -31.112  53.880   7.033  1.00  0.00           H
ATOM   3355  HB2 ARG A 368     -31.055  55.004   5.562  1.00  0.00           H
ATOM   3356  HG1 ARG A 368     -28.831  55.818   6.140  1.00  0.00           H
ATOM   3357  HG2 ARG A 368     -28.767  54.459   7.367  1.00  0.00           H
ATOM   3358  HD1 ARG A 368     -30.755  55.646   8.576  1.00  0.00           H
ATOM   3359  HD2 ARG A 368     -30.535  56.946   7.353  1.00  0.00           H
ATOM   3360  HE  ARG A 368     -27.952  56.392   8.377  1.00  0.00           H
ATOM   3361 1HH1 ARG A 368     -30.939  57.409  10.011  1.00  0.00           H
ATOM   3362 2HH1 ARG A 368     -30.044  58.207  11.261  1.00  0.00           H
ATOM   3363 1HH2 ARG A 368     -27.045  57.862   9.861  1.00  0.00           H
ATOM   3364 2HH2 ARG A 368     -27.979  58.573  10.978  1.00  0.00           H
ATOM   3365  N   TYR A 369     -31.943  52.760   3.809  1.00  0.00           N
ATOM   3366  CA  TYR A 369     -33.100  52.020   3.382  1.00  0.00           C
ATOM   3367  C   TYR A 369     -32.768  50.855   2.439  1.00  0.00           C
ATOM   3368  O   TYR A 369     -33.410  49.821   2.502  1.00  0.00           O
ATOM   3369  CB  TYR A 369     -34.252  52.993   2.898  1.00  0.00           C
ATOM   3370  CG  TYR A 369     -34.963  53.730   4.043  1.00  0.00           C
ATOM   3371  CD1 TYR A 369     -36.063  53.122   4.652  1.00  0.00           C
ATOM   3372  CD2 TYR A 369     -34.535  55.019   4.508  1.00  0.00           C
ATOM   3373  CE1 TYR A 369     -36.682  53.737   5.702  1.00  0.00           C
ATOM   3374  CE2 TYR A 369     -35.108  55.599   5.629  1.00  0.00           C
ATOM   3375  CZ  TYR A 369     -36.174  54.979   6.281  1.00  0.00           C
ATOM   3376  OH  TYR A 369     -36.717  55.748   7.264  1.00  0.00           O
ATOM   3377  HN  TYR A 369     -31.977  53.726   3.563  1.00  0.00           H
ATOM   3378  HA  TYR A 369     -33.557  51.526   4.226  1.00  0.00           H
ATOM   3379  HB1 TYR A 369     -34.991  52.549   2.196  1.00  0.00           H
ATOM   3380  HB2 TYR A 369     -33.803  53.840   2.337  1.00  0.00           H
ATOM   3381  HD1 TYR A 369     -36.333  52.110   4.391  1.00  0.00           H
ATOM   3382  HD2 TYR A 369     -33.624  55.337   4.020  1.00  0.00           H
ATOM   3383  HE1 TYR A 369     -37.617  53.326   6.055  1.00  0.00           H
ATOM   3384  HE2 TYR A 369     -34.677  56.545   5.925  1.00  0.00           H
ATOM   3385  HH  TYR A 369     -36.044  55.911   7.929  1.00  0.00           H
ATOM   3386  N   PHE A 370     -31.775  50.984   1.534  1.00  0.00           N
ATOM   3387  CA  PHE A 370     -31.721  50.060   0.372  1.00  0.00           C
ATOM   3388  C   PHE A 370     -30.393  49.384   0.290  1.00  0.00           C
ATOM   3389  O   PHE A 370     -30.218  48.558  -0.581  1.00  0.00           O
ATOM   3390  CB  PHE A 370     -32.162  50.902  -0.845  1.00  0.00           C
ATOM   3391  CG  PHE A 370     -33.601  51.140  -0.819  1.00  0.00           C
ATOM   3392  CD1 PHE A 370     -34.352  50.127  -1.365  1.00  0.00           C
ATOM   3393  CD2 PHE A 370     -34.149  52.389  -0.427  1.00  0.00           C
ATOM   3394  CE1 PHE A 370     -35.763  50.232  -1.431  1.00  0.00           C
ATOM   3395  CE2 PHE A 370     -35.540  52.520  -0.525  1.00  0.00           C
ATOM   3396  CZ  PHE A 370     -36.335  51.437  -1.014  1.00  0.00           C
ATOM   3397  HN  PHE A 370     -31.208  51.803   1.568  1.00  0.00           H
ATOM   3398  HA  PHE A 370     -32.383  49.213   0.473  1.00  0.00           H
ATOM   3399  HB1 PHE A 370     -31.979  50.337  -1.784  1.00  0.00           H
ATOM   3400  HB2 PHE A 370     -31.715  51.913  -0.950  1.00  0.00           H
ATOM   3401  HD1 PHE A 370     -33.955  49.184  -1.710  1.00  0.00           H
ATOM   3402  HD2 PHE A 370     -33.498  53.223  -0.209  1.00  0.00           H
ATOM   3403  HE1 PHE A 370     -36.388  49.396  -1.708  1.00  0.00           H
ATOM   3404  HE2 PHE A 370     -36.070  53.417  -0.241  1.00  0.00           H
ATOM   3405  HZ  PHE A 370     -37.402  51.599  -1.018  1.00  0.00           H
ATOM   3406  N   VAL A 371     -29.441  49.582   1.174  1.00  0.00           N
ATOM   3407  CA  VAL A 371     -28.138  48.993   1.222  1.00  0.00           C
ATOM   3408  C   VAL A 371     -28.264  48.303   2.605  1.00  0.00           C
ATOM   3409  O   VAL A 371     -28.525  47.078   2.670  1.00  0.00           O
ATOM   3410  CB  VAL A 371     -26.821  49.904   1.160  1.00  0.00           C
ATOM   3411  CG1 VAL A 371     -25.591  48.940   1.349  1.00  0.00           C
ATOM   3412  CG2 VAL A 371     -26.734  50.618  -0.175  1.00  0.00           C
ATOM   3413  HN  VAL A 371     -29.591  50.266   1.884  1.00  0.00           H
ATOM   3414  HA  VAL A 371     -27.981  48.215   0.490  1.00  0.00           H
ATOM   3415  HB  VAL A 371     -26.840  50.668   1.968  1.00  0.00           H
ATOM   3416 1HG1 VAL A 371     -24.689  49.565   1.171  1.00  0.00           H
ATOM   3417 2HG1 VAL A 371     -25.652  48.137   0.584  1.00  0.00           H
ATOM   3418 3HG1 VAL A 371     -25.549  48.590   2.402  1.00  0.00           H
ATOM   3419 1HG2 VAL A 371     -26.729  49.965  -1.074  1.00  0.00           H
ATOM   3420 2HG2 VAL A 371     -25.730  51.092  -0.187  1.00  0.00           H
ATOM   3421 3HG2 VAL A 371     -27.588  51.305  -0.356  1.00  0.00           H
ATOM   3422  N   LEU A 372     -28.054  49.030   3.738  1.00  0.00           N
ATOM   3423  CA  LEU A 372     -27.797  48.591   5.129  1.00  0.00           C
ATOM   3424  C   LEU A 372     -28.919  47.840   5.763  1.00  0.00           C
ATOM   3425  O   LEU A 372     -28.632  46.862   6.439  1.00  0.00           O
ATOM   3426  CB  LEU A 372     -27.373  49.681   6.102  1.00  0.00           C
ATOM   3427  CG  LEU A 372     -26.160  50.624   5.749  1.00  0.00           C
ATOM   3428  CD1 LEU A 372     -26.195  51.725   6.839  1.00  0.00           C
ATOM   3429  CD2 LEU A 372     -24.778  49.904   5.769  1.00  0.00           C
ATOM   3430  HN  LEU A 372     -27.975  50.019   3.644  1.00  0.00           H
ATOM   3431  HA  LEU A 372     -27.004  47.861   5.056  1.00  0.00           H
ATOM   3432  HB1 LEU A 372     -27.080  49.325   7.114  1.00  0.00           H
ATOM   3433  HB2 LEU A 372     -28.177  50.447   6.092  1.00  0.00           H
ATOM   3434  HG  LEU A 372     -26.306  51.082   4.748  1.00  0.00           H
ATOM   3435 1HD1 LEU A 372     -25.436  52.536   6.835  1.00  0.00           H
ATOM   3436 2HD1 LEU A 372     -26.018  51.196   7.800  1.00  0.00           H
ATOM   3437 3HD1 LEU A 372     -27.186  52.227   6.791  1.00  0.00           H
ATOM   3438 1HD2 LEU A 372     -24.787  49.076   5.029  1.00  0.00           H
ATOM   3439 2HD2 LEU A 372     -24.602  49.463   6.774  1.00  0.00           H
ATOM   3440 3HD2 LEU A 372     -23.952  50.598   5.505  1.00  0.00           H
ATOM   3441  N   LEU A 373     -30.219  48.217   5.683  1.00  0.00           N
ATOM   3442  CA  LEU A 373     -31.262  47.257   6.075  1.00  0.00           C
ATOM   3443  C   LEU A 373     -31.457  45.921   5.223  1.00  0.00           C
ATOM   3444  O   LEU A 373     -31.405  44.918   5.892  1.00  0.00           O
ATOM   3445  CB  LEU A 373     -32.616  47.992   6.184  1.00  0.00           C
ATOM   3446  CG  LEU A 373     -33.961  47.244   6.451  1.00  0.00           C
ATOM   3447  CD1 LEU A 373     -33.971  46.184   7.583  1.00  0.00           C
ATOM   3448  CD2 LEU A 373     -34.945  48.316   6.696  1.00  0.00           C
ATOM   3449  HN  LEU A 373     -30.409  49.128   5.326  1.00  0.00           H
ATOM   3450  HA  LEU A 373     -31.090  46.972   7.101  1.00  0.00           H
ATOM   3451  HB1 LEU A 373     -32.767  48.664   5.313  1.00  0.00           H
ATOM   3452  HB2 LEU A 373     -32.487  48.629   7.084  1.00  0.00           H
ATOM   3453  HG  LEU A 373     -34.229  46.683   5.531  1.00  0.00           H
ATOM   3454 1HD1 LEU A 373     -35.023  45.825   7.566  1.00  0.00           H
ATOM   3455 2HD1 LEU A 373     -33.602  46.617   8.538  1.00  0.00           H
ATOM   3456 3HD1 LEU A 373     -33.297  45.315   7.419  1.00  0.00           H
ATOM   3457 1HD2 LEU A 373     -35.992  47.946   6.660  1.00  0.00           H
ATOM   3458 2HD2 LEU A 373     -34.858  49.041   5.859  1.00  0.00           H
ATOM   3459 3HD2 LEU A 373     -34.681  48.904   7.601  1.00  0.00           H
ATOM   3460  N   PRO A 374     -31.558  45.788   3.879  1.00  0.00           N
ATOM   3461  CA  PRO A 374     -31.575  44.466   3.184  1.00  0.00           C
ATOM   3462  C   PRO A 374     -30.325  43.690   3.351  1.00  0.00           C
ATOM   3463  O   PRO A 374     -30.312  42.458   3.528  1.00  0.00           O
ATOM   3464  CB  PRO A 374     -32.034  44.720   1.765  1.00  0.00           C
ATOM   3465  CG  PRO A 374     -31.838  46.225   1.597  1.00  0.00           C
ATOM   3466  CD  PRO A 374     -31.891  46.893   3.009  1.00  0.00           C
ATOM   3467  HA  PRO A 374     -32.330  43.795   3.566  1.00  0.00           H
ATOM   3468  HB1 PRO A 374     -33.120  44.489   1.707  1.00  0.00           H
ATOM   3469  HB2 PRO A 374     -31.530  44.158   0.950  1.00  0.00           H
ATOM   3470  HG1 PRO A 374     -30.822  46.489   1.232  1.00  0.00           H
ATOM   3471  HG2 PRO A 374     -32.527  46.786   0.930  1.00  0.00           H
ATOM   3472  HD1 PRO A 374     -31.160  47.729   2.988  1.00  0.00           H
ATOM   3473  HD2 PRO A 374     -32.874  47.353   3.247  1.00  0.00           H
ATOM   3474  N   LEU A 375     -29.124  44.410   3.191  1.00  0.00           N
ATOM   3475  CA  LEU A 375     -27.845  43.721   3.274  1.00  0.00           C
ATOM   3476  C   LEU A 375     -27.440  43.073   4.571  1.00  0.00           C
ATOM   3477  O   LEU A 375     -27.221  41.857   4.710  1.00  0.00           O
ATOM   3478  CB  LEU A 375     -26.780  44.651   2.609  1.00  0.00           C
ATOM   3479  CG  LEU A 375     -25.322  44.087   2.639  1.00  0.00           C
ATOM   3480  CD1 LEU A 375     -25.280  42.896   1.654  1.00  0.00           C
ATOM   3481  CD2 LEU A 375     -24.281  45.195   2.316  1.00  0.00           C
ATOM   3482  HN  LEU A 375     -29.134  45.404   3.109  1.00  0.00           H
ATOM   3483  HA  LEU A 375     -27.904  42.823   2.675  1.00  0.00           H
ATOM   3484  HB1 LEU A 375     -26.738  45.613   3.164  1.00  0.00           H
ATOM   3485  HB2 LEU A 375     -27.102  44.880   1.570  1.00  0.00           H
ATOM   3486  HG  LEU A 375     -25.024  43.684   3.630  1.00  0.00           H
ATOM   3487 1HD1 LEU A 375     -24.244  42.497   1.694  1.00  0.00           H
ATOM   3488 2HD1 LEU A 375     -25.488  43.237   0.617  1.00  0.00           H
ATOM   3489 3HD1 LEU A 375     -25.944  42.029   1.858  1.00  0.00           H
ATOM   3490 1HD2 LEU A 375     -24.312  45.984   3.099  1.00  0.00           H
ATOM   3491 2HD2 LEU A 375     -24.592  45.586   1.322  1.00  0.00           H
ATOM   3492 3HD2 LEU A 375     -23.250  44.821   2.139  1.00  0.00           H
ATOM   3493  N   CYS A 376     -27.655  43.876   5.656  1.00  0.00           N
ATOM   3494  CA  CYS A 376     -27.615  43.357   7.008  1.00  0.00           C
ATOM   3495  C   CYS A 376     -28.595  42.237   7.284  1.00  0.00           C
ATOM   3496  O   CYS A 376     -28.266  41.195   7.797  1.00  0.00           O
ATOM   3497  CB  CYS A 376     -27.718  44.408   8.080  1.00  0.00           C
ATOM   3498  SG  CYS A 376     -27.103  43.897   9.687  1.00  0.00           S
ATOM   3499  HN  CYS A 376     -27.909  44.831   5.524  1.00  0.00           H
ATOM   3500  HA  CYS A 376     -26.670  42.861   7.181  1.00  0.00           H
ATOM   3501  HB1 CYS A 376     -28.730  44.836   8.243  1.00  0.00           H
ATOM   3502  HB2 CYS A 376     -27.165  45.277   7.666  1.00  0.00           H
ATOM   3503  HG1 CYS A 376     -27.921  42.878   9.909  1.00  0.00           H
ATOM   3504  N   LEU A 377     -29.840  42.337   6.827  1.00  0.00           N
ATOM   3505  CA  LEU A 377     -30.861  41.294   6.951  1.00  0.00           C
ATOM   3506  C   LEU A 377     -30.490  39.988   6.371  1.00  0.00           C
ATOM   3507  O   LEU A 377     -30.511  38.974   7.009  1.00  0.00           O
ATOM   3508  CB  LEU A 377     -32.249  41.840   6.658  1.00  0.00           C
ATOM   3509  CG  LEU A 377     -33.418  40.928   6.907  1.00  0.00           C
ATOM   3510  CD1 LEU A 377     -34.759  41.678   6.922  1.00  0.00           C
ATOM   3511  CD2 LEU A 377     -33.722  39.649   6.035  1.00  0.00           C
ATOM   3512  HN  LEU A 377     -30.114  43.197   6.404  1.00  0.00           H
ATOM   3513  HA  LEU A 377     -30.864  41.036   8.000  1.00  0.00           H
ATOM   3514  HB1 LEU A 377     -32.327  42.113   5.584  1.00  0.00           H
ATOM   3515  HB2 LEU A 377     -32.284  42.810   7.199  1.00  0.00           H
ATOM   3516  HG  LEU A 377     -33.236  40.723   7.984  1.00  0.00           H
ATOM   3517 1HD1 LEU A 377     -34.802  42.620   7.510  1.00  0.00           H
ATOM   3518 2HD1 LEU A 377     -35.602  41.067   7.308  1.00  0.00           H
ATOM   3519 3HD1 LEU A 377     -34.962  41.884   5.849  1.00  0.00           H
ATOM   3520 1HD2 LEU A 377     -32.889  38.975   5.741  1.00  0.00           H
ATOM   3521 2HD2 LEU A 377     -34.054  40.047   5.052  1.00  0.00           H
ATOM   3522 3HD2 LEU A 377     -34.473  38.972   6.496  1.00  0.00           H
ATOM   3523  N   CYS A 378     -30.017  40.141   5.110  1.00  0.00           N
ATOM   3524  CA  CYS A 378     -29.659  38.936   4.293  1.00  0.00           C
ATOM   3525  C   CYS A 378     -28.524  38.209   4.998  1.00  0.00           C
ATOM   3526  O   CYS A 378     -28.626  36.988   5.149  1.00  0.00           O
ATOM   3527  CB  CYS A 378     -29.254  39.288   2.872  1.00  0.00           C
ATOM   3528  SG  CYS A 378     -28.858  37.888   1.807  1.00  0.00           S
ATOM   3529  HN  CYS A 378     -30.089  41.023   4.652  1.00  0.00           H
ATOM   3530  HA  CYS A 378     -30.550  38.325   4.289  1.00  0.00           H
ATOM   3531  HB1 CYS A 378     -28.379  39.972   2.875  1.00  0.00           H
ATOM   3532  HB2 CYS A 378     -30.152  39.812   2.481  1.00  0.00           H
ATOM   3533  HG1 CYS A 378     -27.539  37.862   1.925  1.00  0.00           H
ATOM   3534  N   VAL A 379     -27.532  38.930   5.473  1.00  0.00           N
ATOM   3535  CA  VAL A 379     -26.413  38.421   6.249  1.00  0.00           C
ATOM   3536  C   VAL A 379     -26.738  37.820   7.564  1.00  0.00           C
ATOM   3537  O   VAL A 379     -26.220  36.741   7.923  1.00  0.00           O
ATOM   3538  CB  VAL A 379     -25.324  39.515   6.398  1.00  0.00           C
ATOM   3539  CG1 VAL A 379     -24.297  38.933   7.409  1.00  0.00           C
ATOM   3540  CG2 VAL A 379     -24.714  39.492   5.004  1.00  0.00           C
ATOM   3541  HN  VAL A 379     -27.531  39.924   5.398  1.00  0.00           H
ATOM   3542  HA  VAL A 379     -25.912  37.645   5.690  1.00  0.00           H
ATOM   3543  HB  VAL A 379     -25.715  40.500   6.731  1.00  0.00           H
ATOM   3544 1HG1 VAL A 379     -24.664  38.962   8.457  1.00  0.00           H
ATOM   3545 2HG1 VAL A 379     -23.301  39.411   7.291  1.00  0.00           H
ATOM   3546 3HG1 VAL A 379     -24.067  37.885   7.122  1.00  0.00           H
ATOM   3547 1HG2 VAL A 379     -24.346  38.526   4.599  1.00  0.00           H
ATOM   3548 2HG2 VAL A 379     -23.873  40.210   4.895  1.00  0.00           H
ATOM   3549 3HG2 VAL A 379     -25.388  39.921   4.232  1.00  0.00           H
ATOM   3550  N   PHE A 380     -27.641  38.448   8.380  1.00  0.00           N
ATOM   3551  CA  PHE A 380     -28.075  37.878   9.612  1.00  0.00           C
ATOM   3552  C   PHE A 380     -28.816  36.578   9.386  1.00  0.00           C
ATOM   3553  O   PHE A 380     -28.653  35.594  10.146  1.00  0.00           O
ATOM   3554  CB  PHE A 380     -29.115  38.872  10.253  1.00  0.00           C
ATOM   3555  CG  PHE A 380     -29.720  38.273  11.543  1.00  0.00           C
ATOM   3556  CD1 PHE A 380     -28.912  38.417  12.691  1.00  0.00           C
ATOM   3557  CD2 PHE A 380     -30.931  37.747  11.536  1.00  0.00           C
ATOM   3558  CE1 PHE A 380     -29.524  38.196  13.937  1.00  0.00           C
ATOM   3559  CE2 PHE A 380     -31.489  37.419  12.755  1.00  0.00           C
ATOM   3560  CZ  PHE A 380     -30.792  37.641  13.987  1.00  0.00           C
ATOM   3561  HN  PHE A 380     -27.968  39.377   8.229  1.00  0.00           H
ATOM   3562  HA  PHE A 380     -27.192  37.678  10.199  1.00  0.00           H
ATOM   3563  HB1 PHE A 380     -29.890  39.054   9.477  1.00  0.00           H
ATOM   3564  HB2 PHE A 380     -28.628  39.847  10.467  1.00  0.00           H
ATOM   3565  HD1 PHE A 380     -27.979  38.958  12.634  1.00  0.00           H
ATOM   3566  HD2 PHE A 380     -31.494  37.656  10.619  1.00  0.00           H
ATOM   3567  HE1 PHE A 380     -28.926  38.174  14.835  1.00  0.00           H
ATOM   3568  HE2 PHE A 380     -32.417  36.872  12.834  1.00  0.00           H
ATOM   3569  HZ  PHE A 380     -31.149  37.242  14.925  1.00  0.00           H
ATOM   3570  N   VAL A 381     -29.671  36.513   8.342  1.00  0.00           N
ATOM   3571  CA  VAL A 381     -30.444  35.311   7.956  1.00  0.00           C
ATOM   3572  C   VAL A 381     -29.462  34.198   7.388  1.00  0.00           C
ATOM   3573  O   VAL A 381     -29.505  33.042   7.811  1.00  0.00           O
ATOM   3574  CB  VAL A 381     -31.735  35.608   7.105  1.00  0.00           C
ATOM   3575  CG1 VAL A 381     -32.251  34.355   6.371  1.00  0.00           C
ATOM   3576  CG2 VAL A 381     -32.750  36.258   8.016  1.00  0.00           C
ATOM   3577  HN  VAL A 381     -29.752  37.315   7.754  1.00  0.00           H
ATOM   3578  HA  VAL A 381     -30.905  34.861   8.823  1.00  0.00           H
ATOM   3579  HB  VAL A 381     -31.441  36.355   6.337  1.00  0.00           H
ATOM   3580 1HG1 VAL A 381     -33.239  34.555   5.906  1.00  0.00           H
ATOM   3581 2HG1 VAL A 381     -32.467  33.610   7.167  1.00  0.00           H
ATOM   3582 3HG1 VAL A 381     -31.564  34.057   5.550  1.00  0.00           H
ATOM   3583 1HG2 VAL A 381     -32.312  37.134   8.541  1.00  0.00           H
ATOM   3584 2HG2 VAL A 381     -33.127  35.592   8.821  1.00  0.00           H
ATOM   3585 3HG2 VAL A 381     -33.643  36.528   7.412  1.00  0.00           H
ATOM   3586  N   GLY A 382     -28.456  34.578   6.573  1.00  0.00           N
ATOM   3587  CA  GLY A 382     -27.443  33.659   6.032  1.00  0.00           C
ATOM   3588  C   GLY A 382     -26.546  32.910   7.058  1.00  0.00           C
ATOM   3589  O   GLY A 382     -26.439  31.663   7.138  1.00  0.00           O
ATOM   3590  HN  GLY A 382     -28.473  35.538   6.303  1.00  0.00           H
ATOM   3591  HA1 GLY A 382     -26.758  34.333   5.540  1.00  0.00           H
ATOM   3592  HA2 GLY A 382     -27.906  32.924   5.388  1.00  0.00           H
ATOM   3593  N   LEU A 383     -26.040  33.736   8.026  1.00  0.00           N
ATOM   3594  CA  LEU A 383     -25.421  33.251   9.236  1.00  0.00           C
ATOM   3595  C   LEU A 383     -26.394  32.443  10.147  1.00  0.00           C
ATOM   3596  O   LEU A 383     -26.021  31.329  10.544  1.00  0.00           O
ATOM   3597  CB  LEU A 383     -24.976  34.432  10.127  1.00  0.00           C
ATOM   3598  CG  LEU A 383     -23.836  35.239   9.551  1.00  0.00           C
ATOM   3599  CD1 LEU A 383     -23.388  36.531  10.227  1.00  0.00           C
ATOM   3600  CD2 LEU A 383     -22.664  34.340   9.221  1.00  0.00           C
ATOM   3601  HN  LEU A 383     -26.137  34.725   7.945  1.00  0.00           H
ATOM   3602  HA  LEU A 383     -24.626  32.567   8.975  1.00  0.00           H
ATOM   3603  HB1 LEU A 383     -24.706  34.107  11.155  1.00  0.00           H
ATOM   3604  HB2 LEU A 383     -25.838  35.117  10.273  1.00  0.00           H
ATOM   3605  HG  LEU A 383     -24.228  35.562   8.563  1.00  0.00           H
ATOM   3606 1HD1 LEU A 383     -22.909  36.157  11.157  1.00  0.00           H
ATOM   3607 2HD1 LEU A 383     -24.303  37.035  10.604  1.00  0.00           H
ATOM   3608 3HD1 LEU A 383     -22.816  37.287   9.647  1.00  0.00           H
ATOM   3609 1HD2 LEU A 383     -22.019  34.144  10.104  1.00  0.00           H
ATOM   3610 2HD2 LEU A 383     -22.069  34.952   8.509  1.00  0.00           H
ATOM   3611 3HD2 LEU A 383     -22.896  33.338   8.803  1.00  0.00           H
ATOM   3612  N   SER A 384     -27.629  32.856  10.404  1.00  0.00           N
ATOM   3613  CA  SER A 384     -28.551  31.996  11.054  1.00  0.00           C
ATOM   3614  C   SER A 384     -28.844  30.666  10.280  1.00  0.00           C
ATOM   3615  O   SER A 384     -28.817  29.585  10.971  1.00  0.00           O
ATOM   3616  CB  SER A 384     -29.959  32.670  11.108  1.00  0.00           C
ATOM   3617  OG  SER A 384     -29.990  33.783  12.000  1.00  0.00           O
ATOM   3618  HN  SER A 384     -27.898  33.768  10.105  1.00  0.00           H
ATOM   3619  HA  SER A 384     -28.215  31.757  12.052  1.00  0.00           H
ATOM   3620  HB1 SER A 384     -30.752  31.979  11.467  1.00  0.00           H
ATOM   3621  HB2 SER A 384     -30.275  33.105  10.136  1.00  0.00           H
ATOM   3622  HG1 SER A 384     -29.366  34.411  11.629  1.00  0.00           H
ATOM   3623  N   LEU A 385     -29.061  30.595   8.928  1.00  0.00           N
ATOM   3624  CA  LEU A 385     -29.218  29.430   8.145  1.00  0.00           C
ATOM   3625  C   LEU A 385     -27.944  28.449   8.216  1.00  0.00           C
ATOM   3626  O   LEU A 385     -28.069  27.248   8.323  1.00  0.00           O
ATOM   3627  CB  LEU A 385     -29.508  29.874   6.643  1.00  0.00           C
ATOM   3628  CG  LEU A 385     -30.907  30.540   6.508  1.00  0.00           C
ATOM   3629  CD1 LEU A 385     -30.820  31.267   5.182  1.00  0.00           C
ATOM   3630  CD2 LEU A 385     -32.060  29.541   6.526  1.00  0.00           C
ATOM   3631  HN  LEU A 385     -28.971  31.450   8.424  1.00  0.00           H
ATOM   3632  HA  LEU A 385     -30.074  28.902   8.540  1.00  0.00           H
ATOM   3633  HB1 LEU A 385     -29.385  28.987   5.985  1.00  0.00           H
ATOM   3634  HB2 LEU A 385     -28.808  30.720   6.472  1.00  0.00           H
ATOM   3635  HG  LEU A 385     -31.016  31.253   7.353  1.00  0.00           H
ATOM   3636 1HD1 LEU A 385     -30.162  32.161   5.229  1.00  0.00           H
ATOM   3637 2HD1 LEU A 385     -31.794  31.671   4.833  1.00  0.00           H
ATOM   3638 3HD1 LEU A 385     -30.410  30.637   4.363  1.00  0.00           H
ATOM   3639 1HD2 LEU A 385     -33.008  30.066   6.282  1.00  0.00           H
ATOM   3640 2HD2 LEU A 385     -32.148  29.159   7.565  1.00  0.00           H
ATOM   3641 3HD2 LEU A 385     -31.741  28.710   5.860  1.00  0.00           H
ATOM   3642  N   LEU A 386     -26.744  29.058   8.140  1.00  0.00           N
ATOM   3643  CA  LEU A 386     -25.468  28.416   8.234  1.00  0.00           C
ATOM   3644  C   LEU A 386     -25.342  27.733   9.580  1.00  0.00           C
ATOM   3645  O   LEU A 386     -24.799  26.604   9.609  1.00  0.00           O
ATOM   3646  CB  LEU A 386     -24.345  29.484   8.001  1.00  0.00           C
ATOM   3647  CG  LEU A 386     -22.913  28.915   7.889  1.00  0.00           C
ATOM   3648  CD1 LEU A 386     -22.165  29.457   6.647  1.00  0.00           C
ATOM   3649  CD2 LEU A 386     -22.098  29.169   9.176  1.00  0.00           C
ATOM   3650  HN  LEU A 386     -26.695  30.049   8.042  1.00  0.00           H
ATOM   3651  HA  LEU A 386     -25.327  27.686   7.451  1.00  0.00           H
ATOM   3652  HB1 LEU A 386     -24.381  30.202   8.849  1.00  0.00           H
ATOM   3653  HB2 LEU A 386     -24.579  29.976   7.033  1.00  0.00           H
ATOM   3654  HG  LEU A 386     -23.062  27.819   7.788  1.00  0.00           H
ATOM   3655 1HD1 LEU A 386     -22.518  29.068   5.669  1.00  0.00           H
ATOM   3656 2HD1 LEU A 386     -21.082  29.215   6.688  1.00  0.00           H
ATOM   3657 3HD1 LEU A 386     -22.229  30.565   6.610  1.00  0.00           H
ATOM   3658 1HD2 LEU A 386     -21.175  28.553   9.132  1.00  0.00           H
ATOM   3659 2HD2 LEU A 386     -22.583  28.901  10.140  1.00  0.00           H
ATOM   3660 3HD2 LEU A 386     -21.771  30.229   9.238  1.00  0.00           H
ATOM   3661  N   LEU A 387     -25.787  28.384  10.659  1.00  0.00           N
ATOM   3662  CA  LEU A 387     -25.729  27.772  11.966  1.00  0.00           C
ATOM   3663  C   LEU A 387     -26.635  26.566  12.144  1.00  0.00           C
ATOM   3664  O   LEU A 387     -26.244  25.559  12.626  1.00  0.00           O
ATOM   3665  CB  LEU A 387     -26.055  28.931  12.931  1.00  0.00           C
ATOM   3666  CG  LEU A 387     -26.330  28.455  14.433  1.00  0.00           C
ATOM   3667  CD1 LEU A 387     -25.219  27.719  15.159  1.00  0.00           C
ATOM   3668  CD2 LEU A 387     -26.861  29.769  15.100  1.00  0.00           C
ATOM   3669  HN  LEU A 387     -26.020  29.342  10.516  1.00  0.00           H
ATOM   3670  HA  LEU A 387     -24.761  27.327  12.145  1.00  0.00           H
ATOM   3671  HB1 LEU A 387     -26.957  29.456  12.553  1.00  0.00           H
ATOM   3672  HB2 LEU A 387     -25.325  29.769  12.914  1.00  0.00           H
ATOM   3673  HG  LEU A 387     -27.110  27.670  14.336  1.00  0.00           H
ATOM   3674 1HD1 LEU A 387     -24.344  28.388  15.304  1.00  0.00           H
ATOM   3675 2HD1 LEU A 387     -24.860  26.758  14.732  1.00  0.00           H
ATOM   3676 3HD1 LEU A 387     -25.545  27.449  16.187  1.00  0.00           H
ATOM   3677 1HD2 LEU A 387     -26.097  30.495  15.450  1.00  0.00           H
ATOM   3678 2HD2 LEU A 387     -27.432  29.362  15.963  1.00  0.00           H
ATOM   3679 3HD2 LEU A 387     -27.510  30.373  14.432  1.00  0.00           H
ATOM   3680  N   ALA A 388     -27.893  26.639  11.709  1.00  0.00           N
ATOM   3681  CA  ALA A 388     -28.803  25.553  11.504  1.00  0.00           C
ATOM   3682  C   ALA A 388     -28.231  24.456  10.653  1.00  0.00           C
ATOM   3683  O   ALA A 388     -28.419  23.296  10.926  1.00  0.00           O
ATOM   3684  CB  ALA A 388     -30.071  26.135  10.851  1.00  0.00           C
ATOM   3685  HN  ALA A 388     -28.212  27.546  11.446  1.00  0.00           H
ATOM   3686  HA  ALA A 388     -28.960  25.105  12.473  1.00  0.00           H
ATOM   3687  HB1 ALA A 388     -30.643  26.607  11.678  1.00  0.00           H
ATOM   3688  HB2 ALA A 388     -30.717  25.353  10.400  1.00  0.00           H
ATOM   3689  HB3 ALA A 388     -29.801  26.883  10.076  1.00  0.00           H
ATOM   3690  N   GLY A 389     -27.573  24.782   9.536  1.00  0.00           N
ATOM   3691  CA  GLY A 389     -26.800  23.834   8.696  1.00  0.00           C
ATOM   3692  C   GLY A 389     -25.777  23.061   9.386  1.00  0.00           C
ATOM   3693  O   GLY A 389     -25.674  21.839   9.182  1.00  0.00           O
ATOM   3694  HN  GLY A 389     -27.609  25.740   9.265  1.00  0.00           H
ATOM   3695  HA1 GLY A 389     -26.253  24.406   7.961  1.00  0.00           H
ATOM   3696  HA2 GLY A 389     -27.480  23.078   8.330  1.00  0.00           H
ATOM   3697  N   ILE A 390     -24.928  23.614  10.301  1.00  0.00           N
ATOM   3698  CA  ILE A 390     -23.900  22.940  11.129  1.00  0.00           C
ATOM   3699  C   ILE A 390     -24.555  22.053  12.160  1.00  0.00           C
ATOM   3700  O   ILE A 390     -24.094  20.965  12.411  1.00  0.00           O
ATOM   3701  CB  ILE A 390     -22.952  24.005  11.874  1.00  0.00           C
ATOM   3702  CG1 ILE A 390     -22.252  24.879  10.839  1.00  0.00           C
ATOM   3703  CG2 ILE A 390     -21.870  23.270  12.739  1.00  0.00           C
ATOM   3704  CD  ILE A 390     -21.640  26.145  11.436  1.00  0.00           C
ATOM   3705  HN  ILE A 390     -24.986  24.600  10.432  1.00  0.00           H
ATOM   3706  HA  ILE A 390     -23.404  22.243  10.469  1.00  0.00           H
ATOM   3707  HB  ILE A 390     -23.537  24.645  12.569  1.00  0.00           H
ATOM   3708 1HG1 ILE A 390     -22.850  25.172   9.949  1.00  0.00           H
ATOM   3709 2HG1 ILE A 390     -21.418  24.266  10.432  1.00  0.00           H
ATOM   3710 1HG2 ILE A 390     -22.272  22.831  13.677  1.00  0.00           H
ATOM   3711 2HG2 ILE A 390     -21.128  23.987  13.153  1.00  0.00           H
ATOM   3712 3HG2 ILE A 390     -21.282  22.516  12.173  1.00  0.00           H
ATOM   3713  HD1 ILE A 390     -21.304  26.809  10.610  1.00  0.00           H
ATOM   3714  HD2 ILE A 390     -20.723  26.029  12.052  1.00  0.00           H
ATOM   3715  HD3 ILE A 390     -22.401  26.701  12.022  1.00  0.00           H
ATOM   3716  N   ILE A 391     -25.725  22.476  12.645  1.00  0.00           N
ATOM   3717  CA  ILE A 391     -26.596  21.547  13.518  1.00  0.00           C
ATOM   3718  C   ILE A 391     -27.031  20.265  12.753  1.00  0.00           C
ATOM   3719  O   ILE A 391     -26.792  19.157  13.192  1.00  0.00           O
ATOM   3720  CB  ILE A 391     -27.765  22.192  14.186  1.00  0.00           C
ATOM   3721  CG1 ILE A 391     -27.390  23.411  15.101  1.00  0.00           C
ATOM   3722  CG2 ILE A 391     -28.649  21.121  14.905  1.00  0.00           C
ATOM   3723  CD  ILE A 391     -28.625  24.242  15.478  1.00  0.00           C
ATOM   3724  HN  ILE A 391     -26.096  23.347  12.329  1.00  0.00           H
ATOM   3725  HA  ILE A 391     -25.955  21.189  14.309  1.00  0.00           H
ATOM   3726  HB  ILE A 391     -28.444  22.607  13.412  1.00  0.00           H
ATOM   3727 1HG1 ILE A 391     -26.703  24.080  14.538  1.00  0.00           H
ATOM   3728 2HG1 ILE A 391     -26.971  23.013  16.048  1.00  0.00           H
ATOM   3729 1HG2 ILE A 391     -29.127  20.405  14.201  1.00  0.00           H
ATOM   3730 2HG2 ILE A 391     -29.413  21.720  15.447  1.00  0.00           H
ATOM   3731 3HG2 ILE A 391     -28.026  20.606  15.666  1.00  0.00           H
ATOM   3732  HD1 ILE A 391     -28.546  24.963  16.320  1.00  0.00           H
ATOM   3733  HD2 ILE A 391     -29.448  23.517  15.657  1.00  0.00           H
ATOM   3734  HD3 ILE A 391     -28.890  24.848  14.585  1.00  0.00           H
ATOM   3735  N   SER A 392     -27.561  20.385  11.534  1.00  0.00           N
ATOM   3736  CA  SER A 392     -27.849  19.210  10.659  1.00  0.00           C
ATOM   3737  C   SER A 392     -26.592  18.357  10.405  1.00  0.00           C
ATOM   3738  O   SER A 392     -26.686  17.137  10.530  1.00  0.00           O
ATOM   3739  CB  SER A 392     -28.422  19.731   9.340  1.00  0.00           C
ATOM   3740  OG  SER A 392     -28.799  18.622   8.493  1.00  0.00           O
ATOM   3741  HN  SER A 392     -27.644  21.304  11.155  1.00  0.00           H
ATOM   3742  HA  SER A 392     -28.610  18.650  11.182  1.00  0.00           H
ATOM   3743  HB1 SER A 392     -27.629  20.260   8.767  1.00  0.00           H
ATOM   3744  HB2 SER A 392     -29.274  20.400   9.581  1.00  0.00           H
ATOM   3745  HG1 SER A 392     -29.544  18.146   8.867  1.00  0.00           H
ATOM   3746  N   LEU A 393     -25.474  18.992  10.023  1.00  0.00           N
ATOM   3747  CA  LEU A 393     -24.260  18.353   9.648  1.00  0.00           C
ATOM   3748  C   LEU A 393     -23.730  17.580  10.888  1.00  0.00           C
ATOM   3749  O   LEU A 393     -23.192  16.474  10.777  1.00  0.00           O
ATOM   3750  CB  LEU A 393     -23.139  19.215   9.082  1.00  0.00           C
ATOM   3751  CG  LEU A 393     -23.305  19.765   7.654  1.00  0.00           C
ATOM   3752  CD1 LEU A 393     -22.279  20.893   7.299  1.00  0.00           C
ATOM   3753  CD2 LEU A 393     -23.247  18.543   6.708  1.00  0.00           C
ATOM   3754  HN  LEU A 393     -25.445  19.964   9.803  1.00  0.00           H
ATOM   3755  HA  LEU A 393     -24.655  17.639   8.939  1.00  0.00           H
ATOM   3756  HB1 LEU A 393     -22.179  18.656   9.125  1.00  0.00           H
ATOM   3757  HB2 LEU A 393     -23.051  20.037   9.823  1.00  0.00           H
ATOM   3758  HG  LEU A 393     -24.308  20.245   7.653  1.00  0.00           H
ATOM   3759 1HD1 LEU A 393     -22.383  21.806   7.923  1.00  0.00           H
ATOM   3760 2HD1 LEU A 393     -22.493  21.442   6.358  1.00  0.00           H
ATOM   3761 3HD1 LEU A 393     -21.295  20.382   7.228  1.00  0.00           H
ATOM   3762 1HD2 LEU A 393     -23.319  18.740   5.617  1.00  0.00           H
ATOM   3763 2HD2 LEU A 393     -24.006  17.765   6.941  1.00  0.00           H
ATOM   3764 3HD2 LEU A 393     -22.261  18.076   6.916  1.00  0.00           H
ATOM   3765  N   ASN A 394     -23.943  18.127  12.129  1.00  0.00           N
ATOM   3766  CA  ASN A 394     -23.591  17.546  13.398  1.00  0.00           C
ATOM   3767  C   ASN A 394     -24.314  16.228  13.570  1.00  0.00           C
ATOM   3768  O   ASN A 394     -23.691  15.330  14.100  1.00  0.00           O
ATOM   3769  CB  ASN A 394     -24.003  18.475  14.585  1.00  0.00           C
ATOM   3770  CG  ASN A 394     -23.452  17.970  15.909  1.00  0.00           C
ATOM   3771  ND2 ASN A 394     -24.170  18.104  17.017  1.00  0.00           N
ATOM   3772  OD1 ASN A 394     -22.307  17.501  15.943  1.00  0.00           O
ATOM   3773  HN  ASN A 394     -24.212  19.086  12.160  1.00  0.00           H
ATOM   3774  HA  ASN A 394     -22.523  17.395  13.446  1.00  0.00           H
ATOM   3775  HB1 ASN A 394     -25.111  18.528  14.540  1.00  0.00           H
ATOM   3776  HB2 ASN A 394     -23.487  19.441  14.400  1.00  0.00           H
ATOM   3777 1HD2 ASN A 394     -23.808  17.764  17.884  1.00  0.00           H
ATOM   3778 2HD2 ASN A 394     -24.979  18.694  17.015  1.00  0.00           H
HETATM 3779  N   HSD A 395     -25.597  16.060  13.159  1.00  0.00           N
HETATM 3780  CA  HSD A 395     -26.311  14.778  13.192  1.00  0.00           C
HETATM 3781  C   HSD A 395     -25.840  13.828  12.108  1.00  0.00           C
HETATM 3782  O   HSD A 395     -25.771  12.628  12.344  1.00  0.00           O
HETATM 3783  CB  HSD A 395     -27.830  14.964  13.095  1.00  0.00           C
HETATM 3784  CG  HSD A 395     -28.683  13.799  12.765  1.00  0.00           C
HETATM 3785  CD2 HSD A 395     -29.523  13.475  11.723  1.00  0.00           C
HETATM 3786  ND1 HSD A 395     -28.824  12.855  13.783  1.00  0.00           N
HETATM 3787  CE1 HSD A 395     -29.696  11.935  13.270  1.00  0.00           C
HETATM 3788  NE2 HSD A 395     -30.174  12.258  12.078  1.00  0.00           N
HETATM 3789  HN  HSD A 395     -26.115  16.857  12.860  1.00  0.00           H
HETATM 3790  HA  HSD A 395     -26.046  14.275  14.110  1.00  0.00           H
HETATM 3791  HB1 HSD A 395     -28.192  15.717  12.362  1.00  0.00           H
HETATM 3792  HB2 HSD A 395     -28.109  15.358  14.095  1.00  0.00           H
HETATM 3793  HD1 HSD A 395     -28.438  12.864  14.705  1.00  0.00           H
HETATM 3794  HD2 HSD A 395     -29.607  13.861  10.715  1.00  0.00           H
HETATM 3795  HE1 HSD A 395     -29.861  11.011  13.822  1.00  0.00           H
ATOM   3796  N   VAL A 396     -25.534  14.382  10.874  1.00  0.00           N
ATOM   3797  CA  VAL A 396     -24.946  13.675   9.770  1.00  0.00           C
ATOM   3798  C   VAL A 396     -23.593  12.976  10.002  1.00  0.00           C
ATOM   3799  O   VAL A 396     -23.397  11.939   9.478  1.00  0.00           O
ATOM   3800  CB  VAL A 396     -24.853  14.655   8.560  1.00  0.00           C
ATOM   3801  CG1 VAL A 396     -23.822  14.259   7.420  1.00  0.00           C
ATOM   3802  CG2 VAL A 396     -26.157  14.965   7.985  1.00  0.00           C
ATOM   3803  HN  VAL A 396     -25.529  15.371  10.747  1.00  0.00           H
ATOM   3804  HA  VAL A 396     -25.563  12.826   9.515  1.00  0.00           H
ATOM   3805  HB  VAL A 396     -24.363  15.528   9.042  1.00  0.00           H
ATOM   3806 1HG1 VAL A 396     -22.764  14.113   7.728  1.00  0.00           H
ATOM   3807 2HG1 VAL A 396     -23.731  15.122   6.727  1.00  0.00           H
ATOM   3808 3HG1 VAL A 396     -24.293  13.398   6.899  1.00  0.00           H
ATOM   3809 1HG2 VAL A 396     -26.075  15.884   7.368  1.00  0.00           H
ATOM   3810 2HG2 VAL A 396     -26.828  15.307   8.802  1.00  0.00           H
ATOM   3811 3HG2 VAL A 396     -26.618  14.122   7.426  1.00  0.00           H
ATOM   3812  N   ARG A 397     -22.608  13.600  10.718  1.00  0.00           N
ATOM   3813  CA  ARG A 397     -21.496  12.788  11.054  1.00  0.00           C
ATOM   3814  C   ARG A 397     -21.741  11.505  11.932  1.00  0.00           C
ATOM   3815  O   ARG A 397     -21.157  10.430  11.620  1.00  0.00           O
ATOM   3816  CB  ARG A 397     -20.361  13.581  11.702  1.00  0.00           C
ATOM   3817  CG  ARG A 397     -20.759  14.598  12.698  1.00  0.00           C
ATOM   3818  CD  ARG A 397     -19.532  15.049  13.507  1.00  0.00           C
ATOM   3819  NE  ARG A 397     -19.993  16.143  14.482  1.00  0.00           N
ATOM   3820  CZ  ARG A 397     -19.157  16.893  15.204  1.00  0.00           C
ATOM   3821  NH1 ARG A 397     -17.872  17.107  15.051  1.00  0.00           N
ATOM   3822  NH2 ARG A 397     -19.685  17.565  16.204  1.00  0.00           N
ATOM   3823  HN  ARG A 397     -22.762  14.545  10.998  1.00  0.00           H
ATOM   3824  HA  ARG A 397     -21.101  12.359  10.146  1.00  0.00           H
ATOM   3825  HB1 ARG A 397     -19.900  14.227  10.925  1.00  0.00           H
ATOM   3826  HB2 ARG A 397     -19.499  12.956  12.018  1.00  0.00           H
ATOM   3827  HG1 ARG A 397     -21.492  14.289  13.473  1.00  0.00           H
ATOM   3828  HG2 ARG A 397     -21.262  15.470  12.225  1.00  0.00           H
ATOM   3829  HD1 ARG A 397     -18.714  15.406  12.846  1.00  0.00           H
ATOM   3830  HD2 ARG A 397     -19.215  14.182  14.125  1.00  0.00           H
ATOM   3831  HE  ARG A 397     -20.895  16.094  14.913  1.00  0.00           H
ATOM   3832 1HH1 ARG A 397     -17.356  16.721  14.287  1.00  0.00           H
ATOM   3833 2HH1 ARG A 397     -17.403  17.344  15.903  1.00  0.00           H
ATOM   3834 1HH2 ARG A 397     -20.679  17.511  16.285  1.00  0.00           H
ATOM   3835 2HH2 ARG A 397     -19.060  17.994  16.857  1.00  0.00           H
ATOM   3836  N   GLN A 398     -22.531  11.530  12.961  1.00  0.00           N
ATOM   3837  CA  GLN A 398     -22.864  10.362  13.730  1.00  0.00           C
ATOM   3838  C   GLN A 398     -23.705   9.348  12.962  1.00  0.00           C
ATOM   3839  O   GLN A 398     -23.409   8.159  12.985  1.00  0.00           O
ATOM   3840  CB  GLN A 398     -23.459  10.773  15.063  1.00  0.00           C
ATOM   3841  CG  GLN A 398     -22.578  11.820  15.714  1.00  0.00           C
ATOM   3842  CD  GLN A 398     -21.151  11.310  15.865  1.00  0.00           C
ATOM   3843  NE2 GLN A 398     -20.909  10.135  16.615  1.00  0.00           N
ATOM   3844  OE1 GLN A 398     -20.260  11.924  15.265  1.00  0.00           O
ATOM   3845  HN  GLN A 398     -23.036  12.357  13.198  1.00  0.00           H
ATOM   3846  HA  GLN A 398     -21.982   9.777  13.949  1.00  0.00           H
ATOM   3847  HB1 GLN A 398     -23.509   9.896  15.745  1.00  0.00           H
ATOM   3848  HB2 GLN A 398     -24.531  11.028  14.932  1.00  0.00           H
ATOM   3849  HG1 GLN A 398     -22.911  11.883  16.771  1.00  0.00           H
ATOM   3850  HG2 GLN A 398     -22.602  12.847  15.294  1.00  0.00           H
ATOM   3851 1HE2 GLN A 398     -19.960   9.849  16.482  1.00  0.00           H
ATOM   3852 2HE2 GLN A 398     -21.583   9.689  17.204  1.00  0.00           H
ATOM   3853  N   VAL A 399     -24.674   9.749  12.148  1.00  0.00           N
ATOM   3854  CA  VAL A 399     -25.525   8.788  11.510  1.00  0.00           C
ATOM   3855  C   VAL A 399     -24.992   8.220  10.217  1.00  0.00           C
ATOM   3856  O   VAL A 399     -25.209   7.057   9.915  1.00  0.00           O
ATOM   3857  CB  VAL A 399     -26.981   9.289  11.477  1.00  0.00           C
ATOM   3858  CG1 VAL A 399     -27.786   8.652  10.341  1.00  0.00           C
ATOM   3859  CG2 VAL A 399     -27.531   9.073  12.863  1.00  0.00           C
ATOM   3860  HN  VAL A 399     -24.949  10.706  12.172  1.00  0.00           H
ATOM   3861  HA  VAL A 399     -25.636   7.934  12.160  1.00  0.00           H
ATOM   3862  HB  VAL A 399     -26.962  10.385  11.292  1.00  0.00           H
ATOM   3863 1HG1 VAL A 399     -27.455   8.838   9.297  1.00  0.00           H
ATOM   3864 2HG1 VAL A 399     -28.819   9.059  10.386  1.00  0.00           H
ATOM   3865 3HG1 VAL A 399     -27.745   7.543  10.358  1.00  0.00           H
ATOM   3866 1HG2 VAL A 399     -28.481   9.646  12.934  1.00  0.00           H
ATOM   3867 2HG2 VAL A 399     -26.858   9.306  13.716  1.00  0.00           H
ATOM   3868 3HG2 VAL A 399     -27.830   8.004  12.873  1.00  0.00           H
ATOM   3869  N   ILE A 400     -24.219   8.964   9.502  1.00  0.00           N
ATOM   3870  CA  ILE A 400     -23.747   8.647   8.174  1.00  0.00           C
ATOM   3871  C   ILE A 400     -22.293   8.291   8.241  1.00  0.00           C
ATOM   3872  O   ILE A 400     -21.462   9.126   8.549  1.00  0.00           O
ATOM   3873  CB  ILE A 400     -24.033   9.603   7.058  1.00  0.00           C
ATOM   3874  CG1 ILE A 400     -25.495  10.081   7.217  1.00  0.00           C
ATOM   3875  CG2 ILE A 400     -23.779   9.030   5.656  1.00  0.00           C
ATOM   3876  CD  ILE A 400     -25.946  11.146   6.207  1.00  0.00           C
ATOM   3877  HN  ILE A 400     -24.017   9.875   9.852  1.00  0.00           H
ATOM   3878  HA  ILE A 400     -24.344   7.796   7.881  1.00  0.00           H
ATOM   3879  HB  ILE A 400     -23.462  10.542   7.218  1.00  0.00           H
ATOM   3880 1HG1 ILE A 400     -25.719  10.590   8.178  1.00  0.00           H
ATOM   3881 2HG1 ILE A 400     -26.145   9.188   7.090  1.00  0.00           H
ATOM   3882 1HG2 ILE A 400     -24.259   9.569   4.813  1.00  0.00           H
ATOM   3883 2HG2 ILE A 400     -24.060   7.962   5.536  1.00  0.00           H
ATOM   3884 3HG2 ILE A 400     -22.672   8.981   5.577  1.00  0.00           H
ATOM   3885  HD1 ILE A 400     -26.824  11.680   6.628  1.00  0.00           H
ATOM   3886  HD2 ILE A 400     -26.380  10.623   5.328  1.00  0.00           H
ATOM   3887  HD3 ILE A 400     -25.115  11.833   5.938  1.00  0.00           H
ATOM   3888  N   GLN A 401     -21.885   7.188   7.601  1.00  0.00           N
ATOM   3889  CA  GLN A 401     -20.468   7.011   7.144  1.00  0.00           C
ATOM   3890  C   GLN A 401     -20.280   6.639   5.780  1.00  0.00           C
ATOM   3891  O   GLN A 401     -19.135   6.688   5.289  1.00  0.00           O
ATOM   3892  CB  GLN A 401     -19.781   5.937   8.069  1.00  0.00           C
ATOM   3893  CG  GLN A 401     -19.574   6.425   9.515  1.00  0.00           C
ATOM   3894  CD  GLN A 401     -18.578   7.581   9.590  1.00  0.00           C
ATOM   3895  NE2 GLN A 401     -19.046   8.792   9.625  1.00  0.00           N
ATOM   3896  OE1 GLN A 401     -17.388   7.386   9.642  1.00  0.00           O
ATOM   3897  HN  GLN A 401     -22.562   6.571   7.206  1.00  0.00           H
ATOM   3898  HA  GLN A 401     -19.879   7.894   7.339  1.00  0.00           H
ATOM   3899  HB1 GLN A 401     -18.735   5.810   7.720  1.00  0.00           H
ATOM   3900  HB2 GLN A 401     -20.378   5.010   7.932  1.00  0.00           H
ATOM   3901  HG1 GLN A 401     -19.239   5.590  10.166  1.00  0.00           H
ATOM   3902  HG2 GLN A 401     -20.555   6.785   9.894  1.00  0.00           H
ATOM   3903 1HE2 GLN A 401     -18.376   9.527   9.510  1.00  0.00           H
ATOM   3904 2HE2 GLN A 401     -20.025   8.881   9.443  1.00  0.00           H
HETATM 3905  N   HSD A 402     -21.424   6.229   5.154  1.00  0.00           N
HETATM 3906  CA  HSD A 402     -21.512   5.672   3.824  1.00  0.00           C
HETATM 3907  C   HSD A 402     -22.405   6.528   2.902  1.00  0.00           C
HETATM 3908  O   HSD A 402     -23.512   6.890   3.322  1.00  0.00           O
HETATM 3909  CB  HSD A 402     -22.018   4.209   3.854  1.00  0.00           C
HETATM 3910  CG  HSD A 402     -21.161   3.388   4.753  1.00  0.00           C
HETATM 3911  CD2 HSD A 402     -19.920   2.862   4.568  1.00  0.00           C
HETATM 3912  ND1 HSD A 402     -21.553   3.069   6.046  1.00  0.00           N
HETATM 3913  CE1 HSD A 402     -20.541   2.369   6.623  1.00  0.00           C
HETATM 3914  NE2 HSD A 402     -19.540   2.227   5.775  1.00  0.00           N
HETATM 3915  HN  HSD A 402     -22.300   6.177   5.627  1.00  0.00           H
HETATM 3916  HA  HSD A 402     -20.515   5.525   3.436  1.00  0.00           H
HETATM 3917  HB1 HSD A 402     -21.858   3.729   2.864  1.00  0.00           H
HETATM 3918  HB2 HSD A 402     -23.069   4.238   4.212  1.00  0.00           H
HETATM 3919  HD1 HSD A 402     -22.481   3.274   6.358  1.00  0.00           H
HETATM 3920  HD2 HSD A 402     -19.371   2.673   3.653  1.00  0.00           H
HETATM 3921  HE1 HSD A 402     -20.716   1.954   7.616  1.00  0.00           H
ATOM   3922  N   ASP A 403     -22.020   6.743   1.612  1.00  0.00           N
ATOM   3923  CA  ASP A 403     -20.901   6.220   0.913  1.00  0.00           C
ATOM   3924  C   ASP A 403     -19.673   7.017   1.295  1.00  0.00           C
ATOM   3925  O   ASP A 403     -19.717   8.273   1.377  1.00  0.00           O
ATOM   3926  CB  ASP A 403     -21.118   5.953  -0.627  1.00  0.00           C
ATOM   3927  CG  ASP A 403     -22.204   4.950  -0.908  1.00  0.00           C
ATOM   3928  OD1 ASP A 403     -22.397   3.871  -0.320  1.00  0.00           O
ATOM   3929  OD2 ASP A 403     -22.776   5.133  -2.025  1.00  0.00           O
ATOM   3930  HN  ASP A 403     -22.548   7.358   1.031  1.00  0.00           H
ATOM   3931  HA  ASP A 403     -20.675   5.264   1.362  1.00  0.00           H
ATOM   3932  HB1 ASP A 403     -20.149   5.534  -0.975  1.00  0.00           H
ATOM   3933  HB2 ASP A 403     -21.240   6.903  -1.188  1.00  0.00           H
ATOM   3934  N   GLY A 404     -18.531   6.400   1.569  1.00  0.00           N
ATOM   3935  CA  GLY A 404     -17.371   7.019   2.193  1.00  0.00           C
ATOM   3936  C   GLY A 404     -16.706   8.071   1.355  1.00  0.00           C
ATOM   3937  O   GLY A 404     -16.144   8.990   1.808  1.00  0.00           O
ATOM   3938  HN  GLY A 404     -18.399   5.425   1.407  1.00  0.00           H
ATOM   3939  HA1 GLY A 404     -16.625   6.270   2.415  1.00  0.00           H
ATOM   3940  HA2 GLY A 404     -17.643   7.542   3.098  1.00  0.00           H
ATOM   3941  N   ARG A 405     -16.752   7.927   0.060  1.00  0.00           N
ATOM   3942  CA  ARG A 405     -16.314   8.943  -0.897  1.00  0.00           C
ATOM   3943  C   ARG A 405     -17.064  10.279  -0.795  1.00  0.00           C
ATOM   3944  O   ARG A 405     -16.385  11.333  -0.818  1.00  0.00           O
ATOM   3945  CB  ARG A 405     -16.438   8.326  -2.328  1.00  0.00           C
ATOM   3946  CG  ARG A 405     -15.151   7.496  -2.633  1.00  0.00           C
ATOM   3947  CD  ARG A 405     -15.265   6.866  -4.049  1.00  0.00           C
ATOM   3948  NE  ARG A 405     -14.093   5.921  -4.190  1.00  0.00           N
ATOM   3949  CZ  ARG A 405     -13.274   5.768  -5.232  1.00  0.00           C
ATOM   3950  NH1 ARG A 405     -13.602   5.990  -6.453  1.00  0.00           N
ATOM   3951  NH2 ARG A 405     -12.012   5.474  -4.916  1.00  0.00           N
ATOM   3952  HN  ARG A 405     -17.287   7.176  -0.319  1.00  0.00           H
ATOM   3953  HA  ARG A 405     -15.269   9.167  -0.736  1.00  0.00           H
ATOM   3954  HB1 ARG A 405     -16.368   9.095  -3.127  1.00  0.00           H
ATOM   3955  HB2 ARG A 405     -17.354   7.736  -2.547  1.00  0.00           H
ATOM   3956  HG1 ARG A 405     -15.008   6.696  -1.875  1.00  0.00           H
ATOM   3957  HG2 ARG A 405     -14.256   8.153  -2.680  1.00  0.00           H
ATOM   3958  HD1 ARG A 405     -15.072   7.634  -4.829  1.00  0.00           H
ATOM   3959  HD2 ARG A 405     -16.207   6.280  -4.115  1.00  0.00           H
ATOM   3960  HE  ARG A 405     -13.513   5.852  -3.377  1.00  0.00           H
ATOM   3961 1HH1 ARG A 405     -14.551   6.283  -6.571  1.00  0.00           H
ATOM   3962 2HH1 ARG A 405     -13.259   5.475  -7.238  1.00  0.00           H
ATOM   3963 1HH2 ARG A 405     -11.884   5.580  -3.930  1.00  0.00           H
ATOM   3964 2HH2 ARG A 405     -11.249   5.782  -5.484  1.00  0.00           H
ATOM   3965  N   ASN A 406     -18.413  10.340  -0.550  1.00  0.00           N
ATOM   3966  CA  ASN A 406     -19.251  11.429  -0.301  1.00  0.00           C
ATOM   3967  C   ASN A 406     -19.047  12.029   1.042  1.00  0.00           C
ATOM   3968  O   ASN A 406     -18.906  13.252   1.220  1.00  0.00           O
ATOM   3969  CB  ASN A 406     -20.743  11.033  -0.394  1.00  0.00           C
ATOM   3970  CG  ASN A 406     -21.032  10.524  -1.773  1.00  0.00           C
ATOM   3971  ND2 ASN A 406     -22.251   9.993  -1.969  1.00  0.00           N
ATOM   3972  OD1 ASN A 406     -20.275  10.791  -2.746  1.00  0.00           O
ATOM   3973  HN  ASN A 406     -18.910   9.482  -0.437  1.00  0.00           H
ATOM   3974  HA  ASN A 406     -19.102  12.151  -1.089  1.00  0.00           H
ATOM   3975  HB1 ASN A 406     -21.383  11.932  -0.274  1.00  0.00           H
ATOM   3976  HB2 ASN A 406     -20.955  10.263   0.378  1.00  0.00           H
ATOM   3977 1HD2 ASN A 406     -22.418   9.515  -2.832  1.00  0.00           H
ATOM   3978 2HD2 ASN A 406     -22.920   9.794  -1.253  1.00  0.00           H
ATOM   3979  N   GLN A 407     -18.813  11.162   1.972  1.00  0.00           N
ATOM   3980  CA  GLN A 407     -18.282  11.540   3.288  1.00  0.00           C
ATOM   3981  C   GLN A 407     -16.898  12.207   3.192  1.00  0.00           C
ATOM   3982  O   GLN A 407     -16.692  13.205   3.882  1.00  0.00           O
ATOM   3983  CB  GLN A 407     -18.353  10.431   4.329  1.00  0.00           C
ATOM   3984  CG  GLN A 407     -19.772   9.967   4.828  1.00  0.00           C
ATOM   3985  CD  GLN A 407     -20.840  11.070   4.935  1.00  0.00           C
ATOM   3986  NE2 GLN A 407     -20.757  11.816   6.085  1.00  0.00           N
ATOM   3987  OE1 GLN A 407     -21.618  11.259   4.007  1.00  0.00           O
ATOM   3988  HN  GLN A 407     -18.997  10.196   1.807  1.00  0.00           H
ATOM   3989  HA  GLN A 407     -18.825  12.374   3.706  1.00  0.00           H
ATOM   3990  HB1 GLN A 407     -17.802  10.826   5.209  1.00  0.00           H
ATOM   3991  HB2 GLN A 407     -17.761   9.530   4.061  1.00  0.00           H
ATOM   3992  HG1 GLN A 407     -19.613   9.516   5.831  1.00  0.00           H
ATOM   3993  HG2 GLN A 407     -20.081   9.163   4.127  1.00  0.00           H
ATOM   3994 1HE2 GLN A 407     -21.486  12.485   6.231  1.00  0.00           H
ATOM   3995 2HE2 GLN A 407     -20.144  11.640   6.855  1.00  0.00           H
ATOM   3996  N   GLU A 408     -15.908  11.706   2.427  1.00  0.00           N
ATOM   3997  CA  GLU A 408     -14.634  12.427   2.281  1.00  0.00           C
ATOM   3998  C   GLU A 408     -14.794  13.831   1.667  1.00  0.00           C
ATOM   3999  O   GLU A 408     -14.299  14.864   2.095  1.00  0.00           O
ATOM   4000  CB  GLU A 408     -13.550  11.617   1.512  1.00  0.00           C
ATOM   4001  CG  GLU A 408     -12.981  10.511   2.409  1.00  0.00           C
ATOM   4002  CD  GLU A 408     -11.617   9.985   1.973  1.00  0.00           C
ATOM   4003  OE1 GLU A 408     -11.569   9.526   0.806  1.00  0.00           O
ATOM   4004  OE2 GLU A 408     -10.638  10.044   2.719  1.00  0.00           O
ATOM   4005  HN  GLU A 408     -15.947  10.877   1.874  1.00  0.00           H
ATOM   4006  HA  GLU A 408     -14.229  12.637   3.260  1.00  0.00           H
ATOM   4007  HB1 GLU A 408     -12.722  12.331   1.315  1.00  0.00           H
ATOM   4008  HB2 GLU A 408     -13.983  11.257   0.556  1.00  0.00           H
ATOM   4009  HG1 GLU A 408     -13.637   9.623   2.284  1.00  0.00           H
ATOM   4010  HG2 GLU A 408     -12.903  10.797   3.480  1.00  0.00           H
ATOM   4011  N   LYS A 409     -15.538  13.795   0.524  1.00  0.00           N
ATOM   4012  CA  LYS A 409     -15.725  15.002  -0.273  1.00  0.00           C
ATOM   4013  C   LYS A 409     -16.480  16.129   0.570  1.00  0.00           C
ATOM   4014  O   LYS A 409     -16.189  17.273   0.307  1.00  0.00           O
ATOM   4015  CB  LYS A 409     -16.558  14.704  -1.609  1.00  0.00           C
ATOM   4016  CG  LYS A 409     -15.770  13.880  -2.655  1.00  0.00           C
ATOM   4017  CD  LYS A 409     -16.768  13.468  -3.769  1.00  0.00           C
ATOM   4018  CE  LYS A 409     -16.085  12.407  -4.713  1.00  0.00           C
ATOM   4019  NZ  LYS A 409     -15.006  13.089  -5.364  1.00  0.00           N
ATOM   4020  HN  LYS A 409     -15.888  12.951   0.127  1.00  0.00           H
ATOM   4021  HA  LYS A 409     -14.760  15.430  -0.500  1.00  0.00           H
ATOM   4022  HB1 LYS A 409     -16.860  15.704  -1.990  1.00  0.00           H
ATOM   4023  HB2 LYS A 409     -17.449  14.152  -1.240  1.00  0.00           H
ATOM   4024  HG1 LYS A 409     -15.360  12.893  -2.353  1.00  0.00           H
ATOM   4025  HG2 LYS A 409     -14.936  14.566  -2.916  1.00  0.00           H
ATOM   4026  HD1 LYS A 409     -17.048  14.385  -4.329  1.00  0.00           H
ATOM   4027  HD2 LYS A 409     -17.742  13.081  -3.403  1.00  0.00           H
ATOM   4028  HE1 LYS A 409     -16.714  12.067  -5.562  1.00  0.00           H
ATOM   4029  HE2 LYS A 409     -15.629  11.560  -4.157  1.00  0.00           H
ATOM   4030  HZ1 LYS A 409     -14.146  13.013  -4.783  1.00  0.00           H
ATOM   4031  HZ2 LYS A 409     -15.185  14.093  -5.569  1.00  0.00           H
ATOM   4032  HZ3 LYS A 409     -14.721  12.661  -6.268  1.00  0.00           H
ATOM   4033  N   LEU A 410     -17.454  15.760   1.392  1.00  0.00           N
ATOM   4034  CA  LEU A 410     -18.174  16.589   2.305  1.00  0.00           C
ATOM   4035  C   LEU A 410     -17.236  17.468   3.144  1.00  0.00           C
ATOM   4036  O   LEU A 410     -17.330  18.663   3.138  1.00  0.00           O
ATOM   4037  CB  LEU A 410     -18.975  15.697   3.295  1.00  0.00           C
ATOM   4038  CG  LEU A 410     -19.803  16.456   4.465  1.00  0.00           C
ATOM   4039  CD1 LEU A 410     -20.566  17.752   3.974  1.00  0.00           C
ATOM   4040  CD2 LEU A 410     -20.708  15.477   5.294  1.00  0.00           C
ATOM   4041  HN  LEU A 410     -17.674  14.789   1.369  1.00  0.00           H
ATOM   4042  HA  LEU A 410     -18.847  17.237   1.761  1.00  0.00           H
ATOM   4043  HB1 LEU A 410     -18.345  14.926   3.787  1.00  0.00           H
ATOM   4044  HB2 LEU A 410     -19.710  15.081   2.733  1.00  0.00           H
ATOM   4045  HG  LEU A 410     -19.002  16.835   5.134  1.00  0.00           H
ATOM   4046 1HD1 LEU A 410     -20.836  18.358   4.864  1.00  0.00           H
ATOM   4047 2HD1 LEU A 410     -21.435  17.382   3.389  1.00  0.00           H
ATOM   4048 3HD1 LEU A 410     -19.892  18.397   3.369  1.00  0.00           H
ATOM   4049 1HD2 LEU A 410     -21.058  16.093   6.150  1.00  0.00           H
ATOM   4050 2HD2 LEU A 410     -20.202  14.532   5.585  1.00  0.00           H
ATOM   4051 3HD2 LEU A 410     -21.506  15.219   4.565  1.00  0.00           H
ATOM   4052  N   LYS A 411     -16.251  16.862   3.856  1.00  0.00           N
ATOM   4053  CA  LYS A 411     -15.316  17.680   4.643  1.00  0.00           C
ATOM   4054  C   LYS A 411     -14.426  18.605   3.847  1.00  0.00           C
ATOM   4055  O   LYS A 411     -14.049  19.696   4.317  1.00  0.00           O
ATOM   4056  CB  LYS A 411     -14.612  16.819   5.724  1.00  0.00           C
ATOM   4057  CG  LYS A 411     -14.059  15.403   5.195  1.00  0.00           C
ATOM   4058  CD  LYS A 411     -13.037  14.699   6.070  1.00  0.00           C
ATOM   4059  CE  LYS A 411     -12.604  13.419   5.473  1.00  0.00           C
ATOM   4060  NZ  LYS A 411     -11.537  12.873   6.269  1.00  0.00           N
ATOM   4061  HN  LYS A 411     -16.166  15.870   3.923  1.00  0.00           H
ATOM   4062  HA  LYS A 411     -15.877  18.461   5.134  1.00  0.00           H
ATOM   4063  HB1 LYS A 411     -15.381  16.542   6.478  1.00  0.00           H
ATOM   4064  HB2 LYS A 411     -13.714  17.331   6.129  1.00  0.00           H
ATOM   4065  HG1 LYS A 411     -13.473  15.603   4.273  1.00  0.00           H
ATOM   4066  HG2 LYS A 411     -14.873  14.685   4.955  1.00  0.00           H
ATOM   4067  HD1 LYS A 411     -13.371  14.777   7.127  1.00  0.00           H
ATOM   4068  HD2 LYS A 411     -12.245  15.465   5.932  1.00  0.00           H
ATOM   4069  HE1 LYS A 411     -12.283  13.578   4.421  1.00  0.00           H
ATOM   4070  HE2 LYS A 411     -13.408  12.651   5.462  1.00  0.00           H
ATOM   4071  HZ1 LYS A 411     -11.837  12.764   7.258  1.00  0.00           H
ATOM   4072  HZ2 LYS A 411     -10.651  13.400   6.401  1.00  0.00           H
ATOM   4073  HZ3 LYS A 411     -11.272  11.955   5.859  1.00  0.00           H
ATOM   4074  N   LYS A 412     -14.000  18.158   2.622  1.00  0.00           N
ATOM   4075  CA  LYS A 412     -13.303  19.028   1.769  1.00  0.00           C
ATOM   4076  C   LYS A 412     -14.096  20.235   1.386  1.00  0.00           C
ATOM   4077  O   LYS A 412     -13.648  21.349   1.390  1.00  0.00           O
ATOM   4078  CB  LYS A 412     -12.736  18.145   0.549  1.00  0.00           C
ATOM   4079  CG  LYS A 412     -11.544  17.199   0.848  1.00  0.00           C
ATOM   4080  CD  LYS A 412     -11.306  16.100  -0.230  1.00  0.00           C
ATOM   4081  CE  LYS A 412     -10.131  15.263   0.180  1.00  0.00           C
ATOM   4082  NZ  LYS A 412      -9.892  14.204  -0.816  1.00  0.00           N
ATOM   4083  HN  LYS A 412     -14.157  17.221   2.316  1.00  0.00           H
ATOM   4084  HA  LYS A 412     -12.468  19.488   2.277  1.00  0.00           H
ATOM   4085  HB1 LYS A 412     -12.299  18.881  -0.160  1.00  0.00           H
ATOM   4086  HB2 LYS A 412     -13.573  17.563   0.108  1.00  0.00           H
ATOM   4087  HG1 LYS A 412     -11.770  16.571   1.736  1.00  0.00           H
ATOM   4088  HG2 LYS A 412     -10.653  17.850   0.978  1.00  0.00           H
ATOM   4089  HD1 LYS A 412     -11.086  16.485  -1.248  1.00  0.00           H
ATOM   4090  HD2 LYS A 412     -12.196  15.452  -0.379  1.00  0.00           H
ATOM   4091  HE1 LYS A 412     -10.353  14.671   1.094  1.00  0.00           H
ATOM   4092  HE2 LYS A 412      -9.268  15.958   0.254  1.00  0.00           H
ATOM   4093  HZ1 LYS A 412      -9.647  14.553  -1.765  1.00  0.00           H
ATOM   4094  HZ2 LYS A 412     -10.801  13.714  -0.937  1.00  0.00           H
ATOM   4095  HZ3 LYS A 412      -9.181  13.497  -0.540  1.00  0.00           H
ATOM   4096  N   PHE A 413     -15.311  19.911   0.836  1.00  0.00           N
ATOM   4097  CA  PHE A 413     -16.178  20.993   0.483  1.00  0.00           C
ATOM   4098  C   PHE A 413     -16.559  21.945   1.617  1.00  0.00           C
ATOM   4099  O   PHE A 413     -16.561  23.172   1.525  1.00  0.00           O
ATOM   4100  CB  PHE A 413     -17.476  20.355  -0.165  1.00  0.00           C
ATOM   4101  CG  PHE A 413     -18.650  21.233  -0.430  1.00  0.00           C
ATOM   4102  CD1 PHE A 413     -18.920  21.728  -1.723  1.00  0.00           C
ATOM   4103  CD2 PHE A 413     -19.568  21.527   0.556  1.00  0.00           C
ATOM   4104  CE1 PHE A 413     -20.110  22.428  -2.025  1.00  0.00           C
ATOM   4105  CE2 PHE A 413     -20.690  22.230   0.300  1.00  0.00           C
ATOM   4106  CZ  PHE A 413     -20.953  22.722  -0.964  1.00  0.00           C
ATOM   4107  HN  PHE A 413     -15.724  19.004   0.856  1.00  0.00           H
ATOM   4108  HA  PHE A 413     -15.668  21.587  -0.261  1.00  0.00           H
ATOM   4109  HB1 PHE A 413     -17.886  19.508   0.425  1.00  0.00           H
ATOM   4110  HB2 PHE A 413     -17.117  19.880  -1.104  1.00  0.00           H
ATOM   4111  HD1 PHE A 413     -18.154  21.593  -2.473  1.00  0.00           H
ATOM   4112  HD2 PHE A 413     -19.171  21.354   1.546  1.00  0.00           H
ATOM   4113  HE1 PHE A 413     -20.198  22.768  -3.045  1.00  0.00           H
ATOM   4114  HE2 PHE A 413     -21.379  22.500   1.086  1.00  0.00           H
ATOM   4115  HZ  PHE A 413     -21.940  23.086  -1.207  1.00  0.00           H
ATOM   4116  N   MET A 414     -16.878  21.423   2.840  1.00  0.00           N
ATOM   4117  CA  MET A 414     -17.158  22.346   3.933  1.00  0.00           C
ATOM   4118  C   MET A 414     -16.099  23.366   4.412  1.00  0.00           C
ATOM   4119  O   MET A 414     -16.339  24.533   4.646  1.00  0.00           O
ATOM   4120  CB  MET A 414     -17.853  21.651   5.106  1.00  0.00           C
ATOM   4121  CG  MET A 414     -19.269  21.026   4.846  1.00  0.00           C
ATOM   4122  SD  MET A 414     -20.410  22.420   4.433  1.00  0.00           S
ATOM   4123  CE  MET A 414     -21.615  21.297   3.717  1.00  0.00           C
ATOM   4124  HN  MET A 414     -16.995  20.438   2.944  1.00  0.00           H
ATOM   4125  HA  MET A 414     -17.963  23.006   3.644  1.00  0.00           H
ATOM   4126  HB1 MET A 414     -17.979  22.302   5.997  1.00  0.00           H
ATOM   4127  HB2 MET A 414     -17.232  20.811   5.486  1.00  0.00           H
ATOM   4128  HG1 MET A 414     -19.564  20.479   5.767  1.00  0.00           H
ATOM   4129  HG2 MET A 414     -19.129  20.222   4.092  1.00  0.00           H
ATOM   4130  HE1 MET A 414     -21.885  20.386   4.292  1.00  0.00           H
ATOM   4131  HE2 MET A 414     -21.265  20.884   2.747  1.00  0.00           H
ATOM   4132  HE3 MET A 414     -22.577  21.801   3.484  1.00  0.00           H
ATOM   4133  N   ILE A 415     -14.837  22.926   4.359  1.00  0.00           N
ATOM   4134  CA  ILE A 415     -13.655  23.855   4.354  1.00  0.00           C
ATOM   4135  C   ILE A 415     -13.581  24.780   3.187  1.00  0.00           C
ATOM   4136  O   ILE A 415     -13.359  25.948   3.294  1.00  0.00           O
ATOM   4137  CB  ILE A 415     -12.302  23.048   4.435  1.00  0.00           C
ATOM   4138  CG1 ILE A 415     -12.188  22.326   5.759  1.00  0.00           C
ATOM   4139  CG2 ILE A 415     -11.015  23.907   4.098  1.00  0.00           C
ATOM   4140  CD  ILE A 415     -10.980  21.460   5.873  1.00  0.00           C
ATOM   4141  HN  ILE A 415     -14.699  21.945   4.245  1.00  0.00           H
ATOM   4142  HA  ILE A 415     -13.736  24.370   5.300  1.00  0.00           H
ATOM   4143  HB  ILE A 415     -12.431  22.197   3.733  1.00  0.00           H
ATOM   4144 1HG1 ILE A 415     -13.118  21.737   5.905  1.00  0.00           H
ATOM   4145 2HG1 ILE A 415     -12.138  23.013   6.631  1.00  0.00           H
ATOM   4146 1HG2 ILE A 415     -11.105  24.419   3.116  1.00  0.00           H
ATOM   4147 2HG2 ILE A 415     -10.124  23.246   4.174  1.00  0.00           H
ATOM   4148 3HG2 ILE A 415     -10.962  24.734   4.837  1.00  0.00           H
ATOM   4149  HD1 ILE A 415     -10.026  22.010   6.018  1.00  0.00           H
ATOM   4150  HD2 ILE A 415     -10.739  20.873   4.961  1.00  0.00           H
ATOM   4151  HD3 ILE A 415     -11.033  20.660   6.643  1.00  0.00           H
ATOM   4152  N   ARG A 416     -13.821  24.299   1.993  1.00  0.00           N
ATOM   4153  CA  ARG A 416     -13.827  25.257   0.880  1.00  0.00           C
ATOM   4154  C   ARG A 416     -14.956  26.293   0.684  1.00  0.00           C
ATOM   4155  O   ARG A 416     -14.726  27.421   0.201  1.00  0.00           O
ATOM   4156  CB  ARG A 416     -13.681  24.465  -0.423  1.00  0.00           C
ATOM   4157  CG  ARG A 416     -12.442  23.666  -0.704  1.00  0.00           C
ATOM   4158  CD  ARG A 416     -11.125  24.327  -0.898  1.00  0.00           C
ATOM   4159  NE  ARG A 416     -11.259  25.135  -2.239  1.00  0.00           N
ATOM   4160  CZ  ARG A 416     -10.457  25.994  -2.697  1.00  0.00           C
ATOM   4161  NH1 ARG A 416      -9.254  26.314  -2.175  1.00  0.00           N
ATOM   4162  NH2 ARG A 416     -10.913  26.729  -3.733  1.00  0.00           N
ATOM   4163  HN  ARG A 416     -14.088  23.357   1.804  1.00  0.00           H
ATOM   4164  HA  ARG A 416     -12.951  25.887   0.913  1.00  0.00           H
ATOM   4165  HB1 ARG A 416     -14.028  25.038  -1.309  1.00  0.00           H
ATOM   4166  HB2 ARG A 416     -14.423  23.651  -0.274  1.00  0.00           H
ATOM   4167  HG1 ARG A 416     -12.695  22.987  -1.546  1.00  0.00           H
ATOM   4168  HG2 ARG A 416     -12.264  22.830   0.005  1.00  0.00           H
ATOM   4169  HD1 ARG A 416     -10.291  23.596  -0.944  1.00  0.00           H
ATOM   4170  HD2 ARG A 416     -10.963  24.963  -0.002  1.00  0.00           H
ATOM   4171  HE  ARG A 416     -12.069  25.032  -2.816  1.00  0.00           H
ATOM   4172 1HH1 ARG A 416      -8.823  26.942  -2.822  1.00  0.00           H
ATOM   4173 2HH1 ARG A 416      -8.817  25.795  -1.441  1.00  0.00           H
ATOM   4174 1HH2 ARG A 416     -11.763  26.574  -4.237  1.00  0.00           H
ATOM   4175 2HH2 ARG A 416     -10.238  27.398  -4.040  1.00  0.00           H
ATOM   4176  N   ILE A 417     -16.202  25.911   1.095  1.00  0.00           N
ATOM   4177  CA  ILE A 417     -17.325  26.816   1.147  1.00  0.00           C
ATOM   4178  C   ILE A 417     -17.097  27.682   2.421  1.00  0.00           C
ATOM   4179  O   ILE A 417     -17.625  28.780   2.495  1.00  0.00           O
ATOM   4180  CB  ILE A 417     -18.520  25.870   1.233  1.00  0.00           C
ATOM   4181  CG1 ILE A 417     -18.746  25.100  -0.065  1.00  0.00           C
ATOM   4182  CG2 ILE A 417     -19.766  26.615   1.630  1.00  0.00           C
ATOM   4183  CD  ILE A 417     -18.567  25.912  -1.375  1.00  0.00           C
ATOM   4184  HN  ILE A 417     -16.466  24.962   1.243  1.00  0.00           H
ATOM   4185  HA  ILE A 417     -17.262  27.453   0.277  1.00  0.00           H
ATOM   4186  HB  ILE A 417     -18.310  25.156   2.059  1.00  0.00           H
ATOM   4187 1HG1 ILE A 417     -19.737  24.603   0.013  1.00  0.00           H
ATOM   4188 2HG1 ILE A 417     -18.027  24.258  -0.152  1.00  0.00           H
ATOM   4189 1HG2 ILE A 417     -19.859  27.478   0.936  1.00  0.00           H
ATOM   4190 2HG2 ILE A 417     -19.714  26.914   2.698  1.00  0.00           H
ATOM   4191 3HG2 ILE A 417     -20.657  25.969   1.480  1.00  0.00           H
ATOM   4192  HD1 ILE A 417     -17.508  26.126  -1.631  1.00  0.00           H
ATOM   4193  HD2 ILE A 417     -19.101  26.885  -1.434  1.00  0.00           H
ATOM   4194  HD3 ILE A 417     -18.870  25.283  -2.240  1.00  0.00           H
ATOM   4195  N   GLY A 418     -16.260  27.182   3.432  1.00  0.00           N
ATOM   4196  CA  GLY A 418     -15.847  27.964   4.622  1.00  0.00           C
ATOM   4197  C   GLY A 418     -14.947  29.153   4.373  1.00  0.00           C
ATOM   4198  O   GLY A 418     -15.179  30.312   4.660  1.00  0.00           O
ATOM   4199  HN  GLY A 418     -15.854  26.274   3.489  1.00  0.00           H
ATOM   4200  HA1 GLY A 418     -15.382  27.311   5.347  1.00  0.00           H
ATOM   4201  HA2 GLY A 418     -16.758  28.279   5.107  1.00  0.00           H
ATOM   4202  N   VAL A 419     -13.879  28.876   3.527  1.00  0.00           N
ATOM   4203  CA  VAL A 419     -13.039  29.842   2.827  1.00  0.00           C
ATOM   4204  C   VAL A 419     -13.845  30.786   1.926  1.00  0.00           C
ATOM   4205  O   VAL A 419     -13.588  31.997   1.939  1.00  0.00           O
ATOM   4206  CB  VAL A 419     -11.992  29.156   1.935  1.00  0.00           C
ATOM   4207  CG1 VAL A 419     -11.134  30.209   1.161  1.00  0.00           C
ATOM   4208  CG2 VAL A 419     -11.097  28.371   2.872  1.00  0.00           C
ATOM   4209  HN  VAL A 419     -13.639  27.952   3.235  1.00  0.00           H
ATOM   4210  HA  VAL A 419     -12.526  30.462   3.548  1.00  0.00           H
ATOM   4211  HB  VAL A 419     -12.435  28.384   1.271  1.00  0.00           H
ATOM   4212 1HG1 VAL A 419     -11.667  30.561   0.252  1.00  0.00           H
ATOM   4213 2HG1 VAL A 419     -10.234  29.728   0.719  1.00  0.00           H
ATOM   4214 3HG1 VAL A 419     -10.744  31.002   1.833  1.00  0.00           H
ATOM   4215 1HG2 VAL A 419     -11.625  27.779   3.650  1.00  0.00           H
ATOM   4216 2HG2 VAL A 419     -10.629  29.064   3.603  1.00  0.00           H
ATOM   4217 3HG2 VAL A 419     -10.293  27.902   2.264  1.00  0.00           H
ATOM   4218  N   PHE A 420     -14.858  30.254   1.198  1.00  0.00           N
ATOM   4219  CA  PHE A 420     -15.672  31.073   0.260  1.00  0.00           C
ATOM   4220  C   PHE A 420     -16.574  32.042   1.089  1.00  0.00           C
ATOM   4221  O   PHE A 420     -16.713  33.221   0.824  1.00  0.00           O
ATOM   4222  CB  PHE A 420     -16.742  30.164  -0.619  1.00  0.00           C
ATOM   4223  CG  PHE A 420     -17.406  30.921  -1.744  1.00  0.00           C
ATOM   4224  CD1 PHE A 420     -16.645  31.275  -2.781  1.00  0.00           C
ATOM   4225  CD2 PHE A 420     -18.757  31.367  -1.604  1.00  0.00           C
ATOM   4226  CE1 PHE A 420     -17.172  32.194  -3.676  1.00  0.00           C
ATOM   4227  CE2 PHE A 420     -19.263  32.325  -2.520  1.00  0.00           C
ATOM   4228  CZ  PHE A 420     -18.467  32.699  -3.629  1.00  0.00           C
ATOM   4229  HN  PHE A 420     -15.059  29.278   1.225  1.00  0.00           H
ATOM   4230  HA  PHE A 420     -14.961  31.599  -0.359  1.00  0.00           H
ATOM   4231  HB1 PHE A 420     -17.552  29.721  -0.001  1.00  0.00           H
ATOM   4232  HB2 PHE A 420     -16.136  29.306  -0.977  1.00  0.00           H
ATOM   4233  HD1 PHE A 420     -15.602  31.023  -2.900  1.00  0.00           H
ATOM   4234  HD2 PHE A 420     -19.300  31.163  -0.693  1.00  0.00           H
ATOM   4235  HE1 PHE A 420     -16.592  32.558  -4.511  1.00  0.00           H
ATOM   4236  HE2 PHE A 420     -20.209  32.841  -2.455  1.00  0.00           H
ATOM   4237  HZ  PHE A 420     -18.786  33.541  -4.224  1.00  0.00           H
ATOM   4238  N   SER A 421     -17.105  31.492   2.177  1.00  0.00           N
ATOM   4239  CA  SER A 421     -17.826  32.203   3.196  1.00  0.00           C
ATOM   4240  C   SER A 421     -17.034  33.335   3.812  1.00  0.00           C
ATOM   4241  O   SER A 421     -17.501  34.445   4.056  1.00  0.00           O
ATOM   4242  CB  SER A 421     -18.495  31.396   4.321  1.00  0.00           C
ATOM   4243  OG  SER A 421     -19.525  30.667   3.720  1.00  0.00           O
ATOM   4244  HN  SER A 421     -17.182  30.500   2.113  1.00  0.00           H
ATOM   4245  HA  SER A 421     -18.660  32.680   2.705  1.00  0.00           H
ATOM   4246  HB1 SER A 421     -18.958  32.010   5.122  1.00  0.00           H
ATOM   4247  HB2 SER A 421     -17.746  30.729   4.799  1.00  0.00           H
ATOM   4248  HG1 SER A 421     -19.105  29.873   3.382  1.00  0.00           H
ATOM   4249  N   GLY A 422     -15.772  33.019   4.048  1.00  0.00           N
ATOM   4250  CA  GLY A 422     -14.865  33.751   4.868  1.00  0.00           C
ATOM   4251  C   GLY A 422     -14.197  34.930   4.114  1.00  0.00           C
ATOM   4252  O   GLY A 422     -13.798  35.949   4.702  1.00  0.00           O
ATOM   4253  HN  GLY A 422     -15.489  32.153   3.641  1.00  0.00           H
ATOM   4254  HA1 GLY A 422     -14.052  33.075   5.089  1.00  0.00           H
ATOM   4255  HA2 GLY A 422     -15.349  34.176   5.736  1.00  0.00           H
ATOM   4256  N   LEU A 423     -14.185  34.765   2.803  1.00  0.00           N
ATOM   4257  CA  LEU A 423     -13.743  35.835   1.900  1.00  0.00           C
ATOM   4258  C   LEU A 423     -14.887  36.629   1.453  1.00  0.00           C
ATOM   4259  O   LEU A 423     -14.713  37.754   0.972  1.00  0.00           O
ATOM   4260  CB  LEU A 423     -12.935  35.302   0.579  1.00  0.00           C
ATOM   4261  CG  LEU A 423     -13.665  34.319  -0.334  1.00  0.00           C
ATOM   4262  CD1 LEU A 423     -14.528  34.964  -1.435  1.00  0.00           C
ATOM   4263  CD2 LEU A 423     -12.638  33.394  -0.996  1.00  0.00           C
ATOM   4264  HN  LEU A 423     -14.418  33.884   2.397  1.00  0.00           H
ATOM   4265  HA  LEU A 423     -13.045  36.488   2.403  1.00  0.00           H
ATOM   4266  HB1 LEU A 423     -12.102  34.651   0.921  1.00  0.00           H
ATOM   4267  HB2 LEU A 423     -12.375  36.119   0.075  1.00  0.00           H
ATOM   4268  HG  LEU A 423     -14.338  33.704   0.300  1.00  0.00           H
ATOM   4269 1HD1 LEU A 423     -15.176  34.158  -1.840  1.00  0.00           H
ATOM   4270 2HD1 LEU A 423     -13.852  35.407  -2.198  1.00  0.00           H
ATOM   4271 3HD1 LEU A 423     -15.135  35.788  -1.003  1.00  0.00           H
ATOM   4272 1HD2 LEU A 423     -11.947  32.840  -0.325  1.00  0.00           H
ATOM   4273 2HD2 LEU A 423     -12.070  33.941  -1.779  1.00  0.00           H
ATOM   4274 3HD2 LEU A 423     -13.174  32.544  -1.470  1.00  0.00           H
ATOM   4275  N   TYR A 424     -16.190  36.170   1.707  1.00  0.00           N
ATOM   4276  CA  TYR A 424     -17.235  37.083   1.672  1.00  0.00           C
ATOM   4277  C   TYR A 424     -17.237  37.966   2.954  1.00  0.00           C
ATOM   4278  O   TYR A 424     -17.152  39.174   2.902  1.00  0.00           O
ATOM   4279  CB  TYR A 424     -18.496  36.345   1.391  1.00  0.00           C
ATOM   4280  CG  TYR A 424     -19.656  37.279   1.252  1.00  0.00           C
ATOM   4281  CD1 TYR A 424     -20.630  37.225   2.271  1.00  0.00           C
ATOM   4282  CD2 TYR A 424     -19.751  38.285   0.305  1.00  0.00           C
ATOM   4283  CE1 TYR A 424     -21.703  38.174   2.207  1.00  0.00           C
ATOM   4284  CE2 TYR A 424     -20.817  39.229   0.267  1.00  0.00           C
ATOM   4285  CZ  TYR A 424     -21.790  39.212   1.260  1.00  0.00           C
ATOM   4286  OH  TYR A 424     -22.648  40.304   1.332  1.00  0.00           O
ATOM   4287  HN  TYR A 424     -16.420  35.206   1.829  1.00  0.00           H
ATOM   4288  HA  TYR A 424     -17.033  37.761   0.856  1.00  0.00           H
ATOM   4289  HB1 TYR A 424     -18.608  35.699   2.288  1.00  0.00           H
ATOM   4290  HB2 TYR A 424     -18.562  35.604   0.566  1.00  0.00           H
ATOM   4291  HD1 TYR A 424     -20.741  36.380   2.934  1.00  0.00           H
ATOM   4292  HD2 TYR A 424     -18.971  38.455  -0.424  1.00  0.00           H
ATOM   4293  HE1 TYR A 424     -22.480  38.190   2.958  1.00  0.00           H
ATOM   4294  HE2 TYR A 424     -20.817  40.001  -0.487  1.00  0.00           H
ATOM   4295  HH  TYR A 424     -22.559  40.850   0.547  1.00  0.00           H
ATOM   4296  N   LEU A 425     -17.403  37.345   4.110  1.00  0.00           N
ATOM   4297  CA  LEU A 425     -17.851  37.834   5.377  1.00  0.00           C
ATOM   4298  C   LEU A 425     -16.812  38.843   5.995  1.00  0.00           C
ATOM   4299  O   LEU A 425     -17.194  39.940   6.359  1.00  0.00           O
ATOM   4300  CB  LEU A 425     -18.075  36.684   6.488  1.00  0.00           C
ATOM   4301  CG  LEU A 425     -19.359  35.874   6.234  1.00  0.00           C
ATOM   4302  CD1 LEU A 425     -19.300  34.577   6.994  1.00  0.00           C
ATOM   4303  CD2 LEU A 425     -20.555  36.747   6.443  1.00  0.00           C
ATOM   4304  HN  LEU A 425     -17.491  36.362   3.961  1.00  0.00           H
ATOM   4305  HA  LEU A 425     -18.788  38.360   5.263  1.00  0.00           H
ATOM   4306  HB1 LEU A 425     -17.986  37.163   7.487  1.00  0.00           H
ATOM   4307  HB2 LEU A 425     -17.165  36.052   6.407  1.00  0.00           H
ATOM   4308  HG  LEU A 425     -19.437  35.552   5.173  1.00  0.00           H
ATOM   4309 1HD1 LEU A 425     -20.146  33.901   6.746  1.00  0.00           H
ATOM   4310 2HD1 LEU A 425     -19.407  34.775   8.082  1.00  0.00           H
ATOM   4311 3HD1 LEU A 425     -18.318  34.110   6.769  1.00  0.00           H
ATOM   4312 1HD2 LEU A 425     -21.479  36.202   6.149  1.00  0.00           H
ATOM   4313 2HD2 LEU A 425     -20.480  37.626   5.769  1.00  0.00           H
ATOM   4314 3HD2 LEU A 425     -20.542  37.109   7.494  1.00  0.00           H
ATOM   4315  N   VAL A 426     -15.487  38.566   6.035  1.00  0.00           N
ATOM   4316  CA  VAL A 426     -14.447  39.452   6.659  1.00  0.00           C
ATOM   4317  C   VAL A 426     -14.249  40.789   5.908  1.00  0.00           C
ATOM   4318  O   VAL A 426     -14.285  41.824   6.588  1.00  0.00           O
ATOM   4319  CB  VAL A 426     -13.094  38.724   7.069  1.00  0.00           C
ATOM   4320  CG1 VAL A 426     -12.404  39.681   7.979  1.00  0.00           C
ATOM   4321  CG2 VAL A 426     -13.355  37.399   7.807  1.00  0.00           C
ATOM   4322  HN  VAL A 426     -15.258  37.713   5.574  1.00  0.00           H
ATOM   4323  HA  VAL A 426     -14.796  39.707   7.649  1.00  0.00           H
ATOM   4324  HB  VAL A 426     -12.506  38.463   6.163  1.00  0.00           H
ATOM   4325 1HG1 VAL A 426     -11.531  39.226   8.494  1.00  0.00           H
ATOM   4326 2HG1 VAL A 426     -12.966  40.087   8.847  1.00  0.00           H
ATOM   4327 3HG1 VAL A 426     -12.024  40.559   7.414  1.00  0.00           H
ATOM   4328 1HG2 VAL A 426     -13.828  36.648   7.139  1.00  0.00           H
ATOM   4329 2HG2 VAL A 426     -13.972  37.676   8.687  1.00  0.00           H
ATOM   4330 3HG2 VAL A 426     -12.409  36.968   8.199  1.00  0.00           H
ATOM   4331  N   PRO A 427     -14.187  40.830   4.532  1.00  0.00           N
ATOM   4332  CA  PRO A 427     -14.178  42.100   3.797  1.00  0.00           C
ATOM   4333  C   PRO A 427     -15.500  42.818   4.062  1.00  0.00           C
ATOM   4334  O   PRO A 427     -15.455  44.037   4.119  1.00  0.00           O
ATOM   4335  CB  PRO A 427     -13.900  41.749   2.320  1.00  0.00           C
ATOM   4336  CG  PRO A 427     -13.191  40.454   2.421  1.00  0.00           C
ATOM   4337  CD  PRO A 427     -13.856  39.775   3.605  1.00  0.00           C
ATOM   4338  HA  PRO A 427     -13.467  42.777   4.246  1.00  0.00           H
ATOM   4339  HB1 PRO A 427     -13.230  42.539   1.917  1.00  0.00           H
ATOM   4340  HB2 PRO A 427     -14.898  41.650   1.843  1.00  0.00           H
ATOM   4341  HG1 PRO A 427     -13.340  39.841   1.506  1.00  0.00           H
ATOM   4342  HG2 PRO A 427     -12.114  40.509   2.690  1.00  0.00           H
ATOM   4343  HD1 PRO A 427     -14.811  39.291   3.307  1.00  0.00           H
ATOM   4344  HD2 PRO A 427     -13.257  38.953   4.052  1.00  0.00           H
ATOM   4345  N   LEU A 428     -16.634  42.111   4.089  1.00  0.00           N
ATOM   4346  CA  LEU A 428     -17.914  42.701   4.261  1.00  0.00           C
ATOM   4347  C   LEU A 428     -18.134  43.438   5.578  1.00  0.00           C
ATOM   4348  O   LEU A 428     -18.540  44.621   5.636  1.00  0.00           O
ATOM   4349  CB  LEU A 428     -18.989  41.587   4.016  1.00  0.00           C
ATOM   4350  CG  LEU A 428     -20.512  41.743   4.124  1.00  0.00           C
ATOM   4351  CD1 LEU A 428     -21.128  41.958   5.469  1.00  0.00           C
ATOM   4352  CD2 LEU A 428     -20.890  42.954   3.233  1.00  0.00           C
ATOM   4353  HN  LEU A 428     -16.575  41.122   3.973  1.00  0.00           H
ATOM   4354  HA  LEU A 428     -18.135  43.459   3.523  1.00  0.00           H
ATOM   4355  HB1 LEU A 428     -18.761  40.905   4.862  1.00  0.00           H
ATOM   4356  HB2 LEU A 428     -18.800  41.075   3.048  1.00  0.00           H
ATOM   4357  HG  LEU A 428     -20.930  40.823   3.663  1.00  0.00           H
ATOM   4358 1HD1 LEU A 428     -20.568  41.409   6.256  1.00  0.00           H
ATOM   4359 2HD1 LEU A 428     -22.182  41.611   5.530  1.00  0.00           H
ATOM   4360 3HD1 LEU A 428     -21.165  43.046   5.690  1.00  0.00           H
ATOM   4361 1HD2 LEU A 428     -20.467  42.832   2.212  1.00  0.00           H
ATOM   4362 2HD2 LEU A 428     -20.447  43.856   3.706  1.00  0.00           H
ATOM   4363 3HD2 LEU A 428     -21.986  42.987   3.059  1.00  0.00           H
ATOM   4364  N   VAL A 429     -17.699  42.788   6.661  1.00  0.00           N
ATOM   4365  CA  VAL A 429     -17.821  43.502   7.996  1.00  0.00           C
ATOM   4366  C   VAL A 429     -16.882  44.666   8.116  1.00  0.00           C
ATOM   4367  O   VAL A 429     -17.164  45.662   8.857  1.00  0.00           O
ATOM   4368  CB  VAL A 429     -17.717  42.527   9.228  1.00  0.00           C
ATOM   4369  CG1 VAL A 429     -18.778  41.440   9.152  1.00  0.00           C
ATOM   4370  CG2 VAL A 429     -16.382  41.892   9.461  1.00  0.00           C
ATOM   4371  HN  VAL A 429     -17.379  41.845   6.612  1.00  0.00           H
ATOM   4372  HA  VAL A 429     -18.841  43.846   8.090  1.00  0.00           H
ATOM   4373  HB  VAL A 429     -18.046  43.149  10.088  1.00  0.00           H
ATOM   4374 1HG1 VAL A 429     -19.799  41.877   9.167  1.00  0.00           H
ATOM   4375 2HG1 VAL A 429     -18.829  40.890  10.116  1.00  0.00           H
ATOM   4376 3HG1 VAL A 429     -18.557  40.708   8.345  1.00  0.00           H
ATOM   4377 1HG2 VAL A 429     -15.836  41.596   8.540  1.00  0.00           H
ATOM   4378 2HG2 VAL A 429     -16.473  41.016  10.138  1.00  0.00           H
ATOM   4379 3HG2 VAL A 429     -15.694  42.658   9.878  1.00  0.00           H
ATOM   4380  N   THR A 430     -15.726  44.507   7.391  1.00  0.00           N
ATOM   4381  CA  THR A 430     -14.696  45.565   7.408  1.00  0.00           C
ATOM   4382  C   THR A 430     -15.187  46.695   6.665  1.00  0.00           C
ATOM   4383  O   THR A 430     -15.150  47.821   7.063  1.00  0.00           O
ATOM   4384  CB  THR A 430     -13.368  45.096   6.739  1.00  0.00           C
ATOM   4385  CG2 THR A 430     -12.372  46.186   6.635  1.00  0.00           C
ATOM   4386  OG1 THR A 430     -12.875  44.031   7.627  1.00  0.00           O
ATOM   4387  HN  THR A 430     -15.579  43.692   6.837  1.00  0.00           H
ATOM   4388  HA  THR A 430     -14.429  45.915   8.393  1.00  0.00           H
ATOM   4389  HB  THR A 430     -13.372  44.670   5.714  1.00  0.00           H
ATOM   4390  HG1 THR A 430     -13.355  43.217   7.455  1.00  0.00           H
ATOM   4391 1HG2 THR A 430     -11.429  45.631   6.447  1.00  0.00           H
ATOM   4392 2HG2 THR A 430     -12.200  46.729   7.588  1.00  0.00           H
ATOM   4393 3HG2 THR A 430     -12.555  46.838   5.754  1.00  0.00           H
ATOM   4394  N   LEU A 431     -15.875  46.370   5.544  1.00  0.00           N
ATOM   4395  CA  LEU A 431     -16.646  47.410   4.801  1.00  0.00           C
ATOM   4396  C   LEU A 431     -17.780  48.120   5.622  1.00  0.00           C
ATOM   4397  O   LEU A 431     -17.840  49.362   5.651  1.00  0.00           O
ATOM   4398  CB  LEU A 431     -17.096  46.818   3.496  1.00  0.00           C
ATOM   4399  CG  LEU A 431     -18.118  47.598   2.626  1.00  0.00           C
ATOM   4400  CD1 LEU A 431     -17.551  49.015   2.176  1.00  0.00           C
ATOM   4401  CD2 LEU A 431     -18.406  46.751   1.396  1.00  0.00           C
ATOM   4402  HN  LEU A 431     -15.870  45.439   5.187  1.00  0.00           H
ATOM   4403  HA  LEU A 431     -16.012  48.283   4.743  1.00  0.00           H
ATOM   4404  HB1 LEU A 431     -17.552  45.827   3.706  1.00  0.00           H
ATOM   4405  HB2 LEU A 431     -16.200  46.562   2.891  1.00  0.00           H
ATOM   4406  HG  LEU A 431     -19.060  47.728   3.199  1.00  0.00           H
ATOM   4407 1HD1 LEU A 431     -16.651  48.768   1.572  1.00  0.00           H
ATOM   4408 2HD1 LEU A 431     -17.135  49.617   3.012  1.00  0.00           H
ATOM   4409 3HD1 LEU A 431     -18.227  49.625   1.539  1.00  0.00           H
ATOM   4410 1HD2 LEU A 431     -17.383  46.486   1.049  1.00  0.00           H
ATOM   4411 2HD2 LEU A 431     -18.928  47.296   0.580  1.00  0.00           H
ATOM   4412 3HD2 LEU A 431     -18.933  45.811   1.665  1.00  0.00           H
ATOM   4413  N   LEU A 432     -18.670  47.410   6.305  1.00  0.00           N
ATOM   4414  CA  LEU A 432     -19.689  48.015   7.160  1.00  0.00           C
ATOM   4415  C   LEU A 432     -19.003  48.925   8.224  1.00  0.00           C
ATOM   4416  O   LEU A 432     -19.497  50.061   8.417  1.00  0.00           O
ATOM   4417  CB  LEU A 432     -20.535  46.894   7.874  1.00  0.00           C
ATOM   4418  CG  LEU A 432     -21.352  46.080   6.831  1.00  0.00           C
ATOM   4419  CD1 LEU A 432     -22.310  45.060   7.403  1.00  0.00           C
ATOM   4420  CD2 LEU A 432     -22.140  46.957   5.769  1.00  0.00           C
ATOM   4421  HN  LEU A 432     -18.580  46.420   6.231  1.00  0.00           H
ATOM   4422  HA  LEU A 432     -20.300  48.639   6.526  1.00  0.00           H
ATOM   4423  HB1 LEU A 432     -21.215  47.439   8.563  1.00  0.00           H
ATOM   4424  HB2 LEU A 432     -19.893  46.246   8.510  1.00  0.00           H
ATOM   4425  HG  LEU A 432     -20.591  45.524   6.245  1.00  0.00           H
ATOM   4426 1HD1 LEU A 432     -22.883  44.603   6.567  1.00  0.00           H
ATOM   4427 2HD1 LEU A 432     -23.009  45.431   8.184  1.00  0.00           H
ATOM   4428 3HD1 LEU A 432     -21.707  44.182   7.718  1.00  0.00           H
ATOM   4429 1HD2 LEU A 432     -21.509  47.592   5.110  1.00  0.00           H
ATOM   4430 2HD2 LEU A 432     -22.903  47.594   6.267  1.00  0.00           H
ATOM   4431 3HD2 LEU A 432     -22.627  46.116   5.230  1.00  0.00           H
ATOM   4432  N   GLY A 433     -17.928  48.467   8.873  1.00  0.00           N
ATOM   4433  CA  GLY A 433     -17.082  49.203   9.740  1.00  0.00           C
ATOM   4434  C   GLY A 433     -16.551  50.510   9.107  1.00  0.00           C
ATOM   4435  O   GLY A 433     -16.455  51.522   9.789  1.00  0.00           O
ATOM   4436  HN  GLY A 433     -17.615  47.537   8.692  1.00  0.00           H
ATOM   4437  HA1 GLY A 433     -16.205  48.596   9.913  1.00  0.00           H
ATOM   4438  HA2 GLY A 433     -17.540  49.420  10.694  1.00  0.00           H
ATOM   4439  N   CYS A 434     -16.114  50.399   7.862  1.00  0.00           N
ATOM   4440  CA  CYS A 434     -15.645  51.512   7.088  1.00  0.00           C
ATOM   4441  C   CYS A 434     -16.646  52.651   6.881  1.00  0.00           C
ATOM   4442  O   CYS A 434     -16.300  53.792   7.091  1.00  0.00           O
ATOM   4443  CB  CYS A 434     -15.029  51.053   5.751  1.00  0.00           C
ATOM   4444  SG  CYS A 434     -13.510  50.122   5.901  1.00  0.00           S
ATOM   4445  HN  CYS A 434     -16.181  49.514   7.407  1.00  0.00           H
ATOM   4446  HA  CYS A 434     -14.835  51.901   7.686  1.00  0.00           H
ATOM   4447  HB1 CYS A 434     -14.854  51.932   5.095  1.00  0.00           H
ATOM   4448  HB2 CYS A 434     -15.745  50.367   5.251  1.00  0.00           H
ATOM   4449  HG1 CYS A 434     -14.100  49.148   6.578  1.00  0.00           H
ATOM   4450  N   TYR A 435     -17.931  52.308   6.648  1.00  0.00           N
ATOM   4451  CA  TYR A 435     -19.098  53.142   6.547  1.00  0.00           C
ATOM   4452  C   TYR A 435     -19.417  53.855   7.856  1.00  0.00           C
ATOM   4453  O   TYR A 435     -19.764  55.045   7.956  1.00  0.00           O
ATOM   4454  CB  TYR A 435     -20.416  52.344   6.281  1.00  0.00           C
ATOM   4455  CG  TYR A 435     -21.656  53.217   6.096  1.00  0.00           C
ATOM   4456  CD1 TYR A 435     -22.018  53.562   4.755  1.00  0.00           C
ATOM   4457  CD2 TYR A 435     -22.498  53.598   7.151  1.00  0.00           C
ATOM   4458  CE1 TYR A 435     -23.096  54.389   4.506  1.00  0.00           C
ATOM   4459  CE2 TYR A 435     -23.528  54.521   6.838  1.00  0.00           C
ATOM   4460  CZ  TYR A 435     -23.859  54.941   5.534  1.00  0.00           C
ATOM   4461  OH  TYR A 435     -24.985  55.829   5.420  1.00  0.00           O
ATOM   4462  HN  TYR A 435     -18.159  51.337   6.657  1.00  0.00           H
ATOM   4463  HA  TYR A 435     -18.809  53.875   5.809  1.00  0.00           H
ATOM   4464  HB1 TYR A 435     -20.473  51.714   7.195  1.00  0.00           H
ATOM   4465  HB2 TYR A 435     -20.323  51.663   5.408  1.00  0.00           H
ATOM   4466  HD1 TYR A 435     -21.393  53.229   3.940  1.00  0.00           H
ATOM   4467  HD2 TYR A 435     -22.357  53.176   8.135  1.00  0.00           H
ATOM   4468  HE1 TYR A 435     -23.464  54.696   3.539  1.00  0.00           H
ATOM   4469  HE2 TYR A 435     -24.212  54.830   7.615  1.00  0.00           H
ATOM   4470  HH  TYR A 435     -24.787  56.285   4.599  1.00  0.00           H
ATOM   4471  N   VAL A 436     -19.335  53.134   9.015  1.00  0.00           N
ATOM   4472  CA  VAL A 436     -19.324  53.817  10.357  1.00  0.00           C
ATOM   4473  C   VAL A 436     -18.201  54.778  10.566  1.00  0.00           C
ATOM   4474  O   VAL A 436     -18.407  55.846  11.100  1.00  0.00           O
ATOM   4475  CB  VAL A 436     -19.228  52.763  11.549  1.00  0.00           C
ATOM   4476  CG1 VAL A 436     -19.159  53.404  12.977  1.00  0.00           C
ATOM   4477  CG2 VAL A 436     -20.577  51.881  11.643  1.00  0.00           C
ATOM   4478  HN  VAL A 436     -19.033  52.184   9.043  1.00  0.00           H
ATOM   4479  HA  VAL A 436     -20.330  54.183  10.496  1.00  0.00           H
ATOM   4480  HB  VAL A 436     -18.358  52.079  11.457  1.00  0.00           H
ATOM   4481 1HG1 VAL A 436     -19.081  52.550  13.684  1.00  0.00           H
ATOM   4482 2HG1 VAL A 436     -20.003  54.068  13.259  1.00  0.00           H
ATOM   4483 3HG1 VAL A 436     -18.286  54.071  13.141  1.00  0.00           H
ATOM   4484 1HG2 VAL A 436     -21.487  52.506  11.515  1.00  0.00           H
ATOM   4485 2HG2 VAL A 436     -20.667  51.334  12.606  1.00  0.00           H
ATOM   4486 3HG2 VAL A 436     -20.596  51.115  10.838  1.00  0.00           H
ATOM   4487  N   TYR A 437     -16.940  54.408  10.243  1.00  0.00           N
ATOM   4488  CA  TYR A 437     -15.746  55.317  10.324  1.00  0.00           C
ATOM   4489  C   TYR A 437     -15.980  56.571   9.424  1.00  0.00           C
ATOM   4490  O   TYR A 437     -15.832  57.735   9.919  1.00  0.00           O
ATOM   4491  CB  TYR A 437     -14.401  54.634   9.996  1.00  0.00           C
ATOM   4492  CG  TYR A 437     -13.160  55.503  10.170  1.00  0.00           C
ATOM   4493  CD1 TYR A 437     -12.265  55.624   9.075  1.00  0.00           C
ATOM   4494  CD2 TYR A 437     -12.841  56.063  11.423  1.00  0.00           C
ATOM   4495  CE1 TYR A 437     -11.210  56.593   9.160  1.00  0.00           C
ATOM   4496  CE2 TYR A 437     -11.824  57.003  11.485  1.00  0.00           C
ATOM   4497  CZ  TYR A 437     -11.040  57.244  10.404  1.00  0.00           C
ATOM   4498  OH  TYR A 437      -9.979  58.190  10.568  1.00  0.00           O
ATOM   4499  HN  TYR A 437     -16.707  53.477   9.977  1.00  0.00           H
ATOM   4500  HA  TYR A 437     -15.675  55.649  11.349  1.00  0.00           H
ATOM   4501  HB1 TYR A 437     -14.422  54.297   8.938  1.00  0.00           H
ATOM   4502  HB2 TYR A 437     -14.200  53.709  10.580  1.00  0.00           H
ATOM   4503  HD1 TYR A 437     -12.388  55.097   8.140  1.00  0.00           H
ATOM   4504  HD2 TYR A 437     -13.447  55.872  12.296  1.00  0.00           H
ATOM   4505  HE1 TYR A 437     -10.534  56.664   8.320  1.00  0.00           H
ATOM   4506  HE2 TYR A 437     -11.613  57.487  12.428  1.00  0.00           H
ATOM   4507  HH  TYR A 437      -9.907  58.404  11.502  1.00  0.00           H
ATOM   4508  N   GLU A 438     -16.438  56.441   8.199  1.00  0.00           N
ATOM   4509  CA  GLU A 438     -16.903  57.589   7.328  1.00  0.00           C
ATOM   4510  C   GLU A 438     -18.073  58.449   7.828  1.00  0.00           C
ATOM   4511  O   GLU A 438     -17.950  59.670   7.839  1.00  0.00           O
ATOM   4512  CB  GLU A 438     -17.502  57.085   5.945  1.00  0.00           C
ATOM   4513  CG  GLU A 438     -18.187  58.124   5.000  1.00  0.00           C
ATOM   4514  CD  GLU A 438     -18.707  57.510   3.763  1.00  0.00           C
ATOM   4515  OE1 GLU A 438     -19.521  56.580   3.809  1.00  0.00           O
ATOM   4516  OE2 GLU A 438     -18.426  57.917   2.592  1.00  0.00           O
ATOM   4517  HN  GLU A 438     -16.509  55.517   7.834  1.00  0.00           H
ATOM   4518  HA  GLU A 438     -16.074  58.270   7.211  1.00  0.00           H
ATOM   4519  HB1 GLU A 438     -18.163  56.203   6.088  1.00  0.00           H
ATOM   4520  HB2 GLU A 438     -16.636  56.686   5.375  1.00  0.00           H
ATOM   4521  HG1 GLU A 438     -17.438  58.844   4.605  1.00  0.00           H
ATOM   4522  HG2 GLU A 438     -18.906  58.826   5.475  1.00  0.00           H
ATOM   4523  N   GLN A 439     -19.164  57.885   8.335  1.00  0.00           N
ATOM   4524  CA  GLN A 439     -20.185  58.652   8.936  1.00  0.00           C
ATOM   4525  C   GLN A 439     -19.814  59.385  10.240  1.00  0.00           C
ATOM   4526  O   GLN A 439     -20.239  60.481  10.450  1.00  0.00           O
ATOM   4527  CB  GLN A 439     -21.532  57.868   9.210  1.00  0.00           C
ATOM   4528  CG  GLN A 439     -22.459  57.876   7.989  1.00  0.00           C
ATOM   4529  CD  GLN A 439     -21.807  58.175   6.708  1.00  0.00           C
ATOM   4530  NE2 GLN A 439     -20.955  57.216   6.182  1.00  0.00           N
ATOM   4531  OE1 GLN A 439     -21.857  59.328   6.266  1.00  0.00           O
ATOM   4532  HN  GLN A 439     -19.288  56.901   8.238  1.00  0.00           H
ATOM   4533  HA  GLN A 439     -20.441  59.504   8.324  1.00  0.00           H
ATOM   4534  HB1 GLN A 439     -22.090  58.252  10.092  1.00  0.00           H
ATOM   4535  HB2 GLN A 439     -21.291  56.815   9.472  1.00  0.00           H
ATOM   4536  HG1 GLN A 439     -23.238  58.656   8.130  1.00  0.00           H
ATOM   4537  HG2 GLN A 439     -23.018  56.918   7.905  1.00  0.00           H
ATOM   4538 1HE2 GLN A 439     -20.932  56.294   6.569  1.00  0.00           H
ATOM   4539 2HE2 GLN A 439     -20.420  57.338   5.345  1.00  0.00           H
ATOM   4540  N   VAL A 440     -18.908  58.721  11.091  1.00  0.00           N
ATOM   4541  CA  VAL A 440     -18.220  59.405  12.226  1.00  0.00           C
ATOM   4542  C   VAL A 440     -17.369  60.615  11.810  1.00  0.00           C
ATOM   4543  O   VAL A 440     -17.438  61.674  12.353  1.00  0.00           O
ATOM   4544  CB  VAL A 440     -17.498  58.395  13.098  1.00  0.00           C
ATOM   4545  CG1 VAL A 440     -16.495  58.987  14.088  1.00  0.00           C
ATOM   4546  CG2 VAL A 440     -18.525  57.527  13.896  1.00  0.00           C
ATOM   4547  HN  VAL A 440     -18.702  57.771  10.870  1.00  0.00           H
ATOM   4548  HA  VAL A 440     -19.003  59.831  12.835  1.00  0.00           H
ATOM   4549  HB  VAL A 440     -16.956  57.666  12.458  1.00  0.00           H
ATOM   4550 1HG1 VAL A 440     -16.024  58.264  14.788  1.00  0.00           H
ATOM   4551 2HG1 VAL A 440     -17.054  59.658  14.775  1.00  0.00           H
ATOM   4552 3HG1 VAL A 440     -15.653  59.523  13.600  1.00  0.00           H
ATOM   4553 1HG2 VAL A 440     -19.347  57.152  13.250  1.00  0.00           H
ATOM   4554 2HG2 VAL A 440     -19.115  58.068  14.666  1.00  0.00           H
ATOM   4555 3HG2 VAL A 440     -18.113  56.647  14.436  1.00  0.00           H
ATOM   4556  N   ASN A 441     -16.520  60.376  10.794  1.00  0.00           N
ATOM   4557  CA  ASN A 441     -15.885  61.452  10.128  1.00  0.00           C
ATOM   4558  C   ASN A 441     -16.791  62.551   9.537  1.00  0.00           C
ATOM   4559  O   ASN A 441     -16.644  63.792   9.622  1.00  0.00           O
ATOM   4560  CB  ASN A 441     -14.807  61.006   9.046  1.00  0.00           C
ATOM   4561  CG  ASN A 441     -13.755  60.041   9.715  1.00  0.00           C
ATOM   4562  ND2 ASN A 441     -13.452  58.911   9.136  1.00  0.00           N
ATOM   4563  OD1 ASN A 441     -13.284  60.445  10.773  1.00  0.00           O
ATOM   4564  HN  ASN A 441     -16.315  59.470  10.433  1.00  0.00           H
ATOM   4565  HA  ASN A 441     -15.289  61.895  10.912  1.00  0.00           H
ATOM   4566  HB1 ASN A 441     -14.431  62.008   8.748  1.00  0.00           H
ATOM   4567  HB2 ASN A 441     -15.191  60.512   8.127  1.00  0.00           H
ATOM   4568 1HD2 ASN A 441     -13.868  58.703   8.250  1.00  0.00           H
ATOM   4569 2HD2 ASN A 441     -12.808  58.329   9.631  1.00  0.00           H
ATOM   4570  N   ARG A 442     -17.977  62.183   8.958  1.00  0.00           N
ATOM   4571  CA  ARG A 442     -18.937  63.122   8.415  1.00  0.00           C
ATOM   4572  C   ARG A 442     -19.555  64.088   9.358  1.00  0.00           C
ATOM   4573  O   ARG A 442     -19.670  65.242   8.904  1.00  0.00           O
ATOM   4574  CB  ARG A 442     -20.040  62.383   7.591  1.00  0.00           C
ATOM   4575  CG  ARG A 442     -21.105  63.270   6.966  1.00  0.00           C
ATOM   4576  CD  ARG A 442     -22.198  62.477   6.236  1.00  0.00           C
ATOM   4577  NE  ARG A 442     -23.073  63.628   5.906  1.00  0.00           N
ATOM   4578  CZ  ARG A 442     -24.116  63.554   5.083  1.00  0.00           C
ATOM   4579  NH1 ARG A 442     -24.098  62.693   4.067  1.00  0.00           N
ATOM   4580  NH2 ARG A 442     -25.148  64.321   5.148  1.00  0.00           N
ATOM   4581  HN  ARG A 442     -18.180  61.236   8.723  1.00  0.00           H
ATOM   4582  HA  ARG A 442     -18.344  63.823   7.845  1.00  0.00           H
ATOM   4583  HB1 ARG A 442     -20.667  61.706   8.210  1.00  0.00           H
ATOM   4584  HB2 ARG A 442     -19.536  61.823   6.775  1.00  0.00           H
ATOM   4585  HG1 ARG A 442     -20.586  64.083   6.415  1.00  0.00           H
ATOM   4586  HG2 ARG A 442     -21.588  63.791   7.820  1.00  0.00           H
ATOM   4587  HD1 ARG A 442     -22.696  61.763   6.926  1.00  0.00           H
ATOM   4588  HD2 ARG A 442     -21.781  62.049   5.299  1.00  0.00           H
ATOM   4589  HE  ARG A 442     -23.262  64.214   6.693  1.00  0.00           H
ATOM   4590 1HH1 ARG A 442     -23.419  61.962   3.995  1.00  0.00           H
ATOM   4591 2HH1 ARG A 442     -24.821  62.577   3.387  1.00  0.00           H
ATOM   4592 1HH2 ARG A 442     -25.052  65.103   5.765  1.00  0.00           H
ATOM   4593 2HH2 ARG A 442     -25.811  64.225   4.407  1.00  0.00           H
ATOM   4594  N   ILE A 443     -19.950  63.710  10.574  1.00  0.00           N
ATOM   4595  CA  ILE A 443     -20.479  64.726  11.530  1.00  0.00           C
ATOM   4596  C   ILE A 443     -19.390  65.862  11.860  1.00  0.00           C
ATOM   4597  O   ILE A 443     -19.693  66.985  12.014  1.00  0.00           O
ATOM   4598  CB  ILE A 443     -21.049  64.159  12.854  1.00  0.00           C
ATOM   4599  CG1 ILE A 443     -22.032  65.096  13.692  1.00  0.00           C
ATOM   4600  CG2 ILE A 443     -19.868  63.599  13.735  1.00  0.00           C
ATOM   4601  CD  ILE A 443     -21.313  65.930  14.764  1.00  0.00           C
ATOM   4602  HN  ILE A 443     -19.529  62.850  10.853  1.00  0.00           H
ATOM   4603  HA  ILE A 443     -21.350  65.185  11.086  1.00  0.00           H
ATOM   4604  HB  ILE A 443     -21.696  63.340  12.472  1.00  0.00           H
ATOM   4605 1HG1 ILE A 443     -22.782  64.412  14.144  1.00  0.00           H
ATOM   4606 2HG1 ILE A 443     -22.524  65.796  12.983  1.00  0.00           H
ATOM   4607 1HG2 ILE A 443     -19.309  64.349  14.336  1.00  0.00           H
ATOM   4608 2HG2 ILE A 443     -19.268  62.985  13.031  1.00  0.00           H
ATOM   4609 3HG2 ILE A 443     -20.469  63.035  14.481  1.00  0.00           H
ATOM   4610  HD1 ILE A 443     -20.837  65.210  15.462  1.00  0.00           H
ATOM   4611  HD2 ILE A 443     -22.074  66.473  15.366  1.00  0.00           H
ATOM   4612  HD3 ILE A 443     -20.447  66.481  14.339  1.00  0.00           H
ATOM   4613  N   THR A 444     -18.085  65.461  11.932  1.00  0.00           N
ATOM   4614  CA  THR A 444     -16.880  66.317  12.072  1.00  0.00           C
ATOM   4615  C   THR A 444     -16.797  67.201  10.859  1.00  0.00           C
ATOM   4616  O   THR A 444     -16.406  68.337  10.946  1.00  0.00           O
ATOM   4617  CB  THR A 444     -15.526  65.612  12.391  1.00  0.00           C
ATOM   4618  CG2 THR A 444     -15.784  64.581  13.544  1.00  0.00           C
ATOM   4619  OG1 THR A 444     -14.915  64.854  11.300  1.00  0.00           O
ATOM   4620  HN  THR A 444     -17.980  64.478  11.799  1.00  0.00           H
ATOM   4621  HA  THR A 444     -17.108  66.912  12.944  1.00  0.00           H
ATOM   4622  HB  THR A 444     -14.853  66.395  12.803  1.00  0.00           H
ATOM   4623  HG1 THR A 444     -15.673  64.547  10.797  1.00  0.00           H
ATOM   4624 1HG2 THR A 444     -14.746  64.289  13.808  1.00  0.00           H
ATOM   4625 2HG2 THR A 444     -16.313  63.681  13.166  1.00  0.00           H
ATOM   4626 3HG2 THR A 444     -16.322  65.090  14.373  1.00  0.00           H
ATOM   4627  N   TRP A 445     -17.205  66.687   9.665  1.00  0.00           N
ATOM   4628  CA  TRP A 445     -17.255  67.425   8.423  1.00  0.00           C
ATOM   4629  C   TRP A 445     -18.334  68.580   8.477  1.00  0.00           C
ATOM   4630  O   TRP A 445     -18.184  69.684   7.972  1.00  0.00           O
ATOM   4631  CB  TRP A 445     -17.506  66.604   7.068  1.00  0.00           C
ATOM   4632  CG  TRP A 445     -16.448  65.517   6.751  1.00  0.00           C
ATOM   4633  CD1 TRP A 445     -15.273  65.306   7.459  1.00  0.00           C
ATOM   4634  CD2 TRP A 445     -16.622  64.331   5.968  1.00  0.00           C
ATOM   4635  CE2 TRP A 445     -15.568  63.445   6.209  1.00  0.00           C
ATOM   4636  CE3 TRP A 445     -17.529  64.023   4.962  1.00  0.00           C
ATOM   4637  NE1 TRP A 445     -14.784  64.065   7.139  1.00  0.00           N
ATOM   4638  CZ2 TRP A 445     -15.595  62.141   5.647  1.00  0.00           C
ATOM   4639  CZ3 TRP A 445     -17.597  62.778   4.508  1.00  0.00           C
ATOM   4640  CH2 TRP A 445     -16.685  61.813   4.834  1.00  0.00           C
ATOM   4641  HN  TRP A 445     -17.378  65.705   9.652  1.00  0.00           H
ATOM   4642  HA  TRP A 445     -16.316  67.955   8.481  1.00  0.00           H
ATOM   4643  HB1 TRP A 445     -17.561  67.292   6.197  1.00  0.00           H
ATOM   4644  HB2 TRP A 445     -18.544  66.214   7.002  1.00  0.00           H
ATOM   4645  HD1 TRP A 445     -14.957  65.871   8.324  1.00  0.00           H
ATOM   4646  HE1 TRP A 445     -13.927  63.727   7.457  1.00  0.00           H
ATOM   4647  HE3 TRP A 445     -18.332  64.720   4.772  1.00  0.00           H
ATOM   4648  HZ2 TRP A 445     -14.807  61.442   5.886  1.00  0.00           H
ATOM   4649  HZ3 TRP A 445     -18.302  62.618   3.705  1.00  0.00           H
ATOM   4650  HH2 TRP A 445     -16.822  60.887   4.296  1.00  0.00           H
ATOM   4651  N   GLU A 446     -19.522  68.250   9.046  1.00  0.00           N
ATOM   4652  CA  GLU A 446     -20.723  69.110   9.168  1.00  0.00           C
ATOM   4653  C   GLU A 446     -20.476  70.286  10.055  1.00  0.00           C
ATOM   4654  O   GLU A 446     -20.641  71.453   9.602  1.00  0.00           O
ATOM   4655  CB  GLU A 446     -21.905  68.271   9.788  1.00  0.00           C
ATOM   4656  CG  GLU A 446     -23.116  69.152  10.142  1.00  0.00           C
ATOM   4657  CD  GLU A 446     -24.328  68.257  10.361  1.00  0.00           C
ATOM   4658  OE1 GLU A 446     -24.786  68.019  11.508  1.00  0.00           O
ATOM   4659  OE2 GLU A 446     -24.980  67.911   9.358  1.00  0.00           O
ATOM   4660  HN  GLU A 446     -19.709  67.380   9.497  1.00  0.00           H
ATOM   4661  HA  GLU A 446     -20.910  69.510   8.182  1.00  0.00           H
ATOM   4662  HB1 GLU A 446     -21.656  67.548  10.595  1.00  0.00           H
ATOM   4663  HB2 GLU A 446     -22.391  67.680   8.982  1.00  0.00           H
ATOM   4664  HG1 GLU A 446     -23.318  69.738   9.220  1.00  0.00           H
ATOM   4665  HG2 GLU A 446     -22.845  69.764  11.029  1.00  0.00           H
ATOM   4666  N   ILE A 447     -19.961  70.017  11.255  1.00  0.00           N
ATOM   4667  CA  ILE A 447     -19.637  71.041  12.239  1.00  0.00           C
ATOM   4668  C   ILE A 447     -18.490  71.959  11.842  1.00  0.00           C
ATOM   4669  O   ILE A 447     -18.438  73.194  11.984  1.00  0.00           O
ATOM   4670  CB  ILE A 447     -19.519  70.504  13.601  1.00  0.00           C
ATOM   4671  CG1 ILE A 447     -19.318  71.531  14.700  1.00  0.00           C
ATOM   4672  CG2 ILE A 447     -18.335  69.565  13.768  1.00  0.00           C
ATOM   4673  CD  ILE A 447     -20.484  72.531  14.733  1.00  0.00           C
ATOM   4674  HN  ILE A 447     -19.707  69.086  11.510  1.00  0.00           H
ATOM   4675  HA  ILE A 447     -20.526  71.636  12.383  1.00  0.00           H
ATOM   4676  HB  ILE A 447     -20.464  69.998  13.893  1.00  0.00           H
ATOM   4677 1HG1 ILE A 447     -18.385  72.123  14.581  1.00  0.00           H
ATOM   4678 2HG1 ILE A 447     -19.127  71.073  15.694  1.00  0.00           H
ATOM   4679 1HG2 ILE A 447     -18.401  68.705  13.067  1.00  0.00           H
ATOM   4680 2HG2 ILE A 447     -18.371  69.039  14.746  1.00  0.00           H
ATOM   4681 3HG2 ILE A 447     -17.358  70.095  13.750  1.00  0.00           H
ATOM   4682  HD1 ILE A 447     -20.438  73.372  14.008  1.00  0.00           H
ATOM   4683  HD2 ILE A 447     -20.359  73.048  15.708  1.00  0.00           H
ATOM   4684  HD3 ILE A 447     -21.491  72.068  14.658  1.00  0.00           H
ATOM   4685  N   THR A 448     -17.521  71.387  11.110  1.00  0.00           N
ATOM   4686  CA  THR A 448     -16.532  72.148  10.338  1.00  0.00           C
ATOM   4687  C   THR A 448     -16.972  73.097   9.263  1.00  0.00           C
ATOM   4688  O   THR A 448     -16.651  74.325   9.331  1.00  0.00           O
ATOM   4689  CB  THR A 448     -15.360  71.276   9.718  1.00  0.00           C
ATOM   4690  CG2 THR A 448     -14.256  72.223   9.282  1.00  0.00           C
ATOM   4691  OG1 THR A 448     -14.836  70.429  10.739  1.00  0.00           O
ATOM   4692  HN  THR A 448     -17.483  70.398  11.226  1.00  0.00           H
ATOM   4693  HA  THR A 448     -16.137  72.729  11.159  1.00  0.00           H
ATOM   4694  HB  THR A 448     -15.726  70.706   8.837  1.00  0.00           H
ATOM   4695  HG1 THR A 448     -15.416  69.686  10.919  1.00  0.00           H
ATOM   4696 1HG2 THR A 448     -14.087  73.011  10.048  1.00  0.00           H
ATOM   4697 2HG2 THR A 448     -14.429  72.855   8.385  1.00  0.00           H
ATOM   4698 3HG2 THR A 448     -13.213  71.867   9.143  1.00  0.00           H
ATOM   4699  N   TRP A 449     -17.870  72.654   8.372  1.00  0.00           N
ATOM   4700  CA  TRP A 449     -18.521  73.525   7.397  1.00  0.00           C
ATOM   4701  C   TRP A 449     -19.430  74.497   7.995  1.00  0.00           C
ATOM   4702  O   TRP A 449     -19.428  75.692   7.583  1.00  0.00           O
ATOM   4703  CB  TRP A 449     -19.322  72.546   6.537  1.00  0.00           C
ATOM   4704  CG  TRP A 449     -19.922  73.201   5.375  1.00  0.00           C
ATOM   4705  CD1 TRP A 449     -21.149  73.879   5.354  1.00  0.00           C
ATOM   4706  CD2 TRP A 449     -19.443  73.182   4.013  1.00  0.00           C
ATOM   4707  CE2 TRP A 449     -20.353  73.936   3.243  1.00  0.00           C
ATOM   4708  CE3 TRP A 449     -18.242  72.842   3.399  1.00  0.00           C
ATOM   4709  NE1 TRP A 449     -21.413  74.307   4.073  1.00  0.00           N
ATOM   4710  CZ2 TRP A 449     -20.139  74.042   1.864  1.00  0.00           C
ATOM   4711  CZ3 TRP A 449     -18.095  72.906   2.018  1.00  0.00           C
ATOM   4712  CH2 TRP A 449     -19.035  73.579   1.215  1.00  0.00           C
ATOM   4713  HN  TRP A 449     -18.286  71.748   8.351  1.00  0.00           H
ATOM   4714  HA  TRP A 449     -17.789  74.100   6.849  1.00  0.00           H
ATOM   4715  HB1 TRP A 449     -20.150  71.979   7.015  1.00  0.00           H
ATOM   4716  HB2 TRP A 449     -18.628  71.737   6.222  1.00  0.00           H
ATOM   4717  HD1 TRP A 449     -21.478  74.318   6.284  1.00  0.00           H
ATOM   4718  HE1 TRP A 449     -22.306  74.475   3.717  1.00  0.00           H
ATOM   4719  HE3 TRP A 449     -17.515  72.277   3.965  1.00  0.00           H
ATOM   4720  HZ2 TRP A 449     -20.883  74.523   1.244  1.00  0.00           H
ATOM   4721  HZ3 TRP A 449     -17.121  72.638   1.636  1.00  0.00           H
ATOM   4722  HH2 TRP A 449     -19.048  73.580   0.135  1.00  0.00           H
ATOM   4723  N   VAL A 450     -20.261  74.038   8.936  1.00  0.00           N
ATOM   4724  CA  VAL A 450     -21.120  74.966   9.627  1.00  0.00           C
ATOM   4725  C   VAL A 450     -20.513  76.144  10.415  1.00  0.00           C
ATOM   4726  O   VAL A 450     -20.957  77.255  10.305  1.00  0.00           O
ATOM   4727  CB  VAL A 450     -21.981  74.237  10.756  1.00  0.00           C
ATOM   4728  CG1 VAL A 450     -22.626  75.185  11.844  1.00  0.00           C
ATOM   4729  CG2 VAL A 450     -23.177  73.390  10.243  1.00  0.00           C
ATOM   4730  HN  VAL A 450     -20.021  73.138   9.293  1.00  0.00           H
ATOM   4731  HA  VAL A 450     -21.786  75.358   8.871  1.00  0.00           H
ATOM   4732  HB  VAL A 450     -21.339  73.433  11.174  1.00  0.00           H
ATOM   4733 1HG1 VAL A 450     -23.238  74.600  12.564  1.00  0.00           H
ATOM   4734 2HG1 VAL A 450     -23.335  75.970  11.506  1.00  0.00           H
ATOM   4735 3HG1 VAL A 450     -21.867  75.746  12.429  1.00  0.00           H
ATOM   4736 1HG2 VAL A 450     -23.436  72.643  11.025  1.00  0.00           H
ATOM   4737 2HG2 VAL A 450     -22.890  72.990   9.248  1.00  0.00           H
ATOM   4738 3HG2 VAL A 450     -24.019  74.080  10.022  1.00  0.00           H
ATOM   4739  N   SER A 451     -19.451  75.832  11.127  1.00  0.00           N
ATOM   4740  CA  SER A 451     -18.660  76.765  11.836  1.00  0.00           C
ATOM   4741  C   SER A 451     -17.982  77.870  11.083  1.00  0.00           C
ATOM   4742  O   SER A 451     -18.185  79.052  11.328  1.00  0.00           O
ATOM   4743  CB  SER A 451     -17.714  76.195  12.902  1.00  0.00           C
ATOM   4744  OG  SER A 451     -16.804  75.184  12.464  1.00  0.00           O
ATOM   4745  HN  SER A 451     -19.066  74.917  11.223  1.00  0.00           H
ATOM   4746  HA  SER A 451     -19.444  77.264  12.385  1.00  0.00           H
ATOM   4747  HB1 SER A 451     -18.397  75.850  13.707  1.00  0.00           H
ATOM   4748  HB2 SER A 451     -17.289  77.129  13.328  1.00  0.00           H
ATOM   4749  HG1 SER A 451     -17.242  74.363  12.227  1.00  0.00           H
ATOM   4750  N   ASP A 452     -17.170  77.502  10.094  1.00  0.00           N
ATOM   4751  CA  ASP A 452     -16.463  78.314   9.132  1.00  0.00           C
ATOM   4752  C   ASP A 452     -17.468  79.090   8.314  1.00  0.00           C
ATOM   4753  O   ASP A 452     -17.218  80.211   7.985  1.00  0.00           O
ATOM   4754  CB  ASP A 452     -15.430  77.525   8.269  1.00  0.00           C
ATOM   4755  CG  ASP A 452     -14.239  77.129   9.067  1.00  0.00           C
ATOM   4756  OD1 ASP A 452     -14.034  77.604  10.204  1.00  0.00           O
ATOM   4757  OD2 ASP A 452     -13.422  76.396   8.578  1.00  0.00           O
ATOM   4758  HN  ASP A 452     -17.030  76.524   9.961  1.00  0.00           H
ATOM   4759  HA  ASP A 452     -15.954  79.143   9.599  1.00  0.00           H
ATOM   4760  HB1 ASP A 452     -15.133  78.181   7.423  1.00  0.00           H
ATOM   4761  HB2 ASP A 452     -15.886  76.662   7.739  1.00  0.00           H
HETATM 4762  N   HSD A 453     -18.707  78.503   8.030  1.00  0.00           N
HETATM 4763  CA  HSD A 453     -19.834  79.118   7.315  1.00  0.00           C
HETATM 4764  C   HSD A 453     -20.409  80.346   8.040  1.00  0.00           C
HETATM 4765  O   HSD A 453     -20.631  81.419   7.464  1.00  0.00           O
HETATM 4766  CB  HSD A 453     -20.867  78.170   6.773  1.00  0.00           C
HETATM 4767  CG  HSD A 453     -22.049  78.801   6.143  1.00  0.00           C
HETATM 4768  CD2 HSD A 453     -22.288  79.068   4.838  1.00  0.00           C
HETATM 4769  ND1 HSD A 453     -23.239  79.148   6.785  1.00  0.00           N
HETATM 4770  CE1 HSD A 453     -24.135  79.501   5.837  1.00  0.00           C
HETATM 4771  NE2 HSD A 453     -23.572  79.448   4.648  1.00  0.00           N
HETATM 4772  HN  HSD A 453     -18.743  77.529   8.244  1.00  0.00           H
HETATM 4773  HA  HSD A 453     -19.407  79.574   6.434  1.00  0.00           H
HETATM 4774  HB1 HSD A 453     -21.202  77.464   7.563  1.00  0.00           H
HETATM 4775  HB2 HSD A 453     -20.387  77.478   6.048  1.00  0.00           H
HETATM 4776  HD1 HSD A 453     -23.367  79.022   7.768  1.00  0.00           H
HETATM 4777  HD2 HSD A 453     -21.600  78.943   4.012  1.00  0.00           H
HETATM 4778  HE1 HSD A 453     -25.194  79.737   5.933  1.00  0.00           H
ATOM   4779  N   CYS A 454     -20.698  80.220   9.328  1.00  0.00           N
ATOM   4780  CA  CYS A 454     -21.142  81.311  10.190  1.00  0.00           C
ATOM   4781  C   CYS A 454     -20.086  82.338  10.262  1.00  0.00           C
ATOM   4782  O   CYS A 454     -20.362  83.539  10.273  1.00  0.00           O
ATOM   4783  CB  CYS A 454     -21.435  80.658  11.659  1.00  0.00           C
ATOM   4784  SG  CYS A 454     -22.108  81.904  12.914  1.00  0.00           S
ATOM   4785  HN  CYS A 454     -20.595  79.335   9.776  1.00  0.00           H
ATOM   4786  HA  CYS A 454     -21.961  81.850   9.736  1.00  0.00           H
ATOM   4787  HB1 CYS A 454     -20.516  80.187  12.068  1.00  0.00           H
ATOM   4788  HB2 CYS A 454     -22.185  79.845  11.552  1.00  0.00           H
ATOM   4789  HG1 CYS A 454     -23.388  81.654  12.680  1.00  0.00           H
ATOM   4790  N   ARG A 455     -18.798  81.922  10.392  1.00  0.00           N
ATOM   4791  CA  ARG A 455     -17.760  82.954  10.753  1.00  0.00           C
ATOM   4792  C   ARG A 455     -17.460  83.775   9.493  1.00  0.00           C
ATOM   4793  O   ARG A 455     -17.062  84.921   9.554  1.00  0.00           O
ATOM   4794  CB  ARG A 455     -16.473  82.191  11.109  1.00  0.00           C
ATOM   4795  CG  ARG A 455     -15.066  82.957  10.999  1.00  0.00           C
ATOM   4796  CD  ARG A 455     -14.966  84.048  12.130  1.00  0.00           C
ATOM   4797  NE  ARG A 455     -13.822  84.928  11.831  1.00  0.00           N
ATOM   4798  CZ  ARG A 455     -13.777  85.869  10.926  1.00  0.00           C
ATOM   4799  NH1 ARG A 455     -14.614  86.045   9.934  1.00  0.00           N
ATOM   4800  NH2 ARG A 455     -12.717  86.650  10.931  1.00  0.00           N
ATOM   4801  HN  ARG A 455     -18.554  80.956  10.396  1.00  0.00           H
ATOM   4802  HA  ARG A 455     -18.182  83.598  11.511  1.00  0.00           H
ATOM   4803  HB1 ARG A 455     -16.509  81.213  10.582  1.00  0.00           H
ATOM   4804  HB2 ARG A 455     -16.550  81.983  12.197  1.00  0.00           H
ATOM   4805  HG1 ARG A 455     -14.780  83.231   9.961  1.00  0.00           H
ATOM   4806  HG2 ARG A 455     -14.270  82.231  11.274  1.00  0.00           H
ATOM   4807  HD1 ARG A 455     -14.753  83.578  13.114  1.00  0.00           H
ATOM   4808  HD2 ARG A 455     -15.933  84.591  12.193  1.00  0.00           H
ATOM   4809  HE  ARG A 455     -12.984  84.777  12.357  1.00  0.00           H
ATOM   4810 1HH1 ARG A 455     -15.460  85.516  10.007  1.00  0.00           H
ATOM   4811 2HH1 ARG A 455     -14.424  86.869   9.400  1.00  0.00           H
ATOM   4812 1HH2 ARG A 455     -12.059  86.561  11.679  1.00  0.00           H
ATOM   4813 2HH2 ARG A 455     -12.509  87.249  10.158  1.00  0.00           H
ATOM   4814  N   GLN A 456     -17.748  83.248   8.285  1.00  0.00           N
ATOM   4815  CA  GLN A 456     -17.660  84.038   7.077  1.00  0.00           C
ATOM   4816  C   GLN A 456     -18.569  85.250   7.030  1.00  0.00           C
ATOM   4817  O   GLN A 456     -18.209  86.384   6.663  1.00  0.00           O
ATOM   4818  CB  GLN A 456     -17.849  83.211   5.762  1.00  0.00           C
ATOM   4819  CG  GLN A 456     -18.041  83.954   4.435  1.00  0.00           C
ATOM   4820  CD  GLN A 456     -16.925  84.817   3.954  1.00  0.00           C
ATOM   4821  NE2 GLN A 456     -17.267  85.744   3.033  1.00  0.00           N
ATOM   4822  OE1 GLN A 456     -15.768  84.595   4.224  1.00  0.00           O
ATOM   4823  HN  GLN A 456     -18.048  82.299   8.214  1.00  0.00           H
ATOM   4824  HA  GLN A 456     -16.737  84.596   7.013  1.00  0.00           H
ATOM   4825  HB1 GLN A 456     -18.804  82.660   5.901  1.00  0.00           H
ATOM   4826  HB2 GLN A 456     -17.045  82.444   5.743  1.00  0.00           H
ATOM   4827  HG1 GLN A 456     -18.919  84.601   4.643  1.00  0.00           H
ATOM   4828  HG2 GLN A 456     -18.226  83.220   3.622  1.00  0.00           H
ATOM   4829 1HE2 GLN A 456     -16.545  86.338   2.679  1.00  0.00           H
ATOM   4830 2HE2 GLN A 456     -18.177  85.754   2.618  1.00  0.00           H
ATOM   4831  N   TYR A 457     -19.798  85.130   7.511  1.00  0.00           N
ATOM   4832  CA  TYR A 457     -20.674  86.279   7.832  1.00  0.00           C
ATOM   4833  C   TYR A 457     -20.316  87.168   8.989  1.00  0.00           C
ATOM   4834  O   TYR A 457     -20.426  88.390   8.911  1.00  0.00           O
ATOM   4835  CB  TYR A 457     -22.174  85.882   8.073  1.00  0.00           C
ATOM   4836  CG  TYR A 457     -22.608  85.022   6.917  1.00  0.00           C
ATOM   4837  CD1 TYR A 457     -22.784  85.585   5.650  1.00  0.00           C
ATOM   4838  CD2 TYR A 457     -22.592  83.665   7.060  1.00  0.00           C
ATOM   4839  CE1 TYR A 457     -23.014  84.758   4.611  1.00  0.00           C
ATOM   4840  CE2 TYR A 457     -22.840  82.839   6.000  1.00  0.00           C
ATOM   4841  CZ  TYR A 457     -23.053  83.422   4.772  1.00  0.00           C
ATOM   4842  OH  TYR A 457     -23.321  82.463   3.756  1.00  0.00           O
ATOM   4843  HN  TYR A 457     -20.232  84.284   7.810  1.00  0.00           H
ATOM   4844  HA  TYR A 457     -20.708  86.992   7.022  1.00  0.00           H
ATOM   4845  HB1 TYR A 457     -22.907  86.716   8.067  1.00  0.00           H
ATOM   4846  HB2 TYR A 457     -22.195  85.167   8.924  1.00  0.00           H
ATOM   4847  HD1 TYR A 457     -22.814  86.657   5.521  1.00  0.00           H
ATOM   4848  HD2 TYR A 457     -22.372  83.360   8.072  1.00  0.00           H
ATOM   4849  HE1 TYR A 457     -23.161  85.148   3.614  1.00  0.00           H
ATOM   4850  HE2 TYR A 457     -22.813  81.769   6.141  1.00  0.00           H
ATOM   4851  HH  TYR A 457     -23.213  81.585   4.130  1.00  0.00           H
HETATM 4852  N   HSD A 458     -19.909  86.552  10.075  1.00  0.00           N
HETATM 4853  CA  HSD A 458     -19.767  87.177  11.330  1.00  0.00           C
HETATM 4854  C   HSD A 458     -18.287  87.101  11.840  1.00  0.00           C
HETATM 4855  O   HSD A 458     -17.763  86.015  12.130  1.00  0.00           O
HETATM 4856  CB  HSD A 458     -20.652  86.531  12.462  1.00  0.00           C
HETATM 4857  CG  HSD A 458     -22.084  86.632  12.079  1.00  0.00           C
HETATM 4858  CD2 HSD A 458     -22.954  85.748  11.496  1.00  0.00           C
HETATM 4859  ND1 HSD A 458     -22.896  87.796  12.370  1.00  0.00           N
HETATM 4860  CE1 HSD A 458     -24.153  87.469  12.008  1.00  0.00           C
HETATM 4861  NE2 HSD A 458     -24.235  86.265  11.417  1.00  0.00           N
HETATM 4862  HN  HSD A 458     -19.912  85.556  10.108  1.00  0.00           H
HETATM 4863  HA  HSD A 458     -19.970  88.235  11.270  1.00  0.00           H
HETATM 4864  HB1 HSD A 458     -20.596  87.027  13.454  1.00  0.00           H
HETATM 4865  HB2 HSD A 458     -20.428  85.445  12.395  1.00  0.00           H
HETATM 4866  HD1 HSD A 458     -22.588  88.650  12.791  1.00  0.00           H
HETATM 4867  HD2 HSD A 458     -22.739  84.802  11.017  1.00  0.00           H
HETATM 4868  HE1 HSD A 458     -25.026  88.095  12.196  1.00  0.00           H
ATOM   4869  N   ILE A 459     -17.668  88.224  11.974  1.00  0.00           N
ATOM   4870  CA  ILE A 459     -16.346  88.293  12.508  1.00  0.00           C
ATOM   4871  C   ILE A 459     -16.253  87.855  13.997  1.00  0.00           C
ATOM   4872  O   ILE A 459     -15.424  86.902  14.224  1.00  0.00           O
ATOM   4873  CB  ILE A 459     -15.766  89.765  12.367  1.00  0.00           C
ATOM   4874  CG1 ILE A 459     -15.857  90.324  10.914  1.00  0.00           C
ATOM   4875  CG2 ILE A 459     -14.295  89.732  12.828  1.00  0.00           C
ATOM   4876  CD  ILE A 459     -16.001  91.869  10.776  1.00  0.00           C
ATOM   4877  HN  ILE A 459     -18.127  89.104  11.877  1.00  0.00           H
ATOM   4878  HA  ILE A 459     -15.751  87.581  11.955  1.00  0.00           H
ATOM   4879  HB  ILE A 459     -16.331  90.526  12.946  1.00  0.00           H
ATOM   4880 1HG1 ILE A 459     -16.624  89.865  10.253  1.00  0.00           H
ATOM   4881 2HG1 ILE A 459     -14.873  90.005  10.506  1.00  0.00           H
ATOM   4882 1HG2 ILE A 459     -14.307  89.684  13.937  1.00  0.00           H
ATOM   4883 2HG2 ILE A 459     -13.750  90.659  12.551  1.00  0.00           H
ATOM   4884 3HG2 ILE A 459     -13.703  88.847  12.512  1.00  0.00           H
ATOM   4885  HD1 ILE A 459     -16.114  92.203   9.723  1.00  0.00           H
ATOM   4886  HD2 ILE A 459     -15.176  92.464  11.221  1.00  0.00           H
ATOM   4887  HD3 ILE A 459     -16.882  92.226  11.352  1.00  0.00           H
ATOM   4888  N   PRO A 460     -16.886  88.432  14.997  1.00  0.00           N
ATOM   4889  CA  PRO A 460     -16.731  88.018  16.377  1.00  0.00           C
ATOM   4890  C   PRO A 460     -17.325  86.623  16.667  1.00  0.00           C
ATOM   4891  O   PRO A 460     -18.007  86.464  17.679  1.00  0.00           O
ATOM   4892  CB  PRO A 460     -17.408  89.195  17.117  1.00  0.00           C
ATOM   4893  CG  PRO A 460     -18.612  89.477  16.248  1.00  0.00           C
ATOM   4894  CD  PRO A 460     -18.125  89.286  14.844  1.00  0.00           C
ATOM   4895  HA  PRO A 460     -15.708  87.978  16.720  1.00  0.00           H
ATOM   4896  HB1 PRO A 460     -16.720  90.064  17.045  1.00  0.00           H
ATOM   4897  HB2 PRO A 460     -17.713  88.941  18.155  1.00  0.00           H
ATOM   4898  HG1 PRO A 460     -19.384  88.709  16.472  1.00  0.00           H
ATOM   4899  HG2 PRO A 460     -19.034  90.488  16.431  1.00  0.00           H
ATOM   4900  HD1 PRO A 460     -18.848  88.677  14.260  1.00  0.00           H
ATOM   4901  HD2 PRO A 460     -17.959  90.297  14.416  1.00  0.00           H
ATOM   4902  N   CYS A 461     -17.157  85.574  15.825  1.00  0.00           N
ATOM   4903  CA  CYS A 461     -17.909  84.328  15.884  1.00  0.00           C
ATOM   4904  C   CYS A 461     -17.374  83.302  16.860  1.00  0.00           C
ATOM   4905  O   CYS A 461     -16.179  83.041  16.810  1.00  0.00           O
ATOM   4906  CB  CYS A 461     -17.993  83.614  14.495  1.00  0.00           C
ATOM   4907  SG  CYS A 461     -18.785  81.930  14.398  1.00  0.00           S
ATOM   4908  HN  CYS A 461     -16.550  85.717  15.049  1.00  0.00           H
ATOM   4909  HA  CYS A 461     -18.945  84.569  16.075  1.00  0.00           H
ATOM   4910  HB1 CYS A 461     -16.948  83.556  14.121  1.00  0.00           H
ATOM   4911  HB2 CYS A 461     -18.487  84.407  13.893  1.00  0.00           H
ATOM   4912  HG1 CYS A 461     -17.972  81.345  15.266  1.00  0.00           H
ATOM   4913  N   PRO A 462     -18.135  82.688  17.689  1.00  0.00           N
ATOM   4914  CA  PRO A 462     -17.617  81.610  18.588  1.00  0.00           C
ATOM   4915  C   PRO A 462     -17.025  80.313  17.988  1.00  0.00           C
ATOM   4916  O   PRO A 462     -17.542  79.631  17.105  1.00  0.00           O
ATOM   4917  CB  PRO A 462     -18.827  81.294  19.462  1.00  0.00           C
ATOM   4918  CG  PRO A 462     -20.060  81.695  18.612  1.00  0.00           C
ATOM   4919  CD  PRO A 462     -19.595  82.913  17.824  1.00  0.00           C
ATOM   4920  HA  PRO A 462     -16.742  81.889  19.157  1.00  0.00           H
ATOM   4921  HB1 PRO A 462     -18.866  81.946  20.361  1.00  0.00           H
ATOM   4922  HB2 PRO A 462     -18.873  80.231  19.781  1.00  0.00           H
ATOM   4923  HG1 PRO A 462     -20.493  80.870  18.009  1.00  0.00           H
ATOM   4924  HG2 PRO A 462     -20.900  81.969  19.286  1.00  0.00           H
ATOM   4925  HD1 PRO A 462     -20.059  82.845  16.817  1.00  0.00           H
ATOM   4926  HD2 PRO A 462     -19.765  83.892  18.321  1.00  0.00           H
ATOM   4927  N   TYR A 463     -15.847  79.861  18.563  1.00  0.00           N
ATOM   4928  CA  TYR A 463     -15.175  78.725  18.049  1.00  0.00           C
ATOM   4929  C   TYR A 463     -15.814  77.440  18.536  1.00  0.00           C
ATOM   4930  O   TYR A 463     -16.040  77.225  19.735  1.00  0.00           O
ATOM   4931  CB  TYR A 463     -13.672  78.680  18.371  1.00  0.00           C
ATOM   4932  CG  TYR A 463     -12.906  77.598  17.699  1.00  0.00           C
ATOM   4933  CD1 TYR A 463     -12.911  77.500  16.276  1.00  0.00           C
ATOM   4934  CD2 TYR A 463     -12.047  76.757  18.474  1.00  0.00           C
ATOM   4935  CE1 TYR A 463     -12.281  76.428  15.673  1.00  0.00           C
ATOM   4936  CE2 TYR A 463     -11.336  75.770  17.825  1.00  0.00           C
ATOM   4937  CZ  TYR A 463     -11.494  75.555  16.409  1.00  0.00           C
ATOM   4938  OH  TYR A 463     -10.573  74.783  15.623  1.00  0.00           O
ATOM   4939  HN  TYR A 463     -15.451  80.377  19.319  1.00  0.00           H
ATOM   4940  HA  TYR A 463     -15.145  78.823  16.975  1.00  0.00           H
ATOM   4941  HB1 TYR A 463     -13.519  78.541  19.463  1.00  0.00           H
ATOM   4942  HB2 TYR A 463     -13.144  79.653  18.273  1.00  0.00           H
ATOM   4943  HD1 TYR A 463     -13.422  78.237  15.673  1.00  0.00           H
ATOM   4944  HD2 TYR A 463     -11.953  76.874  19.544  1.00  0.00           H
ATOM   4945  HE1 TYR A 463     -12.272  76.294  14.601  1.00  0.00           H
ATOM   4946  HE2 TYR A 463     -10.640  75.246  18.462  1.00  0.00           H
ATOM   4947  HH  TYR A 463      -9.678  75.024  15.873  1.00  0.00           H
ATOM   4948  N   GLN A 464     -16.156  76.491  17.659  1.00  0.00           N
ATOM   4949  CA  GLN A 464     -16.916  75.278  17.934  1.00  0.00           C
ATOM   4950  C   GLN A 464     -16.090  74.026  18.147  1.00  0.00           C
ATOM   4951  O   GLN A 464     -14.980  73.928  17.703  1.00  0.00           O
ATOM   4952  CB  GLN A 464     -17.888  75.009  16.723  1.00  0.00           C
ATOM   4953  CG  GLN A 464     -19.011  76.019  16.550  1.00  0.00           C
ATOM   4954  CD  GLN A 464     -19.763  76.319  17.942  1.00  0.00           C
ATOM   4955  NE2 GLN A 464     -20.041  77.571  18.173  1.00  0.00           N
ATOM   4956  OE1 GLN A 464     -20.146  75.403  18.676  1.00  0.00           O
ATOM   4957  HN  GLN A 464     -15.859  76.600  16.714  1.00  0.00           H
ATOM   4958  HA  GLN A 464     -17.520  75.495  18.803  1.00  0.00           H
ATOM   4959  HB1 GLN A 464     -18.409  74.045  16.903  1.00  0.00           H
ATOM   4960  HB2 GLN A 464     -17.310  75.072  15.777  1.00  0.00           H
ATOM   4961  HG1 GLN A 464     -19.807  75.706  15.839  1.00  0.00           H
ATOM   4962  HG2 GLN A 464     -18.592  76.945  16.102  1.00  0.00           H
ATOM   4963 1HE2 GLN A 464     -20.555  77.734  19.014  1.00  0.00           H
ATOM   4964 2HE2 GLN A 464     -19.761  78.360  17.625  1.00  0.00           H
ATOM   4965  N   ALA A 465     -16.720  73.073  18.879  1.00  0.00           N
ATOM   4966  CA  ALA A 465     -16.111  71.751  19.046  1.00  0.00           C
ATOM   4967  C   ALA A 465     -15.962  70.844  17.795  1.00  0.00           C
ATOM   4968  O   ALA A 465     -16.890  70.798  16.987  1.00  0.00           O
ATOM   4969  CB  ALA A 465     -16.821  70.967  20.167  1.00  0.00           C
ATOM   4970  HN  ALA A 465     -17.639  73.231  19.231  1.00  0.00           H
ATOM   4971  HA  ALA A 465     -15.085  71.881  19.355  1.00  0.00           H
ATOM   4972  HB1 ALA A 465     -17.810  70.593  19.827  1.00  0.00           H
ATOM   4973  HB2 ALA A 465     -16.815  71.560  21.107  1.00  0.00           H
ATOM   4974  HB3 ALA A 465     -16.232  70.032  20.274  1.00  0.00           H
ATOM   4975  N   LYS A 466     -14.833  70.062  17.596  1.00  0.00           N
ATOM   4976  CA  LYS A 466     -14.657  69.170  16.428  1.00  0.00           C
ATOM   4977  C   LYS A 466     -14.393  69.897  15.106  1.00  0.00           C
ATOM   4978  O   LYS A 466     -14.467  69.339  13.995  1.00  0.00           O
ATOM   4979  CB  LYS A 466     -15.768  68.163  16.309  1.00  0.00           C
ATOM   4980  CG  LYS A 466     -15.780  67.227  17.481  1.00  0.00           C
ATOM   4981  CD  LYS A 466     -16.740  66.017  17.530  1.00  0.00           C
ATOM   4982  CE  LYS A 466     -17.103  65.440  18.867  1.00  0.00           C
ATOM   4983  NZ  LYS A 466     -15.900  64.874  19.558  1.00  0.00           N
ATOM   4984  HN  LYS A 466     -14.285  69.871  18.408  1.00  0.00           H
ATOM   4985  HA  LYS A 466     -13.796  68.555  16.644  1.00  0.00           H
ATOM   4986  HB1 LYS A 466     -15.551  67.572  15.393  1.00  0.00           H
ATOM   4987  HB2 LYS A 466     -16.758  68.636  16.137  1.00  0.00           H
ATOM   4988  HG1 LYS A 466     -15.952  67.767  18.436  1.00  0.00           H
ATOM   4989  HG2 LYS A 466     -14.741  66.838  17.532  1.00  0.00           H
ATOM   4990  HD1 LYS A 466     -16.291  65.300  16.810  1.00  0.00           H
ATOM   4991  HD2 LYS A 466     -17.698  66.394  17.113  1.00  0.00           H
ATOM   4992  HE1 LYS A 466     -17.995  64.786  18.967  1.00  0.00           H
ATOM   4993  HE2 LYS A 466     -17.421  66.323  19.459  1.00  0.00           H
ATOM   4994  HZ1 LYS A 466     -15.387  64.332  18.834  1.00  0.00           H
ATOM   4995  HZ2 LYS A 466     -16.060  64.340  20.436  1.00  0.00           H
ATOM   4996  HZ3 LYS A 466     -15.273  65.668  19.800  1.00  0.00           H
ATOM   4997  N   ALA A 467     -13.988  71.154  15.162  1.00  0.00           N
ATOM   4998  CA  ALA A 467     -13.774  71.945  13.972  1.00  0.00           C
ATOM   4999  C   ALA A 467     -12.364  71.597  13.427  1.00  0.00           C
ATOM   5000  O   ALA A 467     -11.397  71.159  14.084  1.00  0.00           O
ATOM   5001  CB  ALA A 467     -13.681  73.414  14.507  1.00  0.00           C
ATOM   5002  HN  ALA A 467     -13.982  71.572  16.068  1.00  0.00           H
ATOM   5003  HA  ALA A 467     -14.531  71.710  13.238  1.00  0.00           H
ATOM   5004  HB1 ALA A 467     -14.630  73.683  15.019  1.00  0.00           H
ATOM   5005  HB2 ALA A 467     -13.491  74.214  13.759  1.00  0.00           H
ATOM   5006  HB3 ALA A 467     -12.907  73.511  15.298  1.00  0.00           H
ATOM   5007  N   LYS A 468     -12.238  71.836  12.097  1.00  0.00           N
ATOM   5008  CA  LYS A 468     -11.079  71.693  11.281  1.00  0.00           C
ATOM   5009  C   LYS A 468     -10.881  70.273  10.870  1.00  0.00           C
ATOM   5010  O   LYS A 468      -9.822  69.661  10.754  1.00  0.00           O
ATOM   5011  CB  LYS A 468      -9.805  72.387  11.957  1.00  0.00           C
ATOM   5012  CG  LYS A 468     -10.108  73.830  12.401  1.00  0.00           C
ATOM   5013  CD  LYS A 468     -10.571  74.672  11.230  1.00  0.00           C
ATOM   5014  CE  LYS A 468     -10.742  76.217  11.450  1.00  0.00           C
ATOM   5015  NZ  LYS A 468     -11.156  76.818  10.146  1.00  0.00           N
ATOM   5016  HN  LYS A 468     -12.994  72.261  11.604  1.00  0.00           H
ATOM   5017  HA  LYS A 468     -11.260  72.196  10.342  1.00  0.00           H
ATOM   5018  HB1 LYS A 468      -8.866  72.248  11.382  1.00  0.00           H
ATOM   5019  HB2 LYS A 468      -9.510  71.840  12.878  1.00  0.00           H
ATOM   5020  HG1 LYS A 468      -9.182  74.276  12.823  1.00  0.00           H
ATOM   5021  HG2 LYS A 468     -10.835  73.791  13.239  1.00  0.00           H
ATOM   5022  HD1 LYS A 468     -11.577  74.324  10.912  1.00  0.00           H
ATOM   5023  HD2 LYS A 468      -9.862  74.574  10.380  1.00  0.00           H
ATOM   5024  HE1 LYS A 468      -9.757  76.645  11.736  1.00  0.00           H
ATOM   5025  HE2 LYS A 468     -11.485  76.497  12.227  1.00  0.00           H
ATOM   5026  HZ1 LYS A 468     -12.172  76.652   9.988  1.00  0.00           H
ATOM   5027  HZ2 LYS A 468     -10.786  76.419   9.260  1.00  0.00           H
ATOM   5028  HZ3 LYS A 468     -11.002  77.845  10.180  1.00  0.00           H
ATOM   5029  N   ALA A 469     -11.935  69.542  10.512  1.00  0.00           N
ATOM   5030  CA  ALA A 469     -11.899  68.351   9.784  1.00  0.00           C
ATOM   5031  C   ALA A 469     -12.566  68.472   8.433  1.00  0.00           C
ATOM   5032  O   ALA A 469     -13.434  69.288   8.177  1.00  0.00           O
ATOM   5033  CB  ALA A 469     -12.610  67.279  10.646  1.00  0.00           C
ATOM   5034  HN  ALA A 469     -12.804  70.012  10.648  1.00  0.00           H
ATOM   5035  HA  ALA A 469     -10.892  68.024   9.572  1.00  0.00           H
ATOM   5036  HB1 ALA A 469     -13.688  67.490  10.813  1.00  0.00           H
ATOM   5037  HB2 ALA A 469     -12.055  67.302  11.608  1.00  0.00           H
ATOM   5038  HB3 ALA A 469     -12.588  66.202  10.375  1.00  0.00           H
ATOM   5039  N   ARG A 470     -12.113  67.552   7.540  1.00  0.00           N
ATOM   5040  CA  ARG A 470     -12.590  67.458   6.153  1.00  0.00           C
ATOM   5041  C   ARG A 470     -12.247  66.081   5.636  1.00  0.00           C
ATOM   5042  O   ARG A 470     -11.399  65.337   6.184  1.00  0.00           O
ATOM   5043  CB  ARG A 470     -12.063  68.605   5.244  1.00  0.00           C
ATOM   5044  CG  ARG A 470     -10.733  68.387   4.591  1.00  0.00           C
ATOM   5045  CD  ARG A 470      -9.523  68.059   5.572  1.00  0.00           C
ATOM   5046  NE  ARG A 470      -8.335  67.760   4.714  1.00  0.00           N
ATOM   5047  CZ  ARG A 470      -7.079  67.603   5.189  1.00  0.00           C
ATOM   5048  NH1 ARG A 470      -6.791  67.703   6.418  1.00  0.00           N
ATOM   5049  NH2 ARG A 470      -6.120  67.084   4.340  1.00  0.00           N
ATOM   5050  HN  ARG A 470     -11.400  66.908   7.812  1.00  0.00           H
ATOM   5051  HA  ARG A 470     -13.650  67.655   6.205  1.00  0.00           H
ATOM   5052  HB1 ARG A 470     -12.097  69.502   5.900  1.00  0.00           H
ATOM   5053  HB2 ARG A 470     -12.759  68.868   4.418  1.00  0.00           H
ATOM   5054  HG1 ARG A 470     -10.498  69.421   4.258  1.00  0.00           H
ATOM   5055  HG2 ARG A 470     -10.959  67.625   3.815  1.00  0.00           H
[truncated: 74,281 more chars]
