# Supplementary material for: Structural insight into small molecule action on Frizzleds
Source: Nat Commun. 2020 Jan 21;11:414. doi: 10.1038/s41467-019-14149-3 (PMC6972889; doi:10.1038/s41467-019-14149-3)
Supplement: Supplementary file 27 — Supplementary Data 26 [file 41467_2019_14149_MOESM27_ESM.txt]

HELIX    1   1 SER A  192  ILE A  222  1                                  31
HELIX    2   2 ARG A  232  ALA A  259  1                                  28
HELIX    3   3 LYS A  280  GLY A  312  1                                  33
HELIX    4   4 GLU A  318  MET A  345  1                                  28
HELIX    5   5 ASP A  365  GLN A  398  1                                  34
HELIX    6   6 GLY A  404  TYR A  457  1                                  54
HELIX    7   7 LEU A  473  VAL A  494  1                                  22
HELIX    8   8 LYS A  497  ALA A  504  1                                   8
ATOM      1  N   ASP A 156     -33.388  94.785  -6.561  1.00  0.00           N
ATOM      2  CA  ASP A 156     -34.590  94.058  -6.127  1.00  0.00           C
ATOM      3  C   ASP A 156     -34.144  92.998  -5.166  1.00  0.00           C
ATOM      4  O   ASP A 156     -33.661  93.227  -4.063  1.00  0.00           O
ATOM      5  CB  ASP A 156     -35.512  93.611  -7.329  1.00  0.00           C
ATOM      6  CG  ASP A 156     -36.925  93.192  -6.917  1.00  0.00           C
ATOM      7  OD1 ASP A 156     -37.482  93.581  -5.906  1.00  0.00           O
ATOM      8  OD2 ASP A 156     -37.541  92.700  -7.911  1.00  0.00           O
ATOM      9  HA  ASP A 156     -35.231  94.704  -5.547  1.00  0.00           H
ATOM     10  HB1 ASP A 156     -35.019  92.963  -8.085  1.00  0.00           H
ATOM     11  HB2 ASP A 156     -35.707  94.547  -7.895  1.00  0.00           H
ATOM     12  HT1 ASP A 156     -32.799  94.184  -7.171  1.00  0.00           H
ATOM     13  HT2 ASP A 156     -32.874  95.250  -5.784  1.00  0.00           H
ATOM     14  HT3 ASP A 156     -33.682  95.572  -7.176  1.00  0.00           H
ATOM     15  N   ILE A 157     -34.233  91.717  -5.534  1.00  0.00           N
ATOM     16  CA  ILE A 157     -33.867  90.470  -4.768  1.00  0.00           C
ATOM     17  C   ILE A 157     -32.415  90.490  -4.225  1.00  0.00           C
ATOM     18  O   ILE A 157     -31.486  90.964  -4.861  1.00  0.00           O
ATOM     19  CB  ILE A 157     -34.194  89.306  -5.640  1.00  0.00           C
ATOM     20  CG1 ILE A 157     -35.606  89.473  -6.272  1.00  0.00           C
ATOM     21  CG2 ILE A 157     -34.124  88.079  -4.887  1.00  0.00           C
ATOM     22  CD  ILE A 157     -36.791  89.506  -5.307  1.00  0.00           C
ATOM     23  HN  ILE A 157     -34.703  91.601  -6.405  1.00  0.00           H
ATOM     24  HA  ILE A 157     -34.511  90.461  -3.900  1.00  0.00           H
ATOM     25  HB  ILE A 157     -33.435  89.253  -6.450  1.00  0.00           H
ATOM     26 1HG1 ILE A 157     -35.575  88.482  -6.774  1.00  0.00           H
ATOM     27 2HG1 ILE A 157     -35.672  90.210  -7.102  1.00  0.00           H
ATOM     28 1HG2 ILE A 157     -33.170  87.805  -4.387  1.00  0.00           H
ATOM     29 2HG2 ILE A 157     -34.352  87.182  -5.502  1.00  0.00           H
ATOM     30 3HG2 ILE A 157     -34.916  88.010  -4.113  1.00  0.00           H
ATOM     31  HD1 ILE A 157     -36.727  88.894  -4.383  1.00  0.00           H
ATOM     32  HD2 ILE A 157     -37.650  89.115  -5.893  1.00  0.00           H
ATOM     33  HD3 ILE A 157     -37.185  90.526  -5.111  1.00  0.00           H
ATOM     34  N   GLY A 158     -32.147  90.007  -2.954  1.00  0.00           N
ATOM     35  CA  GLY A 158     -30.831  90.082  -2.303  1.00  0.00           C
ATOM     36  C   GLY A 158     -29.819  89.053  -2.622  1.00  0.00           C
ATOM     37  O   GLY A 158     -28.603  89.348  -2.422  1.00  0.00           O
ATOM     38  HN  GLY A 158     -32.864  89.653  -2.358  1.00  0.00           H
ATOM     39  HA1 GLY A 158     -30.965  89.906  -1.247  1.00  0.00           H
ATOM     40  HA2 GLY A 158     -30.350  91.018  -2.546  1.00  0.00           H
ATOM     41  N   PHE A 159     -30.293  87.771  -2.975  1.00  0.00           N
ATOM     42  CA  PHE A 159     -29.357  86.617  -3.100  1.00  0.00           C
ATOM     43  C   PHE A 159     -28.045  86.922  -3.777  1.00  0.00           C
ATOM     44  O   PHE A 159     -27.935  87.332  -4.935  1.00  0.00           O
ATOM     45  CB  PHE A 159     -30.266  85.561  -3.806  1.00  0.00           C
ATOM     46  CG  PHE A 159     -31.387  85.057  -2.990  1.00  0.00           C
ATOM     47  CD1 PHE A 159     -32.716  85.037  -3.493  1.00  0.00           C
ATOM     48  CD2 PHE A 159     -31.206  84.578  -1.713  1.00  0.00           C
ATOM     49  CE1 PHE A 159     -33.799  84.535  -2.712  1.00  0.00           C
ATOM     50  CE2 PHE A 159     -32.259  84.190  -0.900  1.00  0.00           C
ATOM     51  CZ  PHE A 159     -33.573  84.067  -1.434  1.00  0.00           C
ATOM     52  HN  PHE A 159     -31.228  87.488  -3.176  1.00  0.00           H
ATOM     53  HA  PHE A 159     -29.124  86.268  -2.105  1.00  0.00           H
ATOM     54  HB1 PHE A 159     -29.767  84.617  -4.112  1.00  0.00           H
ATOM     55  HB2 PHE A 159     -30.624  86.032  -4.745  1.00  0.00           H
ATOM     56  HD1 PHE A 159     -33.010  85.602  -4.366  1.00  0.00           H
ATOM     57  HD2 PHE A 159     -30.217  84.449  -1.299  1.00  0.00           H
ATOM     58  HE1 PHE A 159     -34.772  84.574  -3.181  1.00  0.00           H
ATOM     59  HE2 PHE A 159     -32.059  83.819   0.094  1.00  0.00           H
ATOM     60  HZ  PHE A 159     -34.359  83.714  -0.783  1.00  0.00           H
ATOM     61  N   TRP A 160     -26.958  86.639  -3.077  1.00  0.00           N
ATOM     62  CA  TRP A 160     -25.554  86.802  -3.474  1.00  0.00           C
ATOM     63  C   TRP A 160     -24.732  85.624  -3.066  1.00  0.00           C
ATOM     64  O   TRP A 160     -24.984  84.977  -2.025  1.00  0.00           O
ATOM     65  CB  TRP A 160     -24.998  88.107  -2.739  1.00  0.00           C
ATOM     66  CG  TRP A 160     -23.501  88.367  -2.581  1.00  0.00           C
ATOM     67  CD1 TRP A 160     -22.593  88.063  -1.569  1.00  0.00           C
ATOM     68  CD2 TRP A 160     -22.791  89.187  -3.524  1.00  0.00           C
ATOM     69  CE2 TRP A 160     -21.491  89.485  -2.935  1.00  0.00           C
ATOM     70  CE3 TRP A 160     -23.138  89.821  -4.726  1.00  0.00           C
ATOM     71  NE1 TRP A 160     -21.370  88.690  -1.848  1.00  0.00           N
ATOM     72  CZ2 TRP A 160     -20.595  90.328  -3.584  1.00  0.00           C
ATOM     73  CZ3 TRP A 160     -22.210  90.632  -5.371  1.00  0.00           C
ATOM     74  CH2 TRP A 160     -20.944  90.867  -4.787  1.00  0.00           C
ATOM     75  HN  TRP A 160     -27.063  86.217  -2.180  1.00  0.00           H
ATOM     76  HA  TRP A 160     -25.378  86.873  -4.537  1.00  0.00           H
ATOM     77  HB1 TRP A 160     -25.423  88.112  -1.713  1.00  0.00           H
ATOM     78  HB2 TRP A 160     -25.397  88.954  -3.338  1.00  0.00           H
ATOM     79  HD1 TRP A 160     -22.833  87.381  -0.767  1.00  0.00           H
ATOM     80  HE1 TRP A 160     -20.500  88.552  -1.428  1.00  0.00           H
ATOM     81  HE3 TRP A 160     -24.088  89.647  -5.209  1.00  0.00           H
ATOM     82  HZ2 TRP A 160     -19.551  90.283  -3.313  1.00  0.00           H
ATOM     83  HZ3 TRP A 160     -22.368  90.866  -6.412  1.00  0.00           H
ATOM     84  HH2 TRP A 160     -20.232  91.341  -5.447  1.00  0.00           H
ATOM     85  N   CYS A 161     -23.774  85.167  -3.850  1.00  0.00           N
ATOM     86  CA  CYS A 161     -22.959  83.922  -3.590  1.00  0.00           C
ATOM     87  C   CYS A 161     -21.539  84.420  -3.691  1.00  0.00           C
ATOM     88  O   CYS A 161     -21.128  84.649  -4.835  1.00  0.00           O
ATOM     89  CB  CYS A 161     -23.042  82.774  -4.680  1.00  0.00           C
ATOM     90  SG  CYS A 161     -24.729  82.067  -4.881  1.00  0.00           S
ATOM     91  HN  CYS A 161     -23.570  85.689  -4.675  1.00  0.00           H
ATOM     92  HA  CYS A 161     -23.204  83.566  -2.601  1.00  0.00           H
ATOM     93  HB1 CYS A 161     -22.383  81.973  -4.281  1.00  0.00           H
ATOM     94  HB2 CYS A 161     -22.798  83.096  -5.715  1.00  0.00           H
ATOM     95  N   PRO A 162     -20.684  84.528  -2.578  1.00  0.00           N
ATOM     96  CA  PRO A 162     -19.223  84.401  -2.728  1.00  0.00           C
ATOM     97  C   PRO A 162     -18.610  83.460  -3.750  1.00  0.00           C
ATOM     98  O   PRO A 162     -19.299  82.496  -4.097  1.00  0.00           O
ATOM     99  CB  PRO A 162     -18.799  84.202  -1.189  1.00  0.00           C
ATOM    100  CG  PRO A 162     -19.865  84.910  -0.432  1.00  0.00           C
ATOM    101  CD  PRO A 162     -21.079  84.285  -1.146  1.00  0.00           C
ATOM    102  HA  PRO A 162     -18.980  85.359  -3.161  1.00  0.00           H
ATOM    103  HB1 PRO A 162     -17.830  84.727  -1.055  1.00  0.00           H
ATOM    104  HB2 PRO A 162     -18.698  83.126  -0.930  1.00  0.00           H
ATOM    105  HG1 PRO A 162     -19.971  84.669   0.648  1.00  0.00           H
ATOM    106  HG2 PRO A 162     -19.843  86.011  -0.573  1.00  0.00           H
ATOM    107  HD1 PRO A 162     -21.088  83.177  -1.062  1.00  0.00           H
ATOM    108  HD2 PRO A 162     -22.037  84.770  -0.860  1.00  0.00           H
ATOM    109  N   ARG A 163     -17.416  83.821  -4.298  1.00  0.00           N
ATOM    110  CA  ARG A 163     -16.586  83.053  -5.197  1.00  0.00           C
ATOM    111  C   ARG A 163     -16.403  81.542  -4.971  1.00  0.00           C
ATOM    112  O   ARG A 163     -15.950  81.113  -3.869  1.00  0.00           O
ATOM    113  CB  ARG A 163     -15.138  83.604  -5.417  1.00  0.00           C
ATOM    114  CG  ARG A 163     -14.478  84.231  -4.118  1.00  0.00           C
ATOM    115  CD  ARG A 163     -13.086  84.872  -4.301  1.00  0.00           C
ATOM    116  NE  ARG A 163     -12.384  84.862  -2.920  1.00  0.00           N
ATOM    117  CZ  ARG A 163     -11.199  85.348  -2.649  1.00  0.00           C
ATOM    118  NH1 ARG A 163     -10.275  85.831  -3.503  1.00  0.00           N
ATOM    119  NH2 ARG A 163     -10.842  85.516  -1.341  1.00  0.00           N
ATOM    120  HN  ARG A 163     -17.087  84.733  -4.064  1.00  0.00           H
ATOM    121  HA  ARG A 163     -17.140  83.158  -6.117  1.00  0.00           H
ATOM    122  HB1 ARG A 163     -15.343  84.443  -6.116  1.00  0.00           H
ATOM    123  HB2 ARG A 163     -14.397  82.925  -5.891  1.00  0.00           H
ATOM    124  HG1 ARG A 163     -14.436  83.437  -3.341  1.00  0.00           H
ATOM    125  HG2 ARG A 163     -15.189  84.943  -3.649  1.00  0.00           H
ATOM    126  HD1 ARG A 163     -13.287  85.920  -4.608  1.00  0.00           H
ATOM    127  HD2 ARG A 163     -12.469  84.300  -5.027  1.00  0.00           H
ATOM    128  HE  ARG A 163     -12.984  84.720  -2.132  1.00  0.00           H
ATOM    129 1HH1 ARG A 163     -10.373  85.619  -4.475  1.00  0.00           H
ATOM    130 2HH1 ARG A 163      -9.529  86.073  -2.883  1.00  0.00           H
ATOM    131 1HH2 ARG A 163     -11.285  84.986  -0.617  1.00  0.00           H
ATOM    132 2HH2 ARG A 163      -9.975  85.947  -1.094  1.00  0.00           H
HETATM  133  N   HSD A 164     -16.577  80.686  -5.960  1.00  0.00           N
HETATM  134  CA  HSD A 164     -16.529  79.186  -6.023  1.00  0.00           C
HETATM  135  C   HSD A 164     -17.807  78.445  -5.583  1.00  0.00           C
HETATM  136  O   HSD A 164     -17.794  77.266  -5.286  1.00  0.00           O
HETATM  137  CB  HSD A 164     -15.324  78.530  -5.228  1.00  0.00           C
HETATM  138  CG  HSD A 164     -13.951  79.081  -5.719  1.00  0.00           C
HETATM  139  CD2 HSD A 164     -13.028  79.873  -5.035  1.00  0.00           C
HETATM  140  ND1 HSD A 164     -13.274  78.734  -6.894  1.00  0.00           N
HETATM  141  CE1 HSD A 164     -12.060  79.358  -6.862  1.00  0.00           C
HETATM  142  NE2 HSD A 164     -11.913  80.080  -5.783  1.00  0.00           N
HETATM  143  HN  HSD A 164     -16.943  80.939  -6.852  1.00  0.00           H
HETATM  144  HA  HSD A 164     -16.385  79.008  -7.079  1.00  0.00           H
HETATM  145  HB1 HSD A 164     -15.350  77.462  -5.531  1.00  0.00           H
HETATM  146  HB2 HSD A 164     -15.437  78.624  -4.127  1.00  0.00           H
HETATM  147  HD1 HSD A 164     -13.435  77.860  -7.354  1.00  0.00           H
HETATM  148  HD2 HSD A 164     -13.080  80.246  -4.020  1.00  0.00           H
HETATM  149  HE1 HSD A 164     -11.369  79.149  -7.679  1.00  0.00           H
ATOM    150  N   LEU A 165     -18.919  79.186  -5.539  1.00  0.00           N
ATOM    151  CA  LEU A 165     -20.226  78.640  -5.190  1.00  0.00           C
ATOM    152  C   LEU A 165     -21.072  78.773  -6.454  1.00  0.00           C
ATOM    153  O   LEU A 165     -20.663  79.434  -7.387  1.00  0.00           O
ATOM    154  CB  LEU A 165     -20.955  79.387  -4.027  1.00  0.00           C
ATOM    155  CG  LEU A 165     -20.415  78.992  -2.645  1.00  0.00           C
ATOM    156  CD1 LEU A 165     -20.933  80.075  -1.620  1.00  0.00           C
ATOM    157  CD2 LEU A 165     -20.813  77.641  -2.153  1.00  0.00           C
ATOM    158  HN  LEU A 165     -18.830  80.164  -5.711  1.00  0.00           H
ATOM    159  HA  LEU A 165     -20.132  77.591  -4.952  1.00  0.00           H
ATOM    160  HB1 LEU A 165     -22.017  79.066  -3.986  1.00  0.00           H
ATOM    161  HB2 LEU A 165     -20.913  80.484  -4.203  1.00  0.00           H
ATOM    162  HG  LEU A 165     -19.306  78.989  -2.719  1.00  0.00           H
ATOM    163 1HD1 LEU A 165     -20.866  81.140  -1.931  1.00  0.00           H
ATOM    164 2HD1 LEU A 165     -20.473  79.922  -0.620  1.00  0.00           H
ATOM    165 3HD1 LEU A 165     -22.005  79.920  -1.371  1.00  0.00           H
ATOM    166 1HD2 LEU A 165     -21.920  77.644  -2.050  1.00  0.00           H
ATOM    167 2HD2 LEU A 165     -20.243  77.557  -1.203  1.00  0.00           H
ATOM    168 3HD2 LEU A 165     -20.564  76.801  -2.837  1.00  0.00           H
ATOM    169  N   LYS A 166     -22.161  78.016  -6.455  1.00  0.00           N
ATOM    170  CA  LYS A 166     -23.049  77.914  -7.623  1.00  0.00           C
ATOM    171  C   LYS A 166     -24.447  78.303  -7.132  1.00  0.00           C
ATOM    172  O   LYS A 166     -24.874  77.786  -6.135  1.00  0.00           O
ATOM    173  CB  LYS A 166     -23.126  76.490  -8.320  1.00  0.00           C
ATOM    174  CG  LYS A 166     -23.083  76.684  -9.811  1.00  0.00           C
ATOM    175  CD  LYS A 166     -21.794  77.358 -10.367  1.00  0.00           C
ATOM    176  CE  LYS A 166     -21.743  77.522 -11.884  1.00  0.00           C
ATOM    177  NZ  LYS A 166     -22.564  78.625 -12.510  1.00  0.00           N
ATOM    178  HN  LYS A 166     -22.408  77.439  -5.680  1.00  0.00           H
ATOM    179  HA  LYS A 166     -22.831  78.622  -8.409  1.00  0.00           H
ATOM    180  HB1 LYS A 166     -23.959  75.846  -7.964  1.00  0.00           H
ATOM    181  HB2 LYS A 166     -22.123  76.109  -8.034  1.00  0.00           H
ATOM    182  HG1 LYS A 166     -23.958  77.304 -10.100  1.00  0.00           H
ATOM    183  HG2 LYS A 166     -23.221  75.682 -10.269  1.00  0.00           H
ATOM    184  HD1 LYS A 166     -20.809  76.941 -10.062  1.00  0.00           H
ATOM    185  HD2 LYS A 166     -21.857  78.395  -9.972  1.00  0.00           H
ATOM    186  HE1 LYS A 166     -21.987  76.568 -12.400  1.00  0.00           H
ATOM    187  HE2 LYS A 166     -20.693  77.789 -12.129  1.00  0.00           H
ATOM    188  HZ1 LYS A 166     -22.495  78.615 -13.546  1.00  0.00           H
ATOM    189  HZ2 LYS A 166     -22.293  79.562 -12.149  1.00  0.00           H
ATOM    190  HZ3 LYS A 166     -23.510  78.471 -12.107  1.00  0.00           H
ATOM    191  N   THR A 167     -25.100  79.272  -7.867  1.00  0.00           N
ATOM    192  CA  THR A 167     -26.449  79.768  -7.548  1.00  0.00           C
ATOM    193  C   THR A 167     -27.552  78.733  -7.672  1.00  0.00           C
ATOM    194  O   THR A 167     -27.488  77.960  -8.631  1.00  0.00           O
ATOM    195  CB  THR A 167     -26.837  81.075  -8.224  1.00  0.00           C
ATOM    196  CG2 THR A 167     -26.793  80.857  -9.762  1.00  0.00           C
ATOM    197  OG1 THR A 167     -28.155  81.575  -7.901  1.00  0.00           O
ATOM    198  HN  THR A 167     -24.611  79.667  -8.640  1.00  0.00           H
ATOM    199  HA  THR A 167     -26.491  80.061  -6.509  1.00  0.00           H
ATOM    200  HB  THR A 167     -26.004  81.788  -8.052  1.00  0.00           H
ATOM    201  HG1 THR A 167     -28.096  81.852  -6.984  1.00  0.00           H
ATOM    202 1HG2 THR A 167     -26.955  81.778 -10.362  1.00  0.00           H
ATOM    203 2HG2 THR A 167     -27.592  80.108  -9.943  1.00  0.00           H
ATOM    204 3HG2 THR A 167     -25.799  80.443 -10.037  1.00  0.00           H
ATOM    205  N   SER A 168     -28.537  78.565  -6.736  1.00  0.00           N
ATOM    206  CA  SER A 168     -29.507  77.483  -6.688  1.00  0.00           C
ATOM    207  C   SER A 168     -30.772  77.903  -5.994  1.00  0.00           C
ATOM    208  O   SER A 168     -30.798  77.955  -4.772  1.00  0.00           O
ATOM    209  CB  SER A 168     -29.051  76.274  -5.947  1.00  0.00           C
ATOM    210  OG  SER A 168     -30.035  75.248  -5.720  1.00  0.00           O
ATOM    211  HN  SER A 168     -28.557  79.108  -5.900  1.00  0.00           H
ATOM    212  HA  SER A 168     -29.789  77.237  -7.701  1.00  0.00           H
ATOM    213  HB1 SER A 168     -28.550  76.434  -4.968  1.00  0.00           H
ATOM    214  HB2 SER A 168     -28.351  75.839  -6.692  1.00  0.00           H
ATOM    215  HG1 SER A 168     -30.450  75.510  -4.894  1.00  0.00           H
ATOM    216  N   GLY A 169     -31.852  78.119  -6.737  1.00  0.00           N
ATOM    217  CA  GLY A 169     -33.259  78.261  -6.287  1.00  0.00           C
ATOM    218  C   GLY A 169     -33.950  77.075  -5.824  1.00  0.00           C
ATOM    219  O   GLY A 169     -33.375  76.036  -5.472  1.00  0.00           O
ATOM    220  HN  GLY A 169     -31.721  78.277  -7.712  1.00  0.00           H
ATOM    221  HA1 GLY A 169     -33.708  78.633  -7.196  1.00  0.00           H
ATOM    222  HA2 GLY A 169     -33.275  78.946  -5.451  1.00  0.00           H
ATOM    223  N   GLY A 170     -35.285  77.178  -5.708  1.00  0.00           N
ATOM    224  CA  GLY A 170     -36.132  76.207  -4.863  1.00  0.00           C
ATOM    225  C   GLY A 170     -35.679  75.685  -3.553  1.00  0.00           C
ATOM    226  O   GLY A 170     -35.236  76.524  -2.734  1.00  0.00           O
ATOM    227  HN  GLY A 170     -35.635  78.085  -5.928  1.00  0.00           H
ATOM    228  HA1 GLY A 170     -36.355  75.309  -5.420  1.00  0.00           H
ATOM    229  HA2 GLY A 170     -37.022  76.798  -4.711  1.00  0.00           H
ATOM    230  N   GLN A 171     -35.868  74.427  -3.272  1.00  0.00           N
ATOM    231  CA  GLN A 171     -35.648  73.901  -1.952  1.00  0.00           C
ATOM    232  C   GLN A 171     -34.207  73.369  -1.808  1.00  0.00           C
ATOM    233  O   GLN A 171     -33.701  72.876  -2.804  1.00  0.00           O
ATOM    234  CB  GLN A 171     -36.644  72.811  -1.576  1.00  0.00           C
ATOM    235  CG  GLN A 171     -38.056  73.409  -1.241  1.00  0.00           C
ATOM    236  CD  GLN A 171     -39.066  72.350  -0.736  1.00  0.00           C
ATOM    237  NE2 GLN A 171     -39.480  71.409  -1.577  1.00  0.00           N
ATOM    238  OE1 GLN A 171     -39.390  72.544   0.456  1.00  0.00           O
ATOM    239  HN  GLN A 171     -36.258  73.776  -3.920  1.00  0.00           H
ATOM    240  HA  GLN A 171     -35.749  74.712  -1.246  1.00  0.00           H
ATOM    241  HB1 GLN A 171     -36.259  72.303  -0.666  1.00  0.00           H
ATOM    242  HB2 GLN A 171     -36.724  72.070  -2.399  1.00  0.00           H
ATOM    243  HG1 GLN A 171     -38.419  73.804  -2.213  1.00  0.00           H
ATOM    244  HG2 GLN A 171     -37.888  74.213  -0.492  1.00  0.00           H
ATOM    245 1HE2 GLN A 171     -39.315  71.480  -2.560  1.00  0.00           H
ATOM    246 2HE2 GLN A 171     -40.016  70.642  -1.225  1.00  0.00           H
ATOM    247  N   GLY A 172     -33.564  73.547  -0.593  1.00  0.00           N
ATOM    248  CA  GLY A 172     -32.294  72.976  -0.265  1.00  0.00           C
ATOM    249  C   GLY A 172     -32.210  71.439  -0.203  1.00  0.00           C
ATOM    250  O   GLY A 172     -33.122  70.680   0.064  1.00  0.00           O
ATOM    251  HN  GLY A 172     -33.978  74.162   0.075  1.00  0.00           H
ATOM    252  HA1 GLY A 172     -31.921  73.457   0.627  1.00  0.00           H
ATOM    253  HA2 GLY A 172     -31.640  73.191  -1.096  1.00  0.00           H
ATOM    254  N   TYR A 173     -30.919  71.006  -0.156  1.00  0.00           N
ATOM    255  CA  TYR A 173     -30.457  69.618  -0.177  1.00  0.00           C
ATOM    256  C   TYR A 173     -29.661  69.284   1.116  1.00  0.00           C
ATOM    257  O   TYR A 173     -28.875  68.379   1.154  1.00  0.00           O
ATOM    258  CB  TYR A 173     -29.413  69.418  -1.389  1.00  0.00           C
ATOM    259  CG  TYR A 173     -29.775  70.153  -2.612  1.00  0.00           C
ATOM    260  CD1 TYR A 173     -30.658  69.513  -3.510  1.00  0.00           C
ATOM    261  CD2 TYR A 173     -29.117  71.330  -2.928  1.00  0.00           C
ATOM    262  CE1 TYR A 173     -30.912  70.125  -4.758  1.00  0.00           C
ATOM    263  CE2 TYR A 173     -29.413  71.981  -4.139  1.00  0.00           C
ATOM    264  CZ  TYR A 173     -30.249  71.387  -5.089  1.00  0.00           C
ATOM    265  OH  TYR A 173     -30.651  72.194  -6.162  1.00  0.00           O
ATOM    266  HN  TYR A 173     -30.217  71.683  -0.364  1.00  0.00           H
ATOM    267  HA  TYR A 173     -31.273  68.912  -0.210  1.00  0.00           H
ATOM    268  HB1 TYR A 173     -29.083  68.394  -1.665  1.00  0.00           H
ATOM    269  HB2 TYR A 173     -28.454  69.848  -1.031  1.00  0.00           H
ATOM    270  HD1 TYR A 173     -31.162  68.634  -3.136  1.00  0.00           H
ATOM    271  HD2 TYR A 173     -28.612  71.867  -2.139  1.00  0.00           H
ATOM    272  HE1 TYR A 173     -31.652  69.704  -5.422  1.00  0.00           H
ATOM    273  HE2 TYR A 173     -29.062  72.984  -4.337  1.00  0.00           H
ATOM    274  HH  TYR A 173     -30.225  73.036  -5.984  1.00  0.00           H
ATOM    275  N   LYS A 174     -29.932  70.060   2.154  1.00  0.00           N
ATOM    276  CA  LYS A 174     -29.397  69.832   3.469  1.00  0.00           C
ATOM    277  C   LYS A 174     -27.908  70.243   3.511  1.00  0.00           C
ATOM    278  O   LYS A 174     -27.150  69.926   4.406  1.00  0.00           O
ATOM    279  CB  LYS A 174     -29.560  68.388   4.051  1.00  0.00           C
ATOM    280  CG  LYS A 174     -30.898  67.697   3.896  1.00  0.00           C
ATOM    281  CD  LYS A 174     -32.019  68.584   4.536  1.00  0.00           C
ATOM    282  CE  LYS A 174     -33.274  67.723   4.620  1.00  0.00           C
ATOM    283  NZ  LYS A 174     -34.372  68.646   5.008  1.00  0.00           N
ATOM    284  HN  LYS A 174     -30.616  70.782   2.098  1.00  0.00           H
ATOM    285  HA  LYS A 174     -29.881  70.552   4.112  1.00  0.00           H
ATOM    286  HB1 LYS A 174     -29.387  68.440   5.148  1.00  0.00           H
ATOM    287  HB2 LYS A 174     -28.755  67.673   3.783  1.00  0.00           H
ATOM    288  HG1 LYS A 174     -30.794  66.642   4.231  1.00  0.00           H
ATOM    289  HG2 LYS A 174     -31.049  67.674   2.795  1.00  0.00           H
ATOM    290  HD1 LYS A 174     -32.113  69.435   3.826  1.00  0.00           H
ATOM    291  HD2 LYS A 174     -31.664  68.922   5.533  1.00  0.00           H
ATOM    292  HE1 LYS A 174     -33.278  66.842   5.298  1.00  0.00           H
ATOM    293  HE2 LYS A 174     -33.500  67.344   3.600  1.00  0.00           H
ATOM    294  HZ1 LYS A 174     -34.012  69.290   5.741  1.00  0.00           H
ATOM    295  HZ2 LYS A 174     -35.090  67.960   5.315  1.00  0.00           H
ATOM    296  HZ3 LYS A 174     -34.726  69.217   4.214  1.00  0.00           H
ATOM    297  N   PHE A 175     -27.445  71.119   2.610  1.00  0.00           N
ATOM    298  CA  PHE A 175     -26.104  71.754   2.677  1.00  0.00           C
ATOM    299  C   PHE A 175     -26.152  73.074   3.508  1.00  0.00           C
ATOM    300  O   PHE A 175     -27.186  73.692   3.649  1.00  0.00           O
ATOM    301  CB  PHE A 175     -25.669  72.014   1.298  1.00  0.00           C
ATOM    302  CG  PHE A 175     -25.680  70.804   0.376  1.00  0.00           C
ATOM    303  CD1 PHE A 175     -25.945  71.140  -0.911  1.00  0.00           C
ATOM    304  CD2 PHE A 175     -25.295  69.514   0.663  1.00  0.00           C
ATOM    305  CE1 PHE A 175     -25.659  70.208  -1.974  1.00  0.00           C
ATOM    306  CE2 PHE A 175     -24.901  68.604  -0.332  1.00  0.00           C
ATOM    307  CZ  PHE A 175     -25.110  69.028  -1.650  1.00  0.00           C
ATOM    308  HN  PHE A 175     -28.094  71.305   1.877  1.00  0.00           H
ATOM    309  HA  PHE A 175     -25.396  71.089   3.148  1.00  0.00           H
ATOM    310  HB1 PHE A 175     -24.605  72.319   1.201  1.00  0.00           H
ATOM    311  HB2 PHE A 175     -26.360  72.769   0.867  1.00  0.00           H
ATOM    312  HD1 PHE A 175     -26.329  72.104  -1.209  1.00  0.00           H
ATOM    313  HD2 PHE A 175     -25.152  69.237   1.696  1.00  0.00           H
ATOM    314  HE1 PHE A 175     -25.989  70.493  -2.961  1.00  0.00           H
ATOM    315  HE2 PHE A 175     -24.297  67.751  -0.059  1.00  0.00           H
ATOM    316  HZ  PHE A 175     -24.925  68.333  -2.455  1.00  0.00           H
ATOM    317  N   LEU A 176     -25.050  73.479   4.146  1.00  0.00           N
ATOM    318  CA  LEU A 176     -24.899  74.729   4.873  1.00  0.00           C
ATOM    319  C   LEU A 176     -24.260  75.785   4.006  1.00  0.00           C
ATOM    320  O   LEU A 176     -24.558  75.860   2.829  1.00  0.00           O
ATOM    321  CB  LEU A 176     -24.028  74.426   6.165  1.00  0.00           C
ATOM    322  CG  LEU A 176     -24.454  73.429   7.209  1.00  0.00           C
ATOM    323  CD1 LEU A 176     -23.553  72.139   7.036  1.00  0.00           C
ATOM    324  CD2 LEU A 176     -24.327  74.028   8.590  1.00  0.00           C
ATOM    325  HN  LEU A 176     -24.242  72.991   3.826  1.00  0.00           H
ATOM    326  HA  LEU A 176     -25.860  75.181   5.072  1.00  0.00           H
ATOM    327  HB1 LEU A 176     -23.912  75.408   6.672  1.00  0.00           H
ATOM    328  HB2 LEU A 176     -23.089  73.992   5.758  1.00  0.00           H
ATOM    329  HG  LEU A 176     -25.518  73.185   6.999  1.00  0.00           H
ATOM    330 1HD1 LEU A 176     -23.918  71.318   7.689  1.00  0.00           H
ATOM    331 2HD1 LEU A 176     -22.532  72.282   7.450  1.00  0.00           H
ATOM    332 3HD1 LEU A 176     -23.451  71.886   5.960  1.00  0.00           H
ATOM    333 1HD2 LEU A 176     -24.618  73.355   9.425  1.00  0.00           H
ATOM    334 2HD2 LEU A 176     -24.872  74.986   8.736  1.00  0.00           H
ATOM    335 3HD2 LEU A 176     -23.287  74.382   8.763  1.00  0.00           H
ATOM    336  N   GLY A 177     -23.397  76.735   4.492  1.00  0.00           N
ATOM    337  CA  GLY A 177     -23.050  77.893   3.749  1.00  0.00           C
ATOM    338  C   GLY A 177     -24.156  78.988   3.537  1.00  0.00           C
ATOM    339  O   GLY A 177     -25.162  79.081   4.214  1.00  0.00           O
ATOM    340  HN  GLY A 177     -23.198  76.778   5.468  1.00  0.00           H
ATOM    341  HA1 GLY A 177     -22.747  77.584   2.759  1.00  0.00           H
ATOM    342  HA2 GLY A 177     -22.257  78.398   4.281  1.00  0.00           H
ATOM    343  N   ILE A 178     -23.842  79.921   2.545  1.00  0.00           N
ATOM    344  CA  ILE A 178     -24.709  80.970   2.186  1.00  0.00           C
ATOM    345  C   ILE A 178     -26.064  80.473   1.644  1.00  0.00           C
ATOM    346  O   ILE A 178     -26.243  79.381   0.977  1.00  0.00           O
ATOM    347  CB  ILE A 178     -24.051  82.084   1.325  1.00  0.00           C
ATOM    348  CG1 ILE A 178     -22.630  82.585   1.889  1.00  0.00           C
ATOM    349  CG2 ILE A 178     -24.884  83.300   0.962  1.00  0.00           C
ATOM    350  CD  ILE A 178     -22.682  83.399   3.164  1.00  0.00           C
ATOM    351  HN  ILE A 178     -22.946  79.882   2.110  1.00  0.00           H
ATOM    352  HA  ILE A 178     -24.948  81.421   3.138  1.00  0.00           H
ATOM    353  HB  ILE A 178     -23.764  81.687   0.328  1.00  0.00           H
ATOM    354 1HG1 ILE A 178     -22.183  83.345   1.211  1.00  0.00           H
ATOM    355 2HG1 ILE A 178     -21.887  81.773   2.037  1.00  0.00           H
ATOM    356 1HG2 ILE A 178     -24.279  84.018   0.367  1.00  0.00           H
ATOM    357 2HG2 ILE A 178     -25.394  83.822   1.801  1.00  0.00           H
ATOM    358 3HG2 ILE A 178     -25.654  82.948   0.243  1.00  0.00           H
ATOM    359  HD1 ILE A 178     -23.311  82.913   3.939  1.00  0.00           H
ATOM    360  HD2 ILE A 178     -23.179  84.355   2.892  1.00  0.00           H
ATOM    361  HD3 ILE A 178     -21.699  83.556   3.656  1.00  0.00           H
ATOM    362  N   ASP A 179     -27.205  81.131   2.067  1.00  0.00           N
ATOM    363  CA  ASP A 179     -28.540  80.823   1.676  1.00  0.00           C
ATOM    364  C   ASP A 179     -28.674  80.804   0.117  1.00  0.00           C
ATOM    365  O   ASP A 179     -28.294  81.712  -0.568  1.00  0.00           O
ATOM    366  CB  ASP A 179     -29.576  81.790   2.320  1.00  0.00           C
ATOM    367  CG  ASP A 179     -29.687  81.514   3.750  1.00  0.00           C
ATOM    368  OD1 ASP A 179     -30.665  82.087   4.420  1.00  0.00           O
ATOM    369  OD2 ASP A 179     -28.884  80.823   4.325  1.00  0.00           O
ATOM    370  HN  ASP A 179     -27.082  81.856   2.740  1.00  0.00           H
ATOM    371  HA  ASP A 179     -28.852  79.796   1.794  1.00  0.00           H
ATOM    372  HB1 ASP A 179     -30.578  81.496   1.943  1.00  0.00           H
ATOM    373  HB2 ASP A 179     -29.334  82.844   2.068  1.00  0.00           H
ATOM    374  N   GLN A 180     -29.357  79.766  -0.469  1.00  0.00           N
ATOM    375  CA  GLN A 180     -29.662  79.644  -1.857  1.00  0.00           C
ATOM    376  C   GLN A 180     -28.440  79.378  -2.806  1.00  0.00           C
ATOM    377  O   GLN A 180     -28.553  79.502  -4.052  1.00  0.00           O
ATOM    378  CB  GLN A 180     -30.625  80.690  -2.433  1.00  0.00           C
ATOM    379  CG  GLN A 180     -31.978  80.738  -1.725  1.00  0.00           C
ATOM    380  CD  GLN A 180     -32.717  79.384  -1.626  1.00  0.00           C
ATOM    381  NE2 GLN A 180     -32.682  78.634  -2.754  1.00  0.00           N
ATOM    382  OE1 GLN A 180     -33.112  78.990  -0.518  1.00  0.00           O
ATOM    383  HN  GLN A 180     -29.701  79.012   0.085  1.00  0.00           H
ATOM    384  HA  GLN A 180     -30.140  78.682  -1.971  1.00  0.00           H
ATOM    385  HB1 GLN A 180     -30.864  80.551  -3.509  1.00  0.00           H
ATOM    386  HB2 GLN A 180     -30.150  81.693  -2.386  1.00  0.00           H
ATOM    387  HG1 GLN A 180     -32.635  81.459  -2.256  1.00  0.00           H
ATOM    388  HG2 GLN A 180     -31.829  81.164  -0.710  1.00  0.00           H
ATOM    389 1HE2 GLN A 180     -32.963  77.690  -2.583  1.00  0.00           H
ATOM    390 2HE2 GLN A 180     -32.355  79.020  -3.617  1.00  0.00           H
ATOM    391  N   CYS A 181     -27.228  79.060  -2.238  1.00  0.00           N
ATOM    392  CA  CYS A 181     -25.938  78.790  -2.888  1.00  0.00           C
ATOM    393  C   CYS A 181     -25.393  77.382  -2.632  1.00  0.00           C
ATOM    394  O   CYS A 181     -25.194  76.891  -1.477  1.00  0.00           O
ATOM    395  CB  CYS A 181     -24.832  79.812  -2.642  1.00  0.00           C
ATOM    396  SG  CYS A 181     -25.349  81.534  -2.947  1.00  0.00           S
ATOM    397  HN  CYS A 181     -27.298  78.812  -1.275  1.00  0.00           H
ATOM    398  HA  CYS A 181     -26.218  78.689  -3.926  1.00  0.00           H
ATOM    399  HB1 CYS A 181     -24.002  79.540  -3.329  1.00  0.00           H
ATOM    400  HB2 CYS A 181     -24.312  79.676  -1.670  1.00  0.00           H
ATOM    401  N   ALA A 182     -25.380  76.604  -3.696  1.00  0.00           N
ATOM    402  CA  ALA A 182     -24.981  75.234  -3.607  1.00  0.00           C
ATOM    403  C   ALA A 182     -23.501  75.009  -3.949  1.00  0.00           C
ATOM    404  O   ALA A 182     -23.024  75.652  -4.856  1.00  0.00           O
ATOM    405  CB  ALA A 182     -25.778  74.434  -4.592  1.00  0.00           C
ATOM    406  HN  ALA A 182     -25.611  76.932  -4.609  1.00  0.00           H
ATOM    407  HA  ALA A 182     -25.185  74.822  -2.630  1.00  0.00           H
ATOM    408  HB1 ALA A 182     -26.832  74.417  -4.239  1.00  0.00           H
ATOM    409  HB2 ALA A 182     -25.394  73.393  -4.534  1.00  0.00           H
ATOM    410  HB3 ALA A 182     -25.794  74.774  -5.649  1.00  0.00           H
ATOM    411  N   PRO A 183     -22.751  74.149  -3.301  1.00  0.00           N
ATOM    412  CA  PRO A 183     -21.484  73.671  -3.860  1.00  0.00           C
ATOM    413  C   PRO A 183     -21.477  73.276  -5.308  1.00  0.00           C
ATOM    414  O   PRO A 183     -22.474  72.857  -5.798  1.00  0.00           O
ATOM    415  CB  PRO A 183     -21.240  72.453  -2.957  1.00  0.00           C
ATOM    416  CG  PRO A 183     -21.856  72.858  -1.654  1.00  0.00           C
ATOM    417  CD  PRO A 183     -23.153  73.457  -2.092  1.00  0.00           C
ATOM    418  HA  PRO A 183     -20.800  74.483  -3.658  1.00  0.00           H
ATOM    419  HB1 PRO A 183     -20.195  72.093  -2.846  1.00  0.00           H
ATOM    420  HB2 PRO A 183     -21.788  71.562  -3.333  1.00  0.00           H
ATOM    421  HG1 PRO A 183     -21.998  71.991  -0.975  1.00  0.00           H
ATOM    422  HG2 PRO A 183     -21.224  73.580  -1.094  1.00  0.00           H
ATOM    423  HD1 PRO A 183     -23.799  72.567  -2.244  1.00  0.00           H
ATOM    424  HD2 PRO A 183     -23.522  74.185  -1.339  1.00  0.00           H
ATOM    425  N   PRO A 184     -20.349  73.397  -6.032  1.00  0.00           N
ATOM    426  CA  PRO A 184     -20.344  73.019  -7.452  1.00  0.00           C
ATOM    427  C   PRO A 184     -19.968  71.557  -7.526  1.00  0.00           C
ATOM    428  O   PRO A 184     -19.426  71.053  -6.601  1.00  0.00           O
ATOM    429  CB  PRO A 184     -19.358  74.046  -7.950  1.00  0.00           C
ATOM    430  CG  PRO A 184     -18.270  74.155  -6.872  1.00  0.00           C
ATOM    431  CD  PRO A 184     -19.129  74.131  -5.599  1.00  0.00           C
ATOM    432  HA  PRO A 184     -21.322  73.170  -7.884  1.00  0.00           H
ATOM    433  HB1 PRO A 184     -19.829  75.031  -8.154  1.00  0.00           H
ATOM    434  HB2 PRO A 184     -18.913  73.781  -8.932  1.00  0.00           H
ATOM    435  HG1 PRO A 184     -17.569  73.300  -6.977  1.00  0.00           H
ATOM    436  HG2 PRO A 184     -17.672  75.066  -7.089  1.00  0.00           H
ATOM    437  HD1 PRO A 184     -18.581  73.531  -4.841  1.00  0.00           H
ATOM    438  HD2 PRO A 184     -19.354  75.194  -5.367  1.00  0.00           H
ATOM    439  N   CYS A 185     -20.165  70.936  -8.708  1.00  0.00           N
ATOM    440  CA  CYS A 185     -19.661  69.534  -8.931  1.00  0.00           C
ATOM    441  C   CYS A 185     -18.252  69.031  -8.680  1.00  0.00           C
ATOM    442  O   CYS A 185     -18.026  68.130  -7.874  1.00  0.00           O
ATOM    443  CB  CYS A 185     -20.183  68.908 -10.265  1.00  0.00           C
ATOM    444  SG  CYS A 185     -21.950  68.353 -10.105  1.00  0.00           S
ATOM    445  HN  CYS A 185     -20.604  71.450  -9.440  1.00  0.00           H
ATOM    446  HA  CYS A 185     -20.227  69.039  -8.157  1.00  0.00           H
ATOM    447  HB1 CYS A 185     -19.584  67.987 -10.435  1.00  0.00           H
ATOM    448  HB2 CYS A 185     -20.115  69.675 -11.065  1.00  0.00           H
ATOM    449  N   PRO A 186     -17.259  69.675  -9.214  1.00  0.00           N
ATOM    450  CA  PRO A 186     -15.881  69.308  -8.995  1.00  0.00           C
ATOM    451  C   PRO A 186     -15.349  69.317  -7.559  1.00  0.00           C
ATOM    452  O   PRO A 186     -15.837  70.124  -6.729  1.00  0.00           O
ATOM    453  CB  PRO A 186     -15.072  70.156  -9.990  1.00  0.00           C
ATOM    454  CG  PRO A 186     -16.026  70.567 -11.138  1.00  0.00           C
ATOM    455  CD  PRO A 186     -17.424  70.577 -10.376  1.00  0.00           C
ATOM    456  HA  PRO A 186     -15.656  68.298  -9.305  1.00  0.00           H
ATOM    457  HB1 PRO A 186     -14.179  69.557 -10.270  1.00  0.00           H
ATOM    458  HB2 PRO A 186     -14.688  71.042  -9.441  1.00  0.00           H
ATOM    459  HG1 PRO A 186     -15.830  71.579 -11.553  1.00  0.00           H
ATOM    460  HG2 PRO A 186     -16.050  69.764 -11.905  1.00  0.00           H
ATOM    461  HD1 PRO A 186     -17.774  71.572 -10.025  1.00  0.00           H
ATOM    462  HD2 PRO A 186     -18.186  70.137 -11.054  1.00  0.00           H
ATOM    463  N   ASN A 187     -14.401  68.447  -7.276  1.00  0.00           N
ATOM    464  CA  ASN A 187     -13.819  68.239  -5.955  1.00  0.00           C
ATOM    465  C   ASN A 187     -12.821  69.336  -5.592  1.00  0.00           C
ATOM    466  O   ASN A 187     -11.663  69.371  -6.148  1.00  0.00           O
ATOM    467  CB  ASN A 187     -13.165  66.857  -5.861  1.00  0.00           C
ATOM    468  CG  ASN A 187     -12.903  66.495  -4.469  1.00  0.00           C
ATOM    469  ND2 ASN A 187     -13.373  65.302  -4.008  1.00  0.00           N
ATOM    470  OD1 ASN A 187     -12.379  67.226  -3.657  1.00  0.00           O
ATOM    471  HN  ASN A 187     -14.052  67.837  -7.985  1.00  0.00           H
ATOM    472  HA  ASN A 187     -14.627  68.397  -5.256  1.00  0.00           H
ATOM    473  HB1 ASN A 187     -12.221  66.886  -6.446  1.00  0.00           H
ATOM    474  HB2 ASN A 187     -13.837  66.137  -6.376  1.00  0.00           H
ATOM    475 1HD2 ASN A 187     -14.179  64.882  -4.426  1.00  0.00           H
ATOM    476 2HD2 ASN A 187     -13.165  65.149  -3.042  1.00  0.00           H
ATOM    477  N   MET A 188     -13.118  70.222  -4.628  1.00  0.00           N
ATOM    478  CA  MET A 188     -12.183  71.295  -4.149  1.00  0.00           C
ATOM    479  C   MET A 188     -11.231  70.841  -3.119  1.00  0.00           C
ATOM    480  O   MET A 188     -10.173  71.388  -2.996  1.00  0.00           O
ATOM    481  CB  MET A 188     -13.063  72.436  -3.582  1.00  0.00           C
ATOM    482  CG  MET A 188     -13.942  73.110  -4.583  1.00  0.00           C
ATOM    483  SD  MET A 188     -12.952  73.794  -6.048  1.00  0.00           S
ATOM    484  CE  MET A 188     -14.616  73.432  -6.905  1.00  0.00           C
ATOM    485  HN  MET A 188     -14.009  70.261  -4.182  1.00  0.00           H
ATOM    486  HA  MET A 188     -11.624  71.713  -4.971  1.00  0.00           H
ATOM    487  HB1 MET A 188     -12.340  73.127  -3.097  1.00  0.00           H
ATOM    488  HB2 MET A 188     -13.727  72.115  -2.751  1.00  0.00           H
ATOM    489  HG1 MET A 188     -14.604  73.906  -4.182  1.00  0.00           H
ATOM    490  HG2 MET A 188     -14.681  72.321  -4.839  1.00  0.00           H
ATOM    491  HE1 MET A 188     -14.846  72.346  -6.879  1.00  0.00           H
ATOM    492  HE2 MET A 188     -14.613  73.667  -7.991  1.00  0.00           H
ATOM    493  HE3 MET A 188     -15.464  73.994  -6.458  1.00  0.00           H
ATOM    494  N   TYR A 189     -11.536  69.734  -2.401  1.00  0.00           N
ATOM    495  CA  TYR A 189     -10.702  69.255  -1.284  1.00  0.00           C
ATOM    496  C   TYR A 189      -9.395  68.634  -1.639  1.00  0.00           C
ATOM    497  O   TYR A 189      -8.437  68.747  -0.898  1.00  0.00           O
ATOM    498  CB  TYR A 189     -11.375  68.245  -0.336  1.00  0.00           C
ATOM    499  CG  TYR A 189     -12.533  68.855   0.484  1.00  0.00           C
ATOM    500  CD1 TYR A 189     -12.244  69.206   1.861  1.00  0.00           C
ATOM    501  CD2 TYR A 189     -13.835  69.014  -0.046  1.00  0.00           C
ATOM    502  CE1 TYR A 189     -13.281  69.659   2.652  1.00  0.00           C
ATOM    503  CE2 TYR A 189     -14.806  69.596   0.802  1.00  0.00           C
ATOM    504  CZ  TYR A 189     -14.528  69.906   2.082  1.00  0.00           C
ATOM    505  OH  TYR A 189     -15.631  70.254   2.885  1.00  0.00           O
ATOM    506  HN  TYR A 189     -12.266  69.114  -2.675  1.00  0.00           H
ATOM    507  HA  TYR A 189     -10.433  70.060  -0.615  1.00  0.00           H
ATOM    508  HB1 TYR A 189     -10.611  67.787   0.328  1.00  0.00           H
ATOM    509  HB2 TYR A 189     -11.791  67.414  -0.944  1.00  0.00           H
ATOM    510  HD1 TYR A 189     -11.268  69.097   2.310  1.00  0.00           H
ATOM    511  HD2 TYR A 189     -14.075  68.761  -1.069  1.00  0.00           H
ATOM    512  HE1 TYR A 189     -13.148  69.860   3.706  1.00  0.00           H
ATOM    513  HE2 TYR A 189     -15.817  69.777   0.468  1.00  0.00           H
ATOM    514  HH  TYR A 189     -15.460  70.210   3.830  1.00  0.00           H
ATOM    515  N   PHE A 190      -9.315  67.896  -2.707  1.00  0.00           N
ATOM    516  CA  PHE A 190      -8.167  67.062  -3.123  1.00  0.00           C
ATOM    517  C   PHE A 190      -7.425  67.554  -4.452  1.00  0.00           C
ATOM    518  O   PHE A 190      -8.009  67.830  -5.465  1.00  0.00           O
ATOM    519  CB  PHE A 190      -8.504  65.584  -3.299  1.00  0.00           C
ATOM    520  CG  PHE A 190      -9.205  65.068  -2.054  1.00  0.00           C
ATOM    521  CD1 PHE A 190     -10.579  64.758  -2.132  1.00  0.00           C
ATOM    522  CD2 PHE A 190      -8.517  65.080  -0.842  1.00  0.00           C
ATOM    523  CE1 PHE A 190     -11.258  64.368  -0.975  1.00  0.00           C
ATOM    524  CE2 PHE A 190      -9.169  64.459   0.271  1.00  0.00           C
ATOM    525  CZ  PHE A 190     -10.549  64.125   0.211  1.00  0.00           C
ATOM    526  HN  PHE A 190     -10.114  67.755  -3.286  1.00  0.00           H
ATOM    527  HA  PHE A 190      -7.426  67.040  -2.338  1.00  0.00           H
ATOM    528  HB1 PHE A 190      -7.543  65.028  -3.347  1.00  0.00           H
ATOM    529  HB2 PHE A 190      -9.120  65.287  -4.176  1.00  0.00           H
ATOM    530  HD1 PHE A 190     -10.968  64.774  -3.140  1.00  0.00           H
ATOM    531  HD2 PHE A 190      -7.471  65.331  -0.741  1.00  0.00           H
ATOM    532  HE1 PHE A 190     -12.313  64.133  -0.965  1.00  0.00           H
ATOM    533  HE2 PHE A 190      -8.695  64.470   1.242  1.00  0.00           H
ATOM    534  HZ  PHE A 190     -11.202  63.826   1.017  1.00  0.00           H
ATOM    535  N   LYS A 191      -6.130  67.871  -4.330  1.00  0.00           N
ATOM    536  CA  LYS A 191      -5.431  68.547  -5.392  1.00  0.00           C
ATOM    537  C   LYS A 191      -5.109  67.657  -6.575  1.00  0.00           C
ATOM    538  O   LYS A 191      -5.236  66.406  -6.560  1.00  0.00           O
ATOM    539  CB  LYS A 191      -4.144  69.294  -4.882  1.00  0.00           C
ATOM    540  CG  LYS A 191      -3.131  68.453  -4.079  1.00  0.00           C
ATOM    541  CD  LYS A 191      -1.935  69.389  -3.726  1.00  0.00           C
ATOM    542  CE  LYS A 191      -0.851  68.603  -2.967  1.00  0.00           C
ATOM    543  NZ  LYS A 191      -0.501  67.329  -3.672  1.00  0.00           N
ATOM    544  HN  LYS A 191      -5.621  67.715  -3.487  1.00  0.00           H
ATOM    545  HA  LYS A 191      -6.072  69.330  -5.772  1.00  0.00           H
ATOM    546  HB1 LYS A 191      -4.477  70.208  -4.344  1.00  0.00           H
ATOM    547  HB2 LYS A 191      -3.623  69.757  -5.747  1.00  0.00           H
ATOM    548  HG1 LYS A 191      -2.958  67.563  -4.721  1.00  0.00           H
ATOM    549  HG2 LYS A 191      -3.605  68.277  -3.089  1.00  0.00           H
ATOM    550  HD1 LYS A 191      -2.272  70.157  -2.996  1.00  0.00           H
ATOM    551  HD2 LYS A 191      -1.487  69.881  -4.616  1.00  0.00           H
ATOM    552  HE1 LYS A 191      -1.110  68.308  -1.928  1.00  0.00           H
ATOM    553  HE2 LYS A 191       0.121  69.136  -2.880  1.00  0.00           H
ATOM    554  HZ1 LYS A 191      -1.296  66.705  -3.428  1.00  0.00           H
ATOM    555  HZ2 LYS A 191       0.453  66.960  -3.484  1.00  0.00           H
ATOM    556  HZ3 LYS A 191      -0.565  67.551  -4.687  1.00  0.00           H
ATOM    557  N   SER A 192      -4.731  68.232  -7.749  1.00  0.00           N
ATOM    558  CA  SER A 192      -4.648  67.524  -9.005  1.00  0.00           C
ATOM    559  C   SER A 192      -3.701  66.336  -9.046  1.00  0.00           C
ATOM    560  O   SER A 192      -4.075  65.364  -9.593  1.00  0.00           O
ATOM    561  CB  SER A 192      -4.177  68.586 -10.140  1.00  0.00           C
ATOM    562  OG  SER A 192      -4.036  67.991 -11.473  1.00  0.00           O
ATOM    563  HN  SER A 192      -4.771  69.222  -7.861  1.00  0.00           H
ATOM    564  HA  SER A 192      -5.662  67.166  -9.098  1.00  0.00           H
ATOM    565  HB1 SER A 192      -3.221  69.028  -9.788  1.00  0.00           H
ATOM    566  HB2 SER A 192      -5.003  69.323 -10.058  1.00  0.00           H
ATOM    567  HG1 SER A 192      -3.999  68.749 -12.061  1.00  0.00           H
ATOM    568  N   ASP A 193      -2.526  66.489  -8.467  1.00  0.00           N
ATOM    569  CA  ASP A 193      -1.558  65.453  -8.688  1.00  0.00           C
ATOM    570  C   ASP A 193      -2.019  64.190  -8.020  1.00  0.00           C
ATOM    571  O   ASP A 193      -1.877  63.031  -8.462  1.00  0.00           O
ATOM    572  CB  ASP A 193      -0.167  65.901  -8.180  1.00  0.00           C
ATOM    573  CG  ASP A 193      -0.147  66.500  -6.738  1.00  0.00           C
ATOM    574  OD1 ASP A 193       0.782  66.156  -5.985  1.00  0.00           O
ATOM    575  OD2 ASP A 193      -0.960  67.315  -6.291  1.00  0.00           O
ATOM    576  HN  ASP A 193      -2.247  67.383  -8.127  1.00  0.00           H
ATOM    577  HA  ASP A 193      -1.608  65.333  -9.761  1.00  0.00           H
ATOM    578  HB1 ASP A 193       0.215  66.756  -8.778  1.00  0.00           H
ATOM    579  HB2 ASP A 193       0.672  65.172  -8.207  1.00  0.00           H
ATOM    580  N   GLU A 194      -2.475  64.354  -6.709  1.00  0.00           N
ATOM    581  CA  GLU A 194      -3.019  63.282  -5.907  1.00  0.00           C
ATOM    582  C   GLU A 194      -4.336  62.820  -6.468  1.00  0.00           C
ATOM    583  O   GLU A 194      -4.629  61.556  -6.545  1.00  0.00           O
ATOM    584  CB  GLU A 194      -3.134  63.549  -4.364  1.00  0.00           C
ATOM    585  CG  GLU A 194      -1.690  63.811  -3.861  1.00  0.00           C
ATOM    586  CD  GLU A 194      -1.744  64.443  -2.491  1.00  0.00           C
ATOM    587  OE1 GLU A 194      -2.268  65.616  -2.507  1.00  0.00           O
ATOM    588  OE2 GLU A 194      -1.345  63.897  -1.488  1.00  0.00           O
ATOM    589  HN  GLU A 194      -2.457  65.244  -6.259  1.00  0.00           H
ATOM    590  HA  GLU A 194      -2.281  62.496  -5.847  1.00  0.00           H
ATOM    591  HB1 GLU A 194      -3.648  62.682  -3.896  1.00  0.00           H
ATOM    592  HB2 GLU A 194      -3.762  64.462  -4.278  1.00  0.00           H
ATOM    593  HG1 GLU A 194      -1.082  64.447  -4.539  1.00  0.00           H
ATOM    594  HG2 GLU A 194      -1.207  62.811  -3.803  1.00  0.00           H
ATOM    595  N   LEU A 195      -5.144  63.726  -7.047  1.00  0.00           N
ATOM    596  CA  LEU A 195      -6.342  63.308  -7.760  1.00  0.00           C
ATOM    597  C   LEU A 195      -6.128  62.444  -9.016  1.00  0.00           C
ATOM    598  O   LEU A 195      -6.576  61.298  -9.183  1.00  0.00           O
ATOM    599  CB  LEU A 195      -7.284  64.489  -8.098  1.00  0.00           C
ATOM    600  CG  LEU A 195      -8.686  64.139  -8.468  1.00  0.00           C
ATOM    601  CD1 LEU A 195      -9.389  62.980  -7.643  1.00  0.00           C
ATOM    602  CD2 LEU A 195      -9.479  65.381  -8.207  1.00  0.00           C
ATOM    603  HN  LEU A 195      -5.047  64.704  -6.879  1.00  0.00           H
ATOM    604  HA  LEU A 195      -6.896  62.606  -7.153  1.00  0.00           H
ATOM    605  HB1 LEU A 195      -6.855  65.131  -8.897  1.00  0.00           H
ATOM    606  HB2 LEU A 195      -7.284  65.168  -7.219  1.00  0.00           H
ATOM    607  HG  LEU A 195      -8.593  63.774  -9.513  1.00  0.00           H
ATOM    608 1HD1 LEU A 195      -9.675  63.347  -6.634  1.00  0.00           H
ATOM    609 2HD1 LEU A 195      -8.852  62.009  -7.577  1.00  0.00           H
ATOM    610 3HD1 LEU A 195     -10.416  62.785  -8.016  1.00  0.00           H
ATOM    611 1HD2 LEU A 195      -9.031  66.250  -8.737  1.00  0.00           H
ATOM    612 2HD2 LEU A 195      -9.633  65.644  -7.138  1.00  0.00           H
ATOM    613 3HD2 LEU A 195     -10.538  65.308  -8.532  1.00  0.00           H
ATOM    614  N   GLU A 196      -5.157  62.881  -9.714  1.00  0.00           N
ATOM    615  CA  GLU A 196      -4.655  62.126 -10.867  1.00  0.00           C
ATOM    616  C   GLU A 196      -3.917  60.860 -10.487  1.00  0.00           C
ATOM    617  O   GLU A 196      -4.255  59.847 -11.048  1.00  0.00           O
ATOM    618  CB  GLU A 196      -3.735  63.006 -11.697  1.00  0.00           C
ATOM    619  CG  GLU A 196      -3.251  62.335 -12.971  1.00  0.00           C
ATOM    620  CD  GLU A 196      -2.471  63.244 -13.948  1.00  0.00           C
ATOM    621  OE1 GLU A 196      -2.968  64.310 -14.363  1.00  0.00           O
ATOM    622  OE2 GLU A 196      -1.356  62.839 -14.389  1.00  0.00           O
ATOM    623  HN  GLU A 196      -4.725  63.771  -9.584  1.00  0.00           H
ATOM    624  HA  GLU A 196      -5.510  61.803 -11.443  1.00  0.00           H
ATOM    625  HB1 GLU A 196      -2.956  63.419 -11.021  1.00  0.00           H
ATOM    626  HB2 GLU A 196      -4.295  63.876 -12.103  1.00  0.00           H
ATOM    627  HG1 GLU A 196      -4.170  62.214 -13.583  1.00  0.00           H
ATOM    628  HG2 GLU A 196      -2.760  61.366 -12.738  1.00  0.00           H
ATOM    629  N   PHE A 197      -2.976  60.780  -9.529  1.00  0.00           N
ATOM    630  CA  PHE A 197      -2.449  59.505  -9.137  1.00  0.00           C
ATOM    631  C   PHE A 197      -3.378  58.430  -8.606  1.00  0.00           C
ATOM    632  O   PHE A 197      -3.499  57.334  -9.130  1.00  0.00           O
ATOM    633  CB  PHE A 197      -1.461  59.850  -7.971  1.00  0.00           C
ATOM    634  CG  PHE A 197      -0.864  58.759  -7.280  1.00  0.00           C
ATOM    635  CD1 PHE A 197      -0.913  58.542  -5.818  1.00  0.00           C
ATOM    636  CD2 PHE A 197      -0.168  57.811  -8.061  1.00  0.00           C
ATOM    637  CE1 PHE A 197      -0.169  57.502  -5.264  1.00  0.00           C
ATOM    638  CE2 PHE A 197       0.306  56.666  -7.467  1.00  0.00           C
ATOM    639  CZ  PHE A 197       0.390  56.517  -6.076  1.00  0.00           C
ATOM    640  HN  PHE A 197      -2.661  61.656  -9.173  1.00  0.00           H
ATOM    641  HA  PHE A 197      -1.841  59.101  -9.934  1.00  0.00           H
ATOM    642  HB1 PHE A 197      -1.953  60.506  -7.223  1.00  0.00           H
ATOM    643  HB2 PHE A 197      -0.634  60.498  -8.334  1.00  0.00           H
ATOM    644  HD1 PHE A 197      -1.321  59.307  -5.175  1.00  0.00           H
ATOM    645  HD2 PHE A 197      -0.106  58.057  -9.111  1.00  0.00           H
ATOM    646  HE1 PHE A 197      -0.138  57.343  -4.197  1.00  0.00           H
ATOM    647  HE2 PHE A 197       0.729  55.872  -8.064  1.00  0.00           H
ATOM    648  HZ  PHE A 197       0.940  55.720  -5.599  1.00  0.00           H
ATOM    649  N   ALA A 198      -4.201  58.863  -7.642  1.00  0.00           N
ATOM    650  CA  ALA A 198      -5.206  58.075  -6.929  1.00  0.00           C
ATOM    651  C   ALA A 198      -6.191  57.430  -7.937  1.00  0.00           C
ATOM    652  O   ALA A 198      -6.519  56.261  -7.888  1.00  0.00           O
ATOM    653  CB  ALA A 198      -6.044  58.791  -5.844  1.00  0.00           C
ATOM    654  HN  ALA A 198      -4.258  59.802  -7.311  1.00  0.00           H
ATOM    655  HA  ALA A 198      -4.664  57.251  -6.489  1.00  0.00           H
ATOM    656  HB1 ALA A 198      -6.399  59.741  -6.297  1.00  0.00           H
ATOM    657  HB2 ALA A 198      -5.459  59.264  -5.027  1.00  0.00           H
ATOM    658  HB3 ALA A 198      -7.002  58.332  -5.517  1.00  0.00           H
ATOM    659  N   LYS A 199      -6.701  58.160  -8.959  1.00  0.00           N
ATOM    660  CA  LYS A 199      -7.362  57.648 -10.164  1.00  0.00           C
ATOM    661  C   LYS A 199      -6.556  56.667 -10.926  1.00  0.00           C
ATOM    662  O   LYS A 199      -7.091  55.652 -11.310  1.00  0.00           O
ATOM    663  CB  LYS A 199      -7.860  58.774 -11.176  1.00  0.00           C
ATOM    664  CG  LYS A 199      -9.247  59.355 -10.670  1.00  0.00           C
ATOM    665  CD  LYS A 199     -10.152  60.112 -11.687  1.00  0.00           C
ATOM    666  CE  LYS A 199      -9.522  61.437 -12.087  1.00  0.00           C
ATOM    667  NZ  LYS A 199     -10.418  62.307 -12.903  1.00  0.00           N
ATOM    668  HN  LYS A 199      -6.420  59.115  -8.912  1.00  0.00           H
ATOM    669  HA  LYS A 199      -8.200  57.070  -9.806  1.00  0.00           H
ATOM    670  HB1 LYS A 199      -8.207  58.112 -11.998  1.00  0.00           H
ATOM    671  HB2 LYS A 199      -7.091  59.534 -11.428  1.00  0.00           H
ATOM    672  HG1 LYS A 199      -9.032  59.946  -9.754  1.00  0.00           H
ATOM    673  HG2 LYS A 199      -9.854  58.472 -10.376  1.00  0.00           H
ATOM    674  HD1 LYS A 199     -11.216  60.277 -11.414  1.00  0.00           H
ATOM    675  HD2 LYS A 199     -10.249  59.558 -12.645  1.00  0.00           H
ATOM    676  HE1 LYS A 199      -8.581  61.199 -12.626  1.00  0.00           H
ATOM    677  HE2 LYS A 199      -9.331  62.012 -11.156  1.00  0.00           H
ATOM    678  HZ1 LYS A 199     -10.831  61.761 -13.684  1.00  0.00           H
ATOM    679  HZ2 LYS A 199      -9.993  63.193 -13.245  1.00  0.00           H
ATOM    680  HZ3 LYS A 199     -11.193  62.638 -12.293  1.00  0.00           H
ATOM    681  N   SER A 200      -5.259  56.950 -11.213  1.00  0.00           N
ATOM    682  CA  SER A 200      -4.417  56.061 -12.014  1.00  0.00           C
ATOM    683  C   SER A 200      -4.167  54.728 -11.360  1.00  0.00           C
ATOM    684  O   SER A 200      -4.277  53.663 -11.988  1.00  0.00           O
ATOM    685  CB  SER A 200      -3.130  56.712 -12.462  1.00  0.00           C
ATOM    686  OG  SER A 200      -3.557  57.839 -13.256  1.00  0.00           O
ATOM    687  HN  SER A 200      -4.854  57.815 -10.927  1.00  0.00           H
ATOM    688  HA  SER A 200      -4.988  55.914 -12.918  1.00  0.00           H
ATOM    689  HB1 SER A 200      -2.509  56.026 -13.076  1.00  0.00           H
ATOM    690  HB2 SER A 200      -2.533  57.068 -11.596  1.00  0.00           H
ATOM    691  HG1 SER A 200      -3.817  58.585 -12.710  1.00  0.00           H
ATOM    692  N   PHE A 201      -3.819  54.803 -10.075  1.00  0.00           N
ATOM    693  CA  PHE A 201      -3.540  53.612  -9.311  1.00  0.00           C
ATOM    694  C   PHE A 201      -4.821  52.725  -9.132  1.00  0.00           C
ATOM    695  O   PHE A 201      -4.700  51.552  -9.398  1.00  0.00           O
ATOM    696  CB  PHE A 201      -3.046  54.180  -7.961  1.00  0.00           C
ATOM    697  CG  PHE A 201      -2.713  53.153  -6.952  1.00  0.00           C
ATOM    698  CD1 PHE A 201      -2.355  51.786  -7.144  1.00  0.00           C
ATOM    699  CD2 PHE A 201      -2.945  53.589  -5.607  1.00  0.00           C
ATOM    700  CE1 PHE A 201      -2.173  51.005  -6.057  1.00  0.00           C
ATOM    701  CE2 PHE A 201      -2.795  52.773  -4.511  1.00  0.00           C
ATOM    702  CZ  PHE A 201      -2.403  51.419  -4.745  1.00  0.00           C
ATOM    703  HN  PHE A 201      -3.778  55.694  -9.628  1.00  0.00           H
ATOM    704  HA  PHE A 201      -2.734  53.077  -9.791  1.00  0.00           H
ATOM    705  HB1 PHE A 201      -3.794  54.860  -7.500  1.00  0.00           H
ATOM    706  HB2 PHE A 201      -2.025  54.615  -8.032  1.00  0.00           H
ATOM    707  HD1 PHE A 201      -2.095  51.370  -8.106  1.00  0.00           H
ATOM    708  HD2 PHE A 201      -3.165  54.640  -5.494  1.00  0.00           H
ATOM    709  HE1 PHE A 201      -2.079  49.945  -6.242  1.00  0.00           H
ATOM    710  HE2 PHE A 201      -2.969  53.233  -3.550  1.00  0.00           H
ATOM    711  HZ  PHE A 201      -2.243  50.907  -3.808  1.00  0.00           H
ATOM    712  N   ILE A 202      -5.975  53.401  -8.886  1.00  0.00           N
ATOM    713  CA  ILE A 202      -7.227  52.567  -9.016  1.00  0.00           C
ATOM    714  C   ILE A 202      -7.446  52.014 -10.443  1.00  0.00           C
ATOM    715  O   ILE A 202      -7.866  50.873 -10.690  1.00  0.00           O
ATOM    716  CB  ILE A 202      -8.483  53.202  -8.480  1.00  0.00           C
ATOM    717  CG1 ILE A 202      -8.222  53.683  -7.038  1.00  0.00           C
ATOM    718  CG2 ILE A 202      -9.712  52.230  -8.662  1.00  0.00           C
ATOM    719  CD  ILE A 202      -8.455  52.539  -6.058  1.00  0.00           C
ATOM    720  HN  ILE A 202      -5.984  54.382  -8.710  1.00  0.00           H
ATOM    721  HA  ILE A 202      -6.993  51.725  -8.382  1.00  0.00           H
ATOM    722  HB  ILE A 202      -8.565  54.132  -9.082  1.00  0.00           H
ATOM    723 1HG1 ILE A 202      -8.957  54.496  -6.860  1.00  0.00           H
ATOM    724 2HG1 ILE A 202      -7.278  54.264  -6.965  1.00  0.00           H
ATOM    725 1HG2 ILE A 202     -10.594  52.609  -8.103  1.00  0.00           H
ATOM    726 2HG2 ILE A 202      -9.540  51.185  -8.325  1.00  0.00           H
ATOM    727 3HG2 ILE A 202      -9.930  52.087  -9.742  1.00  0.00           H
ATOM    728  HD1 ILE A 202      -9.542  52.311  -6.030  1.00  0.00           H
ATOM    729  HD2 ILE A 202      -8.201  52.802  -5.009  1.00  0.00           H
ATOM    730  HD3 ILE A 202      -7.782  51.695  -6.325  1.00  0.00           H
ATOM    731  N   GLY A 203      -7.167  52.843 -11.484  1.00  0.00           N
ATOM    732  CA  GLY A 203      -7.180  52.497 -12.929  1.00  0.00           C
ATOM    733  C   GLY A 203      -6.371  51.329 -13.298  1.00  0.00           C
ATOM    734  O   GLY A 203      -6.850  50.438 -14.004  1.00  0.00           O
ATOM    735  HN  GLY A 203      -7.084  53.817 -11.288  1.00  0.00           H
ATOM    736  HA1 GLY A 203      -6.705  53.329 -13.428  1.00  0.00           H
ATOM    737  HA2 GLY A 203      -8.235  52.343 -13.105  1.00  0.00           H
ATOM    738  N   THR A 204      -5.199  51.174 -12.671  1.00  0.00           N
ATOM    739  CA  THR A 204      -4.329  50.054 -12.870  1.00  0.00           C
ATOM    740  C   THR A 204      -4.850  48.818 -12.193  1.00  0.00           C
ATOM    741  O   THR A 204      -4.940  47.751 -12.778  1.00  0.00           O
ATOM    742  CB  THR A 204      -3.014  50.372 -12.177  1.00  0.00           C
ATOM    743  CG2 THR A 204      -1.942  49.424 -12.649  1.00  0.00           C
ATOM    744  OG1 THR A 204      -2.443  51.621 -12.549  1.00  0.00           O
ATOM    745  HN  THR A 204      -4.763  51.926 -12.185  1.00  0.00           H
ATOM    746  HA  THR A 204      -4.198  49.921 -13.934  1.00  0.00           H
ATOM    747  HB  THR A 204      -3.027  50.269 -11.071  1.00  0.00           H
ATOM    748  HG1 THR A 204      -3.096  52.270 -12.275  1.00  0.00           H
ATOM    749 1HG2 THR A 204      -0.965  49.614 -12.156  1.00  0.00           H
ATOM    750 2HG2 THR A 204      -1.762  49.468 -13.745  1.00  0.00           H
ATOM    751 3HG2 THR A 204      -2.288  48.389 -12.440  1.00  0.00           H
ATOM    752  N   VAL A 205      -5.381  48.931 -10.924  1.00  0.00           N
ATOM    753  CA  VAL A 205      -6.083  47.887 -10.296  1.00  0.00           C
ATOM    754  C   VAL A 205      -7.459  47.403 -10.932  1.00  0.00           C
ATOM    755  O   VAL A 205      -7.736  46.212 -11.084  1.00  0.00           O
ATOM    756  CB  VAL A 205      -6.321  48.188  -8.841  1.00  0.00           C
ATOM    757  CG1 VAL A 205      -7.137  47.150  -8.066  1.00  0.00           C
ATOM    758  CG2 VAL A 205      -5.045  48.421  -8.082  1.00  0.00           C
ATOM    759  HN  VAL A 205      -5.371  49.725 -10.320  1.00  0.00           H
ATOM    760  HA  VAL A 205      -5.438  47.023 -10.363  1.00  0.00           H
ATOM    761  HB  VAL A 205      -6.885  49.144  -8.794  1.00  0.00           H
ATOM    762 1HG1 VAL A 205      -6.624  46.168  -7.994  1.00  0.00           H
ATOM    763 2HG1 VAL A 205      -8.120  46.904  -8.523  1.00  0.00           H
ATOM    764 3HG1 VAL A 205      -7.321  47.495  -7.026  1.00  0.00           H
ATOM    765 1HG2 VAL A 205      -4.471  49.295  -8.458  1.00  0.00           H
ATOM    766 2HG2 VAL A 205      -4.440  47.491  -8.017  1.00  0.00           H
ATOM    767 3HG2 VAL A 205      -5.318  48.603  -7.020  1.00  0.00           H
ATOM    768  N   SER A 206      -8.257  48.345 -11.417  1.00  0.00           N
ATOM    769  CA  SER A 206      -9.408  48.049 -12.316  1.00  0.00           C
ATOM    770  C   SER A 206      -9.036  47.288 -13.593  1.00  0.00           C
ATOM    771  O   SER A 206      -9.565  46.255 -13.910  1.00  0.00           O
ATOM    772  CB  SER A 206     -10.125  49.422 -12.700  1.00  0.00           C
ATOM    773  OG  SER A 206     -11.226  49.206 -13.610  1.00  0.00           O
ATOM    774  HN  SER A 206      -7.923  49.284 -11.405  1.00  0.00           H
ATOM    775  HA  SER A 206     -10.120  47.428 -11.791  1.00  0.00           H
ATOM    776  HB1 SER A 206      -9.390  50.066 -13.230  1.00  0.00           H
ATOM    777  HB2 SER A 206     -10.449  49.896 -11.749  1.00  0.00           H
ATOM    778  HG1 SER A 206     -11.793  49.957 -13.423  1.00  0.00           H
ATOM    779  N   ILE A 207      -8.080  47.714 -14.434  1.00  0.00           N
ATOM    780  CA  ILE A 207      -7.597  46.979 -15.638  1.00  0.00           C
ATOM    781  C   ILE A 207      -7.063  45.594 -15.248  1.00  0.00           C
ATOM    782  O   ILE A 207      -7.343  44.554 -15.866  1.00  0.00           O
ATOM    783  CB  ILE A 207      -6.661  47.750 -16.616  1.00  0.00           C
ATOM    784  CG1 ILE A 207      -6.382  47.073 -17.943  1.00  0.00           C
ATOM    785  CG2 ILE A 207      -5.387  48.218 -15.849  1.00  0.00           C
ATOM    786  CD  ILE A 207      -7.571  46.709 -18.726  1.00  0.00           C
ATOM    787  HN  ILE A 207      -7.644  48.603 -14.315  1.00  0.00           H
ATOM    788  HA  ILE A 207      -8.536  46.894 -16.165  1.00  0.00           H
ATOM    789  HB  ILE A 207      -7.222  48.665 -16.901  1.00  0.00           H
ATOM    790 1HG1 ILE A 207      -5.646  46.283 -17.682  1.00  0.00           H
ATOM    791 2HG1 ILE A 207      -5.859  47.892 -18.482  1.00  0.00           H
ATOM    792 1HG2 ILE A 207      -4.774  48.936 -16.431  1.00  0.00           H
ATOM    793 2HG2 ILE A 207      -4.677  47.378 -15.692  1.00  0.00           H
ATOM    794 3HG2 ILE A 207      -5.797  48.654 -14.913  1.00  0.00           H
ATOM    795  HD1 ILE A 207      -8.156  47.629 -18.941  1.00  0.00           H
ATOM    796  HD2 ILE A 207      -8.283  46.040 -18.197  1.00  0.00           H
ATOM    797  HD3 ILE A 207      -7.342  46.222 -19.698  1.00  0.00           H
ATOM    798  N   PHE A 208      -6.248  45.494 -14.172  1.00  0.00           N
ATOM    799  CA  PHE A 208      -5.865  44.325 -13.454  1.00  0.00           C
ATOM    800  C   PHE A 208      -7.076  43.395 -13.040  1.00  0.00           C
ATOM    801  O   PHE A 208      -7.103  42.233 -13.349  1.00  0.00           O
ATOM    802  CB  PHE A 208      -4.945  44.731 -12.335  1.00  0.00           C
ATOM    803  CG  PHE A 208      -4.566  43.629 -11.434  1.00  0.00           C
ATOM    804  CD1 PHE A 208      -3.636  42.696 -11.791  1.00  0.00           C
ATOM    805  CD2 PHE A 208      -5.093  43.694 -10.158  1.00  0.00           C
ATOM    806  CE1 PHE A 208      -3.337  41.714 -10.882  1.00  0.00           C
ATOM    807  CE2 PHE A 208      -4.767  42.740  -9.181  1.00  0.00           C
ATOM    808  CZ  PHE A 208      -3.856  41.707  -9.545  1.00  0.00           C
ATOM    809  HN  PHE A 208      -6.104  46.299 -13.602  1.00  0.00           H
ATOM    810  HA  PHE A 208      -5.343  43.690 -14.154  1.00  0.00           H
ATOM    811  HB1 PHE A 208      -5.220  45.600 -11.700  1.00  0.00           H
ATOM    812  HB2 PHE A 208      -4.063  45.062 -12.923  1.00  0.00           H
ATOM    813  HD1 PHE A 208      -3.232  42.741 -12.791  1.00  0.00           H
ATOM    814  HD2 PHE A 208      -5.838  44.459  -9.989  1.00  0.00           H
ATOM    815  HE1 PHE A 208      -2.563  41.000 -11.122  1.00  0.00           H
ATOM    816  HE2 PHE A 208      -5.112  42.885  -8.167  1.00  0.00           H
ATOM    817  HZ  PHE A 208      -3.417  40.948  -8.913  1.00  0.00           H
ATOM    818  N   CYS A 209      -8.147  43.900 -12.391  1.00  0.00           N
ATOM    819  CA  CYS A 209      -9.408  43.125 -12.167  1.00  0.00           C
ATOM    820  C   CYS A 209     -10.012  42.638 -13.420  1.00  0.00           C
ATOM    821  O   CYS A 209     -10.483  41.505 -13.423  1.00  0.00           O
ATOM    822  CB  CYS A 209     -10.382  43.872 -11.238  1.00  0.00           C
ATOM    823  SG  CYS A 209      -9.649  44.084  -9.560  1.00  0.00           S
ATOM    824  HN  CYS A 209      -8.118  44.807 -11.979  1.00  0.00           H
ATOM    825  HA  CYS A 209      -9.100  42.242 -11.626  1.00  0.00           H
ATOM    826  HB1 CYS A 209     -11.357  43.341 -11.283  1.00  0.00           H
ATOM    827  HB2 CYS A 209     -10.644  44.847 -11.703  1.00  0.00           H
ATOM    828  HG1 CYS A 209      -9.517  42.785  -9.333  1.00  0.00           H
ATOM    829  N   LEU A 210     -10.020  43.479 -14.477  1.00  0.00           N
ATOM    830  CA  LEU A 210     -10.725  43.154 -15.797  1.00  0.00           C
ATOM    831  C   LEU A 210     -10.075  41.916 -16.323  1.00  0.00           C
ATOM    832  O   LEU A 210     -10.789  40.929 -16.518  1.00  0.00           O
ATOM    833  CB  LEU A 210     -10.670  44.283 -16.807  1.00  0.00           C
ATOM    834  CG  LEU A 210     -11.333  43.861 -18.176  1.00  0.00           C
ATOM    835  CD1 LEU A 210     -12.846  43.425 -18.128  1.00  0.00           C
ATOM    836  CD2 LEU A 210     -11.224  44.994 -19.224  1.00  0.00           C
ATOM    837  HN  LEU A 210      -9.703  44.397 -14.257  1.00  0.00           H
ATOM    838  HA  LEU A 210     -11.720  42.902 -15.459  1.00  0.00           H
ATOM    839  HB1 LEU A 210      -9.599  44.492 -17.014  1.00  0.00           H
ATOM    840  HB2 LEU A 210     -11.127  45.251 -16.511  1.00  0.00           H
ATOM    841  HG  LEU A 210     -10.675  43.063 -18.577  1.00  0.00           H
ATOM    842 1HD1 LEU A 210     -12.924  42.496 -17.524  1.00  0.00           H
ATOM    843 2HD1 LEU A 210     -13.174  43.321 -19.185  1.00  0.00           H
ATOM    844 3HD1 LEU A 210     -13.356  44.176 -17.487  1.00  0.00           H
ATOM    845 1HD2 LEU A 210     -10.174  45.326 -19.375  1.00  0.00           H
ATOM    846 2HD2 LEU A 210     -11.831  45.791 -18.745  1.00  0.00           H
ATOM    847 3HD2 LEU A 210     -11.805  44.700 -20.124  1.00  0.00           H
ATOM    848  N   CYS A 211      -8.709  41.933 -16.415  1.00  0.00           N
ATOM    849  CA  CYS A 211      -7.879  40.888 -16.873  1.00  0.00           C
ATOM    850  C   CYS A 211      -8.005  39.611 -16.023  1.00  0.00           C
ATOM    851  O   CYS A 211      -8.153  38.532 -16.577  1.00  0.00           O
ATOM    852  CB  CYS A 211      -6.297  41.233 -16.926  1.00  0.00           C
ATOM    853  SG  CYS A 211      -5.968  42.599 -18.029  1.00  0.00           S
ATOM    854  HN  CYS A 211      -8.344  42.819 -16.136  1.00  0.00           H
ATOM    855  HA  CYS A 211      -8.263  40.685 -17.862  1.00  0.00           H
ATOM    856  HB1 CYS A 211      -5.804  40.274 -17.198  1.00  0.00           H
ATOM    857  HB2 CYS A 211      -6.116  41.443 -15.851  1.00  0.00           H
ATOM    858  HG1 CYS A 211      -6.308  43.596 -17.225  1.00  0.00           H
ATOM    859  N   ALA A 212      -8.009  39.676 -14.695  1.00  0.00           N
ATOM    860  CA  ALA A 212      -8.204  38.679 -13.717  1.00  0.00           C
ATOM    861  C   ALA A 212      -9.525  38.007 -13.866  1.00  0.00           C
ATOM    862  O   ALA A 212      -9.623  36.787 -13.796  1.00  0.00           O
ATOM    863  CB  ALA A 212      -8.034  39.164 -12.292  1.00  0.00           C
ATOM    864  HN  ALA A 212      -7.892  40.592 -14.320  1.00  0.00           H
ATOM    865  HA  ALA A 212      -7.556  37.849 -13.961  1.00  0.00           H
ATOM    866  HB1 ALA A 212      -7.091  39.746 -12.200  1.00  0.00           H
ATOM    867  HB2 ALA A 212      -8.124  38.293 -11.610  1.00  0.00           H
ATOM    868  HB3 ALA A 212      -8.832  39.913 -12.101  1.00  0.00           H
ATOM    869  N   THR A 213     -10.672  38.712 -14.148  1.00  0.00           N
ATOM    870  CA  THR A 213     -12.076  38.174 -14.388  1.00  0.00           C
ATOM    871  C   THR A 213     -11.967  37.302 -15.625  1.00  0.00           C
ATOM    872  O   THR A 213     -12.497  36.176 -15.753  1.00  0.00           O
ATOM    873  CB  THR A 213     -13.302  39.123 -14.637  1.00  0.00           C
ATOM    874  CG2 THR A 213     -13.563  40.109 -13.492  1.00  0.00           C
ATOM    875  OG1 THR A 213     -13.290  39.880 -15.803  1.00  0.00           O
ATOM    876  HN  THR A 213     -10.531  39.699 -14.183  1.00  0.00           H
ATOM    877  HA  THR A 213     -12.377  37.591 -13.530  1.00  0.00           H
ATOM    878  HB  THR A 213     -14.258  38.559 -14.695  1.00  0.00           H
ATOM    879  HG1 THR A 213     -12.376  40.091 -16.006  1.00  0.00           H
ATOM    880 1HG2 THR A 213     -14.547  40.614 -13.590  1.00  0.00           H
ATOM    881 2HG2 THR A 213     -12.854  40.954 -13.353  1.00  0.00           H
ATOM    882 3HG2 THR A 213     -13.582  39.525 -12.548  1.00  0.00           H
ATOM    883  N   LEU A 214     -11.315  37.762 -16.692  1.00  0.00           N
ATOM    884  CA  LEU A 214     -11.141  37.073 -17.933  1.00  0.00           C
ATOM    885  C   LEU A 214     -10.303  35.884 -17.880  1.00  0.00           C
ATOM    886  O   LEU A 214     -10.600  34.897 -18.564  1.00  0.00           O
ATOM    887  CB  LEU A 214     -10.652  38.077 -19.042  1.00  0.00           C
ATOM    888  CG  LEU A 214     -11.627  39.256 -19.330  1.00  0.00           C
ATOM    889  CD1 LEU A 214     -10.909  40.426 -20.104  1.00  0.00           C
ATOM    890  CD2 LEU A 214     -12.918  38.790 -19.955  1.00  0.00           C
ATOM    891  HN  LEU A 214     -10.859  38.641 -16.574  1.00  0.00           H
ATOM    892  HA  LEU A 214     -12.073  36.757 -18.377  1.00  0.00           H
ATOM    893  HB1 LEU A 214     -10.491  37.468 -19.957  1.00  0.00           H
ATOM    894  HB2 LEU A 214      -9.650  38.468 -18.765  1.00  0.00           H
ATOM    895  HG  LEU A 214     -11.946  39.689 -18.358  1.00  0.00           H
ATOM    896 1HD1 LEU A 214     -11.571  41.314 -20.202  1.00  0.00           H
ATOM    897 2HD1 LEU A 214     -10.577  40.229 -21.145  1.00  0.00           H
ATOM    898 3HD1 LEU A 214     -10.039  40.782 -19.514  1.00  0.00           H
ATOM    899 1HD2 LEU A 214     -13.545  38.043 -19.423  1.00  0.00           H
ATOM    900 2HD2 LEU A 214     -12.610  38.377 -20.940  1.00  0.00           H
ATOM    901 3HD2 LEU A 214     -13.526  39.680 -20.222  1.00  0.00           H
ATOM    902  N   PHE A 215      -9.192  35.924 -17.095  1.00  0.00           N
ATOM    903  CA  PHE A 215      -8.396  34.742 -16.878  1.00  0.00           C
ATOM    904  C   PHE A 215      -9.150  33.629 -16.119  1.00  0.00           C
ATOM    905  O   PHE A 215      -8.983  32.520 -16.558  1.00  0.00           O
ATOM    906  CB  PHE A 215      -7.085  35.133 -16.147  1.00  0.00           C
ATOM    907  CG  PHE A 215      -5.992  34.097 -16.332  1.00  0.00           C
ATOM    908  CD1 PHE A 215      -5.336  33.879 -17.593  1.00  0.00           C
ATOM    909  CD2 PHE A 215      -5.585  33.320 -15.230  1.00  0.00           C
ATOM    910  CE1 PHE A 215      -4.449  32.805 -17.783  1.00  0.00           C
ATOM    911  CE2 PHE A 215      -4.637  32.382 -15.340  1.00  0.00           C
ATOM    912  CZ  PHE A 215      -4.086  32.049 -16.626  1.00  0.00           C
ATOM    913  HN  PHE A 215      -8.907  36.842 -16.828  1.00  0.00           H
ATOM    914  HA  PHE A 215      -8.242  34.384 -17.886  1.00  0.00           H
ATOM    915  HB1 PHE A 215      -7.162  35.463 -15.088  1.00  0.00           H
ATOM    916  HB2 PHE A 215      -6.662  36.053 -16.605  1.00  0.00           H
ATOM    917  HD1 PHE A 215      -5.738  34.422 -18.436  1.00  0.00           H
ATOM    918  HD2 PHE A 215      -6.019  33.506 -14.259  1.00  0.00           H
ATOM    919  HE1 PHE A 215      -4.049  32.349 -18.677  1.00  0.00           H
ATOM    920  HE2 PHE A 215      -4.342  31.780 -14.494  1.00  0.00           H
ATOM    921  HZ  PHE A 215      -3.292  31.335 -16.789  1.00  0.00           H
ATOM    922  N   THR A 216      -9.930  33.900 -15.047  1.00  0.00           N
ATOM    923  CA  THR A 216     -10.773  32.958 -14.343  1.00  0.00           C
ATOM    924  C   THR A 216     -11.888  32.520 -15.310  1.00  0.00           C
ATOM    925  O   THR A 216     -12.223  31.348 -15.409  1.00  0.00           O
ATOM    926  CB  THR A 216     -11.354  33.505 -13.033  1.00  0.00           C
ATOM    927  CG2 THR A 216     -12.223  32.414 -12.291  1.00  0.00           C
ATOM    928  OG1 THR A 216     -10.265  33.812 -12.181  1.00  0.00           O
ATOM    929  HN  THR A 216      -9.817  34.816 -14.673  1.00  0.00           H
ATOM    930  HA  THR A 216     -10.102  32.142 -14.117  1.00  0.00           H
ATOM    931  HB  THR A 216     -11.916  34.442 -13.235  1.00  0.00           H
ATOM    932  HG1 THR A 216     -10.541  33.653 -11.275  1.00  0.00           H
ATOM    933 1HG2 THR A 216     -11.541  31.658 -11.845  1.00  0.00           H
ATOM    934 2HG2 THR A 216     -12.948  31.911 -12.967  1.00  0.00           H
ATOM    935 3HG2 THR A 216     -12.829  32.824 -11.456  1.00  0.00           H
ATOM    936  N   PHE A 217     -12.462  33.418 -16.106  1.00  0.00           N
ATOM    937  CA  PHE A 217     -13.391  32.913 -17.211  1.00  0.00           C
ATOM    938  C   PHE A 217     -12.797  31.950 -18.208  1.00  0.00           C
ATOM    939  O   PHE A 217     -13.409  30.975 -18.593  1.00  0.00           O
ATOM    940  CB  PHE A 217     -14.009  34.197 -17.830  1.00  0.00           C
ATOM    941  CG  PHE A 217     -14.943  33.816 -18.893  1.00  0.00           C
ATOM    942  CD1 PHE A 217     -14.914  34.540 -20.126  1.00  0.00           C
ATOM    943  CD2 PHE A 217     -15.962  32.888 -18.674  1.00  0.00           C
ATOM    944  CE1 PHE A 217     -15.730  34.158 -21.165  1.00  0.00           C
ATOM    945  CE2 PHE A 217     -16.875  32.653 -19.714  1.00  0.00           C
ATOM    946  CZ  PHE A 217     -16.717  33.252 -20.904  1.00  0.00           C
ATOM    947  HN  PHE A 217     -12.224  34.372 -15.939  1.00  0.00           H
ATOM    948  HA  PHE A 217     -14.149  32.326 -16.713  1.00  0.00           H
ATOM    949  HB1 PHE A 217     -13.153  34.845 -18.115  1.00  0.00           H
ATOM    950  HB2 PHE A 217     -14.623  34.635 -17.014  1.00  0.00           H
ATOM    951  HD1 PHE A 217     -14.222  35.354 -20.286  1.00  0.00           H
ATOM    952  HD2 PHE A 217     -15.989  32.330 -17.749  1.00  0.00           H
ATOM    953  HE1 PHE A 217     -15.578  34.595 -22.140  1.00  0.00           H
ATOM    954  HE2 PHE A 217     -17.583  31.857 -19.544  1.00  0.00           H
ATOM    955  HZ  PHE A 217     -17.459  32.990 -21.645  1.00  0.00           H
ATOM    956  N   LEU A 218     -11.493  32.141 -18.599  1.00  0.00           N
ATOM    957  CA  LEU A 218     -10.775  31.236 -19.435  1.00  0.00           C
ATOM    958  C   LEU A 218     -10.620  29.937 -18.694  1.00  0.00           C
ATOM    959  O   LEU A 218     -10.815  28.806 -19.134  1.00  0.00           O
ATOM    960  CB  LEU A 218      -9.411  31.831 -19.891  1.00  0.00           C
ATOM    961  CG  LEU A 218      -8.462  31.016 -20.827  1.00  0.00           C
ATOM    962  CD1 LEU A 218      -7.506  31.936 -21.623  1.00  0.00           C
ATOM    963  CD2 LEU A 218      -7.581  30.046 -19.987  1.00  0.00           C
ATOM    964  HN  LEU A 218     -11.047  32.997 -18.349  1.00  0.00           H
ATOM    965  HA  LEU A 218     -11.292  30.975 -20.346  1.00  0.00           H
ATOM    966  HB1 LEU A 218      -8.851  32.129 -18.979  1.00  0.00           H
ATOM    967  HB2 LEU A 218      -9.714  32.713 -20.495  1.00  0.00           H
ATOM    968  HG  LEU A 218      -9.122  30.522 -21.572  1.00  0.00           H
ATOM    969 1HD1 LEU A 218      -6.806  31.401 -22.299  1.00  0.00           H
ATOM    970 2HD1 LEU A 218      -6.858  32.459 -20.887  1.00  0.00           H
ATOM    971 3HD1 LEU A 218      -8.058  32.653 -22.267  1.00  0.00           H
ATOM    972 1HD2 LEU A 218      -6.973  30.685 -19.310  1.00  0.00           H
ATOM    973 2HD2 LEU A 218      -6.898  29.431 -20.613  1.00  0.00           H
ATOM    974 3HD2 LEU A 218      -8.053  29.299 -19.314  1.00  0.00           H
ATOM    975  N   THR A 219     -10.300  29.985 -17.407  1.00  0.00           N
ATOM    976  CA  THR A 219     -10.101  28.847 -16.484  1.00  0.00           C
ATOM    977  C   THR A 219     -11.366  27.963 -16.434  1.00  0.00           C
ATOM    978  O   THR A 219     -11.308  26.749 -16.537  1.00  0.00           O
ATOM    979  CB  THR A 219      -9.553  29.185 -15.186  1.00  0.00           C
ATOM    980  CG2 THR A 219      -9.199  27.977 -14.357  1.00  0.00           C
ATOM    981  OG1 THR A 219      -8.377  30.005 -15.318  1.00  0.00           O
ATOM    982  HN  THR A 219     -10.075  30.902 -17.086  1.00  0.00           H
ATOM    983  HA  THR A 219      -9.374  28.243 -17.005  1.00  0.00           H
ATOM    984  HB  THR A 219     -10.298  29.781 -14.617  1.00  0.00           H
ATOM    985  HG1 THR A 219      -8.578  30.645 -16.003  1.00  0.00           H
ATOM    986 1HG2 THR A 219      -8.781  28.430 -13.432  1.00  0.00           H
ATOM    987 2HG2 THR A 219      -8.450  27.348 -14.883  1.00  0.00           H
ATOM    988 3HG2 THR A 219     -10.055  27.332 -14.065  1.00  0.00           H
ATOM    989  N   PHE A 220     -12.602  28.591 -16.282  1.00  0.00           N
ATOM    990  CA  PHE A 220     -13.872  27.824 -16.299  1.00  0.00           C
ATOM    991  C   PHE A 220     -14.074  27.072 -17.601  1.00  0.00           C
ATOM    992  O   PHE A 220     -14.450  25.929 -17.589  1.00  0.00           O
ATOM    993  CB  PHE A 220     -15.239  28.603 -16.098  1.00  0.00           C
ATOM    994  CG  PHE A 220     -15.285  29.431 -14.865  1.00  0.00           C
ATOM    995  CD1 PHE A 220     -14.775  28.982 -13.654  1.00  0.00           C
ATOM    996  CD2 PHE A 220     -15.866  30.712 -14.901  1.00  0.00           C
ATOM    997  CE1 PHE A 220     -14.804  29.819 -12.576  1.00  0.00           C
ATOM    998  CE2 PHE A 220     -15.885  31.637 -13.786  1.00  0.00           C
ATOM    999  CZ  PHE A 220     -15.275  31.126 -12.597  1.00  0.00           C
ATOM   1000  HN  PHE A 220     -12.767  29.570 -16.190  1.00  0.00           H
ATOM   1001  HA  PHE A 220     -13.780  27.126 -15.480  1.00  0.00           H
ATOM   1002  HB1 PHE A 220     -16.157  28.003 -15.918  1.00  0.00           H
ATOM   1003  HB2 PHE A 220     -15.503  29.331 -16.895  1.00  0.00           H
ATOM   1004  HD1 PHE A 220     -14.302  28.024 -13.501  1.00  0.00           H
ATOM   1005  HD2 PHE A 220     -16.322  31.013 -15.832  1.00  0.00           H
ATOM   1006  HE1 PHE A 220     -14.350  29.400 -11.691  1.00  0.00           H
ATOM   1007  HE2 PHE A 220     -16.348  32.613 -13.789  1.00  0.00           H
ATOM   1008  HZ  PHE A 220     -15.308  31.765 -11.727  1.00  0.00           H
ATOM   1009  N   LEU A 221     -13.777  27.743 -18.720  1.00  0.00           N
ATOM   1010  CA  LEU A 221     -13.948  27.115 -20.074  1.00  0.00           C
ATOM   1011  C   LEU A 221     -12.966  26.013 -20.381  1.00  0.00           C
ATOM   1012  O   LEU A 221     -13.320  25.071 -21.107  1.00  0.00           O
ATOM   1013  CB  LEU A 221     -13.936  28.138 -21.263  1.00  0.00           C
ATOM   1014  CG  LEU A 221     -14.961  29.301 -21.176  1.00  0.00           C
ATOM   1015  CD1 LEU A 221     -14.752  30.186 -22.355  1.00  0.00           C
ATOM   1016  CD2 LEU A 221     -16.352  28.716 -21.302  1.00  0.00           C
ATOM   1017  HN  LEU A 221     -13.493  28.694 -18.805  1.00  0.00           H
ATOM   1018  HA  LEU A 221     -14.924  26.655 -20.132  1.00  0.00           H
ATOM   1019  HB1 LEU A 221     -14.062  27.716 -22.283  1.00  0.00           H
ATOM   1020  HB2 LEU A 221     -12.921  28.580 -21.167  1.00  0.00           H
ATOM   1021  HG  LEU A 221     -14.965  29.972 -20.291  1.00  0.00           H
ATOM   1022 1HD1 LEU A 221     -15.307  31.144 -22.279  1.00  0.00           H
ATOM   1023 2HD1 LEU A 221     -15.014  29.764 -23.349  1.00  0.00           H
ATOM   1024 3HD1 LEU A 221     -13.663  30.405 -22.373  1.00  0.00           H
ATOM   1025 1HD2 LEU A 221     -17.219  29.392 -21.453  1.00  0.00           H
ATOM   1026 2HD2 LEU A 221     -16.563  28.107 -20.397  1.00  0.00           H
ATOM   1027 3HD2 LEU A 221     -16.369  27.964 -22.120  1.00  0.00           H
ATOM   1028  N   ILE A 222     -11.782  25.999 -19.840  1.00  0.00           N
ATOM   1029  CA  ILE A 222     -10.884  24.876 -20.070  1.00  0.00           C
ATOM   1030  C   ILE A 222     -10.987  23.781 -18.932  1.00  0.00           C
ATOM   1031  O   ILE A 222     -10.281  22.748 -18.962  1.00  0.00           O
ATOM   1032  CB  ILE A 222      -9.464  25.424 -20.313  1.00  0.00           C
ATOM   1033  CG1 ILE A 222      -8.920  26.109 -19.087  1.00  0.00           C
ATOM   1034  CG2 ILE A 222      -9.380  26.333 -21.559  1.00  0.00           C
ATOM   1035  CD  ILE A 222      -7.355  26.148 -19.088  1.00  0.00           C
ATOM   1036  HN  ILE A 222     -11.378  26.726 -19.289  1.00  0.00           H
ATOM   1037  HA  ILE A 222     -11.083  24.293 -20.958  1.00  0.00           H
ATOM   1038  HB  ILE A 222      -8.811  24.571 -20.595  1.00  0.00           H
ATOM   1039 1HG1 ILE A 222      -9.327  25.778 -18.108  1.00  0.00           H
ATOM   1040 2HG1 ILE A 222      -9.147  27.195 -19.148  1.00  0.00           H
ATOM   1041 1HG2 ILE A 222      -9.635  25.787 -22.493  1.00  0.00           H
ATOM   1042 2HG2 ILE A 222      -8.341  26.681 -21.744  1.00  0.00           H
ATOM   1043 3HG2 ILE A 222     -10.078  27.195 -21.493  1.00  0.00           H
ATOM   1044  HD1 ILE A 222      -7.098  26.739 -19.993  1.00  0.00           H
ATOM   1045  HD2 ILE A 222      -7.017  25.089 -19.115  1.00  0.00           H
ATOM   1046  HD3 ILE A 222      -6.948  26.747 -18.247  1.00  0.00           H
ATOM   1047  N   ASP A 223     -11.802  24.073 -17.859  1.00  0.00           N
ATOM   1048  CA  ASP A 223     -12.078  23.244 -16.713  1.00  0.00           C
ATOM   1049  C   ASP A 223     -12.454  21.796 -17.052  1.00  0.00           C
ATOM   1050  O   ASP A 223     -12.812  21.477 -18.157  1.00  0.00           O
ATOM   1051  CB  ASP A 223     -12.878  24.055 -15.680  1.00  0.00           C
ATOM   1052  CG  ASP A 223     -12.717  23.673 -14.220  1.00  0.00           C
ATOM   1053  OD1 ASP A 223     -13.507  24.207 -13.357  1.00  0.00           O
ATOM   1054  OD2 ASP A 223     -11.910  22.740 -13.902  1.00  0.00           O
ATOM   1055  HN  ASP A 223     -12.124  25.011 -17.754  1.00  0.00           H
ATOM   1056  HA  ASP A 223     -11.098  23.074 -16.292  1.00  0.00           H
ATOM   1057  HB1 ASP A 223     -13.969  23.933 -15.844  1.00  0.00           H
ATOM   1058  HB2 ASP A 223     -12.586  25.126 -15.642  1.00  0.00           H
ATOM   1059  N   VAL A 224     -12.302  20.886 -16.083  1.00  0.00           N
ATOM   1060  CA  VAL A 224     -12.598  19.474 -16.205  1.00  0.00           C
ATOM   1061  C   VAL A 224     -14.076  19.197 -15.901  1.00  0.00           C
ATOM   1062  O   VAL A 224     -14.735  19.747 -14.961  1.00  0.00           O
ATOM   1063  CB  VAL A 224     -11.541  18.596 -15.471  1.00  0.00           C
ATOM   1064  CG1 VAL A 224     -11.763  17.117 -15.623  1.00  0.00           C
ATOM   1065  CG2 VAL A 224     -10.116  18.965 -15.943  1.00  0.00           C
ATOM   1066  HN  VAL A 224     -12.143  21.206 -15.153  1.00  0.00           H
ATOM   1067  HA  VAL A 224     -12.438  19.204 -17.238  1.00  0.00           H
ATOM   1068  HB  VAL A 224     -11.547  18.869 -14.393  1.00  0.00           H
ATOM   1069 1HG1 VAL A 224     -12.669  16.720 -15.118  1.00  0.00           H
ATOM   1070 2HG1 VAL A 224     -10.833  16.676 -15.204  1.00  0.00           H
ATOM   1071 3HG1 VAL A 224     -11.970  16.699 -16.632  1.00  0.00           H
ATOM   1072 1HG2 VAL A 224      -9.442  18.138 -15.634  1.00  0.00           H
ATOM   1073 2HG2 VAL A 224      -9.779  19.941 -15.532  1.00  0.00           H
ATOM   1074 3HG2 VAL A 224     -10.095  19.141 -17.040  1.00  0.00           H
ATOM   1075  N   ARG A 225     -14.728  18.302 -16.694  1.00  0.00           N
ATOM   1076  CA  ARG A 225     -16.204  18.066 -16.580  1.00  0.00           C
ATOM   1077  C   ARG A 225     -16.453  16.673 -15.904  1.00  0.00           C
ATOM   1078  O   ARG A 225     -17.584  16.176 -15.829  1.00  0.00           O
ATOM   1079  CB  ARG A 225     -16.915  18.112 -17.985  1.00  0.00           C
ATOM   1080  CG  ARG A 225     -16.705  19.442 -18.771  1.00  0.00           C
ATOM   1081  CD  ARG A 225     -17.198  20.809 -18.116  1.00  0.00           C
ATOM   1082  NE  ARG A 225     -16.508  21.934 -18.824  1.00  0.00           N
ATOM   1083  CZ  ARG A 225     -16.137  23.043 -18.253  1.00  0.00           C
ATOM   1084  NH1 ARG A 225     -16.515  23.506 -17.076  1.00  0.00           N
ATOM   1085  NH2 ARG A 225     -15.390  23.889 -18.947  1.00  0.00           N
ATOM   1086  HN  ARG A 225     -14.168  17.961 -17.445  1.00  0.00           H
ATOM   1087  HA  ARG A 225     -16.644  18.851 -15.983  1.00  0.00           H
ATOM   1088  HB1 ARG A 225     -17.993  17.869 -17.866  1.00  0.00           H
ATOM   1089  HB2 ARG A 225     -16.381  17.375 -18.622  1.00  0.00           H
ATOM   1090  HG1 ARG A 225     -17.300  19.257 -19.691  1.00  0.00           H
ATOM   1091  HG2 ARG A 225     -15.615  19.434 -18.985  1.00  0.00           H
ATOM   1092  HD1 ARG A 225     -17.043  20.862 -17.017  1.00  0.00           H
ATOM   1093  HD2 ARG A 225     -18.296  20.900 -18.252  1.00  0.00           H
ATOM   1094  HE  ARG A 225     -16.236  21.933 -19.787  1.00  0.00           H
ATOM   1095 1HH1 ARG A 225     -17.411  23.242 -16.719  1.00  0.00           H
ATOM   1096 2HH1 ARG A 225     -16.238  24.413 -16.760  1.00  0.00           H
ATOM   1097 1HH2 ARG A 225     -15.024  23.535 -19.807  1.00  0.00           H
ATOM   1098 2HH2 ARG A 225     -14.880  24.592 -18.451  1.00  0.00           H
ATOM   1099  N   ARG A 226     -15.362  16.032 -15.303  1.00  0.00           N
ATOM   1100  CA  ARG A 226     -15.616  14.967 -14.390  1.00  0.00           C
ATOM   1101  C   ARG A 226     -16.266  15.467 -13.055  1.00  0.00           C
ATOM   1102  O   ARG A 226     -16.067  16.587 -12.606  1.00  0.00           O
ATOM   1103  CB  ARG A 226     -14.383  14.085 -14.101  1.00  0.00           C
ATOM   1104  CG  ARG A 226     -13.907  13.496 -15.499  1.00  0.00           C
ATOM   1105  CD  ARG A 226     -12.914  12.328 -15.499  1.00  0.00           C
ATOM   1106  NE  ARG A 226     -11.536  12.678 -15.027  1.00  0.00           N
ATOM   1107  CZ  ARG A 226     -10.644  13.417 -15.673  1.00  0.00           C
ATOM   1108  NH1 ARG A 226     -10.798  13.841 -16.924  1.00  0.00           N
ATOM   1109  NH2 ARG A 226      -9.574  13.727 -15.070  1.00  0.00           N
ATOM   1110  HN  ARG A 226     -14.530  16.578 -15.262  1.00  0.00           H
ATOM   1111  HA  ARG A 226     -16.355  14.294 -14.797  1.00  0.00           H
ATOM   1112  HB1 ARG A 226     -14.725  13.239 -13.468  1.00  0.00           H
ATOM   1113  HB2 ARG A 226     -13.543  14.598 -13.586  1.00  0.00           H
ATOM   1114  HG1 ARG A 226     -13.598  14.357 -16.129  1.00  0.00           H
ATOM   1115  HG2 ARG A 226     -14.743  13.046 -16.075  1.00  0.00           H
ATOM   1116  HD1 ARG A 226     -12.920  11.865 -16.509  1.00  0.00           H
ATOM   1117  HD2 ARG A 226     -13.202  11.524 -14.788  1.00  0.00           H
ATOM   1118  HE  ARG A 226     -11.124  12.225 -14.236  1.00  0.00           H
ATOM   1119 1HH1 ARG A 226     -11.664  13.603 -17.364  1.00  0.00           H
ATOM   1120 2HH1 ARG A 226     -10.197  14.587 -17.207  1.00  0.00           H
ATOM   1121 1HH2 ARG A 226      -9.505  13.367 -14.140  1.00  0.00           H
ATOM   1122 2HH2 ARG A 226      -8.706  13.961 -15.508  1.00  0.00           H
ATOM   1123  N   PHE A 227     -17.157  14.649 -12.453  1.00  0.00           N
ATOM   1124  CA  PHE A 227     -17.828  14.866 -11.187  1.00  0.00           C
ATOM   1125  C   PHE A 227     -17.303  15.775 -10.083  1.00  0.00           C
ATOM   1126  O   PHE A 227     -16.182  15.720  -9.611  1.00  0.00           O
ATOM   1127  CB  PHE A 227     -18.140  13.526 -10.454  1.00  0.00           C
ATOM   1128  CG  PHE A 227     -19.300  12.952 -11.207  1.00  0.00           C
ATOM   1129  CD1 PHE A 227     -19.121  11.955 -12.159  1.00  0.00           C
ATOM   1130  CD2 PHE A 227     -20.591  13.467 -10.931  1.00  0.00           C
ATOM   1131  CE1 PHE A 227     -20.223  11.406 -12.863  1.00  0.00           C
ATOM   1132  CE2 PHE A 227     -21.648  12.966 -11.630  1.00  0.00           C
ATOM   1133  CZ  PHE A 227     -21.476  11.942 -12.587  1.00  0.00           C
ATOM   1134  HN  PHE A 227     -17.273  13.735 -12.833  1.00  0.00           H
ATOM   1135  HA  PHE A 227     -18.702  15.407 -11.521  1.00  0.00           H
ATOM   1136  HB1 PHE A 227     -18.506  13.703  -9.420  1.00  0.00           H
ATOM   1137  HB2 PHE A 227     -17.358  12.746 -10.559  1.00  0.00           H
ATOM   1138  HD1 PHE A 227     -18.161  11.466 -12.233  1.00  0.00           H
ATOM   1139  HD2 PHE A 227     -20.624  14.143 -10.089  1.00  0.00           H
ATOM   1140  HE1 PHE A 227     -20.053  10.540 -13.485  1.00  0.00           H
ATOM   1141  HE2 PHE A 227     -22.652  13.319 -11.442  1.00  0.00           H
ATOM   1142  HZ  PHE A 227     -22.365  11.594 -13.091  1.00  0.00           H
ATOM   1143  N   ARG A 228     -18.180  16.687  -9.523  1.00  0.00           N
ATOM   1144  CA  ARG A 228     -17.657  17.520  -8.467  1.00  0.00           C
ATOM   1145  C   ARG A 228     -18.902  17.999  -7.593  1.00  0.00           C
ATOM   1146  O   ARG A 228     -20.043  17.813  -7.954  1.00  0.00           O
ATOM   1147  CB  ARG A 228     -16.882  18.801  -9.075  1.00  0.00           C
ATOM   1148  CG  ARG A 228     -17.609  19.792 -10.017  1.00  0.00           C
ATOM   1149  CD  ARG A 228     -17.016  21.194 -10.313  1.00  0.00           C
ATOM   1150  NE  ARG A 228     -15.702  20.907 -10.912  1.00  0.00           N
ATOM   1151  CZ  ARG A 228     -15.008  21.798 -11.562  1.00  0.00           C
ATOM   1152  NH1 ARG A 228     -15.209  23.070 -11.620  1.00  0.00           N
ATOM   1153  NH2 ARG A 228     -14.027  21.569 -12.361  1.00  0.00           N
ATOM   1154  HN  ARG A 228     -19.138  16.832  -9.756  1.00  0.00           H
ATOM   1155  HA  ARG A 228     -16.974  16.971  -7.837  1.00  0.00           H
ATOM   1156  HB1 ARG A 228     -15.964  18.536  -9.641  1.00  0.00           H
ATOM   1157  HB2 ARG A 228     -16.510  19.320  -8.165  1.00  0.00           H
ATOM   1158  HG1 ARG A 228     -18.604  19.849  -9.524  1.00  0.00           H
ATOM   1159  HG2 ARG A 228     -17.763  19.323 -11.013  1.00  0.00           H
ATOM   1160  HD1 ARG A 228     -16.738  21.798  -9.423  1.00  0.00           H
ATOM   1161  HD2 ARG A 228     -17.644  21.840 -10.963  1.00  0.00           H
ATOM   1162  HE  ARG A 228     -15.381  19.970 -11.055  1.00  0.00           H
ATOM   1163 1HH1 ARG A 228     -15.932  23.514 -11.090  1.00  0.00           H
ATOM   1164 2HH1 ARG A 228     -14.663  23.628 -12.246  1.00  0.00           H
ATOM   1165 1HH2 ARG A 228     -13.835  20.587 -12.344  1.00  0.00           H
ATOM   1166 2HH2 ARG A 228     -13.523  22.301 -12.819  1.00  0.00           H
ATOM   1167  N   TYR A 229     -18.694  18.485  -6.369  1.00  0.00           N
ATOM   1168  CA  TYR A 229     -19.763  19.077  -5.450  1.00  0.00           C
ATOM   1169  C   TYR A 229     -20.591  20.206  -6.167  1.00  0.00           C
ATOM   1170  O   TYR A 229     -20.125  20.830  -7.157  1.00  0.00           O
ATOM   1171  CB  TYR A 229     -19.240  19.616  -4.135  1.00  0.00           C
ATOM   1172  CG  TYR A 229     -18.163  18.658  -3.550  1.00  0.00           C
ATOM   1173  CD1 TYR A 229     -16.978  19.192  -3.047  1.00  0.00           C
ATOM   1174  CD2 TYR A 229     -18.429  17.280  -3.366  1.00  0.00           C
ATOM   1175  CE1 TYR A 229     -16.030  18.342  -2.410  1.00  0.00           C
ATOM   1176  CE2 TYR A 229     -17.508  16.452  -2.729  1.00  0.00           C
ATOM   1177  CZ  TYR A 229     -16.329  16.962  -2.260  1.00  0.00           C
ATOM   1178  OH  TYR A 229     -15.521  16.065  -1.591  1.00  0.00           O
ATOM   1179  HN  TYR A 229     -17.812  18.567  -5.911  1.00  0.00           H
ATOM   1180  HA  TYR A 229     -20.373  18.191  -5.352  1.00  0.00           H
ATOM   1181  HB1 TYR A 229     -20.034  19.786  -3.376  1.00  0.00           H
ATOM   1182  HB2 TYR A 229     -18.795  20.605  -4.379  1.00  0.00           H
ATOM   1183  HD1 TYR A 229     -16.778  20.240  -3.219  1.00  0.00           H
ATOM   1184  HD2 TYR A 229     -19.407  16.867  -3.569  1.00  0.00           H
ATOM   1185  HE1 TYR A 229     -15.067  18.771  -2.175  1.00  0.00           H
ATOM   1186  HE2 TYR A 229     -17.795  15.421  -2.591  1.00  0.00           H
ATOM   1187  HH  TYR A 229     -14.623  16.397  -1.663  1.00  0.00           H
ATOM   1188  N   PRO A 230     -21.768  20.576  -5.743  1.00  0.00           N
ATOM   1189  CA  PRO A 230     -22.468  21.829  -6.026  1.00  0.00           C
ATOM   1190  C   PRO A 230     -21.584  23.154  -5.964  1.00  0.00           C
ATOM   1191  O   PRO A 230     -20.802  23.173  -4.942  1.00  0.00           O
ATOM   1192  CB  PRO A 230     -23.656  21.866  -5.014  1.00  0.00           C
ATOM   1193  CG  PRO A 230     -23.971  20.348  -4.787  1.00  0.00           C
ATOM   1194  CD  PRO A 230     -22.667  19.620  -5.109  1.00  0.00           C
ATOM   1195  HA  PRO A 230     -22.850  21.641  -7.019  1.00  0.00           H
ATOM   1196  HB1 PRO A 230     -24.560  22.434  -5.320  1.00  0.00           H
ATOM   1197  HB2 PRO A 230     -23.335  22.299  -4.043  1.00  0.00           H
ATOM   1198  HG1 PRO A 230     -24.392  20.149  -3.778  1.00  0.00           H
ATOM   1199  HG2 PRO A 230     -24.799  20.092  -5.481  1.00  0.00           H
ATOM   1200  HD1 PRO A 230     -22.243  19.332  -4.124  1.00  0.00           H
ATOM   1201  HD2 PRO A 230     -22.887  18.723  -5.727  1.00  0.00           H
ATOM   1202  N   GLU A 231     -21.707  24.101  -6.975  1.00  0.00           N
ATOM   1203  CA  GLU A 231     -20.903  25.324  -7.050  1.00  0.00           C
ATOM   1204  C   GLU A 231     -21.268  26.381  -8.034  1.00  0.00           C
ATOM   1205  O   GLU A 231     -20.609  27.384  -8.139  1.00  0.00           O
ATOM   1206  CB  GLU A 231     -19.395  25.029  -7.359  1.00  0.00           C
ATOM   1207  CG  GLU A 231     -19.015  24.788  -8.859  1.00  0.00           C
ATOM   1208  CD  GLU A 231     -17.572  24.424  -9.094  1.00  0.00           C
ATOM   1209  OE1 GLU A 231     -16.816  24.229  -8.118  1.00  0.00           O
ATOM   1210  OE2 GLU A 231     -17.187  24.389 -10.258  1.00  0.00           O
ATOM   1211  HN  GLU A 231     -22.450  23.959  -7.624  1.00  0.00           H
ATOM   1212  HA  GLU A 231     -21.042  25.740  -6.063  1.00  0.00           H
ATOM   1213  HB1 GLU A 231     -19.176  24.068  -6.847  1.00  0.00           H
ATOM   1214  HB2 GLU A 231     -18.727  25.853  -7.030  1.00  0.00           H
ATOM   1215  HG1 GLU A 231     -19.163  25.767  -9.364  1.00  0.00           H
ATOM   1216  HG2 GLU A 231     -19.637  24.042  -9.398  1.00  0.00           H
ATOM   1217  N   ARG A 232     -22.383  26.113  -8.805  1.00  0.00           N
ATOM   1218  CA  ARG A 232     -22.813  27.025  -9.824  1.00  0.00           C
ATOM   1219  C   ARG A 232     -23.069  28.601  -9.540  1.00  0.00           C
ATOM   1220  O   ARG A 232     -22.609  29.503 -10.302  1.00  0.00           O
ATOM   1221  CB  ARG A 232     -23.921  26.438 -10.712  1.00  0.00           C
ATOM   1222  CG  ARG A 232     -23.361  25.634 -11.863  1.00  0.00           C
ATOM   1223  CD  ARG A 232     -24.331  24.970 -12.791  1.00  0.00           C
ATOM   1224  NE  ARG A 232     -23.736  23.782 -13.489  1.00  0.00           N
ATOM   1225  CZ  ARG A 232     -24.355  23.044 -14.445  1.00  0.00           C
ATOM   1226  NH1 ARG A 232     -25.388  23.527 -15.084  1.00  0.00           N
ATOM   1227  NH2 ARG A 232     -23.797  21.930 -14.901  1.00  0.00           N
ATOM   1228  HN  ARG A 232     -22.942  25.327  -8.551  1.00  0.00           H
ATOM   1229  HA  ARG A 232     -21.977  27.115 -10.502  1.00  0.00           H
ATOM   1230  HB1 ARG A 232     -24.448  27.299 -11.175  1.00  0.00           H
ATOM   1231  HB2 ARG A 232     -24.574  25.789 -10.090  1.00  0.00           H
ATOM   1232  HG1 ARG A 232     -22.663  24.850 -11.498  1.00  0.00           H
ATOM   1233  HG2 ARG A 232     -22.718  26.302 -12.475  1.00  0.00           H
ATOM   1234  HD1 ARG A 232     -24.606  25.708 -13.574  1.00  0.00           H
ATOM   1235  HD2 ARG A 232     -25.276  24.648 -12.305  1.00  0.00           H
ATOM   1236  HE  ARG A 232     -22.909  23.353 -13.126  1.00  0.00           H
ATOM   1237 1HH1 ARG A 232     -25.974  24.183 -14.608  1.00  0.00           H
ATOM   1238 2HH1 ARG A 232     -25.856  22.874 -15.679  1.00  0.00           H
ATOM   1239 1HH2 ARG A 232     -24.161  21.461 -15.705  1.00  0.00           H
ATOM   1240 2HH2 ARG A 232     -22.798  21.972 -14.876  1.00  0.00           H
ATOM   1241  N   PRO A 233     -23.748  29.003  -8.467  1.00  0.00           N
ATOM   1242  CA  PRO A 233     -23.741  30.333  -7.919  1.00  0.00           C
ATOM   1243  C   PRO A 233     -22.478  31.175  -8.047  1.00  0.00           C
ATOM   1244  O   PRO A 233     -22.568  32.316  -8.498  1.00  0.00           O
ATOM   1245  CB  PRO A 233     -24.320  30.110  -6.514  1.00  0.00           C
ATOM   1246  CG  PRO A 233     -25.250  28.917  -6.665  1.00  0.00           C
ATOM   1247  CD  PRO A 233     -24.609  28.082  -7.705  1.00  0.00           C
ATOM   1248  HA  PRO A 233     -24.465  30.906  -8.478  1.00  0.00           H
ATOM   1249  HB1 PRO A 233     -24.788  30.943  -5.948  1.00  0.00           H
ATOM   1250  HB2 PRO A 233     -23.586  29.704  -5.785  1.00  0.00           H
ATOM   1251  HG1 PRO A 233     -25.332  28.457  -5.658  1.00  0.00           H
ATOM   1252  HG2 PRO A 233     -26.318  29.166  -6.849  1.00  0.00           H
ATOM   1253  HD1 PRO A 233     -24.001  27.272  -7.247  1.00  0.00           H
ATOM   1254  HD2 PRO A 233     -25.358  27.606  -8.373  1.00  0.00           H
ATOM   1255  N   ILE A 234     -21.293  30.725  -7.547  1.00  0.00           N
ATOM   1256  CA  ILE A 234     -20.094  31.488  -7.722  1.00  0.00           C
ATOM   1257  C   ILE A 234     -19.622  31.684  -9.194  1.00  0.00           C
ATOM   1258  O   ILE A 234     -19.103  32.722  -9.510  1.00  0.00           O
ATOM   1259  CB  ILE A 234     -19.019  30.736  -6.944  1.00  0.00           C
ATOM   1260  CG1 ILE A 234     -19.201  30.844  -5.459  1.00  0.00           C
ATOM   1261  CG2 ILE A 234     -17.569  31.226  -7.378  1.00  0.00           C
ATOM   1262  CD  ILE A 234     -18.509  29.744  -4.697  1.00  0.00           C
ATOM   1263  HN  ILE A 234     -21.419  30.080  -6.797  1.00  0.00           H
ATOM   1264  HA  ILE A 234     -20.228  32.496  -7.359  1.00  0.00           H
ATOM   1265  HB  ILE A 234     -19.021  29.668  -7.250  1.00  0.00           H
ATOM   1266 1HG1 ILE A 234     -20.277  30.826  -5.183  1.00  0.00           H
ATOM   1267 2HG1 ILE A 234     -18.821  31.864  -5.235  1.00  0.00           H
ATOM   1268 1HG2 ILE A 234     -17.480  32.331  -7.309  1.00  0.00           H
ATOM   1269 2HG2 ILE A 234     -17.321  30.858  -8.397  1.00  0.00           H
ATOM   1270 3HG2 ILE A 234     -16.776  30.785  -6.738  1.00  0.00           H
ATOM   1271  HD1 ILE A 234     -18.854  28.706  -4.895  1.00  0.00           H
ATOM   1272  HD2 ILE A 234     -18.770  29.968  -3.641  1.00  0.00           H
ATOM   1273  HD3 ILE A 234     -17.411  29.787  -4.860  1.00  0.00           H
ATOM   1274  N   ILE A 235     -19.826  30.651 -10.042  1.00  0.00           N
ATOM   1275  CA  ILE A 235     -19.599  30.768 -11.459  1.00  0.00           C
ATOM   1276  C   ILE A 235     -20.420  31.874 -12.088  1.00  0.00           C
ATOM   1277  O   ILE A 235     -19.860  32.693 -12.811  1.00  0.00           O
ATOM   1278  CB  ILE A 235     -19.860  29.488 -12.206  1.00  0.00           C
ATOM   1279  CG1 ILE A 235     -19.259  28.266 -11.530  1.00  0.00           C
ATOM   1280  CG2 ILE A 235     -19.247  29.582 -13.662  1.00  0.00           C
ATOM   1281  CD  ILE A 235     -17.878  28.346 -11.133  1.00  0.00           C
ATOM   1282  HN  ILE A 235     -20.394  29.936  -9.644  1.00  0.00           H
ATOM   1283  HA  ILE A 235     -18.586  31.060 -11.690  1.00  0.00           H
ATOM   1284  HB  ILE A 235     -20.931  29.231 -12.353  1.00  0.00           H
ATOM   1285 1HG1 ILE A 235     -19.443  27.393 -12.191  1.00  0.00           H
ATOM   1286 2HG1 ILE A 235     -19.820  28.020 -10.603  1.00  0.00           H
ATOM   1287 1HG2 ILE A 235     -19.774  30.366 -14.246  1.00  0.00           H
ATOM   1288 2HG2 ILE A 235     -19.247  28.594 -14.170  1.00  0.00           H
ATOM   1289 3HG2 ILE A 235     -18.171  29.808 -13.501  1.00  0.00           H
ATOM   1290  HD1 ILE A 235     -17.746  29.139 -10.366  1.00  0.00           H
ATOM   1291  HD2 ILE A 235     -17.190  28.577 -11.974  1.00  0.00           H
ATOM   1292  HD3 ILE A 235     -17.458  27.513 -10.529  1.00  0.00           H
ATOM   1293  N   TYR A 236     -21.766  31.889 -11.766  1.00  0.00           N
ATOM   1294  CA  TYR A 236     -22.675  32.956 -12.171  1.00  0.00           C
ATOM   1295  C   TYR A 236     -22.253  34.306 -11.640  1.00  0.00           C
ATOM   1296  O   TYR A 236     -22.395  35.293 -12.330  1.00  0.00           O
ATOM   1297  CB  TYR A 236     -24.178  32.636 -11.779  1.00  0.00           C
ATOM   1298  CG  TYR A 236     -24.744  31.245 -12.290  1.00  0.00           C
ATOM   1299  CD1 TYR A 236     -25.635  30.501 -11.455  1.00  0.00           C
ATOM   1300  CD2 TYR A 236     -24.640  30.828 -13.625  1.00  0.00           C
ATOM   1301  CE1 TYR A 236     -26.105  29.249 -11.887  1.00  0.00           C
ATOM   1302  CE2 TYR A 236     -25.110  29.600 -14.063  1.00  0.00           C
ATOM   1303  CZ  TYR A 236     -25.793  28.856 -13.189  1.00  0.00           C
ATOM   1304  OH  TYR A 236     -26.267  27.543 -13.602  1.00  0.00           O
ATOM   1305  HN  TYR A 236     -22.269  31.332 -11.111  1.00  0.00           H
ATOM   1306  HA  TYR A 236     -22.636  33.093 -13.241  1.00  0.00           H
ATOM   1307  HB1 TYR A 236     -24.840  33.446 -12.153  1.00  0.00           H
ATOM   1308  HB2 TYR A 236     -24.373  32.704 -10.687  1.00  0.00           H
ATOM   1309  HD1 TYR A 236     -25.771  30.890 -10.457  1.00  0.00           H
ATOM   1310  HD2 TYR A 236     -24.115  31.373 -14.396  1.00  0.00           H
ATOM   1311  HE1 TYR A 236     -26.644  28.612 -11.201  1.00  0.00           H
ATOM   1312  HE2 TYR A 236     -24.927  29.260 -15.071  1.00  0.00           H
ATOM   1313  HH  TYR A 236     -25.949  27.342 -14.485  1.00  0.00           H
ATOM   1314  N   TYR A 237     -21.754  34.405 -10.415  1.00  0.00           N
ATOM   1315  CA  TYR A 237     -21.446  35.613  -9.694  1.00  0.00           C
ATOM   1316  C   TYR A 237     -20.156  36.165 -10.345  1.00  0.00           C
ATOM   1317  O   TYR A 237     -19.988  37.351 -10.639  1.00  0.00           O
ATOM   1318  CB  TYR A 237     -21.243  35.318  -8.130  1.00  0.00           C
ATOM   1319  CG  TYR A 237     -20.733  36.482  -7.410  1.00  0.00           C
ATOM   1320  CD1 TYR A 237     -19.659  36.266  -6.557  1.00  0.00           C
ATOM   1321  CD2 TYR A 237     -21.322  37.726  -7.507  1.00  0.00           C
ATOM   1322  CE1 TYR A 237     -19.068  37.316  -5.820  1.00  0.00           C
ATOM   1323  CE2 TYR A 237     -20.700  38.714  -6.749  1.00  0.00           C
ATOM   1324  CZ  TYR A 237     -19.580  38.597  -5.941  1.00  0.00           C
ATOM   1325  OH  TYR A 237     -19.118  39.684  -5.203  1.00  0.00           O
ATOM   1326  HN  TYR A 237     -21.632  33.584  -9.862  1.00  0.00           H
ATOM   1327  HA  TYR A 237     -22.178  36.382  -9.889  1.00  0.00           H
ATOM   1328  HB1 TYR A 237     -20.588  34.442  -7.940  1.00  0.00           H
ATOM   1329  HB2 TYR A 237     -22.183  35.034  -7.611  1.00  0.00           H
ATOM   1330  HD1 TYR A 237     -19.198  35.311  -6.351  1.00  0.00           H
ATOM   1331  HD2 TYR A 237     -22.158  37.935  -8.159  1.00  0.00           H
ATOM   1332  HE1 TYR A 237     -18.197  37.116  -5.215  1.00  0.00           H
ATOM   1333  HE2 TYR A 237     -21.281  39.623  -6.767  1.00  0.00           H
ATOM   1334  HH  TYR A 237     -19.834  40.297  -5.030  1.00  0.00           H
ATOM   1335  N   SER A 238     -19.145  35.262 -10.524  1.00  0.00           N
ATOM   1336  CA  SER A 238     -17.892  35.503 -11.246  1.00  0.00           C
ATOM   1337  C   SER A 238     -18.177  36.102 -12.656  1.00  0.00           C
ATOM   1338  O   SER A 238     -17.600  37.097 -13.061  1.00  0.00           O
ATOM   1339  CB  SER A 238     -17.014  34.160 -11.300  1.00  0.00           C
ATOM   1340  OG  SER A 238     -16.656  33.625 -10.012  1.00  0.00           O
ATOM   1341  HN  SER A 238     -19.375  34.316 -10.316  1.00  0.00           H
ATOM   1342  HA  SER A 238     -17.391  36.310 -10.732  1.00  0.00           H
ATOM   1343  HB1 SER A 238     -16.042  34.459 -11.748  1.00  0.00           H
ATOM   1344  HB2 SER A 238     -17.533  33.475 -12.003  1.00  0.00           H
ATOM   1345  HG1 SER A 238     -17.449  33.303  -9.578  1.00  0.00           H
ATOM   1346  N   VAL A 239     -18.999  35.449 -13.436  1.00  0.00           N
ATOM   1347  CA  VAL A 239     -19.382  35.879 -14.806  1.00  0.00           C
ATOM   1348  C   VAL A 239     -20.092  37.290 -14.840  1.00  0.00           C
ATOM   1349  O   VAL A 239     -19.688  38.176 -15.578  1.00  0.00           O
ATOM   1350  CB  VAL A 239     -19.967  34.744 -15.661  1.00  0.00           C
ATOM   1351  CG1 VAL A 239     -20.490  35.276 -16.984  1.00  0.00           C
ATOM   1352  CG2 VAL A 239     -18.884  33.659 -15.921  1.00  0.00           C
ATOM   1353  HN  VAL A 239     -19.495  34.620 -13.187  1.00  0.00           H
ATOM   1354  HA  VAL A 239     -18.453  36.082 -15.318  1.00  0.00           H
ATOM   1355  HB  VAL A 239     -20.774  34.195 -15.131  1.00  0.00           H
ATOM   1356 1HG1 VAL A 239     -21.383  35.925 -16.859  1.00  0.00           H
ATOM   1357 2HG1 VAL A 239     -20.848  34.525 -17.721  1.00  0.00           H
ATOM   1358 3HG1 VAL A 239     -19.738  35.905 -17.506  1.00  0.00           H
ATOM   1359 1HG2 VAL A 239     -18.544  33.262 -14.941  1.00  0.00           H
ATOM   1360 2HG2 VAL A 239     -18.036  34.088 -16.496  1.00  0.00           H
ATOM   1361 3HG2 VAL A 239     -19.343  32.861 -16.541  1.00  0.00           H
ATOM   1362  N   CYS A 240     -21.058  37.526 -13.967  1.00  0.00           N
ATOM   1363  CA  CYS A 240     -21.750  38.808 -13.889  1.00  0.00           C
ATOM   1364  C   CYS A 240     -20.753  39.914 -13.538  1.00  0.00           C
ATOM   1365  O   CYS A 240     -20.674  40.957 -14.133  1.00  0.00           O
ATOM   1366  CB  CYS A 240     -22.962  38.638 -12.950  1.00  0.00           C
ATOM   1367  SG  CYS A 240     -23.786  40.203 -12.551  1.00  0.00           S
ATOM   1368  HN  CYS A 240     -21.381  36.833 -13.326  1.00  0.00           H
ATOM   1369  HA  CYS A 240     -22.155  39.050 -14.860  1.00  0.00           H
ATOM   1370  HB1 CYS A 240     -22.681  38.223 -11.958  1.00  0.00           H
ATOM   1371  HB2 CYS A 240     -23.652  37.873 -13.365  1.00  0.00           H
ATOM   1372  HG1 CYS A 240     -24.569  40.317 -13.614  1.00  0.00           H
ATOM   1373  N   TYR A 241     -19.871  39.668 -12.595  1.00  0.00           N
ATOM   1374  CA  TYR A 241     -18.719  40.451 -12.235  1.00  0.00           C
ATOM   1375  C   TYR A 241     -17.726  40.778 -13.323  1.00  0.00           C
ATOM   1376  O   TYR A 241     -17.247  41.887 -13.291  1.00  0.00           O
ATOM   1377  CB  TYR A 241     -18.130  39.874 -10.913  1.00  0.00           C
ATOM   1378  CG  TYR A 241     -16.859  40.640 -10.510  1.00  0.00           C
ATOM   1379  CD1 TYR A 241     -16.822  42.080 -10.464  1.00  0.00           C
ATOM   1380  CD2 TYR A 241     -15.716  39.953 -10.193  1.00  0.00           C
ATOM   1381  CE1 TYR A 241     -15.670  42.766 -10.057  1.00  0.00           C
ATOM   1382  CE2 TYR A 241     -14.579  40.620  -9.825  1.00  0.00           C
ATOM   1383  CZ  TYR A 241     -14.449  42.025  -9.793  1.00  0.00           C
ATOM   1384  OH  TYR A 241     -13.278  42.789  -9.403  1.00  0.00           O
ATOM   1385  HN  TYR A 241     -19.930  38.840 -12.044  1.00  0.00           H
ATOM   1386  HA  TYR A 241     -19.042  41.464 -12.044  1.00  0.00           H
ATOM   1387  HB1 TYR A 241     -17.866  38.794 -10.899  1.00  0.00           H
ATOM   1388  HB2 TYR A 241     -18.861  39.998 -10.086  1.00  0.00           H
ATOM   1389  HD1 TYR A 241     -17.658  42.724 -10.696  1.00  0.00           H
ATOM   1390  HD2 TYR A 241     -15.675  38.879 -10.288  1.00  0.00           H
ATOM   1391  HE1 TYR A 241     -15.563  43.839 -10.127  1.00  0.00           H
ATOM   1392  HE2 TYR A 241     -13.676  40.067  -9.612  1.00  0.00           H
ATOM   1393  HH  TYR A 241     -13.465  43.700  -9.642  1.00  0.00           H
ATOM   1394  N   SER A 242     -17.425  39.826 -14.192  1.00  0.00           N
ATOM   1395  CA  SER A 242     -16.627  40.130 -15.384  1.00  0.00           C
ATOM   1396  C   SER A 242     -17.204  41.265 -16.301  1.00  0.00           C
ATOM   1397  O   SER A 242     -16.523  42.215 -16.584  1.00  0.00           O
ATOM   1398  CB  SER A 242     -16.497  38.842 -16.240  1.00  0.00           C
ATOM   1399  OG  SER A 242     -15.443  38.964 -17.198  1.00  0.00           O
ATOM   1400  HN  SER A 242     -17.833  38.930 -14.036  1.00  0.00           H
ATOM   1401  HA  SER A 242     -15.648  40.459 -15.070  1.00  0.00           H
ATOM   1402  HB1 SER A 242     -17.477  38.511 -16.645  1.00  0.00           H
ATOM   1403  HB2 SER A 242     -16.225  38.111 -15.448  1.00  0.00           H
ATOM   1404  HG1 SER A 242     -14.599  39.093 -16.761  1.00  0.00           H
ATOM   1405  N   ILE A 243     -18.513  41.112 -16.692  1.00  0.00           N
ATOM   1406  CA  ILE A 243     -19.315  42.059 -17.454  1.00  0.00           C
ATOM   1407  C   ILE A 243     -19.508  43.425 -16.781  1.00  0.00           C
ATOM   1408  O   ILE A 243     -19.332  44.480 -17.351  1.00  0.00           O
ATOM   1409  CB  ILE A 243     -20.681  41.382 -17.711  1.00  0.00           C
ATOM   1410  CG1 ILE A 243     -20.512  40.104 -18.632  1.00  0.00           C
ATOM   1411  CG2 ILE A 243     -21.605  42.482 -18.201  1.00  0.00           C
ATOM   1412  CD  ILE A 243     -21.789  39.405 -19.102  1.00  0.00           C
ATOM   1413  HN  ILE A 243     -18.983  40.283 -16.396  1.00  0.00           H
ATOM   1414  HA  ILE A 243     -18.755  42.228 -18.362  1.00  0.00           H
ATOM   1415  HB  ILE A 243     -21.101  41.099 -16.722  1.00  0.00           H
ATOM   1416 1HG1 ILE A 243     -19.820  39.421 -18.094  1.00  0.00           H
ATOM   1417 2HG1 ILE A 243     -19.978  40.534 -19.508  1.00  0.00           H
ATOM   1418 1HG2 ILE A 243     -22.538  42.021 -18.591  1.00  0.00           H
ATOM   1419 2HG2 ILE A 243     -21.107  43.066 -19.004  1.00  0.00           H
ATOM   1420 3HG2 ILE A 243     -22.032  43.161 -17.432  1.00  0.00           H
ATOM   1421  HD1 ILE A 243     -22.626  39.212 -18.397  1.00  0.00           H
ATOM   1422  HD2 ILE A 243     -21.585  38.453 -19.639  1.00  0.00           H
ATOM   1423  HD3 ILE A 243     -22.285  40.134 -19.778  1.00  0.00           H
ATOM   1424  N   VAL A 244     -19.800  43.427 -15.467  1.00  0.00           N
ATOM   1425  CA  VAL A 244     -19.826  44.628 -14.630  1.00  0.00           C
ATOM   1426  C   VAL A 244     -18.427  45.211 -14.643  1.00  0.00           C
ATOM   1427  O   VAL A 244     -18.313  46.466 -14.739  1.00  0.00           O
ATOM   1428  CB  VAL A 244     -20.470  44.448 -13.271  1.00  0.00           C
ATOM   1429  CG1 VAL A 244     -20.356  45.728 -12.354  1.00  0.00           C
ATOM   1430  CG2 VAL A 244     -21.902  44.057 -13.362  1.00  0.00           C
ATOM   1431  HN  VAL A 244     -19.975  42.580 -14.972  1.00  0.00           H
ATOM   1432  HA  VAL A 244     -20.387  45.349 -15.206  1.00  0.00           H
ATOM   1433  HB  VAL A 244     -19.904  43.610 -12.811  1.00  0.00           H
ATOM   1434 1HG1 VAL A 244     -19.286  45.874 -12.091  1.00  0.00           H
ATOM   1435 2HG1 VAL A 244     -20.909  45.697 -11.391  1.00  0.00           H
ATOM   1436 3HG1 VAL A 244     -20.720  46.631 -12.887  1.00  0.00           H
ATOM   1437 1HG2 VAL A 244     -22.484  44.765 -13.991  1.00  0.00           H
ATOM   1438 2HG2 VAL A 244     -22.246  43.898 -12.319  1.00  0.00           H
ATOM   1439 3HG2 VAL A 244     -21.950  43.108 -13.940  1.00  0.00           H
ATOM   1440  N   SER A 245     -17.338  44.457 -14.534  1.00  0.00           N
ATOM   1441  CA  SER A 245     -15.986  44.976 -14.601  1.00  0.00           C
ATOM   1442  C   SER A 245     -15.744  45.657 -15.909  1.00  0.00           C
ATOM   1443  O   SER A 245     -15.263  46.776 -16.045  1.00  0.00           O
ATOM   1444  CB  SER A 245     -14.822  43.915 -14.485  1.00  0.00           C
ATOM   1445  OG  SER A 245     -14.822  43.331 -13.156  1.00  0.00           O
ATOM   1446  HN  SER A 245     -17.419  43.465 -14.468  1.00  0.00           H
ATOM   1447  HA  SER A 245     -15.721  45.718 -13.863  1.00  0.00           H
ATOM   1448  HB1 SER A 245     -13.822  44.287 -14.793  1.00  0.00           H
ATOM   1449  HB2 SER A 245     -15.010  43.151 -15.269  1.00  0.00           H
ATOM   1450  HG1 SER A 245     -15.578  42.740 -13.189  1.00  0.00           H
ATOM   1451  N   LEU A 246     -16.077  44.929 -17.018  1.00  0.00           N
ATOM   1452  CA  LEU A 246     -15.900  45.479 -18.379  1.00  0.00           C
ATOM   1453  C   LEU A 246     -16.639  46.830 -18.526  1.00  0.00           C
ATOM   1454  O   LEU A 246     -16.138  47.738 -19.214  1.00  0.00           O
ATOM   1455  CB  LEU A 246     -16.255  44.352 -19.393  1.00  0.00           C
ATOM   1456  CG  LEU A 246     -15.643  44.536 -20.812  1.00  0.00           C
ATOM   1457  CD1 LEU A 246     -15.822  43.249 -21.616  1.00  0.00           C
ATOM   1458  CD2 LEU A 246     -16.225  45.740 -21.640  1.00  0.00           C
ATOM   1459  HN  LEU A 246     -16.333  43.966 -16.991  1.00  0.00           H
ATOM   1460  HA  LEU A 246     -14.878  45.727 -18.622  1.00  0.00           H
ATOM   1461  HB1 LEU A 246     -17.355  44.313 -19.537  1.00  0.00           H
ATOM   1462  HB2 LEU A 246     -15.849  43.362 -19.094  1.00  0.00           H
ATOM   1463  HG  LEU A 246     -14.556  44.748 -20.724  1.00  0.00           H
ATOM   1464 1HD1 LEU A 246     -15.354  43.275 -22.623  1.00  0.00           H
ATOM   1465 2HD1 LEU A 246     -16.917  43.212 -21.803  1.00  0.00           H
ATOM   1466 3HD1 LEU A 246     -15.390  42.366 -21.100  1.00  0.00           H
ATOM   1467 1HD2 LEU A 246     -15.986  46.738 -21.213  1.00  0.00           H
ATOM   1468 2HD2 LEU A 246     -17.332  45.655 -21.668  1.00  0.00           H
ATOM   1469 3HD2 LEU A 246     -15.740  45.687 -22.638  1.00  0.00           H
ATOM   1470  N   MET A 247     -17.860  46.989 -18.018  1.00  0.00           N
ATOM   1471  CA  MET A 247     -18.640  48.150 -18.006  1.00  0.00           C
ATOM   1472  C   MET A 247     -18.057  49.307 -17.149  1.00  0.00           C
ATOM   1473  O   MET A 247     -17.821  50.478 -17.515  1.00  0.00           O
ATOM   1474  CB  MET A 247     -20.109  47.796 -17.439  1.00  0.00           C
ATOM   1475  CG  MET A 247     -20.991  47.008 -18.410  1.00  0.00           C
ATOM   1476  SD  MET A 247     -21.634  47.875 -19.835  1.00  0.00           S
ATOM   1477  CE  MET A 247     -22.070  49.576 -19.237  1.00  0.00           C
ATOM   1478  HN  MET A 247     -18.364  46.254 -17.571  1.00  0.00           H
ATOM   1479  HA  MET A 247     -18.704  48.481 -19.033  1.00  0.00           H
ATOM   1480  HB1 MET A 247     -20.685  48.693 -17.131  1.00  0.00           H
ATOM   1481  HB2 MET A 247     -19.998  47.205 -16.506  1.00  0.00           H
ATOM   1482  HG1 MET A 247     -21.822  46.504 -17.870  1.00  0.00           H
ATOM   1483  HG2 MET A 247     -20.507  46.159 -18.939  1.00  0.00           H
ATOM   1484  HE1 MET A 247     -22.782  49.422 -18.398  1.00  0.00           H
ATOM   1485  HE2 MET A 247     -22.627  50.147 -20.013  1.00  0.00           H
ATOM   1486  HE3 MET A 247     -21.158  50.113 -18.903  1.00  0.00           H
ATOM   1487  N   TYR A 248     -17.632  48.926 -15.894  1.00  0.00           N
ATOM   1488  CA  TYR A 248     -16.951  49.696 -14.882  1.00  0.00           C
ATOM   1489  C   TYR A 248     -15.597  50.313 -15.191  1.00  0.00           C
ATOM   1490  O   TYR A 248     -15.348  51.457 -14.868  1.00  0.00           O
ATOM   1491  CB  TYR A 248     -16.927  48.760 -13.638  1.00  0.00           C
ATOM   1492  CG  TYR A 248     -16.159  49.267 -12.469  1.00  0.00           C
ATOM   1493  CD1 TYR A 248     -15.115  48.506 -11.802  1.00  0.00           C
ATOM   1494  CD2 TYR A 248     -16.482  50.572 -11.994  1.00  0.00           C
ATOM   1495  CE1 TYR A 248     -14.478  49.041 -10.680  1.00  0.00           C
ATOM   1496  CE2 TYR A 248     -15.861  51.035 -10.841  1.00  0.00           C
ATOM   1497  CZ  TYR A 248     -14.878  50.308 -10.195  1.00  0.00           C
ATOM   1498  OH  TYR A 248     -14.074  50.946  -9.213  1.00  0.00           O
ATOM   1499  HN  TYR A 248     -17.901  48.012 -15.600  1.00  0.00           H
ATOM   1500  HA  TYR A 248     -17.463  50.615 -14.637  1.00  0.00           H
ATOM   1501  HB1 TYR A 248     -16.438  47.814 -13.954  1.00  0.00           H
ATOM   1502  HB2 TYR A 248     -17.985  48.552 -13.368  1.00  0.00           H
ATOM   1503  HD1 TYR A 248     -14.817  47.520 -12.126  1.00  0.00           H
ATOM   1504  HD2 TYR A 248     -17.241  51.112 -12.541  1.00  0.00           H
ATOM   1505  HE1 TYR A 248     -13.578  48.565 -10.323  1.00  0.00           H
ATOM   1506  HE2 TYR A 248     -16.127  52.045 -10.562  1.00  0.00           H
ATOM   1507  HH  TYR A 248     -14.641  51.695  -9.016  1.00  0.00           H
ATOM   1508  N   PHE A 249     -14.670  49.604 -15.886  1.00  0.00           N
ATOM   1509  CA  PHE A 249     -13.410  50.190 -16.416  1.00  0.00           C
ATOM   1510  C   PHE A 249     -13.559  51.341 -17.445  1.00  0.00           C
ATOM   1511  O   PHE A 249     -12.942  52.403 -17.371  1.00  0.00           O
ATOM   1512  CB  PHE A 249     -12.501  49.121 -17.132  1.00  0.00           C
ATOM   1513  CG  PHE A 249     -11.195  49.640 -17.690  1.00  0.00           C
ATOM   1514  CD1 PHE A 249     -10.139  50.074 -16.800  1.00  0.00           C
ATOM   1515  CD2 PHE A 249     -10.969  49.707 -19.096  1.00  0.00           C
ATOM   1516  CE1 PHE A 249      -8.989  50.744 -17.254  1.00  0.00           C
ATOM   1517  CE2 PHE A 249      -9.749  50.253 -19.574  1.00  0.00           C
ATOM   1518  CZ  PHE A 249      -8.860  50.918 -18.665  1.00  0.00           C
ATOM   1519  HN  PHE A 249     -14.804  48.618 -15.941  1.00  0.00           H
ATOM   1520  HA  PHE A 249     -12.844  50.593 -15.590  1.00  0.00           H
ATOM   1521  HB1 PHE A 249     -13.085  48.659 -17.956  1.00  0.00           H
ATOM   1522  HB2 PHE A 249     -12.211  48.316 -16.424  1.00  0.00           H
ATOM   1523  HD1 PHE A 249     -10.205  49.818 -15.753  1.00  0.00           H
ATOM   1524  HD2 PHE A 249     -11.669  49.235 -19.769  1.00  0.00           H
ATOM   1525  HE1 PHE A 249      -8.176  51.131 -16.658  1.00  0.00           H
ATOM   1526  HE2 PHE A 249      -9.742  50.555 -20.611  1.00  0.00           H
ATOM   1527  HZ  PHE A 249      -8.051  51.559 -18.982  1.00  0.00           H
ATOM   1528  N   ILE A 250     -14.525  51.144 -18.400  1.00  0.00           N
ATOM   1529  CA  ILE A 250     -14.848  52.054 -19.432  1.00  0.00           C
ATOM   1530  C   ILE A 250     -15.666  53.214 -18.825  1.00  0.00           C
ATOM   1531  O   ILE A 250     -15.487  54.372 -19.194  1.00  0.00           O
ATOM   1532  CB  ILE A 250     -15.674  51.471 -20.619  1.00  0.00           C
ATOM   1533  CG1 ILE A 250     -14.835  50.329 -21.367  1.00  0.00           C
ATOM   1534  CG2 ILE A 250     -15.996  52.562 -21.681  1.00  0.00           C
ATOM   1535  CD  ILE A 250     -13.426  50.697 -21.759  1.00  0.00           C
ATOM   1536  HN  ILE A 250     -14.978  50.258 -18.452  1.00  0.00           H
ATOM   1537  HA  ILE A 250     -13.955  52.429 -19.912  1.00  0.00           H
ATOM   1538  HB  ILE A 250     -16.612  51.024 -20.225  1.00  0.00           H
ATOM   1539 1HG1 ILE A 250     -15.495  49.996 -22.197  1.00  0.00           H
ATOM   1540 2HG1 ILE A 250     -14.761  49.472 -20.664  1.00  0.00           H
ATOM   1541 1HG2 ILE A 250     -15.075  53.125 -21.943  1.00  0.00           H
ATOM   1542 2HG2 ILE A 250     -16.704  53.366 -21.385  1.00  0.00           H
ATOM   1543 3HG2 ILE A 250     -16.341  52.026 -22.592  1.00  0.00           H
ATOM   1544  HD1 ILE A 250     -12.764  50.960 -20.906  1.00  0.00           H
ATOM   1545  HD2 ILE A 250     -13.401  51.606 -22.398  1.00  0.00           H
ATOM   1546  HD3 ILE A 250     -12.950  49.901 -22.370  1.00  0.00           H
ATOM   1547  N   GLY A 251     -16.504  53.010 -17.785  1.00  0.00           N
ATOM   1548  CA  GLY A 251     -17.117  54.112 -17.038  1.00  0.00           C
ATOM   1549  C   GLY A 251     -16.187  55.027 -16.291  1.00  0.00           C
ATOM   1550  O   GLY A 251     -16.524  56.198 -16.125  1.00  0.00           O
ATOM   1551  HN  GLY A 251     -16.926  52.121 -17.623  1.00  0.00           H
ATOM   1552  HA1 GLY A 251     -17.769  53.723 -16.269  1.00  0.00           H
ATOM   1553  HA2 GLY A 251     -17.611  54.785 -17.724  1.00  0.00           H
ATOM   1554  N   PHE A 252     -15.080  54.522 -15.830  1.00  0.00           N
ATOM   1555  CA  PHE A 252     -13.915  55.259 -15.374  1.00  0.00           C
ATOM   1556  C   PHE A 252     -13.320  56.341 -16.351  1.00  0.00           C
ATOM   1557  O   PHE A 252     -12.875  57.420 -16.005  1.00  0.00           O
ATOM   1558  CB  PHE A 252     -12.939  54.313 -14.699  1.00  0.00           C
ATOM   1559  CG  PHE A 252     -11.607  54.871 -14.433  1.00  0.00           C
ATOM   1560  CD1 PHE A 252     -11.299  55.393 -13.133  1.00  0.00           C
ATOM   1561  CD2 PHE A 252     -10.560  54.732 -15.351  1.00  0.00           C
ATOM   1562  CE1 PHE A 252     -10.069  55.961 -12.917  1.00  0.00           C
ATOM   1563  CE2 PHE A 252      -9.307  55.167 -15.026  1.00  0.00           C
ATOM   1564  CZ  PHE A 252      -9.060  55.817 -13.823  1.00  0.00           C
ATOM   1565  HN  PHE A 252     -14.975  53.532 -15.771  1.00  0.00           H
ATOM   1566  HA  PHE A 252     -14.357  55.899 -14.625  1.00  0.00           H
ATOM   1567  HB1 PHE A 252     -12.842  53.341 -15.226  1.00  0.00           H
ATOM   1568  HB2 PHE A 252     -13.368  53.954 -13.739  1.00  0.00           H
ATOM   1569  HD1 PHE A 252     -12.060  55.374 -12.366  1.00  0.00           H
ATOM   1570  HD2 PHE A 252     -10.791  54.269 -16.299  1.00  0.00           H
ATOM   1571  HE1 PHE A 252      -9.876  56.402 -11.950  1.00  0.00           H
ATOM   1572  HE2 PHE A 252      -8.508  55.183 -15.752  1.00  0.00           H
ATOM   1573  HZ  PHE A 252      -8.068  56.177 -13.595  1.00  0.00           H
ATOM   1574  N   LEU A 253     -13.264  55.997 -17.567  1.00  0.00           N
ATOM   1575  CA  LEU A 253     -12.584  56.812 -18.635  1.00  0.00           C
ATOM   1576  C   LEU A 253     -13.556  57.920 -19.023  1.00  0.00           C
ATOM   1577  O   LEU A 253     -13.251  59.045 -19.238  1.00  0.00           O
ATOM   1578  CB  LEU A 253     -12.260  55.994 -19.888  1.00  0.00           C
ATOM   1579  CG  LEU A 253     -11.267  54.787 -19.670  1.00  0.00           C
ATOM   1580  CD1 LEU A 253     -10.936  54.074 -20.984  1.00  0.00           C
ATOM   1581  CD2 LEU A 253      -9.957  55.339 -19.014  1.00  0.00           C
ATOM   1582  HN  LEU A 253     -13.560  55.100 -17.883  1.00  0.00           H
ATOM   1583  HA  LEU A 253     -11.761  57.329 -18.164  1.00  0.00           H
ATOM   1584  HB1 LEU A 253     -11.859  56.631 -20.706  1.00  0.00           H
ATOM   1585  HB2 LEU A 253     -13.191  55.574 -20.324  1.00  0.00           H
ATOM   1586  HG  LEU A 253     -11.730  54.118 -18.913  1.00  0.00           H
ATOM   1587 1HD1 LEU A 253     -10.629  54.730 -21.827  1.00  0.00           H
ATOM   1588 2HD1 LEU A 253     -11.916  53.657 -21.302  1.00  0.00           H
ATOM   1589 3HD1 LEU A 253     -10.214  53.280 -20.699  1.00  0.00           H
ATOM   1590 1HD2 LEU A 253      -9.528  56.137 -19.657  1.00  0.00           H
ATOM   1591 2HD2 LEU A 253      -9.178  54.561 -18.865  1.00  0.00           H
ATOM   1592 3HD2 LEU A 253     -10.233  55.754 -18.021  1.00  0.00           H
ATOM   1593  N   LEU A 254     -14.864  57.600 -18.995  1.00  0.00           N
ATOM   1594  CA  LEU A 254     -15.907  58.553 -18.949  1.00  0.00           C
ATOM   1595  C   LEU A 254     -15.836  59.516 -17.759  1.00  0.00           C
ATOM   1596  O   LEU A 254     -15.912  60.769 -17.922  1.00  0.00           O
ATOM   1597  CB  LEU A 254     -17.176  57.780 -19.067  1.00  0.00           C
ATOM   1598  CG  LEU A 254     -17.593  57.575 -20.508  1.00  0.00           C
ATOM   1599  CD1 LEU A 254     -16.888  56.418 -21.193  1.00  0.00           C
ATOM   1600  CD2 LEU A 254     -19.122  57.430 -20.718  1.00  0.00           C
ATOM   1601  HN  LEU A 254     -15.118  56.637 -18.988  1.00  0.00           H
ATOM   1602  HA  LEU A 254     -15.877  59.217 -19.801  1.00  0.00           H
ATOM   1603  HB1 LEU A 254     -17.952  58.490 -18.708  1.00  0.00           H
ATOM   1604  HB2 LEU A 254     -17.286  56.845 -18.477  1.00  0.00           H
ATOM   1605  HG  LEU A 254     -17.398  58.513 -21.071  1.00  0.00           H
ATOM   1606 1HD1 LEU A 254     -17.154  56.293 -22.264  1.00  0.00           H
ATOM   1607 2HD1 LEU A 254     -15.783  56.433 -21.077  1.00  0.00           H
ATOM   1608 3HD1 LEU A 254     -17.188  55.501 -20.642  1.00  0.00           H
ATOM   1609 1HD2 LEU A 254     -19.660  58.293 -20.271  1.00  0.00           H
ATOM   1610 2HD2 LEU A 254     -19.403  56.546 -20.107  1.00  0.00           H
ATOM   1611 3HD2 LEU A 254     -19.436  57.303 -21.776  1.00  0.00           H
ATOM   1612  N   GLY A 255     -15.686  58.984 -16.558  1.00  0.00           N
ATOM   1613  CA  GLY A 255     -15.367  59.678 -15.350  1.00  0.00           C
ATOM   1614  C   GLY A 255     -16.363  60.812 -14.943  1.00  0.00           C
ATOM   1615  O   GLY A 255     -17.540  60.770 -15.193  1.00  0.00           O
ATOM   1616  HN  GLY A 255     -15.753  57.992 -16.619  1.00  0.00           H
ATOM   1617  HA1 GLY A 255     -14.367  60.070 -15.469  1.00  0.00           H
ATOM   1618  HA2 GLY A 255     -15.338  58.956 -14.548  1.00  0.00           H
ATOM   1619  N   ASP A 256     -15.767  61.744 -14.111  1.00  0.00           N
ATOM   1620  CA  ASP A 256     -16.352  62.854 -13.322  1.00  0.00           C
ATOM   1621  C   ASP A 256     -17.214  63.753 -14.224  1.00  0.00           C
ATOM   1622  O   ASP A 256     -18.177  64.241 -13.717  1.00  0.00           O
ATOM   1623  CB  ASP A 256     -15.243  63.479 -12.453  1.00  0.00           C
ATOM   1624  CG  ASP A 256     -13.974  64.043 -13.138  1.00  0.00           C
ATOM   1625  OD1 ASP A 256     -13.286  64.811 -12.437  1.00  0.00           O
ATOM   1626  OD2 ASP A 256     -13.606  63.643 -14.291  1.00  0.00           O
ATOM   1627  HN  ASP A 256     -14.781  61.892 -14.077  1.00  0.00           H
ATOM   1628  HA  ASP A 256     -17.067  62.443 -12.623  1.00  0.00           H
ATOM   1629  HB1 ASP A 256     -14.913  62.682 -11.753  1.00  0.00           H
ATOM   1630  HB2 ASP A 256     -15.651  64.309 -11.837  1.00  0.00           H
ATOM   1631  N   SER A 257     -16.743  64.001 -15.430  1.00  0.00           N
ATOM   1632  CA  SER A 257     -17.340  64.834 -16.500  1.00  0.00           C
ATOM   1633  C   SER A 257     -18.647  64.223 -16.991  1.00  0.00           C
ATOM   1634  O   SER A 257     -19.669  64.867 -17.165  1.00  0.00           O
ATOM   1635  CB  SER A 257     -16.399  65.151 -17.730  1.00  0.00           C
ATOM   1636  OG  SER A 257     -15.981  63.986 -18.530  1.00  0.00           O
ATOM   1637  HN  SER A 257     -15.857  63.610 -15.666  1.00  0.00           H
ATOM   1638  HA  SER A 257     -17.580  65.797 -16.074  1.00  0.00           H
ATOM   1639  HB1 SER A 257     -15.502  65.710 -17.388  1.00  0.00           H
ATOM   1640  HB2 SER A 257     -17.000  65.796 -18.404  1.00  0.00           H
ATOM   1641  HG1 SER A 257     -15.193  63.626 -18.116  1.00  0.00           H
ATOM   1642  N   THR A 258     -18.639  62.867 -17.250  1.00  0.00           N
ATOM   1643  CA  THR A 258     -19.926  62.090 -17.442  1.00  0.00           C
ATOM   1644  C   THR A 258     -20.837  62.037 -16.241  1.00  0.00           C
ATOM   1645  O   THR A 258     -22.023  62.200 -16.437  1.00  0.00           O
ATOM   1646  CB  THR A 258     -19.658  60.667 -18.022  1.00  0.00           C
ATOM   1647  CG2 THR A 258     -20.799  59.679 -17.901  1.00  0.00           C
ATOM   1648  OG1 THR A 258     -19.501  60.738 -19.396  1.00  0.00           O
ATOM   1649  HN  THR A 258     -17.823  62.300 -17.178  1.00  0.00           H
ATOM   1650  HA  THR A 258     -20.588  62.598 -18.128  1.00  0.00           H
ATOM   1651  HB  THR A 258     -18.703  60.189 -17.716  1.00  0.00           H
ATOM   1652  HG1 THR A 258     -20.287  61.107 -19.806  1.00  0.00           H
ATOM   1653 1HG2 THR A 258     -21.737  60.097 -18.322  1.00  0.00           H
ATOM   1654 2HG2 THR A 258     -21.002  59.284 -16.882  1.00  0.00           H
ATOM   1655 3HG2 THR A 258     -20.645  58.782 -18.538  1.00  0.00           H
ATOM   1656  N   ALA A 259     -20.214  61.748 -15.049  1.00  0.00           N
ATOM   1657  CA  ALA A 259     -20.892  61.739 -13.751  1.00  0.00           C
ATOM   1658  C   ALA A 259     -21.634  62.991 -13.341  1.00  0.00           C
ATOM   1659  O   ALA A 259     -22.713  62.917 -12.768  1.00  0.00           O
ATOM   1660  CB  ALA A 259     -19.804  61.179 -12.732  1.00  0.00           C
ATOM   1661  HN  ALA A 259     -19.222  61.643 -15.038  1.00  0.00           H
ATOM   1662  HA  ALA A 259     -21.668  60.989 -13.771  1.00  0.00           H
ATOM   1663  HB1 ALA A 259     -19.294  60.274 -13.125  1.00  0.00           H
ATOM   1664  HB2 ALA A 259     -20.359  60.934 -11.801  1.00  0.00           H
ATOM   1665  HB3 ALA A 259     -19.017  61.953 -12.603  1.00  0.00           H
ATOM   1666  N   CYS A 260     -21.085  64.207 -13.539  1.00  0.00           N
ATOM   1667  CA  CYS A 260     -21.926  65.371 -13.501  1.00  0.00           C
ATOM   1668  C   CYS A 260     -21.836  66.351 -14.637  1.00  0.00           C
ATOM   1669  O   CYS A 260     -20.775  66.874 -14.987  1.00  0.00           O
ATOM   1670  CB  CYS A 260     -21.686  66.147 -12.215  1.00  0.00           C
ATOM   1671  SG  CYS A 260     -22.488  67.750 -11.974  1.00  0.00           S
ATOM   1672  HN  CYS A 260     -20.113  64.343 -13.716  1.00  0.00           H
ATOM   1673  HA  CYS A 260     -22.963  65.070 -13.545  1.00  0.00           H
ATOM   1674  HB1 CYS A 260     -20.588  66.311 -12.159  1.00  0.00           H
ATOM   1675  HB2 CYS A 260     -21.979  65.533 -11.337  1.00  0.00           H
ATOM   1676  N   ASN A 261     -22.971  66.747 -15.211  1.00  0.00           N
ATOM   1677  CA  ASN A 261     -23.081  67.295 -16.471  1.00  0.00           C
ATOM   1678  C   ASN A 261     -24.392  68.068 -16.661  1.00  0.00           C
ATOM   1679  O   ASN A 261     -24.672  68.542 -17.782  1.00  0.00           O
ATOM   1680  CB  ASN A 261     -22.932  66.169 -17.560  1.00  0.00           C
ATOM   1681  CG  ASN A 261     -22.798  66.656 -18.988  1.00  0.00           C
ATOM   1682  ND2 ASN A 261     -22.150  67.836 -19.171  1.00  0.00           N
ATOM   1683  OD1 ASN A 261     -23.267  65.943 -19.903  1.00  0.00           O
ATOM   1684  HN  ASN A 261     -23.849  66.438 -14.854  1.00  0.00           H
ATOM   1685  HA  ASN A 261     -22.355  68.082 -16.619  1.00  0.00           H
ATOM   1686  HB1 ASN A 261     -23.755  65.445 -17.382  1.00  0.00           H
ATOM   1687  HB2 ASN A 261     -21.954  65.676 -17.368  1.00  0.00           H
ATOM   1688 1HD2 ASN A 261     -22.021  68.125 -20.120  1.00  0.00           H
ATOM   1689 2HD2 ASN A 261     -21.494  68.167 -18.493  1.00  0.00           H
ATOM   1690  N   LYS A 262     -25.340  68.254 -15.642  1.00  0.00           N
ATOM   1691  CA  LYS A 262     -26.431  69.183 -15.744  1.00  0.00           C
ATOM   1692  C   LYS A 262     -25.989  70.622 -15.938  1.00  0.00           C
ATOM   1693  O   LYS A 262     -24.837  70.950 -15.798  1.00  0.00           O
ATOM   1694  CB  LYS A 262     -27.544  69.037 -14.674  1.00  0.00           C
ATOM   1695  CG  LYS A 262     -28.537  67.842 -14.892  1.00  0.00           C
ATOM   1696  CD  LYS A 262     -29.568  67.618 -13.724  1.00  0.00           C
ATOM   1697  CE  LYS A 262     -28.935  66.992 -12.422  1.00  0.00           C
ATOM   1698  NZ  LYS A 262     -29.843  66.810 -11.281  1.00  0.00           N
ATOM   1699  HN  LYS A 262     -25.265  67.972 -14.690  1.00  0.00           H
ATOM   1700  HA  LYS A 262     -27.005  68.849 -16.596  1.00  0.00           H
ATOM   1701  HB1 LYS A 262     -28.174  69.952 -14.694  1.00  0.00           H
ATOM   1702  HB2 LYS A 262     -27.211  69.080 -13.614  1.00  0.00           H
ATOM   1703  HG1 LYS A 262     -27.984  66.894 -15.066  1.00  0.00           H
ATOM   1704  HG2 LYS A 262     -29.237  68.004 -15.740  1.00  0.00           H
ATOM   1705  HD1 LYS A 262     -30.356  66.935 -14.107  1.00  0.00           H
ATOM   1706  HD2 LYS A 262     -29.923  68.642 -13.478  1.00  0.00           H
ATOM   1707  HE1 LYS A 262     -27.974  67.469 -12.138  1.00  0.00           H
ATOM   1708  HE2 LYS A 262     -28.668  65.971 -12.771  1.00  0.00           H
ATOM   1709  HZ1 LYS A 262     -30.644  66.259 -11.649  1.00  0.00           H
ATOM   1710  HZ2 LYS A 262     -30.151  67.702 -10.843  1.00  0.00           H
ATOM   1711  HZ3 LYS A 262     -29.325  66.240 -10.582  1.00  0.00           H
ATOM   1712  N   ALA A 263     -26.954  71.506 -16.323  1.00  0.00           N
ATOM   1713  CA  ALA A 263     -26.642  72.706 -17.029  1.00  0.00           C
ATOM   1714  C   ALA A 263     -25.817  73.692 -16.178  1.00  0.00           C
ATOM   1715  O   ALA A 263     -24.951  74.365 -16.778  1.00  0.00           O
ATOM   1716  CB  ALA A 263     -27.967  73.492 -17.447  1.00  0.00           C
ATOM   1717  HN  ALA A 263     -27.908  71.240 -16.197  1.00  0.00           H
ATOM   1718  HA  ALA A 263     -26.150  72.427 -17.950  1.00  0.00           H
ATOM   1719  HB1 ALA A 263     -28.472  73.794 -16.503  1.00  0.00           H
ATOM   1720  HB2 ALA A 263     -28.657  72.757 -17.912  1.00  0.00           H
ATOM   1721  HB3 ALA A 263     -27.762  74.341 -18.133  1.00  0.00           H
ATOM   1722  N   ASP A 264     -26.030  73.828 -14.896  1.00  0.00           N
ATOM   1723  CA  ASP A 264     -25.333  74.746 -14.061  1.00  0.00           C
ATOM   1724  C   ASP A 264     -24.335  73.983 -13.131  1.00  0.00           C
ATOM   1725  O   ASP A 264     -23.771  74.584 -12.209  1.00  0.00           O
ATOM   1726  CB  ASP A 264     -26.356  75.554 -13.225  1.00  0.00           C
ATOM   1727  CG  ASP A 264     -27.460  74.687 -12.626  1.00  0.00           C
ATOM   1728  OD1 ASP A 264     -28.360  75.239 -11.944  1.00  0.00           O
ATOM   1729  OD2 ASP A 264     -27.566  73.432 -12.807  1.00  0.00           O
ATOM   1730  HN  ASP A 264     -26.878  73.478 -14.505  1.00  0.00           H
ATOM   1731  HA  ASP A 264     -24.752  75.387 -14.707  1.00  0.00           H
ATOM   1732  HB1 ASP A 264     -26.805  76.358 -13.848  1.00  0.00           H
ATOM   1733  HB2 ASP A 264     -25.824  76.057 -12.389  1.00  0.00           H
ATOM   1734  N   GLU A 265     -24.110  72.652 -13.386  1.00  0.00           N
ATOM   1735  CA  GLU A 265     -23.185  71.809 -12.588  1.00  0.00           C
ATOM   1736  C   GLU A 265     -23.027  72.049 -11.027  1.00  0.00           C
ATOM   1737  O   GLU A 265     -21.922  72.375 -10.490  1.00  0.00           O
ATOM   1738  CB  GLU A 265     -21.818  71.754 -13.235  1.00  0.00           C
ATOM   1739  CG  GLU A 265     -21.700  71.012 -14.595  1.00  0.00           C
ATOM   1740  CD  GLU A 265     -20.307  70.768 -15.090  1.00  0.00           C
ATOM   1741  OE1 GLU A 265     -19.994  71.152 -16.226  1.00  0.00           O
ATOM   1742  OE2 GLU A 265     -19.531  70.216 -14.302  1.00  0.00           O
ATOM   1743  HN  GLU A 265     -24.628  72.188 -14.099  1.00  0.00           H
ATOM   1744  HA  GLU A 265     -23.733  70.880 -12.651  1.00  0.00           H
ATOM   1745  HB1 GLU A 265     -21.119  71.218 -12.558  1.00  0.00           H
ATOM   1746  HB2 GLU A 265     -21.411  72.786 -13.269  1.00  0.00           H
ATOM   1747  HG1 GLU A 265     -22.280  71.565 -15.365  1.00  0.00           H
ATOM   1748  HG2 GLU A 265     -22.091  70.032 -14.249  1.00  0.00           H
ATOM   1749  N   LYS A 266     -24.064  71.800 -10.302  1.00  0.00           N
ATOM   1750  CA  LYS A 266     -24.003  71.851  -8.819  1.00  0.00           C
ATOM   1751  C   LYS A 266     -24.353  70.436  -8.247  1.00  0.00           C
ATOM   1752  O   LYS A 266     -24.935  69.596  -8.976  1.00  0.00           O
ATOM   1753  CB  LYS A 266     -25.021  72.894  -8.226  1.00  0.00           C
ATOM   1754  CG  LYS A 266     -26.506  72.702  -8.663  1.00  0.00           C
ATOM   1755  CD  LYS A 266     -27.345  73.991  -8.608  1.00  0.00           C
ATOM   1756  CE  LYS A 266     -28.851  73.817  -8.905  1.00  0.00           C
ATOM   1757  NZ  LYS A 266     -29.112  73.200 -10.253  1.00  0.00           N
ATOM   1758  HN  LYS A 266     -24.942  71.569 -10.714  1.00  0.00           H
ATOM   1759  HA  LYS A 266     -23.019  72.116  -8.463  1.00  0.00           H
ATOM   1760  HB1 LYS A 266     -24.651  73.877  -8.586  1.00  0.00           H
ATOM   1761  HB2 LYS A 266     -25.058  72.914  -7.116  1.00  0.00           H
ATOM   1762  HG1 LYS A 266     -26.956  71.837  -8.129  1.00  0.00           H
ATOM   1763  HG2 LYS A 266     -26.597  72.396  -9.728  1.00  0.00           H
ATOM   1764  HD1 LYS A 266     -26.946  74.729  -9.337  1.00  0.00           H
ATOM   1765  HD2 LYS A 266     -27.352  74.328  -7.550  1.00  0.00           H
ATOM   1766  HE1 LYS A 266     -29.296  74.836  -8.918  1.00  0.00           H
ATOM   1767  HE2 LYS A 266     -29.446  73.272  -8.140  1.00  0.00           H
ATOM   1768  HZ1 LYS A 266     -30.125  73.381 -10.401  1.00  0.00           H
ATOM   1769  HZ2 LYS A 266     -28.840  72.208 -10.404  1.00  0.00           H
ATOM   1770  HZ3 LYS A 266     -28.567  73.767 -10.932  1.00  0.00           H
ATOM   1771  N   LEU A 267     -24.085  70.171  -6.832  1.00  0.00           N
ATOM   1772  CA  LEU A 267     -24.378  68.871  -6.269  1.00  0.00           C
ATOM   1773  C   LEU A 267     -25.910  68.745  -5.955  1.00  0.00           C
ATOM   1774  O   LEU A 267     -26.510  69.540  -5.189  1.00  0.00           O
ATOM   1775  CB  LEU A 267     -23.588  68.698  -4.950  1.00  0.00           C
ATOM   1776  CG  LEU A 267     -22.054  68.660  -5.135  1.00  0.00           C
ATOM   1777  CD1 LEU A 267     -21.389  68.333  -3.790  1.00  0.00           C
ATOM   1778  CD2 LEU A 267     -21.596  67.641  -6.228  1.00  0.00           C
ATOM   1779  HN  LEU A 267     -23.575  70.763  -6.212  1.00  0.00           H
ATOM   1780  HA  LEU A 267     -24.205  68.139  -7.044  1.00  0.00           H
ATOM   1781  HB1 LEU A 267     -23.817  67.804  -4.332  1.00  0.00           H
ATOM   1782  HB2 LEU A 267     -23.788  69.521  -4.232  1.00  0.00           H
ATOM   1783  HG  LEU A 267     -21.692  69.653  -5.477  1.00  0.00           H
ATOM   1784 1HD1 LEU A 267     -21.826  69.010  -3.024  1.00  0.00           H
ATOM   1785 2HD1 LEU A 267     -20.289  68.223  -3.897  1.00  0.00           H
ATOM   1786 3HD1 LEU A 267     -21.700  67.304  -3.509  1.00  0.00           H
ATOM   1787 1HD2 LEU A 267     -20.513  67.823  -6.391  1.00  0.00           H
ATOM   1788 2HD2 LEU A 267     -22.134  67.655  -7.200  1.00  0.00           H
ATOM   1789 3HD2 LEU A 267     -21.609  66.652  -5.722  1.00  0.00           H
ATOM   1790  N   GLU A 268     -26.581  67.814  -6.574  1.00  0.00           N
ATOM   1791  CA  GLU A 268     -28.044  67.707  -6.485  1.00  0.00           C
ATOM   1792  C   GLU A 268     -28.405  66.355  -6.046  1.00  0.00           C
ATOM   1793  O   GLU A 268     -28.031  65.325  -6.615  1.00  0.00           O
ATOM   1794  CB  GLU A 268     -28.618  68.074  -7.865  1.00  0.00           C
ATOM   1795  CG  GLU A 268     -28.377  69.559  -8.473  1.00  0.00           C
ATOM   1796  CD  GLU A 268     -29.010  69.780  -9.842  1.00  0.00           C
ATOM   1797  OE1 GLU A 268     -28.548  70.633 -10.648  1.00  0.00           O
ATOM   1798  OE2 GLU A 268     -30.021  69.120 -10.096  1.00  0.00           O
ATOM   1799  HN  GLU A 268     -26.158  67.149  -7.185  1.00  0.00           H
ATOM   1800  HA  GLU A 268     -28.537  68.385  -5.802  1.00  0.00           H
ATOM   1801  HB1 GLU A 268     -29.659  67.695  -7.952  1.00  0.00           H
ATOM   1802  HB2 GLU A 268     -28.052  67.404  -8.547  1.00  0.00           H
ATOM   1803  HG1 GLU A 268     -27.272  69.653  -8.537  1.00  0.00           H
ATOM   1804  HG2 GLU A 268     -28.747  70.258  -7.692  1.00  0.00           H
ATOM   1805  N   LEU A 269     -29.189  66.151  -4.955  1.00  0.00           N
ATOM   1806  CA  LEU A 269     -29.316  64.807  -4.387  1.00  0.00           C
ATOM   1807  C   LEU A 269     -30.510  64.768  -3.362  1.00  0.00           C
ATOM   1808  O   LEU A 269     -30.970  65.838  -3.009  1.00  0.00           O
ATOM   1809  CB  LEU A 269     -28.095  64.275  -3.610  1.00  0.00           C
ATOM   1810  CG  LEU A 269     -27.195  65.277  -2.896  1.00  0.00           C
ATOM   1811  CD1 LEU A 269     -27.740  65.904  -1.618  1.00  0.00           C
ATOM   1812  CD2 LEU A 269     -25.846  64.563  -2.666  1.00  0.00           C
ATOM   1813  HN  LEU A 269     -29.609  66.906  -4.459  1.00  0.00           H
ATOM   1814  HA  LEU A 269     -29.695  64.219  -5.210  1.00  0.00           H
ATOM   1815  HB1 LEU A 269     -27.468  63.653  -4.283  1.00  0.00           H
ATOM   1816  HB2 LEU A 269     -28.415  63.482  -2.901  1.00  0.00           H
ATOM   1817  HG  LEU A 269     -27.009  66.105  -3.614  1.00  0.00           H
ATOM   1818 1HD1 LEU A 269     -27.102  66.776  -1.361  1.00  0.00           H
ATOM   1819 2HD1 LEU A 269     -27.772  65.183  -0.774  1.00  0.00           H
ATOM   1820 3HD1 LEU A 269     -28.784  66.250  -1.775  1.00  0.00           H
ATOM   1821 1HD2 LEU A 269     -25.973  63.673  -2.012  1.00  0.00           H
ATOM   1822 2HD2 LEU A 269     -25.141  65.337  -2.292  1.00  0.00           H
ATOM   1823 3HD2 LEU A 269     -25.326  64.423  -3.637  1.00  0.00           H
ATOM   1824  N   GLY A 270     -31.102  63.575  -2.981  1.00  0.00           N
ATOM   1825  CA  GLY A 270     -32.346  63.444  -2.173  1.00  0.00           C
ATOM   1826  C   GLY A 270     -33.613  63.956  -2.761  1.00  0.00           C
ATOM   1827  O   GLY A 270     -33.734  64.130  -3.961  1.00  0.00           O
ATOM   1828  HN  GLY A 270     -30.770  62.751  -3.435  1.00  0.00           H
ATOM   1829  HA1 GLY A 270     -32.236  64.079  -1.308  1.00  0.00           H
ATOM   1830  HA2 GLY A 270     -32.536  62.393  -2.009  1.00  0.00           H
ATOM   1831  N   ASP A 271     -34.626  64.191  -1.926  1.00  0.00           N
ATOM   1832  CA  ASP A 271     -36.014  64.364  -2.406  1.00  0.00           C
ATOM   1833  C   ASP A 271     -36.398  65.758  -2.922  1.00  0.00           C
ATOM   1834  O   ASP A 271     -37.456  65.992  -3.547  1.00  0.00           O
ATOM   1835  CB  ASP A 271     -36.922  64.081  -1.192  1.00  0.00           C
ATOM   1836  CG  ASP A 271     -36.874  62.661  -0.727  1.00  0.00           C
ATOM   1837  OD1 ASP A 271     -36.393  61.714  -1.376  1.00  0.00           O
ATOM   1838  OD2 ASP A 271     -37.683  62.378   0.212  1.00  0.00           O
ATOM   1839  HN  ASP A 271     -34.552  64.055  -0.942  1.00  0.00           H
ATOM   1840  HA  ASP A 271     -36.194  63.672  -3.217  1.00  0.00           H
ATOM   1841  HB1 ASP A 271     -38.007  64.164  -1.415  1.00  0.00           H
ATOM   1842  HB2 ASP A 271     -36.521  64.761  -0.412  1.00  0.00           H
ATOM   1843  N   THR A 272     -35.493  66.808  -2.802  1.00  0.00           N
ATOM   1844  CA  THR A 272     -35.741  68.260  -3.123  1.00  0.00           C
ATOM   1845  C   THR A 272     -35.080  68.774  -4.390  1.00  0.00           C
ATOM   1846  O   THR A 272     -34.973  69.937  -4.726  1.00  0.00           O
ATOM   1847  CB  THR A 272     -35.126  69.109  -1.981  1.00  0.00           C
ATOM   1848  CG2 THR A 272     -36.169  69.129  -0.879  1.00  0.00           C
ATOM   1849  OG1 THR A 272     -33.895  68.543  -1.517  1.00  0.00           O
ATOM   1850  HN  THR A 272     -34.613  66.776  -2.336  1.00  0.00           H
ATOM   1851  HA  THR A 272     -36.804  68.430  -3.208  1.00  0.00           H
ATOM   1852  HB  THR A 272     -35.069  70.197  -2.202  1.00  0.00           H
ATOM   1853  HG1 THR A 272     -33.513  69.266  -1.015  1.00  0.00           H
ATOM   1854 1HG2 THR A 272     -36.594  68.135  -0.626  1.00  0.00           H
ATOM   1855 2HG2 THR A 272     -36.891  69.936  -1.129  1.00  0.00           H
ATOM   1856 3HG2 THR A 272     -35.675  69.470   0.056  1.00  0.00           H
ATOM   1857  N   VAL A 273     -34.728  67.846  -5.263  1.00  0.00           N
ATOM   1858  CA  VAL A 273     -34.288  68.203  -6.628  1.00  0.00           C
ATOM   1859  C   VAL A 273     -35.420  68.683  -7.446  1.00  0.00           C
ATOM   1860  O   VAL A 273     -36.529  68.197  -7.184  1.00  0.00           O
ATOM   1861  CB  VAL A 273     -33.614  67.060  -7.444  1.00  0.00           C
ATOM   1862  CG1 VAL A 273     -32.249  66.877  -6.850  1.00  0.00           C
ATOM   1863  CG2 VAL A 273     -34.421  65.751  -7.371  1.00  0.00           C
ATOM   1864  HN  VAL A 273     -34.764  66.864  -5.094  1.00  0.00           H
ATOM   1865  HA  VAL A 273     -33.529  68.970  -6.555  1.00  0.00           H
ATOM   1866  HB  VAL A 273     -33.472  67.381  -8.498  1.00  0.00           H
ATOM   1867 1HG1 VAL A 273     -31.803  66.103  -7.510  1.00  0.00           H
ATOM   1868 2HG1 VAL A 273     -32.295  66.468  -5.817  1.00  0.00           H
ATOM   1869 3HG1 VAL A 273     -31.604  67.781  -6.891  1.00  0.00           H
ATOM   1870 1HG2 VAL A 273     -34.011  64.952  -8.025  1.00  0.00           H
ATOM   1871 2HG2 VAL A 273     -35.464  65.893  -7.727  1.00  0.00           H
ATOM   1872 3HG2 VAL A 273     -34.422  65.437  -6.305  1.00  0.00           H
ATOM   1873  N   VAL A 274     -35.200  69.422  -8.515  1.00  0.00           N
ATOM   1874  CA  VAL A 274     -36.192  69.571  -9.550  1.00  0.00           C
ATOM   1875  C   VAL A 274     -35.944  68.520 -10.644  1.00  0.00           C
ATOM   1876  O   VAL A 274     -36.875  68.124 -11.383  1.00  0.00           O
ATOM   1877  CB  VAL A 274     -36.175  70.944 -10.243  1.00  0.00           C
ATOM   1878  CG1 VAL A 274     -37.539  71.150 -11.024  1.00  0.00           C
ATOM   1879  CG2 VAL A 274     -36.075  72.131  -9.270  1.00  0.00           C
ATOM   1880  HN  VAL A 274     -34.313  69.844  -8.681  1.00  0.00           H
ATOM   1881  HA  VAL A 274     -37.187  69.481  -9.139  1.00  0.00           H
ATOM   1882  HB  VAL A 274     -35.244  70.941 -10.849  1.00  0.00           H
ATOM   1883 1HG1 VAL A 274     -37.682  70.371 -11.803  1.00  0.00           H
ATOM   1884 2HG1 VAL A 274     -37.553  72.127 -11.552  1.00  0.00           H
ATOM   1885 3HG1 VAL A 274     -38.408  71.056 -10.338  1.00  0.00           H
ATOM   1886 1HG2 VAL A 274     -36.032  73.073  -9.857  1.00  0.00           H
ATOM   1887 2HG2 VAL A 274     -35.124  72.138  -8.697  1.00  0.00           H
ATOM   1888 3HG2 VAL A 274     -36.986  72.094  -8.636  1.00  0.00           H
ATOM   1889  N   LEU A 275     -34.721  67.989 -10.726  1.00  0.00           N
ATOM   1890  CA  LEU A 275     -34.325  67.128 -11.777  1.00  0.00           C
ATOM   1891  C   LEU A 275     -33.486  65.977 -11.181  1.00  0.00           C
ATOM   1892  O   LEU A 275     -32.521  66.223 -10.491  1.00  0.00           O
ATOM   1893  CB  LEU A 275     -33.452  67.834 -12.839  1.00  0.00           C
ATOM   1894  CG  LEU A 275     -34.155  68.908 -13.677  1.00  0.00           C
ATOM   1895  CD1 LEU A 275     -33.183  69.625 -14.603  1.00  0.00           C
ATOM   1896  CD2 LEU A 275     -35.139  68.299 -14.695  1.00  0.00           C
ATOM   1897  HN  LEU A 275     -33.997  68.427 -10.199  1.00  0.00           H
ATOM   1898  HA  LEU A 275     -35.151  66.632 -12.267  1.00  0.00           H
ATOM   1899  HB1 LEU A 275     -33.170  67.038 -13.561  1.00  0.00           H
ATOM   1900  HB2 LEU A 275     -32.484  68.178 -12.416  1.00  0.00           H
ATOM   1901  HG  LEU A 275     -34.607  69.653 -12.987  1.00  0.00           H
ATOM   1902 1HD1 LEU A 275     -32.525  68.927 -15.165  1.00  0.00           H
ATOM   1903 2HD1 LEU A 275     -32.505  70.225 -13.960  1.00  0.00           H
ATOM   1904 3HD1 LEU A 275     -33.720  70.275 -15.327  1.00  0.00           H
ATOM   1905 1HD2 LEU A 275     -35.647  69.034 -15.356  1.00  0.00           H
ATOM   1906 2HD2 LEU A 275     -35.859  67.577 -14.253  1.00  0.00           H
ATOM   1907 3HD2 LEU A 275     -34.589  67.565 -15.321  1.00  0.00           H
ATOM   1908  N   GLY A 276     -33.779  64.672 -11.552  1.00  0.00           N
ATOM   1909  CA  GLY A 276     -33.015  63.435 -11.458  1.00  0.00           C
ATOM   1910  C   GLY A 276     -31.649  63.529 -12.060  1.00  0.00           C
ATOM   1911  O   GLY A 276     -31.164  64.666 -12.289  1.00  0.00           O
ATOM   1912  HN  GLY A 276     -34.715  64.583 -11.883  1.00  0.00           H
ATOM   1913  HA1 GLY A 276     -33.572  62.631 -11.917  1.00  0.00           H
ATOM   1914  HA2 GLY A 276     -32.764  63.250 -10.424  1.00  0.00           H
ATOM   1915  N   SER A 277     -31.009  62.372 -12.354  1.00  0.00           N
ATOM   1916  CA  SER A 277     -29.691  62.323 -12.925  1.00  0.00           C
ATOM   1917  C   SER A 277     -29.640  62.881 -14.322  1.00  0.00           C
ATOM   1918  O   SER A 277     -28.732  63.696 -14.688  1.00  0.00           O
ATOM   1919  CB  SER A 277     -29.075  60.997 -12.892  1.00  0.00           C
ATOM   1920  OG  SER A 277     -27.641  60.999 -12.734  1.00  0.00           O
ATOM   1921  HN  SER A 277     -31.522  61.532 -12.195  1.00  0.00           H
ATOM   1922  HA  SER A 277     -29.022  62.917 -12.319  1.00  0.00           H
ATOM   1923  HB1 SER A 277     -29.538  60.244 -13.565  1.00  0.00           H
ATOM   1924  HB2 SER A 277     -29.387  60.539 -11.928  1.00  0.00           H
ATOM   1925  HG1 SER A 277     -27.390  61.429 -11.914  1.00  0.00           H
ATOM   1926  N   GLN A 278     -30.610  62.547 -15.249  1.00  0.00           N
ATOM   1927  CA  GLN A 278     -30.794  63.075 -16.626  1.00  0.00           C
ATOM   1928  C   GLN A 278     -29.736  62.513 -17.582  1.00  0.00           C
ATOM   1929  O   GLN A 278     -29.321  63.137 -18.530  1.00  0.00           O
ATOM   1930  CB  GLN A 278     -30.893  64.682 -16.732  1.00  0.00           C
ATOM   1931  CG  GLN A 278     -31.988  65.327 -15.866  1.00  0.00           C
ATOM   1932  CD  GLN A 278     -33.376  65.047 -16.426  1.00  0.00           C
ATOM   1933  NE2 GLN A 278     -33.988  63.969 -15.922  1.00  0.00           N
ATOM   1934  OE1 GLN A 278     -33.807  65.741 -17.380  1.00  0.00           O
ATOM   1935  HN  GLN A 278     -31.365  61.986 -14.917  1.00  0.00           H
ATOM   1936  HA  GLN A 278     -31.748  62.624 -16.859  1.00  0.00           H
ATOM   1937  HB1 GLN A 278     -30.858  65.058 -17.777  1.00  0.00           H
ATOM   1938  HB2 GLN A 278     -29.899  65.010 -16.360  1.00  0.00           H
ATOM   1939  HG1 GLN A 278     -31.725  66.405 -15.820  1.00  0.00           H
ATOM   1940  HG2 GLN A 278     -31.964  65.013 -14.800  1.00  0.00           H
ATOM   1941 1HE2 GLN A 278     -34.843  63.556 -16.237  1.00  0.00           H
ATOM   1942 2HE2 GLN A 278     -33.746  63.449 -15.103  1.00  0.00           H
ATOM   1943  N   ASN A 279     -29.208  61.304 -17.349  1.00  0.00           N
ATOM   1944  CA  ASN A 279     -27.951  60.947 -17.899  1.00  0.00           C
ATOM   1945  C   ASN A 279     -27.873  59.437 -17.811  1.00  0.00           C
ATOM   1946  O   ASN A 279     -27.815  58.800 -16.773  1.00  0.00           O
ATOM   1947  CB  ASN A 279     -26.863  61.624 -17.086  1.00  0.00           C
ATOM   1948  CG  ASN A 279     -25.422  61.219 -17.532  1.00  0.00           C
ATOM   1949  ND2 ASN A 279     -24.702  62.190 -18.097  1.00  0.00           N
ATOM   1950  OD1 ASN A 279     -24.955  60.063 -17.319  1.00  0.00           O
ATOM   1951  HN  ASN A 279     -29.571  60.645 -16.696  1.00  0.00           H
ATOM   1952  HA  ASN A 279     -27.905  61.287 -18.924  1.00  0.00           H
ATOM   1953  HB1 ASN A 279     -26.972  61.456 -15.993  1.00  0.00           H
ATOM   1954  HB2 ASN A 279     -26.994  62.720 -17.210  1.00  0.00           H
ATOM   1955 1HD2 ASN A 279     -23.721  62.069 -18.252  1.00  0.00           H
ATOM   1956 2HD2 ASN A 279     -25.226  62.818 -18.673  1.00  0.00           H
ATOM   1957  N   LYS A 280     -28.028  58.761 -18.944  1.00  0.00           N
ATOM   1958  CA  LYS A 280     -27.951  57.326 -19.120  1.00  0.00           C
ATOM   1959  C   LYS A 280     -26.653  56.620 -18.591  1.00  0.00           C
ATOM   1960  O   LYS A 280     -26.856  55.616 -17.926  1.00  0.00           O
ATOM   1961  CB  LYS A 280     -28.134  57.062 -20.727  1.00  0.00           C
ATOM   1962  CG  LYS A 280     -27.071  57.550 -21.662  1.00  0.00           C
ATOM   1963  CD  LYS A 280     -27.167  57.214 -23.164  1.00  0.00           C
ATOM   1964  CE  LYS A 280     -25.897  57.557 -23.888  1.00  0.00           C
ATOM   1965  NZ  LYS A 280     -25.860  58.923 -24.378  1.00  0.00           N
ATOM   1966  HN  LYS A 280     -28.266  59.222 -19.796  1.00  0.00           H
ATOM   1967  HA  LYS A 280     -28.809  57.076 -18.514  1.00  0.00           H
ATOM   1968  HB1 LYS A 280     -29.102  57.564 -20.941  1.00  0.00           H
ATOM   1969  HB2 LYS A 280     -28.259  55.969 -20.882  1.00  0.00           H
ATOM   1970  HG1 LYS A 280     -26.060  57.167 -21.407  1.00  0.00           H
ATOM   1971  HG2 LYS A 280     -26.975  58.656 -21.618  1.00  0.00           H
ATOM   1972  HD1 LYS A 280     -28.089  57.528 -23.698  1.00  0.00           H
ATOM   1973  HD2 LYS A 280     -27.267  56.107 -23.157  1.00  0.00           H
ATOM   1974  HE1 LYS A 280     -25.867  56.946 -24.817  1.00  0.00           H
ATOM   1975  HE2 LYS A 280     -25.005  57.526 -23.227  1.00  0.00           H
ATOM   1976  HZ1 LYS A 280     -26.342  59.000 -25.297  1.00  0.00           H
ATOM   1977  HZ2 LYS A 280     -24.897  59.316 -24.388  1.00  0.00           H
ATOM   1978  HZ3 LYS A 280     -26.401  59.518 -23.717  1.00  0.00           H
ATOM   1979  N   ALA A 281     -25.417  57.189 -18.654  1.00  0.00           N
ATOM   1980  CA  ALA A 281     -24.238  56.546 -18.187  1.00  0.00           C
ATOM   1981  C   ALA A 281     -24.166  56.533 -16.739  1.00  0.00           C
ATOM   1982  O   ALA A 281     -23.795  55.569 -16.145  1.00  0.00           O
ATOM   1983  CB  ALA A 281     -22.959  57.229 -18.752  1.00  0.00           C
ATOM   1984  HN  ALA A 281     -25.272  58.083 -19.071  1.00  0.00           H
ATOM   1985  HA  ALA A 281     -24.284  55.477 -18.327  1.00  0.00           H
ATOM   1986  HB1 ALA A 281     -21.987  57.050 -18.245  1.00  0.00           H
ATOM   1987  HB2 ALA A 281     -23.232  58.300 -18.648  1.00  0.00           H
ATOM   1988  HB3 ALA A 281     -22.883  57.032 -19.842  1.00  0.00           H
ATOM   1989  N   CYS A 282     -24.431  57.648 -16.047  1.00  0.00           N
ATOM   1990  CA  CYS A 282     -24.505  57.715 -14.589  1.00  0.00           C
ATOM   1991  C   CYS A 282     -25.551  56.831 -13.939  1.00  0.00           C
ATOM   1992  O   CYS A 282     -25.287  56.048 -13.023  1.00  0.00           O
ATOM   1993  CB  CYS A 282     -24.767  59.178 -14.168  1.00  0.00           C
ATOM   1994  SG  CYS A 282     -24.512  59.580 -12.425  1.00  0.00           S
ATOM   1995  HN  CYS A 282     -24.577  58.470 -16.591  1.00  0.00           H
ATOM   1996  HA  CYS A 282     -23.525  57.369 -14.297  1.00  0.00           H
ATOM   1997  HB1 CYS A 282     -25.791  59.471 -14.481  1.00  0.00           H
ATOM   1998  HB2 CYS A 282     -24.116  59.817 -14.801  1.00  0.00           H
ATOM   1999  N   THR A 283     -26.771  56.885 -14.535  1.00  0.00           N
ATOM   2000  CA  THR A 283     -27.776  55.929 -14.128  1.00  0.00           C
ATOM   2001  C   THR A 283     -27.428  54.425 -14.397  1.00  0.00           C
ATOM   2002  O   THR A 283     -27.565  53.559 -13.538  1.00  0.00           O
ATOM   2003  CB  THR A 283     -29.145  56.171 -14.692  1.00  0.00           C
ATOM   2004  CG2 THR A 283     -29.700  57.512 -14.101  1.00  0.00           C
ATOM   2005  OG1 THR A 283     -29.101  56.400 -16.080  1.00  0.00           O
ATOM   2006  HN  THR A 283     -27.040  57.491 -15.280  1.00  0.00           H
ATOM   2007  HA  THR A 283     -27.801  55.979 -13.049  1.00  0.00           H
ATOM   2008  HB  THR A 283     -29.812  55.313 -14.463  1.00  0.00           H
ATOM   2009  HG1 THR A 283     -28.867  57.325 -16.186  1.00  0.00           H
ATOM   2010 1HG2 THR A 283     -29.613  57.368 -13.003  1.00  0.00           H
ATOM   2011 2HG2 THR A 283     -30.735  57.584 -14.502  1.00  0.00           H
ATOM   2012 3HG2 THR A 283     -29.125  58.393 -14.457  1.00  0.00           H
ATOM   2013  N   VAL A 284     -26.988  54.107 -15.622  1.00  0.00           N
ATOM   2014  CA  VAL A 284     -26.634  52.748 -16.009  1.00  0.00           C
ATOM   2015  C   VAL A 284     -25.392  52.096 -15.251  1.00  0.00           C
ATOM   2016  O   VAL A 284     -25.509  50.987 -14.734  1.00  0.00           O
ATOM   2017  CB  VAL A 284     -26.488  52.638 -17.576  1.00  0.00           C
ATOM   2018  CG1 VAL A 284     -25.764  51.372 -17.941  1.00  0.00           C
ATOM   2019  CG2 VAL A 284     -27.919  52.728 -18.182  1.00  0.00           C
ATOM   2020  HN  VAL A 284     -27.002  54.806 -16.332  1.00  0.00           H
ATOM   2021  HA  VAL A 284     -27.424  52.032 -15.838  1.00  0.00           H
ATOM   2022  HB  VAL A 284     -25.854  53.439 -18.015  1.00  0.00           H
ATOM   2023 1HG1 VAL A 284     -26.280  50.521 -17.449  1.00  0.00           H
ATOM   2024 2HG1 VAL A 284     -24.674  51.453 -17.744  1.00  0.00           H
ATOM   2025 3HG1 VAL A 284     -25.872  51.220 -19.036  1.00  0.00           H
ATOM   2026 1HG2 VAL A 284     -27.834  52.207 -19.160  1.00  0.00           H
ATOM   2027 2HG2 VAL A 284     -28.334  53.754 -18.266  1.00  0.00           H
ATOM   2028 3HG2 VAL A 284     -28.565  52.112 -17.518  1.00  0.00           H
ATOM   2029  N   LEU A 285     -24.380  52.886 -15.019  1.00  0.00           N
ATOM   2030  CA  LEU A 285     -23.233  52.438 -14.298  1.00  0.00           C
ATOM   2031  C   LEU A 285     -23.559  52.226 -12.788  1.00  0.00           C
ATOM   2032  O   LEU A 285     -23.091  51.262 -12.148  1.00  0.00           O
ATOM   2033  CB  LEU A 285     -21.948  53.379 -14.443  1.00  0.00           C
ATOM   2034  CG  LEU A 285     -21.382  53.277 -15.844  1.00  0.00           C
ATOM   2035  CD1 LEU A 285     -20.552  54.556 -16.191  1.00  0.00           C
ATOM   2036  CD2 LEU A 285     -20.528  52.021 -15.990  1.00  0.00           C
ATOM   2037  HN  LEU A 285     -24.397  53.812 -15.388  1.00  0.00           H
ATOM   2038  HA  LEU A 285     -22.908  51.476 -14.666  1.00  0.00           H
ATOM   2039  HB1 LEU A 285     -21.222  53.093 -13.652  1.00  0.00           H
ATOM   2040  HB2 LEU A 285     -22.329  54.406 -14.258  1.00  0.00           H
ATOM   2041  HG  LEU A 285     -22.221  53.176 -16.567  1.00  0.00           H
ATOM   2042 1HD1 LEU A 285     -19.929  54.945 -15.357  1.00  0.00           H
ATOM   2043 2HD1 LEU A 285     -21.277  55.389 -16.319  1.00  0.00           H
ATOM   2044 3HD1 LEU A 285     -19.983  54.393 -17.131  1.00  0.00           H
ATOM   2045 1HD2 LEU A 285     -19.534  52.076 -15.496  1.00  0.00           H
ATOM   2046 2HD2 LEU A 285     -20.431  51.778 -17.071  1.00  0.00           H
ATOM   2047 3HD2 LEU A 285     -20.957  51.152 -15.448  1.00  0.00           H
ATOM   2048  N   PHE A 286     -24.421  53.187 -12.264  1.00  0.00           N
ATOM   2049  CA  PHE A 286     -24.835  53.030 -10.895  1.00  0.00           C
ATOM   2050  C   PHE A 286     -25.677  51.786 -10.566  1.00  0.00           C
ATOM   2051  O   PHE A 286     -25.348  51.111  -9.552  1.00  0.00           O
ATOM   2052  CB  PHE A 286     -25.710  54.277 -10.510  1.00  0.00           C
ATOM   2053  CG  PHE A 286     -26.472  54.404  -9.226  1.00  0.00           C
ATOM   2054  CD1 PHE A 286     -25.912  55.152  -8.124  1.00  0.00           C
ATOM   2055  CD2 PHE A 286     -27.745  53.875  -9.141  1.00  0.00           C
ATOM   2056  CE1 PHE A 286     -26.754  55.260  -6.987  1.00  0.00           C
ATOM   2057  CE2 PHE A 286     -28.467  53.886  -7.912  1.00  0.00           C
ATOM   2058  CZ  PHE A 286     -28.004  54.622  -6.795  1.00  0.00           C
ATOM   2059  HN  PHE A 286     -24.860  53.913 -12.787  1.00  0.00           H
ATOM   2060  HA  PHE A 286     -24.040  52.878 -10.180  1.00  0.00           H
ATOM   2061  HB1 PHE A 286     -26.480  54.417 -11.299  1.00  0.00           H
ATOM   2062  HB2 PHE A 286     -24.918  55.056 -10.520  1.00  0.00           H
ATOM   2063  HD1 PHE A 286     -24.899  55.506  -8.244  1.00  0.00           H
ATOM   2064  HD2 PHE A 286     -28.136  53.266  -9.943  1.00  0.00           H
ATOM   2065  HE1 PHE A 286     -26.395  55.884  -6.181  1.00  0.00           H
ATOM   2066  HE2 PHE A 286     -29.475  53.496  -7.909  1.00  0.00           H
ATOM   2067  HZ  PHE A 286     -28.531  54.659  -5.853  1.00  0.00           H
ATOM   2068  N   MET A 287     -26.642  51.536 -11.460  1.00  0.00           N
ATOM   2069  CA  MET A 287     -27.438  50.298 -11.549  1.00  0.00           C
ATOM   2070  C   MET A 287     -26.672  49.006 -11.672  1.00  0.00           C
ATOM   2071  O   MET A 287     -26.915  48.008 -10.937  1.00  0.00           O
ATOM   2072  CB  MET A 287     -28.426  50.534 -12.768  1.00  0.00           C
ATOM   2073  CG  MET A 287     -29.500  51.590 -12.300  1.00  0.00           C
ATOM   2074  SD  MET A 287     -30.573  50.919 -11.086  1.00  0.00           S
ATOM   2075  CE  MET A 287     -31.487  52.450 -10.946  1.00  0.00           C
ATOM   2076  HN  MET A 287     -26.691  52.202 -12.201  1.00  0.00           H
ATOM   2077  HA  MET A 287     -28.059  50.228 -10.668  1.00  0.00           H
ATOM   2078  HB1 MET A 287     -28.877  49.544 -12.990  1.00  0.00           H
ATOM   2079  HB2 MET A 287     -27.752  50.894 -13.574  1.00  0.00           H
ATOM   2080  HG1 MET A 287     -30.145  51.786 -13.184  1.00  0.00           H
ATOM   2081  HG2 MET A 287     -28.967  52.475 -11.894  1.00  0.00           H
ATOM   2082  HE1 MET A 287     -30.885  53.276 -11.381  1.00  0.00           H
ATOM   2083  HE2 MET A 287     -31.686  52.539  -9.857  1.00  0.00           H
ATOM   2084  HE3 MET A 287     -32.424  52.295 -11.523  1.00  0.00           H
ATOM   2085  N   LEU A 288     -25.625  49.001 -12.534  1.00  0.00           N
ATOM   2086  CA  LEU A 288     -24.734  47.887 -12.581  1.00  0.00           C
ATOM   2087  C   LEU A 288     -23.820  47.747 -11.338  1.00  0.00           C
ATOM   2088  O   LEU A 288     -23.463  46.652 -11.020  1.00  0.00           O
ATOM   2089  CB  LEU A 288     -23.937  47.680 -13.903  1.00  0.00           C
ATOM   2090  CG  LEU A 288     -24.947  47.473 -15.098  1.00  0.00           C
ATOM   2091  CD1 LEU A 288     -24.515  48.050 -16.470  1.00  0.00           C
ATOM   2092  CD2 LEU A 288     -25.139  45.913 -15.240  1.00  0.00           C
ATOM   2093  HN  LEU A 288     -25.439  49.696 -13.224  1.00  0.00           H
ATOM   2094  HA  LEU A 288     -25.332  46.992 -12.666  1.00  0.00           H
ATOM   2095  HB1 LEU A 288     -23.220  46.844 -13.759  1.00  0.00           H
ATOM   2096  HB2 LEU A 288     -23.514  48.675 -14.154  1.00  0.00           H
ATOM   2097  HG  LEU A 288     -25.903  47.974 -14.838  1.00  0.00           H
ATOM   2098 1HD1 LEU A 288     -23.430  47.969 -16.695  1.00  0.00           H
ATOM   2099 2HD1 LEU A 288     -24.724  49.138 -16.393  1.00  0.00           H
ATOM   2100 3HD1 LEU A 288     -25.126  47.592 -17.277  1.00  0.00           H
ATOM   2101 1HD2 LEU A 288     -24.139  45.434 -15.318  1.00  0.00           H
ATOM   2102 2HD2 LEU A 288     -25.801  45.703 -16.108  1.00  0.00           H
ATOM   2103 3HD2 LEU A 288     -25.631  45.490 -14.339  1.00  0.00           H
ATOM   2104  N   LEU A 289     -23.313  48.784 -10.707  1.00  0.00           N
ATOM   2105  CA  LEU A 289     -22.534  48.675  -9.512  1.00  0.00           C
ATOM   2106  C   LEU A 289     -23.368  48.351  -8.231  1.00  0.00           C
ATOM   2107  O   LEU A 289     -22.955  47.774  -7.263  1.00  0.00           O
ATOM   2108  CB  LEU A 289     -21.639  49.963  -9.266  1.00  0.00           C
ATOM   2109  CG  LEU A 289     -20.422  50.149 -10.160  1.00  0.00           C
ATOM   2110  CD1 LEU A 289     -19.742  51.482  -9.790  1.00  0.00           C
ATOM   2111  CD2 LEU A 289     -19.384  49.065  -9.992  1.00  0.00           C
ATOM   2112  HN  LEU A 289     -23.374  49.728 -11.021  1.00  0.00           H
ATOM   2113  HA  LEU A 289     -21.773  47.930  -9.692  1.00  0.00           H
ATOM   2114  HB1 LEU A 289     -21.195  49.969  -8.248  1.00  0.00           H
ATOM   2115  HB2 LEU A 289     -22.275  50.867  -9.383  1.00  0.00           H
ATOM   2116  HG  LEU A 289     -20.684  50.194 -11.239  1.00  0.00           H
ATOM   2117 1HD1 LEU A 289     -18.816  51.688 -10.370  1.00  0.00           H
ATOM   2118 2HD1 LEU A 289     -19.511  51.473  -8.703  1.00  0.00           H
ATOM   2119 3HD1 LEU A 289     -20.522  52.260  -9.935  1.00  0.00           H
ATOM   2120 1HD2 LEU A 289     -19.713  48.177 -10.574  1.00  0.00           H
ATOM   2121 2HD2 LEU A 289     -19.316  48.835  -8.907  1.00  0.00           H
ATOM   2122 3HD2 LEU A 289     -18.344  49.285 -10.316  1.00  0.00           H
ATOM   2123  N   TYR A 290     -24.574  48.772  -8.125  1.00  0.00           N
ATOM   2124  CA  TYR A 290     -25.491  48.342  -7.118  1.00  0.00           C
ATOM   2125  C   TYR A 290     -25.885  46.902  -7.325  1.00  0.00           C
ATOM   2126  O   TYR A 290     -26.019  46.137  -6.378  1.00  0.00           O
ATOM   2127  CB  TYR A 290     -26.758  49.278  -6.987  1.00  0.00           C
ATOM   2128  CG  TYR A 290     -27.889  48.918  -5.995  1.00  0.00           C
ATOM   2129  CD1 TYR A 290     -29.196  48.876  -6.421  1.00  0.00           C
ATOM   2130  CD2 TYR A 290     -27.585  48.510  -4.636  1.00  0.00           C
ATOM   2131  CE1 TYR A 290     -30.231  48.394  -5.638  1.00  0.00           C
ATOM   2132  CE2 TYR A 290     -28.613  48.017  -3.895  1.00  0.00           C
ATOM   2133  CZ  TYR A 290     -29.961  47.877  -4.380  1.00  0.00           C
ATOM   2134  OH  TYR A 290     -30.884  47.354  -3.465  1.00  0.00           O
ATOM   2135  HN  TYR A 290     -24.950  49.387  -8.813  1.00  0.00           H
ATOM   2136  HA  TYR A 290     -25.044  48.430  -6.138  1.00  0.00           H
ATOM   2137  HB1 TYR A 290     -27.070  49.298  -8.053  1.00  0.00           H
ATOM   2138  HB2 TYR A 290     -26.398  50.286  -6.691  1.00  0.00           H
ATOM   2139  HD1 TYR A 290     -29.434  49.206  -7.421  1.00  0.00           H
ATOM   2140  HD2 TYR A 290     -26.576  48.526  -4.253  1.00  0.00           H
ATOM   2141  HE1 TYR A 290     -31.251  48.392  -5.992  1.00  0.00           H
ATOM   2142  HE2 TYR A 290     -28.458  47.782  -2.852  1.00  0.00           H
ATOM   2143  HH  TYR A 290     -30.413  47.130  -2.659  1.00  0.00           H
ATOM   2144  N   PHE A 291     -26.123  46.533  -8.566  1.00  0.00           N
ATOM   2145  CA  PHE A 291     -26.568  45.176  -8.852  1.00  0.00           C
ATOM   2146  C   PHE A 291     -25.496  44.177  -8.396  1.00  0.00           C
ATOM   2147  O   PHE A 291     -25.692  43.171  -7.774  1.00  0.00           O
ATOM   2148  CB  PHE A 291     -26.868  44.975 -10.390  1.00  0.00           C
ATOM   2149  CG  PHE A 291     -27.594  43.685 -10.690  1.00  0.00           C
ATOM   2150  CD1 PHE A 291     -26.939  42.492 -11.010  1.00  0.00           C
ATOM   2151  CD2 PHE A 291     -28.967  43.672 -10.649  1.00  0.00           C
ATOM   2152  CE1 PHE A 291     -27.635  41.295 -11.262  1.00  0.00           C
ATOM   2153  CE2 PHE A 291     -29.674  42.502 -10.840  1.00  0.00           C
ATOM   2154  CZ  PHE A 291     -29.032  41.376 -11.277  1.00  0.00           C
ATOM   2155  HN  PHE A 291     -25.814  47.065  -9.350  1.00  0.00           H
ATOM   2156  HA  PHE A 291     -27.477  45.024  -8.289  1.00  0.00           H
ATOM   2157  HB1 PHE A 291     -25.980  45.060 -11.052  1.00  0.00           H
ATOM   2158  HB2 PHE A 291     -27.543  45.812 -10.671  1.00  0.00           H
ATOM   2159  HD1 PHE A 291     -25.862  42.445 -10.950  1.00  0.00           H
ATOM   2160  HD2 PHE A 291     -29.476  44.583 -10.371  1.00  0.00           H
ATOM   2161  HE1 PHE A 291     -26.993  40.473 -11.541  1.00  0.00           H
ATOM   2162  HE2 PHE A 291     -30.748  42.569 -10.924  1.00  0.00           H
ATOM   2163  HZ  PHE A 291     -29.492  40.406 -11.398  1.00  0.00           H
ATOM   2164  N   PHE A 292     -24.176  44.434  -8.664  1.00  0.00           N
ATOM   2165  CA  PHE A 292     -22.993  43.729  -8.222  1.00  0.00           C
ATOM   2166  C   PHE A 292     -22.881  43.673  -6.674  1.00  0.00           C
ATOM   2167  O   PHE A 292     -22.497  42.617  -6.082  1.00  0.00           O
ATOM   2168  CB  PHE A 292     -21.731  44.285  -9.024  1.00  0.00           C
ATOM   2169  CG  PHE A 292     -20.431  43.825  -8.415  1.00  0.00           C
ATOM   2170  CD1 PHE A 292     -20.063  42.493  -8.456  1.00  0.00           C
ATOM   2171  CD2 PHE A 292     -19.583  44.744  -7.886  1.00  0.00           C
ATOM   2172  CE1 PHE A 292     -18.798  42.100  -7.949  1.00  0.00           C
ATOM   2173  CE2 PHE A 292     -18.284  44.410  -7.511  1.00  0.00           C
ATOM   2174  CZ  PHE A 292     -17.918  43.081  -7.481  1.00  0.00           C
ATOM   2175  HN  PHE A 292     -23.994  45.206  -9.270  1.00  0.00           H
ATOM   2176  HA  PHE A 292     -23.107  42.736  -8.632  1.00  0.00           H
ATOM   2177  HB1 PHE A 292     -21.775  45.392  -8.934  1.00  0.00           H
ATOM   2178  HB2 PHE A 292     -21.859  43.901 -10.059  1.00  0.00           H
ATOM   2179  HD1 PHE A 292     -20.582  41.687  -8.953  1.00  0.00           H
ATOM   2180  HD2 PHE A 292     -19.876  45.776  -8.019  1.00  0.00           H
ATOM   2181  HE1 PHE A 292     -18.521  41.057  -7.906  1.00  0.00           H
ATOM   2182  HE2 PHE A 292     -17.558  45.194  -7.354  1.00  0.00           H
ATOM   2183  HZ  PHE A 292     -16.964  42.742  -7.104  1.00  0.00           H
ATOM   2184  N   THR A 293     -23.218  44.757  -5.946  1.00  0.00           N
ATOM   2185  CA  THR A 293     -23.279  44.913  -4.487  1.00  0.00           C
ATOM   2186  C   THR A 293     -24.172  43.969  -3.734  1.00  0.00           C
ATOM   2187  O   THR A 293     -23.774  43.290  -2.786  1.00  0.00           O
ATOM   2188  CB  THR A 293     -23.578  46.339  -4.108  1.00  0.00           C
ATOM   2189  CG2 THR A 293     -23.829  46.588  -2.623  1.00  0.00           C
ATOM   2190  OG1 THR A 293     -22.405  47.081  -4.462  1.00  0.00           O
ATOM   2191  HN  THR A 293     -23.501  45.553  -6.477  1.00  0.00           H
ATOM   2192  HA  THR A 293     -22.258  44.735  -4.186  1.00  0.00           H
ATOM   2193  HB  THR A 293     -24.414  46.805  -4.671  1.00  0.00           H
ATOM   2194  HG1 THR A 293     -22.422  47.002  -5.419  1.00  0.00           H
ATOM   2195 1HG2 THR A 293     -23.744  47.689  -2.505  1.00  0.00           H
ATOM   2196 2HG2 THR A 293     -23.008  46.269  -1.947  1.00  0.00           H
ATOM   2197 3HG2 THR A 293     -24.769  46.089  -2.302  1.00  0.00           H
ATOM   2198  N   MET A 294     -25.420  43.773  -4.267  1.00  0.00           N
ATOM   2199  CA  MET A 294     -26.370  42.889  -3.726  1.00  0.00           C
ATOM   2200  C   MET A 294     -26.118  41.450  -4.248  1.00  0.00           C
ATOM   2201  O   MET A 294     -26.630  40.478  -3.656  1.00  0.00           O
ATOM   2202  CB  MET A 294     -27.780  43.154  -4.120  1.00  0.00           C
ATOM   2203  CG  MET A 294     -28.387  44.574  -3.748  1.00  0.00           C
ATOM   2204  SD  MET A 294     -28.371  44.874  -1.928  1.00  0.00           S
ATOM   2205  CE  MET A 294     -29.007  43.313  -1.151  1.00  0.00           C
ATOM   2206  HN  MET A 294     -25.738  44.387  -4.985  1.00  0.00           H
ATOM   2207  HA  MET A 294     -26.296  42.859  -2.648  1.00  0.00           H
ATOM   2208  HB1 MET A 294     -28.574  42.454  -3.783  1.00  0.00           H
ATOM   2209  HB2 MET A 294     -27.874  43.177  -5.227  1.00  0.00           H
ATOM   2210  HG1 MET A 294     -29.392  44.651  -4.214  1.00  0.00           H
ATOM   2211  HG2 MET A 294     -27.789  45.450  -4.081  1.00  0.00           H
ATOM   2212  HE1 MET A 294     -29.287  43.466  -0.086  1.00  0.00           H
ATOM   2213  HE2 MET A 294     -28.306  42.459  -1.268  1.00  0.00           H
ATOM   2214  HE3 MET A 294     -29.963  43.016  -1.632  1.00  0.00           H
ATOM   2215  N   ALA A 295     -25.316  41.222  -5.374  1.00  0.00           N
ATOM   2216  CA  ALA A 295     -25.082  39.937  -6.132  1.00  0.00           C
ATOM   2217  C   ALA A 295     -24.418  38.826  -5.388  1.00  0.00           C
ATOM   2218  O   ALA A 295     -24.902  37.696  -5.381  1.00  0.00           O
ATOM   2219  CB  ALA A 295     -24.462  40.058  -7.521  1.00  0.00           C
ATOM   2220  HN  ALA A 295     -24.827  41.940  -5.862  1.00  0.00           H
ATOM   2221  HA  ALA A 295     -26.082  39.570  -6.311  1.00  0.00           H
ATOM   2222  HB1 ALA A 295     -24.650  39.157  -8.143  1.00  0.00           H
ATOM   2223  HB2 ALA A 295     -23.373  40.212  -7.369  1.00  0.00           H
ATOM   2224  HB3 ALA A 295     -24.925  40.936  -8.019  1.00  0.00           H
ATOM   2225  N   GLY A 296     -23.368  39.121  -4.556  1.00  0.00           N
ATOM   2226  CA  GLY A 296     -22.544  38.155  -3.788  1.00  0.00           C
ATOM   2227  C   GLY A 296     -23.353  37.424  -2.714  1.00  0.00           C
ATOM   2228  O   GLY A 296     -23.320  36.185  -2.589  1.00  0.00           O
ATOM   2229  HN  GLY A 296     -23.056  40.063  -4.458  1.00  0.00           H
ATOM   2230  HA1 GLY A 296     -21.679  38.612  -3.329  1.00  0.00           H
ATOM   2231  HA2 GLY A 296     -22.296  37.371  -4.490  1.00  0.00           H
ATOM   2232  N   THR A 297     -24.080  38.303  -2.112  1.00  0.00           N
ATOM   2233  CA  THR A 297     -25.124  38.082  -1.096  1.00  0.00           C
ATOM   2234  C   THR A 297     -26.311  37.178  -1.492  1.00  0.00           C
ATOM   2235  O   THR A 297     -26.636  36.231  -0.795  1.00  0.00           O
ATOM   2236  CB  THR A 297     -25.630  39.423  -0.521  1.00  0.00           C
ATOM   2237  CG2 THR A 297     -26.696  39.145   0.610  1.00  0.00           C
ATOM   2238  OG1 THR A 297     -24.519  40.122   0.031  1.00  0.00           O
ATOM   2239  HN  THR A 297     -23.982  39.285  -2.248  1.00  0.00           H
ATOM   2240  HA  THR A 297     -24.645  37.688  -0.212  1.00  0.00           H
ATOM   2241  HB  THR A 297     -26.134  40.005  -1.323  1.00  0.00           H
ATOM   2242  HG1 THR A 297     -23.941  40.420  -0.676  1.00  0.00           H
ATOM   2243 1HG2 THR A 297     -26.211  38.503   1.376  1.00  0.00           H
ATOM   2244 2HG2 THR A 297     -27.612  38.704   0.161  1.00  0.00           H
ATOM   2245 3HG2 THR A 297     -27.014  40.100   1.080  1.00  0.00           H
ATOM   2246  N   VAL A 298     -26.963  37.495  -2.632  1.00  0.00           N
ATOM   2247  CA  VAL A 298     -28.048  36.707  -3.196  1.00  0.00           C
ATOM   2248  C   VAL A 298     -27.592  35.325  -3.653  1.00  0.00           C
ATOM   2249  O   VAL A 298     -28.228  34.315  -3.369  1.00  0.00           O
ATOM   2250  CB  VAL A 298     -28.922  37.421  -4.181  1.00  0.00           C
ATOM   2251  CG1 VAL A 298     -30.098  36.533  -4.706  1.00  0.00           C
ATOM   2252  CG2 VAL A 298     -29.653  38.659  -3.490  1.00  0.00           C
ATOM   2253  HN  VAL A 298     -26.634  38.270  -3.167  1.00  0.00           H
ATOM   2254  HA  VAL A 298     -28.684  36.406  -2.377  1.00  0.00           H
ATOM   2255  HB  VAL A 298     -28.369  37.776  -5.077  1.00  0.00           H
ATOM   2256 1HG1 VAL A 298     -30.676  36.053  -3.887  1.00  0.00           H
ATOM   2257 2HG1 VAL A 298     -29.774  35.844  -5.515  1.00  0.00           H
ATOM   2258 3HG1 VAL A 298     -30.899  37.148  -5.169  1.00  0.00           H
ATOM   2259 1HG2 VAL A 298     -30.235  38.246  -2.638  1.00  0.00           H
ATOM   2260 2HG2 VAL A 298     -30.464  39.100  -4.107  1.00  0.00           H
ATOM   2261 3HG2 VAL A 298     -28.929  39.355  -3.016  1.00  0.00           H
ATOM   2262  N   TRP A 299     -26.421  35.193  -4.269  1.00  0.00           N
ATOM   2263  CA  TRP A 299     -25.942  33.838  -4.564  1.00  0.00           C
ATOM   2264  C   TRP A 299     -25.496  33.055  -3.375  1.00  0.00           C
ATOM   2265  O   TRP A 299     -25.676  31.842  -3.335  1.00  0.00           O
ATOM   2266  CB  TRP A 299     -24.686  33.991  -5.514  1.00  0.00           C
ATOM   2267  CG  TRP A 299     -25.162  34.244  -6.976  1.00  0.00           C
ATOM   2268  CD1 TRP A 299     -24.816  35.350  -7.682  1.00  0.00           C
ATOM   2269  CD2 TRP A 299     -26.159  33.482  -7.814  1.00  0.00           C
ATOM   2270  CE2 TRP A 299     -26.395  34.297  -8.963  1.00  0.00           C
ATOM   2271  CE3 TRP A 299     -26.866  32.288  -7.675  1.00  0.00           C
ATOM   2272  NE1 TRP A 299     -25.555  35.411  -8.781  1.00  0.00           N
ATOM   2273  CZ2 TRP A 299     -27.306  33.960  -9.952  1.00  0.00           C
ATOM   2274  CZ3 TRP A 299     -27.768  31.980  -8.784  1.00  0.00           C
ATOM   2275  CH2 TRP A 299     -28.103  32.877  -9.847  1.00  0.00           C
ATOM   2276  HN  TRP A 299     -25.861  35.980  -4.515  1.00  0.00           H
ATOM   2277  HA  TRP A 299     -26.679  33.225  -5.062  1.00  0.00           H
ATOM   2278  HB1 TRP A 299     -24.009  33.111  -5.491  1.00  0.00           H
ATOM   2279  HB2 TRP A 299     -24.120  34.861  -5.117  1.00  0.00           H
ATOM   2280  HD1 TRP A 299     -24.112  36.076  -7.302  1.00  0.00           H
ATOM   2281  HE1 TRP A 299     -25.955  36.238  -9.111  1.00  0.00           H
ATOM   2282  HE3 TRP A 299     -26.845  31.723  -6.756  1.00  0.00           H
ATOM   2283  HZ2 TRP A 299     -27.340  34.538 -10.864  1.00  0.00           H
ATOM   2284  HZ3 TRP A 299     -28.284  31.033  -8.723  1.00  0.00           H
ATOM   2285  HH2 TRP A 299     -28.860  32.646 -10.581  1.00  0.00           H
ATOM   2286  N   TRP A 300     -24.933  33.738  -2.330  1.00  0.00           N
ATOM   2287  CA  TRP A 300     -24.568  33.066  -1.130  1.00  0.00           C
ATOM   2288  C   TRP A 300     -25.724  32.313  -0.430  1.00  0.00           C
ATOM   2289  O   TRP A 300     -25.639  31.176   0.034  1.00  0.00           O
ATOM   2290  CB  TRP A 300     -24.045  34.065  -0.102  1.00  0.00           C
ATOM   2291  CG  TRP A 300     -23.361  33.401   1.002  1.00  0.00           C
ATOM   2292  CD1 TRP A 300     -22.430  32.375   1.008  1.00  0.00           C
ATOM   2293  CD2 TRP A 300     -23.681  33.548   2.418  1.00  0.00           C
ATOM   2294  CE2 TRP A 300     -22.890  32.566   3.138  1.00  0.00           C
ATOM   2295  CE3 TRP A 300     -24.420  34.461   3.158  1.00  0.00           C
ATOM   2296  NE1 TRP A 300     -22.258  31.813   2.201  1.00  0.00           N
ATOM   2297  CZ2 TRP A 300     -22.889  32.484   4.502  1.00  0.00           C
ATOM   2298  CZ3 TRP A 300     -24.404  34.384   4.602  1.00  0.00           C
ATOM   2299  CH2 TRP A 300     -23.607  33.450   5.228  1.00  0.00           C
ATOM   2300  HN  TRP A 300     -24.594  34.657  -2.512  1.00  0.00           H
ATOM   2301  HA  TRP A 300     -23.808  32.339  -1.374  1.00  0.00           H
ATOM   2302  HB1 TRP A 300     -24.874  34.757   0.161  1.00  0.00           H
ATOM   2303  HB2 TRP A 300     -23.297  34.687  -0.640  1.00  0.00           H
ATOM   2304  HD1 TRP A 300     -21.947  32.009   0.114  1.00  0.00           H
ATOM   2305  HE1 TRP A 300     -21.460  31.302   2.438  1.00  0.00           H
ATOM   2306  HE3 TRP A 300     -24.847  35.295   2.623  1.00  0.00           H
ATOM   2307  HZ2 TRP A 300     -22.263  31.777   5.026  1.00  0.00           H
ATOM   2308  HZ3 TRP A 300     -24.994  35.097   5.156  1.00  0.00           H
ATOM   2309  HH2 TRP A 300     -23.571  33.345   6.303  1.00  0.00           H
ATOM   2310  N   VAL A 301     -26.894  32.922  -0.334  1.00  0.00           N
ATOM   2311  CA  VAL A 301     -28.154  32.395   0.193  1.00  0.00           C
ATOM   2312  C   VAL A 301     -28.571  31.126  -0.577  1.00  0.00           C
ATOM   2313  O   VAL A 301     -28.811  30.081   0.008  1.00  0.00           O
ATOM   2314  CB  VAL A 301     -29.234  33.390   0.069  1.00  0.00           C
ATOM   2315  CG1 VAL A 301     -30.580  32.876   0.505  1.00  0.00           C
ATOM   2316  CG2 VAL A 301     -28.881  34.606   0.946  1.00  0.00           C
ATOM   2317  HN  VAL A 301     -26.806  33.869  -0.630  1.00  0.00           H
ATOM   2318  HA  VAL A 301     -28.039  32.233   1.255  1.00  0.00           H
ATOM   2319  HB  VAL A 301     -29.266  33.722  -0.991  1.00  0.00           H
ATOM   2320 1HG1 VAL A 301     -30.615  32.845   1.614  1.00  0.00           H
ATOM   2321 2HG1 VAL A 301     -30.898  31.942  -0.006  1.00  0.00           H
ATOM   2322 3HG1 VAL A 301     -31.261  33.691   0.179  1.00  0.00           H
ATOM   2323 1HG2 VAL A 301     -29.577  35.442   0.720  1.00  0.00           H
ATOM   2324 2HG2 VAL A 301     -27.842  34.980   0.825  1.00  0.00           H
ATOM   2325 3HG2 VAL A 301     -29.095  34.363   2.009  1.00  0.00           H
ATOM   2326  N   ILE A 302     -28.507  31.177  -1.899  1.00  0.00           N
ATOM   2327  CA  ILE A 302     -28.759  29.955  -2.643  1.00  0.00           C
ATOM   2328  C   ILE A 302     -27.682  28.898  -2.395  1.00  0.00           C
ATOM   2329  O   ILE A 302     -27.920  27.689  -2.325  1.00  0.00           O
ATOM   2330  CB  ILE A 302     -28.917  30.098  -4.149  1.00  0.00           C
ATOM   2331  CG1 ILE A 302     -30.030  31.185  -4.510  1.00  0.00           C
ATOM   2332  CG2 ILE A 302     -29.315  28.741  -4.774  1.00  0.00           C
ATOM   2333  CD  ILE A 302     -31.408  30.907  -3.740  1.00  0.00           C
ATOM   2334  HN  ILE A 302     -28.527  32.044  -2.390  1.00  0.00           H
ATOM   2335  HA  ILE A 302     -29.612  29.442  -2.222  1.00  0.00           H
ATOM   2336  HB  ILE A 302     -27.954  30.421  -4.599  1.00  0.00           H
ATOM   2337 1HG1 ILE A 302     -30.273  31.055  -5.587  1.00  0.00           H
ATOM   2338 2HG1 ILE A 302     -29.638  32.194  -4.258  1.00  0.00           H
ATOM   2339 1HG2 ILE A 302     -28.589  27.918  -4.601  1.00  0.00           H
ATOM   2340 2HG2 ILE A 302     -29.536  28.736  -5.863  1.00  0.00           H
ATOM   2341 3HG2 ILE A 302     -30.302  28.496  -4.325  1.00  0.00           H
ATOM   2342  HD1 ILE A 302     -31.157  30.939  -2.659  1.00  0.00           H
ATOM   2343  HD2 ILE A 302     -31.691  29.834  -3.801  1.00  0.00           H
ATOM   2344  HD3 ILE A 302     -32.130  31.673  -4.098  1.00  0.00           H
ATOM   2345  N   LEU A 303     -26.435  29.206  -2.309  1.00  0.00           N
ATOM   2346  CA  LEU A 303     -25.307  28.285  -1.908  1.00  0.00           C
ATOM   2347  C   LEU A 303     -25.463  27.736  -0.425  1.00  0.00           C
ATOM   2348  O   LEU A 303     -25.319  26.565  -0.165  1.00  0.00           O
ATOM   2349  CB  LEU A 303     -23.974  29.126  -2.180  1.00  0.00           C
ATOM   2350  CG  LEU A 303     -22.665  28.457  -1.682  1.00  0.00           C
ATOM   2351  CD1 LEU A 303     -22.365  27.120  -2.466  1.00  0.00           C
ATOM   2352  CD2 LEU A 303     -21.355  29.374  -1.878  1.00  0.00           C
ATOM   2353  HN  LEU A 303     -26.257  30.166  -2.509  1.00  0.00           H
ATOM   2354  HA  LEU A 303     -25.368  27.409  -2.537  1.00  0.00           H
ATOM   2355  HB1 LEU A 303     -24.041  30.149  -1.752  1.00  0.00           H
ATOM   2356  HB2 LEU A 303     -23.917  29.280  -3.278  1.00  0.00           H
ATOM   2357  HG  LEU A 303     -22.756  28.401  -0.576  1.00  0.00           H
ATOM   2358 1HD1 LEU A 303     -22.236  27.200  -3.566  1.00  0.00           H
ATOM   2359 2HD1 LEU A 303     -23.242  26.437  -2.431  1.00  0.00           H
ATOM   2360 3HD1 LEU A 303     -21.421  26.642  -2.126  1.00  0.00           H
ATOM   2361 1HD2 LEU A 303     -21.126  29.504  -2.956  1.00  0.00           H
ATOM   2362 2HD2 LEU A 303     -20.497  28.842  -1.415  1.00  0.00           H
ATOM   2363 3HD2 LEU A 303     -21.575  30.355  -1.404  1.00  0.00           H
ATOM   2364  N   THR A 304     -25.953  28.512   0.471  1.00  0.00           N
ATOM   2365  CA  THR A 304     -26.318  28.027   1.790  1.00  0.00           C
ATOM   2366  C   THR A 304     -27.542  27.200   1.750  1.00  0.00           C
ATOM   2367  O   THR A 304     -27.665  26.253   2.534  1.00  0.00           O
ATOM   2368  CB  THR A 304     -26.635  29.068   2.887  1.00  0.00           C
ATOM   2369  CG2 THR A 304     -25.352  29.627   3.528  1.00  0.00           C
ATOM   2370  OG1 THR A 304     -27.347  30.181   2.362  1.00  0.00           O
ATOM   2371  HN  THR A 304     -26.100  29.471   0.244  1.00  0.00           H
ATOM   2372  HA  THR A 304     -25.520  27.509   2.302  1.00  0.00           H
ATOM   2373  HB  THR A 304     -27.200  28.657   3.750  1.00  0.00           H
ATOM   2374  HG1 THR A 304     -26.719  30.607   1.774  1.00  0.00           H
ATOM   2375 1HG2 THR A 304     -25.576  30.527   4.138  1.00  0.00           H
ATOM   2376 2HG2 THR A 304     -24.643  29.964   2.742  1.00  0.00           H
ATOM   2377 3HG2 THR A 304     -24.894  28.828   4.148  1.00  0.00           H
ATOM   2378  N   ILE A 305     -28.482  27.535   0.846  1.00  0.00           N
ATOM   2379  CA  ILE A 305     -29.716  26.765   0.583  1.00  0.00           C
ATOM   2380  C   ILE A 305     -29.354  25.477  -0.010  1.00  0.00           C
ATOM   2381  O   ILE A 305     -29.879  24.451   0.415  1.00  0.00           O
ATOM   2382  CB  ILE A 305     -30.810  27.441  -0.307  1.00  0.00           C
ATOM   2383  CG1 ILE A 305     -32.191  27.596   0.470  1.00  0.00           C
ATOM   2384  CG2 ILE A 305     -31.065  26.822  -1.636  1.00  0.00           C
ATOM   2385  CD  ILE A 305     -33.099  26.399   0.674  1.00  0.00           C
ATOM   2386  HN  ILE A 305     -28.467  28.448   0.446  1.00  0.00           H
ATOM   2387  HA  ILE A 305     -30.210  26.497   1.505  1.00  0.00           H
ATOM   2388  HB  ILE A 305     -30.581  28.505  -0.530  1.00  0.00           H
ATOM   2389 1HG1 ILE A 305     -32.762  28.306  -0.166  1.00  0.00           H
ATOM   2390 2HG1 ILE A 305     -31.932  28.068   1.441  1.00  0.00           H
ATOM   2391 1HG2 ILE A 305     -31.997  27.199  -2.109  1.00  0.00           H
ATOM   2392 2HG2 ILE A 305     -31.211  25.736  -1.452  1.00  0.00           H
ATOM   2393 3HG2 ILE A 305     -30.252  26.942  -2.384  1.00  0.00           H
ATOM   2394  HD1 ILE A 305     -32.552  25.447   0.844  1.00  0.00           H
ATOM   2395  HD2 ILE A 305     -33.871  26.294  -0.118  1.00  0.00           H
ATOM   2396  HD3 ILE A 305     -33.620  26.600   1.635  1.00  0.00           H
ATOM   2397  N   THR A 306     -28.438  25.381  -0.900  1.00  0.00           N
ATOM   2398  CA  THR A 306     -27.861  24.087  -1.288  1.00  0.00           C
ATOM   2399  C   THR A 306     -27.286  23.267  -0.102  1.00  0.00           C
ATOM   2400  O   THR A 306     -27.659  22.104   0.040  1.00  0.00           O
ATOM   2401  CB  THR A 306     -26.664  24.375  -2.258  1.00  0.00           C
ATOM   2402  CG2 THR A 306     -26.198  23.050  -2.852  1.00  0.00           C
ATOM   2403  OG1 THR A 306     -27.085  25.319  -3.311  1.00  0.00           O
ATOM   2404  HN  THR A 306     -28.119  26.217  -1.338  1.00  0.00           H
ATOM   2405  HA  THR A 306     -28.640  23.563  -1.821  1.00  0.00           H
ATOM   2406  HB  THR A 306     -25.821  24.966  -1.836  1.00  0.00           H
ATOM   2407  HG1 THR A 306     -27.137  26.197  -2.927  1.00  0.00           H
ATOM   2408 1HG2 THR A 306     -27.106  22.485  -3.151  1.00  0.00           H
ATOM   2409 2HG2 THR A 306     -25.620  22.476  -2.098  1.00  0.00           H
ATOM   2410 3HG2 THR A 306     -25.618  23.352  -3.751  1.00  0.00           H
ATOM   2411  N   TRP A 307     -26.485  23.894   0.774  1.00  0.00           N
ATOM   2412  CA  TRP A 307     -25.959  23.337   1.993  1.00  0.00           C
ATOM   2413  C   TRP A 307     -27.085  22.848   2.878  1.00  0.00           C
ATOM   2414  O   TRP A 307     -26.910  21.739   3.478  1.00  0.00           O
ATOM   2415  CB  TRP A 307     -24.929  24.335   2.502  1.00  0.00           C
ATOM   2416  CG  TRP A 307     -24.516  24.271   3.942  1.00  0.00           C
ATOM   2417  CD1 TRP A 307     -25.093  25.011   4.872  1.00  0.00           C
ATOM   2418  CD2 TRP A 307     -23.990  23.129   4.636  1.00  0.00           C
ATOM   2419  CE2 TRP A 307     -24.193  23.335   5.974  1.00  0.00           C
ATOM   2420  CE3 TRP A 307     -23.335  21.938   4.157  1.00  0.00           C
ATOM   2421  NE1 TRP A 307     -24.764  24.615   6.106  1.00  0.00           N
ATOM   2422  CZ2 TRP A 307     -23.798  22.427   6.894  1.00  0.00           C
ATOM   2423  CZ3 TRP A 307     -22.976  20.978   5.161  1.00  0.00           C
ATOM   2424  CH2 TRP A 307     -23.277  21.200   6.440  1.00  0.00           C
ATOM   2425  HN  TRP A 307     -26.163  24.800   0.508  1.00  0.00           H
ATOM   2426  HA  TRP A 307     -25.364  22.461   1.782  1.00  0.00           H
ATOM   2427  HB1 TRP A 307     -25.193  25.398   2.313  1.00  0.00           H
ATOM   2428  HB2 TRP A 307     -24.104  24.235   1.765  1.00  0.00           H
ATOM   2429  HD1 TRP A 307     -25.679  25.895   4.669  1.00  0.00           H
ATOM   2430  HE1 TRP A 307     -25.025  24.952   6.985  1.00  0.00           H
ATOM   2431  HE3 TRP A 307     -23.341  21.605   3.130  1.00  0.00           H
ATOM   2432  HZ2 TRP A 307     -23.926  22.599   7.952  1.00  0.00           H
ATOM   2433  HZ3 TRP A 307     -22.509  20.030   4.938  1.00  0.00           H
ATOM   2434  HH2 TRP A 307     -22.975  20.463   7.168  1.00  0.00           H
ATOM   2435  N   PHE A 308     -28.247  23.499   3.024  1.00  0.00           N
ATOM   2436  CA  PHE A 308     -29.344  23.000   3.817  1.00  0.00           C
ATOM   2437  C   PHE A 308     -30.189  21.815   3.257  1.00  0.00           C
ATOM   2438  O   PHE A 308     -30.467  20.864   3.984  1.00  0.00           O
ATOM   2439  CB  PHE A 308     -30.162  24.265   4.378  1.00  0.00           C
ATOM   2440  CG  PHE A 308     -31.576  23.999   4.628  1.00  0.00           C
ATOM   2441  CD1 PHE A 308     -32.552  24.372   3.755  1.00  0.00           C
ATOM   2442  CD2 PHE A 308     -31.895  23.268   5.757  1.00  0.00           C
ATOM   2443  CE1 PHE A 308     -33.899  24.075   4.110  1.00  0.00           C
ATOM   2444  CE2 PHE A 308     -33.238  22.958   6.076  1.00  0.00           C
ATOM   2445  CZ  PHE A 308     -34.286  23.317   5.237  1.00  0.00           C
ATOM   2446  HN  PHE A 308     -28.243  24.472   2.809  1.00  0.00           H
ATOM   2447  HA  PHE A 308     -28.926  22.576   4.718  1.00  0.00           H
ATOM   2448  HB1 PHE A 308     -30.036  25.086   3.639  1.00  0.00           H
ATOM   2449  HB2 PHE A 308     -29.662  24.707   5.266  1.00  0.00           H
ATOM   2450  HD1 PHE A 308     -32.277  24.828   2.815  1.00  0.00           H
ATOM   2451  HD2 PHE A 308     -31.123  22.830   6.372  1.00  0.00           H
ATOM   2452  HE1 PHE A 308     -34.620  24.447   3.396  1.00  0.00           H
ATOM   2453  HE2 PHE A 308     -33.429  22.363   6.957  1.00  0.00           H
ATOM   2454  HZ  PHE A 308     -35.282  23.020   5.530  1.00  0.00           H
ATOM   2455  N   LEU A 309     -30.482  21.861   1.931  1.00  0.00           N
ATOM   2456  CA  LEU A 309     -31.046  20.776   1.236  1.00  0.00           C
ATOM   2457  C   LEU A 309     -30.082  19.548   1.277  1.00  0.00           C
ATOM   2458  O   LEU A 309     -30.524  18.482   1.605  1.00  0.00           O
ATOM   2459  CB  LEU A 309     -31.610  21.057  -0.188  1.00  0.00           C
ATOM   2460  CG  LEU A 309     -32.713  22.078  -0.400  1.00  0.00           C
ATOM   2461  CD1 LEU A 309     -33.401  22.127  -1.744  1.00  0.00           C
ATOM   2462  CD2 LEU A 309     -33.841  21.860   0.624  1.00  0.00           C
ATOM   2463  HN  LEU A 309     -30.351  22.679   1.377  1.00  0.00           H
ATOM   2464  HA  LEU A 309     -31.902  20.397   1.776  1.00  0.00           H
ATOM   2465  HB1 LEU A 309     -32.153  20.150  -0.527  1.00  0.00           H
ATOM   2466  HB2 LEU A 309     -30.748  21.215  -0.870  1.00  0.00           H
ATOM   2467  HG  LEU A 309     -32.161  23.004  -0.130  1.00  0.00           H
ATOM   2468 1HD1 LEU A 309     -33.655  21.148  -2.204  1.00  0.00           H
ATOM   2469 2HD1 LEU A 309     -32.707  22.602  -2.470  1.00  0.00           H
ATOM   2470 3HD1 LEU A 309     -34.339  22.706  -1.606  1.00  0.00           H
ATOM   2471 1HD2 LEU A 309     -34.331  20.882   0.425  1.00  0.00           H
ATOM   2472 2HD2 LEU A 309     -34.573  22.689   0.526  1.00  0.00           H
ATOM   2473 3HD2 LEU A 309     -33.351  21.968   1.615  1.00  0.00           H
ATOM   2474  N   ALA A 310     -28.785  19.657   0.966  1.00  0.00           N
ATOM   2475  CA  ALA A 310     -27.815  18.562   1.061  1.00  0.00           C
ATOM   2476  C   ALA A 310     -27.664  17.965   2.503  1.00  0.00           C
ATOM   2477  O   ALA A 310     -27.678  16.729   2.659  1.00  0.00           O
ATOM   2478  CB  ALA A 310     -26.426  19.082   0.584  1.00  0.00           C
ATOM   2479  HN  ALA A 310     -28.481  20.588   0.782  1.00  0.00           H
ATOM   2480  HA  ALA A 310     -28.109  17.801   0.355  1.00  0.00           H
ATOM   2481  HB1 ALA A 310     -25.662  18.275   0.596  1.00  0.00           H
ATOM   2482  HB2 ALA A 310     -26.072  19.907   1.238  1.00  0.00           H
ATOM   2483  HB3 ALA A 310     -26.508  19.603  -0.394  1.00  0.00           H
ATOM   2484  N   ALA A 311     -27.595  18.820   3.553  1.00  0.00           N
ATOM   2485  CA  ALA A 311     -27.562  18.375   4.947  1.00  0.00           C
ATOM   2486  C   ALA A 311     -28.897  17.700   5.433  1.00  0.00           C
ATOM   2487  O   ALA A 311     -28.942  16.702   6.106  1.00  0.00           O
ATOM   2488  CB  ALA A 311     -27.130  19.499   5.865  1.00  0.00           C
ATOM   2489  HN  ALA A 311     -27.549  19.797   3.358  1.00  0.00           H
ATOM   2490  HA  ALA A 311     -26.756  17.657   4.986  1.00  0.00           H
ATOM   2491  HB1 ALA A 311     -26.162  19.943   5.546  1.00  0.00           H
ATOM   2492  HB2 ALA A 311     -27.037  19.138   6.911  1.00  0.00           H
ATOM   2493  HB3 ALA A 311     -27.813  20.367   5.742  1.00  0.00           H
ATOM   2494  N   GLY A 312     -30.123  18.197   4.990  1.00  0.00           N
ATOM   2495  CA  GLY A 312     -31.419  17.705   5.339  1.00  0.00           C
ATOM   2496  C   GLY A 312     -31.710  16.413   4.678  1.00  0.00           C
ATOM   2497  O   GLY A 312     -32.440  15.684   5.334  1.00  0.00           O
ATOM   2498  HN  GLY A 312     -30.171  19.056   4.488  1.00  0.00           H
ATOM   2499  HA1 GLY A 312     -32.114  18.434   4.947  1.00  0.00           H
ATOM   2500  HA2 GLY A 312     -31.362  17.552   6.407  1.00  0.00           H
ATOM   2501  N   ARG A 313     -31.133  16.094   3.470  1.00  0.00           N
ATOM   2502  CA  ARG A 313     -31.355  14.911   2.793  1.00  0.00           C
ATOM   2503  C   ARG A 313     -30.077  14.071   2.849  1.00  0.00           C
ATOM   2504  O   ARG A 313     -29.800  13.370   1.885  1.00  0.00           O
ATOM   2505  CB  ARG A 313     -31.856  15.197   1.309  1.00  0.00           C
ATOM   2506  CG  ARG A 313     -33.158  15.983   1.205  1.00  0.00           C
ATOM   2507  CD  ARG A 313     -34.467  15.204   0.955  1.00  0.00           C
ATOM   2508  NE  ARG A 313     -35.600  16.218   0.694  1.00  0.00           N
ATOM   2509  CZ  ARG A 313     -36.854  15.822   0.706  1.00  0.00           C
ATOM   2510  NH1 ARG A 313     -37.128  14.622   1.192  1.00  0.00           N
ATOM   2511  NH2 ARG A 313     -37.793  16.664   0.480  1.00  0.00           N
ATOM   2512  HN  ARG A 313     -30.652  16.823   2.988  1.00  0.00           H
ATOM   2513  HA  ARG A 313     -32.084  14.257   3.249  1.00  0.00           H
ATOM   2514  HB1 ARG A 313     -32.093  14.319   0.671  1.00  0.00           H
ATOM   2515  HB2 ARG A 313     -31.013  15.724   0.815  1.00  0.00           H
ATOM   2516  HG1 ARG A 313     -32.972  16.581   0.288  1.00  0.00           H
ATOM   2517  HG2 ARG A 313     -33.279  16.716   2.032  1.00  0.00           H
ATOM   2518  HD1 ARG A 313     -34.598  14.555   1.847  1.00  0.00           H
ATOM   2519  HD2 ARG A 313     -34.321  14.556   0.065  1.00  0.00           H
ATOM   2520  HE  ARG A 313     -35.507  17.193   0.501  1.00  0.00           H
ATOM   2521 1HH1 ARG A 313     -38.045  14.240   1.317  1.00  0.00           H
ATOM   2522 2HH1 ARG A 313     -36.390  13.949   1.160  1.00  0.00           H
ATOM   2523 1HH2 ARG A 313     -37.645  17.629   0.697  1.00  0.00           H
ATOM   2524 2HH2 ARG A 313     -38.675  16.274   0.741  1.00  0.00           H
ATOM   2525  N   LYS A 314     -29.175  14.141   3.889  1.00  0.00           N
ATOM   2526  CA  LYS A 314     -27.939  13.316   4.013  1.00  0.00           C
ATOM   2527  C   LYS A 314     -27.126  13.091   2.721  1.00  0.00           C
ATOM   2528  O   LYS A 314     -26.990  11.937   2.250  1.00  0.00           O
ATOM   2529  CB  LYS A 314     -28.178  11.925   4.616  1.00  0.00           C
ATOM   2530  CG  LYS A 314     -28.876  12.076   5.981  1.00  0.00           C
ATOM   2531  CD  LYS A 314     -29.327  10.745   6.703  1.00  0.00           C
ATOM   2532  CE  LYS A 314     -30.264   9.865   5.935  1.00  0.00           C
ATOM   2533  NZ  LYS A 314     -31.314  10.561   5.088  1.00  0.00           N
ATOM   2534  HN  LYS A 314     -29.318  14.754   4.662  1.00  0.00           H
ATOM   2535  HA  LYS A 314     -27.361  13.844   4.756  1.00  0.00           H
ATOM   2536  HB1 LYS A 314     -27.180  11.454   4.751  1.00  0.00           H
ATOM   2537  HB2 LYS A 314     -28.679  11.303   3.843  1.00  0.00           H
ATOM   2538  HG1 LYS A 314     -29.832  12.619   5.819  1.00  0.00           H
ATOM   2539  HG2 LYS A 314     -28.262  12.668   6.694  1.00  0.00           H
ATOM   2540  HD1 LYS A 314     -29.835  11.055   7.641  1.00  0.00           H
ATOM   2541  HD2 LYS A 314     -28.444  10.093   6.877  1.00  0.00           H
ATOM   2542  HE1 LYS A 314     -30.808   9.144   6.581  1.00  0.00           H
ATOM   2543  HE2 LYS A 314     -29.662   9.277   5.209  1.00  0.00           H
ATOM   2544  HZ1 LYS A 314     -31.482  11.565   5.300  1.00  0.00           H
ATOM   2545  HZ2 LYS A 314     -32.192  10.065   5.343  1.00  0.00           H
ATOM   2546  HZ3 LYS A 314     -31.078  10.319   4.104  1.00  0.00           H
ATOM   2547  N   TRP A 315     -26.691  14.170   2.094  1.00  0.00           N
ATOM   2548  CA  TRP A 315     -25.837  14.300   0.935  1.00  0.00           C
ATOM   2549  C   TRP A 315     -26.586  13.921  -0.314  1.00  0.00           C
ATOM   2550  O   TRP A 315     -26.032  13.526  -1.389  1.00  0.00           O
ATOM   2551  CB  TRP A 315     -24.382  13.674   1.171  1.00  0.00           C
ATOM   2552  CG  TRP A 315     -23.476  13.837  -0.038  1.00  0.00           C
ATOM   2553  CD1 TRP A 315     -23.313  12.848  -1.038  1.00  0.00           C
ATOM   2554  CD2 TRP A 315     -22.909  15.040  -0.523  1.00  0.00           C
ATOM   2555  CE2 TRP A 315     -22.449  14.700  -1.833  1.00  0.00           C
ATOM   2556  CE3 TRP A 315     -22.796  16.312  -0.068  1.00  0.00           C
ATOM   2557  NE1 TRP A 315     -22.714  13.384  -2.088  1.00  0.00           N
ATOM   2558  CZ2 TRP A 315     -21.817  15.646  -2.589  1.00  0.00           C
ATOM   2559  CZ3 TRP A 315     -22.112  17.271  -0.854  1.00  0.00           C
ATOM   2560  CH2 TRP A 315     -21.638  16.975  -2.142  1.00  0.00           C
ATOM   2561  HN  TRP A 315     -27.118  15.037   2.336  1.00  0.00           H
ATOM   2562  HA  TRP A 315     -25.505  15.327   0.972  1.00  0.00           H
ATOM   2563  HB1 TRP A 315     -24.438  12.575   1.326  1.00  0.00           H
ATOM   2564  HB2 TRP A 315     -23.896  14.127   2.061  1.00  0.00           H
ATOM   2565  HD1 TRP A 315     -23.846  11.911  -0.957  1.00  0.00           H
ATOM   2566  HE1 TRP A 315     -22.248  12.925  -2.812  1.00  0.00           H
ATOM   2567  HE3 TRP A 315     -23.188  16.606   0.896  1.00  0.00           H
ATOM   2568  HZ2 TRP A 315     -21.344  15.428  -3.535  1.00  0.00           H
ATOM   2569  HZ3 TRP A 315     -22.214  18.307  -0.568  1.00  0.00           H
ATOM   2570  HH2 TRP A 315     -21.203  17.796  -2.693  1.00  0.00           H
ATOM   2571  N   SER A 316     -27.962  13.980  -0.300  1.00  0.00           N
ATOM   2572  CA  SER A 316     -28.782  13.630  -1.483  1.00  0.00           C
ATOM   2573  C   SER A 316     -29.014  14.958  -2.266  1.00  0.00           C
ATOM   2574  O   SER A 316     -29.433  16.048  -1.786  1.00  0.00           O
ATOM   2575  CB  SER A 316     -30.190  12.923  -1.168  1.00  0.00           C
ATOM   2576  OG  SER A 316     -30.943  12.529  -2.345  1.00  0.00           O
ATOM   2577  HN  SER A 316     -28.529  13.995   0.520  1.00  0.00           H
ATOM   2578  HA  SER A 316     -28.326  12.919  -2.155  1.00  0.00           H
ATOM   2579  HB1 SER A 316     -30.802  13.587  -0.520  1.00  0.00           H
ATOM   2580  HB2 SER A 316     -29.910  12.035  -0.562  1.00  0.00           H
ATOM   2581  HG1 SER A 316     -31.804  12.170  -2.119  1.00  0.00           H
ATOM   2582  N   CYS A 317     -28.820  14.978  -3.549  1.00  0.00           N
ATOM   2583  CA  CYS A 317     -29.072  16.150  -4.400  1.00  0.00           C
ATOM   2584  C   CYS A 317     -30.443  16.053  -5.012  1.00  0.00           C
ATOM   2585  O   CYS A 317     -30.700  16.746  -5.954  1.00  0.00           O
ATOM   2586  CB  CYS A 317     -27.941  16.219  -5.477  1.00  0.00           C
ATOM   2587  SG  CYS A 317     -28.044  17.738  -6.646  1.00  0.00           S
ATOM   2588  HN  CYS A 317     -28.301  14.268  -4.020  1.00  0.00           H
ATOM   2589  HA  CYS A 317     -28.955  17.035  -3.792  1.00  0.00           H
ATOM   2590  HB1 CYS A 317     -27.749  15.283  -6.045  1.00  0.00           H
ATOM   2591  HB2 CYS A 317     -27.058  16.306  -4.809  1.00  0.00           H
ATOM   2592  HG1 CYS A 317     -28.882  17.269  -7.557  1.00  0.00           H
ATOM   2593  N   GLU A 318     -31.324  15.161  -4.493  1.00  0.00           N
ATOM   2594  CA  GLU A 318     -32.642  14.943  -5.018  1.00  0.00           C
ATOM   2595  C   GLU A 318     -33.509  16.186  -5.111  1.00  0.00           C
ATOM   2596  O   GLU A 318     -34.029  16.524  -6.194  1.00  0.00           O
ATOM   2597  CB  GLU A 318     -33.341  13.716  -4.422  1.00  0.00           C
ATOM   2598  CG  GLU A 318     -33.844  13.911  -2.954  1.00  0.00           C
ATOM   2599  CD  GLU A 318     -34.302  12.703  -2.179  1.00  0.00           C
ATOM   2600  OE1 GLU A 318     -33.412  11.911  -1.682  1.00  0.00           O
ATOM   2601  OE2 GLU A 318     -35.522  12.459  -2.005  1.00  0.00           O
ATOM   2602  HN  GLU A 318     -31.040  14.446  -3.859  1.00  0.00           H
ATOM   2603  HA  GLU A 318     -32.516  14.678  -6.056  1.00  0.00           H
ATOM   2604  HB1 GLU A 318     -32.628  12.864  -4.440  1.00  0.00           H
ATOM   2605  HB2 GLU A 318     -34.179  13.367  -5.062  1.00  0.00           H
ATOM   2606  HG1 GLU A 318     -34.807  14.453  -3.068  1.00  0.00           H
ATOM   2607  HG2 GLU A 318     -33.197  14.550  -2.316  1.00  0.00           H
ATOM   2608  N   ALA A 319     -33.644  16.932  -4.008  1.00  0.00           N
ATOM   2609  CA  ALA A 319     -34.482  18.114  -3.894  1.00  0.00           C
ATOM   2610  C   ALA A 319     -33.933  19.294  -4.709  1.00  0.00           C
ATOM   2611  O   ALA A 319     -34.708  20.098  -5.263  1.00  0.00           O
ATOM   2612  CB  ALA A 319     -34.757  18.457  -2.413  1.00  0.00           C
ATOM   2613  HN  ALA A 319     -33.289  16.740  -3.097  1.00  0.00           H
ATOM   2614  HA  ALA A 319     -35.417  17.775  -4.314  1.00  0.00           H
ATOM   2615  HB1 ALA A 319     -35.157  17.557  -1.899  1.00  0.00           H
ATOM   2616  HB2 ALA A 319     -35.494  19.283  -2.315  1.00  0.00           H
ATOM   2617  HB3 ALA A 319     -33.831  18.815  -1.914  1.00  0.00           H
ATOM   2618  N   ILE A 320     -32.644  19.509  -4.731  1.00  0.00           N
ATOM   2619  CA  ILE A 320     -31.897  20.629  -5.303  1.00  0.00           C
ATOM   2620  C   ILE A 320     -32.015  20.782  -6.776  1.00  0.00           C
ATOM   2621  O   ILE A 320     -32.279  21.863  -7.309  1.00  0.00           O
ATOM   2622  CB  ILE A 320     -30.459  20.583  -4.893  1.00  0.00           C
ATOM   2623  CG1 ILE A 320     -30.272  20.664  -3.383  1.00  0.00           C
ATOM   2624  CG2 ILE A 320     -29.733  21.828  -5.497  1.00  0.00           C
ATOM   2625  CD  ILE A 320     -28.968  20.011  -2.847  1.00  0.00           C
ATOM   2626  HN  ILE A 320     -32.075  18.901  -4.182  1.00  0.00           H
ATOM   2627  HA  ILE A 320     -32.249  21.556  -4.875  1.00  0.00           H
ATOM   2628  HB  ILE A 320     -29.892  19.721  -5.305  1.00  0.00           H
ATOM   2629 1HG1 ILE A 320     -31.153  20.270  -2.834  1.00  0.00           H
ATOM   2630 2HG1 ILE A 320     -30.201  21.760  -3.211  1.00  0.00           H
ATOM   2631 1HG2 ILE A 320     -30.117  22.820  -5.178  1.00  0.00           H
ATOM   2632 2HG2 ILE A 320     -29.744  21.857  -6.609  1.00  0.00           H
ATOM   2633 3HG2 ILE A 320     -28.684  21.707  -5.149  1.00  0.00           H
ATOM   2634  HD1 ILE A 320     -29.158  18.917  -2.901  1.00  0.00           H
ATOM   2635  HD2 ILE A 320     -28.660  20.308  -1.823  1.00  0.00           H
ATOM   2636  HD3 ILE A 320     -28.195  20.105  -3.639  1.00  0.00           H
ATOM   2637  N   GLU A 321     -31.954  19.691  -7.486  1.00  0.00           N
ATOM   2638  CA  GLU A 321     -32.332  19.529  -8.890  1.00  0.00           C
ATOM   2639  C   GLU A 321     -33.714  19.830  -9.257  1.00  0.00           C
ATOM   2640  O   GLU A 321     -33.938  20.200 -10.449  1.00  0.00           O
ATOM   2641  CB  GLU A 321     -31.998  18.157  -9.470  1.00  0.00           C
ATOM   2642  CG  GLU A 321     -30.486  17.994  -9.929  1.00  0.00           C
ATOM   2643  CD  GLU A 321     -30.138  16.584 -10.464  1.00  0.00           C
ATOM   2644  OE1 GLU A 321     -29.265  15.866  -9.961  1.00  0.00           O
ATOM   2645  OE2 GLU A 321     -30.778  16.141 -11.500  1.00  0.00           O
ATOM   2646  HN  GLU A 321     -31.735  18.839  -7.017  1.00  0.00           H
ATOM   2647  HA  GLU A 321     -31.739  20.217  -9.475  1.00  0.00           H
ATOM   2648  HB1 GLU A 321     -32.663  17.855 -10.307  1.00  0.00           H
ATOM   2649  HB2 GLU A 321     -32.193  17.353  -8.728  1.00  0.00           H
ATOM   2650  HG1 GLU A 321     -29.911  18.221  -9.007  1.00  0.00           H
ATOM   2651  HG2 GLU A 321     -30.284  18.696 -10.765  1.00  0.00           H
ATOM   2652  N   GLN A 322     -34.782  19.690  -8.333  1.00  0.00           N
ATOM   2653  CA  GLN A 322     -36.205  19.973  -8.594  1.00  0.00           C
ATOM   2654  C   GLN A 322     -36.517  21.463  -8.592  1.00  0.00           C
ATOM   2655  O   GLN A 322     -37.326  22.004  -9.357  1.00  0.00           O
ATOM   2656  CB  GLN A 322     -37.039  19.524  -7.376  1.00  0.00           C
ATOM   2657  CG  GLN A 322     -37.088  18.029  -7.134  1.00  0.00           C
ATOM   2658  CD  GLN A 322     -36.930  17.195  -8.405  1.00  0.00           C
ATOM   2659  NE2 GLN A 322     -35.825  16.513  -8.630  1.00  0.00           N
ATOM   2660  OE1 GLN A 322     -37.879  17.113  -9.139  1.00  0.00           O
ATOM   2661  HN  GLN A 322     -34.707  19.346  -7.401  1.00  0.00           H
ATOM   2662  HA  GLN A 322     -36.646  19.563  -9.492  1.00  0.00           H
ATOM   2663  HB1 GLN A 322     -38.112  19.747  -7.560  1.00  0.00           H
ATOM   2664  HB2 GLN A 322     -36.785  20.093  -6.456  1.00  0.00           H
ATOM   2665  HG1 GLN A 322     -37.971  17.631  -6.591  1.00  0.00           H
ATOM   2666  HG2 GLN A 322     -36.284  17.748  -6.422  1.00  0.00           H
ATOM   2667 1HE2 GLN A 322     -35.751  16.182  -9.571  1.00  0.00           H
ATOM   2668 2HE2 GLN A 322     -35.128  16.610  -7.920  1.00  0.00           H
ATOM   2669  N   LYS A 323     -35.760  22.185  -7.749  1.00  0.00           N
ATOM   2670  CA  LYS A 323     -36.079  23.575  -7.427  1.00  0.00           C
ATOM   2671  C   LYS A 323     -35.038  24.540  -7.908  1.00  0.00           C
ATOM   2672  O   LYS A 323     -35.199  25.685  -7.600  1.00  0.00           O
ATOM   2673  CB  LYS A 323     -36.343  23.809  -5.900  1.00  0.00           C
ATOM   2674  CG  LYS A 323     -37.336  22.883  -5.157  1.00  0.00           C
ATOM   2675  CD  LYS A 323     -37.488  23.365  -3.719  1.00  0.00           C
ATOM   2676  CE  LYS A 323     -38.124  22.364  -2.714  1.00  0.00           C
ATOM   2677  NZ  LYS A 323     -39.595  22.255  -2.998  1.00  0.00           N
ATOM   2678  HN  LYS A 323     -35.177  21.740  -7.073  1.00  0.00           H
ATOM   2679  HA  LYS A 323     -36.982  23.897  -7.923  1.00  0.00           H
ATOM   2680  HB1 LYS A 323     -36.778  24.798  -5.641  1.00  0.00           H
ATOM   2681  HB2 LYS A 323     -35.344  23.700  -5.427  1.00  0.00           H
ATOM   2682  HG1 LYS A 323     -36.916  21.856  -5.206  1.00  0.00           H
ATOM   2683  HG2 LYS A 323     -38.320  22.919  -5.672  1.00  0.00           H
ATOM   2684  HD1 LYS A 323     -37.925  24.382  -3.627  1.00  0.00           H
ATOM   2685  HD2 LYS A 323     -36.468  23.538  -3.316  1.00  0.00           H
ATOM   2686  HE1 LYS A 323     -38.045  22.773  -1.683  1.00  0.00           H
ATOM   2687  HE2 LYS A 323     -37.782  21.312  -2.823  1.00  0.00           H
ATOM   2688  HZ1 LYS A 323     -40.018  23.181  -3.215  1.00  0.00           H
ATOM   2689  HZ2 LYS A 323     -40.117  21.922  -2.164  1.00  0.00           H
ATOM   2690  HZ3 LYS A 323     -39.837  21.578  -3.751  1.00  0.00           H
ATOM   2691  N   ALA A 324     -33.946  24.099  -8.576  1.00  0.00           N
ATOM   2692  CA  ALA A 324     -32.891  24.878  -8.964  1.00  0.00           C
ATOM   2693  C   ALA A 324     -33.309  25.941 -10.017  1.00  0.00           C
ATOM   2694  O   ALA A 324     -32.774  27.002 -10.086  1.00  0.00           O
ATOM   2695  CB  ALA A 324     -31.819  23.862  -9.572  1.00  0.00           C
ATOM   2696  HN  ALA A 324     -33.917  23.163  -8.918  1.00  0.00           H
ATOM   2697  HA  ALA A 324     -32.595  25.434  -8.087  1.00  0.00           H
ATOM   2698  HB1 ALA A 324     -32.203  23.270 -10.431  1.00  0.00           H
ATOM   2699  HB2 ALA A 324     -31.402  23.214  -8.772  1.00  0.00           H
ATOM   2700  HB3 ALA A 324     -31.033  24.495 -10.036  1.00  0.00           H
ATOM   2701  N   VAL A 325     -34.370  25.672 -10.917  1.00  0.00           N
ATOM   2702  CA  VAL A 325     -34.883  26.764 -11.805  1.00  0.00           C
ATOM   2703  C   VAL A 325     -35.384  27.988 -11.013  1.00  0.00           C
ATOM   2704  O   VAL A 325     -35.022  29.164 -11.239  1.00  0.00           O
ATOM   2705  CB  VAL A 325     -35.849  26.393 -12.916  1.00  0.00           C
ATOM   2706  CG1 VAL A 325     -35.938  27.485 -14.000  1.00  0.00           C
ATOM   2707  CG2 VAL A 325     -35.592  24.978 -13.498  1.00  0.00           C
ATOM   2708  HN  VAL A 325     -34.960  24.873 -10.829  1.00  0.00           H
ATOM   2709  HA  VAL A 325     -34.009  27.165 -12.296  1.00  0.00           H
ATOM   2710  HB  VAL A 325     -36.865  26.230 -12.495  1.00  0.00           H
ATOM   2711 1HG1 VAL A 325     -36.661  27.205 -14.795  1.00  0.00           H
ATOM   2712 2HG1 VAL A 325     -34.993  27.766 -14.512  1.00  0.00           H
ATOM   2713 3HG1 VAL A 325     -36.344  28.424 -13.567  1.00  0.00           H
ATOM   2714 1HG2 VAL A 325     -34.514  25.098 -13.737  1.00  0.00           H
ATOM   2715 2HG2 VAL A 325     -36.209  24.851 -14.414  1.00  0.00           H
ATOM   2716 3HG2 VAL A 325     -35.876  24.168 -12.793  1.00  0.00           H
ATOM   2717  N   TRP A 326     -36.199  27.638 -10.019  1.00  0.00           N
ATOM   2718  CA  TRP A 326     -36.904  28.525  -9.101  1.00  0.00           C
ATOM   2719  C   TRP A 326     -35.949  29.429  -8.325  1.00  0.00           C
ATOM   2720  O   TRP A 326     -35.994  30.660  -8.316  1.00  0.00           O
ATOM   2721  CB  TRP A 326     -37.854  27.678  -8.204  1.00  0.00           C
ATOM   2722  CG  TRP A 326     -38.638  28.412  -7.206  1.00  0.00           C
ATOM   2723  CD1 TRP A 326     -38.615  28.243  -5.823  1.00  0.00           C
ATOM   2724  CD2 TRP A 326     -39.927  29.125  -7.436  1.00  0.00           C
ATOM   2725  CE2 TRP A 326     -40.480  29.473  -6.243  1.00  0.00           C
ATOM   2726  CE3 TRP A 326     -40.593  29.565  -8.584  1.00  0.00           C
ATOM   2727  NE1 TRP A 326     -39.667  28.867  -5.257  1.00  0.00           N
ATOM   2728  CZ2 TRP A 326     -41.707  30.165  -6.100  1.00  0.00           C
ATOM   2729  CZ3 TRP A 326     -41.744  30.378  -8.494  1.00  0.00           C
ATOM   2730  CH2 TRP A 326     -42.362  30.654  -7.251  1.00  0.00           C
ATOM   2731  HN  TRP A 326     -36.445  26.699  -9.794  1.00  0.00           H
ATOM   2732  HA  TRP A 326     -37.511  29.227  -9.654  1.00  0.00           H
ATOM   2733  HB1 TRP A 326     -37.258  26.934  -7.635  1.00  0.00           H
ATOM   2734  HB2 TRP A 326     -38.585  27.115  -8.824  1.00  0.00           H
ATOM   2735  HD1 TRP A 326     -37.808  27.746  -5.305  1.00  0.00           H
ATOM   2736  HE1 TRP A 326     -39.610  29.225  -4.351  1.00  0.00           H
ATOM   2737  HE3 TRP A 326     -40.089  29.533  -9.538  1.00  0.00           H
ATOM   2738  HZ2 TRP A 326     -42.237  30.371  -5.181  1.00  0.00           H
ATOM   2739  HZ3 TRP A 326     -42.220  30.636  -9.429  1.00  0.00           H
ATOM   2740  HH2 TRP A 326     -43.352  31.080  -7.195  1.00  0.00           H
ATOM   2741  N   PHE A 327     -34.894  28.738  -7.726  1.00  0.00           N
ATOM   2742  CA  PHE A 327     -33.859  29.391  -7.040  1.00  0.00           C
ATOM   2743  C   PHE A 327     -33.055  30.411  -7.814  1.00  0.00           C
ATOM   2744  O   PHE A 327     -32.673  31.514  -7.404  1.00  0.00           O
ATOM   2745  CB  PHE A 327     -32.876  28.502  -6.366  1.00  0.00           C
ATOM   2746  CG  PHE A 327     -33.565  27.817  -5.141  1.00  0.00           C
ATOM   2747  CD1 PHE A 327     -34.610  28.350  -4.376  1.00  0.00           C
ATOM   2748  CD2 PHE A 327     -33.126  26.487  -4.857  1.00  0.00           C
ATOM   2749  CE1 PHE A 327     -35.173  27.677  -3.356  1.00  0.00           C
ATOM   2750  CE2 PHE A 327     -33.686  25.787  -3.738  1.00  0.00           C
ATOM   2751  CZ  PHE A 327     -34.666  26.441  -2.919  1.00  0.00           C
ATOM   2752  HN  PHE A 327     -34.916  27.746  -7.814  1.00  0.00           H
ATOM   2753  HA  PHE A 327     -34.332  30.028  -6.307  1.00  0.00           H
ATOM   2754  HB1 PHE A 327     -32.060  29.098  -5.903  1.00  0.00           H
ATOM   2755  HB2 PHE A 327     -32.498  27.701  -7.036  1.00  0.00           H
ATOM   2756  HD1 PHE A 327     -35.150  29.259  -4.599  1.00  0.00           H
ATOM   2757  HD2 PHE A 327     -32.303  26.000  -5.360  1.00  0.00           H
ATOM   2758  HE1 PHE A 327     -35.861  28.167  -2.683  1.00  0.00           H
ATOM   2759  HE2 PHE A 327     -33.398  24.801  -3.406  1.00  0.00           H
ATOM   2760  HZ  PHE A 327     -34.985  25.904  -2.038  1.00  0.00           H
HETATM 2761  N   HSD A 328     -32.620  30.012  -9.004  1.00  0.00           N
HETATM 2762  CA  HSD A 328     -31.793  30.832  -9.860  1.00  0.00           C
HETATM 2763  C   HSD A 328     -32.477  32.056 -10.350  1.00  0.00           C
HETATM 2764  O   HSD A 328     -32.005  33.238 -10.214  1.00  0.00           O
HETATM 2765  CB  HSD A 328     -31.336  30.077 -11.156  1.00  0.00           C
HETATM 2766  CG  HSD A 328     -30.412  28.872 -10.772  1.00  0.00           C
HETATM 2767  CD2 HSD A 328     -30.025  28.379  -9.622  1.00  0.00           C
HETATM 2768  ND1 HSD A 328     -29.585  28.365 -11.709  1.00  0.00           N
HETATM 2769  CE1 HSD A 328     -28.796  27.464 -11.032  1.00  0.00           C
HETATM 2770  NE2 HSD A 328     -28.976  27.417  -9.750  1.00  0.00           N
HETATM 2771  HN  HSD A 328     -32.899  29.093  -9.273  1.00  0.00           H
HETATM 2772  HA  HSD A 328     -30.961  31.202  -9.280  1.00  0.00           H
HETATM 2773  HB1 HSD A 328     -30.671  30.632 -11.852  1.00  0.00           H
HETATM 2774  HB2 HSD A 328     -32.249  29.726 -11.682  1.00  0.00           H
HETATM 2775  HD1 HSD A 328     -29.577  28.459 -12.704  1.00  0.00           H
HETATM 2776  HD2 HSD A 328     -30.348  28.539  -8.600  1.00  0.00           H
HETATM 2777  HE1 HSD A 328     -28.142  26.770 -11.562  1.00  0.00           H
ATOM   2778  N   ALA A 329     -33.701  31.826 -10.875  1.00  0.00           N
ATOM   2779  CA  ALA A 329     -34.603  32.826 -11.401  1.00  0.00           C
ATOM   2780  C   ALA A 329     -34.842  33.898 -10.335  1.00  0.00           C
ATOM   2781  O   ALA A 329     -34.739  35.071 -10.570  1.00  0.00           O
ATOM   2782  CB  ALA A 329     -35.937  32.174 -11.720  1.00  0.00           C
ATOM   2783  HN  ALA A 329     -34.044  30.923 -11.122  1.00  0.00           H
ATOM   2784  HA  ALA A 329     -34.189  33.312 -12.272  1.00  0.00           H
ATOM   2785  HB1 ALA A 329     -35.740  31.389 -12.482  1.00  0.00           H
ATOM   2786  HB2 ALA A 329     -36.681  32.906 -12.099  1.00  0.00           H
ATOM   2787  HB3 ALA A 329     -36.248  31.689 -10.771  1.00  0.00           H
ATOM   2788  N   VAL A 330     -35.207  33.482  -9.067  1.00  0.00           N
ATOM   2789  CA  VAL A 330     -35.460  34.295  -7.901  1.00  0.00           C
ATOM   2790  C   VAL A 330     -34.157  35.084  -7.527  1.00  0.00           C
ATOM   2791  O   VAL A 330     -34.193  36.308  -7.337  1.00  0.00           O
ATOM   2792  CB  VAL A 330     -36.102  33.576  -6.742  1.00  0.00           C
ATOM   2793  CG1 VAL A 330     -36.209  34.510  -5.504  1.00  0.00           C
ATOM   2794  CG2 VAL A 330     -37.546  33.064  -7.113  1.00  0.00           C
ATOM   2795  HN  VAL A 330     -35.083  32.523  -8.827  1.00  0.00           H
ATOM   2796  HA  VAL A 330     -36.162  35.048  -8.227  1.00  0.00           H
ATOM   2797  HB  VAL A 330     -35.415  32.727  -6.536  1.00  0.00           H
ATOM   2798 1HG1 VAL A 330     -36.940  35.320  -5.706  1.00  0.00           H
ATOM   2799 2HG1 VAL A 330     -35.213  34.916  -5.226  1.00  0.00           H
ATOM   2800 3HG1 VAL A 330     -36.582  33.942  -4.624  1.00  0.00           H
ATOM   2801 1HG2 VAL A 330     -37.486  32.456  -8.042  1.00  0.00           H
ATOM   2802 2HG2 VAL A 330     -38.241  33.927  -7.186  1.00  0.00           H
ATOM   2803 3HG2 VAL A 330     -37.987  32.386  -6.353  1.00  0.00           H
ATOM   2804  N   ALA A 331     -32.944  34.430  -7.586  1.00  0.00           N
ATOM   2805  CA  ALA A 331     -31.678  35.028  -7.382  1.00  0.00           C
ATOM   2806  C   ALA A 331     -31.510  36.124  -8.384  1.00  0.00           C
ATOM   2807  O   ALA A 331     -31.067  37.216  -7.985  1.00  0.00           O
ATOM   2808  CB  ALA A 331     -30.662  33.952  -7.507  1.00  0.00           C
ATOM   2809  HN  ALA A 331     -32.904  33.463  -7.826  1.00  0.00           H
ATOM   2810  HA  ALA A 331     -31.782  35.493  -6.413  1.00  0.00           H
ATOM   2811  HB1 ALA A 331     -29.643  34.203  -7.140  1.00  0.00           H
ATOM   2812  HB2 ALA A 331     -30.554  33.471  -8.502  1.00  0.00           H
ATOM   2813  HB3 ALA A 331     -30.973  33.128  -6.829  1.00  0.00           H
ATOM   2814  N   TRP A 332     -31.783  35.918  -9.742  1.00  0.00           N
ATOM   2815  CA  TRP A 332     -31.735  37.024 -10.729  1.00  0.00           C
ATOM   2816  C   TRP A 332     -32.702  38.158 -10.538  1.00  0.00           C
ATOM   2817  O   TRP A 332     -32.227  39.245 -10.608  1.00  0.00           O
ATOM   2818  CB  TRP A 332     -31.927  36.485 -12.181  1.00  0.00           C
ATOM   2819  CG  TRP A 332     -30.797  35.657 -12.657  1.00  0.00           C
ATOM   2820  CD1 TRP A 332     -30.856  34.286 -12.981  1.00  0.00           C
ATOM   2821  CD2 TRP A 332     -29.494  36.140 -13.050  1.00  0.00           C
ATOM   2822  CE2 TRP A 332     -28.751  34.998 -13.478  1.00  0.00           C
ATOM   2823  CE3 TRP A 332     -28.965  37.428 -13.037  1.00  0.00           C
ATOM   2824  NE1 TRP A 332     -29.604  33.967 -13.350  1.00  0.00           N
ATOM   2825  CZ2 TRP A 332     -27.438  35.073 -13.690  1.00  0.00           C
ATOM   2826  CZ3 TRP A 332     -27.644  37.492 -13.358  1.00  0.00           C
ATOM   2827  CH2 TRP A 332     -26.900  36.349 -13.696  1.00  0.00           C
ATOM   2828  HN  TRP A 332     -31.890  34.964 -10.012  1.00  0.00           H
ATOM   2829  HA  TRP A 332     -30.802  37.562 -10.796  1.00  0.00           H
ATOM   2830  HB1 TRP A 332     -32.090  37.162 -13.047  1.00  0.00           H
ATOM   2831  HB2 TRP A 332     -32.845  35.860 -12.126  1.00  0.00           H
ATOM   2832  HD1 TRP A 332     -31.679  33.670 -12.648  1.00  0.00           H
ATOM   2833  HE1 TRP A 332     -29.284  33.061 -13.516  1.00  0.00           H
ATOM   2834  HE3 TRP A 332     -29.513  38.345 -12.875  1.00  0.00           H
ATOM   2835  HZ2 TRP A 332     -26.839  34.176 -13.748  1.00  0.00           H
ATOM   2836  HZ3 TRP A 332     -27.086  38.413 -13.433  1.00  0.00           H
ATOM   2837  HH2 TRP A 332     -25.864  36.458 -13.979  1.00  0.00           H
ATOM   2838  N   GLY A 333     -34.022  37.877 -10.264  1.00  0.00           N
ATOM   2839  CA  GLY A 333     -35.014  39.042 -10.063  1.00  0.00           C
ATOM   2840  C   GLY A 333     -34.924  39.711  -8.773  1.00  0.00           C
ATOM   2841  O   GLY A 333     -35.384  40.805  -8.640  1.00  0.00           O
ATOM   2842  HN  GLY A 333     -34.292  36.917 -10.288  1.00  0.00           H
ATOM   2843  HA1 GLY A 333     -36.014  38.635 -10.101  1.00  0.00           H
ATOM   2844  HA2 GLY A 333     -34.989  39.815 -10.816  1.00  0.00           H
ATOM   2845  N   THR A 334     -34.287  39.198  -7.680  1.00  0.00           N
ATOM   2846  CA  THR A 334     -34.271  39.866  -6.371  1.00  0.00           C
ATOM   2847  C   THR A 334     -33.582  41.251  -6.403  1.00  0.00           C
ATOM   2848  O   THR A 334     -34.231  42.247  -6.002  1.00  0.00           O
ATOM   2849  CB  THR A 334     -33.673  38.960  -5.329  1.00  0.00           C
ATOM   2850  CG2 THR A 334     -33.666  39.590  -3.851  1.00  0.00           C
ATOM   2851  OG1 THR A 334     -34.451  37.839  -5.201  1.00  0.00           O
ATOM   2852  HN  THR A 334     -33.929  38.267  -7.664  1.00  0.00           H
ATOM   2853  HA  THR A 334     -35.300  40.058  -6.104  1.00  0.00           H
ATOM   2854  HB  THR A 334     -32.607  38.740  -5.555  1.00  0.00           H
ATOM   2855  HG1 THR A 334     -34.389  37.425  -6.066  1.00  0.00           H
ATOM   2856 1HG2 THR A 334     -34.674  39.855  -3.468  1.00  0.00           H
ATOM   2857 2HG2 THR A 334     -32.948  40.432  -3.747  1.00  0.00           H
ATOM   2858 3HG2 THR A 334     -33.248  38.850  -3.135  1.00  0.00           H
ATOM   2859  N   PRO A 335     -32.388  41.518  -6.954  1.00  0.00           N
ATOM   2860  CA  PRO A 335     -31.802  42.795  -7.080  1.00  0.00           C
ATOM   2861  C   PRO A 335     -32.485  43.566  -8.180  1.00  0.00           C
ATOM   2862  O   PRO A 335     -32.447  44.806  -8.243  1.00  0.00           O
ATOM   2863  CB  PRO A 335     -30.334  42.598  -7.245  1.00  0.00           C
ATOM   2864  CG  PRO A 335     -30.101  41.052  -7.329  1.00  0.00           C
ATOM   2865  CD  PRO A 335     -31.497  40.563  -7.572  1.00  0.00           C
ATOM   2866  HA  PRO A 335     -32.002  43.343  -6.172  1.00  0.00           H
ATOM   2867  HB1 PRO A 335     -29.762  43.141  -6.462  1.00  0.00           H
ATOM   2868  HB2 PRO A 335     -29.967  43.115  -8.157  1.00  0.00           H
ATOM   2869  HG1 PRO A 335     -29.421  40.691  -8.128  1.00  0.00           H
ATOM   2870  HG2 PRO A 335     -29.681  40.596  -6.408  1.00  0.00           H
ATOM   2871  HD1 PRO A 335     -31.668  40.684  -8.664  1.00  0.00           H
ATOM   2872  HD2 PRO A 335     -31.652  39.500  -7.289  1.00  0.00           H
ATOM   2873  N   GLY A 336     -33.312  42.862  -9.053  1.00  0.00           N
ATOM   2874  CA  GLY A 336     -34.214  43.508 -10.102  1.00  0.00           C
ATOM   2875  C   GLY A 336     -35.445  44.160  -9.554  1.00  0.00           C
ATOM   2876  O   GLY A 336     -35.810  45.230  -9.974  1.00  0.00           O
ATOM   2877  HN  GLY A 336     -33.326  41.882  -8.870  1.00  0.00           H
ATOM   2878  HA1 GLY A 336     -34.497  42.673 -10.724  1.00  0.00           H
ATOM   2879  HA2 GLY A 336     -33.702  44.230 -10.720  1.00  0.00           H
ATOM   2880  N   PHE A 337     -36.057  43.569  -8.473  1.00  0.00           N
ATOM   2881  CA  PHE A 337     -37.092  44.301  -7.768  1.00  0.00           C
ATOM   2882  C   PHE A 337     -36.441  45.511  -7.094  1.00  0.00           C
ATOM   2883  O   PHE A 337     -36.956  46.593  -7.176  1.00  0.00           O
ATOM   2884  CB  PHE A 337     -37.884  43.378  -6.782  1.00  0.00           C
ATOM   2885  CG  PHE A 337     -38.657  44.170  -5.745  1.00  0.00           C
ATOM   2886  CD1 PHE A 337     -39.932  44.682  -6.049  1.00  0.00           C
ATOM   2887  CD2 PHE A 337     -38.165  44.427  -4.436  1.00  0.00           C
ATOM   2888  CE1 PHE A 337     -40.731  45.045  -5.056  1.00  0.00           C
ATOM   2889  CE2 PHE A 337     -38.922  45.061  -3.431  1.00  0.00           C
ATOM   2890  CZ  PHE A 337     -40.275  45.273  -3.744  1.00  0.00           C
ATOM   2891  HN  PHE A 337     -35.785  42.637  -8.251  1.00  0.00           H
ATOM   2892  HA  PHE A 337     -37.721  44.690  -8.555  1.00  0.00           H
ATOM   2893  HB1 PHE A 337     -37.204  42.734  -6.186  1.00  0.00           H
ATOM   2894  HB2 PHE A 337     -38.536  42.668  -7.333  1.00  0.00           H
ATOM   2895  HD1 PHE A 337     -40.369  44.419  -7.000  1.00  0.00           H
ATOM   2896  HD2 PHE A 337     -37.151  44.154  -4.182  1.00  0.00           H
ATOM   2897  HE1 PHE A 337     -41.759  45.304  -5.266  1.00  0.00           H
ATOM   2898  HE2 PHE A 337     -38.472  45.023  -2.451  1.00  0.00           H
ATOM   2899  HZ  PHE A 337     -40.936  45.715  -3.014  1.00  0.00           H
ATOM   2900  N   LEU A 338     -35.316  45.361  -6.422  1.00  0.00           N
ATOM   2901  CA  LEU A 338     -34.851  46.489  -5.638  1.00  0.00           C
ATOM   2902  C   LEU A 338     -34.444  47.614  -6.527  1.00  0.00           C
ATOM   2903  O   LEU A 338     -34.791  48.815  -6.294  1.00  0.00           O
ATOM   2904  CB  LEU A 338     -33.645  46.144  -4.632  1.00  0.00           C
ATOM   2905  CG  LEU A 338     -33.874  44.906  -3.786  1.00  0.00           C
ATOM   2906  CD1 LEU A 338     -32.516  44.435  -3.285  1.00  0.00           C
ATOM   2907  CD2 LEU A 338     -34.781  45.007  -2.545  1.00  0.00           C
ATOM   2908  HN  LEU A 338     -34.794  44.512  -6.405  1.00  0.00           H
ATOM   2909  HA  LEU A 338     -35.697  46.820  -5.053  1.00  0.00           H
ATOM   2910  HB1 LEU A 338     -33.359  47.004  -3.990  1.00  0.00           H
ATOM   2911  HB2 LEU A 338     -32.680  45.997  -5.160  1.00  0.00           H
ATOM   2912  HG  LEU A 338     -34.308  44.155  -4.481  1.00  0.00           H
ATOM   2913 1HD1 LEU A 338     -31.838  44.267  -4.148  1.00  0.00           H
ATOM   2914 2HD1 LEU A 338     -32.600  43.451  -2.775  1.00  0.00           H
ATOM   2915 3HD1 LEU A 338     -32.065  45.126  -2.540  1.00  0.00           H
ATOM   2916 1HD2 LEU A 338     -34.724  44.049  -1.986  1.00  0.00           H
ATOM   2917 2HD2 LEU A 338     -35.833  45.260  -2.800  1.00  0.00           H
ATOM   2918 3HD2 LEU A 338     -34.326  45.834  -1.961  1.00  0.00           H
ATOM   2919  N   THR A 339     -33.734  47.356  -7.637  1.00  0.00           N
ATOM   2920  CA  THR A 339     -33.148  48.409  -8.612  1.00  0.00           C
ATOM   2921  C   THR A 339     -34.188  49.297  -9.183  1.00  0.00           C
ATOM   2922  O   THR A 339     -34.099  50.510  -9.225  1.00  0.00           O
ATOM   2923  CB  THR A 339     -32.358  47.833  -9.818  1.00  0.00           C
ATOM   2924  CG2 THR A 339     -30.898  47.570  -9.447  1.00  0.00           C
ATOM   2925  OG1 THR A 339     -32.961  46.651 -10.219  1.00  0.00           O
ATOM   2926  HN  THR A 339     -33.637  46.380  -7.815  1.00  0.00           H
ATOM   2927  HA  THR A 339     -32.468  49.027  -8.043  1.00  0.00           H
ATOM   2928  HB  THR A 339     -32.391  48.408 -10.769  1.00  0.00           H
ATOM   2929  HG1 THR A 339     -32.526  45.953  -9.726  1.00  0.00           H
ATOM   2930 1HG2 THR A 339     -30.384  47.109 -10.317  1.00  0.00           H
ATOM   2931 2HG2 THR A 339     -30.766  47.125  -8.438  1.00  0.00           H
ATOM   2932 3HG2 THR A 339     -30.417  48.569  -9.525  1.00  0.00           H
ATOM   2933  N   VAL A 340     -35.270  48.671  -9.741  1.00  0.00           N
ATOM   2934  CA  VAL A 340     -36.489  49.307 -10.173  1.00  0.00           C
ATOM   2935  C   VAL A 340     -37.198  50.113  -9.099  1.00  0.00           C
ATOM   2936  O   VAL A 340     -37.566  51.262  -9.350  1.00  0.00           O
ATOM   2937  CB  VAL A 340     -37.401  48.362 -10.969  1.00  0.00           C
ATOM   2938  CG1 VAL A 340     -38.577  49.111 -11.530  1.00  0.00           C
ATOM   2939  CG2 VAL A 340     -36.603  47.759 -12.142  1.00  0.00           C
ATOM   2940  HN  VAL A 340     -35.350  47.679  -9.810  1.00  0.00           H
ATOM   2941  HA  VAL A 340     -36.091  50.033 -10.867  1.00  0.00           H
ATOM   2942  HB  VAL A 340     -37.894  47.611 -10.316  1.00  0.00           H
ATOM   2943 1HG1 VAL A 340     -39.186  49.510 -10.690  1.00  0.00           H
ATOM   2944 2HG1 VAL A 340     -39.255  48.346 -11.964  1.00  0.00           H
ATOM   2945 3HG1 VAL A 340     -38.305  49.861 -12.302  1.00  0.00           H
ATOM   2946 1HG2 VAL A 340     -36.318  48.513 -12.908  1.00  0.00           H
ATOM   2947 2HG2 VAL A 340     -37.184  47.064 -12.786  1.00  0.00           H
ATOM   2948 3HG2 VAL A 340     -35.662  47.267 -11.817  1.00  0.00           H
ATOM   2949  N   MET A 341     -37.362  49.581  -7.874  1.00  0.00           N
ATOM   2950  CA  MET A 341     -37.989  50.327  -6.759  1.00  0.00           C
ATOM   2951  C   MET A 341     -37.159  51.585  -6.479  1.00  0.00           C
ATOM   2952  O   MET A 341     -37.676  52.682  -6.310  1.00  0.00           O
ATOM   2953  CB  MET A 341     -38.006  49.413  -5.428  1.00  0.00           C
ATOM   2954  CG  MET A 341     -39.100  48.435  -5.228  1.00  0.00           C
ATOM   2955  SD  MET A 341     -40.698  49.003  -5.213  1.00  0.00           S
ATOM   2956  CE  MET A 341     -40.559  50.026  -3.658  1.00  0.00           C
ATOM   2957  HN  MET A 341     -37.062  48.680  -7.568  1.00  0.00           H
ATOM   2958  HA  MET A 341     -39.021  50.605  -6.917  1.00  0.00           H
ATOM   2959  HB1 MET A 341     -37.897  50.000  -4.492  1.00  0.00           H
ATOM   2960  HB2 MET A 341     -37.104  48.766  -5.468  1.00  0.00           H
ATOM   2961  HG1 MET A 341     -38.971  47.667  -4.436  1.00  0.00           H
ATOM   2962  HG2 MET A 341     -38.983  47.738  -6.086  1.00  0.00           H
ATOM   2963  HE1 MET A 341     -39.962  49.502  -2.881  1.00  0.00           H
ATOM   2964  HE2 MET A 341     -41.596  50.200  -3.301  1.00  0.00           H
ATOM   2965  HE3 MET A 341     -40.162  51.040  -3.878  1.00  0.00           H
ATOM   2966  N   LEU A 342     -35.815  51.409  -6.543  1.00  0.00           N
ATOM   2967  CA  LEU A 342     -34.744  52.459  -6.390  1.00  0.00           C
ATOM   2968  C   LEU A 342     -34.900  53.550  -7.391  1.00  0.00           C
ATOM   2969  O   LEU A 342     -34.931  54.724  -7.015  1.00  0.00           O
ATOM   2970  CB  LEU A 342     -33.412  51.803  -6.159  1.00  0.00           C
ATOM   2971  CG  LEU A 342     -32.166  52.720  -6.189  1.00  0.00           C
ATOM   2972  CD1 LEU A 342     -32.200  53.881  -5.091  1.00  0.00           C
ATOM   2973  CD2 LEU A 342     -30.912  51.912  -5.956  1.00  0.00           C
ATOM   2974  HN  LEU A 342     -35.407  50.511  -6.690  1.00  0.00           H
ATOM   2975  HA  LEU A 342     -35.002  52.856  -5.419  1.00  0.00           H
ATOM   2976  HB1 LEU A 342     -33.242  51.110  -7.012  1.00  0.00           H
ATOM   2977  HB2 LEU A 342     -33.361  51.196  -5.231  1.00  0.00           H
ATOM   2978  HG  LEU A 342     -32.055  53.269  -7.147  1.00  0.00           H
ATOM   2979 1HD1 LEU A 342     -32.528  53.515  -4.095  1.00  0.00           H
ATOM   2980 2HD1 LEU A 342     -32.893  54.646  -5.503  1.00  0.00           H
ATOM   2981 3HD1 LEU A 342     -31.174  54.306  -5.097  1.00  0.00           H
ATOM   2982 1HD2 LEU A 342     -30.709  51.109  -6.697  1.00  0.00           H
ATOM   2983 2HD2 LEU A 342     -31.182  51.422  -4.997  1.00  0.00           H
ATOM   2984 3HD2 LEU A 342     -29.999  52.506  -5.734  1.00  0.00           H
ATOM   2985  N   LEU A 343     -35.198  53.157  -8.635  1.00  0.00           N
ATOM   2986  CA  LEU A 343     -35.505  53.999  -9.732  1.00  0.00           C
ATOM   2987  C   LEU A 343     -36.735  54.798  -9.491  1.00  0.00           C
ATOM   2988  O   LEU A 343     -36.780  56.041  -9.665  1.00  0.00           O
ATOM   2989  CB  LEU A 343     -35.495  53.256 -11.123  1.00  0.00           C
ATOM   2990  CG  LEU A 343     -35.678  54.184 -12.317  1.00  0.00           C
ATOM   2991  CD1 LEU A 343     -34.544  55.286 -12.313  1.00  0.00           C
ATOM   2992  CD2 LEU A 343     -35.385  53.431 -13.593  1.00  0.00           C
ATOM   2993  HN  LEU A 343     -35.049  52.199  -8.868  1.00  0.00           H
ATOM   2994  HA  LEU A 343     -34.623  54.623  -9.724  1.00  0.00           H
ATOM   2995  HB1 LEU A 343     -36.267  52.463 -11.217  1.00  0.00           H
ATOM   2996  HB2 LEU A 343     -34.502  52.783 -11.282  1.00  0.00           H
ATOM   2997  HG  LEU A 343     -36.727  54.546 -12.346  1.00  0.00           H
ATOM   2998 1HD1 LEU A 343     -33.557  54.876 -12.012  1.00  0.00           H
ATOM   2999 2HD1 LEU A 343     -34.912  56.015 -11.560  1.00  0.00           H
ATOM   3000 3HD1 LEU A 343     -34.490  55.869 -13.257  1.00  0.00           H
ATOM   3001 1HD2 LEU A 343     -35.328  54.092 -14.484  1.00  0.00           H
ATOM   3002 2HD2 LEU A 343     -36.217  52.700 -13.667  1.00  0.00           H
ATOM   3003 3HD2 LEU A 343     -34.425  52.892 -13.438  1.00  0.00           H
ATOM   3004  N   ALA A 344     -37.817  54.313  -8.941  1.00  0.00           N
ATOM   3005  CA  ALA A 344     -38.962  55.047  -8.566  1.00  0.00           C
ATOM   3006  C   ALA A 344     -38.679  56.046  -7.473  1.00  0.00           C
ATOM   3007  O   ALA A 344     -39.176  57.164  -7.540  1.00  0.00           O
ATOM   3008  CB  ALA A 344     -40.021  54.041  -8.203  1.00  0.00           C
ATOM   3009  HN  ALA A 344     -37.862  53.318  -8.992  1.00  0.00           H
ATOM   3010  HA  ALA A 344     -39.234  55.630  -9.433  1.00  0.00           H
ATOM   3011  HB1 ALA A 344     -41.051  54.449  -8.118  1.00  0.00           H
ATOM   3012  HB2 ALA A 344     -39.778  53.573  -7.225  1.00  0.00           H
ATOM   3013  HB3 ALA A 344     -40.045  53.208  -8.937  1.00  0.00           H
ATOM   3014  N   MET A 345     -37.861  55.645  -6.525  1.00  0.00           N
ATOM   3015  CA  MET A 345     -37.331  56.532  -5.554  1.00  0.00           C
ATOM   3016  C   MET A 345     -36.471  57.771  -6.118  1.00  0.00           C
ATOM   3017  O   MET A 345     -36.437  58.877  -5.636  1.00  0.00           O
ATOM   3018  CB  MET A 345     -36.666  55.679  -4.421  1.00  0.00           C
ATOM   3019  CG  MET A 345     -37.630  54.712  -3.613  1.00  0.00           C
ATOM   3020  SD  MET A 345     -39.137  55.515  -2.967  1.00  0.00           S
ATOM   3021  CE  MET A 345     -40.009  53.932  -2.873  1.00  0.00           C
ATOM   3022  HN  MET A 345     -37.430  54.748  -6.464  1.00  0.00           H
ATOM   3023  HA  MET A 345     -38.225  56.966  -5.132  1.00  0.00           H
ATOM   3024  HB1 MET A 345     -36.199  56.407  -3.723  1.00  0.00           H
ATOM   3025  HB2 MET A 345     -35.883  55.076  -4.928  1.00  0.00           H
ATOM   3026  HG1 MET A 345     -37.111  54.190  -2.781  1.00  0.00           H
ATOM   3027  HG2 MET A 345     -37.845  53.919  -4.360  1.00  0.00           H
ATOM   3028  HE1 MET A 345     -41.086  54.036  -2.620  1.00  0.00           H
ATOM   3029  HE2 MET A 345     -39.638  53.198  -2.126  1.00  0.00           H
ATOM   3030  HE3 MET A 345     -39.984  53.428  -3.863  1.00  0.00           H
ATOM   3031  N   ASN A 346     -35.658  57.428  -7.154  1.00  0.00           N
ATOM   3032  CA  ASN A 346     -34.842  58.201  -7.995  1.00  0.00           C
ATOM   3033  C   ASN A 346     -33.589  58.528  -7.325  1.00  0.00           C
ATOM   3034  O   ASN A 346     -32.822  59.368  -7.779  1.00  0.00           O
ATOM   3035  CB  ASN A 346     -35.730  59.405  -8.537  1.00  0.00           C
ATOM   3036  CG  ASN A 346     -35.295  59.738  -9.933  1.00  0.00           C
ATOM   3037  ND2 ASN A 346     -35.721  60.960 -10.364  1.00  0.00           N
ATOM   3038  OD1 ASN A 346     -34.745  58.996 -10.723  1.00  0.00           O
ATOM   3039  HN  ASN A 346     -35.641  56.443  -7.312  1.00  0.00           H
ATOM   3040  HA  ASN A 346     -34.630  57.521  -8.807  1.00  0.00           H
ATOM   3041  HB1 ASN A 346     -35.532  60.241  -7.831  1.00  0.00           H
ATOM   3042  HB2 ASN A 346     -36.801  59.112  -8.521  1.00  0.00           H
ATOM   3043 1HD2 ASN A 346     -36.117  61.540  -9.652  1.00  0.00           H
ATOM   3044 2HD2 ASN A 346     -35.808  61.011 -11.359  1.00  0.00           H
ATOM   3045  N   LYS A 347     -33.195  57.944  -6.177  1.00  0.00           N
ATOM   3046  CA  LYS A 347     -31.979  58.280  -5.435  1.00  0.00           C
ATOM   3047  C   LYS A 347     -30.735  57.642  -6.097  1.00  0.00           C
ATOM   3048  O   LYS A 347     -30.168  56.666  -5.609  1.00  0.00           O
ATOM   3049  CB  LYS A 347     -32.117  57.582  -4.040  1.00  0.00           C
ATOM   3050  CG  LYS A 347     -33.297  57.878  -3.127  1.00  0.00           C
ATOM   3051  CD  LYS A 347     -33.190  59.209  -2.304  1.00  0.00           C
ATOM   3052  CE  LYS A 347     -34.382  59.398  -1.272  1.00  0.00           C
ATOM   3053  NZ  LYS A 347     -34.091  60.594  -0.480  1.00  0.00           N
ATOM   3054  HN  LYS A 347     -33.860  57.306  -5.795  1.00  0.00           H
ATOM   3055  HA  LYS A 347     -31.951  59.356  -5.350  1.00  0.00           H
ATOM   3056  HB1 LYS A 347     -31.142  57.728  -3.528  1.00  0.00           H
ATOM   3057  HB2 LYS A 347     -32.267  56.488  -4.171  1.00  0.00           H
ATOM   3058  HG1 LYS A 347     -33.501  57.081  -2.380  1.00  0.00           H
ATOM   3059  HG2 LYS A 347     -34.205  57.941  -3.765  1.00  0.00           H
ATOM   3060  HD1 LYS A 347     -33.129  60.112  -2.949  1.00  0.00           H
ATOM   3061  HD2 LYS A 347     -32.190  59.186  -1.823  1.00  0.00           H
ATOM   3062  HE1 LYS A 347     -34.369  58.510  -0.604  1.00  0.00           H
ATOM   3063  HE2 LYS A 347     -35.318  59.531  -1.855  1.00  0.00           H
ATOM   3064  HZ1 LYS A 347     -34.658  61.416  -0.769  1.00  0.00           H
ATOM   3065  HZ2 LYS A 347     -33.121  60.895  -0.256  1.00  0.00           H
ATOM   3066  HZ3 LYS A 347     -34.500  60.439   0.463  1.00  0.00           H
ATOM   3067  N   VAL A 348     -30.317  58.234  -7.224  1.00  0.00           N
ATOM   3068  CA  VAL A 348     -29.091  58.010  -7.914  1.00  0.00           C
ATOM   3069  C   VAL A 348     -28.072  59.023  -7.491  1.00  0.00           C
ATOM   3070  O   VAL A 348     -28.212  60.244  -7.617  1.00  0.00           O
ATOM   3071  CB  VAL A 348     -29.063  58.098  -9.480  1.00  0.00           C
ATOM   3072  CG1 VAL A 348     -27.823  57.511 -10.060  1.00  0.00           C
ATOM   3073  CG2 VAL A 348     -30.313  57.314 -10.001  1.00  0.00           C
ATOM   3074  HN  VAL A 348     -30.947  58.848  -7.692  1.00  0.00           H
ATOM   3075  HA  VAL A 348     -28.752  57.004  -7.713  1.00  0.00           H
ATOM   3076  HB  VAL A 348     -29.081  59.154  -9.822  1.00  0.00           H
ATOM   3077 1HG1 VAL A 348     -27.830  57.554 -11.170  1.00  0.00           H
ATOM   3078 2HG1 VAL A 348     -27.880  56.408  -9.943  1.00  0.00           H
ATOM   3079 3HG1 VAL A 348     -26.934  57.985  -9.592  1.00  0.00           H
ATOM   3080 1HG2 VAL A 348     -30.213  56.238  -9.749  1.00  0.00           H
ATOM   3081 2HG2 VAL A 348     -30.460  57.561 -11.074  1.00  0.00           H
ATOM   3082 3HG2 VAL A 348     -31.189  57.617  -9.387  1.00  0.00           H
ATOM   3083  N   GLU A 349     -26.855  58.657  -7.088  1.00  0.00           N
ATOM   3084  CA  GLU A 349     -25.896  59.585  -6.470  1.00  0.00           C
ATOM   3085  C   GLU A 349     -24.532  59.543  -7.275  1.00  0.00           C
ATOM   3086  O   GLU A 349     -24.256  58.494  -7.811  1.00  0.00           O
ATOM   3087  CB  GLU A 349     -25.803  59.393  -4.942  1.00  0.00           C
ATOM   3088  CG  GLU A 349     -27.018  60.054  -4.196  1.00  0.00           C
ATOM   3089  CD  GLU A 349     -27.016  59.873  -2.704  1.00  0.00           C
ATOM   3090  OE1 GLU A 349     -26.275  60.658  -2.034  1.00  0.00           O
ATOM   3091  OE2 GLU A 349     -27.940  59.140  -2.207  1.00  0.00           O
ATOM   3092  HN  GLU A 349     -26.565  57.703  -7.103  1.00  0.00           H
ATOM   3093  HA  GLU A 349     -26.083  60.650  -6.472  1.00  0.00           H
ATOM   3094  HB1 GLU A 349     -24.800  59.745  -4.620  1.00  0.00           H
ATOM   3095  HB2 GLU A 349     -25.837  58.311  -4.692  1.00  0.00           H
ATOM   3096  HG1 GLU A 349     -27.937  59.546  -4.558  1.00  0.00           H
ATOM   3097  HG2 GLU A 349     -27.196  61.124  -4.433  1.00  0.00           H
ATOM   3098  N   GLY A 350     -23.867  60.695  -7.573  1.00  0.00           N
ATOM   3099  CA  GLY A 350     -22.678  60.691  -8.441  1.00  0.00           C
ATOM   3100  C   GLY A 350     -21.361  60.369  -7.801  1.00  0.00           C
ATOM   3101  O   GLY A 350     -21.319  59.880  -6.676  1.00  0.00           O
ATOM   3102  HN  GLY A 350     -24.086  61.598  -7.211  1.00  0.00           H
ATOM   3103  HA1 GLY A 350     -22.504  61.670  -8.862  1.00  0.00           H
ATOM   3104  HA2 GLY A 350     -22.848  60.080  -9.316  1.00  0.00           H
ATOM   3105  N   ASP A 351     -20.261  60.793  -8.499  1.00  0.00           N
ATOM   3106  CA  ASP A 351     -19.020  60.917  -7.794  1.00  0.00           C
ATOM   3107  C   ASP A 351     -18.133  61.972  -8.542  1.00  0.00           C
ATOM   3108  O   ASP A 351     -18.297  62.258  -9.693  1.00  0.00           O
ATOM   3109  CB  ASP A 351     -18.295  59.491  -7.658  1.00  0.00           C
ATOM   3110  CG  ASP A 351     -17.166  59.330  -6.661  1.00  0.00           C
ATOM   3111  OD1 ASP A 351     -16.549  58.282  -6.574  1.00  0.00           O
ATOM   3112  OD2 ASP A 351     -16.833  60.359  -6.068  1.00  0.00           O
ATOM   3113  HN  ASP A 351     -20.293  61.178  -9.418  1.00  0.00           H
ATOM   3114  HA  ASP A 351     -19.333  61.345  -6.853  1.00  0.00           H
ATOM   3115  HB1 ASP A 351     -18.074  58.935  -8.594  1.00  0.00           H
ATOM   3116  HB2 ASP A 351     -19.124  58.926  -7.180  1.00  0.00           H
ATOM   3117  N   ASN A 352     -17.115  62.526  -7.871  1.00  0.00           N
ATOM   3118  CA  ASN A 352     -16.222  63.512  -8.374  1.00  0.00           C
ATOM   3119  C   ASN A 352     -14.738  63.137  -8.083  1.00  0.00           C
ATOM   3120  O   ASN A 352     -13.849  63.856  -8.366  1.00  0.00           O
ATOM   3121  CB  ASN A 352     -16.741  64.861  -7.616  1.00  0.00           C
ATOM   3122  CG  ASN A 352     -16.536  65.117  -6.099  1.00  0.00           C
ATOM   3123  ND2 ASN A 352     -16.837  66.364  -5.508  1.00  0.00           N
ATOM   3124  OD1 ASN A 352     -16.022  64.288  -5.425  1.00  0.00           O
ATOM   3125  HN  ASN A 352     -17.015  62.276  -6.911  1.00  0.00           H
ATOM   3126  HA  ASN A 352     -16.376  63.627  -9.437  1.00  0.00           H
ATOM   3127  HB1 ASN A 352     -17.822  65.019  -7.821  1.00  0.00           H
ATOM   3128  HB2 ASN A 352     -16.361  65.778  -8.114  1.00  0.00           H
ATOM   3129 1HD2 ASN A 352     -16.496  66.517  -4.581  1.00  0.00           H
ATOM   3130 2HD2 ASN A 352     -17.025  67.164  -6.079  1.00  0.00           H
ATOM   3131  N   ILE A 353     -14.485  61.990  -7.398  1.00  0.00           N
ATOM   3132  CA  ILE A 353     -13.155  61.489  -7.156  1.00  0.00           C
ATOM   3133  C   ILE A 353     -12.914  60.336  -8.213  1.00  0.00           C
ATOM   3134  O   ILE A 353     -12.441  60.609  -9.300  1.00  0.00           O
ATOM   3135  CB  ILE A 353     -12.914  60.957  -5.783  1.00  0.00           C
ATOM   3136  CG1 ILE A 353     -12.984  62.186  -4.832  1.00  0.00           C
ATOM   3137  CG2 ILE A 353     -11.542  60.305  -5.736  1.00  0.00           C
ATOM   3138  CD  ILE A 353     -13.868  61.829  -3.567  1.00  0.00           C
ATOM   3139  HN  ILE A 353     -15.172  61.333  -7.098  1.00  0.00           H
ATOM   3140  HA  ILE A 353     -12.387  62.232  -7.313  1.00  0.00           H
ATOM   3141  HB  ILE A 353     -13.686  60.192  -5.554  1.00  0.00           H
ATOM   3142 1HG1 ILE A 353     -13.417  63.053  -5.376  1.00  0.00           H
ATOM   3143 2HG1 ILE A 353     -11.969  62.448  -4.465  1.00  0.00           H
ATOM   3144 1HG2 ILE A 353     -11.482  59.329  -6.264  1.00  0.00           H
ATOM   3145 2HG2 ILE A 353     -11.200  60.095  -4.699  1.00  0.00           H
ATOM   3146 3HG2 ILE A 353     -10.750  60.951  -6.172  1.00  0.00           H
ATOM   3147  HD1 ILE A 353     -13.408  60.986  -3.008  1.00  0.00           H
ATOM   3148  HD2 ILE A 353     -14.930  61.566  -3.763  1.00  0.00           H
ATOM   3149  HD3 ILE A 353     -13.917  62.633  -2.803  1.00  0.00           H
ATOM   3150  N   SER A 354     -13.403  59.081  -7.955  1.00  0.00           N
ATOM   3151  CA  SER A 354     -13.350  58.038  -8.986  1.00  0.00           C
ATOM   3152  C   SER A 354     -14.119  58.422 -10.213  1.00  0.00           C
ATOM   3153  O   SER A 354     -13.616  58.245 -11.306  1.00  0.00           O
ATOM   3154  CB  SER A 354     -13.698  56.623  -8.605  1.00  0.00           C
ATOM   3155  OG  SER A 354     -15.163  56.471  -8.323  1.00  0.00           O
ATOM   3156  HN  SER A 354     -13.838  58.935  -7.070  1.00  0.00           H
ATOM   3157  HA  SER A 354     -12.328  57.938  -9.322  1.00  0.00           H
ATOM   3158  HB1 SER A 354     -13.035  56.285  -7.780  1.00  0.00           H
ATOM   3159  HB2 SER A 354     -13.564  55.964  -9.489  1.00  0.00           H
ATOM   3160  HG1 SER A 354     -15.334  56.977  -7.525  1.00  0.00           H
ATOM   3161  N   GLY A 355     -15.302  59.034 -10.139  1.00  0.00           N
ATOM   3162  CA  GLY A 355     -16.183  59.468 -11.166  1.00  0.00           C
ATOM   3163  C   GLY A 355     -16.948  58.348 -11.802  1.00  0.00           C
ATOM   3164  O   GLY A 355     -17.188  58.474 -12.987  1.00  0.00           O
ATOM   3165  HN  GLY A 355     -15.634  59.140  -9.206  1.00  0.00           H
ATOM   3166  HA1 GLY A 355     -15.596  59.785 -12.015  1.00  0.00           H
ATOM   3167  HA2 GLY A 355     -16.910  60.203 -10.849  1.00  0.00           H
ATOM   3168  N   VAL A 356     -17.319  57.318 -11.053  1.00  0.00           N
ATOM   3169  CA  VAL A 356     -18.257  56.430 -11.556  1.00  0.00           C
ATOM   3170  C   VAL A 356     -19.431  56.636 -10.569  1.00  0.00           C
ATOM   3171  O   VAL A 356     -19.203  56.681  -9.338  1.00  0.00           O
ATOM   3172  CB  VAL A 356     -17.778  55.018 -11.574  1.00  0.00           C
ATOM   3173  CG1 VAL A 356     -18.908  54.129 -12.088  1.00  0.00           C
ATOM   3174  CG2 VAL A 356     -16.533  54.840 -12.499  1.00  0.00           C
ATOM   3175  HN  VAL A 356     -17.112  57.195 -10.086  1.00  0.00           H
ATOM   3176  HA  VAL A 356     -18.595  56.717 -12.541  1.00  0.00           H
ATOM   3177  HB  VAL A 356     -17.532  54.699 -10.539  1.00  0.00           H
ATOM   3178 1HG1 VAL A 356     -18.504  53.109 -11.913  1.00  0.00           H
ATOM   3179 2HG1 VAL A 356     -19.155  54.186 -13.170  1.00  0.00           H
ATOM   3180 3HG1 VAL A 356     -19.933  54.154 -11.660  1.00  0.00           H
ATOM   3181 1HG2 VAL A 356     -16.742  55.409 -13.430  1.00  0.00           H
ATOM   3182 2HG2 VAL A 356     -16.428  53.753 -12.706  1.00  0.00           H
ATOM   3183 3HG2 VAL A 356     -15.609  55.281 -12.068  1.00  0.00           H
ATOM   3184  N   CYS A 357     -20.613  56.686 -11.008  1.00  0.00           N
ATOM   3185  CA  CYS A 357     -21.770  56.899 -10.152  1.00  0.00           C
ATOM   3186  C   CYS A 357     -22.183  55.715  -9.216  1.00  0.00           C
ATOM   3187  O   CYS A 357     -22.216  54.500  -9.569  1.00  0.00           O
ATOM   3188  CB  CYS A 357     -22.948  57.264 -10.982  1.00  0.00           C
ATOM   3189  SG  CYS A 357     -22.664  58.807 -12.041  1.00  0.00           S
ATOM   3190  HN  CYS A 357     -20.840  56.647 -11.977  1.00  0.00           H
ATOM   3191  HA  CYS A 357     -21.572  57.774  -9.552  1.00  0.00           H
ATOM   3192  HB1 CYS A 357     -23.785  57.501 -10.291  1.00  0.00           H
ATOM   3193  HB2 CYS A 357     -23.340  56.568 -11.754  1.00  0.00           H
ATOM   3194  N   PHE A 358     -22.461  55.986  -7.924  1.00  0.00           N
ATOM   3195  CA  PHE A 358     -22.476  55.022  -6.867  1.00  0.00           C
ATOM   3196  C   PHE A 358     -23.187  55.542  -5.618  1.00  0.00           C
ATOM   3197  O   PHE A 358     -23.344  56.738  -5.318  1.00  0.00           O
ATOM   3198  CB  PHE A 358     -21.027  54.574  -6.532  1.00  0.00           C
ATOM   3199  CG  PHE A 358     -20.960  53.468  -5.533  1.00  0.00           C
ATOM   3200  CD1 PHE A 358     -21.112  52.112  -5.832  1.00  0.00           C
ATOM   3201  CD2 PHE A 358     -20.694  53.803  -4.187  1.00  0.00           C
ATOM   3202  CE1 PHE A 358     -21.137  51.104  -4.839  1.00  0.00           C
ATOM   3203  CE2 PHE A 358     -20.601  52.864  -3.204  1.00  0.00           C
ATOM   3204  CZ  PHE A 358     -20.925  51.503  -3.504  1.00  0.00           C
ATOM   3205  HN  PHE A 358     -22.536  56.933  -7.618  1.00  0.00           H
ATOM   3206  HA  PHE A 358     -23.130  54.215  -7.159  1.00  0.00           H
ATOM   3207  HB1 PHE A 358     -20.275  55.356  -6.290  1.00  0.00           H
ATOM   3208  HB2 PHE A 358     -20.589  54.189  -7.477  1.00  0.00           H
ATOM   3209  HD1 PHE A 358     -21.246  51.764  -6.846  1.00  0.00           H
ATOM   3210  HD2 PHE A 358     -20.640  54.855  -3.946  1.00  0.00           H
ATOM   3211  HE1 PHE A 358     -21.266  50.040  -4.977  1.00  0.00           H
ATOM   3212  HE2 PHE A 358     -20.381  53.100  -2.173  1.00  0.00           H
ATOM   3213  HZ  PHE A 358     -20.732  50.743  -2.761  1.00  0.00           H
ATOM   3214  N   VAL A 359     -23.774  54.584  -4.815  1.00  0.00           N
ATOM   3215  CA  VAL A 359     -24.663  54.885  -3.676  1.00  0.00           C
ATOM   3216  C   VAL A 359     -23.950  55.782  -2.640  1.00  0.00           C
ATOM   3217  O   VAL A 359     -22.815  55.539  -2.253  1.00  0.00           O
ATOM   3218  CB  VAL A 359     -25.258  53.619  -3.065  1.00  0.00           C
ATOM   3219  CG1 VAL A 359     -25.714  53.657  -1.580  1.00  0.00           C
ATOM   3220  CG2 VAL A 359     -26.482  53.078  -3.922  1.00  0.00           C
ATOM   3221  HN  VAL A 359     -23.565  53.610  -4.856  1.00  0.00           H
ATOM   3222  HA  VAL A 359     -25.501  55.488  -3.992  1.00  0.00           H
ATOM   3223  HB  VAL A 359     -24.395  52.920  -3.039  1.00  0.00           H
ATOM   3224 1HG1 VAL A 359     -24.895  53.902  -0.871  1.00  0.00           H
ATOM   3225 2HG1 VAL A 359     -26.049  52.640  -1.285  1.00  0.00           H
ATOM   3226 3HG1 VAL A 359     -26.637  54.230  -1.350  1.00  0.00           H
ATOM   3227 1HG2 VAL A 359     -26.658  51.992  -3.763  1.00  0.00           H
ATOM   3228 2HG2 VAL A 359     -26.398  53.392  -4.984  1.00  0.00           H
ATOM   3229 3HG2 VAL A 359     -27.457  53.544  -3.661  1.00  0.00           H
ATOM   3230  N   GLY A 360     -24.657  56.920  -2.195  1.00  0.00           N
ATOM   3231  CA  GLY A 360     -24.305  57.799  -1.128  1.00  0.00           C
ATOM   3232  C   GLY A 360     -23.190  58.762  -1.499  1.00  0.00           C
ATOM   3233  O   GLY A 360     -21.996  58.435  -1.369  1.00  0.00           O
ATOM   3234  HN  GLY A 360     -25.606  56.954  -2.499  1.00  0.00           H
ATOM   3235  HA1 GLY A 360     -23.959  57.165  -0.326  1.00  0.00           H
ATOM   3236  HA2 GLY A 360     -25.100  58.426  -0.753  1.00  0.00           H
ATOM   3237  N   LEU A 361     -23.581  59.957  -1.916  1.00  0.00           N
ATOM   3238  CA  LEU A 361     -22.682  61.126  -2.133  1.00  0.00           C
ATOM   3239  C   LEU A 361     -22.842  61.986  -0.900  1.00  0.00           C
ATOM   3240  O   LEU A 361     -21.860  62.479  -0.350  1.00  0.00           O
ATOM   3241  CB  LEU A 361     -22.883  61.786  -3.449  1.00  0.00           C
ATOM   3242  CG  LEU A 361     -21.819  62.864  -3.773  1.00  0.00           C
ATOM   3243  CD1 LEU A 361     -21.649  63.004  -5.254  1.00  0.00           C
ATOM   3244  CD2 LEU A 361     -22.137  64.227  -3.209  1.00  0.00           C
ATOM   3245  HN  LEU A 361     -24.551  60.128  -2.069  1.00  0.00           H
ATOM   3246  HA  LEU A 361     -21.688  60.728  -1.993  1.00  0.00           H
ATOM   3247  HB1 LEU A 361     -23.933  62.089  -3.656  1.00  0.00           H
ATOM   3248  HB2 LEU A 361     -22.592  60.959  -4.131  1.00  0.00           H
ATOM   3249  HG  LEU A 361     -20.826  62.584  -3.359  1.00  0.00           H
ATOM   3250 1HD1 LEU A 361     -22.562  63.300  -5.814  1.00  0.00           H
ATOM   3251 2HD1 LEU A 361     -21.246  62.063  -5.687  1.00  0.00           H
ATOM   3252 3HD1 LEU A 361     -20.866  63.755  -5.494  1.00  0.00           H
ATOM   3253 1HD2 LEU A 361     -22.438  64.320  -2.143  1.00  0.00           H
ATOM   3254 2HD2 LEU A 361     -23.046  64.554  -3.757  1.00  0.00           H
ATOM   3255 3HD2 LEU A 361     -21.263  64.891  -3.386  1.00  0.00           H
ATOM   3256  N   TYR A 362     -24.084  62.353  -0.591  1.00  0.00           N
ATOM   3257  CA  TYR A 362     -24.340  63.109   0.616  1.00  0.00           C
ATOM   3258  C   TYR A 362     -25.618  62.703   1.260  1.00  0.00           C
ATOM   3259  O   TYR A 362     -25.645  62.780   2.470  1.00  0.00           O
ATOM   3260  CB  TYR A 362     -24.228  64.631   0.398  1.00  0.00           C
ATOM   3261  CG  TYR A 362     -24.457  65.509   1.687  1.00  0.00           C
ATOM   3262  CD1 TYR A 362     -23.510  65.747   2.713  1.00  0.00           C
ATOM   3263  CD2 TYR A 362     -25.699  66.179   1.841  1.00  0.00           C
ATOM   3264  CE1 TYR A 362     -23.661  66.799   3.578  1.00  0.00           C
ATOM   3265  CE2 TYR A 362     -25.961  67.117   2.829  1.00  0.00           C
ATOM   3266  CZ  TYR A 362     -24.901  67.434   3.768  1.00  0.00           C
ATOM   3267  OH  TYR A 362     -24.968  68.385   4.823  1.00  0.00           O
ATOM   3268  HN  TYR A 362     -24.804  61.898  -1.110  1.00  0.00           H
ATOM   3269  HA  TYR A 362     -23.574  62.986   1.367  1.00  0.00           H
ATOM   3270  HB1 TYR A 362     -25.009  64.819  -0.369  1.00  0.00           H
ATOM   3271  HB2 TYR A 362     -23.259  64.931  -0.056  1.00  0.00           H
ATOM   3272  HD1 TYR A 362     -22.547  65.259   2.693  1.00  0.00           H
ATOM   3273  HD2 TYR A 362     -26.414  65.986   1.055  1.00  0.00           H
ATOM   3274  HE1 TYR A 362     -22.825  67.006   4.231  1.00  0.00           H
ATOM   3275  HE2 TYR A 362     -26.926  67.597   2.765  1.00  0.00           H
ATOM   3276  HH  TYR A 362     -25.874  68.696   4.895  1.00  0.00           H
ATOM   3277  N   ASP A 363     -26.599  62.159   0.552  1.00  0.00           N
ATOM   3278  CA  ASP A 363     -27.870  61.700   1.094  1.00  0.00           C
ATOM   3279  C   ASP A 363     -27.695  60.289   1.555  1.00  0.00           C
ATOM   3280  O   ASP A 363     -26.734  59.611   1.214  1.00  0.00           O
ATOM   3281  CB  ASP A 363     -28.948  61.800  -0.058  1.00  0.00           C
ATOM   3282  CG  ASP A 363     -30.306  61.285   0.348  1.00  0.00           C
ATOM   3283  OD1 ASP A 363     -31.079  60.872  -0.529  1.00  0.00           O
ATOM   3284  OD2 ASP A 363     -30.761  61.414   1.506  1.00  0.00           O
ATOM   3285  HN  ASP A 363     -26.488  62.185  -0.437  1.00  0.00           H
ATOM   3286  HA  ASP A 363     -28.218  62.222   1.973  1.00  0.00           H
ATOM   3287  HB1 ASP A 363     -28.592  61.254  -0.959  1.00  0.00           H
ATOM   3288  HB2 ASP A 363     -28.889  62.886  -0.285  1.00  0.00           H
ATOM   3289  N   LEU A 364     -28.475  59.776   2.540  1.00  0.00           N
ATOM   3290  CA  LEU A 364     -28.330  58.570   3.284  1.00  0.00           C
ATOM   3291  C   LEU A 364     -29.535  57.641   3.113  1.00  0.00           C
ATOM   3292  O   LEU A 364     -29.472  56.457   3.457  1.00  0.00           O
ATOM   3293  CB  LEU A 364     -28.121  58.809   4.789  1.00  0.00           C
ATOM   3294  CG  LEU A 364     -26.899  59.613   5.180  1.00  0.00           C
ATOM   3295  CD1 LEU A 364     -27.105  60.221   6.619  1.00  0.00           C
ATOM   3296  CD2 LEU A 364     -25.645  58.882   5.212  1.00  0.00           C
ATOM   3297  HN  LEU A 364     -29.217  60.391   2.797  1.00  0.00           H
ATOM   3298  HA  LEU A 364     -27.511  57.981   2.901  1.00  0.00           H
ATOM   3299  HB1 LEU A 364     -28.265  57.840   5.312  1.00  0.00           H
ATOM   3300  HB2 LEU A 364     -28.984  59.455   5.061  1.00  0.00           H
ATOM   3301  HG  LEU A 364     -26.876  60.539   4.565  1.00  0.00           H
ATOM   3302 1HD1 LEU A 364     -27.128  59.310   7.256  1.00  0.00           H
ATOM   3303 2HD1 LEU A 364     -28.024  60.828   6.766  1.00  0.00           H
ATOM   3304 3HD1 LEU A 364     -26.319  60.934   6.949  1.00  0.00           H
ATOM   3305 1HD2 LEU A 364     -25.754  57.915   5.747  1.00  0.00           H
ATOM   3306 2HD2 LEU A 364     -24.877  59.472   5.757  1.00  0.00           H
ATOM   3307 3HD2 LEU A 364     -25.196  58.597   4.237  1.00  0.00           H
ATOM   3308  N   ASP A 365     -30.593  58.112   2.498  1.00  0.00           N
ATOM   3309  CA  ASP A 365     -31.870  57.378   2.289  1.00  0.00           C
ATOM   3310  C   ASP A 365     -31.734  56.051   1.543  1.00  0.00           C
ATOM   3311  O   ASP A 365     -32.038  54.958   2.032  1.00  0.00           O
ATOM   3312  CB  ASP A 365     -33.077  58.171   1.596  1.00  0.00           C
ATOM   3313  CG  ASP A 365     -33.703  59.219   2.501  1.00  0.00           C
ATOM   3314  OD1 ASP A 365     -34.749  59.714   2.020  1.00  0.00           O
ATOM   3315  OD2 ASP A 365     -33.375  59.337   3.704  1.00  0.00           O
ATOM   3316  HN  ASP A 365     -30.472  59.041   2.158  1.00  0.00           H
ATOM   3317  HA  ASP A 365     -32.245  57.045   3.246  1.00  0.00           H
ATOM   3318  HB1 ASP A 365     -33.853  57.386   1.463  1.00  0.00           H
ATOM   3319  HB2 ASP A 365     -32.770  58.568   0.606  1.00  0.00           H
ATOM   3320  N   ALA A 366     -31.075  56.103   0.313  1.00  0.00           N
ATOM   3321  CA  ALA A 366     -30.819  54.959  -0.495  1.00  0.00           C
ATOM   3322  C   ALA A 366     -29.790  53.994   0.099  1.00  0.00           C
ATOM   3323  O   ALA A 366     -30.033  52.787   0.162  1.00  0.00           O
ATOM   3324  CB  ALA A 366     -30.439  55.203  -1.954  1.00  0.00           C
ATOM   3325  HN  ALA A 366     -30.681  56.941  -0.056  1.00  0.00           H
ATOM   3326  HA  ALA A 366     -31.693  54.327  -0.530  1.00  0.00           H
ATOM   3327  HB1 ALA A 366     -29.472  55.694  -2.197  1.00  0.00           H
ATOM   3328  HB2 ALA A 366     -31.227  55.886  -2.336  1.00  0.00           H
ATOM   3329  HB3 ALA A 366     -30.499  54.215  -2.458  1.00  0.00           H
ATOM   3330  N   SER A 367     -28.736  54.547   0.744  1.00  0.00           N
ATOM   3331  CA  SER A 367     -27.863  53.683   1.554  1.00  0.00           C
ATOM   3332  C   SER A 367     -28.497  52.876   2.725  1.00  0.00           C
ATOM   3333  O   SER A 367     -28.343  51.668   2.876  1.00  0.00           O
ATOM   3334  CB  SER A 367     -26.711  54.583   2.104  1.00  0.00           C
ATOM   3335  OG  SER A 367     -25.887  55.135   1.115  1.00  0.00           O
ATOM   3336  HN  SER A 367     -28.570  55.528   0.676  1.00  0.00           H
ATOM   3337  HA  SER A 367     -27.497  52.927   0.874  1.00  0.00           H
ATOM   3338  HB1 SER A 367     -26.117  53.919   2.768  1.00  0.00           H
ATOM   3339  HB2 SER A 367     -27.179  55.364   2.740  1.00  0.00           H
ATOM   3340  HG1 SER A 367     -26.255  55.996   0.903  1.00  0.00           H
ATOM   3341  N   ARG A 368     -29.299  53.483   3.591  1.00  0.00           N
ATOM   3342  CA  ARG A 368     -30.015  52.829   4.580  1.00  0.00           C
ATOM   3343  C   ARG A 368     -30.956  51.627   4.198  1.00  0.00           C
ATOM   3344  O   ARG A 368     -31.022  50.624   4.895  1.00  0.00           O
ATOM   3345  CB  ARG A 368     -30.971  53.867   5.301  1.00  0.00           C
ATOM   3346  CG  ARG A 368     -30.146  54.826   6.177  1.00  0.00           C
ATOM   3347  CD  ARG A 368     -30.892  56.101   6.576  1.00  0.00           C
ATOM   3348  NE  ARG A 368     -30.010  56.851   7.522  1.00  0.00           N
ATOM   3349  CZ  ARG A 368     -30.258  58.110   7.778  1.00  0.00           C
ATOM   3350  NH1 ARG A 368     -31.332  58.717   7.249  1.00  0.00           N
ATOM   3351  NH2 ARG A 368     -29.403  58.768   8.524  1.00  0.00           N
ATOM   3352  HN  ARG A 368     -29.331  54.480   3.607  1.00  0.00           H
ATOM   3353  HA  ARG A 368     -29.335  52.438   5.322  1.00  0.00           H
ATOM   3354  HB1 ARG A 368     -31.681  53.400   6.016  1.00  0.00           H
ATOM   3355  HB2 ARG A 368     -31.478  54.569   4.605  1.00  0.00           H
ATOM   3356  HG1 ARG A 368     -29.239  55.030   5.570  1.00  0.00           H
ATOM   3357  HG2 ARG A 368     -29.789  54.301   7.089  1.00  0.00           H
ATOM   3358  HD1 ARG A 368     -31.898  55.937   7.017  1.00  0.00           H
ATOM   3359  HD2 ARG A 368     -30.982  56.668   5.624  1.00  0.00           H
ATOM   3360  HE  ARG A 368     -29.121  56.504   7.825  1.00  0.00           H
ATOM   3361 1HH1 ARG A 368     -32.054  58.249   6.739  1.00  0.00           H
ATOM   3362 2HH1 ARG A 368     -31.532  59.615   7.640  1.00  0.00           H
ATOM   3363 1HH2 ARG A 368     -28.647  58.290   8.968  1.00  0.00           H
ATOM   3364 2HH2 ARG A 368     -29.405  59.767   8.581  1.00  0.00           H
ATOM   3365  N   TYR A 369     -31.773  51.844   3.197  1.00  0.00           N
ATOM   3366  CA  TYR A 369     -32.955  50.958   2.911  1.00  0.00           C
ATOM   3367  C   TYR A 369     -32.795  50.088   1.724  1.00  0.00           C
ATOM   3368  O   TYR A 369     -33.582  49.146   1.613  1.00  0.00           O
ATOM   3369  CB  TYR A 369     -34.202  51.858   2.598  1.00  0.00           C
ATOM   3370  CG  TYR A 369     -34.591  53.035   3.598  1.00  0.00           C
ATOM   3371  CD1 TYR A 369     -35.070  54.276   3.032  1.00  0.00           C
ATOM   3372  CD2 TYR A 369     -34.591  52.912   4.991  1.00  0.00           C
ATOM   3373  CE1 TYR A 369     -35.428  55.323   3.902  1.00  0.00           C
ATOM   3374  CE2 TYR A 369     -34.956  53.907   5.841  1.00  0.00           C
ATOM   3375  CZ  TYR A 369     -35.327  55.124   5.300  1.00  0.00           C
ATOM   3376  OH  TYR A 369     -35.870  56.047   6.204  1.00  0.00           O
ATOM   3377  HN  TYR A 369     -31.794  52.758   2.799  1.00  0.00           H
ATOM   3378  HA  TYR A 369     -33.187  50.238   3.681  1.00  0.00           H
ATOM   3379  HB1 TYR A 369     -35.105  51.216   2.540  1.00  0.00           H
ATOM   3380  HB2 TYR A 369     -34.068  52.413   1.645  1.00  0.00           H
ATOM   3381  HD1 TYR A 369     -35.131  54.369   1.958  1.00  0.00           H
ATOM   3382  HD2 TYR A 369     -34.337  51.957   5.427  1.00  0.00           H
ATOM   3383  HE1 TYR A 369     -35.787  56.300   3.612  1.00  0.00           H
ATOM   3384  HE2 TYR A 369     -34.946  53.758   6.909  1.00  0.00           H
ATOM   3385  HH  TYR A 369     -35.778  55.747   7.111  1.00  0.00           H
ATOM   3386  N   PHE A 370     -31.849  50.427   0.833  1.00  0.00           N
ATOM   3387  CA  PHE A 370     -31.549  49.702  -0.429  1.00  0.00           C
ATOM   3388  C   PHE A 370     -30.224  48.981  -0.396  1.00  0.00           C
ATOM   3389  O   PHE A 370     -30.162  47.872  -0.902  1.00  0.00           O
ATOM   3390  CB  PHE A 370     -31.616  50.612  -1.638  1.00  0.00           C
ATOM   3391  CG  PHE A 370     -33.140  50.787  -1.792  1.00  0.00           C
ATOM   3392  CD1 PHE A 370     -33.806  51.878  -1.313  1.00  0.00           C
ATOM   3393  CD2 PHE A 370     -33.846  49.733  -2.440  1.00  0.00           C
ATOM   3394  CE1 PHE A 370     -35.076  52.163  -1.724  1.00  0.00           C
ATOM   3395  CE2 PHE A 370     -35.220  49.865  -2.598  1.00  0.00           C
ATOM   3396  CZ  PHE A 370     -35.839  51.136  -2.386  1.00  0.00           C
ATOM   3397  HN  PHE A 370     -31.287  51.215   1.070  1.00  0.00           H
ATOM   3398  HA  PHE A 370     -32.250  48.900  -0.611  1.00  0.00           H
ATOM   3399  HB1 PHE A 370     -31.209  50.038  -2.499  1.00  0.00           H
ATOM   3400  HB2 PHE A 370     -30.913  51.459  -1.488  1.00  0.00           H
ATOM   3401  HD1 PHE A 370     -33.224  52.607  -0.771  1.00  0.00           H
ATOM   3402  HD2 PHE A 370     -33.265  48.865  -2.713  1.00  0.00           H
ATOM   3403  HE1 PHE A 370     -35.422  53.149  -1.449  1.00  0.00           H
ATOM   3404  HE2 PHE A 370     -35.775  49.012  -2.959  1.00  0.00           H
ATOM   3405  HZ  PHE A 370     -36.862  51.343  -2.664  1.00  0.00           H
ATOM   3406  N   VAL A 371     -29.228  49.588   0.302  1.00  0.00           N
ATOM   3407  CA  VAL A 371     -28.017  48.842   0.627  1.00  0.00           C
ATOM   3408  C   VAL A 371     -28.198  48.139   1.970  1.00  0.00           C
ATOM   3409  O   VAL A 371     -28.345  46.920   1.976  1.00  0.00           O
ATOM   3410  CB  VAL A 371     -26.710  49.608   0.511  1.00  0.00           C
ATOM   3411  CG1 VAL A 371     -25.585  48.578   0.810  1.00  0.00           C
ATOM   3412  CG2 VAL A 371     -26.655  50.095  -0.889  1.00  0.00           C
ATOM   3413  HN  VAL A 371     -29.329  50.541   0.574  1.00  0.00           H
ATOM   3414  HA  VAL A 371     -27.877  48.005  -0.040  1.00  0.00           H
ATOM   3415  HB  VAL A 371     -26.689  50.435   1.253  1.00  0.00           H
ATOM   3416 1HG1 VAL A 371     -25.769  47.686   0.173  1.00  0.00           H
ATOM   3417 2HG1 VAL A 371     -25.597  48.246   1.871  1.00  0.00           H
ATOM   3418 3HG1 VAL A 371     -24.574  48.986   0.595  1.00  0.00           H
ATOM   3419 1HG2 VAL A 371     -27.427  50.867  -1.100  1.00  0.00           H
ATOM   3420 2HG2 VAL A 371     -26.778  49.299  -1.653  1.00  0.00           H
ATOM   3421 3HG2 VAL A 371     -25.641  50.485  -1.121  1.00  0.00           H
ATOM   3422  N   LEU A 372     -28.157  48.859   3.112  1.00  0.00           N
ATOM   3423  CA  LEU A 372     -28.040  48.165   4.420  1.00  0.00           C
ATOM   3424  C   LEU A 372     -29.244  47.272   4.843  1.00  0.00           C
ATOM   3425  O   LEU A 372     -29.141  46.137   5.234  1.00  0.00           O
ATOM   3426  CB  LEU A 372     -27.674  49.248   5.417  1.00  0.00           C
ATOM   3427  CG  LEU A 372     -26.223  49.765   5.247  1.00  0.00           C
ATOM   3428  CD1 LEU A 372     -26.086  51.209   5.800  1.00  0.00           C
ATOM   3429  CD2 LEU A 372     -25.225  48.869   5.977  1.00  0.00           C
ATOM   3430  HN  LEU A 372     -28.083  49.853   3.121  1.00  0.00           H
ATOM   3431  HA  LEU A 372     -27.192  47.498   4.399  1.00  0.00           H
ATOM   3432  HB1 LEU A 372     -27.769  48.854   6.451  1.00  0.00           H
ATOM   3433  HB2 LEU A 372     -28.353  50.127   5.390  1.00  0.00           H
ATOM   3434  HG  LEU A 372     -25.989  49.817   4.162  1.00  0.00           H
ATOM   3435 1HD1 LEU A 372     -26.497  51.999   5.135  1.00  0.00           H
ATOM   3436 2HD1 LEU A 372     -25.018  51.482   5.942  1.00  0.00           H
ATOM   3437 3HD1 LEU A 372     -26.514  51.265   6.823  1.00  0.00           H
ATOM   3438 1HD2 LEU A 372     -24.153  49.108   5.808  1.00  0.00           H
ATOM   3439 2HD2 LEU A 372     -25.532  47.807   5.860  1.00  0.00           H
ATOM   3440 3HD2 LEU A 372     -25.364  48.978   7.074  1.00  0.00           H
ATOM   3441  N   LEU A 373     -30.547  47.733   4.759  1.00  0.00           N
ATOM   3442  CA  LEU A 373     -31.666  46.884   5.192  1.00  0.00           C
ATOM   3443  C   LEU A 373     -31.908  45.512   4.475  1.00  0.00           C
ATOM   3444  O   LEU A 373     -31.986  44.522   5.205  1.00  0.00           O
ATOM   3445  CB  LEU A 373     -32.957  47.789   5.188  1.00  0.00           C
ATOM   3446  CG  LEU A 373     -34.372  47.258   5.163  1.00  0.00           C
ATOM   3447  CD1 LEU A 373     -34.494  46.413   6.446  1.00  0.00           C
ATOM   3448  CD2 LEU A 373     -35.422  48.297   5.025  1.00  0.00           C
ATOM   3449  HN  LEU A 373     -30.740  48.701   4.618  1.00  0.00           H
ATOM   3450  HA  LEU A 373     -31.487  46.662   6.234  1.00  0.00           H
ATOM   3451  HB1 LEU A 373     -32.728  48.400   4.288  1.00  0.00           H
ATOM   3452  HB2 LEU A 373     -32.869  48.550   5.991  1.00  0.00           H
ATOM   3453  HG  LEU A 373     -34.343  46.522   4.331  1.00  0.00           H
ATOM   3454 1HD1 LEU A 373     -34.730  47.071   7.309  1.00  0.00           H
ATOM   3455 2HD1 LEU A 373     -33.517  45.930   6.664  1.00  0.00           H
ATOM   3456 3HD1 LEU A 373     -35.212  45.627   6.126  1.00  0.00           H
ATOM   3457 1HD2 LEU A 373     -35.270  48.994   5.876  1.00  0.00           H
ATOM   3458 2HD2 LEU A 373     -36.423  47.815   5.025  1.00  0.00           H
ATOM   3459 3HD2 LEU A 373     -35.277  48.900   4.103  1.00  0.00           H
ATOM   3460  N   PRO A 374     -31.861  45.373   3.163  1.00  0.00           N
ATOM   3461  CA  PRO A 374     -31.727  44.124   2.480  1.00  0.00           C
ATOM   3462  C   PRO A 374     -30.609  43.246   2.971  1.00  0.00           C
ATOM   3463  O   PRO A 374     -30.871  42.017   3.122  1.00  0.00           O
ATOM   3464  CB  PRO A 374     -31.531  44.516   1.020  1.00  0.00           C
ATOM   3465  CG  PRO A 374     -32.507  45.647   0.813  1.00  0.00           C
ATOM   3466  CD  PRO A 374     -32.392  46.360   2.207  1.00  0.00           C
ATOM   3467  HA  PRO A 374     -32.645  43.582   2.655  1.00  0.00           H
ATOM   3468  HB1 PRO A 374     -31.728  43.599   0.427  1.00  0.00           H
ATOM   3469  HB2 PRO A 374     -30.551  45.024   0.894  1.00  0.00           H
ATOM   3470  HG1 PRO A 374     -32.175  46.346   0.017  1.00  0.00           H
ATOM   3471  HG2 PRO A 374     -33.533  45.249   0.662  1.00  0.00           H
ATOM   3472  HD1 PRO A 374     -31.639  47.160   2.036  1.00  0.00           H
ATOM   3473  HD2 PRO A 374     -33.398  46.691   2.544  1.00  0.00           H
ATOM   3474  N   LEU A 375     -29.349  43.765   3.140  1.00  0.00           N
ATOM   3475  CA  LEU A 375     -28.214  43.020   3.483  1.00  0.00           C
ATOM   3476  C   LEU A 375     -28.309  42.496   4.881  1.00  0.00           C
ATOM   3477  O   LEU A 375     -27.944  41.314   5.116  1.00  0.00           O
ATOM   3478  CB  LEU A 375     -26.869  43.860   3.307  1.00  0.00           C
ATOM   3479  CG  LEU A 375     -26.403  44.092   1.808  1.00  0.00           C
ATOM   3480  CD1 LEU A 375     -25.122  44.836   1.779  1.00  0.00           C
ATOM   3481  CD2 LEU A 375     -26.100  42.723   1.138  1.00  0.00           C
ATOM   3482  HN  LEU A 375     -29.304  44.744   2.958  1.00  0.00           H
ATOM   3483  HA  LEU A 375     -28.187  42.131   2.871  1.00  0.00           H
ATOM   3484  HB1 LEU A 375     -26.109  43.258   3.849  1.00  0.00           H
ATOM   3485  HB2 LEU A 375     -26.908  44.855   3.802  1.00  0.00           H
ATOM   3486  HG  LEU A 375     -27.207  44.628   1.259  1.00  0.00           H
ATOM   3487 1HD1 LEU A 375     -24.737  45.094   0.769  1.00  0.00           H
ATOM   3488 2HD1 LEU A 375     -24.360  44.266   2.353  1.00  0.00           H
ATOM   3489 3HD1 LEU A 375     -25.304  45.839   2.220  1.00  0.00           H
ATOM   3490 1HD2 LEU A 375     -25.837  42.787   0.062  1.00  0.00           H
ATOM   3491 2HD2 LEU A 375     -27.091  42.223   1.089  1.00  0.00           H
ATOM   3492 3HD2 LEU A 375     -25.417  42.070   1.722  1.00  0.00           H
ATOM   3493  N   CYS A 376     -28.757  43.313   5.844  1.00  0.00           N
ATOM   3494  CA  CYS A 376     -29.040  42.939   7.200  1.00  0.00           C
ATOM   3495  C   CYS A 376     -30.108  41.814   7.281  1.00  0.00           C
ATOM   3496  O   CYS A 376     -29.901  40.835   8.001  1.00  0.00           O
ATOM   3497  CB  CYS A 376     -29.386  43.979   8.224  1.00  0.00           C
ATOM   3498  SG  CYS A 376     -28.146  45.304   8.241  1.00  0.00           S
ATOM   3499  HN  CYS A 376     -28.873  44.283   5.642  1.00  0.00           H
ATOM   3500  HA  CYS A 376     -28.143  42.482   7.593  1.00  0.00           H
ATOM   3501  HB1 CYS A 376     -29.460  43.491   9.220  1.00  0.00           H
ATOM   3502  HB2 CYS A 376     -30.369  44.438   7.986  1.00  0.00           H
ATOM   3503  HG1 CYS A 376     -28.620  45.796   7.106  1.00  0.00           H
ATOM   3504  N   LEU A 377     -31.199  41.861   6.466  1.00  0.00           N
ATOM   3505  CA  LEU A 377     -32.124  40.728   6.322  1.00  0.00           C
ATOM   3506  C   LEU A 377     -31.490  39.417   5.776  1.00  0.00           C
ATOM   3507  O   LEU A 377     -31.348  38.429   6.472  1.00  0.00           O
ATOM   3508  CB  LEU A 377     -33.375  41.136   5.477  1.00  0.00           C
ATOM   3509  CG  LEU A 377     -34.587  40.077   5.277  1.00  0.00           C
ATOM   3510  CD1 LEU A 377     -34.278  39.152   4.065  1.00  0.00           C
ATOM   3511  CD2 LEU A 377     -35.033  39.427   6.617  1.00  0.00           C
ATOM   3512  HN  LEU A 377     -31.296  42.661   5.878  1.00  0.00           H
ATOM   3513  HA  LEU A 377     -32.451  40.566   7.339  1.00  0.00           H
ATOM   3514  HB1 LEU A 377     -33.002  41.452   4.479  1.00  0.00           H
ATOM   3515  HB2 LEU A 377     -33.809  42.019   5.992  1.00  0.00           H
ATOM   3516  HG  LEU A 377     -35.462  40.602   4.840  1.00  0.00           H
ATOM   3517 1HD1 LEU A 377     -34.078  39.759   3.155  1.00  0.00           H
ATOM   3518 2HD1 LEU A 377     -35.080  38.433   3.792  1.00  0.00           H
ATOM   3519 3HD1 LEU A 377     -33.359  38.543   4.204  1.00  0.00           H
ATOM   3520 1HD2 LEU A 377     -35.009  40.271   7.340  1.00  0.00           H
ATOM   3521 2HD2 LEU A 377     -34.341  38.631   6.967  1.00  0.00           H
ATOM   3522 3HD2 LEU A 377     -36.050  38.997   6.739  1.00  0.00           H
ATOM   3523  N   CYS A 378     -30.923  39.492   4.576  1.00  0.00           N
ATOM   3524  CA  CYS A 378     -30.343  38.413   3.854  1.00  0.00           C
ATOM   3525  C   CYS A 378     -29.204  37.642   4.518  1.00  0.00           C
ATOM   3526  O   CYS A 378     -29.065  36.449   4.356  1.00  0.00           O
ATOM   3527  CB  CYS A 378     -29.747  38.775   2.417  1.00  0.00           C
ATOM   3528  SG  CYS A 378     -31.054  39.566   1.384  1.00  0.00           S
ATOM   3529  HN  CYS A 378     -30.973  40.314   4.015  1.00  0.00           H
ATOM   3530  HA  CYS A 378     -31.105  37.656   3.737  1.00  0.00           H
ATOM   3531  HB1 CYS A 378     -29.417  37.825   1.943  1.00  0.00           H
ATOM   3532  HB2 CYS A 378     -28.800  39.355   2.408  1.00  0.00           H
ATOM   3533  HG1 CYS A 378     -31.352  40.614   2.139  1.00  0.00           H
ATOM   3534  N   VAL A 379     -28.227  38.417   5.228  1.00  0.00           N
ATOM   3535  CA  VAL A 379     -27.197  37.834   6.163  1.00  0.00           C
ATOM   3536  C   VAL A 379     -27.798  37.110   7.373  1.00  0.00           C
ATOM   3537  O   VAL A 379     -27.385  35.947   7.582  1.00  0.00           O
ATOM   3538  CB  VAL A 379     -26.265  38.981   6.597  1.00  0.00           C
ATOM   3539  CG1 VAL A 379     -25.279  38.390   7.603  1.00  0.00           C
ATOM   3540  CG2 VAL A 379     -25.484  39.524   5.379  1.00  0.00           C
ATOM   3541  HN  VAL A 379     -28.200  39.413   5.192  1.00  0.00           H
ATOM   3542  HA  VAL A 379     -26.639  37.095   5.606  1.00  0.00           H
ATOM   3543  HB  VAL A 379     -26.746  39.842   7.108  1.00  0.00           H
ATOM   3544 1HG1 VAL A 379     -25.747  38.126   8.577  1.00  0.00           H
ATOM   3545 2HG1 VAL A 379     -24.461  39.080   7.899  1.00  0.00           H
ATOM   3546 3HG1 VAL A 379     -24.872  37.451   7.170  1.00  0.00           H
ATOM   3547 1HG2 VAL A 379     -26.127  39.666   4.483  1.00  0.00           H
ATOM   3548 2HG2 VAL A 379     -24.630  38.857   5.135  1.00  0.00           H
ATOM   3549 3HG2 VAL A 379     -25.075  40.520   5.653  1.00  0.00           H
ATOM   3550  N   PHE A 380     -28.859  37.558   8.084  1.00  0.00           N
ATOM   3551  CA  PHE A 380     -29.511  36.712   9.037  1.00  0.00           C
ATOM   3552  C   PHE A 380     -30.189  35.468   8.350  1.00  0.00           C
ATOM   3553  O   PHE A 380     -30.169  34.377   8.914  1.00  0.00           O
ATOM   3554  CB  PHE A 380     -30.467  37.504   9.950  1.00  0.00           C
ATOM   3555  CG  PHE A 380     -31.345  36.688  10.927  1.00  0.00           C
ATOM   3556  CD1 PHE A 380     -30.960  36.554  12.274  1.00  0.00           C
ATOM   3557  CD2 PHE A 380     -32.480  36.012  10.481  1.00  0.00           C
ATOM   3558  CE1 PHE A 380     -31.826  35.757  13.083  1.00  0.00           C
ATOM   3559  CE2 PHE A 380     -33.326  35.288  11.273  1.00  0.00           C
ATOM   3560  CZ  PHE A 380     -32.975  35.094  12.582  1.00  0.00           C
ATOM   3561  HN  PHE A 380     -29.254  38.471   8.002  1.00  0.00           H
ATOM   3562  HA  PHE A 380     -28.764  36.310   9.705  1.00  0.00           H
ATOM   3563  HB1 PHE A 380     -31.111  38.128   9.295  1.00  0.00           H
ATOM   3564  HB2 PHE A 380     -29.728  38.136  10.489  1.00  0.00           H
ATOM   3565  HD1 PHE A 380     -30.119  37.069  12.713  1.00  0.00           H
ATOM   3566  HD2 PHE A 380     -32.764  36.138   9.448  1.00  0.00           H
ATOM   3567  HE1 PHE A 380     -31.605  35.456  14.096  1.00  0.00           H
ATOM   3568  HE2 PHE A 380     -34.280  34.868  10.991  1.00  0.00           H
ATOM   3569  HZ  PHE A 380     -33.625  34.509  13.214  1.00  0.00           H
ATOM   3570  N   VAL A 381     -30.772  35.570   7.175  1.00  0.00           N
ATOM   3571  CA  VAL A 381     -31.359  34.402   6.436  1.00  0.00           C
ATOM   3572  C   VAL A 381     -30.321  33.467   6.137  1.00  0.00           C
ATOM   3573  O   VAL A 381     -30.388  32.311   6.423  1.00  0.00           O
ATOM   3574  CB  VAL A 381     -32.126  34.726   5.058  1.00  0.00           C
ATOM   3575  CG1 VAL A 381     -32.510  33.452   4.348  1.00  0.00           C
ATOM   3576  CG2 VAL A 381     -33.391  35.498   5.547  1.00  0.00           C
ATOM   3577  HN  VAL A 381     -30.882  36.428   6.680  1.00  0.00           H
ATOM   3578  HA  VAL A 381     -31.930  33.871   7.183  1.00  0.00           H
ATOM   3579  HB  VAL A 381     -31.483  35.383   4.433  1.00  0.00           H
ATOM   3580 1HG1 VAL A 381     -33.487  33.547   3.826  1.00  0.00           H
ATOM   3581 2HG1 VAL A 381     -32.738  32.615   5.041  1.00  0.00           H
ATOM   3582 3HG1 VAL A 381     -31.735  33.227   3.584  1.00  0.00           H
ATOM   3583 1HG2 VAL A 381     -34.020  34.949   6.279  1.00  0.00           H
ATOM   3584 2HG2 VAL A 381     -34.013  35.663   4.641  1.00  0.00           H
ATOM   3585 3HG2 VAL A 381     -33.081  36.494   5.932  1.00  0.00           H
ATOM   3586  N   GLY A 382     -29.203  33.981   5.546  1.00  0.00           N
ATOM   3587  CA  GLY A 382     -27.982  33.324   5.237  1.00  0.00           C
ATOM   3588  C   GLY A 382     -27.415  32.439   6.379  1.00  0.00           C
ATOM   3589  O   GLY A 382     -27.239  31.254   6.238  1.00  0.00           O
ATOM   3590  HN  GLY A 382     -29.174  34.944   5.284  1.00  0.00           H
ATOM   3591  HA1 GLY A 382     -27.155  33.972   4.990  1.00  0.00           H
ATOM   3592  HA2 GLY A 382     -28.130  32.673   4.388  1.00  0.00           H
ATOM   3593  N   LEU A 383     -27.080  33.144   7.500  1.00  0.00           N
ATOM   3594  CA  LEU A 383     -26.758  32.520   8.771  1.00  0.00           C
ATOM   3595  C   LEU A 383     -27.770  31.468   9.222  1.00  0.00           C
ATOM   3596  O   LEU A 383     -27.427  30.507   9.771  1.00  0.00           O
ATOM   3597  CB  LEU A 383     -26.418  33.577   9.843  1.00  0.00           C
ATOM   3598  CG  LEU A 383     -25.134  34.382   9.543  1.00  0.00           C
ATOM   3599  CD1 LEU A 383     -25.098  35.762  10.240  1.00  0.00           C
ATOM   3600  CD2 LEU A 383     -23.869  33.564   9.901  1.00  0.00           C
ATOM   3601  HN  LEU A 383     -27.136  34.140   7.530  1.00  0.00           H
ATOM   3602  HA  LEU A 383     -25.816  32.040   8.552  1.00  0.00           H
ATOM   3603  HB1 LEU A 383     -26.348  33.179  10.877  1.00  0.00           H
ATOM   3604  HB2 LEU A 383     -27.299  34.247   9.755  1.00  0.00           H
ATOM   3605  HG  LEU A 383     -25.178  34.610   8.457  1.00  0.00           H
ATOM   3606 1HD1 LEU A 383     -24.823  35.649  11.310  1.00  0.00           H
ATOM   3607 2HD1 LEU A 383     -26.117  36.167  10.061  1.00  0.00           H
ATOM   3608 3HD1 LEU A 383     -24.358  36.429   9.748  1.00  0.00           H
ATOM   3609 1HD2 LEU A 383     -23.655  32.699   9.237  1.00  0.00           H
ATOM   3610 2HD2 LEU A 383     -24.027  33.264  10.958  1.00  0.00           H
ATOM   3611 3HD2 LEU A 383     -22.978  34.221   9.823  1.00  0.00           H
ATOM   3612  N   SER A 384     -29.076  31.725   9.075  1.00  0.00           N
ATOM   3613  CA  SER A 384     -30.124  30.788   9.462  1.00  0.00           C
ATOM   3614  C   SER A 384     -30.155  29.485   8.743  1.00  0.00           C
ATOM   3615  O   SER A 384     -30.190  28.442   9.391  1.00  0.00           O
ATOM   3616  CB  SER A 384     -31.531  31.410   9.379  1.00  0.00           C
ATOM   3617  OG  SER A 384     -31.604  32.578  10.216  1.00  0.00           O
ATOM   3618  HN  SER A 384     -29.395  32.631   8.805  1.00  0.00           H
ATOM   3619  HA  SER A 384     -29.909  30.600  10.504  1.00  0.00           H
ATOM   3620  HB1 SER A 384     -32.275  30.754   9.880  1.00  0.00           H
ATOM   3621  HB2 SER A 384     -31.924  31.710   8.385  1.00  0.00           H
ATOM   3622  HG1 SER A 384     -31.000  33.241   9.871  1.00  0.00           H
ATOM   3623  N   LEU A 385     -30.021  29.530   7.442  1.00  0.00           N
ATOM   3624  CA  LEU A 385     -29.712  28.411   6.571  1.00  0.00           C
ATOM   3625  C   LEU A 385     -28.306  27.745   6.891  1.00  0.00           C
ATOM   3626  O   LEU A 385     -28.229  26.516   6.789  1.00  0.00           O
ATOM   3627  CB  LEU A 385     -29.672  28.882   5.078  1.00  0.00           C
ATOM   3628  CG  LEU A 385     -30.982  29.483   4.498  1.00  0.00           C
ATOM   3629  CD1 LEU A 385     -30.570  30.168   3.175  1.00  0.00           C
ATOM   3630  CD2 LEU A 385     -31.910  28.302   4.148  1.00  0.00           C
ATOM   3631  HN  LEU A 385     -29.943  30.477   7.140  1.00  0.00           H
ATOM   3632  HA  LEU A 385     -30.482  27.654   6.604  1.00  0.00           H
ATOM   3633  HB1 LEU A 385     -29.303  28.035   4.462  1.00  0.00           H
ATOM   3634  HB2 LEU A 385     -28.911  29.676   4.918  1.00  0.00           H
ATOM   3635  HG  LEU A 385     -31.445  30.224   5.185  1.00  0.00           H
ATOM   3636 1HD1 LEU A 385     -30.244  29.329   2.524  1.00  0.00           H
ATOM   3637 2HD1 LEU A 385     -29.722  30.878   3.284  1.00  0.00           H
ATOM   3638 3HD1 LEU A 385     -31.413  30.720   2.707  1.00  0.00           H
ATOM   3639 1HD2 LEU A 385     -32.896  28.662   3.783  1.00  0.00           H
ATOM   3640 2HD2 LEU A 385     -32.113  27.765   5.099  1.00  0.00           H
ATOM   3641 3HD2 LEU A 385     -31.436  27.592   3.436  1.00  0.00           H
ATOM   3642  N   LEU A 386     -27.276  28.465   7.346  1.00  0.00           N
ATOM   3643  CA  LEU A 386     -25.995  27.955   7.809  1.00  0.00           C
ATOM   3644  C   LEU A 386     -26.149  27.186   9.102  1.00  0.00           C
ATOM   3645  O   LEU A 386     -25.698  26.048   9.225  1.00  0.00           O
ATOM   3646  CB  LEU A 386     -25.002  29.125   7.929  1.00  0.00           C
ATOM   3647  CG  LEU A 386     -23.545  28.771   8.426  1.00  0.00           C
ATOM   3648  CD1 LEU A 386     -22.920  27.912   7.348  1.00  0.00           C
ATOM   3649  CD2 LEU A 386     -22.829  30.139   8.607  1.00  0.00           C
ATOM   3650  HN  LEU A 386     -27.382  29.455   7.282  1.00  0.00           H
ATOM   3651  HA  LEU A 386     -25.715  27.309   6.990  1.00  0.00           H
ATOM   3652  HB1 LEU A 386     -25.409  29.754   8.750  1.00  0.00           H
ATOM   3653  HB2 LEU A 386     -24.937  29.737   7.003  1.00  0.00           H
ATOM   3654  HG  LEU A 386     -23.540  28.241   9.403  1.00  0.00           H
ATOM   3655 1HD1 LEU A 386     -23.515  27.010   7.088  1.00  0.00           H
ATOM   3656 2HD1 LEU A 386     -21.949  27.506   7.701  1.00  0.00           H
ATOM   3657 3HD1 LEU A 386     -22.808  28.449   6.381  1.00  0.00           H
ATOM   3658 1HD2 LEU A 386     -23.297  30.824   9.347  1.00  0.00           H
ATOM   3659 2HD2 LEU A 386     -22.978  30.651   7.632  1.00  0.00           H
ATOM   3660 3HD2 LEU A 386     -21.758  30.035   8.886  1.00  0.00           H
ATOM   3661  N   LEU A 387     -27.018  27.779  10.013  1.00  0.00           N
ATOM   3662  CA  LEU A 387     -27.330  27.090  11.285  1.00  0.00           C
ATOM   3663  C   LEU A 387     -28.139  25.829  11.178  1.00  0.00           C
ATOM   3664  O   LEU A 387     -27.891  24.752  11.731  1.00  0.00           O
ATOM   3665  CB  LEU A 387     -28.059  28.180  12.194  1.00  0.00           C
ATOM   3666  CG  LEU A 387     -28.536  27.676  13.533  1.00  0.00           C
ATOM   3667  CD1 LEU A 387     -27.334  27.256  14.373  1.00  0.00           C
ATOM   3668  CD2 LEU A 387     -29.183  28.804  14.361  1.00  0.00           C
ATOM   3669  HN  LEU A 387     -27.318  28.716   9.855  1.00  0.00           H
ATOM   3670  HA  LEU A 387     -26.423  26.791  11.788  1.00  0.00           H
ATOM   3671  HB1 LEU A 387     -28.986  28.367  11.612  1.00  0.00           H
ATOM   3672  HB2 LEU A 387     -27.352  29.036  12.214  1.00  0.00           H
ATOM   3673  HG  LEU A 387     -29.351  26.943  13.352  1.00  0.00           H
ATOM   3674 1HD1 LEU A 387     -27.540  27.614  15.404  1.00  0.00           H
ATOM   3675 2HD1 LEU A 387     -26.354  27.641  14.019  1.00  0.00           H
ATOM   3676 3HD1 LEU A 387     -27.178  26.156  14.389  1.00  0.00           H
ATOM   3677 1HD2 LEU A 387     -29.515  28.400  15.341  1.00  0.00           H
ATOM   3678 2HD2 LEU A 387     -29.850  29.391  13.693  1.00  0.00           H
ATOM   3679 3HD2 LEU A 387     -28.368  29.524  14.589  1.00  0.00           H
ATOM   3680  N   ALA A 388     -29.187  25.938  10.303  1.00  0.00           N
ATOM   3681  CA  ALA A 388     -30.111  24.867   9.984  1.00  0.00           C
ATOM   3682  C   ALA A 388     -29.415  23.598   9.328  1.00  0.00           C
ATOM   3683  O   ALA A 388     -29.722  22.459   9.621  1.00  0.00           O
ATOM   3684  CB  ALA A 388     -31.115  25.377   8.860  1.00  0.00           C
ATOM   3685  HN  ALA A 388     -29.366  26.826   9.887  1.00  0.00           H
ATOM   3686  HA  ALA A 388     -30.615  24.551  10.885  1.00  0.00           H
ATOM   3687  HB1 ALA A 388     -31.838  24.539   8.770  1.00  0.00           H
ATOM   3688  HB2 ALA A 388     -30.620  25.644   7.901  1.00  0.00           H
ATOM   3689  HB3 ALA A 388     -31.787  26.177   9.235  1.00  0.00           H
ATOM   3690  N   GLY A 389     -28.407  23.868   8.464  1.00  0.00           N
ATOM   3691  CA  GLY A 389     -27.651  22.803   7.835  1.00  0.00           C
ATOM   3692  C   GLY A 389     -26.748  22.188   8.843  1.00  0.00           C
ATOM   3693  O   GLY A 389     -26.508  20.994   8.821  1.00  0.00           O
ATOM   3694  HN  GLY A 389     -28.250  24.821   8.217  1.00  0.00           H
ATOM   3695  HA1 GLY A 389     -27.064  23.100   6.980  1.00  0.00           H
ATOM   3696  HA2 GLY A 389     -28.419  22.089   7.573  1.00  0.00           H
ATOM   3697  N   ILE A 390     -26.249  23.007   9.778  1.00  0.00           N
ATOM   3698  CA  ILE A 390     -25.387  22.520  10.865  1.00  0.00           C
ATOM   3699  C   ILE A 390     -26.162  21.669  11.874  1.00  0.00           C
ATOM   3700  O   ILE A 390     -25.610  20.714  12.342  1.00  0.00           O
ATOM   3701  CB  ILE A 390     -24.543  23.627  11.478  1.00  0.00           C
ATOM   3702  CG1 ILE A 390     -23.502  24.329  10.527  1.00  0.00           C
ATOM   3703  CG2 ILE A 390     -23.924  23.098  12.759  1.00  0.00           C
ATOM   3704  CD  ILE A 390     -22.955  25.631  11.142  1.00  0.00           C
ATOM   3705  HN  ILE A 390     -26.571  23.951   9.788  1.00  0.00           H
ATOM   3706  HA  ILE A 390     -24.729  21.768  10.456  1.00  0.00           H
ATOM   3707  HB  ILE A 390     -25.207  24.464  11.783  1.00  0.00           H
ATOM   3708 1HG1 ILE A 390     -24.030  24.598   9.587  1.00  0.00           H
ATOM   3709 2HG1 ILE A 390     -22.649  23.687  10.219  1.00  0.00           H
ATOM   3710 1HG2 ILE A 390     -23.287  22.231  12.480  1.00  0.00           H
ATOM   3711 2HG2 ILE A 390     -24.654  22.777  13.532  1.00  0.00           H
ATOM   3712 3HG2 ILE A 390     -23.294  23.903  13.191  1.00  0.00           H
ATOM   3713  HD1 ILE A 390     -22.636  26.407  10.414  1.00  0.00           H
ATOM   3714  HD2 ILE A 390     -22.226  25.555  11.977  1.00  0.00           H
ATOM   3715  HD3 ILE A 390     -23.761  26.168  11.684  1.00  0.00           H
ATOM   3716  N   ILE A 391     -27.410  21.991  12.236  1.00  0.00           N
ATOM   3717  CA  ILE A 391     -28.243  21.195  13.107  1.00  0.00           C
ATOM   3718  C   ILE A 391     -28.652  19.917  12.365  1.00  0.00           C
ATOM   3719  O   ILE A 391     -28.698  18.809  12.937  1.00  0.00           O
ATOM   3720  CB  ILE A 391     -29.507  21.985  13.515  1.00  0.00           C
ATOM   3721  CG1 ILE A 391     -29.290  23.119  14.518  1.00  0.00           C
ATOM   3722  CG2 ILE A 391     -30.549  20.991  14.059  1.00  0.00           C
ATOM   3723  CD  ILE A 391     -28.143  22.866  15.572  1.00  0.00           C
ATOM   3724  HN  ILE A 391     -27.695  22.876  11.876  1.00  0.00           H
ATOM   3725  HA  ILE A 391     -27.644  20.896  13.956  1.00  0.00           H
ATOM   3726  HB  ILE A 391     -29.850  22.394  12.541  1.00  0.00           H
ATOM   3727 1HG1 ILE A 391     -30.251  23.289  15.049  1.00  0.00           H
ATOM   3728 2HG1 ILE A 391     -28.912  24.001  13.961  1.00  0.00           H
ATOM   3729 1HG2 ILE A 391     -31.276  21.368  14.811  1.00  0.00           H
ATOM   3730 2HG2 ILE A 391     -29.961  20.305  14.704  1.00  0.00           H
ATOM   3731 3HG2 ILE A 391     -31.124  20.504  13.243  1.00  0.00           H
ATOM   3732  HD1 ILE A 391     -28.036  23.866  16.042  1.00  0.00           H
ATOM   3733  HD2 ILE A 391     -27.244  22.678  14.945  1.00  0.00           H
ATOM   3734  HD3 ILE A 391     -28.330  22.119  16.374  1.00  0.00           H
ATOM   3735  N   SER A 392     -29.062  20.029  11.118  1.00  0.00           N
ATOM   3736  CA  SER A 392     -29.318  18.877  10.296  1.00  0.00           C
ATOM   3737  C   SER A 392     -28.141  17.923  10.295  1.00  0.00           C
ATOM   3738  O   SER A 392     -28.269  16.720  10.428  1.00  0.00           O
ATOM   3739  CB  SER A 392     -29.622  19.173   8.791  1.00  0.00           C
ATOM   3740  OG  SER A 392     -30.828  19.989   8.741  1.00  0.00           O
ATOM   3741  HN  SER A 392     -29.267  20.892  10.663  1.00  0.00           H
ATOM   3742  HA  SER A 392     -30.172  18.339  10.680  1.00  0.00           H
ATOM   3743  HB1 SER A 392     -29.637  18.297   8.108  1.00  0.00           H
ATOM   3744  HB2 SER A 392     -28.834  19.833   8.365  1.00  0.00           H
ATOM   3745  HG1 SER A 392     -30.461  20.870   8.840  1.00  0.00           H
ATOM   3746  N   LEU A 393     -26.873  18.520  10.188  1.00  0.00           N
ATOM   3747  CA  LEU A 393     -25.658  17.746  10.370  1.00  0.00           C
ATOM   3748  C   LEU A 393     -25.551  17.105  11.720  1.00  0.00           C
ATOM   3749  O   LEU A 393     -25.276  15.934  11.889  1.00  0.00           O
ATOM   3750  CB  LEU A 393     -24.415  18.661  10.073  1.00  0.00           C
ATOM   3751  CG  LEU A 393     -22.958  18.045  10.273  1.00  0.00           C
ATOM   3752  CD1 LEU A 393     -22.624  17.302   8.978  1.00  0.00           C
ATOM   3753  CD2 LEU A 393     -21.926  19.187  10.409  1.00  0.00           C
ATOM   3754  HN  LEU A 393     -26.716  19.484   9.988  1.00  0.00           H
ATOM   3755  HA  LEU A 393     -25.623  16.992   9.598  1.00  0.00           H
ATOM   3756  HB1 LEU A 393     -24.530  19.527  10.759  1.00  0.00           H
ATOM   3757  HB2 LEU A 393     -24.403  18.959   9.002  1.00  0.00           H
ATOM   3758  HG  LEU A 393     -22.939  17.342  11.132  1.00  0.00           H
ATOM   3759 1HD1 LEU A 393     -23.221  16.365   9.003  1.00  0.00           H
ATOM   3760 2HD1 LEU A 393     -21.533  17.119   8.873  1.00  0.00           H
ATOM   3761 3HD1 LEU A 393     -22.923  17.866   8.068  1.00  0.00           H
ATOM   3762 1HD2 LEU A 393     -22.091  19.761  11.346  1.00  0.00           H
ATOM   3763 2HD2 LEU A 393     -21.908  19.860   9.526  1.00  0.00           H
ATOM   3764 3HD2 LEU A 393     -20.913  18.759  10.561  1.00  0.00           H
ATOM   3765  N   ASN A 394     -25.833  17.892  12.778  1.00  0.00           N
ATOM   3766  CA  ASN A 394     -25.819  17.484  14.198  1.00  0.00           C
ATOM   3767  C   ASN A 394     -26.783  16.256  14.484  1.00  0.00           C
ATOM   3768  O   ASN A 394     -26.357  15.348  15.240  1.00  0.00           O
ATOM   3769  CB  ASN A 394     -26.041  18.671  15.260  1.00  0.00           C
ATOM   3770  CG  ASN A 394     -26.189  18.253  16.730  1.00  0.00           C
ATOM   3771  ND2 ASN A 394     -25.162  17.893  17.515  1.00  0.00           N
ATOM   3772  OD1 ASN A 394     -27.332  18.148  17.190  1.00  0.00           O
ATOM   3773  HN  ASN A 394     -25.978  18.854  12.566  1.00  0.00           H
ATOM   3774  HA  ASN A 394     -24.802  17.187  14.408  1.00  0.00           H
ATOM   3775  HB1 ASN A 394     -27.032  19.083  14.976  1.00  0.00           H
ATOM   3776  HB2 ASN A 394     -25.197  19.395  15.252  1.00  0.00           H
ATOM   3777 1HD2 ASN A 394     -25.318  17.641  18.470  1.00  0.00           H
ATOM   3778 2HD2 ASN A 394     -24.211  17.965  17.220  1.00  0.00           H
HETATM 3779  N   HSD A 395     -28.058  16.217  13.957  1.00  0.00           N
HETATM 3780  CA  HSD A 395     -28.963  15.051  14.229  1.00  0.00           C
HETATM 3781  C   HSD A 395     -28.563  13.861  13.348  1.00  0.00           C
HETATM 3782  O   HSD A 395     -28.601  12.832  13.927  1.00  0.00           O
HETATM 3783  CB  HSD A 395     -30.408  15.487  13.862  1.00  0.00           C
HETATM 3784  CG  HSD A 395     -31.059  16.355  14.911  1.00  0.00           C
HETATM 3785  CD2 HSD A 395     -30.508  16.940  15.969  1.00  0.00           C
HETATM 3786  ND1 HSD A 395     -32.336  16.825  14.864  1.00  0.00           N
HETATM 3787  CE1 HSD A 395     -32.507  17.706  15.835  1.00  0.00           C
HETATM 3788  NE2 HSD A 395     -31.385  17.834  16.475  1.00  0.00           N
HETATM 3789  HN  HSD A 395     -28.441  17.014  13.497  1.00  0.00           H
HETATM 3790  HA  HSD A 395     -28.851  14.707  15.246  1.00  0.00           H
HETATM 3791  HB1 HSD A 395     -31.059  14.589  13.795  1.00  0.00           H
HETATM 3792  HB2 HSD A 395     -30.434  16.008  12.881  1.00  0.00           H
HETATM 3793  HD1 HSD A 395     -33.011  16.581  14.166  1.00  0.00           H
HETATM 3794  HD2 HSD A 395     -29.515  16.854  16.393  1.00  0.00           H
HETATM 3795  HE1 HSD A 395     -33.491  18.134  16.026  1.00  0.00           H
ATOM   3796  N   VAL A 396     -28.151  14.041  12.098  1.00  0.00           N
ATOM   3797  CA  VAL A 396     -27.593  13.004  11.292  1.00  0.00           C
ATOM   3798  C   VAL A 396     -26.401  12.326  11.909  1.00  0.00           C
ATOM   3799  O   VAL A 396     -26.325  11.085  11.887  1.00  0.00           O
ATOM   3800  CB  VAL A 396     -27.233  13.554   9.937  1.00  0.00           C
ATOM   3801  CG1 VAL A 396     -26.490  12.446   9.185  1.00  0.00           C
ATOM   3802  CG2 VAL A 396     -28.437  13.840   9.084  1.00  0.00           C
ATOM   3803  HN  VAL A 396     -28.220  14.932  11.655  1.00  0.00           H
ATOM   3804  HA  VAL A 396     -28.316  12.210  11.175  1.00  0.00           H
ATOM   3805  HB  VAL A 396     -26.524  14.400  10.070  1.00  0.00           H
ATOM   3806 1HG1 VAL A 396     -25.489  12.259   9.629  1.00  0.00           H
ATOM   3807 2HG1 VAL A 396     -26.353  12.714   8.116  1.00  0.00           H
ATOM   3808 3HG1 VAL A 396     -27.122  11.533   9.190  1.00  0.00           H
ATOM   3809 1HG2 VAL A 396     -28.189  14.387   8.150  1.00  0.00           H
ATOM   3810 2HG2 VAL A 396     -29.077  14.478   9.731  1.00  0.00           H
ATOM   3811 3HG2 VAL A 396     -28.939  12.849   9.063  1.00  0.00           H
ATOM   3812  N   ARG A 397     -25.527  13.103  12.539  1.00  0.00           N
ATOM   3813  CA  ARG A 397     -24.310  12.651  13.228  1.00  0.00           C
ATOM   3814  C   ARG A 397     -24.595  11.736  14.400  1.00  0.00           C
ATOM   3815  O   ARG A 397     -23.794  10.897  14.833  1.00  0.00           O
ATOM   3816  CB  ARG A 397     -23.487  13.770  13.827  1.00  0.00           C
ATOM   3817  CG  ARG A 397     -22.621  14.468  12.717  1.00  0.00           C
ATOM   3818  CD  ARG A 397     -21.420  13.701  12.269  1.00  0.00           C
ATOM   3819  NE  ARG A 397     -20.752  14.518  11.175  1.00  0.00           N
ATOM   3820  CZ  ARG A 397     -20.035  15.622  11.286  1.00  0.00           C
ATOM   3821  NH1 ARG A 397     -19.701  16.159  12.399  1.00  0.00           N
ATOM   3822  NH2 ARG A 397     -19.513  16.150  10.164  1.00  0.00           N
ATOM   3823  HN  ARG A 397     -25.660  14.090  12.582  1.00  0.00           H
ATOM   3824  HA  ARG A 397     -23.650  12.092  12.580  1.00  0.00           H
ATOM   3825  HB1 ARG A 397     -22.749  13.388  14.564  1.00  0.00           H
ATOM   3826  HB2 ARG A 397     -24.221  14.447  14.315  1.00  0.00           H
ATOM   3827  HG1 ARG A 397     -22.287  15.444  13.131  1.00  0.00           H
ATOM   3828  HG2 ARG A 397     -23.161  14.686  11.772  1.00  0.00           H
ATOM   3829  HD1 ARG A 397     -21.745  12.751  11.794  1.00  0.00           H
ATOM   3830  HD2 ARG A 397     -20.662  13.488  13.053  1.00  0.00           H
ATOM   3831  HE  ARG A 397     -21.030  14.305  10.238  1.00  0.00           H
ATOM   3832 1HH1 ARG A 397     -20.055  15.760  13.244  1.00  0.00           H
ATOM   3833 2HH1 ARG A 397     -18.989  16.858  12.474  1.00  0.00           H
ATOM   3834 1HH2 ARG A 397     -19.852  15.785   9.296  1.00  0.00           H
ATOM   3835 2HH2 ARG A 397     -18.877  16.913  10.279  1.00  0.00           H
ATOM   3836  N   GLN A 398     -25.682  11.953  15.138  1.00  0.00           N
ATOM   3837  CA  GLN A 398     -26.009  11.126  16.308  1.00  0.00           C
ATOM   3838  C   GLN A 398     -26.471   9.681  15.920  1.00  0.00           C
ATOM   3839  O   GLN A 398     -26.424   8.838  16.776  1.00  0.00           O
ATOM   3840  CB  GLN A 398     -27.094  11.816  17.242  1.00  0.00           C
ATOM   3841  CG  GLN A 398     -26.617  13.079  18.119  1.00  0.00           C
ATOM   3842  CD  GLN A 398     -25.118  13.293  17.953  1.00  0.00           C
ATOM   3843  NE2 GLN A 398     -24.701  14.254  17.008  1.00  0.00           N
ATOM   3844  OE1 GLN A 398     -24.371  12.784  18.846  1.00  0.00           O
ATOM   3845  HN  GLN A 398     -26.193  12.785  14.933  1.00  0.00           H
ATOM   3846  HA  GLN A 398     -25.096  10.945  16.855  1.00  0.00           H
ATOM   3847  HB1 GLN A 398     -27.369  11.046  17.995  1.00  0.00           H
ATOM   3848  HB2 GLN A 398     -27.989  11.950  16.599  1.00  0.00           H
ATOM   3849  HG1 GLN A 398     -26.891  13.087  19.195  1.00  0.00           H
ATOM   3850  HG2 GLN A 398     -27.092  14.014  17.753  1.00  0.00           H
ATOM   3851 1HE2 GLN A 398     -23.721  14.325  16.817  1.00  0.00           H
ATOM   3852 2HE2 GLN A 398     -25.346  14.718  16.401  1.00  0.00           H
ATOM   3853  N   VAL A 399     -26.925   9.404  14.678  1.00  0.00           N
ATOM   3854  CA  VAL A 399     -27.540   8.145  14.339  1.00  0.00           C
ATOM   3855  C   VAL A 399     -26.967   7.564  13.071  1.00  0.00           C
ATOM   3856  O   VAL A 399     -26.683   6.387  13.061  1.00  0.00           O
ATOM   3857  CB  VAL A 399     -29.036   8.320  14.283  1.00  0.00           C
ATOM   3858  CG1 VAL A 399     -29.778   6.981  13.926  1.00  0.00           C
ATOM   3859  CG2 VAL A 399     -29.522   8.879  15.540  1.00  0.00           C
ATOM   3860  HN  VAL A 399     -26.825  10.171  14.049  1.00  0.00           H
ATOM   3861  HA  VAL A 399     -27.426   7.422  15.134  1.00  0.00           H
ATOM   3862  HB  VAL A 399     -29.314   9.096  13.539  1.00  0.00           H
ATOM   3863 1HG1 VAL A 399     -29.411   6.162  14.582  1.00  0.00           H
ATOM   3864 2HG1 VAL A 399     -29.880   6.698  12.856  1.00  0.00           H
ATOM   3865 3HG1 VAL A 399     -30.860   7.071  14.160  1.00  0.00           H
ATOM   3866 1HG2 VAL A 399     -30.632   8.821  15.515  1.00  0.00           H
ATOM   3867 2HG2 VAL A 399     -29.300   9.967  15.588  1.00  0.00           H
ATOM   3868 3HG2 VAL A 399     -29.219   8.216  16.379  1.00  0.00           H
ATOM   3869  N   ILE A 400     -26.716   8.331  11.992  1.00  0.00           N
ATOM   3870  CA  ILE A 400     -26.337   7.909  10.675  1.00  0.00           C
ATOM   3871  C   ILE A 400     -24.874   8.199  10.354  1.00  0.00           C
ATOM   3872  O   ILE A 400     -24.481   9.364  10.172  1.00  0.00           O
ATOM   3873  CB  ILE A 400     -27.310   8.446   9.609  1.00  0.00           C
ATOM   3874  CG1 ILE A 400     -28.751   7.816   9.890  1.00  0.00           C
ATOM   3875  CG2 ILE A 400     -26.848   8.098   8.164  1.00  0.00           C
ATOM   3876  CD  ILE A 400     -29.089   6.323  10.183  1.00  0.00           C
ATOM   3877  HN  ILE A 400     -26.845   9.317  12.060  1.00  0.00           H
ATOM   3878  HA  ILE A 400     -26.559   6.853  10.724  1.00  0.00           H
ATOM   3879  HB  ILE A 400     -27.317   9.536   9.826  1.00  0.00           H
ATOM   3880 1HG1 ILE A 400     -29.350   8.216   9.044  1.00  0.00           H
ATOM   3881 2HG1 ILE A 400     -28.923   8.312  10.869  1.00  0.00           H
ATOM   3882 1HG2 ILE A 400     -27.585   8.244   7.347  1.00  0.00           H
ATOM   3883 2HG2 ILE A 400     -26.437   7.068   8.224  1.00  0.00           H
ATOM   3884 3HG2 ILE A 400     -25.960   8.726   7.937  1.00  0.00           H
ATOM   3885  HD1 ILE A 400     -28.637   5.993  11.143  1.00  0.00           H
ATOM   3886  HD2 ILE A 400     -28.743   5.610   9.404  1.00  0.00           H
ATOM   3887  HD3 ILE A 400     -30.171   6.191  10.399  1.00  0.00           H
ATOM   3888  N   GLN A 401     -23.967   7.204  10.193  1.00  0.00           N
ATOM   3889  CA  GLN A 401     -22.626   7.336   9.764  1.00  0.00           C
ATOM   3890  C   GLN A 401     -22.441   6.804   8.385  1.00  0.00           C
ATOM   3891  O   GLN A 401     -21.327   6.801   7.886  1.00  0.00           O
ATOM   3892  CB  GLN A 401     -21.750   6.520  10.833  1.00  0.00           C
ATOM   3893  CG  GLN A 401     -22.188   6.683  12.338  1.00  0.00           C
ATOM   3894  CD  GLN A 401     -22.432   8.107  12.661  1.00  0.00           C
ATOM   3895  NE2 GLN A 401     -23.475   8.503  13.444  1.00  0.00           N
ATOM   3896  OE1 GLN A 401     -21.721   9.014  12.183  1.00  0.00           O
ATOM   3897  HN  GLN A 401     -24.258   6.297  10.488  1.00  0.00           H
ATOM   3898  HA  GLN A 401     -22.292   8.363   9.745  1.00  0.00           H
ATOM   3899  HB1 GLN A 401     -20.674   6.759  10.689  1.00  0.00           H
ATOM   3900  HB2 GLN A 401     -21.908   5.437  10.642  1.00  0.00           H
ATOM   3901  HG1 GLN A 401     -21.538   6.233  13.118  1.00  0.00           H
ATOM   3902  HG2 GLN A 401     -23.144   6.121  12.401  1.00  0.00           H
ATOM   3903 1HE2 GLN A 401     -23.498   9.446  13.776  1.00  0.00           H
ATOM   3904 2HE2 GLN A 401     -24.067   7.876  13.952  1.00  0.00           H
HETATM 3905  N   HSD A 402     -23.448   6.315   7.587  1.00  0.00           N
HETATM 3906  CA  HSD A 402     -23.233   5.584   6.275  1.00  0.00           C
HETATM 3907  C   HSD A 402     -24.104   6.123   5.205  1.00  0.00           C
HETATM 3908  O   HSD A 402     -25.194   6.632   5.505  1.00  0.00           O
HETATM 3909  CB  HSD A 402     -23.415   4.061   6.490  1.00  0.00           C
HETATM 3910  CG  HSD A 402     -22.288   3.408   7.271  1.00  0.00           C
HETATM 3911  CD2 HSD A 402     -22.291   2.961   8.504  1.00  0.00           C
HETATM 3912  ND1 HSD A 402     -21.088   3.021   6.684  1.00  0.00           N
HETATM 3913  CE1 HSD A 402     -20.408   2.341   7.625  1.00  0.00           C
HETATM 3914  NE2 HSD A 402     -21.061   2.265   8.794  1.00  0.00           N
HETATM 3915  HN  HSD A 402     -24.384   6.458   7.897  1.00  0.00           H
HETATM 3916  HA  HSD A 402     -22.216   5.798   5.982  1.00  0.00           H
HETATM 3917  HB1 HSD A 402     -23.395   3.504   5.528  1.00  0.00           H
HETATM 3918  HB2 HSD A 402     -24.342   3.790   7.037  1.00  0.00           H
HETATM 3919  HD1 HSD A 402     -20.671   3.300   5.819  1.00  0.00           H
HETATM 3920  HD2 HSD A 402     -23.021   3.142   9.284  1.00  0.00           H
HETATM 3921  HE1 HSD A 402     -19.509   1.789   7.348  1.00  0.00           H
ATOM   3922  N   ASP A 403     -23.722   6.092   3.910  1.00  0.00           N
ATOM   3923  CA  ASP A 403     -22.457   5.540   3.477  1.00  0.00           C
ATOM   3924  C   ASP A 403     -21.238   6.379   3.841  1.00  0.00           C
ATOM   3925  O   ASP A 403     -21.377   7.588   4.169  1.00  0.00           O
ATOM   3926  CB  ASP A 403     -22.629   5.168   1.974  1.00  0.00           C
ATOM   3927  CG  ASP A 403     -21.368   4.896   1.291  1.00  0.00           C
ATOM   3928  OD1 ASP A 403     -20.571   5.839   1.102  1.00  0.00           O
ATOM   3929  OD2 ASP A 403     -21.252   3.782   0.738  1.00  0.00           O
ATOM   3930  HN  ASP A 403     -24.317   6.571   3.270  1.00  0.00           H
ATOM   3931  HA  ASP A 403     -22.439   4.516   3.815  1.00  0.00           H
ATOM   3932  HB1 ASP A 403     -23.191   5.996   1.492  1.00  0.00           H
ATOM   3933  HB2 ASP A 403     -23.298   4.282   2.000  1.00  0.00           H
ATOM   3934  N   GLY A 404     -20.043   5.772   3.976  1.00  0.00           N
ATOM   3935  CA  GLY A 404     -18.873   6.455   4.372  1.00  0.00           C
ATOM   3936  C   GLY A 404     -18.362   7.583   3.558  1.00  0.00           C
ATOM   3937  O   GLY A 404     -17.634   8.452   4.049  1.00  0.00           O
ATOM   3938  HN  GLY A 404     -19.947   4.820   3.695  1.00  0.00           H
ATOM   3939  HA1 GLY A 404     -18.073   5.735   4.278  1.00  0.00           H
ATOM   3940  HA2 GLY A 404     -18.872   6.790   5.398  1.00  0.00           H
ATOM   3941  N   ARG A 405     -18.676   7.659   2.279  1.00  0.00           N
ATOM   3942  CA  ARG A 405     -18.176   8.586   1.352  1.00  0.00           C
ATOM   3943  C   ARG A 405     -19.263   9.648   1.316  1.00  0.00           C
ATOM   3944  O   ARG A 405     -18.910  10.879   1.262  1.00  0.00           O
ATOM   3945  CB  ARG A 405     -17.916   7.949   0.005  1.00  0.00           C
ATOM   3946  CG  ARG A 405     -16.875   6.851   0.062  1.00  0.00           C
ATOM   3947  CD  ARG A 405     -16.983   5.548   0.875  1.00  0.00           C
ATOM   3948  NE  ARG A 405     -18.187   4.830   0.306  1.00  0.00           N
ATOM   3949  CZ  ARG A 405     -18.148   4.065  -0.832  1.00  0.00           C
ATOM   3950  NH1 ARG A 405     -17.093   3.806  -1.516  1.00  0.00           N
ATOM   3951  NH2 ARG A 405     -19.292   3.705  -1.333  1.00  0.00           N
ATOM   3952  HN  ARG A 405     -19.239   6.919   1.921  1.00  0.00           H
ATOM   3953  HA  ARG A 405     -17.240   8.984   1.715  1.00  0.00           H
ATOM   3954  HB1 ARG A 405     -17.311   8.641  -0.619  1.00  0.00           H
ATOM   3955  HB2 ARG A 405     -18.843   7.611  -0.506  1.00  0.00           H
ATOM   3956  HG1 ARG A 405     -15.931   7.329   0.399  1.00  0.00           H
ATOM   3957  HG2 ARG A 405     -16.554   6.568  -0.964  1.00  0.00           H
ATOM   3958  HD1 ARG A 405     -16.989   5.710   1.974  1.00  0.00           H
ATOM   3959  HD2 ARG A 405     -16.091   4.897   0.760  1.00  0.00           H
ATOM   3960  HE  ARG A 405     -19.079   5.152   0.624  1.00  0.00           H
ATOM   3961 1HH1 ARG A 405     -16.175   4.048  -1.201  1.00  0.00           H
ATOM   3962 2HH1 ARG A 405     -17.166   3.216  -2.320  1.00  0.00           H
ATOM   3963 1HH2 ARG A 405     -20.042   3.805  -0.679  1.00  0.00           H
ATOM   3964 2HH2 ARG A 405     -19.266   2.999  -2.041  1.00  0.00           H
ATOM   3965  N   ASN A 406     -20.517   9.241   1.514  1.00  0.00           N
ATOM   3966  CA  ASN A 406     -21.608  10.208   1.550  1.00  0.00           C
ATOM   3967  C   ASN A 406     -21.504  11.156   2.782  1.00  0.00           C
ATOM   3968  O   ASN A 406     -21.710  12.342   2.596  1.00  0.00           O
ATOM   3969  CB  ASN A 406     -22.918   9.401   1.492  1.00  0.00           C
ATOM   3970  CG  ASN A 406     -23.186   9.071   0.096  1.00  0.00           C
ATOM   3971  ND2 ASN A 406     -23.946   7.981  -0.143  1.00  0.00           N
ATOM   3972  OD1 ASN A 406     -22.625   9.600  -0.886  1.00  0.00           O
ATOM   3973  HN  ASN A 406     -20.894   8.320   1.582  1.00  0.00           H
ATOM   3974  HA  ASN A 406     -21.542  10.849   0.683  1.00  0.00           H
ATOM   3975  HB1 ASN A 406     -23.815   9.935   1.873  1.00  0.00           H
ATOM   3976  HB2 ASN A 406     -22.787   8.486   2.108  1.00  0.00           H
ATOM   3977 1HD2 ASN A 406     -24.079   7.577  -1.048  1.00  0.00           H
ATOM   3978 2HD2 ASN A 406     -24.373   7.619   0.686  1.00  0.00           H
ATOM   3979  N   GLN A 407     -21.045  10.711   3.977  1.00  0.00           N
ATOM   3980  CA  GLN A 407     -20.832  11.622   5.095  1.00  0.00           C
ATOM   3981  C   GLN A 407     -19.639  12.466   4.819  1.00  0.00           C
ATOM   3982  O   GLN A 407     -19.623  13.715   5.038  1.00  0.00           O
ATOM   3983  CB  GLN A 407     -20.490  10.968   6.420  1.00  0.00           C
ATOM   3984  CG  GLN A 407     -21.614   9.966   6.839  1.00  0.00           C
ATOM   3985  CD  GLN A 407     -23.015  10.552   6.504  1.00  0.00           C
ATOM   3986  NE2 GLN A 407     -23.799   9.724   5.801  1.00  0.00           N
ATOM   3987  OE1 GLN A 407     -23.384  11.689   6.832  1.00  0.00           O
ATOM   3988  HN  GLN A 407     -20.891   9.728   4.037  1.00  0.00           H
ATOM   3989  HA  GLN A 407     -21.614  12.336   5.304  1.00  0.00           H
ATOM   3990  HB1 GLN A 407     -20.361  11.743   7.206  1.00  0.00           H
ATOM   3991  HB2 GLN A 407     -19.600  10.316   6.288  1.00  0.00           H
ATOM   3992  HG1 GLN A 407     -21.555   9.696   7.916  1.00  0.00           H
ATOM   3993  HG2 GLN A 407     -21.372   9.033   6.286  1.00  0.00           H
ATOM   3994 1HE2 GLN A 407     -24.655  10.062   5.410  1.00  0.00           H
ATOM   3995 2HE2 GLN A 407     -23.407   8.865   5.469  1.00  0.00           H
ATOM   3996  N   GLU A 408     -18.510  11.818   4.356  1.00  0.00           N
ATOM   3997  CA  GLU A 408     -17.252  12.538   3.835  1.00  0.00           C
ATOM   3998  C   GLU A 408     -17.488  13.758   2.912  1.00  0.00           C
ATOM   3999  O   GLU A 408     -16.966  14.838   3.092  1.00  0.00           O
ATOM   4000  CB  GLU A 408     -16.285  11.576   3.138  1.00  0.00           C
ATOM   4001  CG  GLU A 408     -15.349  12.194   1.995  1.00  0.00           C
ATOM   4002  CD  GLU A 408     -14.375  11.215   1.396  1.00  0.00           C
ATOM   4003  OE1 GLU A 408     -13.313  11.615   0.940  1.00  0.00           O
ATOM   4004  OE2 GLU A 408     -14.744  10.023   1.189  1.00  0.00           O
ATOM   4005  HN  GLU A 408     -18.587  10.833   4.222  1.00  0.00           H
ATOM   4006  HA  GLU A 408     -16.691  12.884   4.690  1.00  0.00           H
ATOM   4007  HB1 GLU A 408     -16.917  10.795   2.662  1.00  0.00           H
ATOM   4008  HB2 GLU A 408     -15.817  11.075   4.012  1.00  0.00           H
ATOM   4009  HG1 GLU A 408     -14.743  13.037   2.390  1.00  0.00           H
ATOM   4010  HG2 GLU A 408     -16.016  12.626   1.219  1.00  0.00           H
ATOM   4011  N   LYS A 409     -18.239  13.511   1.840  1.00  0.00           N
ATOM   4012  CA  LYS A 409     -18.548  14.446   0.752  1.00  0.00           C
ATOM   4013  C   LYS A 409     -19.267  15.687   1.219  1.00  0.00           C
ATOM   4014  O   LYS A 409     -18.905  16.777   0.840  1.00  0.00           O
ATOM   4015  CB  LYS A 409     -19.310  13.747  -0.440  1.00  0.00           C
ATOM   4016  CG  LYS A 409     -18.454  12.793  -1.318  1.00  0.00           C
ATOM   4017  CD  LYS A 409     -19.271  12.114  -2.406  1.00  0.00           C
ATOM   4018  CE  LYS A 409     -18.721  10.929  -3.145  1.00  0.00           C
ATOM   4019  NZ  LYS A 409     -17.308  11.269  -3.375  1.00  0.00           N
ATOM   4020  HN  LYS A 409     -18.609  12.595   1.701  1.00  0.00           H
ATOM   4021  HA  LYS A 409     -17.652  14.896   0.351  1.00  0.00           H
ATOM   4022  HB1 LYS A 409     -19.760  14.509  -1.113  1.00  0.00           H
ATOM   4023  HB2 LYS A 409     -20.099  13.226   0.145  1.00  0.00           H
ATOM   4024  HG1 LYS A 409     -17.966  12.072  -0.628  1.00  0.00           H
ATOM   4025  HG2 LYS A 409     -17.635  13.387  -1.778  1.00  0.00           H
ATOM   4026  HD1 LYS A 409     -19.559  12.950  -3.077  1.00  0.00           H
ATOM   4027  HD2 LYS A 409     -20.242  11.694  -2.067  1.00  0.00           H
ATOM   4028  HE1 LYS A 409     -19.211  10.747  -4.126  1.00  0.00           H
ATOM   4029  HE2 LYS A 409     -18.701   9.922  -2.676  1.00  0.00           H
ATOM   4030  HZ1 LYS A 409     -16.714  11.061  -2.548  1.00  0.00           H
ATOM   4031  HZ2 LYS A 409     -17.128  12.256  -3.649  1.00  0.00           H
ATOM   4032  HZ3 LYS A 409     -16.983  10.673  -4.163  1.00  0.00           H
ATOM   4033  N   LEU A 410     -20.208  15.531   2.096  1.00  0.00           N
ATOM   4034  CA  LEU A 410     -20.878  16.619   2.763  1.00  0.00           C
ATOM   4035  C   LEU A 410     -19.978  17.446   3.630  1.00  0.00           C
ATOM   4036  O   LEU A 410     -20.121  18.662   3.629  1.00  0.00           O
ATOM   4037  CB  LEU A 410     -22.019  16.114   3.678  1.00  0.00           C
ATOM   4038  CG  LEU A 410     -22.929  17.098   4.378  1.00  0.00           C
ATOM   4039  CD1 LEU A 410     -23.797  17.930   3.450  1.00  0.00           C
ATOM   4040  CD2 LEU A 410     -23.872  16.336   5.302  1.00  0.00           C
ATOM   4041  HN  LEU A 410     -20.617  14.650   2.316  1.00  0.00           H
ATOM   4042  HA  LEU A 410     -21.279  17.291   2.019  1.00  0.00           H
ATOM   4043  HB1 LEU A 410     -21.612  15.323   4.344  1.00  0.00           H
ATOM   4044  HB2 LEU A 410     -22.635  15.512   2.977  1.00  0.00           H
ATOM   4045  HG  LEU A 410     -22.414  17.848   5.014  1.00  0.00           H
ATOM   4046 1HD1 LEU A 410     -24.291  18.739   4.031  1.00  0.00           H
ATOM   4047 2HD1 LEU A 410     -24.459  17.278   2.841  1.00  0.00           H
ATOM   4048 3HD1 LEU A 410     -23.084  18.399   2.739  1.00  0.00           H
ATOM   4049 1HD2 LEU A 410     -24.484  17.102   5.827  1.00  0.00           H
ATOM   4050 2HD2 LEU A 410     -23.274  15.765   6.044  1.00  0.00           H
ATOM   4051 3HD2 LEU A 410     -24.574  15.641   4.793  1.00  0.00           H
ATOM   4052  N   LYS A 411     -19.102  16.792   4.415  1.00  0.00           N
ATOM   4053  CA  LYS A 411     -18.080  17.515   5.207  1.00  0.00           C
ATOM   4054  C   LYS A 411     -16.986  18.177   4.384  1.00  0.00           C
ATOM   4055  O   LYS A 411     -16.442  19.261   4.753  1.00  0.00           O
ATOM   4056  CB  LYS A 411     -17.375  16.349   5.976  1.00  0.00           C
ATOM   4057  CG  LYS A 411     -16.413  16.691   7.015  1.00  0.00           C
ATOM   4058  CD  LYS A 411     -16.030  15.343   7.722  1.00  0.00           C
ATOM   4059  CE  LYS A 411     -14.742  15.377   8.569  1.00  0.00           C
ATOM   4060  NZ  LYS A 411     -14.772  16.343   9.653  1.00  0.00           N
ATOM   4061  HN  LYS A 411     -19.147  15.799   4.480  1.00  0.00           H
ATOM   4062  HA  LYS A 411     -18.500  18.209   5.920  1.00  0.00           H
ATOM   4063  HB1 LYS A 411     -16.859  15.715   5.223  1.00  0.00           H
ATOM   4064  HB2 LYS A 411     -18.244  15.824   6.426  1.00  0.00           H
ATOM   4065  HG1 LYS A 411     -16.679  17.455   7.776  1.00  0.00           H
ATOM   4066  HG2 LYS A 411     -15.528  17.090   6.475  1.00  0.00           H
ATOM   4067  HD1 LYS A 411     -15.927  14.548   6.952  1.00  0.00           H
ATOM   4068  HD2 LYS A 411     -16.886  15.171   8.408  1.00  0.00           H
ATOM   4069  HE1 LYS A 411     -13.826  15.626   7.992  1.00  0.00           H
ATOM   4070  HE2 LYS A 411     -14.615  14.349   8.971  1.00  0.00           H
ATOM   4071  HZ1 LYS A 411     -15.589  16.207  10.282  1.00  0.00           H
ATOM   4072  HZ2 LYS A 411     -14.691  17.333   9.343  1.00  0.00           H
ATOM   4073  HZ3 LYS A 411     -13.937  16.319  10.274  1.00  0.00           H
ATOM   4074  N   LYS A 412     -16.626  17.613   3.201  1.00  0.00           N
ATOM   4075  CA  LYS A 412     -15.740  18.222   2.321  1.00  0.00           C
ATOM   4076  C   LYS A 412     -16.333  19.418   1.606  1.00  0.00           C
ATOM   4077  O   LYS A 412     -15.570  20.389   1.396  1.00  0.00           O
ATOM   4078  CB  LYS A 412     -15.226  17.266   1.291  1.00  0.00           C
ATOM   4079  CG  LYS A 412     -14.195  16.323   2.032  1.00  0.00           C
ATOM   4080  CD  LYS A 412     -13.492  15.234   1.144  1.00  0.00           C
ATOM   4081  CE  LYS A 412     -12.308  14.666   1.871  1.00  0.00           C
ATOM   4082  NZ  LYS A 412     -11.683  13.593   1.182  1.00  0.00           N
ATOM   4083  HN  LYS A 412     -17.009  16.704   3.052  1.00  0.00           H
ATOM   4084  HA  LYS A 412     -14.858  18.581   2.829  1.00  0.00           H
ATOM   4085  HB1 LYS A 412     -14.643  17.652   0.428  1.00  0.00           H
ATOM   4086  HB2 LYS A 412     -16.028  16.690   0.781  1.00  0.00           H
ATOM   4087  HG1 LYS A 412     -14.619  15.826   2.931  1.00  0.00           H
ATOM   4088  HG2 LYS A 412     -13.389  16.973   2.433  1.00  0.00           H
ATOM   4089  HD1 LYS A 412     -13.250  15.602   0.124  1.00  0.00           H
ATOM   4090  HD2 LYS A 412     -14.337  14.550   0.915  1.00  0.00           H
ATOM   4091  HE1 LYS A 412     -12.632  14.304   2.872  1.00  0.00           H
ATOM   4092  HE2 LYS A 412     -11.595  15.489   2.093  1.00  0.00           H
ATOM   4093  HZ1 LYS A 412     -10.728  13.437   1.563  1.00  0.00           H
ATOM   4094  HZ2 LYS A 412     -11.609  13.918   0.197  1.00  0.00           H
ATOM   4095  HZ3 LYS A 412     -12.193  12.692   1.271  1.00  0.00           H
ATOM   4096  N   PHE A 413     -17.654  19.358   1.217  1.00  0.00           N
ATOM   4097  CA  PHE A 413     -18.275  20.489   0.662  1.00  0.00           C
ATOM   4098  C   PHE A 413     -18.436  21.649   1.719  1.00  0.00           C
ATOM   4099  O   PHE A 413     -18.379  22.840   1.433  1.00  0.00           O
ATOM   4100  CB  PHE A 413     -19.679  20.072   0.169  1.00  0.00           C
ATOM   4101  CG  PHE A 413     -20.586  21.211  -0.415  1.00  0.00           C
ATOM   4102  CD1 PHE A 413     -20.186  22.166  -1.469  1.00  0.00           C
ATOM   4103  CD2 PHE A 413     -21.910  21.233   0.007  1.00  0.00           C
ATOM   4104  CE1 PHE A 413     -21.092  23.149  -1.849  1.00  0.00           C
ATOM   4105  CE2 PHE A 413     -22.836  22.173  -0.422  1.00  0.00           C
ATOM   4106  CZ  PHE A 413     -22.427  23.119  -1.417  1.00  0.00           C
ATOM   4107  HN  PHE A 413     -18.206  18.528   1.235  1.00  0.00           H
ATOM   4108  HA  PHE A 413     -17.667  20.791  -0.178  1.00  0.00           H
ATOM   4109  HB1 PHE A 413     -20.256  19.586   0.984  1.00  0.00           H
ATOM   4110  HB2 PHE A 413     -19.553  19.332  -0.652  1.00  0.00           H
ATOM   4111  HD1 PHE A 413     -19.173  22.076  -1.833  1.00  0.00           H
ATOM   4112  HD2 PHE A 413     -22.407  20.595   0.723  1.00  0.00           H
ATOM   4113  HE1 PHE A 413     -20.814  23.910  -2.565  1.00  0.00           H
ATOM   4114  HE2 PHE A 413     -23.831  22.298  -0.019  1.00  0.00           H
ATOM   4115  HZ  PHE A 413     -23.097  23.920  -1.697  1.00  0.00           H
ATOM   4116  N   MET A 414     -18.661  21.226   2.974  1.00  0.00           N
ATOM   4117  CA  MET A 414     -18.792  22.025   4.151  1.00  0.00           C
ATOM   4118  C   MET A 414     -17.627  22.941   4.398  1.00  0.00           C
ATOM   4119  O   MET A 414     -17.739  24.124   4.842  1.00  0.00           O
ATOM   4120  CB  MET A 414     -19.355  21.238   5.395  1.00  0.00           C
ATOM   4121  CG  MET A 414     -19.885  22.098   6.586  1.00  0.00           C
ATOM   4122  SD  MET A 414     -20.757  23.563   6.011  1.00  0.00           S
ATOM   4123  CE  MET A 414     -20.679  24.295   7.655  1.00  0.00           C
ATOM   4124  HN  MET A 414     -18.920  20.277   3.132  1.00  0.00           H
ATOM   4125  HA  MET A 414     -19.545  22.744   3.863  1.00  0.00           H
ATOM   4126  HB1 MET A 414     -18.563  20.568   5.792  1.00  0.00           H
ATOM   4127  HB2 MET A 414     -20.170  20.538   5.110  1.00  0.00           H
ATOM   4128  HG1 MET A 414     -19.016  22.295   7.251  1.00  0.00           H
ATOM   4129  HG2 MET A 414     -20.435  21.376   7.227  1.00  0.00           H
ATOM   4130  HE1 MET A 414     -21.061  23.683   8.500  1.00  0.00           H
ATOM   4131  HE2 MET A 414     -21.136  25.308   7.666  1.00  0.00           H
ATOM   4132  HE3 MET A 414     -19.615  24.515   7.882  1.00  0.00           H
ATOM   4133  N   ILE A 415     -16.382  22.432   4.000  1.00  0.00           N
ATOM   4134  CA  ILE A 415     -15.155  23.236   3.995  1.00  0.00           C
ATOM   4135  C   ILE A 415     -15.296  24.333   2.944  1.00  0.00           C
ATOM   4136  O   ILE A 415     -14.885  25.481   3.244  1.00  0.00           O
ATOM   4137  CB  ILE A 415     -13.969  22.265   3.786  1.00  0.00           C
ATOM   4138  CG1 ILE A 415     -13.818  21.292   5.021  1.00  0.00           C
ATOM   4139  CG2 ILE A 415     -12.707  23.152   3.447  1.00  0.00           C
ATOM   4140  CD  ILE A 415     -13.122  21.887   6.235  1.00  0.00           C
ATOM   4141  HN  ILE A 415     -16.285  21.526   3.597  1.00  0.00           H
ATOM   4142  HA  ILE A 415     -15.115  23.796   4.918  1.00  0.00           H
ATOM   4143  HB  ILE A 415     -14.295  21.692   2.891  1.00  0.00           H
ATOM   4144 1HG1 ILE A 415     -13.240  20.368   4.805  1.00  0.00           H
ATOM   4145 2HG1 ILE A 415     -14.838  20.934   5.276  1.00  0.00           H
ATOM   4146 1HG2 ILE A 415     -12.531  23.927   4.224  1.00  0.00           H
ATOM   4147 2HG2 ILE A 415     -12.965  23.632   2.479  1.00  0.00           H
ATOM   4148 3HG2 ILE A 415     -11.814  22.490   3.416  1.00  0.00           H
ATOM   4149  HD1 ILE A 415     -13.267  21.215   7.109  1.00  0.00           H
ATOM   4150  HD2 ILE A 415     -13.577  22.845   6.566  1.00  0.00           H
ATOM   4151  HD3 ILE A 415     -12.048  22.080   6.026  1.00  0.00           H
ATOM   4152  N   ARG A 416     -15.770  24.046   1.645  1.00  0.00           N
ATOM   4153  CA  ARG A 416     -15.897  25.092   0.607  1.00  0.00           C
ATOM   4154  C   ARG A 416     -16.913  26.159   0.993  1.00  0.00           C
ATOM   4155  O   ARG A 416     -16.583  27.296   0.810  1.00  0.00           O
ATOM   4156  CB  ARG A 416     -16.346  24.432  -0.733  1.00  0.00           C
ATOM   4157  CG  ARG A 416     -15.628  23.053  -1.047  1.00  0.00           C
ATOM   4158  CD  ARG A 416     -14.124  23.069  -1.408  1.00  0.00           C
ATOM   4159  NE  ARG A 416     -14.118  24.004  -2.594  1.00  0.00           N
ATOM   4160  CZ  ARG A 416     -13.035  24.357  -3.272  1.00  0.00           C
ATOM   4161  NH1 ARG A 416     -11.831  24.064  -2.978  1.00  0.00           N
ATOM   4162  NH2 ARG A 416     -13.253  25.258  -4.183  1.00  0.00           N
ATOM   4163  HN  ARG A 416     -15.893  23.084   1.418  1.00  0.00           H
ATOM   4164  HA  ARG A 416     -14.951  25.611   0.576  1.00  0.00           H
ATOM   4165  HB1 ARG A 416     -16.301  25.128  -1.597  1.00  0.00           H
ATOM   4166  HB2 ARG A 416     -17.436  24.248  -0.621  1.00  0.00           H
ATOM   4167  HG1 ARG A 416     -16.137  22.650  -1.949  1.00  0.00           H
ATOM   4168  HG2 ARG A 416     -15.773  22.345  -0.202  1.00  0.00           H
ATOM   4169  HD1 ARG A 416     -13.612  22.135  -1.726  1.00  0.00           H
ATOM   4170  HD2 ARG A 416     -13.497  23.520  -0.610  1.00  0.00           H
ATOM   4171  HE  ARG A 416     -14.977  24.367  -2.956  1.00  0.00           H
ATOM   4172 1HH1 ARG A 416     -11.033  24.227  -3.558  1.00  0.00           H
ATOM   4173 2HH1 ARG A 416     -11.564  23.659  -2.104  1.00  0.00           H
ATOM   4174 1HH2 ARG A 416     -14.194  25.539  -4.370  1.00  0.00           H
ATOM   4175 2HH2 ARG A 416     -12.493  25.550  -4.766  1.00  0.00           H
ATOM   4176  N   ILE A 417     -18.122  25.814   1.638  1.00  0.00           N
ATOM   4177  CA  ILE A 417     -19.077  26.750   2.257  1.00  0.00           C
ATOM   4178  C   ILE A 417     -18.522  27.626   3.358  1.00  0.00           C
ATOM   4179  O   ILE A 417     -18.629  28.827   3.251  1.00  0.00           O
ATOM   4180  CB  ILE A 417     -20.334  25.993   2.641  1.00  0.00           C
ATOM   4181  CG1 ILE A 417     -21.125  25.499   1.418  1.00  0.00           C
ATOM   4182  CG2 ILE A 417     -21.286  26.659   3.688  1.00  0.00           C
ATOM   4183  CD  ILE A 417     -21.936  26.587   0.793  1.00  0.00           C
ATOM   4184  HN  ILE A 417     -18.474  24.882   1.635  1.00  0.00           H
ATOM   4185  HA  ILE A 417     -19.549  27.333   1.480  1.00  0.00           H
ATOM   4186  HB  ILE A 417     -19.909  25.125   3.190  1.00  0.00           H
ATOM   4187 1HG1 ILE A 417     -21.856  24.734   1.758  1.00  0.00           H
ATOM   4188 2HG1 ILE A 417     -20.421  24.974   0.737  1.00  0.00           H
ATOM   4189 1HG2 ILE A 417     -22.345  26.325   3.714  1.00  0.00           H
ATOM   4190 2HG2 ILE A 417     -21.552  27.732   3.575  1.00  0.00           H
ATOM   4191 3HG2 ILE A 417     -20.865  26.580   4.713  1.00  0.00           H
ATOM   4192  HD1 ILE A 417     -22.598  27.114   1.513  1.00  0.00           H
ATOM   4193  HD2 ILE A 417     -22.558  26.042   0.052  1.00  0.00           H
ATOM   4194  HD3 ILE A 417     -21.298  27.328   0.265  1.00  0.00           H
ATOM   4195  N   GLY A 418     -17.864  27.013   4.372  1.00  0.00           N
ATOM   4196  CA  GLY A 418     -17.142  27.557   5.495  1.00  0.00           C
ATOM   4197  C   GLY A 418     -16.133  28.569   5.047  1.00  0.00           C
ATOM   4198  O   GLY A 418     -16.131  29.745   5.382  1.00  0.00           O
ATOM   4199  HN  GLY A 418     -17.898  26.017   4.394  1.00  0.00           H
ATOM   4200  HA1 GLY A 418     -16.614  26.725   5.937  1.00  0.00           H
ATOM   4201  HA2 GLY A 418     -17.819  28.030   6.190  1.00  0.00           H
ATOM   4202  N   VAL A 419     -15.278  28.168   4.165  1.00  0.00           N
ATOM   4203  CA  VAL A 419     -14.281  29.033   3.511  1.00  0.00           C
ATOM   4204  C   VAL A 419     -14.865  30.268   2.716  1.00  0.00           C
ATOM   4205  O   VAL A 419     -14.523  31.445   2.858  1.00  0.00           O
ATOM   4206  CB  VAL A 419     -13.194  28.287   2.678  1.00  0.00           C
ATOM   4207  CG1 VAL A 419     -12.272  29.252   1.978  1.00  0.00           C
ATOM   4208  CG2 VAL A 419     -12.402  27.434   3.711  1.00  0.00           C
ATOM   4209  HN  VAL A 419     -15.259  27.202   3.920  1.00  0.00           H
ATOM   4210  HA  VAL A 419     -13.769  29.470   4.356  1.00  0.00           H
ATOM   4211  HB  VAL A 419     -13.690  27.704   1.873  1.00  0.00           H
ATOM   4212 1HG1 VAL A 419     -11.851  29.866   2.803  1.00  0.00           H
ATOM   4213 2HG1 VAL A 419     -12.854  29.904   1.292  1.00  0.00           H
ATOM   4214 3HG1 VAL A 419     -11.530  28.673   1.388  1.00  0.00           H
ATOM   4215 1HG2 VAL A 419     -13.080  26.831   4.351  1.00  0.00           H
ATOM   4216 2HG2 VAL A 419     -11.794  28.152   4.302  1.00  0.00           H
ATOM   4217 3HG2 VAL A 419     -11.728  26.701   3.218  1.00  0.00           H
ATOM   4218  N   PHE A 420     -15.841  30.048   1.831  1.00  0.00           N
ATOM   4219  CA  PHE A 420     -16.504  31.048   1.162  1.00  0.00           C
ATOM   4220  C   PHE A 420     -17.258  32.054   2.013  1.00  0.00           C
ATOM   4221  O   PHE A 420     -17.132  33.233   1.792  1.00  0.00           O
ATOM   4222  CB  PHE A 420     -17.432  30.380   0.117  1.00  0.00           C
ATOM   4223  CG  PHE A 420     -17.792  31.434  -0.901  1.00  0.00           C
ATOM   4224  CD1 PHE A 420     -18.951  32.035  -0.910  1.00  0.00           C
ATOM   4225  CD2 PHE A 420     -16.895  31.844  -1.959  1.00  0.00           C
ATOM   4226  CE1 PHE A 420     -19.342  33.078  -1.720  1.00  0.00           C
ATOM   4227  CE2 PHE A 420     -17.272  32.828  -2.930  1.00  0.00           C
ATOM   4228  CZ  PHE A 420     -18.478  33.478  -2.776  1.00  0.00           C
ATOM   4229  HN  PHE A 420     -16.178  29.113   1.745  1.00  0.00           H
ATOM   4230  HA  PHE A 420     -15.691  31.578   0.686  1.00  0.00           H
ATOM   4231  HB1 PHE A 420     -18.400  29.996   0.505  1.00  0.00           H
ATOM   4232  HB2 PHE A 420     -16.775  29.572  -0.272  1.00  0.00           H
ATOM   4233  HD1 PHE A 420     -19.659  31.815  -0.125  1.00  0.00           H
ATOM   4234  HD2 PHE A 420     -15.948  31.324  -1.960  1.00  0.00           H
ATOM   4235  HE1 PHE A 420     -20.295  33.579  -1.624  1.00  0.00           H
ATOM   4236  HE2 PHE A 420     -16.677  33.011  -3.812  1.00  0.00           H
ATOM   4237  HZ  PHE A 420     -18.704  34.285  -3.458  1.00  0.00           H
ATOM   4238  N   SER A 421     -17.829  31.541   3.147  1.00  0.00           N
ATOM   4239  CA  SER A 421     -18.369  32.309   4.216  1.00  0.00           C
ATOM   4240  C   SER A 421     -17.434  33.255   4.842  1.00  0.00           C
ATOM   4241  O   SER A 421     -17.759  34.396   5.153  1.00  0.00           O
ATOM   4242  CB  SER A 421     -19.030  31.462   5.337  1.00  0.00           C
ATOM   4243  OG  SER A 421     -20.094  30.563   4.841  1.00  0.00           O
ATOM   4244  HN  SER A 421     -17.902  30.554   3.263  1.00  0.00           H
ATOM   4245  HA  SER A 421     -19.093  32.943   3.727  1.00  0.00           H
ATOM   4246  HB1 SER A 421     -19.323  32.048   6.234  1.00  0.00           H
ATOM   4247  HB2 SER A 421     -18.193  30.842   5.725  1.00  0.00           H
ATOM   4248  HG1 SER A 421     -19.691  29.910   4.264  1.00  0.00           H
ATOM   4249  N   GLY A 422     -16.180  32.798   5.111  1.00  0.00           N
ATOM   4250  CA  GLY A 422     -15.085  33.621   5.481  1.00  0.00           C
ATOM   4251  C   GLY A 422     -14.743  34.747   4.521  1.00  0.00           C
ATOM   4252  O   GLY A 422     -14.619  35.879   4.967  1.00  0.00           O
ATOM   4253  HN  GLY A 422     -15.989  31.819   5.090  1.00  0.00           H
ATOM   4254  HA1 GLY A 422     -14.216  32.986   5.403  1.00  0.00           H
ATOM   4255  HA2 GLY A 422     -15.283  34.081   6.438  1.00  0.00           H
ATOM   4256  N   LEU A 423     -14.522  34.400   3.219  1.00  0.00           N
ATOM   4257  CA  LEU A 423     -14.204  35.386   2.188  1.00  0.00           C
ATOM   4258  C   LEU A 423     -15.322  36.362   2.029  1.00  0.00           C
ATOM   4259  O   LEU A 423     -15.082  37.591   1.898  1.00  0.00           O
ATOM   4260  CB  LEU A 423     -13.994  34.578   0.891  1.00  0.00           C
ATOM   4261  CG  LEU A 423     -12.694  33.752   0.854  1.00  0.00           C
ATOM   4262  CD1 LEU A 423     -12.599  32.817  -0.347  1.00  0.00           C
ATOM   4263  CD2 LEU A 423     -11.402  34.510   1.028  1.00  0.00           C
ATOM   4264  HN  LEU A 423     -14.691  33.481   2.873  1.00  0.00           H
ATOM   4265  HA  LEU A 423     -13.268  35.880   2.403  1.00  0.00           H
ATOM   4266  HB1 LEU A 423     -13.909  35.329   0.076  1.00  0.00           H
ATOM   4267  HB2 LEU A 423     -14.834  33.880   0.681  1.00  0.00           H
ATOM   4268  HG  LEU A 423     -12.829  33.226   1.823  1.00  0.00           H
ATOM   4269 1HD1 LEU A 423     -13.524  32.207  -0.429  1.00  0.00           H
ATOM   4270 2HD1 LEU A 423     -11.811  32.034  -0.345  1.00  0.00           H
ATOM   4271 3HD1 LEU A 423     -12.492  33.407  -1.282  1.00  0.00           H
ATOM   4272 1HD2 LEU A 423     -10.485  33.964   0.719  1.00  0.00           H
ATOM   4273 2HD2 LEU A 423     -11.269  34.769   2.101  1.00  0.00           H
ATOM   4274 3HD2 LEU A 423     -11.609  35.523   0.623  1.00  0.00           H
ATOM   4275  N   TYR A 424     -16.573  35.892   2.110  1.00  0.00           N
ATOM   4276  CA  TYR A 424     -17.724  36.776   2.112  1.00  0.00           C
ATOM   4277  C   TYR A 424     -17.841  37.604   3.379  1.00  0.00           C
ATOM   4278  O   TYR A 424     -17.933  38.838   3.279  1.00  0.00           O
ATOM   4279  CB  TYR A 424     -18.875  35.838   1.829  1.00  0.00           C
ATOM   4280  CG  TYR A 424     -20.220  36.571   1.914  1.00  0.00           C
ATOM   4281  CD1 TYR A 424     -21.043  36.326   3.022  1.00  0.00           C
ATOM   4282  CD2 TYR A 424     -20.683  37.474   0.892  1.00  0.00           C
ATOM   4283  CE1 TYR A 424     -22.303  36.949   3.128  1.00  0.00           C
ATOM   4284  CE2 TYR A 424     -21.959  37.975   1.006  1.00  0.00           C
ATOM   4285  CZ  TYR A 424     -22.792  37.786   2.111  1.00  0.00           C
ATOM   4286  OH  TYR A 424     -23.977  38.455   2.300  1.00  0.00           O
ATOM   4287  HN  TYR A 424     -16.781  34.917   2.118  1.00  0.00           H
ATOM   4288  HA  TYR A 424     -17.757  37.383   1.220  1.00  0.00           H
ATOM   4289  HB1 TYR A 424     -18.934  35.036   2.596  1.00  0.00           H
ATOM   4290  HB2 TYR A 424     -18.818  35.342   0.838  1.00  0.00           H
ATOM   4291  HD1 TYR A 424     -20.730  35.651   3.806  1.00  0.00           H
ATOM   4292  HD2 TYR A 424     -20.088  37.726   0.027  1.00  0.00           H
ATOM   4293  HE1 TYR A 424     -22.980  36.835   3.961  1.00  0.00           H
ATOM   4294  HE2 TYR A 424     -22.325  38.596   0.202  1.00  0.00           H
ATOM   4295  HH  TYR A 424     -24.031  39.168   1.661  1.00  0.00           H
ATOM   4296  N   LEU A 425     -17.810  37.026   4.600  1.00  0.00           N
ATOM   4297  CA  LEU A 425     -18.058  37.693   5.833  1.00  0.00           C
ATOM   4298  C   LEU A 425     -17.173  38.815   6.258  1.00  0.00           C
ATOM   4299  O   LEU A 425     -17.621  39.909   6.676  1.00  0.00           O
ATOM   4300  CB  LEU A 425     -18.165  36.709   7.057  1.00  0.00           C
ATOM   4301  CG  LEU A 425     -19.583  36.021   7.167  1.00  0.00           C
ATOM   4302  CD1 LEU A 425     -19.673  34.932   8.213  1.00  0.00           C
ATOM   4303  CD2 LEU A 425     -20.764  37.025   7.384  1.00  0.00           C
ATOM   4304  HN  LEU A 425     -17.735  36.036   4.679  1.00  0.00           H
ATOM   4305  HA  LEU A 425     -19.021  38.142   5.642  1.00  0.00           H
ATOM   4306  HB1 LEU A 425     -18.111  37.232   8.035  1.00  0.00           H
ATOM   4307  HB2 LEU A 425     -17.428  35.880   7.012  1.00  0.00           H
ATOM   4308  HG  LEU A 425     -19.734  35.630   6.139  1.00  0.00           H
ATOM   4309 1HD1 LEU A 425     -19.409  35.289   9.231  1.00  0.00           H
ATOM   4310 2HD1 LEU A 425     -18.896  34.179   7.961  1.00  0.00           H
ATOM   4311 3HD1 LEU A 425     -20.699  34.517   8.316  1.00  0.00           H
ATOM   4312 1HD2 LEU A 425     -20.525  37.605   8.301  1.00  0.00           H
ATOM   4313 2HD2 LEU A 425     -21.754  36.572   7.607  1.00  0.00           H
ATOM   4314 3HD2 LEU A 425     -20.851  37.709   6.514  1.00  0.00           H
ATOM   4315  N   VAL A 426     -15.835  38.495   6.137  1.00  0.00           N
ATOM   4316  CA  VAL A 426     -14.720  39.390   6.599  1.00  0.00           C
ATOM   4317  C   VAL A 426     -14.685  40.820   5.930  1.00  0.00           C
ATOM   4318  O   VAL A 426     -14.693  41.720   6.727  1.00  0.00           O
ATOM   4319  CB  VAL A 426     -13.343  38.600   6.531  1.00  0.00           C
ATOM   4320  CG1 VAL A 426     -12.161  39.547   6.929  1.00  0.00           C
ATOM   4321  CG2 VAL A 426     -13.356  37.362   7.531  1.00  0.00           C
ATOM   4322  HN  VAL A 426     -15.625  37.736   5.525  1.00  0.00           H
ATOM   4323  HA  VAL A 426     -14.877  39.453   7.666  1.00  0.00           H
ATOM   4324  HB  VAL A 426     -13.168  38.157   5.527  1.00  0.00           H
ATOM   4325 1HG1 VAL A 426     -11.852  40.311   6.184  1.00  0.00           H
ATOM   4326 2HG1 VAL A 426     -11.268  38.915   7.123  1.00  0.00           H
ATOM   4327 3HG1 VAL A 426     -12.431  39.977   7.917  1.00  0.00           H
ATOM   4328 1HG2 VAL A 426     -12.306  37.010   7.625  1.00  0.00           H
ATOM   4329 2HG2 VAL A 426     -14.066  36.621   7.108  1.00  0.00           H
ATOM   4330 3HG2 VAL A 426     -13.791  37.671   8.506  1.00  0.00           H
ATOM   4331  N   PRO A 427     -14.739  41.065   4.611  1.00  0.00           N
ATOM   4332  CA  PRO A 427     -15.123  42.313   4.067  1.00  0.00           C
ATOM   4333  C   PRO A 427     -16.540  42.906   4.541  1.00  0.00           C
ATOM   4334  O   PRO A 427     -16.552  44.072   4.920  1.00  0.00           O
ATOM   4335  CB  PRO A 427     -15.169  42.175   2.496  1.00  0.00           C
ATOM   4336  CG  PRO A 427     -14.182  41.030   2.370  1.00  0.00           C
ATOM   4337  CD  PRO A 427     -14.399  40.097   3.576  1.00  0.00           C
ATOM   4338  HA  PRO A 427     -14.312  42.973   4.336  1.00  0.00           H
ATOM   4339  HB1 PRO A 427     -14.897  43.121   1.980  1.00  0.00           H
ATOM   4340  HB2 PRO A 427     -16.199  41.914   2.171  1.00  0.00           H
ATOM   4341  HG1 PRO A 427     -14.179  40.607   1.342  1.00  0.00           H
ATOM   4342  HG2 PRO A 427     -13.093  41.244   2.410  1.00  0.00           H
ATOM   4343  HD1 PRO A 427     -15.281  39.450   3.383  1.00  0.00           H
ATOM   4344  HD2 PRO A 427     -13.415  39.637   3.810  1.00  0.00           H
ATOM   4345  N   LEU A 428     -17.699  42.225   4.388  1.00  0.00           N
ATOM   4346  CA  LEU A 428     -18.925  42.952   4.754  1.00  0.00           C
ATOM   4347  C   LEU A 428     -18.929  43.490   6.188  1.00  0.00           C
ATOM   4348  O   LEU A 428     -19.324  44.588   6.401  1.00  0.00           O
ATOM   4349  CB  LEU A 428     -20.248  42.136   4.632  1.00  0.00           C
ATOM   4350  CG  LEU A 428     -20.503  41.640   3.168  1.00  0.00           C
ATOM   4351  CD1 LEU A 428     -21.811  40.841   3.090  1.00  0.00           C
ATOM   4352  CD2 LEU A 428     -20.505  42.792   2.152  1.00  0.00           C
ATOM   4353  HN  LEU A 428     -17.746  41.286   4.057  1.00  0.00           H
ATOM   4354  HA  LEU A 428     -19.071  43.790   4.090  1.00  0.00           H
ATOM   4355  HB1 LEU A 428     -21.052  42.780   5.047  1.00  0.00           H
ATOM   4356  HB2 LEU A 428     -20.168  41.227   5.266  1.00  0.00           H
ATOM   4357  HG  LEU A 428     -19.696  40.903   2.964  1.00  0.00           H
ATOM   4358 1HD1 LEU A 428     -21.892  40.061   3.875  1.00  0.00           H
ATOM   4359 2HD1 LEU A 428     -22.034  40.457   2.070  1.00  0.00           H
ATOM   4360 3HD1 LEU A 428     -22.515  41.623   3.449  1.00  0.00           H
ATOM   4361 1HD2 LEU A 428     -19.566  43.374   2.259  1.00  0.00           H
ATOM   4362 2HD2 LEU A 428     -21.285  43.561   2.339  1.00  0.00           H
ATOM   4363 3HD2 LEU A 428     -20.576  42.445   1.099  1.00  0.00           H
ATOM   4364  N   VAL A 429     -18.454  42.684   7.156  1.00  0.00           N
ATOM   4365  CA  VAL A 429     -18.274  43.025   8.512  1.00  0.00           C
ATOM   4366  C   VAL A 429     -17.212  44.125   8.695  1.00  0.00           C
ATOM   4367  O   VAL A 429     -17.431  45.081   9.475  1.00  0.00           O
ATOM   4368  CB  VAL A 429     -18.020  41.722   9.347  1.00  0.00           C
ATOM   4369  CG1 VAL A 429     -17.743  41.930  10.864  1.00  0.00           C
ATOM   4370  CG2 VAL A 429     -19.339  40.951   9.329  1.00  0.00           C
ATOM   4371  HN  VAL A 429     -18.215  41.775   6.821  1.00  0.00           H
ATOM   4372  HA  VAL A 429     -19.252  43.410   8.754  1.00  0.00           H
ATOM   4373  HB  VAL A 429     -17.204  41.182   8.820  1.00  0.00           H
ATOM   4374 1HG1 VAL A 429     -18.481  42.552  11.414  1.00  0.00           H
ATOM   4375 2HG1 VAL A 429     -16.778  42.472  10.959  1.00  0.00           H
ATOM   4376 3HG1 VAL A 429     -17.625  40.970  11.412  1.00  0.00           H
ATOM   4377 1HG2 VAL A 429     -19.346  40.087  10.027  1.00  0.00           H
ATOM   4378 2HG2 VAL A 429     -19.621  40.699   8.285  1.00  0.00           H
ATOM   4379 3HG2 VAL A 429     -20.155  41.630   9.658  1.00  0.00           H
ATOM   4380  N   THR A 430     -16.061  44.151   7.963  1.00  0.00           N
ATOM   4381  CA  THR A 430     -14.960  45.168   8.007  1.00  0.00           C
ATOM   4382  C   THR A 430     -15.555  46.439   7.572  1.00  0.00           C
ATOM   4383  O   THR A 430     -15.425  47.511   8.199  1.00  0.00           O
ATOM   4384  CB  THR A 430     -13.778  44.914   7.155  1.00  0.00           C
ATOM   4385  CG2 THR A 430     -12.686  46.081   7.177  1.00  0.00           C
ATOM   4386  OG1 THR A 430     -13.110  43.772   7.621  1.00  0.00           O
ATOM   4387  HN  THR A 430     -15.855  43.337   7.427  1.00  0.00           H
ATOM   4388  HA  THR A 430     -14.580  45.273   9.013  1.00  0.00           H
ATOM   4389  HB  THR A 430     -14.158  44.582   6.164  1.00  0.00           H
ATOM   4390  HG1 THR A 430     -13.550  42.996   7.266  1.00  0.00           H
ATOM   4391 1HG2 THR A 430     -12.482  46.568   8.155  1.00  0.00           H
ATOM   4392 2HG2 THR A 430     -13.081  46.890   6.525  1.00  0.00           H
ATOM   4393 3HG2 THR A 430     -11.734  45.794   6.682  1.00  0.00           H
ATOM   4394  N   LEU A 431     -16.362  46.359   6.469  1.00  0.00           N
ATOM   4395  CA  LEU A 431     -16.964  47.497   5.790  1.00  0.00           C
ATOM   4396  C   LEU A 431     -18.105  48.165   6.571  1.00  0.00           C
ATOM   4397  O   LEU A 431     -18.199  49.421   6.609  1.00  0.00           O
ATOM   4398  CB  LEU A 431     -17.489  47.034   4.415  1.00  0.00           C
ATOM   4399  CG  LEU A 431     -18.145  48.112   3.420  1.00  0.00           C
ATOM   4400  CD1 LEU A 431     -17.465  49.506   3.266  1.00  0.00           C
ATOM   4401  CD2 LEU A 431     -18.586  47.446   2.063  1.00  0.00           C
ATOM   4402  HN  LEU A 431     -16.621  45.435   6.197  1.00  0.00           H
ATOM   4403  HA  LEU A 431     -16.217  48.241   5.558  1.00  0.00           H
ATOM   4404  HB1 LEU A 431     -18.232  46.224   4.578  1.00  0.00           H
ATOM   4405  HB2 LEU A 431     -16.602  46.631   3.883  1.00  0.00           H
ATOM   4406  HG  LEU A 431     -19.106  48.355   3.923  1.00  0.00           H
ATOM   4407 1HD1 LEU A 431     -17.892  50.066   2.406  1.00  0.00           H
ATOM   4408 2HD1 LEU A 431     -16.371  49.451   3.083  1.00  0.00           H
ATOM   4409 3HD1 LEU A 431     -17.567  50.185   4.141  1.00  0.00           H
ATOM   4410 1HD2 LEU A 431     -19.336  48.115   1.590  1.00  0.00           H
ATOM   4411 2HD2 LEU A 431     -19.149  46.541   2.376  1.00  0.00           H
ATOM   4412 3HD2 LEU A 431     -17.841  47.045   1.343  1.00  0.00           H
ATOM   4413  N   LEU A 432     -18.799  47.365   7.374  1.00  0.00           N
ATOM   4414  CA  LEU A 432     -19.643  47.976   8.481  1.00  0.00           C
ATOM   4415  C   LEU A 432     -18.856  48.819   9.411  1.00  0.00           C
ATOM   4416  O   LEU A 432     -19.322  49.897   9.788  1.00  0.00           O
ATOM   4417  CB  LEU A 432     -20.319  46.838   9.186  1.00  0.00           C
ATOM   4418  CG  LEU A 432     -21.423  47.259  10.208  1.00  0.00           C
ATOM   4419  CD1 LEU A 432     -22.783  47.491   9.482  1.00  0.00           C
ATOM   4420  CD2 LEU A 432     -21.352  46.201  11.335  1.00  0.00           C
ATOM   4421  HN  LEU A 432     -18.720  46.376   7.477  1.00  0.00           H
ATOM   4422  HA  LEU A 432     -20.397  48.621   8.056  1.00  0.00           H
ATOM   4423  HB1 LEU A 432     -19.591  46.270   9.803  1.00  0.00           H
ATOM   4424  HB2 LEU A 432     -20.707  46.134   8.420  1.00  0.00           H
ATOM   4425  HG  LEU A 432     -21.091  48.195  10.707  1.00  0.00           H
ATOM   4426 1HD1 LEU A 432     -23.012  46.526   8.981  1.00  0.00           H
ATOM   4427 2HD1 LEU A 432     -22.659  48.247   8.678  1.00  0.00           H
ATOM   4428 3HD1 LEU A 432     -23.657  47.759  10.113  1.00  0.00           H
ATOM   4429 1HD2 LEU A 432     -22.064  46.500  12.135  1.00  0.00           H
ATOM   4430 2HD2 LEU A 432     -20.327  46.107  11.752  1.00  0.00           H
ATOM   4431 3HD2 LEU A 432     -21.690  45.218  10.945  1.00  0.00           H
ATOM   4432  N   GLY A 433     -17.658  48.464   9.919  1.00  0.00           N
ATOM   4433  CA  GLY A 433     -17.064  49.283  10.911  1.00  0.00           C
ATOM   4434  C   GLY A 433     -16.477  50.516  10.206  1.00  0.00           C
ATOM   4435  O   GLY A 433     -16.465  51.583  10.780  1.00  0.00           O
ATOM   4436  HN  GLY A 433     -17.226  47.579   9.766  1.00  0.00           H
ATOM   4437  HA1 GLY A 433     -16.416  48.641  11.488  1.00  0.00           H
ATOM   4438  HA2 GLY A 433     -17.782  49.627  11.640  1.00  0.00           H
ATOM   4439  N   CYS A 434     -16.036  50.403   8.947  1.00  0.00           N
ATOM   4440  CA  CYS A 434     -15.555  51.515   8.106  1.00  0.00           C
ATOM   4441  C   CYS A 434     -16.709  52.428   7.626  1.00  0.00           C
ATOM   4442  O   CYS A 434     -16.522  53.650   7.491  1.00  0.00           O
ATOM   4443  CB  CYS A 434     -14.722  50.950   6.908  1.00  0.00           C
ATOM   4444  SG  CYS A 434     -14.081  52.286   5.855  1.00  0.00           S
ATOM   4445  HN  CYS A 434     -15.990  49.492   8.543  1.00  0.00           H
ATOM   4446  HA  CYS A 434     -14.803  52.136   8.570  1.00  0.00           H
ATOM   4447  HB1 CYS A 434     -15.295  50.173   6.357  1.00  0.00           H
ATOM   4448  HB2 CYS A 434     -13.879  50.439   7.419  1.00  0.00           H
ATOM   4449  HG1 CYS A 434     -15.071  52.519   5.006  1.00  0.00           H
ATOM   4450  N   TYR A 435     -17.987  51.992   7.506  1.00  0.00           N
ATOM   4451  CA  TYR A 435     -19.232  52.791   7.477  1.00  0.00           C
ATOM   4452  C   TYR A 435     -19.502  53.603   8.762  1.00  0.00           C
ATOM   4453  O   TYR A 435     -19.785  54.832   8.714  1.00  0.00           O
ATOM   4454  CB  TYR A 435     -20.320  51.827   6.983  1.00  0.00           C
ATOM   4455  CG  TYR A 435     -21.795  52.255   7.346  1.00  0.00           C
ATOM   4456  CD1 TYR A 435     -22.277  53.442   6.960  1.00  0.00           C
ATOM   4457  CD2 TYR A 435     -22.557  51.465   8.207  1.00  0.00           C
ATOM   4458  CE1 TYR A 435     -23.580  53.883   7.307  1.00  0.00           C
ATOM   4459  CE2 TYR A 435     -23.853  51.848   8.564  1.00  0.00           C
ATOM   4460  CZ  TYR A 435     -24.415  53.054   8.114  1.00  0.00           C
ATOM   4461  OH  TYR A 435     -25.642  53.579   8.619  1.00  0.00           O
ATOM   4462  HN  TYR A 435     -18.071  51.003   7.417  1.00  0.00           H
ATOM   4463  HA  TYR A 435     -19.141  53.575   6.739  1.00  0.00           H
ATOM   4464  HB1 TYR A 435     -20.213  50.870   7.538  1.00  0.00           H
ATOM   4465  HB2 TYR A 435     -20.231  51.693   5.884  1.00  0.00           H
ATOM   4466  HD1 TYR A 435     -21.703  54.077   6.303  1.00  0.00           H
ATOM   4467  HD2 TYR A 435     -22.176  50.554   8.644  1.00  0.00           H
ATOM   4468  HE1 TYR A 435     -23.945  54.836   6.955  1.00  0.00           H
ATOM   4469  HE2 TYR A 435     -24.382  51.165   9.212  1.00  0.00           H
ATOM   4470  HH  TYR A 435     -26.137  52.879   9.052  1.00  0.00           H
ATOM   4471  N   VAL A 436     -19.469  52.981   9.933  1.00  0.00           N
ATOM   4472  CA  VAL A 436     -19.704  53.683  11.187  1.00  0.00           C
ATOM   4473  C   VAL A 436     -18.602  54.692  11.424  1.00  0.00           C
ATOM   4474  O   VAL A 436     -18.819  55.787  11.861  1.00  0.00           O
ATOM   4475  CB  VAL A 436     -19.853  52.714  12.310  1.00  0.00           C
ATOM   4476  CG1 VAL A 436     -19.922  53.366  13.704  1.00  0.00           C
ATOM   4477  CG2 VAL A 436     -21.140  51.854  11.986  1.00  0.00           C
ATOM   4478  HN  VAL A 436     -19.341  51.992   9.952  1.00  0.00           H
ATOM   4479  HA  VAL A 436     -20.621  54.252  11.177  1.00  0.00           H
ATOM   4480  HB  VAL A 436     -19.043  51.954  12.266  1.00  0.00           H
ATOM   4481 1HG1 VAL A 436     -20.184  52.625  14.491  1.00  0.00           H
ATOM   4482 2HG1 VAL A 436     -20.637  54.214  13.640  1.00  0.00           H
ATOM   4483 3HG1 VAL A 436     -18.958  53.795  14.054  1.00  0.00           H
ATOM   4484 1HG2 VAL A 436     -21.499  51.168  12.783  1.00  0.00           H
ATOM   4485 2HG2 VAL A 436     -20.827  51.125  11.207  1.00  0.00           H
ATOM   4486 3HG2 VAL A 436     -22.066  52.378  11.668  1.00  0.00           H
ATOM   4487  N   TYR A 437     -17.345  54.314  11.009  1.00  0.00           N
ATOM   4488  CA  TYR A 437     -16.262  55.296  10.950  1.00  0.00           C
ATOM   4489  C   TYR A 437     -16.413  56.515   9.974  1.00  0.00           C
ATOM   4490  O   TYR A 437     -16.255  57.675  10.448  1.00  0.00           O
ATOM   4491  CB  TYR A 437     -14.886  54.527  10.616  1.00  0.00           C
ATOM   4492  CG  TYR A 437     -13.677  55.454  10.418  1.00  0.00           C
ATOM   4493  CD1 TYR A 437     -13.334  55.912   9.138  1.00  0.00           C
ATOM   4494  CD2 TYR A 437     -12.849  55.765  11.552  1.00  0.00           C
ATOM   4495  CE1 TYR A 437     -12.256  56.751   8.913  1.00  0.00           C
ATOM   4496  CE2 TYR A 437     -11.783  56.643  11.378  1.00  0.00           C
ATOM   4497  CZ  TYR A 437     -11.505  57.128  10.062  1.00  0.00           C
ATOM   4498  OH  TYR A 437     -10.443  58.049   9.916  1.00  0.00           O
ATOM   4499  HN  TYR A 437     -17.073  53.368  10.846  1.00  0.00           H
ATOM   4500  HA  TYR A 437     -16.144  55.805  11.897  1.00  0.00           H
ATOM   4501  HB1 TYR A 437     -15.059  53.968   9.671  1.00  0.00           H
ATOM   4502  HB2 TYR A 437     -14.651  53.746  11.371  1.00  0.00           H
ATOM   4503  HD1 TYR A 437     -13.862  55.607   8.247  1.00  0.00           H
ATOM   4504  HD2 TYR A 437     -13.206  55.401  12.504  1.00  0.00           H
ATOM   4505  HE1 TYR A 437     -11.978  57.206   7.973  1.00  0.00           H
ATOM   4506  HE2 TYR A 437     -11.148  56.875  12.221  1.00  0.00           H
ATOM   4507  HH  TYR A 437     -10.467  58.394   9.021  1.00  0.00           H
ATOM   4508  N   GLU A 438     -16.844  56.310   8.717  1.00  0.00           N
ATOM   4509  CA  GLU A 438     -17.221  57.313   7.828  1.00  0.00           C
ATOM   4510  C   GLU A 438     -18.341  58.266   8.349  1.00  0.00           C
ATOM   4511  O   GLU A 438     -18.271  59.483   8.261  1.00  0.00           O
ATOM   4512  CB  GLU A 438     -17.701  56.606   6.530  1.00  0.00           C
ATOM   4513  CG  GLU A 438     -18.520  57.613   5.685  1.00  0.00           C
ATOM   4514  CD  GLU A 438     -18.759  57.115   4.208  1.00  0.00           C
ATOM   4515  OE1 GLU A 438     -19.734  56.381   4.019  1.00  0.00           O
ATOM   4516  OE2 GLU A 438     -18.092  57.604   3.273  1.00  0.00           O
ATOM   4517  HN  GLU A 438     -17.071  55.373   8.464  1.00  0.00           H
ATOM   4518  HA  GLU A 438     -16.344  57.900   7.598  1.00  0.00           H
ATOM   4519  HB1 GLU A 438     -18.236  55.684   6.844  1.00  0.00           H
ATOM   4520  HB2 GLU A 438     -16.850  56.225   5.926  1.00  0.00           H
ATOM   4521  HG1 GLU A 438     -17.851  58.500   5.639  1.00  0.00           H
ATOM   4522  HG2 GLU A 438     -19.551  57.826   6.043  1.00  0.00           H
ATOM   4523  N   GLN A 439     -19.351  57.722   9.023  1.00  0.00           N
ATOM   4524  CA  GLN A 439     -20.368  58.495   9.688  1.00  0.00           C
ATOM   4525  C   GLN A 439     -19.873  59.418  10.807  1.00  0.00           C
ATOM   4526  O   GLN A 439     -20.245  60.569  10.852  1.00  0.00           O
ATOM   4527  CB  GLN A 439     -21.584  57.638  10.168  1.00  0.00           C
ATOM   4528  CG  GLN A 439     -22.455  57.143   8.986  1.00  0.00           C
ATOM   4529  CD  GLN A 439     -22.939  58.282   8.017  1.00  0.00           C
ATOM   4530  NE2 GLN A 439     -23.856  59.165   8.563  1.00  0.00           N
ATOM   4531  OE1 GLN A 439     -22.496  58.380   6.862  1.00  0.00           O
ATOM   4532  HN  GLN A 439     -19.409  56.730   9.115  1.00  0.00           H
ATOM   4533  HA  GLN A 439     -20.659  59.275   9.000  1.00  0.00           H
ATOM   4534  HB1 GLN A 439     -22.223  58.391  10.675  1.00  0.00           H
ATOM   4535  HB2 GLN A 439     -21.362  56.768  10.823  1.00  0.00           H
ATOM   4536  HG1 GLN A 439     -23.345  56.547   9.282  1.00  0.00           H
ATOM   4537  HG2 GLN A 439     -21.876  56.422   8.369  1.00  0.00           H
ATOM   4538 1HE2 GLN A 439     -24.184  58.964   9.486  1.00  0.00           H
ATOM   4539 2HE2 GLN A 439     -24.038  60.002   8.047  1.00  0.00           H
ATOM   4540  N   VAL A 440     -19.020  58.826  11.688  1.00  0.00           N
ATOM   4541  CA  VAL A 440     -18.302  59.571  12.748  1.00  0.00           C
ATOM   4542  C   VAL A 440     -17.573  60.763  12.134  1.00  0.00           C
ATOM   4543  O   VAL A 440     -17.584  61.903  12.639  1.00  0.00           O
ATOM   4544  CB  VAL A 440     -17.345  58.845  13.634  1.00  0.00           C
ATOM   4545  CG1 VAL A 440     -16.283  59.735  14.297  1.00  0.00           C
ATOM   4546  CG2 VAL A 440     -18.134  57.979  14.654  1.00  0.00           C
ATOM   4547  HN  VAL A 440     -18.876  57.842  11.623  1.00  0.00           H
ATOM   4548  HA  VAL A 440     -19.094  59.979  13.359  1.00  0.00           H
ATOM   4549  HB  VAL A 440     -16.799  58.119  12.994  1.00  0.00           H
ATOM   4550 1HG1 VAL A 440     -15.731  58.977  14.892  1.00  0.00           H
ATOM   4551 2HG1 VAL A 440     -16.700  60.460  15.028  1.00  0.00           H
ATOM   4552 3HG1 VAL A 440     -15.514  60.237  13.671  1.00  0.00           H
ATOM   4553 1HG2 VAL A 440     -17.431  57.498  15.368  1.00  0.00           H
ATOM   4554 2HG2 VAL A 440     -18.715  57.182  14.143  1.00  0.00           H
ATOM   4555 3HG2 VAL A 440     -18.786  58.561  15.340  1.00  0.00           H
ATOM   4556  N   ASN A 441     -16.806  60.506  11.016  1.00  0.00           N
ATOM   4557  CA  ASN A 441     -16.102  61.494  10.243  1.00  0.00           C
ATOM   4558  C   ASN A 441     -17.048  62.558   9.623  1.00  0.00           C
ATOM   4559  O   ASN A 441     -16.814  63.722   9.880  1.00  0.00           O
ATOM   4560  CB  ASN A 441     -15.319  60.828   9.135  1.00  0.00           C
ATOM   4561  CG  ASN A 441     -13.975  60.364   9.628  1.00  0.00           C
ATOM   4562  ND2 ASN A 441     -13.930  59.198  10.372  1.00  0.00           N
ATOM   4563  OD1 ASN A 441     -12.934  61.053   9.461  1.00  0.00           O
ATOM   4564  HN  ASN A 441     -16.842  59.602  10.597  1.00  0.00           H
ATOM   4565  HA  ASN A 441     -15.426  62.041  10.883  1.00  0.00           H
ATOM   4566  HB1 ASN A 441     -15.031  61.622   8.413  1.00  0.00           H
ATOM   4567  HB2 ASN A 441     -15.941  60.020   8.694  1.00  0.00           H
ATOM   4568 1HD2 ASN A 441     -13.082  58.857  10.778  1.00  0.00           H
ATOM   4569 2HD2 ASN A 441     -14.744  58.626  10.477  1.00  0.00           H
ATOM   4570  N   ARG A 442     -18.214  62.275   8.968  1.00  0.00           N
ATOM   4571  CA  ARG A 442     -19.074  63.349   8.590  1.00  0.00           C
ATOM   4572  C   ARG A 442     -19.697  64.226   9.687  1.00  0.00           C
ATOM   4573  O   ARG A 442     -19.710  65.471   9.560  1.00  0.00           O
ATOM   4574  CB  ARG A 442     -20.145  62.675   7.791  1.00  0.00           C
ATOM   4575  CG  ARG A 442     -19.621  62.108   6.443  1.00  0.00           C
ATOM   4576  CD  ARG A 442     -20.420  61.066   5.718  1.00  0.00           C
ATOM   4577  NE  ARG A 442     -21.792  61.581   5.569  1.00  0.00           N
ATOM   4578  CZ  ARG A 442     -22.535  61.415   4.485  1.00  0.00           C
ATOM   4579  NH1 ARG A 442     -22.061  61.092   3.286  1.00  0.00           N
ATOM   4580  NH2 ARG A 442     -23.802  61.630   4.536  1.00  0.00           N
ATOM   4581  HN  ARG A 442     -18.491  61.330   8.816  1.00  0.00           H
ATOM   4582  HA  ARG A 442     -18.490  63.970   7.926  1.00  0.00           H
ATOM   4583  HB1 ARG A 442     -21.055  63.288   7.614  1.00  0.00           H
ATOM   4584  HB2 ARG A 442     -20.419  61.825   8.451  1.00  0.00           H
ATOM   4585  HG1 ARG A 442     -18.557  61.800   6.530  1.00  0.00           H
ATOM   4586  HG2 ARG A 442     -19.469  62.907   5.686  1.00  0.00           H
ATOM   4587  HD1 ARG A 442     -20.416  60.199   6.414  1.00  0.00           H
ATOM   4588  HD2 ARG A 442     -19.928  60.787   4.762  1.00  0.00           H
ATOM   4589  HE  ARG A 442     -22.408  61.590   6.357  1.00  0.00           H
ATOM   4590 1HH1 ARG A 442     -21.264  60.497   3.387  1.00  0.00           H
ATOM   4591 2HH1 ARG A 442     -22.793  60.845   2.651  1.00  0.00           H
ATOM   4592 1HH2 ARG A 442     -24.289  61.746   5.401  1.00  0.00           H
ATOM   4593 2HH2 ARG A 442     -24.307  61.494   3.684  1.00  0.00           H
ATOM   4594  N   ILE A 443     -20.060  63.614  10.814  1.00  0.00           N
ATOM   4595  CA  ILE A 443     -20.367  64.434  12.030  1.00  0.00           C
ATOM   4596  C   ILE A 443     -19.286  65.298  12.541  1.00  0.00           C
ATOM   4597  O   ILE A 443     -19.456  66.470  12.867  1.00  0.00           O
ATOM   4598  CB  ILE A 443     -20.845  63.577  13.266  1.00  0.00           C
ATOM   4599  CG1 ILE A 443     -22.107  62.805  12.815  1.00  0.00           C
ATOM   4600  CG2 ILE A 443     -21.135  64.348  14.542  1.00  0.00           C
ATOM   4601  CD  ILE A 443     -22.839  61.911  13.834  1.00  0.00           C
ATOM   4602  HN  ILE A 443     -20.087  62.625  10.934  1.00  0.00           H
ATOM   4603  HA  ILE A 443     -21.299  64.970  11.931  1.00  0.00           H
ATOM   4604  HB  ILE A 443     -20.003  62.868  13.411  1.00  0.00           H
ATOM   4605 1HG1 ILE A 443     -21.836  62.182  11.936  1.00  0.00           H
ATOM   4606 2HG1 ILE A 443     -22.900  63.518  12.505  1.00  0.00           H
ATOM   4607 1HG2 ILE A 443     -21.976  65.049  14.354  1.00  0.00           H
ATOM   4608 2HG2 ILE A 443     -20.250  64.868  14.968  1.00  0.00           H
ATOM   4609 3HG2 ILE A 443     -21.538  63.709  15.356  1.00  0.00           H
ATOM   4610  HD1 ILE A 443     -23.046  62.495  14.756  1.00  0.00           H
ATOM   4611  HD2 ILE A 443     -22.148  61.067  14.046  1.00  0.00           H
ATOM   4612  HD3 ILE A 443     -23.783  61.462  13.457  1.00  0.00           H
ATOM   4613  N   THR A 444     -18.037  64.856  12.560  1.00  0.00           N
ATOM   4614  CA  THR A 444     -16.781  65.631  12.814  1.00  0.00           C
ATOM   4615  C   THR A 444     -16.579  66.772  11.884  1.00  0.00           C
ATOM   4616  O   THR A 444     -16.251  67.892  12.359  1.00  0.00           O
ATOM   4617  CB  THR A 444     -15.529  64.858  12.890  1.00  0.00           C
ATOM   4618  CG2 THR A 444     -14.310  65.619  13.432  1.00  0.00           C
ATOM   4619  OG1 THR A 444     -15.781  63.763  13.816  1.00  0.00           O
ATOM   4620  HN  THR A 444     -17.965  63.938  12.175  1.00  0.00           H
ATOM   4621  HA  THR A 444     -16.908  66.006  13.818  1.00  0.00           H
ATOM   4622  HB  THR A 444     -15.200  64.482  11.897  1.00  0.00           H
ATOM   4623  HG1 THR A 444     -16.315  63.097  13.375  1.00  0.00           H
ATOM   4624 1HG2 THR A 444     -13.446  64.928  13.530  1.00  0.00           H
ATOM   4625 2HG2 THR A 444     -14.613  66.005  14.429  1.00  0.00           H
ATOM   4626 3HG2 THR A 444     -14.061  66.478  12.774  1.00  0.00           H
ATOM   4627  N   TRP A 445     -16.802  66.495  10.608  1.00  0.00           N
ATOM   4628  CA  TRP A 445     -16.519  67.362   9.444  1.00  0.00           C
ATOM   4629  C   TRP A 445     -17.618  68.435   9.426  1.00  0.00           C
ATOM   4630  O   TRP A 445     -17.404  69.536   8.868  1.00  0.00           O
ATOM   4631  CB  TRP A 445     -16.592  66.710   8.042  1.00  0.00           C
ATOM   4632  CG  TRP A 445     -15.780  65.419   7.822  1.00  0.00           C
ATOM   4633  CD1 TRP A 445     -14.626  65.125   8.490  1.00  0.00           C
ATOM   4634  CD2 TRP A 445     -15.849  64.493   6.708  1.00  0.00           C
ATOM   4635  CE2 TRP A 445     -14.693  63.628   6.764  1.00  0.00           C
ATOM   4636  CE3 TRP A 445     -16.775  64.373   5.724  1.00  0.00           C
ATOM   4637  NE1 TRP A 445     -13.997  64.072   7.884  1.00  0.00           N
ATOM   4638  CZ2 TRP A 445     -14.552  62.558   5.916  1.00  0.00           C
ATOM   4639  CZ3 TRP A 445     -16.623  63.327   4.861  1.00  0.00           C
ATOM   4640  CH2 TRP A 445     -15.573  62.389   5.002  1.00  0.00           C
ATOM   4641  HN  TRP A 445     -17.226  65.629  10.356  1.00  0.00           H
ATOM   4642  HA  TRP A 445     -15.526  67.774   9.341  1.00  0.00           H
ATOM   4643  HB1 TRP A 445     -16.449  67.536   7.314  1.00  0.00           H
ATOM   4644  HB2 TRP A 445     -17.607  66.274   7.923  1.00  0.00           H
ATOM   4645  HD1 TRP A 445     -14.285  65.578   9.409  1.00  0.00           H
ATOM   4646  HE1 TRP A 445     -13.081  63.758   8.000  1.00  0.00           H
ATOM   4647  HE3 TRP A 445     -17.619  65.046   5.751  1.00  0.00           H
ATOM   4648  HZ2 TRP A 445     -13.689  61.923   5.786  1.00  0.00           H
ATOM   4649  HZ3 TRP A 445     -17.316  63.098   4.065  1.00  0.00           H
ATOM   4650  HH2 TRP A 445     -15.527  61.537   4.341  1.00  0.00           H
ATOM   4651  N   GLU A 446     -18.779  68.143   9.962  1.00  0.00           N
ATOM   4652  CA  GLU A 446     -19.949  69.098  10.137  1.00  0.00           C
ATOM   4653  C   GLU A 446     -19.610  70.111  11.198  1.00  0.00           C
ATOM   4654  O   GLU A 446     -19.782  71.300  11.015  1.00  0.00           O
ATOM   4655  CB  GLU A 446     -21.269  68.359  10.467  1.00  0.00           C
ATOM   4656  CG  GLU A 446     -22.512  69.351  10.741  1.00  0.00           C
ATOM   4657  CD  GLU A 446     -23.918  68.759  10.581  1.00  0.00           C
ATOM   4658  OE1 GLU A 446     -24.371  68.604   9.449  1.00  0.00           O
ATOM   4659  OE2 GLU A 446     -24.569  68.414  11.627  1.00  0.00           O
ATOM   4660  HN  GLU A 446     -18.918  67.208  10.280  1.00  0.00           H
ATOM   4661  HA  GLU A 446     -20.058  69.619   9.198  1.00  0.00           H
ATOM   4662  HB1 GLU A 446     -21.289  67.610  11.288  1.00  0.00           H
ATOM   4663  HB2 GLU A 446     -21.471  67.760   9.553  1.00  0.00           H
ATOM   4664  HG1 GLU A 446     -22.419  70.094   9.919  1.00  0.00           H
ATOM   4665  HG2 GLU A 446     -22.273  69.661  11.780  1.00  0.00           H
ATOM   4666  N   ILE A 447     -18.980  69.617  12.295  1.00  0.00           N
ATOM   4667  CA  ILE A 447     -18.652  70.374  13.457  1.00  0.00           C
ATOM   4668  C   ILE A 447     -17.453  71.260  13.184  1.00  0.00           C
ATOM   4669  O   ILE A 447     -17.415  72.426  13.636  1.00  0.00           O
ATOM   4670  CB  ILE A 447     -18.389  69.408  14.684  1.00  0.00           C
ATOM   4671  CG1 ILE A 447     -19.766  68.806  15.026  1.00  0.00           C
ATOM   4672  CG2 ILE A 447     -17.751  70.187  15.900  1.00  0.00           C
ATOM   4673  CD  ILE A 447     -19.723  67.624  16.057  1.00  0.00           C
ATOM   4674  HN  ILE A 447     -18.880  68.637  12.453  1.00  0.00           H
ATOM   4675  HA  ILE A 447     -19.502  71.008  13.659  1.00  0.00           H
ATOM   4676  HB  ILE A 447     -17.726  68.561  14.405  1.00  0.00           H
ATOM   4677 1HG1 ILE A 447     -20.197  68.370  14.099  1.00  0.00           H
ATOM   4678 2HG1 ILE A 447     -20.423  69.619  15.403  1.00  0.00           H
ATOM   4679 1HG2 ILE A 447     -17.387  69.448  16.645  1.00  0.00           H
ATOM   4680 2HG2 ILE A 447     -18.581  70.710  16.421  1.00  0.00           H
ATOM   4681 3HG2 ILE A 447     -16.841  70.797  15.720  1.00  0.00           H
ATOM   4682  HD1 ILE A 447     -19.438  67.981  17.070  1.00  0.00           H
ATOM   4683  HD2 ILE A 447     -19.123  66.750  15.725  1.00  0.00           H
ATOM   4684  HD3 ILE A 447     -20.736  67.184  16.177  1.00  0.00           H
ATOM   4685  N   THR A 448     -16.505  70.714  12.415  1.00  0.00           N
ATOM   4686  CA  THR A 448     -15.374  71.423  11.855  1.00  0.00           C
ATOM   4687  C   THR A 448     -15.806  72.510  10.886  1.00  0.00           C
ATOM   4688  O   THR A 448     -15.310  73.633  11.025  1.00  0.00           O
ATOM   4689  CB  THR A 448     -14.292  70.547  11.099  1.00  0.00           C
ATOM   4690  CG2 THR A 448     -13.042  71.290  10.641  1.00  0.00           C
ATOM   4691  OG1 THR A 448     -13.923  69.413  11.819  1.00  0.00           O
ATOM   4692  HN  THR A 448     -16.526  69.757  12.136  1.00  0.00           H
ATOM   4693  HA  THR A 448     -14.781  71.962  12.580  1.00  0.00           H
ATOM   4694  HB  THR A 448     -14.796  70.076  10.227  1.00  0.00           H
ATOM   4695  HG1 THR A 448     -14.720  69.020  12.182  1.00  0.00           H
ATOM   4696 1HG2 THR A 448     -13.383  72.245  10.188  1.00  0.00           H
ATOM   4697 2HG2 THR A 448     -12.492  70.677   9.897  1.00  0.00           H
ATOM   4698 3HG2 THR A 448     -12.363  71.468  11.502  1.00  0.00           H
ATOM   4699  N   TRP A 449     -16.729  72.283   9.964  1.00  0.00           N
ATOM   4700  CA  TRP A 449     -17.366  73.319   9.101  1.00  0.00           C
ATOM   4701  C   TRP A 449     -17.990  74.420  10.016  1.00  0.00           C
ATOM   4702  O   TRP A 449     -17.724  75.605   9.736  1.00  0.00           O
ATOM   4703  CB  TRP A 449     -18.440  72.804   8.072  1.00  0.00           C
ATOM   4704  CG  TRP A 449     -19.146  73.848   7.390  1.00  0.00           C
ATOM   4705  CD1 TRP A 449     -20.411  74.286   7.776  1.00  0.00           C
ATOM   4706  CD2 TRP A 449     -18.744  74.790   6.367  1.00  0.00           C
ATOM   4707  CE2 TRP A 449     -19.795  75.718   6.176  1.00  0.00           C
ATOM   4708  CE3 TRP A 449     -17.528  74.979   5.753  1.00  0.00           C
ATOM   4709  NE1 TRP A 449     -20.766  75.323   7.025  1.00  0.00           N
ATOM   4710  CZ2 TRP A 449     -19.640  76.873   5.419  1.00  0.00           C
ATOM   4711  CZ3 TRP A 449     -17.388  76.125   4.968  1.00  0.00           C
ATOM   4712  CH2 TRP A 449     -18.443  77.005   4.720  1.00  0.00           C
ATOM   4713  HN  TRP A 449     -17.017  71.334   9.869  1.00  0.00           H
ATOM   4714  HA  TRP A 449     -16.661  73.895   8.520  1.00  0.00           H
ATOM   4715  HB1 TRP A 449     -19.105  72.218   8.743  1.00  0.00           H
ATOM   4716  HB2 TRP A 449     -18.005  72.024   7.412  1.00  0.00           H
ATOM   4717  HD1 TRP A 449     -21.017  73.806   8.530  1.00  0.00           H
ATOM   4718  HE1 TRP A 449     -21.455  75.926   7.363  1.00  0.00           H
ATOM   4719  HE3 TRP A 449     -16.703  74.352   6.054  1.00  0.00           H
ATOM   4720  HZ2 TRP A 449     -20.462  77.549   5.238  1.00  0.00           H
ATOM   4721  HZ3 TRP A 449     -16.413  76.458   4.649  1.00  0.00           H
ATOM   4722  HH2 TRP A 449     -18.363  77.838   4.037  1.00  0.00           H
ATOM   4723  N   VAL A 450     -18.801  74.151  11.081  1.00  0.00           N
ATOM   4724  CA  VAL A 450     -19.273  75.184  12.002  1.00  0.00           C
ATOM   4725  C   VAL A 450     -18.247  75.980  12.697  1.00  0.00           C
ATOM   4726  O   VAL A 450     -18.453  77.181  12.799  1.00  0.00           O
ATOM   4727  CB  VAL A 450     -20.411  74.630  12.952  1.00  0.00           C
ATOM   4728  CG1 VAL A 450     -20.639  75.555  14.194  1.00  0.00           C
ATOM   4729  CG2 VAL A 450     -21.738  74.392  12.241  1.00  0.00           C
ATOM   4730  HN  VAL A 450     -19.102  73.247  11.374  1.00  0.00           H
ATOM   4731  HA  VAL A 450     -19.775  75.950  11.430  1.00  0.00           H
ATOM   4732  HB  VAL A 450     -20.071  73.673  13.402  1.00  0.00           H
ATOM   4733 1HG1 VAL A 450     -19.823  75.544  14.946  1.00  0.00           H
ATOM   4734 2HG1 VAL A 450     -21.563  75.295  14.755  1.00  0.00           H
ATOM   4735 3HG1 VAL A 450     -20.846  76.616  13.940  1.00  0.00           H
ATOM   4736 1HG2 VAL A 450     -21.992  75.188  11.509  1.00  0.00           H
ATOM   4737 2HG2 VAL A 450     -22.582  74.231  12.945  1.00  0.00           H
ATOM   4738 3HG2 VAL A 450     -21.594  73.494  11.602  1.00  0.00           H
ATOM   4739  N   SER A 451     -17.199  75.329  13.155  1.00  0.00           N
ATOM   4740  CA  SER A 451     -16.065  76.102  13.722  1.00  0.00           C
ATOM   4741  C   SER A 451     -15.259  76.854  12.638  1.00  0.00           C
ATOM   4742  O   SER A 451     -14.800  77.923  12.894  1.00  0.00           O
ATOM   4743  CB  SER A 451     -15.110  75.216  14.485  1.00  0.00           C
ATOM   4744  OG  SER A 451     -15.697  74.398  15.490  1.00  0.00           O
ATOM   4745  HN  SER A 451     -17.074  74.344  13.066  1.00  0.00           H
ATOM   4746  HA  SER A 451     -16.430  76.854  14.405  1.00  0.00           H
ATOM   4747  HB1 SER A 451     -14.246  75.815  14.843  1.00  0.00           H
ATOM   4748  HB2 SER A 451     -14.710  74.437  13.802  1.00  0.00           H
ATOM   4749  HG1 SER A 451     -16.058  74.971  16.171  1.00  0.00           H
ATOM   4750  N   ASP A 452     -15.101  76.335  11.417  1.00  0.00           N
ATOM   4751  CA  ASP A 452     -14.443  76.909  10.229  1.00  0.00           C
ATOM   4752  C   ASP A 452     -15.205  78.088   9.786  1.00  0.00           C
ATOM   4753  O   ASP A 452     -14.724  79.227   9.692  1.00  0.00           O
ATOM   4754  CB  ASP A 452     -14.174  76.033   8.948  1.00  0.00           C
ATOM   4755  CG  ASP A 452     -12.946  75.104   9.042  1.00  0.00           C
ATOM   4756  OD1 ASP A 452     -12.832  74.251   8.042  1.00  0.00           O
ATOM   4757  OD2 ASP A 452     -12.119  75.270   9.953  1.00  0.00           O
ATOM   4758  HN  ASP A 452     -15.470  75.452  11.137  1.00  0.00           H
ATOM   4759  HA  ASP A 452     -13.458  77.178  10.582  1.00  0.00           H
ATOM   4760  HB1 ASP A 452     -13.902  76.682   8.087  1.00  0.00           H
ATOM   4761  HB2 ASP A 452     -15.147  75.523   8.777  1.00  0.00           H
HETATM 4762  N   HSD A 453     -16.535  77.943   9.689  1.00  0.00           N
HETATM 4763  CA  HSD A 453     -17.524  78.982   9.558  1.00  0.00           C
HETATM 4764  C   HSD A 453     -17.467  80.102  10.552  1.00  0.00           C
HETATM 4765  O   HSD A 453     -17.492  81.293  10.250  1.00  0.00           O
HETATM 4766  CB  HSD A 453     -18.938  78.376   9.525  1.00  0.00           C
HETATM 4767  CG  HSD A 453     -20.170  79.222   9.283  1.00  0.00           C
HETATM 4768  CD2 HSD A 453     -20.846  79.482   8.125  1.00  0.00           C
HETATM 4769  ND1 HSD A 453     -20.841  79.842  10.355  1.00  0.00           N
HETATM 4770  CE1 HSD A 453     -21.897  80.389   9.782  1.00  0.00           C
HETATM 4771  NE2 HSD A 453     -21.913  80.213   8.452  1.00  0.00           N
HETATM 4772  HN  HSD A 453     -16.982  77.052   9.642  1.00  0.00           H
HETATM 4773  HA  HSD A 453     -17.454  79.533   8.632  1.00  0.00           H
HETATM 4774  HB1 HSD A 453     -19.128  77.845  10.482  1.00  0.00           H
HETATM 4775  HB2 HSD A 453     -18.976  77.606   8.725  1.00  0.00           H
HETATM 4776  HD1 HSD A 453     -20.743  79.579  11.315  1.00  0.00           H
HETATM 4777  HD2 HSD A 453     -20.668  79.191   7.097  1.00  0.00           H
HETATM 4778  HE1 HSD A 453     -22.529  81.118  10.289  1.00  0.00           H
ATOM   4779  N   CYS A 454     -17.356  79.718  11.846  1.00  0.00           N
ATOM   4780  CA  CYS A 454     -17.194  80.656  13.008  1.00  0.00           C
ATOM   4781  C   CYS A 454     -15.996  81.540  12.849  1.00  0.00           C
ATOM   4782  O   CYS A 454     -16.003  82.769  13.131  1.00  0.00           O
ATOM   4783  CB  CYS A 454     -17.025  79.961  14.411  1.00  0.00           C
ATOM   4784  SG  CYS A 454     -17.108  81.008  15.914  1.00  0.00           S
ATOM   4785  HN  CYS A 454     -17.343  78.729  11.970  1.00  0.00           H
ATOM   4786  HA  CYS A 454     -18.035  81.334  13.048  1.00  0.00           H
ATOM   4787  HB1 CYS A 454     -16.007  79.516  14.377  1.00  0.00           H
ATOM   4788  HB2 CYS A 454     -17.760  79.128  14.424  1.00  0.00           H
ATOM   4789  HG1 CYS A 454     -18.409  81.034  16.165  1.00  0.00           H
ATOM   4790  N   ARG A 455     -14.846  80.934  12.383  1.00  0.00           N
ATOM   4791  CA  ARG A 455     -13.603  81.574  12.162  1.00  0.00           C
ATOM   4792  C   ARG A 455     -13.529  82.419  10.906  1.00  0.00           C
ATOM   4793  O   ARG A 455     -12.659  83.258  10.771  1.00  0.00           O
ATOM   4794  CB  ARG A 455     -12.434  80.494  12.050  1.00  0.00           C
ATOM   4795  CG  ARG A 455     -11.019  81.040  12.536  1.00  0.00           C
ATOM   4796  CD  ARG A 455      -9.894  80.053  12.475  1.00  0.00           C
ATOM   4797  NE  ARG A 455     -10.334  78.833  13.194  1.00  0.00           N
ATOM   4798  CZ  ARG A 455     -10.907  77.734  12.620  1.00  0.00           C
ATOM   4799  NH1 ARG A 455     -11.003  77.447  11.345  1.00  0.00           N
ATOM   4800  NH2 ARG A 455     -11.074  76.758  13.426  1.00  0.00           N
ATOM   4801  HN  ARG A 455     -14.953  79.970  12.150  1.00  0.00           H
ATOM   4802  HA  ARG A 455     -13.450  82.277  12.968  1.00  0.00           H
ATOM   4803  HB1 ARG A 455     -12.295  80.288  10.967  1.00  0.00           H
ATOM   4804  HB2 ARG A 455     -12.755  79.604  12.631  1.00  0.00           H
ATOM   4805  HG1 ARG A 455     -11.218  81.592  13.481  1.00  0.00           H
ATOM   4806  HG2 ARG A 455     -10.729  81.822  11.802  1.00  0.00           H
ATOM   4807  HD1 ARG A 455      -9.050  80.455  13.074  1.00  0.00           H
ATOM   4808  HD2 ARG A 455      -9.553  79.726  11.469  1.00  0.00           H
ATOM   4809  HE  ARG A 455     -10.033  78.732  14.142  1.00  0.00           H
ATOM   4810 1HH1 ARG A 455     -10.939  78.144  10.631  1.00  0.00           H
ATOM   4811 2HH1 ARG A 455     -11.482  76.605  11.094  1.00  0.00           H
ATOM   4812 1HH2 ARG A 455     -10.657  77.004  14.302  1.00  0.00           H
ATOM   4813 2HH2 ARG A 455     -11.324  75.859  13.068  1.00  0.00           H
ATOM   4814  N   GLN A 456     -14.463  82.169   9.952  1.00  0.00           N
ATOM   4815  CA  GLN A 456     -14.656  83.257   8.973  1.00  0.00           C
ATOM   4816  C   GLN A 456     -15.174  84.634   9.322  1.00  0.00           C
ATOM   4817  O   GLN A 456     -14.958  85.619   8.638  1.00  0.00           O
ATOM   4818  CB  GLN A 456     -15.675  82.753   7.827  1.00  0.00           C
ATOM   4819  CG  GLN A 456     -16.173  83.756   6.783  1.00  0.00           C
ATOM   4820  CD  GLN A 456     -15.021  84.353   5.925  1.00  0.00           C
ATOM   4821  NE2 GLN A 456     -15.475  85.216   4.970  1.00  0.00           N
ATOM   4822  OE1 GLN A 456     -13.837  84.021   6.094  1.00  0.00           O
ATOM   4823  HN  GLN A 456     -14.937  81.295   9.892  1.00  0.00           H
ATOM   4824  HA  GLN A 456     -13.763  83.352   8.375  1.00  0.00           H
ATOM   4825  HB1 GLN A 456     -16.490  82.310   8.441  1.00  0.00           H
ATOM   4826  HB2 GLN A 456     -15.282  81.805   7.399  1.00  0.00           H
ATOM   4827  HG1 GLN A 456     -16.765  84.595   7.206  1.00  0.00           H
ATOM   4828  HG2 GLN A 456     -16.739  83.225   5.988  1.00  0.00           H
ATOM   4829 1HE2 GLN A 456     -14.806  85.696   4.403  1.00  0.00           H
ATOM   4830 2HE2 GLN A 456     -16.418  85.067   4.673  1.00  0.00           H
ATOM   4831  N   TYR A 457     -15.922  84.713  10.441  1.00  0.00           N
ATOM   4832  CA  TYR A 457     -16.438  85.901  11.026  1.00  0.00           C
ATOM   4833  C   TYR A 457     -15.606  86.342  12.239  1.00  0.00           C
ATOM   4834  O   TYR A 457     -15.222  87.522  12.254  1.00  0.00           O
ATOM   4835  CB  TYR A 457     -17.884  85.652  11.473  1.00  0.00           C
ATOM   4836  CG  TYR A 457     -18.725  85.177  10.381  1.00  0.00           C
ATOM   4837  CD1 TYR A 457     -19.414  83.913  10.578  1.00  0.00           C
ATOM   4838  CD2 TYR A 457     -18.817  85.853   9.192  1.00  0.00           C
ATOM   4839  CE1 TYR A 457     -20.154  83.445   9.418  1.00  0.00           C
ATOM   4840  CE2 TYR A 457     -19.483  85.310   8.047  1.00  0.00           C
ATOM   4841  CZ  TYR A 457     -20.163  84.131   8.229  1.00  0.00           C
ATOM   4842  OH  TYR A 457     -20.990  83.622   7.167  1.00  0.00           O
ATOM   4843  HN  TYR A 457     -16.028  83.835  10.900  1.00  0.00           H
ATOM   4844  HA  TYR A 457     -16.478  86.631  10.231  1.00  0.00           H
ATOM   4845  HB1 TYR A 457     -18.391  86.576  11.827  1.00  0.00           H
ATOM   4846  HB2 TYR A 457     -17.896  84.834  12.225  1.00  0.00           H
ATOM   4847  HD1 TYR A 457     -19.358  83.377  11.514  1.00  0.00           H
ATOM   4848  HD2 TYR A 457     -18.285  86.780   9.034  1.00  0.00           H
ATOM   4849  HE1 TYR A 457     -20.770  82.588   9.644  1.00  0.00           H
ATOM   4850  HE2 TYR A 457     -19.698  85.898   7.166  1.00  0.00           H
ATOM   4851  HH  TYR A 457     -21.616  84.339   7.036  1.00  0.00           H
HETATM 4852  N   HSD A 458     -15.296  85.493  13.222  1.00  0.00           N
HETATM 4853  CA  HSD A 458     -14.722  85.871  14.434  1.00  0.00           C
HETATM 4854  C   HSD A 458     -13.429  85.215  14.417  1.00  0.00           C
HETATM 4855  O   HSD A 458     -13.311  83.989  14.482  1.00  0.00           O
HETATM 4856  CB  HSD A 458     -15.589  85.337  15.622  1.00  0.00           C
HETATM 4857  CG  HSD A 458     -17.132  85.591  15.637  1.00  0.00           C
HETATM 4858  CD2 HSD A 458     -18.088  84.746  15.146  1.00  0.00           C
HETATM 4859  ND1 HSD A 458     -17.785  86.534  16.387  1.00  0.00           N
HETATM 4860  CE1 HSD A 458     -19.129  86.220  16.344  1.00  0.00           C
HETATM 4861  NE2 HSD A 458     -19.376  85.135  15.629  1.00  0.00           N
HETATM 4862  HN  HSD A 458     -15.372  84.516  13.036  1.00  0.00           H
HETATM 4863  HA  HSD A 458     -14.561  86.939  14.465  1.00  0.00           H
HETATM 4864  HB1 HSD A 458     -15.119  85.697  16.563  1.00  0.00           H
HETATM 4865  HB2 HSD A 458     -15.473  84.232  15.639  1.00  0.00           H
HETATM 4866  HD1 HSD A 458     -17.380  87.294  16.895  1.00  0.00           H
HETATM 4867  HD2 HSD A 458     -18.060  83.860  14.525  1.00  0.00           H
HETATM 4868  HE1 HSD A 458     -19.797  86.684  17.070  1.00  0.00           H
ATOM   4869  N   ILE A 459     -12.392  86.021  14.273  1.00  0.00           N
ATOM   4870  CA  ILE A 459     -11.066  85.525  14.127  1.00  0.00           C
ATOM   4871  C   ILE A 459     -10.617  84.460  15.256  1.00  0.00           C
ATOM   4872  O   ILE A 459     -10.183  83.395  14.807  1.00  0.00           O
ATOM   4873  CB  ILE A 459      -9.955  86.515  13.813  1.00  0.00           C
ATOM   4874  CG1 ILE A 459     -10.266  87.335  12.534  1.00  0.00           C
ATOM   4875  CG2 ILE A 459      -8.672  85.736  13.576  1.00  0.00           C
ATOM   4876  CD  ILE A 459     -10.486  86.485  11.214  1.00  0.00           C
ATOM   4877  HN  ILE A 459     -12.524  87.003  14.375  1.00  0.00           H
ATOM   4878  HA  ILE A 459     -11.241  84.882  13.277  1.00  0.00           H
ATOM   4879  HB  ILE A 459      -9.875  87.249  14.643  1.00  0.00           H
ATOM   4880 1HG1 ILE A 459      -9.503  88.096  12.264  1.00  0.00           H
ATOM   4881 2HG1 ILE A 459     -11.198  87.899  12.753  1.00  0.00           H
ATOM   4882 1HG2 ILE A 459      -8.313  85.169  14.462  1.00  0.00           H
ATOM   4883 2HG2 ILE A 459      -7.848  86.464  13.417  1.00  0.00           H
ATOM   4884 3HG2 ILE A 459      -8.753  85.038  12.716  1.00  0.00           H
ATOM   4885  HD1 ILE A 459      -9.593  85.871  10.970  1.00  0.00           H
ATOM   4886  HD2 ILE A 459     -10.640  87.272  10.445  1.00  0.00           H
ATOM   4887  HD3 ILE A 459     -11.339  85.773  11.233  1.00  0.00           H
ATOM   4888  N   PRO A 460     -10.719  84.624  16.550  1.00  0.00           N
ATOM   4889  CA  PRO A 460     -10.275  83.542  17.395  1.00  0.00           C
ATOM   4890  C   PRO A 460     -11.135  82.387  17.507  1.00  0.00           C
ATOM   4891  O   PRO A 460     -10.784  81.479  18.179  1.00  0.00           O
ATOM   4892  CB  PRO A 460     -10.155  84.255  18.798  1.00  0.00           C
ATOM   4893  CG  PRO A 460     -11.185  85.402  18.758  1.00  0.00           C
ATOM   4894  CD  PRO A 460     -11.040  85.871  17.288  1.00  0.00           C
ATOM   4895  HA  PRO A 460      -9.339  83.167  17.008  1.00  0.00           H
ATOM   4896  HB1 PRO A 460      -9.141  84.708  18.843  1.00  0.00           H
ATOM   4897  HB2 PRO A 460     -10.254  83.577  19.673  1.00  0.00           H
ATOM   4898  HG1 PRO A 460     -12.100  84.810  18.973  1.00  0.00           H
ATOM   4899  HG2 PRO A 460     -11.015  86.168  19.543  1.00  0.00           H
ATOM   4900  HD1 PRO A 460     -11.957  86.299  16.827  1.00  0.00           H
ATOM   4901  HD2 PRO A 460     -10.157  86.545  17.293  1.00  0.00           H
ATOM   4902  N   CYS A 461     -12.375  82.553  16.948  1.00  0.00           N
ATOM   4903  CA  CYS A 461     -13.361  81.476  16.855  1.00  0.00           C
ATOM   4904  C   CYS A 461     -13.950  80.970  18.163  1.00  0.00           C
ATOM   4905  O   CYS A 461     -13.592  79.875  18.511  1.00  0.00           O
ATOM   4906  CB  CYS A 461     -12.752  80.343  15.998  1.00  0.00           C
ATOM   4907  SG  CYS A 461     -13.672  78.879  15.592  1.00  0.00           S
ATOM   4908  HN  CYS A 461     -12.395  83.377  16.386  1.00  0.00           H
ATOM   4909  HA  CYS A 461     -14.271  81.926  16.489  1.00  0.00           H
ATOM   4910  HB1 CYS A 461     -11.757  80.094  16.422  1.00  0.00           H
ATOM   4911  HB2 CYS A 461     -12.477  80.882  15.067  1.00  0.00           H
ATOM   4912  HG1 CYS A 461     -14.289  79.293  14.494  1.00  0.00           H
ATOM   4913  N   PRO A 462     -14.807  81.650  18.944  1.00  0.00           N
ATOM   4914  CA  PRO A 462     -15.575  81.107  20.117  1.00  0.00           C
ATOM   4915  C   PRO A 462     -16.175  79.716  20.065  1.00  0.00           C
ATOM   4916  O   PRO A 462     -16.770  79.443  19.021  1.00  0.00           O
ATOM   4917  CB  PRO A 462     -16.624  82.240  20.410  1.00  0.00           C
ATOM   4918  CG  PRO A 462     -16.000  83.516  19.744  1.00  0.00           C
ATOM   4919  CD  PRO A 462     -15.208  82.991  18.620  1.00  0.00           C
ATOM   4920  HA  PRO A 462     -14.825  81.034  20.893  1.00  0.00           H
ATOM   4921  HB1 PRO A 462     -16.753  82.443  21.494  1.00  0.00           H
ATOM   4922  HB2 PRO A 462     -17.595  82.079  19.894  1.00  0.00           H
ATOM   4923  HG1 PRO A 462     -16.785  84.230  19.415  1.00  0.00           H
ATOM   4924  HG2 PRO A 462     -15.424  84.041  20.536  1.00  0.00           H
ATOM   4925  HD1 PRO A 462     -15.813  82.849  17.700  1.00  0.00           H
ATOM   4926  HD2 PRO A 462     -14.316  83.650  18.549  1.00  0.00           H
ATOM   4927  N   TYR A 463     -16.181  78.982  21.167  1.00  0.00           N
ATOM   4928  CA  TYR A 463     -16.922  77.729  21.287  1.00  0.00           C
ATOM   4929  C   TYR A 463     -16.539  76.492  20.474  1.00  0.00           C
ATOM   4930  O   TYR A 463     -17.058  75.427  20.599  1.00  0.00           O
ATOM   4931  CB  TYR A 463     -18.472  77.897  21.474  1.00  0.00           C
ATOM   4932  CG  TYR A 463     -18.804  79.100  22.292  1.00  0.00           C
ATOM   4933  CD1 TYR A 463     -18.676  79.070  23.639  1.00  0.00           C
ATOM   4934  CD2 TYR A 463     -19.184  80.369  21.713  1.00  0.00           C
ATOM   4935  CE1 TYR A 463     -19.010  80.133  24.437  1.00  0.00           C
ATOM   4936  CE2 TYR A 463     -19.560  81.438  22.523  1.00  0.00           C
ATOM   4937  CZ  TYR A 463     -19.458  81.322  23.922  1.00  0.00           C
ATOM   4938  OH  TYR A 463     -19.787  82.411  24.722  1.00  0.00           O
ATOM   4939  HN  TYR A 463     -15.718  79.382  21.954  1.00  0.00           H
ATOM   4940  HA  TYR A 463     -16.710  77.424  22.302  1.00  0.00           H
ATOM   4941  HB1 TYR A 463     -18.975  77.020  21.932  1.00  0.00           H
ATOM   4942  HB2 TYR A 463     -18.952  78.146  20.504  1.00  0.00           H
ATOM   4943  HD1 TYR A 463     -18.506  78.123  24.132  1.00  0.00           H
ATOM   4944  HD2 TYR A 463     -19.237  80.559  20.651  1.00  0.00           H
ATOM   4945  HE1 TYR A 463     -19.033  80.074  25.515  1.00  0.00           H
ATOM   4946  HE2 TYR A 463     -19.989  82.315  22.061  1.00  0.00           H
ATOM   4947  HH  TYR A 463     -19.244  82.474  25.512  1.00  0.00           H
ATOM   4948  N   GLN A 464     -15.546  76.611  19.637  1.00  0.00           N
ATOM   4949  CA  GLN A 464     -15.013  75.573  18.788  1.00  0.00           C
ATOM   4950  C   GLN A 464     -14.689  74.220  19.502  1.00  0.00           C
ATOM   4951  O   GLN A 464     -14.193  74.093  20.630  1.00  0.00           O
ATOM   4952  CB  GLN A 464     -13.822  75.963  18.008  1.00  0.00           C
ATOM   4953  CG  GLN A 464     -12.515  76.280  18.867  1.00  0.00           C
ATOM   4954  CD  GLN A 464     -11.334  76.719  18.048  1.00  0.00           C
ATOM   4955  NE2 GLN A 464     -11.011  78.044  18.029  1.00  0.00           N
ATOM   4956  OE1 GLN A 464     -10.773  75.887  17.384  1.00  0.00           O
ATOM   4957  HN  GLN A 464     -15.146  77.502  19.434  1.00  0.00           H
ATOM   4958  HA  GLN A 464     -15.880  75.423  18.161  1.00  0.00           H
ATOM   4959  HB1 GLN A 464     -14.103  76.844  17.392  1.00  0.00           H
ATOM   4960  HB2 GLN A 464     -13.508  75.232  17.233  1.00  0.00           H
ATOM   4961  HG1 GLN A 464     -12.155  75.414  19.463  1.00  0.00           H
ATOM   4962  HG2 GLN A 464     -12.750  77.059  19.624  1.00  0.00           H
ATOM   4963 1HE2 GLN A 464     -10.071  78.329  17.841  1.00  0.00           H
ATOM   4964 2HE2 GLN A 464     -11.641  78.706  18.437  1.00  0.00           H
ATOM   4965  N   ALA A 465     -14.760  73.200  18.677  1.00  0.00           N
ATOM   4966  CA  ALA A 465     -14.520  71.848  19.078  1.00  0.00           C
ATOM   4967  C   ALA A 465     -13.101  71.505  19.287  1.00  0.00           C
ATOM   4968  O   ALA A 465     -12.193  71.996  18.584  1.00  0.00           O
ATOM   4969  CB  ALA A 465     -15.257  70.872  18.118  1.00  0.00           C
ATOM   4970  HN  ALA A 465     -15.106  73.450  17.775  1.00  0.00           H
ATOM   4971  HA  ALA A 465     -14.905  71.685  20.073  1.00  0.00           H
ATOM   4972  HB1 ALA A 465     -15.013  71.046  17.049  1.00  0.00           H
ATOM   4973  HB2 ALA A 465     -16.326  70.971  18.405  1.00  0.00           H
ATOM   4974  HB3 ALA A 465     -15.049  69.808  18.361  1.00  0.00           H
ATOM   4975  N   LYS A 466     -12.851  70.669  20.282  1.00  0.00           N
ATOM   4976  CA  LYS A 466     -11.505  70.309  20.689  1.00  0.00           C
ATOM   4977  C   LYS A 466     -10.718  69.533  19.693  1.00  0.00           C
ATOM   4978  O   LYS A 466      -9.484  69.610  19.579  1.00  0.00           O
ATOM   4979  CB  LYS A 466     -11.548  69.536  22.016  1.00  0.00           C
ATOM   4980  CG  LYS A 466     -12.261  70.185  23.216  1.00  0.00           C
ATOM   4981  CD  LYS A 466     -12.070  71.657  23.339  1.00  0.00           C
ATOM   4982  CE  LYS A 466     -12.593  72.210  24.677  1.00  0.00           C
ATOM   4983  NZ  LYS A 466     -12.293  73.652  24.745  1.00  0.00           N
ATOM   4984  HN  LYS A 466     -13.610  70.281  20.797  1.00  0.00           H
ATOM   4985  HA  LYS A 466     -11.040  71.252  20.937  1.00  0.00           H
ATOM   4986  HB1 LYS A 466     -10.535  69.181  22.298  1.00  0.00           H
ATOM   4987  HB2 LYS A 466     -12.032  68.557  21.812  1.00  0.00           H
ATOM   4988  HG1 LYS A 466     -11.948  69.824  24.220  1.00  0.00           H
ATOM   4989  HG2 LYS A 466     -13.330  69.894  23.134  1.00  0.00           H
ATOM   4990  HD1 LYS A 466     -12.713  72.219  22.628  1.00  0.00           H
ATOM   4991  HD2 LYS A 466     -10.991  71.921  23.308  1.00  0.00           H
ATOM   4992  HE1 LYS A 466     -12.145  71.730  25.573  1.00  0.00           H
ATOM   4993  HE2 LYS A 466     -13.684  72.053  24.811  1.00  0.00           H
ATOM   4994  HZ1 LYS A 466     -12.901  74.086  25.468  1.00  0.00           H
ATOM   4995  HZ2 LYS A 466     -12.293  74.103  23.808  1.00  0.00           H
ATOM   4996  HZ3 LYS A 466     -11.364  73.781  25.196  1.00  0.00           H
ATOM   4997  N   ALA A 467     -11.351  68.632  18.962  1.00  0.00           N
ATOM   4998  CA  ALA A 467     -10.864  67.796  17.897  1.00  0.00           C
ATOM   4999  C   ALA A 467     -11.748  68.088  16.653  1.00  0.00           C
ATOM   5000  O   ALA A 467     -12.986  68.099  16.758  1.00  0.00           O
ATOM   5001  CB  ALA A 467     -11.035  66.283  18.298  1.00  0.00           C
ATOM   5002  HN  ALA A 467     -12.323  68.593  19.178  1.00  0.00           H
ATOM   5003  HA  ALA A 467      -9.838  67.998  17.626  1.00  0.00           H
ATOM   5004  HB1 ALA A 467     -12.075  66.063  18.623  1.00  0.00           H
ATOM   5005  HB2 ALA A 467     -10.406  66.107  19.197  1.00  0.00           H
ATOM   5006  HB3 ALA A 467     -10.713  65.539  17.539  1.00  0.00           H
ATOM   5007  N   LYS A 468     -11.085  68.456  15.554  1.00  0.00           N
ATOM   5008  CA  LYS A 468     -11.596  68.938  14.315  1.00  0.00           C
ATOM   5009  C   LYS A 468     -10.794  68.321  13.167  1.00  0.00           C
ATOM   5010  O   LYS A 468      -9.572  68.256  13.221  1.00  0.00           O
ATOM   5011  CB  LYS A 468     -11.486  70.528  14.426  1.00  0.00           C
ATOM   5012  CG  LYS A 468     -12.404  71.247  15.409  1.00  0.00           C
ATOM   5013  CD  LYS A 468     -12.375  72.804  15.340  1.00  0.00           C
ATOM   5014  CE  LYS A 468     -10.933  73.292  15.452  1.00  0.00           C
ATOM   5015  NZ  LYS A 468     -10.290  72.889  16.695  1.00  0.00           N
ATOM   5016  HN  LYS A 468     -10.090  68.485  15.597  1.00  0.00           H
ATOM   5017  HA  LYS A 468     -12.614  68.658  14.087  1.00  0.00           H
ATOM   5018  HB1 LYS A 468     -11.757  70.955  13.437  1.00  0.00           H
ATOM   5019  HB2 LYS A 468     -10.443  70.853  14.627  1.00  0.00           H
ATOM   5020  HG1 LYS A 468     -12.328  70.807  16.426  1.00  0.00           H
ATOM   5021  HG2 LYS A 468     -13.415  71.000  15.021  1.00  0.00           H
ATOM   5022  HD1 LYS A 468     -12.998  73.291  16.120  1.00  0.00           H
ATOM   5023  HD2 LYS A 468     -12.854  72.979  14.353  1.00  0.00           H
ATOM   5024  HE1 LYS A 468     -10.937  74.402  15.401  1.00  0.00           H
ATOM   5025  HE2 LYS A 468     -10.357  72.876  14.598  1.00  0.00           H
ATOM   5026  HZ1 LYS A 468      -9.806  71.969  16.722  1.00  0.00           H
ATOM   5027  HZ2 LYS A 468     -11.026  72.882  17.429  1.00  0.00           H
ATOM   5028  HZ3 LYS A 468      -9.667  73.667  16.994  1.00  0.00           H
ATOM   5029  N   ALA A 469     -11.448  67.884  12.111  1.00  0.00           N
ATOM   5030  CA  ALA A 469     -10.860  67.073  11.112  1.00  0.00           C
ATOM   5031  C   ALA A 469     -11.461  67.391   9.754  1.00  0.00           C
ATOM   5032  O   ALA A 469     -12.585  67.818   9.631  1.00  0.00           O
ATOM   5033  CB  ALA A 469     -11.050  65.570  11.488  1.00  0.00           C
ATOM   5034  HN  ALA A 469     -12.423  68.051  11.985  1.00  0.00           H
ATOM   5035  HA  ALA A 469      -9.807  67.311  11.075  1.00  0.00           H
ATOM   5036  HB1 ALA A 469     -10.646  64.922  10.681  1.00  0.00           H
ATOM   5037  HB2 ALA A 469     -12.115  65.335  11.698  1.00  0.00           H
ATOM   5038  HB3 ALA A 469     -10.521  65.363  12.443  1.00  0.00           H
ATOM   5039  N   ARG A 470     -10.760  67.167   8.625  1.00  0.00           N
ATOM   5040  CA  ARG A 470     -11.299  67.410   7.282  1.00  0.00           C
ATOM   5041  C   ARG A 470     -10.911  66.238   6.337  1.00  0.00           C
ATOM   5042  O   ARG A 470      -9.887  65.598   6.603  1.00  0.00           O
ATOM   5043  CB  ARG A 470     -10.820  68.748   6.680  1.00  0.00           C
ATOM   5044  CG  ARG A 470     -11.198  69.975   7.477  1.00  0.00           C
ATOM   5045  CD  ARG A 470     -11.027  71.363   6.787  1.00  0.00           C
ATOM   5046  NE  ARG A 470     -10.841  72.401   7.878  1.00  0.00           N
ATOM   5047  CZ  ARG A 470      -9.764  72.625   8.673  1.00  0.00           C
ATOM   5048  NH1 ARG A 470      -8.571  72.044   8.510  1.00  0.00           N
ATOM   5049  NH2 ARG A 470      -9.885  73.630   9.513  1.00  0.00           N
ATOM   5050  HN  ARG A 470      -9.868  66.750   8.779  1.00  0.00           H
ATOM   5051  HA  ARG A 470     -12.359  67.210   7.337  1.00  0.00           H
ATOM   5052  HB1 ARG A 470     -11.127  68.920   5.626  1.00  0.00           H
ATOM   5053  HB2 ARG A 470      -9.712  68.794   6.607  1.00  0.00           H
ATOM   5054  HG1 ARG A 470     -10.623  69.904   8.425  1.00  0.00           H
ATOM   5055  HG2 ARG A 470     -12.267  69.866   7.761  1.00  0.00           H
[truncated: 74,281 more chars]
