# Supplementary material for: Structural insight into small molecule action on Frizzleds
Source: Nat Commun. 2020 Jan 21;11:414. doi: 10.1038/s41467-019-14149-3 (PMC6972889; doi:10.1038/s41467-019-14149-3)
Supplement: Supplementary file 28 — Supplementary Data 27 [file 41467_2019_14149_MOESM28_ESM.txt]

HELIX    1   1 SER A  192  ILE A  222  1                                  31
HELIX    2   2 ARG A  232  LEU A  254  1                                  23
HELIX    3   3 ASP A  256  THR A  258  1                                   3
HELIX    4   4 ALA A  281  GLY A  312  1                                  32
HELIX    5   5 GLU A  318  MET A  345  1                                  28
HELIX    6   6 ASP A  365  VAL A  396  1                                  32
HELIX    7   7 ARG A  405  VAL A  440  1                                  36
HELIX    8   8 ARG A  442  TYR A  457  1                                  16
HELIX    9   9 LEU A  473  VAL A  494  1                                  22
HELIX   10  10 LYS A  497  PHE A  506  1                                  10
ATOM      1  N   ASP A 156     -31.974  90.097 -15.337  1.00  0.00           N
ATOM      2  CA  ASP A 156     -32.301  89.439 -14.043  1.00  0.00           C
ATOM      3  C   ASP A 156     -31.547  89.946 -12.812  1.00  0.00           C
ATOM      4  O   ASP A 156     -30.606  90.726 -12.901  1.00  0.00           O
ATOM      5  CB  ASP A 156     -32.252  87.889 -14.266  1.00  0.00           C
ATOM      6  CG  ASP A 156     -33.011  87.167 -13.181  1.00  0.00           C
ATOM      7  OD1 ASP A 156     -33.734  87.768 -12.368  1.00  0.00           O
ATOM      8  OD2 ASP A 156     -32.816  85.895 -13.254  1.00  0.00           O
ATOM      9  HA  ASP A 156     -33.341  89.637 -13.826  1.00  0.00           H
ATOM     10  HB1 ASP A 156     -31.173  87.623 -14.290  1.00  0.00           H
ATOM     11  HB2 ASP A 156     -32.571  87.618 -15.296  1.00  0.00           H
ATOM     12  HT1 ASP A 156     -31.031  90.091 -15.776  1.00  0.00           H
ATOM     13  HT2 ASP A 156     -32.208  91.100 -15.196  1.00  0.00           H
ATOM     14  HT3 ASP A 156     -32.706  89.805 -16.015  1.00  0.00           H
ATOM     15  N   ILE A 157     -31.959  89.531 -11.604  1.00  0.00           N
ATOM     16  CA  ILE A 157     -31.452  89.934 -10.343  1.00  0.00           C
ATOM     17  C   ILE A 157     -30.584  88.740  -9.806  1.00  0.00           C
ATOM     18  O   ILE A 157     -31.021  87.610  -9.641  1.00  0.00           O
ATOM     19  CB  ILE A 157     -32.582  90.371  -9.365  1.00  0.00           C
ATOM     20  CG1 ILE A 157     -33.679  91.348  -9.963  1.00  0.00           C
ATOM     21  CG2 ILE A 157     -31.850  90.983  -8.115  1.00  0.00           C
ATOM     22  CD  ILE A 157     -33.112  92.640 -10.626  1.00  0.00           C
ATOM     23  HN  ILE A 157     -32.673  88.836 -11.593  1.00  0.00           H
ATOM     24  HA  ILE A 157     -30.872  90.842 -10.432  1.00  0.00           H
ATOM     25  HB  ILE A 157     -33.071  89.436  -9.015  1.00  0.00           H
ATOM     26 1HG1 ILE A 157     -34.414  91.740  -9.229  1.00  0.00           H
ATOM     27 2HG1 ILE A 157     -34.384  90.821 -10.641  1.00  0.00           H
ATOM     28 1HG2 ILE A 157     -32.665  91.099  -7.369  1.00  0.00           H
ATOM     29 2HG2 ILE A 157     -31.319  91.935  -8.329  1.00  0.00           H
ATOM     30 3HG2 ILE A 157     -31.176  90.213  -7.683  1.00  0.00           H
ATOM     31  HD1 ILE A 157     -33.826  93.138 -11.316  1.00  0.00           H
ATOM     32  HD2 ILE A 157     -32.244  92.342 -11.250  1.00  0.00           H
ATOM     33  HD3 ILE A 157     -32.746  93.407  -9.909  1.00  0.00           H
ATOM     34  N   GLY A 158     -29.277  88.974  -9.596  1.00  0.00           N
ATOM     35  CA  GLY A 158     -28.310  88.029  -9.090  1.00  0.00           C
ATOM     36  C   GLY A 158     -28.538  87.636  -7.633  1.00  0.00           C
ATOM     37  O   GLY A 158     -29.049  88.452  -6.817  1.00  0.00           O
ATOM     38  HN  GLY A 158     -28.866  89.769 -10.034  1.00  0.00           H
ATOM     39  HA1 GLY A 158     -27.364  88.550  -9.087  1.00  0.00           H
ATOM     40  HA2 GLY A 158     -28.475  87.146  -9.690  1.00  0.00           H
ATOM     41  N   PHE A 159     -28.141  86.419  -7.272  1.00  0.00           N
ATOM     42  CA  PHE A 159     -28.303  85.792  -5.925  1.00  0.00           C
ATOM     43  C   PHE A 159     -26.976  85.399  -5.385  1.00  0.00           C
ATOM     44  O   PHE A 159     -26.322  84.441  -5.778  1.00  0.00           O
ATOM     45  CB  PHE A 159     -29.324  84.593  -6.114  1.00  0.00           C
ATOM     46  CG  PHE A 159     -29.769  84.080  -4.768  1.00  0.00           C
ATOM     47  CD1 PHE A 159     -31.018  84.518  -4.209  1.00  0.00           C
ATOM     48  CD2 PHE A 159     -28.893  83.324  -3.969  1.00  0.00           C
ATOM     49  CE1 PHE A 159     -31.353  84.206  -2.905  1.00  0.00           C
ATOM     50  CE2 PHE A 159     -29.222  82.981  -2.678  1.00  0.00           C
ATOM     51  CZ  PHE A 159     -30.458  83.432  -2.197  1.00  0.00           C
ATOM     52  HN  PHE A 159     -27.771  85.729  -7.890  1.00  0.00           H
ATOM     53  HA  PHE A 159     -28.666  86.543  -5.239  1.00  0.00           H
ATOM     54  HB1 PHE A 159     -28.770  83.730  -6.540  1.00  0.00           H
ATOM     55  HB2 PHE A 159     -30.170  84.898  -6.766  1.00  0.00           H
ATOM     56  HD1 PHE A 159     -31.701  85.023  -4.875  1.00  0.00           H
ATOM     57  HD2 PHE A 159     -27.971  82.992  -4.423  1.00  0.00           H
ATOM     58  HE1 PHE A 159     -32.239  84.551  -2.391  1.00  0.00           H
ATOM     59  HE2 PHE A 159     -28.595  82.312  -2.108  1.00  0.00           H
ATOM     60  HZ  PHE A 159     -30.680  83.085  -1.199  1.00  0.00           H
ATOM     61  N   TRP A 160     -26.383  86.215  -4.495  1.00  0.00           N
ATOM     62  CA  TRP A 160     -24.995  86.082  -3.901  1.00  0.00           C
ATOM     63  C   TRP A 160     -24.803  84.861  -3.114  1.00  0.00           C
ATOM     64  O   TRP A 160     -25.707  84.510  -2.349  1.00  0.00           O
ATOM     65  CB  TRP A 160     -24.563  87.417  -3.186  1.00  0.00           C
ATOM     66  CG  TRP A 160     -23.225  87.347  -2.462  1.00  0.00           C
ATOM     67  CD1 TRP A 160     -22.000  87.500  -3.076  1.00  0.00           C
ATOM     68  CD2 TRP A 160     -22.930  86.873  -1.097  1.00  0.00           C
ATOM     69  CE2 TRP A 160     -21.504  86.780  -0.985  1.00  0.00           C
ATOM     70  CE3 TRP A 160     -23.681  86.532  -0.010  1.00  0.00           C
ATOM     71  NE1 TRP A 160     -21.014  87.206  -2.184  1.00  0.00           N
ATOM     72  CZ2 TRP A 160     -20.834  86.370   0.176  1.00  0.00           C
ATOM     73  CZ3 TRP A 160     -23.065  86.057   1.202  1.00  0.00           C
ATOM     74  CH2 TRP A 160     -21.681  86.041   1.282  1.00  0.00           C
ATOM     75  HN  TRP A 160     -26.888  86.990  -4.122  1.00  0.00           H
ATOM     76  HA  TRP A 160     -24.369  85.978  -4.775  1.00  0.00           H
ATOM     77  HB1 TRP A 160     -25.351  87.751  -2.478  1.00  0.00           H
ATOM     78  HB2 TRP A 160     -24.404  88.271  -3.878  1.00  0.00           H
ATOM     79  HD1 TRP A 160     -21.788  88.127  -3.928  1.00  0.00           H
ATOM     80  HE1 TRP A 160     -20.113  87.581  -2.204  1.00  0.00           H
ATOM     81  HE3 TRP A 160     -24.758  86.588   0.050  1.00  0.00           H
ATOM     82  HZ2 TRP A 160     -19.764  86.384   0.322  1.00  0.00           H
ATOM     83  HZ3 TRP A 160     -23.638  85.640   2.015  1.00  0.00           H
ATOM     84  HH2 TRP A 160     -21.218  85.813   2.230  1.00  0.00           H
ATOM     85  N   CYS A 161     -23.627  84.079  -3.302  1.00  0.00           N
ATOM     86  CA  CYS A 161     -23.185  83.061  -2.370  1.00  0.00           C
ATOM     87  C   CYS A 161     -21.743  83.465  -2.129  1.00  0.00           C
ATOM     88  O   CYS A 161     -21.143  84.082  -3.037  1.00  0.00           O
ATOM     89  CB  CYS A 161     -23.191  81.673  -3.045  1.00  0.00           C
ATOM     90  SG  CYS A 161     -24.982  81.124  -3.300  1.00  0.00           S
ATOM     91  HN  CYS A 161     -23.072  84.451  -4.040  1.00  0.00           H
ATOM     92  HA  CYS A 161     -23.725  83.131  -1.437  1.00  0.00           H
ATOM     93  HB1 CYS A 161     -22.564  80.919  -2.524  1.00  0.00           H
ATOM     94  HB2 CYS A 161     -22.789  81.724  -4.080  1.00  0.00           H
ATOM     95  N   PRO A 162     -21.076  83.115  -1.015  1.00  0.00           N
ATOM     96  CA  PRO A 162     -19.639  83.074  -0.931  1.00  0.00           C
ATOM     97  C   PRO A 162     -18.908  82.407  -2.092  1.00  0.00           C
ATOM     98  O   PRO A 162     -19.541  81.679  -2.903  1.00  0.00           O
ATOM     99  CB  PRO A 162     -19.388  82.206   0.410  1.00  0.00           C
ATOM    100  CG  PRO A 162     -20.597  82.433   1.241  1.00  0.00           C
ATOM    101  CD  PRO A 162     -21.717  82.596   0.171  1.00  0.00           C
ATOM    102  HA  PRO A 162     -19.288  84.090  -0.839  1.00  0.00           H
ATOM    103  HB1 PRO A 162     -18.441  82.396   0.960  1.00  0.00           H
ATOM    104  HB2 PRO A 162     -19.277  81.116   0.231  1.00  0.00           H
ATOM    105  HG1 PRO A 162     -20.776  81.731   2.084  1.00  0.00           H
ATOM    106  HG2 PRO A 162     -20.484  83.379   1.813  1.00  0.00           H
ATOM    107  HD1 PRO A 162     -22.094  81.585  -0.096  1.00  0.00           H
ATOM    108  HD2 PRO A 162     -22.414  83.371   0.555  1.00  0.00           H
ATOM    109  N   ARG A 163     -17.576  82.543  -2.122  1.00  0.00           N
ATOM    110  CA  ARG A 163     -16.618  82.056  -3.132  1.00  0.00           C
ATOM    111  C   ARG A 163     -16.818  80.582  -3.479  1.00  0.00           C
ATOM    112  O   ARG A 163     -17.204  79.767  -2.611  1.00  0.00           O
ATOM    113  CB  ARG A 163     -15.085  82.519  -3.035  1.00  0.00           C
ATOM    114  CG  ARG A 163     -14.876  84.023  -3.153  1.00  0.00           C
ATOM    115  CD  ARG A 163     -13.397  84.291  -3.038  1.00  0.00           C
ATOM    116  NE  ARG A 163     -13.465  85.804  -2.711  1.00  0.00           N
ATOM    117  CZ  ARG A 163     -13.694  86.365  -1.564  1.00  0.00           C
ATOM    118  NH1 ARG A 163     -13.821  85.709  -0.407  1.00  0.00           N
ATOM    119  NH2 ARG A 163     -13.941  87.651  -1.464  1.00  0.00           N
ATOM    120  HN  ARG A 163     -17.253  83.194  -1.439  1.00  0.00           H
ATOM    121  HA  ARG A 163     -16.999  82.513  -4.034  1.00  0.00           H
ATOM    122  HB1 ARG A 163     -14.519  82.148  -3.917  1.00  0.00           H
ATOM    123  HB2 ARG A 163     -14.694  82.010  -2.129  1.00  0.00           H
ATOM    124  HG1 ARG A 163     -15.427  84.543  -2.340  1.00  0.00           H
ATOM    125  HG2 ARG A 163     -15.263  84.258  -4.167  1.00  0.00           H
ATOM    126  HD1 ARG A 163     -12.714  84.166  -3.906  1.00  0.00           H
ATOM    127  HD2 ARG A 163     -13.059  83.679  -2.176  1.00  0.00           H
ATOM    128  HE  ARG A 163     -13.441  86.464  -3.462  1.00  0.00           H
ATOM    129 1HH1 ARG A 163     -13.718  84.714  -0.441  1.00  0.00           H
ATOM    130 2HH1 ARG A 163     -13.968  86.197   0.453  1.00  0.00           H
ATOM    131 1HH2 ARG A 163     -14.493  88.058  -2.192  1.00  0.00           H
ATOM    132 2HH2 ARG A 163     -14.083  88.050  -0.558  1.00  0.00           H
HETATM  133  N   HSD A 164     -16.643  80.244  -4.739  1.00  0.00           N
HETATM  134  CA  HSD A 164     -16.863  78.930  -5.292  1.00  0.00           C
HETATM  135  C   HSD A 164     -18.324  78.626  -5.445  1.00  0.00           C
HETATM  136  O   HSD A 164     -18.728  78.276  -6.573  1.00  0.00           O
HETATM  137  CB  HSD A 164     -16.289  77.808  -4.437  1.00  0.00           C
HETATM  138  CG  HSD A 164     -14.968  78.060  -3.852  1.00  0.00           C
HETATM  139  CD2 HSD A 164     -14.604  78.473  -2.611  1.00  0.00           C
HETATM  140  ND1 HSD A 164     -13.778  77.849  -4.555  1.00  0.00           N
HETATM  141  CE1 HSD A 164     -12.786  78.247  -3.794  1.00  0.00           C
HETATM  142  NE2 HSD A 164     -13.225  78.609  -2.577  1.00  0.00           N
HETATM  143  HN  HSD A 164     -16.182  80.830  -5.401  1.00  0.00           H
HETATM  144  HA  HSD A 164     -16.436  78.947  -6.284  1.00  0.00           H
HETATM  145  HB1 HSD A 164     -16.344  76.847  -4.993  1.00  0.00           H
HETATM  146  HB2 HSD A 164     -16.874  77.631  -3.509  1.00  0.00           H
HETATM  147  HD1 HSD A 164     -13.803  77.301  -5.392  1.00  0.00           H
HETATM  148  HD2 HSD A 164     -15.210  78.810  -1.780  1.00  0.00           H
HETATM  149  HE1 HSD A 164     -11.742  78.074  -4.058  1.00  0.00           H
ATOM    150  N   LEU A 165     -19.204  78.731  -4.432  1.00  0.00           N
ATOM    151  CA  LEU A 165     -20.561  78.189  -4.473  1.00  0.00           C
ATOM    152  C   LEU A 165     -21.496  78.819  -5.520  1.00  0.00           C
ATOM    153  O   LEU A 165     -21.342  79.992  -5.871  1.00  0.00           O
ATOM    154  CB  LEU A 165     -21.127  78.230  -3.041  1.00  0.00           C
ATOM    155  CG  LEU A 165     -20.656  77.094  -2.008  1.00  0.00           C
ATOM    156  CD1 LEU A 165     -19.216  77.249  -1.475  1.00  0.00           C
ATOM    157  CD2 LEU A 165     -21.678  76.869  -0.829  1.00  0.00           C
ATOM    158  HN  LEU A 165     -18.775  79.046  -3.589  1.00  0.00           H
ATOM    159  HA  LEU A 165     -20.549  77.145  -4.750  1.00  0.00           H
ATOM    160  HB1 LEU A 165     -22.218  78.086  -3.196  1.00  0.00           H
ATOM    161  HB2 LEU A 165     -21.052  79.234  -2.572  1.00  0.00           H
ATOM    162  HG  LEU A 165     -20.714  76.078  -2.453  1.00  0.00           H
ATOM    163 1HD1 LEU A 165     -18.924  76.252  -1.082  1.00  0.00           H
ATOM    164 2HD1 LEU A 165     -19.268  78.094  -0.754  1.00  0.00           H
ATOM    165 3HD1 LEU A 165     -18.539  77.537  -2.308  1.00  0.00           H
ATOM    166 1HD2 LEU A 165     -21.789  77.870  -0.360  1.00  0.00           H
ATOM    167 2HD2 LEU A 165     -21.238  76.113  -0.142  1.00  0.00           H
ATOM    168 3HD2 LEU A 165     -22.684  76.614  -1.223  1.00  0.00           H
ATOM    169  N   LYS A 166     -22.446  78.088  -5.973  1.00  0.00           N
ATOM    170  CA  LYS A 166     -23.424  78.580  -6.993  1.00  0.00           C
ATOM    171  C   LYS A 166     -24.800  78.538  -6.469  1.00  0.00           C
ATOM    172  O   LYS A 166     -25.040  77.779  -5.571  1.00  0.00           O
ATOM    173  CB  LYS A 166     -23.231  77.683  -8.197  1.00  0.00           C
ATOM    174  CG  LYS A 166     -21.854  77.522  -8.841  1.00  0.00           C
ATOM    175  CD  LYS A 166     -21.048  78.810  -9.075  1.00  0.00           C
ATOM    176  CE  LYS A 166     -19.661  78.643  -9.637  1.00  0.00           C
ATOM    177  NZ  LYS A 166     -19.682  78.306 -11.081  1.00  0.00           N
ATOM    178  HN  LYS A 166     -22.577  77.146  -5.676  1.00  0.00           H
ATOM    179  HA  LYS A 166     -23.248  79.600  -7.301  1.00  0.00           H
ATOM    180  HB1 LYS A 166     -23.824  78.042  -9.065  1.00  0.00           H
ATOM    181  HB2 LYS A 166     -23.495  76.620  -8.010  1.00  0.00           H
ATOM    182  HG1 LYS A 166     -22.146  77.070  -9.813  1.00  0.00           H
ATOM    183  HG2 LYS A 166     -21.182  76.804  -8.325  1.00  0.00           H
ATOM    184  HD1 LYS A 166     -21.072  79.426  -8.151  1.00  0.00           H
ATOM    185  HD2 LYS A 166     -21.622  79.335  -9.868  1.00  0.00           H
ATOM    186  HE1 LYS A 166     -18.954  77.906  -9.200  1.00  0.00           H
ATOM    187  HE2 LYS A 166     -19.181  79.643  -9.567  1.00  0.00           H
ATOM    188  HZ1 LYS A 166     -19.855  77.305 -11.300  1.00  0.00           H
ATOM    189  HZ2 LYS A 166     -18.878  78.724 -11.593  1.00  0.00           H
ATOM    190  HZ3 LYS A 166     -20.477  78.812 -11.523  1.00  0.00           H
ATOM    191  N   THR A 167     -25.691  79.453  -6.893  1.00  0.00           N
ATOM    192  CA  THR A 167     -27.059  79.437  -6.395  1.00  0.00           C
ATOM    193  C   THR A 167     -27.826  78.298  -6.890  1.00  0.00           C
ATOM    194  O   THR A 167     -27.574  77.896  -8.052  1.00  0.00           O
ATOM    195  CB  THR A 167     -27.810  80.766  -6.591  1.00  0.00           C
ATOM    196  CG2 THR A 167     -27.932  80.994  -8.137  1.00  0.00           C
ATOM    197  OG1 THR A 167     -29.110  80.724  -5.955  1.00  0.00           O
ATOM    198  HN  THR A 167     -25.325  80.126  -7.531  1.00  0.00           H
ATOM    199  HA  THR A 167     -27.097  79.341  -5.320  1.00  0.00           H
ATOM    200  HB  THR A 167     -27.207  81.509  -6.027  1.00  0.00           H
ATOM    201  HG1 THR A 167     -28.872  80.655  -5.028  1.00  0.00           H
ATOM    202 1HG2 THR A 167     -26.971  80.848  -8.675  1.00  0.00           H
ATOM    203 2HG2 THR A 167     -28.296  82.040  -8.222  1.00  0.00           H
ATOM    204 3HG2 THR A 167     -28.712  80.330  -8.566  1.00  0.00           H
ATOM    205  N   SER A 168     -28.724  77.759  -5.992  1.00  0.00           N
ATOM    206  CA  SER A 168     -29.279  76.416  -6.011  1.00  0.00           C
ATOM    207  C   SER A 168     -30.672  76.498  -5.414  1.00  0.00           C
ATOM    208  O   SER A 168     -30.850  77.104  -4.352  1.00  0.00           O
ATOM    209  CB  SER A 168     -28.417  75.385  -5.181  1.00  0.00           C
ATOM    210  OG  SER A 168     -29.042  74.108  -5.206  1.00  0.00           O
ATOM    211  HN  SER A 168     -28.837  78.291  -5.156  1.00  0.00           H
ATOM    212  HA  SER A 168     -29.340  76.072  -7.033  1.00  0.00           H
ATOM    213  HB1 SER A 168     -28.304  75.741  -4.135  1.00  0.00           H
ATOM    214  HB2 SER A 168     -27.411  75.285  -5.642  1.00  0.00           H
ATOM    215  HG1 SER A 168     -29.127  73.895  -6.139  1.00  0.00           H
ATOM    216  N   GLY A 169     -31.646  75.988  -6.149  1.00  0.00           N
ATOM    217  CA  GLY A 169     -33.054  76.292  -5.836  1.00  0.00           C
ATOM    218  C   GLY A 169     -33.625  75.480  -4.685  1.00  0.00           C
ATOM    219  O   GLY A 169     -33.082  74.504  -4.163  1.00  0.00           O
ATOM    220  HN  GLY A 169     -31.388  75.456  -6.952  1.00  0.00           H
ATOM    221  HA1 GLY A 169     -33.573  75.973  -6.728  1.00  0.00           H
ATOM    222  HA2 GLY A 169     -33.165  77.357  -5.696  1.00  0.00           H
ATOM    223  N   GLY A 170     -34.825  75.992  -4.327  1.00  0.00           N
ATOM    224  CA  GLY A 170     -35.743  75.532  -3.257  1.00  0.00           C
ATOM    225  C   GLY A 170     -35.149  75.078  -1.930  1.00  0.00           C
ATOM    226  O   GLY A 170     -34.116  75.592  -1.523  1.00  0.00           O
ATOM    227  HN  GLY A 170     -35.131  76.754  -4.890  1.00  0.00           H
ATOM    228  HA1 GLY A 170     -36.278  74.688  -3.669  1.00  0.00           H
ATOM    229  HA2 GLY A 170     -36.340  76.409  -3.053  1.00  0.00           H
ATOM    230  N   GLN A 171     -35.844  74.171  -1.273  1.00  0.00           N
ATOM    231  CA  GLN A 171     -35.486  73.542  -0.050  1.00  0.00           C
ATOM    232  C   GLN A 171     -34.093  72.956  -0.060  1.00  0.00           C
ATOM    233  O   GLN A 171     -33.701  72.281  -1.023  1.00  0.00           O
ATOM    234  CB  GLN A 171     -36.506  72.493   0.282  1.00  0.00           C
ATOM    235  CG  GLN A 171     -37.896  72.998   0.750  1.00  0.00           C
ATOM    236  CD  GLN A 171     -37.768  74.276   1.572  1.00  0.00           C
ATOM    237  NE2 GLN A 171     -37.183  74.116   2.790  1.00  0.00           N
ATOM    238  OE1 GLN A 171     -38.203  75.328   1.167  1.00  0.00           O
ATOM    239  HN  GLN A 171     -36.724  73.837  -1.599  1.00  0.00           H
ATOM    240  HA  GLN A 171     -35.501  74.401   0.604  1.00  0.00           H
ATOM    241  HB1 GLN A 171     -36.172  71.814   1.095  1.00  0.00           H
ATOM    242  HB2 GLN A 171     -36.528  71.967  -0.697  1.00  0.00           H
ATOM    243  HG1 GLN A 171     -38.401  72.171   1.292  1.00  0.00           H
ATOM    244  HG2 GLN A 171     -38.510  73.164  -0.161  1.00  0.00           H
ATOM    245 1HE2 GLN A 171     -37.109  73.167   3.096  1.00  0.00           H
ATOM    246 2HE2 GLN A 171     -37.122  74.897   3.411  1.00  0.00           H
ATOM    247  N   GLY A 172     -33.250  73.109   0.950  1.00  0.00           N
ATOM    248  CA  GLY A 172     -31.858  72.590   1.002  1.00  0.00           C
ATOM    249  C   GLY A 172     -31.632  71.062   1.181  1.00  0.00           C
ATOM    250  O   GLY A 172     -32.548  70.264   1.143  1.00  0.00           O
ATOM    251  HN  GLY A 172     -33.575  73.688   1.694  1.00  0.00           H
ATOM    252  HA1 GLY A 172     -31.378  73.033   1.862  1.00  0.00           H
ATOM    253  HA2 GLY A 172     -31.367  72.977   0.122  1.00  0.00           H
ATOM    254  N   TYR A 173     -30.394  70.682   1.255  1.00  0.00           N
ATOM    255  CA  TYR A 173     -30.042  69.260   1.148  1.00  0.00           C
ATOM    256  C   TYR A 173     -29.181  68.864   2.336  1.00  0.00           C
ATOM    257  O   TYR A 173     -28.376  67.937   2.330  1.00  0.00           O
ATOM    258  CB  TYR A 173     -29.375  68.948  -0.191  1.00  0.00           C
ATOM    259  CG  TYR A 173     -30.183  69.350  -1.386  1.00  0.00           C
ATOM    260  CD1 TYR A 173     -31.465  68.731  -1.686  1.00  0.00           C
ATOM    261  CD2 TYR A 173     -29.724  70.327  -2.289  1.00  0.00           C
ATOM    262  CE1 TYR A 173     -32.178  69.029  -2.884  1.00  0.00           C
ATOM    263  CE2 TYR A 173     -30.396  70.591  -3.436  1.00  0.00           C
ATOM    264  CZ  TYR A 173     -31.644  69.953  -3.730  1.00  0.00           C
ATOM    265  OH  TYR A 173     -32.460  70.160  -4.813  1.00  0.00           O
ATOM    266  HN  TYR A 173     -29.681  71.336   1.497  1.00  0.00           H
ATOM    267  HA  TYR A 173     -30.907  68.615   1.199  1.00  0.00           H
ATOM    268  HB1 TYR A 173     -29.211  67.872  -0.411  1.00  0.00           H
ATOM    269  HB2 TYR A 173     -28.435  69.539  -0.235  1.00  0.00           H
ATOM    270  HD1 TYR A 173     -31.779  67.932  -1.031  1.00  0.00           H
ATOM    271  HD2 TYR A 173     -28.818  70.901  -2.163  1.00  0.00           H
ATOM    272  HE1 TYR A 173     -33.102  68.496  -3.052  1.00  0.00           H
ATOM    273  HE2 TYR A 173     -29.932  71.318  -4.085  1.00  0.00           H
ATOM    274  HH  TYR A 173     -32.179  71.007  -5.166  1.00  0.00           H
ATOM    275  N   LYS A 174     -29.401  69.543   3.520  1.00  0.00           N
ATOM    276  CA  LYS A 174     -28.761  69.298   4.779  1.00  0.00           C
ATOM    277  C   LYS A 174     -27.284  69.864   4.752  1.00  0.00           C
ATOM    278  O   LYS A 174     -26.503  69.592   5.690  1.00  0.00           O
ATOM    279  CB  LYS A 174     -28.816  67.830   5.334  1.00  0.00           C
ATOM    280  CG  LYS A 174     -30.276  67.309   5.391  1.00  0.00           C
ATOM    281  CD  LYS A 174     -31.088  67.959   6.503  1.00  0.00           C
ATOM    282  CE  LYS A 174     -32.379  67.280   7.063  1.00  0.00           C
ATOM    283  NZ  LYS A 174     -33.277  66.987   5.979  1.00  0.00           N
ATOM    284  HN  LYS A 174     -30.234  70.083   3.426  1.00  0.00           H
ATOM    285  HA  LYS A 174     -29.284  69.868   5.533  1.00  0.00           H
ATOM    286  HB1 LYS A 174     -28.367  67.782   6.349  1.00  0.00           H
ATOM    287  HB2 LYS A 174     -28.283  67.147   4.638  1.00  0.00           H
ATOM    288  HG1 LYS A 174     -30.185  66.205   5.477  1.00  0.00           H
ATOM    289  HG2 LYS A 174     -30.808  67.380   4.418  1.00  0.00           H
ATOM    290  HD1 LYS A 174     -31.400  68.984   6.210  1.00  0.00           H
ATOM    291  HD2 LYS A 174     -30.422  67.999   7.392  1.00  0.00           H
ATOM    292  HE1 LYS A 174     -32.844  67.970   7.798  1.00  0.00           H
ATOM    293  HE2 LYS A 174     -31.983  66.377   7.575  1.00  0.00           H
ATOM    294  HZ1 LYS A 174     -33.039  66.082   5.526  1.00  0.00           H
ATOM    295  HZ2 LYS A 174     -33.160  67.712   5.242  1.00  0.00           H
ATOM    296  HZ3 LYS A 174     -34.270  66.791   6.219  1.00  0.00           H
ATOM    297  N   PHE A 175     -26.853  70.782   3.802  1.00  0.00           N
ATOM    298  CA  PHE A 175     -25.569  71.385   3.873  1.00  0.00           C
ATOM    299  C   PHE A 175     -25.448  72.457   4.934  1.00  0.00           C
ATOM    300  O   PHE A 175     -26.393  73.126   5.321  1.00  0.00           O
ATOM    301  CB  PHE A 175     -25.212  72.049   2.553  1.00  0.00           C
ATOM    302  CG  PHE A 175     -25.279  71.123   1.374  1.00  0.00           C
ATOM    303  CD1 PHE A 175     -25.427  71.646   0.125  1.00  0.00           C
ATOM    304  CD2 PHE A 175     -25.010  69.723   1.395  1.00  0.00           C
ATOM    305  CE1 PHE A 175     -25.281  70.855  -1.062  1.00  0.00           C
ATOM    306  CE2 PHE A 175     -25.046  68.871   0.288  1.00  0.00           C
ATOM    307  CZ  PHE A 175     -25.046  69.450  -0.954  1.00  0.00           C
ATOM    308  HN  PHE A 175     -27.548  71.198   3.221  1.00  0.00           H
ATOM    309  HA  PHE A 175     -24.809  70.659   4.117  1.00  0.00           H
ATOM    310  HB1 PHE A 175     -24.182  72.465   2.598  1.00  0.00           H
ATOM    311  HB2 PHE A 175     -25.911  72.896   2.393  1.00  0.00           H
ATOM    312  HD1 PHE A 175     -25.507  72.721   0.071  1.00  0.00           H
ATOM    313  HD2 PHE A 175     -24.855  69.355   2.398  1.00  0.00           H
ATOM    314  HE1 PHE A 175     -25.367  71.263  -2.059  1.00  0.00           H
ATOM    315  HE2 PHE A 175     -24.784  67.847   0.507  1.00  0.00           H
ATOM    316  HZ  PHE A 175     -24.857  68.872  -1.846  1.00  0.00           H
ATOM    317  N   LEU A 176     -24.242  72.619   5.416  1.00  0.00           N
ATOM    318  CA  LEU A 176     -23.845  73.720   6.376  1.00  0.00           C
ATOM    319  C   LEU A 176     -23.629  75.015   5.686  1.00  0.00           C
ATOM    320  O   LEU A 176     -23.599  75.060   4.420  1.00  0.00           O
ATOM    321  CB  LEU A 176     -22.473  73.218   6.950  1.00  0.00           C
ATOM    322  CG  LEU A 176     -22.619  71.936   7.845  1.00  0.00           C
ATOM    323  CD1 LEU A 176     -21.265  71.414   8.140  1.00  0.00           C
ATOM    324  CD2 LEU A 176     -23.293  72.323   9.192  1.00  0.00           C
ATOM    325  HN  LEU A 176     -23.543  71.959   5.152  1.00  0.00           H
ATOM    326  HA  LEU A 176     -24.629  73.754   7.119  1.00  0.00           H
ATOM    327  HB1 LEU A 176     -22.092  73.994   7.649  1.00  0.00           H
ATOM    328  HB2 LEU A 176     -21.792  72.949   6.116  1.00  0.00           H
ATOM    329  HG  LEU A 176     -23.269  71.245   7.267  1.00  0.00           H
ATOM    330 1HD1 LEU A 176     -21.503  70.641   8.902  1.00  0.00           H
ATOM    331 2HD1 LEU A 176     -20.608  72.213   8.546  1.00  0.00           H
ATOM    332 3HD1 LEU A 176     -20.696  70.931   7.316  1.00  0.00           H
ATOM    333 1HD2 LEU A 176     -24.176  72.994   9.102  1.00  0.00           H
ATOM    334 2HD2 LEU A 176     -22.531  72.859   9.796  1.00  0.00           H
ATOM    335 3HD2 LEU A 176     -23.626  71.370   9.655  1.00  0.00           H
ATOM    336  N   GLY A 177     -23.530  76.213   6.365  1.00  0.00           N
ATOM    337  CA  GLY A 177     -23.473  77.506   5.786  1.00  0.00           C
ATOM    338  C   GLY A 177     -24.870  78.033   5.332  1.00  0.00           C
ATOM    339  O   GLY A 177     -25.771  77.275   5.571  1.00  0.00           O
ATOM    340  HN  GLY A 177     -23.588  76.126   7.357  1.00  0.00           H
ATOM    341  HA1 GLY A 177     -22.859  77.351   4.912  1.00  0.00           H
ATOM    342  HA2 GLY A 177     -23.087  78.239   6.478  1.00  0.00           H
ATOM    343  N   ILE A 178     -25.031  79.298   4.826  1.00  0.00           N
ATOM    344  CA  ILE A 178     -26.338  79.824   4.447  1.00  0.00           C
ATOM    345  C   ILE A 178     -27.107  78.942   3.445  1.00  0.00           C
ATOM    346  O   ILE A 178     -26.562  77.930   2.975  1.00  0.00           O
ATOM    347  CB  ILE A 178     -26.206  81.293   3.995  1.00  0.00           C
ATOM    348  CG1 ILE A 178     -25.377  81.461   2.661  1.00  0.00           C
ATOM    349  CG2 ILE A 178     -25.515  82.098   5.019  1.00  0.00           C
ATOM    350  CD  ILE A 178     -25.747  82.752   1.990  1.00  0.00           C
ATOM    351  HN  ILE A 178     -24.333  80.006   4.753  1.00  0.00           H
ATOM    352  HA  ILE A 178     -26.909  79.835   5.362  1.00  0.00           H
ATOM    353  HB  ILE A 178     -27.235  81.700   3.885  1.00  0.00           H
ATOM    354 1HG1 ILE A 178     -25.690  80.648   1.971  1.00  0.00           H
ATOM    355 2HG1 ILE A 178     -24.311  81.300   2.927  1.00  0.00           H
ATOM    356 1HG2 ILE A 178     -25.874  81.920   6.055  1.00  0.00           H
ATOM    357 2HG2 ILE A 178     -25.709  83.183   4.874  1.00  0.00           H
ATOM    358 3HG2 ILE A 178     -24.432  81.853   5.057  1.00  0.00           H
ATOM    359  HD1 ILE A 178     -26.822  82.879   1.739  1.00  0.00           H
ATOM    360  HD2 ILE A 178     -25.157  82.962   1.072  1.00  0.00           H
ATOM    361  HD3 ILE A 178     -25.504  83.615   2.647  1.00  0.00           H
ATOM    362  N   ASP A 179     -28.356  79.337   3.143  1.00  0.00           N
ATOM    363  CA  ASP A 179     -29.328  78.624   2.343  1.00  0.00           C
ATOM    364  C   ASP A 179     -29.294  79.211   0.877  1.00  0.00           C
ATOM    365  O   ASP A 179     -28.911  80.372   0.634  1.00  0.00           O
ATOM    366  CB  ASP A 179     -30.835  78.790   2.815  1.00  0.00           C
ATOM    367  CG  ASP A 179     -30.967  78.207   4.258  1.00  0.00           C
ATOM    368  OD1 ASP A 179     -31.468  78.879   5.161  1.00  0.00           O
ATOM    369  OD2 ASP A 179     -30.515  77.056   4.447  1.00  0.00           O
ATOM    370  HN  ASP A 179     -28.546  80.289   3.371  1.00  0.00           H
ATOM    371  HA  ASP A 179     -29.021  77.591   2.270  1.00  0.00           H
ATOM    372  HB1 ASP A 179     -31.662  78.401   2.182  1.00  0.00           H
ATOM    373  HB2 ASP A 179     -30.914  79.887   2.964  1.00  0.00           H
ATOM    374  N   GLN A 180     -29.623  78.299  -0.111  1.00  0.00           N
ATOM    375  CA  GLN A 180     -29.832  78.534  -1.522  1.00  0.00           C
ATOM    376  C   GLN A 180     -28.533  78.573  -2.299  1.00  0.00           C
ATOM    377  O   GLN A 180     -28.422  79.262  -3.319  1.00  0.00           O
ATOM    378  CB  GLN A 180     -30.698  79.746  -1.936  1.00  0.00           C
ATOM    379  CG  GLN A 180     -32.097  79.995  -1.201  1.00  0.00           C
ATOM    380  CD  GLN A 180     -32.911  78.685  -1.183  1.00  0.00           C
ATOM    381  NE2 GLN A 180     -32.928  77.968  -2.339  1.00  0.00           N
ATOM    382  OE1 GLN A 180     -33.572  78.294  -0.203  1.00  0.00           O
ATOM    383  HN  GLN A 180     -29.903  77.397   0.208  1.00  0.00           H
ATOM    384  HA  GLN A 180     -30.376  77.627  -1.742  1.00  0.00           H
ATOM    385  HB1 GLN A 180     -30.788  79.643  -3.039  1.00  0.00           H
ATOM    386  HB2 GLN A 180     -30.096  80.679  -1.879  1.00  0.00           H
ATOM    387  HG1 GLN A 180     -32.637  80.767  -1.790  1.00  0.00           H
ATOM    388  HG2 GLN A 180     -31.855  80.275  -0.153  1.00  0.00           H
ATOM    389 1HE2 GLN A 180     -33.362  77.068  -2.322  1.00  0.00           H
ATOM    390 2HE2 GLN A 180     -32.269  78.201  -3.054  1.00  0.00           H
ATOM    391  N   CYS A 181     -27.538  77.833  -1.804  1.00  0.00           N
ATOM    392  CA  CYS A 181     -26.177  77.864  -2.320  1.00  0.00           C
ATOM    393  C   CYS A 181     -25.676  76.422  -2.346  1.00  0.00           C
ATOM    394  O   CYS A 181     -25.963  75.655  -1.406  1.00  0.00           O
ATOM    395  CB  CYS A 181     -25.227  78.784  -1.495  1.00  0.00           C
ATOM    396  SG  CYS A 181     -25.702  80.558  -1.519  1.00  0.00           S
ATOM    397  HN  CYS A 181     -27.643  77.254  -0.999  1.00  0.00           H
ATOM    398  HA  CYS A 181     -26.138  78.251  -3.328  1.00  0.00           H
ATOM    399  HB1 CYS A 181     -24.237  78.882  -1.988  1.00  0.00           H
ATOM    400  HB2 CYS A 181     -25.047  78.500  -0.436  1.00  0.00           H
ATOM    401  N   ALA A 182     -24.923  75.964  -3.351  1.00  0.00           N
ATOM    402  CA  ALA A 182     -24.407  74.652  -3.244  1.00  0.00           C
ATOM    403  C   ALA A 182     -22.990  74.757  -3.879  1.00  0.00           C
ATOM    404  O   ALA A 182     -22.757  75.603  -4.774  1.00  0.00           O
ATOM    405  CB  ALA A 182     -25.180  73.564  -4.011  1.00  0.00           C
ATOM    406  HN  ALA A 182     -24.792  76.502  -4.181  1.00  0.00           H
ATOM    407  HA  ALA A 182     -24.241  74.415  -2.204  1.00  0.00           H
ATOM    408  HB1 ALA A 182     -26.179  73.452  -3.538  1.00  0.00           H
ATOM    409  HB2 ALA A 182     -24.664  72.587  -4.118  1.00  0.00           H
ATOM    410  HB3 ALA A 182     -25.520  74.000  -4.975  1.00  0.00           H
ATOM    411  N   PRO A 183     -21.996  73.878  -3.406  1.00  0.00           N
ATOM    412  CA  PRO A 183     -20.682  73.636  -4.068  1.00  0.00           C
ATOM    413  C   PRO A 183     -20.650  73.379  -5.557  1.00  0.00           C
ATOM    414  O   PRO A 183     -21.584  72.668  -5.939  1.00  0.00           O
ATOM    415  CB  PRO A 183     -20.124  72.431  -3.238  1.00  0.00           C
ATOM    416  CG  PRO A 183     -20.764  72.509  -1.850  1.00  0.00           C
ATOM    417  CD  PRO A 183     -22.187  73.102  -2.104  1.00  0.00           C
ATOM    418  HA  PRO A 183     -20.187  74.577  -3.879  1.00  0.00           H
ATOM    419  HB1 PRO A 183     -19.024  72.272  -3.233  1.00  0.00           H
ATOM    420  HB2 PRO A 183     -20.604  71.548  -3.713  1.00  0.00           H
ATOM    421  HG1 PRO A 183     -20.760  71.557  -1.277  1.00  0.00           H
ATOM    422  HG2 PRO A 183     -20.263  73.219  -1.159  1.00  0.00           H
ATOM    423  HD1 PRO A 183     -22.975  72.323  -2.189  1.00  0.00           H
ATOM    424  HD2 PRO A 183     -22.387  73.828  -1.288  1.00  0.00           H
ATOM    425  N   PRO A 184     -19.739  73.836  -6.337  1.00  0.00           N
ATOM    426  CA  PRO A 184     -19.393  73.156  -7.620  1.00  0.00           C
ATOM    427  C   PRO A 184     -19.009  71.700  -7.380  1.00  0.00           C
ATOM    428  O   PRO A 184     -18.433  71.329  -6.362  1.00  0.00           O
ATOM    429  CB  PRO A 184     -18.285  74.057  -8.321  1.00  0.00           C
ATOM    430  CG  PRO A 184     -18.185  75.295  -7.426  1.00  0.00           C
ATOM    431  CD  PRO A 184     -18.665  74.803  -6.019  1.00  0.00           C
ATOM    432  HA  PRO A 184     -20.242  73.138  -8.287  1.00  0.00           H
ATOM    433  HB1 PRO A 184     -18.713  74.167  -9.341  1.00  0.00           H
ATOM    434  HB2 PRO A 184     -17.306  73.537  -8.237  1.00  0.00           H
ATOM    435  HG1 PRO A 184     -17.168  75.731  -7.317  1.00  0.00           H
ATOM    436  HG2 PRO A 184     -18.954  76.013  -7.784  1.00  0.00           H
ATOM    437  HD1 PRO A 184     -17.857  74.196  -5.557  1.00  0.00           H
ATOM    438  HD2 PRO A 184     -18.986  75.662  -5.392  1.00  0.00           H
ATOM    439  N   CYS A 185     -19.209  70.799  -8.391  1.00  0.00           N
ATOM    440  CA  CYS A 185     -18.819  69.364  -8.375  1.00  0.00           C
ATOM    441  C   CYS A 185     -17.324  69.014  -8.202  1.00  0.00           C
ATOM    442  O   CYS A 185     -17.001  68.092  -7.436  1.00  0.00           O
ATOM    443  CB  CYS A 185     -19.311  68.680  -9.695  1.00  0.00           C
ATOM    444  SG  CYS A 185     -21.017  68.141  -9.725  1.00  0.00           S
ATOM    445  HN  CYS A 185     -19.856  71.040  -9.112  1.00  0.00           H
ATOM    446  HA  CYS A 185     -19.380  68.934  -7.559  1.00  0.00           H
ATOM    447  HB1 CYS A 185     -18.688  67.788  -9.919  1.00  0.00           H
ATOM    448  HB2 CYS A 185     -19.174  69.382 -10.545  1.00  0.00           H
ATOM    449  N   PRO A 186     -16.354  69.653  -8.837  1.00  0.00           N
ATOM    450  CA  PRO A 186     -14.948  69.415  -8.595  1.00  0.00           C
ATOM    451  C   PRO A 186     -14.428  69.359  -7.187  1.00  0.00           C
ATOM    452  O   PRO A 186     -14.819  70.301  -6.479  1.00  0.00           O
ATOM    453  CB  PRO A 186     -14.137  70.479  -9.446  1.00  0.00           C
ATOM    454  CG  PRO A 186     -15.120  70.748 -10.551  1.00  0.00           C
ATOM    455  CD  PRO A 186     -16.522  70.589  -9.970  1.00  0.00           C
ATOM    456  HA  PRO A 186     -14.784  68.469  -9.088  1.00  0.00           H
ATOM    457  HB1 PRO A 186     -13.225  70.063  -9.924  1.00  0.00           H
ATOM    458  HB2 PRO A 186     -13.854  71.414  -8.916  1.00  0.00           H
ATOM    459  HG1 PRO A 186     -14.965  71.660 -11.165  1.00  0.00           H
ATOM    460  HG2 PRO A 186     -14.841  69.898 -11.211  1.00  0.00           H
ATOM    461  HD1 PRO A 186     -16.903  71.592  -9.682  1.00  0.00           H
ATOM    462  HD2 PRO A 186     -17.245  70.185 -10.710  1.00  0.00           H
ATOM    463  N   ASN A 187     -13.516  68.424  -6.781  1.00  0.00           N
ATOM    464  CA  ASN A 187     -13.017  68.265  -5.517  1.00  0.00           C
ATOM    465  C   ASN A 187     -12.233  69.482  -5.047  1.00  0.00           C
ATOM    466  O   ASN A 187     -11.351  69.980  -5.717  1.00  0.00           O
ATOM    467  CB  ASN A 187     -12.406  66.810  -5.340  1.00  0.00           C
ATOM    468  CG  ASN A 187     -11.960  66.568  -3.888  1.00  0.00           C
ATOM    469  ND2 ASN A 187     -12.585  65.568  -3.280  1.00  0.00           N
ATOM    470  OD1 ASN A 187     -11.160  67.353  -3.356  1.00  0.00           O
ATOM    471  HN  ASN A 187     -13.288  67.704  -7.432  1.00  0.00           H
ATOM    472  HA  ASN A 187     -13.823  68.349  -4.802  1.00  0.00           H
ATOM    473  HB1 ASN A 187     -11.493  66.605  -5.939  1.00  0.00           H
ATOM    474  HB2 ASN A 187     -13.221  66.121  -5.651  1.00  0.00           H
ATOM    475 1HD2 ASN A 187     -13.339  65.107  -3.749  1.00  0.00           H
ATOM    476 2HD2 ASN A 187     -12.396  65.434  -2.308  1.00  0.00           H
ATOM    477  N   MET A 188     -12.627  70.011  -3.851  1.00  0.00           N
ATOM    478  CA  MET A 188     -12.186  71.264  -3.236  1.00  0.00           C
ATOM    479  C   MET A 188     -11.224  70.909  -2.182  1.00  0.00           C
ATOM    480  O   MET A 188     -10.793  71.854  -1.468  1.00  0.00           O
ATOM    481  CB  MET A 188     -13.420  72.031  -2.663  1.00  0.00           C
ATOM    482  CG  MET A 188     -14.236  72.721  -3.720  1.00  0.00           C
ATOM    483  SD  MET A 188     -15.783  73.619  -3.360  1.00  0.00           S
ATOM    484  CE  MET A 188     -15.155  74.787  -2.115  1.00  0.00           C
ATOM    485  HN  MET A 188     -13.346  69.528  -3.358  1.00  0.00           H
ATOM    486  HA  MET A 188     -11.686  71.918  -3.933  1.00  0.00           H
ATOM    487  HB1 MET A 188     -13.024  72.801  -1.966  1.00  0.00           H
ATOM    488  HB2 MET A 188     -14.039  71.250  -2.171  1.00  0.00           H
ATOM    489  HG1 MET A 188     -14.367  72.008  -4.562  1.00  0.00           H
ATOM    490  HG2 MET A 188     -13.573  73.530  -4.092  1.00  0.00           H
ATOM    491  HE1 MET A 188     -15.919  75.484  -1.709  1.00  0.00           H
ATOM    492  HE2 MET A 188     -14.369  75.410  -2.595  1.00  0.00           H
ATOM    493  HE3 MET A 188     -14.567  74.277  -1.322  1.00  0.00           H
ATOM    494  N   TYR A 189     -10.824  69.656  -1.880  1.00  0.00           N
ATOM    495  CA  TYR A 189      -9.751  69.306  -0.850  1.00  0.00           C
ATOM    496  C   TYR A 189      -8.543  68.478  -1.348  1.00  0.00           C
ATOM    497  O   TYR A 189      -7.416  68.808  -1.037  1.00  0.00           O
ATOM    498  CB  TYR A 189     -10.364  68.638   0.395  1.00  0.00           C
ATOM    499  CG  TYR A 189     -11.182  67.432   0.056  1.00  0.00           C
ATOM    500  CD1 TYR A 189     -12.544  67.610  -0.369  1.00  0.00           C
ATOM    501  CD2 TYR A 189     -10.748  66.191   0.412  1.00  0.00           C
ATOM    502  CE1 TYR A 189     -13.437  66.495  -0.338  1.00  0.00           C
ATOM    503  CE2 TYR A 189     -11.563  65.059   0.253  1.00  0.00           C
ATOM    504  CZ  TYR A 189     -12.914  65.241  -0.032  1.00  0.00           C
ATOM    505  OH  TYR A 189     -13.641  64.119  -0.453  1.00  0.00           O
ATOM    506  HN  TYR A 189     -11.196  68.866  -2.361  1.00  0.00           H
ATOM    507  HA  TYR A 189      -9.355  70.264  -0.547  1.00  0.00           H
ATOM    508  HB1 TYR A 189     -11.067  69.347   0.883  1.00  0.00           H
ATOM    509  HB2 TYR A 189      -9.457  68.398   0.990  1.00  0.00           H
ATOM    510  HD1 TYR A 189     -12.973  68.593  -0.496  1.00  0.00           H
ATOM    511  HD2 TYR A 189      -9.720  65.968   0.652  1.00  0.00           H
ATOM    512  HE1 TYR A 189     -14.461  66.724  -0.595  1.00  0.00           H
ATOM    513  HE2 TYR A 189     -11.238  64.040   0.412  1.00  0.00           H
ATOM    514  HH  TYR A 189     -14.551  64.374  -0.286  1.00  0.00           H
ATOM    515  N   PHE A 190      -8.645  67.528  -2.266  1.00  0.00           N
ATOM    516  CA  PHE A 190      -7.493  66.787  -2.911  1.00  0.00           C
ATOM    517  C   PHE A 190      -6.897  67.711  -3.963  1.00  0.00           C
ATOM    518  O   PHE A 190      -7.580  68.521  -4.615  1.00  0.00           O
ATOM    519  CB  PHE A 190      -8.109  65.402  -3.430  1.00  0.00           C
ATOM    520  CG  PHE A 190      -8.373  64.391  -2.300  1.00  0.00           C
ATOM    521  CD1 PHE A 190      -9.561  63.582  -2.435  1.00  0.00           C
ATOM    522  CD2 PHE A 190      -7.419  64.064  -1.321  1.00  0.00           C
ATOM    523  CE1 PHE A 190      -9.882  62.644  -1.473  1.00  0.00           C
ATOM    524  CE2 PHE A 190      -7.776  63.080  -0.353  1.00  0.00           C
ATOM    525  CZ  PHE A 190      -9.078  62.506  -0.335  1.00  0.00           C
ATOM    526  HN  PHE A 190      -9.552  67.270  -2.587  1.00  0.00           H
ATOM    527  HA  PHE A 190      -6.678  66.595  -2.230  1.00  0.00           H
ATOM    528  HB1 PHE A 190      -7.386  64.922  -4.123  1.00  0.00           H
ATOM    529  HB2 PHE A 190      -9.062  65.558  -3.979  1.00  0.00           H
ATOM    530  HD1 PHE A 190     -10.065  63.731  -3.379  1.00  0.00           H
ATOM    531  HD2 PHE A 190      -6.441  64.518  -1.367  1.00  0.00           H
ATOM    532  HE1 PHE A 190     -10.839  62.154  -1.571  1.00  0.00           H
ATOM    533  HE2 PHE A 190      -7.181  62.723   0.475  1.00  0.00           H
ATOM    534  HZ  PHE A 190      -9.271  61.681   0.336  1.00  0.00           H
ATOM    535  N   LYS A 191      -5.582  67.632  -4.221  1.00  0.00           N
ATOM    536  CA  LYS A 191      -5.044  68.351  -5.359  1.00  0.00           C
ATOM    537  C   LYS A 191      -5.051  67.329  -6.540  1.00  0.00           C
ATOM    538  O   LYS A 191      -5.346  66.146  -6.380  1.00  0.00           O
ATOM    539  CB  LYS A 191      -3.512  68.813  -5.144  1.00  0.00           C
ATOM    540  CG  LYS A 191      -2.427  67.647  -5.162  1.00  0.00           C
ATOM    541  CD  LYS A 191      -1.013  68.098  -4.826  1.00  0.00           C
ATOM    542  CE  LYS A 191      -0.876  68.705  -3.405  1.00  0.00           C
ATOM    543  NZ  LYS A 191      -1.158  67.655  -2.350  1.00  0.00           N
ATOM    544  HN  LYS A 191      -4.977  66.979  -3.772  1.00  0.00           H
ATOM    545  HA  LYS A 191      -5.595  69.251  -5.589  1.00  0.00           H
ATOM    546  HB1 LYS A 191      -3.473  69.211  -4.108  1.00  0.00           H
ATOM    547  HB2 LYS A 191      -3.163  69.643  -5.793  1.00  0.00           H
ATOM    548  HG1 LYS A 191      -2.320  67.227  -6.185  1.00  0.00           H
ATOM    549  HG2 LYS A 191      -2.687  66.801  -4.491  1.00  0.00           H
ATOM    550  HD1 LYS A 191      -0.692  68.856  -5.573  1.00  0.00           H
ATOM    551  HD2 LYS A 191      -0.246  67.297  -4.876  1.00  0.00           H
ATOM    552  HE1 LYS A 191      -1.342  69.706  -3.276  1.00  0.00           H
ATOM    553  HE2 LYS A 191       0.216  68.896  -3.329  1.00  0.00           H
ATOM    554  HZ1 LYS A 191      -2.126  67.286  -2.448  1.00  0.00           H
ATOM    555  HZ2 LYS A 191      -0.988  68.024  -1.392  1.00  0.00           H
ATOM    556  HZ3 LYS A 191      -0.560  66.831  -2.561  1.00  0.00           H
ATOM    557  N   SER A 192      -4.685  67.873  -7.716  1.00  0.00           N
ATOM    558  CA  SER A 192      -4.690  67.168  -8.965  1.00  0.00           C
ATOM    559  C   SER A 192      -3.779  65.899  -9.008  1.00  0.00           C
ATOM    560  O   SER A 192      -4.181  64.939  -9.601  1.00  0.00           O
ATOM    561  CB  SER A 192      -4.403  67.991 -10.211  1.00  0.00           C
ATOM    562  OG  SER A 192      -5.176  69.137 -10.338  1.00  0.00           O
ATOM    563  HN  SER A 192      -4.480  68.847  -7.757  1.00  0.00           H
ATOM    564  HA  SER A 192      -5.704  66.877  -9.198  1.00  0.00           H
ATOM    565  HB1 SER A 192      -4.709  67.305 -11.030  1.00  0.00           H
ATOM    566  HB2 SER A 192      -3.302  68.137 -10.240  1.00  0.00           H
ATOM    567  HG1 SER A 192      -4.580  69.697 -10.841  1.00  0.00           H
ATOM    568  N   ASP A 193      -2.506  65.976  -8.442  1.00  0.00           N
ATOM    569  CA  ASP A 193      -1.602  64.825  -8.162  1.00  0.00           C
ATOM    570  C   ASP A 193      -2.307  63.647  -7.413  1.00  0.00           C
ATOM    571  O   ASP A 193      -2.293  62.521  -7.840  1.00  0.00           O
ATOM    572  CB  ASP A 193      -0.322  65.141  -7.296  1.00  0.00           C
ATOM    573  CG  ASP A 193       0.536  66.284  -7.837  1.00  0.00           C
ATOM    574  OD1 ASP A 193       0.311  66.743  -9.043  1.00  0.00           O
ATOM    575  OD2 ASP A 193       1.509  66.581  -7.029  1.00  0.00           O
ATOM    576  HN  ASP A 193      -2.206  66.885  -8.168  1.00  0.00           H
ATOM    577  HA  ASP A 193      -1.116  64.508  -9.073  1.00  0.00           H
ATOM    578  HB1 ASP A 193       0.334  64.245  -7.250  1.00  0.00           H
ATOM    579  HB2 ASP A 193      -0.736  65.350  -6.286  1.00  0.00           H
ATOM    580  N   GLU A 194      -3.174  63.940  -6.394  1.00  0.00           N
ATOM    581  CA  GLU A 194      -3.833  62.925  -5.599  1.00  0.00           C
ATOM    582  C   GLU A 194      -5.003  62.286  -6.289  1.00  0.00           C
ATOM    583  O   GLU A 194      -5.282  61.101  -6.023  1.00  0.00           O
ATOM    584  CB  GLU A 194      -4.133  63.480  -4.211  1.00  0.00           C
ATOM    585  CG  GLU A 194      -2.792  63.838  -3.489  1.00  0.00           C
ATOM    586  CD  GLU A 194      -3.093  64.668  -2.222  1.00  0.00           C
ATOM    587  OE1 GLU A 194      -3.058  63.988  -1.164  1.00  0.00           O
ATOM    588  OE2 GLU A 194      -3.319  65.925  -2.260  1.00  0.00           O
ATOM    589  HN  GLU A 194      -3.334  64.919  -6.298  1.00  0.00           H
ATOM    590  HA  GLU A 194      -3.160  62.085  -5.521  1.00  0.00           H
ATOM    591  HB1 GLU A 194      -4.661  62.757  -3.553  1.00  0.00           H
ATOM    592  HB2 GLU A 194      -4.805  64.341  -4.414  1.00  0.00           H
ATOM    593  HG1 GLU A 194      -2.035  64.418  -4.061  1.00  0.00           H
ATOM    594  HG2 GLU A 194      -2.297  62.896  -3.172  1.00  0.00           H
ATOM    595  N   LEU A 195      -5.640  63.074  -7.126  1.00  0.00           N
ATOM    596  CA  LEU A 195      -6.639  62.662  -8.142  1.00  0.00           C
ATOM    597  C   LEU A 195      -6.045  61.881  -9.238  1.00  0.00           C
ATOM    598  O   LEU A 195      -6.660  60.872  -9.539  1.00  0.00           O
ATOM    599  CB  LEU A 195      -7.474  63.873  -8.666  1.00  0.00           C
ATOM    600  CG  LEU A 195      -8.433  64.640  -7.730  1.00  0.00           C
ATOM    601  CD1 LEU A 195      -9.112  65.820  -8.488  1.00  0.00           C
ATOM    602  CD2 LEU A 195      -9.591  63.708  -7.296  1.00  0.00           C
ATOM    603  HN  LEU A 195      -5.395  64.036  -7.218  1.00  0.00           H
ATOM    604  HA  LEU A 195      -7.357  61.987  -7.699  1.00  0.00           H
ATOM    605  HB1 LEU A 195      -8.115  63.311  -9.377  1.00  0.00           H
ATOM    606  HB2 LEU A 195      -6.722  64.537  -9.144  1.00  0.00           H
ATOM    607  HG  LEU A 195      -7.923  65.047  -6.832  1.00  0.00           H
ATOM    608 1HD1 LEU A 195      -8.279  66.373  -8.972  1.00  0.00           H
ATOM    609 2HD1 LEU A 195      -9.693  66.542  -7.875  1.00  0.00           H
ATOM    610 3HD1 LEU A 195      -9.919  65.507  -9.185  1.00  0.00           H
ATOM    611 1HD2 LEU A 195      -9.269  63.081  -6.437  1.00  0.00           H
ATOM    612 2HD2 LEU A 195      -9.915  63.039  -8.122  1.00  0.00           H
ATOM    613 3HD2 LEU A 195     -10.367  64.441  -6.989  1.00  0.00           H
ATOM    614  N   GLU A 196      -4.903  62.262  -9.740  1.00  0.00           N
ATOM    615  CA  GLU A 196      -4.084  61.412 -10.673  1.00  0.00           C
ATOM    616  C   GLU A 196      -3.843  60.021 -10.067  1.00  0.00           C
ATOM    617  O   GLU A 196      -4.074  59.108 -10.868  1.00  0.00           O
ATOM    618  CB  GLU A 196      -2.636  61.966 -11.127  1.00  0.00           C
ATOM    619  CG  GLU A 196      -2.733  63.150 -12.043  1.00  0.00           C
ATOM    620  CD  GLU A 196      -1.369  63.571 -12.506  1.00  0.00           C
ATOM    621  OE1 GLU A 196      -0.835  62.906 -13.380  1.00  0.00           O
ATOM    622  OE2 GLU A 196      -0.957  64.737 -12.258  1.00  0.00           O
ATOM    623  HN  GLU A 196      -4.587  63.172  -9.486  1.00  0.00           H
ATOM    624  HA  GLU A 196      -4.759  61.172 -11.480  1.00  0.00           H
ATOM    625  HB1 GLU A 196      -2.090  61.153 -11.652  1.00  0.00           H
ATOM    626  HB2 GLU A 196      -2.151  62.157 -10.146  1.00  0.00           H
ATOM    627  HG1 GLU A 196      -3.202  64.073 -11.640  1.00  0.00           H
ATOM    628  HG2 GLU A 196      -3.297  62.908 -12.969  1.00  0.00           H
ATOM    629  N   PHE A 197      -3.482  59.823  -8.780  1.00  0.00           N
ATOM    630  CA  PHE A 197      -3.480  58.544  -8.088  1.00  0.00           C
ATOM    631  C   PHE A 197      -4.774  57.790  -8.049  1.00  0.00           C
ATOM    632  O   PHE A 197      -4.722  56.647  -8.367  1.00  0.00           O
ATOM    633  CB  PHE A 197      -2.758  58.817  -6.693  1.00  0.00           C
ATOM    634  CG  PHE A 197      -2.650  57.669  -5.686  1.00  0.00           C
ATOM    635  CD1 PHE A 197      -2.450  56.376  -6.138  1.00  0.00           C
ATOM    636  CD2 PHE A 197      -2.547  57.921  -4.286  1.00  0.00           C
ATOM    637  CE1 PHE A 197      -2.213  55.331  -5.252  1.00  0.00           C
ATOM    638  CE2 PHE A 197      -2.448  56.829  -3.382  1.00  0.00           C
ATOM    639  CZ  PHE A 197      -2.206  55.535  -3.867  1.00  0.00           C
ATOM    640  HN  PHE A 197      -3.267  60.598  -8.190  1.00  0.00           H
ATOM    641  HA  PHE A 197      -2.893  57.839  -8.660  1.00  0.00           H
ATOM    642  HB1 PHE A 197      -3.292  59.681  -6.244  1.00  0.00           H
ATOM    643  HB2 PHE A 197      -1.735  59.182  -6.929  1.00  0.00           H
ATOM    644  HD1 PHE A 197      -2.515  56.238  -7.207  1.00  0.00           H
ATOM    645  HD2 PHE A 197      -2.699  58.885  -3.822  1.00  0.00           H
ATOM    646  HE1 PHE A 197      -1.986  54.346  -5.631  1.00  0.00           H
ATOM    647  HE2 PHE A 197      -2.450  56.981  -2.313  1.00  0.00           H
ATOM    648  HZ  PHE A 197      -2.036  54.696  -3.209  1.00  0.00           H
ATOM    649  N   ALA A 198      -5.832  58.492  -7.696  1.00  0.00           N
ATOM    650  CA  ALA A 198      -7.209  58.100  -7.779  1.00  0.00           C
ATOM    651  C   ALA A 198      -7.641  57.444  -9.059  1.00  0.00           C
ATOM    652  O   ALA A 198      -8.127  56.303  -9.061  1.00  0.00           O
ATOM    653  CB  ALA A 198      -8.296  59.167  -7.378  1.00  0.00           C
ATOM    654  HN  ALA A 198      -5.668  59.450  -7.478  1.00  0.00           H
ATOM    655  HA  ALA A 198      -7.235  57.377  -6.977  1.00  0.00           H
ATOM    656  HB1 ALA A 198      -7.844  59.752  -6.548  1.00  0.00           H
ATOM    657  HB2 ALA A 198      -9.261  58.715  -7.066  1.00  0.00           H
ATOM    658  HB3 ALA A 198      -8.458  59.783  -8.289  1.00  0.00           H
ATOM    659  N   LYS A 199      -7.291  58.123 -10.136  1.00  0.00           N
ATOM    660  CA  LYS A 199      -7.561  57.788 -11.513  1.00  0.00           C
ATOM    661  C   LYS A 199      -6.661  56.624 -12.049  1.00  0.00           C
ATOM    662  O   LYS A 199      -7.161  55.723 -12.736  1.00  0.00           O
ATOM    663  CB  LYS A 199      -7.320  59.114 -12.382  1.00  0.00           C
ATOM    664  CG  LYS A 199      -7.872  59.036 -13.800  1.00  0.00           C
ATOM    665  CD  LYS A 199      -8.167  60.385 -14.407  1.00  0.00           C
ATOM    666  CE  LYS A 199      -7.054  61.411 -14.292  1.00  0.00           C
ATOM    667  NZ  LYS A 199      -7.588  62.696 -14.887  1.00  0.00           N
ATOM    668  HN  LYS A 199      -6.927  59.039  -9.983  1.00  0.00           H
ATOM    669  HA  LYS A 199      -8.556  57.366 -11.500  1.00  0.00           H
ATOM    670  HB1 LYS A 199      -6.270  59.474 -12.441  1.00  0.00           H
ATOM    671  HB2 LYS A 199      -7.852  59.817 -11.704  1.00  0.00           H
ATOM    672  HG1 LYS A 199      -8.762  58.380 -13.907  1.00  0.00           H
ATOM    673  HG2 LYS A 199      -7.095  58.540 -14.421  1.00  0.00           H
ATOM    674  HD1 LYS A 199      -9.138  60.725 -13.990  1.00  0.00           H
ATOM    675  HD2 LYS A 199      -8.365  60.241 -15.490  1.00  0.00           H
ATOM    676  HE1 LYS A 199      -6.040  61.333 -14.739  1.00  0.00           H
ATOM    677  HE2 LYS A 199      -6.905  61.719 -13.236  1.00  0.00           H
ATOM    678  HZ1 LYS A 199      -8.234  62.424 -15.657  1.00  0.00           H
ATOM    679  HZ2 LYS A 199      -6.904  63.382 -15.263  1.00  0.00           H
ATOM    680  HZ3 LYS A 199      -8.163  63.213 -14.191  1.00  0.00           H
ATOM    681  N   SER A 200      -5.314  56.707 -11.762  1.00  0.00           N
ATOM    682  CA  SER A 200      -4.404  55.557 -12.045  1.00  0.00           C
ATOM    683  C   SER A 200      -4.823  54.277 -11.381  1.00  0.00           C
ATOM    684  O   SER A 200      -4.872  53.161 -11.971  1.00  0.00           O
ATOM    685  CB  SER A 200      -2.972  55.913 -11.686  1.00  0.00           C
ATOM    686  OG  SER A 200      -2.131  55.012 -12.417  1.00  0.00           O
ATOM    687  HN  SER A 200      -4.999  57.508 -11.259  1.00  0.00           H
ATOM    688  HA  SER A 200      -4.346  55.350 -13.103  1.00  0.00           H
ATOM    689  HB1 SER A 200      -2.774  55.863 -10.594  1.00  0.00           H
ATOM    690  HB2 SER A 200      -2.662  56.925 -12.025  1.00  0.00           H
ATOM    691  HG1 SER A 200      -2.131  55.292 -13.336  1.00  0.00           H
ATOM    692  N   PHE A 201      -5.230  54.331 -10.102  1.00  0.00           N
ATOM    693  CA  PHE A 201      -5.734  53.219  -9.324  1.00  0.00           C
ATOM    694  C   PHE A 201      -6.987  52.637  -9.976  1.00  0.00           C
ATOM    695  O   PHE A 201      -7.066  51.426 -10.260  1.00  0.00           O
ATOM    696  CB  PHE A 201      -5.951  53.706  -7.877  1.00  0.00           C
ATOM    697  CG  PHE A 201      -6.458  52.602  -6.956  1.00  0.00           C
ATOM    698  CD1 PHE A 201      -5.470  51.986  -6.152  1.00  0.00           C
ATOM    699  CD2 PHE A 201      -7.848  52.339  -6.820  1.00  0.00           C
ATOM    700  CE1 PHE A 201      -5.941  51.229  -5.079  1.00  0.00           C
ATOM    701  CE2 PHE A 201      -8.225  51.375  -5.901  1.00  0.00           C
ATOM    702  CZ  PHE A 201      -7.264  50.843  -4.934  1.00  0.00           C
ATOM    703  HN  PHE A 201      -5.183  55.135  -9.514  1.00  0.00           H
ATOM    704  HA  PHE A 201      -4.904  52.527  -9.309  1.00  0.00           H
ATOM    705  HB1 PHE A 201      -6.785  54.440  -7.872  1.00  0.00           H
ATOM    706  HB2 PHE A 201      -5.023  54.238  -7.578  1.00  0.00           H
ATOM    707  HD1 PHE A 201      -4.435  52.294  -6.147  1.00  0.00           H
ATOM    708  HD2 PHE A 201      -8.573  52.809  -7.467  1.00  0.00           H
ATOM    709  HE1 PHE A 201      -5.178  50.945  -4.368  1.00  0.00           H
ATOM    710  HE2 PHE A 201      -9.266  51.102  -5.818  1.00  0.00           H
ATOM    711  HZ  PHE A 201      -7.534  50.199  -4.110  1.00  0.00           H
ATOM    712  N   ILE A 202      -7.966  53.513 -10.346  1.00  0.00           N
ATOM    713  CA  ILE A 202      -9.172  53.053 -10.920  1.00  0.00           C
ATOM    714  C   ILE A 202      -8.963  52.348 -12.216  1.00  0.00           C
ATOM    715  O   ILE A 202      -9.560  51.346 -12.556  1.00  0.00           O
ATOM    716  CB  ILE A 202     -10.170  54.168 -10.996  1.00  0.00           C
ATOM    717  CG1 ILE A 202     -10.627  54.437  -9.572  1.00  0.00           C
ATOM    718  CG2 ILE A 202     -11.297  54.033 -12.002  1.00  0.00           C
ATOM    719  CD  ILE A 202     -11.588  53.464  -8.880  1.00  0.00           C
ATOM    720  HN  ILE A 202      -7.891  54.491 -10.168  1.00  0.00           H
ATOM    721  HA  ILE A 202      -9.796  52.426 -10.301  1.00  0.00           H
ATOM    722  HB  ILE A 202      -9.569  55.028 -11.362  1.00  0.00           H
ATOM    723 1HG1 ILE A 202     -11.109  55.438  -9.600  1.00  0.00           H
ATOM    724 2HG1 ILE A 202      -9.840  54.672  -8.822  1.00  0.00           H
ATOM    725 1HG2 ILE A 202     -12.142  54.742 -11.875  1.00  0.00           H
ATOM    726 2HG2 ILE A 202     -11.767  53.026 -12.006  1.00  0.00           H
ATOM    727 3HG2 ILE A 202     -10.832  54.036 -13.012  1.00  0.00           H
ATOM    728  HD1 ILE A 202     -11.340  52.396  -9.058  1.00  0.00           H
ATOM    729  HD2 ILE A 202     -12.622  53.708  -9.206  1.00  0.00           H
ATOM    730  HD3 ILE A 202     -11.704  53.639  -7.789  1.00  0.00           H
ATOM    731  N   GLY A 203      -8.030  52.818 -13.069  1.00  0.00           N
ATOM    732  CA  GLY A 203      -7.453  52.092 -14.188  1.00  0.00           C
ATOM    733  C   GLY A 203      -6.847  50.720 -13.957  1.00  0.00           C
ATOM    734  O   GLY A 203      -7.191  49.743 -14.682  1.00  0.00           O
ATOM    735  HN  GLY A 203      -7.678  53.745 -12.964  1.00  0.00           H
ATOM    736  HA1 GLY A 203      -6.669  52.711 -14.597  1.00  0.00           H
ATOM    737  HA2 GLY A 203      -8.248  51.897 -14.892  1.00  0.00           H
ATOM    738  N   THR A 204      -5.841  50.760 -13.043  1.00  0.00           N
ATOM    739  CA  THR A 204      -5.023  49.633 -12.664  1.00  0.00           C
ATOM    740  C   THR A 204      -5.872  48.465 -12.126  1.00  0.00           C
ATOM    741  O   THR A 204      -5.670  47.277 -12.450  1.00  0.00           O
ATOM    742  CB  THR A 204      -3.968  49.949 -11.579  1.00  0.00           C
ATOM    743  CG2 THR A 204      -2.896  48.810 -11.436  1.00  0.00           C
ATOM    744  OG1 THR A 204      -3.185  51.006 -12.102  1.00  0.00           O
ATOM    745  HN  THR A 204      -5.695  51.668 -12.661  1.00  0.00           H
ATOM    746  HA  THR A 204      -4.654  49.309 -13.625  1.00  0.00           H
ATOM    747  HB  THR A 204      -4.430  50.120 -10.583  1.00  0.00           H
ATOM    748  HG1 THR A 204      -3.719  51.802 -12.068  1.00  0.00           H
ATOM    749 1HG2 THR A 204      -2.039  49.161 -10.821  1.00  0.00           H
ATOM    750 2HG2 THR A 204      -2.532  48.506 -12.440  1.00  0.00           H
ATOM    751 3HG2 THR A 204      -3.353  47.945 -10.909  1.00  0.00           H
ATOM    752  N   VAL A 205      -6.816  48.895 -11.295  1.00  0.00           N
ATOM    753  CA  VAL A 205      -7.767  47.879 -10.834  1.00  0.00           C
ATOM    754  C   VAL A 205      -8.699  47.311 -11.864  1.00  0.00           C
ATOM    755  O   VAL A 205      -8.795  46.088 -11.915  1.00  0.00           O
ATOM    756  CB  VAL A 205      -8.566  48.462  -9.568  1.00  0.00           C
ATOM    757  CG1 VAL A 205      -9.746  49.382  -9.985  1.00  0.00           C
ATOM    758  CG2 VAL A 205      -8.996  47.225  -8.677  1.00  0.00           C
ATOM    759  HN  VAL A 205      -7.078  49.844 -11.133  1.00  0.00           H
ATOM    760  HA  VAL A 205      -7.172  47.025 -10.545  1.00  0.00           H
ATOM    761  HB  VAL A 205      -7.794  48.983  -8.962  1.00  0.00           H
ATOM    762 1HG1 VAL A 205     -10.311  49.605  -9.055  1.00  0.00           H
ATOM    763 2HG1 VAL A 205     -10.398  48.909 -10.751  1.00  0.00           H
ATOM    764 3HG1 VAL A 205      -9.366  50.387 -10.266  1.00  0.00           H
ATOM    765 1HG2 VAL A 205      -8.074  46.605  -8.651  1.00  0.00           H
ATOM    766 2HG2 VAL A 205      -9.802  46.685  -9.219  1.00  0.00           H
ATOM    767 3HG2 VAL A 205      -9.454  47.516  -7.708  1.00  0.00           H
ATOM    768  N   SER A 206      -9.277  48.146 -12.757  1.00  0.00           N
ATOM    769  CA  SER A 206     -10.230  47.722 -13.738  1.00  0.00           C
ATOM    770  C   SER A 206      -9.590  46.862 -14.736  1.00  0.00           C
ATOM    771  O   SER A 206     -10.117  45.831 -15.099  1.00  0.00           O
ATOM    772  CB  SER A 206     -11.034  48.890 -14.356  1.00  0.00           C
ATOM    773  OG  SER A 206     -10.307  49.941 -14.970  1.00  0.00           O
ATOM    774  HN  SER A 206      -9.139  49.133 -12.776  1.00  0.00           H
ATOM    775  HA  SER A 206     -10.959  47.052 -13.305  1.00  0.00           H
ATOM    776  HB1 SER A 206     -11.594  49.246 -13.465  1.00  0.00           H
ATOM    777  HB2 SER A 206     -11.654  48.424 -15.152  1.00  0.00           H
ATOM    778  HG1 SER A 206      -9.946  50.565 -14.336  1.00  0.00           H
ATOM    779  N   ILE A 207      -8.371  47.194 -15.255  1.00  0.00           N
ATOM    780  CA  ILE A 207      -7.520  46.328 -16.023  1.00  0.00           C
ATOM    781  C   ILE A 207      -7.124  45.025 -15.293  1.00  0.00           C
ATOM    782  O   ILE A 207      -7.343  43.963 -15.877  1.00  0.00           O
ATOM    783  CB  ILE A 207      -6.362  47.089 -16.624  1.00  0.00           C
ATOM    784  CG1 ILE A 207      -6.792  48.235 -17.566  1.00  0.00           C
ATOM    785  CG2 ILE A 207      -5.364  46.148 -17.289  1.00  0.00           C
ATOM    786  CD  ILE A 207      -5.644  49.240 -17.858  1.00  0.00           C
ATOM    787  HN  ILE A 207      -7.955  48.054 -14.967  1.00  0.00           H
ATOM    788  HA  ILE A 207      -8.128  45.881 -16.795  1.00  0.00           H
ATOM    789  HB  ILE A 207      -5.913  47.431 -15.667  1.00  0.00           H
ATOM    790 1HG1 ILE A 207      -7.712  48.726 -17.183  1.00  0.00           H
ATOM    791 2HG1 ILE A 207      -7.115  47.694 -18.482  1.00  0.00           H
ATOM    792 1HG2 ILE A 207      -4.461  46.661 -17.681  1.00  0.00           H
ATOM    793 2HG2 ILE A 207      -5.922  45.686 -18.132  1.00  0.00           H
ATOM    794 3HG2 ILE A 207      -4.940  45.319 -16.683  1.00  0.00           H
ATOM    795  HD1 ILE A 207      -5.983  49.967 -18.628  1.00  0.00           H
ATOM    796  HD2 ILE A 207      -4.734  48.862 -18.371  1.00  0.00           H
ATOM    797  HD3 ILE A 207      -5.362  49.739 -16.907  1.00  0.00           H
ATOM    798  N   PHE A 208      -6.696  45.002 -14.025  1.00  0.00           N
ATOM    799  CA  PHE A 208      -6.483  43.768 -13.254  1.00  0.00           C
ATOM    800  C   PHE A 208      -7.682  42.861 -13.126  1.00  0.00           C
ATOM    801  O   PHE A 208      -7.541  41.664 -13.321  1.00  0.00           O
ATOM    802  CB  PHE A 208      -5.882  44.155 -11.865  1.00  0.00           C
ATOM    803  CG  PHE A 208      -5.684  42.889 -10.961  1.00  0.00           C
ATOM    804  CD1 PHE A 208      -4.456  42.189 -11.057  1.00  0.00           C
ATOM    805  CD2 PHE A 208      -6.680  42.319 -10.189  1.00  0.00           C
ATOM    806  CE1 PHE A 208      -4.256  40.983 -10.371  1.00  0.00           C
ATOM    807  CE2 PHE A 208      -6.552  41.051  -9.574  1.00  0.00           C
ATOM    808  CZ  PHE A 208      -5.288  40.446  -9.580  1.00  0.00           C
ATOM    809  HN  PHE A 208      -6.322  45.801 -13.560  1.00  0.00           H
ATOM    810  HA  PHE A 208      -5.765  43.207 -13.833  1.00  0.00           H
ATOM    811  HB1 PHE A 208      -6.523  44.881 -11.320  1.00  0.00           H
ATOM    812  HB2 PHE A 208      -4.965  44.737 -12.098  1.00  0.00           H
ATOM    813  HD1 PHE A 208      -3.618  42.517 -11.653  1.00  0.00           H
ATOM    814  HD2 PHE A 208      -7.631  42.829 -10.143  1.00  0.00           H
ATOM    815  HE1 PHE A 208      -3.252  40.590 -10.305  1.00  0.00           H
ATOM    816  HE2 PHE A 208      -7.405  40.631  -9.061  1.00  0.00           H
ATOM    817  HZ  PHE A 208      -5.266  39.513  -9.037  1.00  0.00           H
ATOM    818  N   CYS A 209      -8.865  43.442 -12.796  1.00  0.00           N
ATOM    819  CA  CYS A 209     -10.185  42.740 -12.867  1.00  0.00           C
ATOM    820  C   CYS A 209     -10.508  42.174 -14.223  1.00  0.00           C
ATOM    821  O   CYS A 209     -11.028  41.027 -14.350  1.00  0.00           O
ATOM    822  CB  CYS A 209     -11.397  43.645 -12.321  1.00  0.00           C
ATOM    823  SG  CYS A 209     -11.245  44.213 -10.533  1.00  0.00           S
ATOM    824  HN  CYS A 209      -8.809  44.354 -12.398  1.00  0.00           H
ATOM    825  HA  CYS A 209     -10.190  41.889 -12.201  1.00  0.00           H
ATOM    826  HB1 CYS A 209     -12.302  43.004 -12.376  1.00  0.00           H
ATOM    827  HB2 CYS A 209     -11.564  44.441 -13.078  1.00  0.00           H
ATOM    828  HG1 CYS A 209     -10.671  43.101 -10.096  1.00  0.00           H
ATOM    829  N   LEU A 210     -10.314  42.945 -15.323  1.00  0.00           N
ATOM    830  CA  LEU A 210     -10.483  42.370 -16.653  1.00  0.00           C
ATOM    831  C   LEU A 210      -9.540  41.245 -16.953  1.00  0.00           C
ATOM    832  O   LEU A 210     -10.027  40.257 -17.558  1.00  0.00           O
ATOM    833  CB  LEU A 210     -10.502  43.469 -17.716  1.00  0.00           C
ATOM    834  CG  LEU A 210     -11.830  44.167 -17.903  1.00  0.00           C
ATOM    835  CD1 LEU A 210     -11.614  45.428 -18.788  1.00  0.00           C
ATOM    836  CD2 LEU A 210     -12.961  43.206 -18.451  1.00  0.00           C
ATOM    837  HN  LEU A 210      -9.918  43.855 -15.233  1.00  0.00           H
ATOM    838  HA  LEU A 210     -11.431  41.859 -16.572  1.00  0.00           H
ATOM    839  HB1 LEU A 210     -10.232  43.072 -18.717  1.00  0.00           H
ATOM    840  HB2 LEU A 210      -9.644  44.134 -17.477  1.00  0.00           H
ATOM    841  HG  LEU A 210     -12.129  44.611 -16.929  1.00  0.00           H
ATOM    842 1HD1 LEU A 210     -12.617  45.781 -19.109  1.00  0.00           H
ATOM    843 2HD1 LEU A 210     -11.038  45.116 -19.686  1.00  0.00           H
ATOM    844 3HD1 LEU A 210     -11.038  46.196 -18.228  1.00  0.00           H
ATOM    845 1HD2 LEU A 210     -13.866  43.822 -18.639  1.00  0.00           H
ATOM    846 2HD2 LEU A 210     -13.169  42.456 -17.658  1.00  0.00           H
ATOM    847 3HD2 LEU A 210     -12.716  42.653 -19.383  1.00  0.00           H
ATOM    848  N   CYS A 211      -8.213  41.353 -16.678  1.00  0.00           N
ATOM    849  CA  CYS A 211      -7.277  40.262 -16.918  1.00  0.00           C
ATOM    850  C   CYS A 211      -7.501  39.047 -15.954  1.00  0.00           C
ATOM    851  O   CYS A 211      -7.236  37.899 -16.331  1.00  0.00           O
ATOM    852  CB  CYS A 211      -5.821  40.873 -16.826  1.00  0.00           C
ATOM    853  SG  CYS A 211      -5.520  42.253 -18.028  1.00  0.00           S
ATOM    854  HN  CYS A 211      -7.800  42.199 -16.348  1.00  0.00           H
ATOM    855  HA  CYS A 211      -7.586  39.925 -17.896  1.00  0.00           H
ATOM    856  HB1 CYS A 211      -5.075  40.056 -16.934  1.00  0.00           H
ATOM    857  HB2 CYS A 211      -5.854  41.270 -15.789  1.00  0.00           H
ATOM    858  HG1 CYS A 211      -6.281  43.077 -17.323  1.00  0.00           H
ATOM    859  N   ALA A 212      -7.945  39.205 -14.685  1.00  0.00           N
ATOM    860  CA  ALA A 212      -8.397  38.157 -13.844  1.00  0.00           C
ATOM    861  C   ALA A 212      -9.619  37.417 -14.403  1.00  0.00           C
ATOM    862  O   ALA A 212      -9.752  36.228 -14.144  1.00  0.00           O
ATOM    863  CB  ALA A 212      -8.856  38.737 -12.437  1.00  0.00           C
ATOM    864  HN  ALA A 212      -7.930  40.111 -14.270  1.00  0.00           H
ATOM    865  HA  ALA A 212      -7.633  37.395 -13.788  1.00  0.00           H
ATOM    866  HB1 ALA A 212      -7.965  39.151 -11.919  1.00  0.00           H
ATOM    867  HB2 ALA A 212      -9.270  37.952 -11.769  1.00  0.00           H
ATOM    868  HB3 ALA A 212      -9.593  39.547 -12.624  1.00  0.00           H
ATOM    869  N   THR A 213     -10.529  38.123 -15.085  1.00  0.00           N
ATOM    870  CA  THR A 213     -11.759  37.433 -15.482  1.00  0.00           C
ATOM    871  C   THR A 213     -11.454  36.751 -16.827  1.00  0.00           C
ATOM    872  O   THR A 213     -12.141  35.774 -17.250  1.00  0.00           O
ATOM    873  CB  THR A 213     -12.947  38.372 -15.665  1.00  0.00           C
ATOM    874  CG2 THR A 213     -13.124  39.027 -17.025  1.00  0.00           C
ATOM    875  OG1 THR A 213     -14.178  37.639 -15.414  1.00  0.00           O
ATOM    876  HN  THR A 213     -10.408  39.108 -15.177  1.00  0.00           H
ATOM    877  HA  THR A 213     -12.033  36.646 -14.795  1.00  0.00           H
ATOM    878  HB  THR A 213     -12.947  39.217 -14.944  1.00  0.00           H
ATOM    879  HG1 THR A 213     -14.074  37.338 -14.508  1.00  0.00           H
ATOM    880 1HG2 THR A 213     -13.276  38.230 -17.783  1.00  0.00           H
ATOM    881 2HG2 THR A 213     -12.230  39.651 -17.242  1.00  0.00           H
ATOM    882 3HG2 THR A 213     -13.938  39.780 -16.958  1.00  0.00           H
ATOM    883  N   LEU A 214     -10.452  37.280 -17.612  1.00  0.00           N
ATOM    884  CA  LEU A 214      -9.931  36.547 -18.769  1.00  0.00           C
ATOM    885  C   LEU A 214      -9.441  35.161 -18.259  1.00  0.00           C
ATOM    886  O   LEU A 214      -9.865  34.115 -18.764  1.00  0.00           O
ATOM    887  CB  LEU A 214      -8.886  37.384 -19.661  1.00  0.00           C
ATOM    888  CG  LEU A 214      -8.195  36.537 -20.876  1.00  0.00           C
ATOM    889  CD1 LEU A 214      -9.325  35.969 -21.754  1.00  0.00           C
ATOM    890  CD2 LEU A 214      -7.201  37.404 -21.642  1.00  0.00           C
ATOM    891  HN  LEU A 214     -10.011  38.165 -17.481  1.00  0.00           H
ATOM    892  HA  LEU A 214     -10.851  36.341 -19.297  1.00  0.00           H
ATOM    893  HB1 LEU A 214      -8.081  37.760 -18.994  1.00  0.00           H
ATOM    894  HB2 LEU A 214      -9.457  38.207 -20.142  1.00  0.00           H
ATOM    895  HG  LEU A 214      -7.559  35.770 -20.385  1.00  0.00           H
ATOM    896 1HD1 LEU A 214      -9.928  36.774 -22.228  1.00  0.00           H
ATOM    897 2HD1 LEU A 214     -10.131  35.435 -21.208  1.00  0.00           H
ATOM    898 3HD1 LEU A 214      -8.817  35.356 -22.528  1.00  0.00           H
ATOM    899 1HD2 LEU A 214      -6.492  37.937 -20.973  1.00  0.00           H
ATOM    900 2HD2 LEU A 214      -7.728  38.098 -22.332  1.00  0.00           H
ATOM    901 3HD2 LEU A 214      -6.538  36.870 -22.356  1.00  0.00           H
ATOM    902  N   PHE A 215      -8.641  35.123 -17.146  1.00  0.00           N
ATOM    903  CA  PHE A 215      -8.263  33.921 -16.469  1.00  0.00           C
ATOM    904  C   PHE A 215      -9.354  32.973 -16.070  1.00  0.00           C
ATOM    905  O   PHE A 215      -9.336  31.769 -16.230  1.00  0.00           O
ATOM    906  CB  PHE A 215      -7.189  34.137 -15.314  1.00  0.00           C
ATOM    907  CG  PHE A 215      -6.975  33.048 -14.235  1.00  0.00           C
ATOM    908  CD1 PHE A 215      -7.418  33.182 -12.945  1.00  0.00           C
ATOM    909  CD2 PHE A 215      -6.107  31.978 -14.555  1.00  0.00           C
ATOM    910  CE1 PHE A 215      -6.891  32.353 -11.927  1.00  0.00           C
ATOM    911  CE2 PHE A 215      -5.701  31.105 -13.635  1.00  0.00           C
ATOM    912  CZ  PHE A 215      -6.050  31.288 -12.298  1.00  0.00           C
ATOM    913  HN  PHE A 215      -8.234  35.984 -16.851  1.00  0.00           H
ATOM    914  HA  PHE A 215      -7.751  33.255 -17.147  1.00  0.00           H
ATOM    915  HB1 PHE A 215      -7.529  35.051 -14.782  1.00  0.00           H
ATOM    916  HB2 PHE A 215      -6.171  34.355 -15.705  1.00  0.00           H
ATOM    917  HD1 PHE A 215      -7.947  34.101 -12.741  1.00  0.00           H
ATOM    918  HD2 PHE A 215      -5.776  31.958 -15.583  1.00  0.00           H
ATOM    919  HE1 PHE A 215      -6.974  32.600 -10.879  1.00  0.00           H
ATOM    920  HE2 PHE A 215      -5.090  30.288 -13.989  1.00  0.00           H
ATOM    921  HZ  PHE A 215      -5.715  30.566 -11.567  1.00  0.00           H
ATOM    922  N   THR A 216     -10.509  33.534 -15.507  1.00  0.00           N
ATOM    923  CA  THR A 216     -11.664  32.657 -15.197  1.00  0.00           C
ATOM    924  C   THR A 216     -12.352  32.081 -16.422  1.00  0.00           C
ATOM    925  O   THR A 216     -12.733  30.912 -16.472  1.00  0.00           O
ATOM    926  CB  THR A 216     -12.768  33.223 -14.203  1.00  0.00           C
ATOM    927  CG2 THR A 216     -12.105  33.457 -12.859  1.00  0.00           C
ATOM    928  OG1 THR A 216     -13.201  34.482 -14.604  1.00  0.00           O
ATOM    929  HN  THR A 216     -10.581  34.526 -15.448  1.00  0.00           H
ATOM    930  HA  THR A 216     -11.284  31.729 -14.796  1.00  0.00           H
ATOM    931  HB  THR A 216     -13.686  32.598 -14.144  1.00  0.00           H
ATOM    932  HG1 THR A 216     -13.807  34.432 -15.349  1.00  0.00           H
ATOM    933 1HG2 THR A 216     -12.821  33.925 -12.150  1.00  0.00           H
ATOM    934 2HG2 THR A 216     -11.170  34.054 -12.938  1.00  0.00           H
ATOM    935 3HG2 THR A 216     -11.791  32.456 -12.494  1.00  0.00           H
ATOM    936  N   PHE A 217     -12.578  32.875 -17.482  1.00  0.00           N
ATOM    937  CA  PHE A 217     -13.158  32.515 -18.806  1.00  0.00           C
ATOM    938  C   PHE A 217     -12.295  31.411 -19.499  1.00  0.00           C
ATOM    939  O   PHE A 217     -12.815  30.383 -19.813  1.00  0.00           O
ATOM    940  CB  PHE A 217     -13.083  33.730 -19.815  1.00  0.00           C
ATOM    941  CG  PHE A 217     -13.712  33.580 -21.170  1.00  0.00           C
ATOM    942  CD1 PHE A 217     -14.698  32.633 -21.483  1.00  0.00           C
ATOM    943  CD2 PHE A 217     -13.501  34.591 -22.172  1.00  0.00           C
ATOM    944  CE1 PHE A 217     -15.246  32.477 -22.759  1.00  0.00           C
ATOM    945  CE2 PHE A 217     -14.109  34.552 -23.450  1.00  0.00           C
ATOM    946  CZ  PHE A 217     -14.947  33.451 -23.713  1.00  0.00           C
ATOM    947  HN  PHE A 217     -12.167  33.784 -17.465  1.00  0.00           H
ATOM    948  HA  PHE A 217     -14.177  32.171 -18.694  1.00  0.00           H
ATOM    949  HB1 PHE A 217     -12.053  34.137 -19.899  1.00  0.00           H
ATOM    950  HB2 PHE A 217     -13.733  34.579 -19.515  1.00  0.00           H
ATOM    951  HD1 PHE A 217     -15.047  31.989 -20.689  1.00  0.00           H
ATOM    952  HD2 PHE A 217     -12.839  35.414 -21.946  1.00  0.00           H
ATOM    953  HE1 PHE A 217     -15.985  31.707 -22.925  1.00  0.00           H
ATOM    954  HE2 PHE A 217     -13.823  35.209 -24.259  1.00  0.00           H
ATOM    955  HZ  PHE A 217     -15.459  33.365 -24.661  1.00  0.00           H
ATOM    956  N   LEU A 218     -11.002  31.561 -19.646  1.00  0.00           N
ATOM    957  CA  LEU A 218     -10.171  30.474 -20.104  1.00  0.00           C
ATOM    958  C   LEU A 218     -10.189  29.197 -19.122  1.00  0.00           C
ATOM    959  O   LEU A 218     -10.265  28.093 -19.660  1.00  0.00           O
ATOM    960  CB  LEU A 218      -8.732  30.937 -20.423  1.00  0.00           C
ATOM    961  CG  LEU A 218      -8.674  32.285 -21.219  1.00  0.00           C
ATOM    962  CD1 LEU A 218      -7.235  32.832 -21.116  1.00  0.00           C
ATOM    963  CD2 LEU A 218      -9.253  32.152 -22.580  1.00  0.00           C
ATOM    964  HN  LEU A 218     -10.572  32.450 -19.513  1.00  0.00           H
ATOM    965  HA  LEU A 218     -10.409  30.004 -21.047  1.00  0.00           H
ATOM    966  HB1 LEU A 218      -8.069  30.111 -20.760  1.00  0.00           H
ATOM    967  HB2 LEU A 218      -8.339  31.193 -19.416  1.00  0.00           H
ATOM    968  HG  LEU A 218      -9.326  33.049 -20.743  1.00  0.00           H
ATOM    969 1HD1 LEU A 218      -6.483  32.339 -21.770  1.00  0.00           H
ATOM    970 2HD1 LEU A 218      -6.992  32.747 -20.035  1.00  0.00           H
ATOM    971 3HD1 LEU A 218      -7.199  33.901 -21.415  1.00  0.00           H
ATOM    972 1HD2 LEU A 218      -9.205  33.165 -23.035  1.00  0.00           H
ATOM    973 2HD2 LEU A 218     -10.256  31.677 -22.511  1.00  0.00           H
ATOM    974 3HD2 LEU A 218      -8.654  31.479 -23.228  1.00  0.00           H
ATOM    975  N   THR A 219     -10.038  29.373 -17.779  1.00  0.00           N
ATOM    976  CA  THR A 219     -10.161  28.269 -16.811  1.00  0.00           C
ATOM    977  C   THR A 219     -11.504  27.510 -16.988  1.00  0.00           C
ATOM    978  O   THR A 219     -11.549  26.294 -17.007  1.00  0.00           O
ATOM    979  CB  THR A 219     -10.071  28.676 -15.337  1.00  0.00           C
ATOM    980  CG2 THR A 219     -10.187  27.445 -14.428  1.00  0.00           C
ATOM    981  OG1 THR A 219      -8.862  29.321 -14.978  1.00  0.00           O
ATOM    982  HN  THR A 219      -9.806  30.243 -17.351  1.00  0.00           H
ATOM    983  HA  THR A 219      -9.366  27.540 -16.869  1.00  0.00           H
ATOM    984  HB  THR A 219     -10.863  29.446 -15.217  1.00  0.00           H
ATOM    985  HG1 THR A 219      -8.817  30.222 -15.306  1.00  0.00           H
ATOM    986 1HG2 THR A 219     -11.115  26.853 -14.571  1.00  0.00           H
ATOM    987 2HG2 THR A 219     -10.232  27.812 -13.381  1.00  0.00           H
ATOM    988 3HG2 THR A 219      -9.304  26.776 -14.518  1.00  0.00           H
ATOM    989  N   PHE A 220     -12.666  28.239 -17.242  1.00  0.00           N
ATOM    990  CA  PHE A 220     -13.870  27.590 -17.693  1.00  0.00           C
ATOM    991  C   PHE A 220     -13.829  26.830 -19.000  1.00  0.00           C
ATOM    992  O   PHE A 220     -14.443  25.749 -19.076  1.00  0.00           O
ATOM    993  CB  PHE A 220     -15.131  28.517 -17.849  1.00  0.00           C
ATOM    994  CG  PHE A 220     -15.522  29.192 -16.481  1.00  0.00           C
ATOM    995  CD1 PHE A 220     -15.804  30.610 -16.553  1.00  0.00           C
ATOM    996  CD2 PHE A 220     -15.782  28.543 -15.259  1.00  0.00           C
ATOM    997  CE1 PHE A 220     -16.333  31.312 -15.396  1.00  0.00           C
ATOM    998  CE2 PHE A 220     -16.364  29.215 -14.154  1.00  0.00           C
ATOM    999  CZ  PHE A 220     -16.644  30.601 -14.231  1.00  0.00           C
ATOM   1000  HN  PHE A 220     -12.712  29.235 -17.210  1.00  0.00           H
ATOM   1001  HA  PHE A 220     -14.119  26.765 -17.041  1.00  0.00           H
ATOM   1002  HB1 PHE A 220     -15.978  27.832 -18.071  1.00  0.00           H
ATOM   1003  HB2 PHE A 220     -14.967  29.244 -18.672  1.00  0.00           H
ATOM   1004  HD1 PHE A 220     -15.534  31.059 -17.498  1.00  0.00           H
ATOM   1005  HD2 PHE A 220     -15.566  27.488 -15.181  1.00  0.00           H
ATOM   1006  HE1 PHE A 220     -16.457  32.383 -15.334  1.00  0.00           H
ATOM   1007  HE2 PHE A 220     -16.637  28.667 -13.265  1.00  0.00           H
ATOM   1008  HZ  PHE A 220     -17.304  31.007 -13.479  1.00  0.00           H
ATOM   1009  N   LEU A 221     -13.227  27.348 -20.077  1.00  0.00           N
ATOM   1010  CA  LEU A 221     -13.057  26.753 -21.365  1.00  0.00           C
ATOM   1011  C   LEU A 221     -12.180  25.565 -21.399  1.00  0.00           C
ATOM   1012  O   LEU A 221     -12.522  24.585 -22.062  1.00  0.00           O
ATOM   1013  CB  LEU A 221     -12.558  27.833 -22.404  1.00  0.00           C
ATOM   1014  CG  LEU A 221     -13.666  28.790 -22.843  1.00  0.00           C
ATOM   1015  CD1 LEU A 221     -12.923  29.879 -23.701  1.00  0.00           C
ATOM   1016  CD2 LEU A 221     -14.824  28.185 -23.708  1.00  0.00           C
ATOM   1017  HN  LEU A 221     -12.899  28.271 -19.887  1.00  0.00           H
ATOM   1018  HA  LEU A 221     -14.042  26.426 -21.667  1.00  0.00           H
ATOM   1019  HB1 LEU A 221     -12.034  27.370 -23.267  1.00  0.00           H
ATOM   1020  HB2 LEU A 221     -11.733  28.347 -21.865  1.00  0.00           H
ATOM   1021  HG  LEU A 221     -14.146  29.377 -22.031  1.00  0.00           H
ATOM   1022 1HD1 LEU A 221     -12.421  29.380 -24.558  1.00  0.00           H
ATOM   1023 2HD1 LEU A 221     -12.183  30.293 -22.983  1.00  0.00           H
ATOM   1024 3HD1 LEU A 221     -13.634  30.644 -24.082  1.00  0.00           H
ATOM   1025 1HD2 LEU A 221     -15.640  27.722 -23.114  1.00  0.00           H
ATOM   1026 2HD2 LEU A 221     -14.452  27.466 -24.469  1.00  0.00           H
ATOM   1027 3HD2 LEU A 221     -15.269  29.029 -24.278  1.00  0.00           H
ATOM   1028  N   ILE A 222     -11.017  25.709 -20.734  1.00  0.00           N
ATOM   1029  CA  ILE A 222      -9.978  24.731 -20.622  1.00  0.00           C
ATOM   1030  C   ILE A 222     -10.447  23.533 -19.815  1.00  0.00           C
ATOM   1031  O   ILE A 222     -10.333  22.345 -20.221  1.00  0.00           O
ATOM   1032  CB  ILE A 222      -8.623  25.181 -20.173  1.00  0.00           C
ATOM   1033  CG1 ILE A 222      -7.975  26.072 -21.246  1.00  0.00           C
ATOM   1034  CG2 ILE A 222      -7.589  23.992 -19.864  1.00  0.00           C
ATOM   1035  CD  ILE A 222      -8.101  25.553 -22.667  1.00  0.00           C
ATOM   1036  HN  ILE A 222     -10.842  26.511 -20.170  1.00  0.00           H
ATOM   1037  HA  ILE A 222      -9.850  24.327 -21.616  1.00  0.00           H
ATOM   1038  HB  ILE A 222      -8.847  25.821 -19.293  1.00  0.00           H
ATOM   1039 1HG1 ILE A 222      -6.886  26.109 -21.028  1.00  0.00           H
ATOM   1040 2HG1 ILE A 222      -8.446  27.075 -21.172  1.00  0.00           H
ATOM   1041 1HG2 ILE A 222      -6.634  24.525 -19.672  1.00  0.00           H
ATOM   1042 2HG2 ILE A 222      -7.428  23.279 -20.700  1.00  0.00           H
ATOM   1043 3HG2 ILE A 222      -7.871  23.513 -18.902  1.00  0.00           H
ATOM   1044  HD1 ILE A 222      -7.832  24.479 -22.768  1.00  0.00           H
ATOM   1045  HD2 ILE A 222      -7.318  25.991 -23.322  1.00  0.00           H
ATOM   1046  HD3 ILE A 222      -9.069  25.735 -23.180  1.00  0.00           H
ATOM   1047  N   ASP A 223     -11.198  23.774 -18.719  1.00  0.00           N
ATOM   1048  CA  ASP A 223     -11.801  22.731 -17.949  1.00  0.00           C
ATOM   1049  C   ASP A 223     -12.777  21.846 -18.699  1.00  0.00           C
ATOM   1050  O   ASP A 223     -13.340  22.118 -19.758  1.00  0.00           O
ATOM   1051  CB  ASP A 223     -12.390  23.328 -16.659  1.00  0.00           C
ATOM   1052  CG  ASP A 223     -12.381  22.290 -15.563  1.00  0.00           C
ATOM   1053  OD1 ASP A 223     -13.149  22.525 -14.607  1.00  0.00           O
ATOM   1054  OD2 ASP A 223     -11.732  21.186 -15.705  1.00  0.00           O
ATOM   1055  HN  ASP A 223     -11.344  24.683 -18.338  1.00  0.00           H
ATOM   1056  HA  ASP A 223     -11.005  22.059 -17.662  1.00  0.00           H
ATOM   1057  HB1 ASP A 223     -13.397  23.742 -16.886  1.00  0.00           H
ATOM   1058  HB2 ASP A 223     -11.675  24.094 -16.291  1.00  0.00           H
ATOM   1059  N   VAL A 224     -12.966  20.575 -18.197  1.00  0.00           N
ATOM   1060  CA  VAL A 224     -13.668  19.396 -18.855  1.00  0.00           C
ATOM   1061  C   VAL A 224     -14.949  18.964 -18.104  1.00  0.00           C
ATOM   1062  O   VAL A 224     -15.088  19.060 -16.878  1.00  0.00           O
ATOM   1063  CB  VAL A 224     -12.656  18.240 -18.937  1.00  0.00           C
ATOM   1064  CG1 VAL A 224     -11.397  18.762 -19.697  1.00  0.00           C
ATOM   1065  CG2 VAL A 224     -12.258  17.645 -17.569  1.00  0.00           C
ATOM   1066  HN  VAL A 224     -12.656  20.519 -17.251  1.00  0.00           H
ATOM   1067  HA  VAL A 224     -13.883  19.610 -19.891  1.00  0.00           H
ATOM   1068  HB  VAL A 224     -13.206  17.458 -19.504  1.00  0.00           H
ATOM   1069 1HG1 VAL A 224     -11.663  19.091 -20.724  1.00  0.00           H
ATOM   1070 2HG1 VAL A 224     -10.664  17.927 -19.682  1.00  0.00           H
ATOM   1071 3HG1 VAL A 224     -10.928  19.591 -19.126  1.00  0.00           H
ATOM   1072 1HG2 VAL A 224     -13.174  17.187 -17.136  1.00  0.00           H
ATOM   1073 2HG2 VAL A 224     -11.838  18.368 -16.839  1.00  0.00           H
ATOM   1074 3HG2 VAL A 224     -11.456  16.918 -17.817  1.00  0.00           H
ATOM   1075  N   ARG A 225     -15.873  18.313 -18.878  1.00  0.00           N
ATOM   1076  CA  ARG A 225     -17.194  17.720 -18.556  1.00  0.00           C
ATOM   1077  C   ARG A 225     -17.230  16.696 -17.507  1.00  0.00           C
ATOM   1078  O   ARG A 225     -16.766  15.587 -17.721  1.00  0.00           O
ATOM   1079  CB  ARG A 225     -17.948  17.142 -19.837  1.00  0.00           C
ATOM   1080  CG  ARG A 225     -18.452  18.242 -20.795  1.00  0.00           C
ATOM   1081  CD  ARG A 225     -19.245  19.386 -20.062  1.00  0.00           C
ATOM   1082  NE  ARG A 225     -20.115  20.049 -21.135  1.00  0.00           N
ATOM   1083  CZ  ARG A 225     -21.058  20.966 -20.804  1.00  0.00           C
ATOM   1084  NH1 ARG A 225     -21.236  21.286 -19.547  1.00  0.00           N
ATOM   1085  NH2 ARG A 225     -21.838  21.500 -21.719  1.00  0.00           N
ATOM   1086  HN  ARG A 225     -15.540  18.173 -19.807  1.00  0.00           H
ATOM   1087  HA  ARG A 225     -17.738  18.545 -18.121  1.00  0.00           H
ATOM   1088  HB1 ARG A 225     -18.882  16.671 -19.464  1.00  0.00           H
ATOM   1089  HB2 ARG A 225     -17.266  16.493 -20.427  1.00  0.00           H
ATOM   1090  HG1 ARG A 225     -19.099  17.792 -21.577  1.00  0.00           H
ATOM   1091  HG2 ARG A 225     -17.555  18.706 -21.257  1.00  0.00           H
ATOM   1092  HD1 ARG A 225     -18.574  20.099 -19.537  1.00  0.00           H
ATOM   1093  HD2 ARG A 225     -19.871  18.862 -19.309  1.00  0.00           H
ATOM   1094  HE  ARG A 225     -19.779  19.968 -22.074  1.00  0.00           H
ATOM   1095 1HH1 ARG A 225     -20.529  21.021 -18.890  1.00  0.00           H
ATOM   1096 2HH1 ARG A 225     -21.860  22.022 -19.284  1.00  0.00           H
ATOM   1097 1HH2 ARG A 225     -21.755  21.123 -22.642  1.00  0.00           H
ATOM   1098 2HH2 ARG A 225     -22.620  21.977 -21.320  1.00  0.00           H
ATOM   1099  N   ARG A 226     -17.801  17.028 -16.313  1.00  0.00           N
ATOM   1100  CA  ARG A 226     -17.842  16.107 -15.154  1.00  0.00           C
ATOM   1101  C   ARG A 226     -18.880  16.514 -14.074  1.00  0.00           C
ATOM   1102  O   ARG A 226     -19.624  17.447 -14.183  1.00  0.00           O
ATOM   1103  CB  ARG A 226     -16.440  15.481 -14.700  1.00  0.00           C
ATOM   1104  CG  ARG A 226     -15.324  16.477 -14.197  1.00  0.00           C
ATOM   1105  CD  ARG A 226     -15.840  17.286 -12.984  1.00  0.00           C
ATOM   1106  NE  ARG A 226     -14.637  18.057 -12.456  1.00  0.00           N
ATOM   1107  CZ  ARG A 226     -14.604  18.633 -11.332  1.00  0.00           C
ATOM   1108  NH1 ARG A 226     -15.490  18.621 -10.439  1.00  0.00           N
ATOM   1109  NH2 ARG A 226     -13.465  19.221 -11.032  1.00  0.00           N
ATOM   1110  HN  ARG A 226     -18.228  17.926 -16.237  1.00  0.00           H
ATOM   1111  HA  ARG A 226     -18.380  15.238 -15.505  1.00  0.00           H
ATOM   1112  HB1 ARG A 226     -16.084  14.911 -15.585  1.00  0.00           H
ATOM   1113  HB2 ARG A 226     -16.664  14.616 -14.039  1.00  0.00           H
ATOM   1114  HG1 ARG A 226     -15.228  17.178 -15.053  1.00  0.00           H
ATOM   1115  HG2 ARG A 226     -14.449  15.861 -13.900  1.00  0.00           H
ATOM   1116  HD1 ARG A 226     -16.091  16.427 -12.327  1.00  0.00           H
ATOM   1117  HD2 ARG A 226     -16.726  17.911 -13.230  1.00  0.00           H
ATOM   1118  HE  ARG A 226     -13.841  18.214 -13.041  1.00  0.00           H
ATOM   1119 1HH1 ARG A 226     -16.372  18.183 -10.607  1.00  0.00           H
ATOM   1120 2HH1 ARG A 226     -15.258  19.217  -9.670  1.00  0.00           H
ATOM   1121 1HH2 ARG A 226     -12.774  19.274 -11.754  1.00  0.00           H
ATOM   1122 2HH2 ARG A 226     -13.421  19.754 -10.187  1.00  0.00           H
ATOM   1123  N   PHE A 227     -18.871  15.744 -12.996  1.00  0.00           N
ATOM   1124  CA  PHE A 227     -19.802  15.889 -11.847  1.00  0.00           C
ATOM   1125  C   PHE A 227     -19.217  17.080 -11.013  1.00  0.00           C
ATOM   1126  O   PHE A 227     -18.018  17.214 -10.852  1.00  0.00           O
ATOM   1127  CB  PHE A 227     -19.885  14.682 -10.992  1.00  0.00           C
ATOM   1128  CG  PHE A 227     -20.329  13.480 -11.896  1.00  0.00           C
ATOM   1129  CD1 PHE A 227     -19.476  12.318 -12.072  1.00  0.00           C
ATOM   1130  CD2 PHE A 227     -21.570  13.569 -12.504  1.00  0.00           C
ATOM   1131  CE1 PHE A 227     -19.944  11.280 -12.971  1.00  0.00           C
ATOM   1132  CE2 PHE A 227     -22.011  12.545 -13.322  1.00  0.00           C
ATOM   1133  CZ  PHE A 227     -21.169  11.408 -13.600  1.00  0.00           C
ATOM   1134  HN  PHE A 227     -18.320  14.913 -12.961  1.00  0.00           H
ATOM   1135  HA  PHE A 227     -20.791  16.114 -12.220  1.00  0.00           H
ATOM   1136  HB1 PHE A 227     -20.598  14.760 -10.142  1.00  0.00           H
ATOM   1137  HB2 PHE A 227     -18.855  14.338 -10.757  1.00  0.00           H
ATOM   1138  HD1 PHE A 227     -18.509  12.237 -11.598  1.00  0.00           H
ATOM   1139  HD2 PHE A 227     -22.190  14.409 -12.228  1.00  0.00           H
ATOM   1140  HE1 PHE A 227     -19.234  10.517 -13.253  1.00  0.00           H
ATOM   1141  HE2 PHE A 227     -22.924  12.635 -13.893  1.00  0.00           H
ATOM   1142  HZ  PHE A 227     -21.513  10.595 -14.223  1.00  0.00           H
ATOM   1143  N   ARG A 228     -20.058  17.990 -10.450  1.00  0.00           N
ATOM   1144  CA  ARG A 228     -19.617  19.155  -9.649  1.00  0.00           C
ATOM   1145  C   ARG A 228     -20.300  19.213  -8.315  1.00  0.00           C
ATOM   1146  O   ARG A 228     -21.549  19.050  -8.355  1.00  0.00           O
ATOM   1147  CB  ARG A 228     -19.951  20.468 -10.386  1.00  0.00           C
ATOM   1148  CG  ARG A 228     -19.378  20.769 -11.796  1.00  0.00           C
ATOM   1149  CD  ARG A 228     -17.927  21.255 -11.749  1.00  0.00           C
ATOM   1150  NE  ARG A 228     -17.282  20.922 -13.037  1.00  0.00           N
ATOM   1151  CZ  ARG A 228     -16.118  21.450 -13.385  1.00  0.00           C
ATOM   1152  NH1 ARG A 228     -15.358  22.162 -12.619  1.00  0.00           N
ATOM   1153  NH2 ARG A 228     -15.680  21.248 -14.612  1.00  0.00           N
ATOM   1154  HN  ARG A 228     -20.980  17.879 -10.809  1.00  0.00           H
ATOM   1155  HA  ARG A 228     -18.566  19.112  -9.404  1.00  0.00           H
ATOM   1156  HB1 ARG A 228     -19.780  21.404  -9.813  1.00  0.00           H
ATOM   1157  HB2 ARG A 228     -21.013  20.252 -10.630  1.00  0.00           H
ATOM   1158  HG1 ARG A 228     -19.981  21.588 -12.245  1.00  0.00           H
ATOM   1159  HG2 ARG A 228     -19.450  19.948 -12.542  1.00  0.00           H
ATOM   1160  HD1 ARG A 228     -17.417  20.663 -10.959  1.00  0.00           H
ATOM   1161  HD2 ARG A 228     -17.950  22.331 -11.475  1.00  0.00           H
ATOM   1162  HE  ARG A 228     -17.849  20.512 -13.751  1.00  0.00           H
ATOM   1163 1HH1 ARG A 228     -15.657  22.344 -11.682  1.00  0.00           H
ATOM   1164 2HH1 ARG A 228     -14.449  22.497 -12.869  1.00  0.00           H
ATOM   1165 1HH2 ARG A 228     -16.276  20.709 -15.207  1.00  0.00           H
ATOM   1166 2HH2 ARG A 228     -14.698  21.409 -14.712  1.00  0.00           H
ATOM   1167  N   TYR A 229     -19.638  19.497  -7.203  1.00  0.00           N
ATOM   1168  CA  TYR A 229     -20.317  19.916  -6.014  1.00  0.00           C
ATOM   1169  C   TYR A 229     -20.878  21.306  -6.122  1.00  0.00           C
ATOM   1170  O   TYR A 229     -20.340  22.074  -6.940  1.00  0.00           O
ATOM   1171  CB  TYR A 229     -19.388  19.897  -4.684  1.00  0.00           C
ATOM   1172  CG  TYR A 229     -18.705  18.577  -4.398  1.00  0.00           C
ATOM   1173  CD1 TYR A 229     -17.333  18.484  -4.275  1.00  0.00           C
ATOM   1174  CD2 TYR A 229     -19.469  17.444  -4.241  1.00  0.00           C
ATOM   1175  CE1 TYR A 229     -16.678  17.321  -4.039  1.00  0.00           C
ATOM   1176  CE2 TYR A 229     -18.865  16.212  -4.005  1.00  0.00           C
ATOM   1177  CZ  TYR A 229     -17.448  16.173  -3.830  1.00  0.00           C
ATOM   1178  OH  TYR A 229     -16.736  14.980  -3.611  1.00  0.00           O
ATOM   1179  HN  TYR A 229     -18.643  19.525  -7.198  1.00  0.00           H
ATOM   1180  HA  TYR A 229     -21.043  19.125  -5.897  1.00  0.00           H
ATOM   1181  HB1 TYR A 229     -19.993  20.170  -3.793  1.00  0.00           H
ATOM   1182  HB2 TYR A 229     -18.518  20.587  -4.659  1.00  0.00           H
ATOM   1183  HD1 TYR A 229     -16.698  19.342  -4.436  1.00  0.00           H
ATOM   1184  HD2 TYR A 229     -20.530  17.642  -4.263  1.00  0.00           H
ATOM   1185  HE1 TYR A 229     -15.606  17.273  -3.919  1.00  0.00           H
ATOM   1186  HE2 TYR A 229     -19.437  15.298  -4.070  1.00  0.00           H
ATOM   1187  HH  TYR A 229     -15.967  15.237  -3.098  1.00  0.00           H
ATOM   1188  N   PRO A 230     -22.023  21.564  -5.556  1.00  0.00           N
ATOM   1189  CA  PRO A 230     -22.902  22.569  -6.073  1.00  0.00           C
ATOM   1190  C   PRO A 230     -22.530  23.948  -5.457  1.00  0.00           C
ATOM   1191  O   PRO A 230     -23.007  24.455  -4.446  1.00  0.00           O
ATOM   1192  CB  PRO A 230     -24.291  22.061  -5.742  1.00  0.00           C
ATOM   1193  CG  PRO A 230     -24.031  21.271  -4.504  1.00  0.00           C
ATOM   1194  CD  PRO A 230     -22.700  20.597  -4.766  1.00  0.00           C
ATOM   1195  HA  PRO A 230     -22.663  22.639  -7.125  1.00  0.00           H
ATOM   1196  HB1 PRO A 230     -24.820  21.479  -6.526  1.00  0.00           H
ATOM   1197  HB2 PRO A 230     -25.060  22.830  -5.517  1.00  0.00           H
ATOM   1198  HG1 PRO A 230     -23.978  21.926  -3.608  1.00  0.00           H
ATOM   1199  HG2 PRO A 230     -24.822  20.512  -4.320  1.00  0.00           H
ATOM   1200  HD1 PRO A 230     -22.107  20.474  -3.835  1.00  0.00           H
ATOM   1201  HD2 PRO A 230     -22.836  19.763  -5.488  1.00  0.00           H
ATOM   1202  N   GLU A 231     -21.494  24.532  -6.158  1.00  0.00           N
ATOM   1203  CA  GLU A 231     -21.021  25.898  -5.851  1.00  0.00           C
ATOM   1204  C   GLU A 231     -21.344  26.811  -6.985  1.00  0.00           C
ATOM   1205  O   GLU A 231     -20.877  27.936  -7.072  1.00  0.00           O
ATOM   1206  CB  GLU A 231     -19.517  25.924  -5.662  1.00  0.00           C
ATOM   1207  CG  GLU A 231     -19.214  25.425  -4.146  1.00  0.00           C
ATOM   1208  CD  GLU A 231     -17.688  25.087  -3.986  1.00  0.00           C
ATOM   1209  OE1 GLU A 231     -16.813  25.400  -4.809  1.00  0.00           O
ATOM   1210  OE2 GLU A 231     -17.389  24.399  -2.952  1.00  0.00           O
ATOM   1211  HN  GLU A 231     -21.038  23.914  -6.793  1.00  0.00           H
ATOM   1212  HA  GLU A 231     -21.593  26.142  -4.968  1.00  0.00           H
ATOM   1213  HB1 GLU A 231     -19.120  26.962  -5.685  1.00  0.00           H
ATOM   1214  HB2 GLU A 231     -19.033  25.302  -6.444  1.00  0.00           H
ATOM   1215  HG1 GLU A 231     -19.793  24.495  -3.966  1.00  0.00           H
ATOM   1216  HG2 GLU A 231     -19.635  26.108  -3.377  1.00  0.00           H
ATOM   1217  N   ARG A 232     -22.256  26.374  -7.885  1.00  0.00           N
ATOM   1218  CA  ARG A 232     -22.948  27.099  -8.952  1.00  0.00           C
ATOM   1219  C   ARG A 232     -23.277  28.616  -8.748  1.00  0.00           C
ATOM   1220  O   ARG A 232     -22.797  29.413  -9.632  1.00  0.00           O
ATOM   1221  CB  ARG A 232     -24.199  26.305  -9.381  1.00  0.00           C
ATOM   1222  CG  ARG A 232     -23.929  24.905  -9.987  1.00  0.00           C
ATOM   1223  CD  ARG A 232     -22.846  24.781 -11.066  1.00  0.00           C
ATOM   1224  NE  ARG A 232     -23.375  25.245 -12.335  1.00  0.00           N
ATOM   1225  CZ  ARG A 232     -22.705  25.831 -13.287  1.00  0.00           C
ATOM   1226  NH1 ARG A 232     -21.366  25.817 -13.372  1.00  0.00           N
ATOM   1227  NH2 ARG A 232     -23.456  26.244 -14.303  1.00  0.00           N
ATOM   1228  HN  ARG A 232     -22.454  25.412  -7.720  1.00  0.00           H
ATOM   1229  HA  ARG A 232     -22.407  27.104  -9.887  1.00  0.00           H
ATOM   1230  HB1 ARG A 232     -24.769  26.839 -10.171  1.00  0.00           H
ATOM   1231  HB2 ARG A 232     -24.879  26.093  -8.527  1.00  0.00           H
ATOM   1232  HG1 ARG A 232     -24.910  24.477 -10.286  1.00  0.00           H
ATOM   1233  HG2 ARG A 232     -23.609  24.276  -9.130  1.00  0.00           H
ATOM   1234  HD1 ARG A 232     -22.494  23.731 -11.152  1.00  0.00           H
ATOM   1235  HD2 ARG A 232     -21.898  25.279 -10.770  1.00  0.00           H
ATOM   1236  HE  ARG A 232     -24.254  24.882 -12.645  1.00  0.00           H
ATOM   1237 1HH1 ARG A 232     -20.833  25.268 -12.728  1.00  0.00           H
ATOM   1238 2HH1 ARG A 232     -20.903  26.389 -14.049  1.00  0.00           H
ATOM   1239 1HH2 ARG A 232     -24.455  26.265 -14.266  1.00  0.00           H
ATOM   1240 2HH2 ARG A 232     -22.973  26.360 -15.171  1.00  0.00           H
ATOM   1241  N   PRO A 233     -23.942  29.102  -7.650  1.00  0.00           N
ATOM   1242  CA  PRO A 233     -23.972  30.466  -7.183  1.00  0.00           C
ATOM   1243  C   PRO A 233     -22.707  31.236  -7.383  1.00  0.00           C
ATOM   1244  O   PRO A 233     -22.796  32.368  -7.798  1.00  0.00           O
ATOM   1245  CB  PRO A 233     -24.347  30.372  -5.650  1.00  0.00           C
ATOM   1246  CG  PRO A 233     -25.408  29.304  -5.618  1.00  0.00           C
ATOM   1247  CD  PRO A 233     -24.731  28.307  -6.709  1.00  0.00           C
ATOM   1248  HA  PRO A 233     -24.690  30.978  -7.807  1.00  0.00           H
ATOM   1249  HB1 PRO A 233     -24.752  31.392  -5.475  1.00  0.00           H
ATOM   1250  HB2 PRO A 233     -23.446  30.096  -5.062  1.00  0.00           H
ATOM   1251  HG1 PRO A 233     -25.467  28.782  -4.639  1.00  0.00           H
ATOM   1252  HG2 PRO A 233     -26.399  29.637  -5.994  1.00  0.00           H
ATOM   1253  HD1 PRO A 233     -24.072  27.524  -6.278  1.00  0.00           H
ATOM   1254  HD2 PRO A 233     -25.490  27.809  -7.350  1.00  0.00           H
ATOM   1255  N   ILE A 234     -21.554  30.626  -7.125  1.00  0.00           N
ATOM   1256  CA  ILE A 234     -20.274  31.335  -7.158  1.00  0.00           C
ATOM   1257  C   ILE A 234     -19.833  31.641  -8.614  1.00  0.00           C
ATOM   1258  O   ILE A 234     -19.316  32.741  -8.920  1.00  0.00           O
ATOM   1259  CB  ILE A 234     -19.250  30.642  -6.295  1.00  0.00           C
ATOM   1260  CG1 ILE A 234     -19.751  30.510  -4.809  1.00  0.00           C
ATOM   1261  CG2 ILE A 234     -17.889  31.387  -6.359  1.00  0.00           C
ATOM   1262  CD  ILE A 234     -18.692  29.872  -3.910  1.00  0.00           C
ATOM   1263  HN  ILE A 234     -21.434  29.652  -6.948  1.00  0.00           H
ATOM   1264  HA  ILE A 234     -20.514  32.264  -6.662  1.00  0.00           H
ATOM   1265  HB  ILE A 234     -19.125  29.614  -6.698  1.00  0.00           H
ATOM   1266 1HG1 ILE A 234     -20.671  29.896  -4.702  1.00  0.00           H
ATOM   1267 2HG1 ILE A 234     -20.014  31.520  -4.428  1.00  0.00           H
ATOM   1268 1HG2 ILE A 234     -18.031  32.427  -5.996  1.00  0.00           H
ATOM   1269 2HG2 ILE A 234     -17.437  31.475  -7.370  1.00  0.00           H
ATOM   1270 3HG2 ILE A 234     -17.116  30.898  -5.728  1.00  0.00           H
ATOM   1271  HD1 ILE A 234     -19.022  29.782  -2.853  1.00  0.00           H
ATOM   1272  HD2 ILE A 234     -17.776  30.496  -3.841  1.00  0.00           H
ATOM   1273  HD3 ILE A 234     -18.494  28.832  -4.244  1.00  0.00           H
ATOM   1274  N   ILE A 235     -20.163  30.732  -9.510  1.00  0.00           N
ATOM   1275  CA  ILE A 235     -19.936  30.783 -10.991  1.00  0.00           C
ATOM   1276  C   ILE A 235     -20.722  31.890 -11.596  1.00  0.00           C
ATOM   1277  O   ILE A 235     -20.234  32.763 -12.285  1.00  0.00           O
ATOM   1278  CB  ILE A 235     -20.401  29.449 -11.608  1.00  0.00           C
ATOM   1279  CG1 ILE A 235     -19.837  28.175 -10.910  1.00  0.00           C
ATOM   1280  CG2 ILE A 235     -20.102  29.563 -13.158  1.00  0.00           C
ATOM   1281  CD  ILE A 235     -18.414  28.352 -10.480  1.00  0.00           C
ATOM   1282  HN  ILE A 235     -20.587  29.912  -9.132  1.00  0.00           H
ATOM   1283  HA  ILE A 235     -18.883  30.891 -11.203  1.00  0.00           H
ATOM   1284  HB  ILE A 235     -21.505  29.356 -11.538  1.00  0.00           H
ATOM   1285 1HG1 ILE A 235     -19.997  27.234 -11.478  1.00  0.00           H
ATOM   1286 2HG1 ILE A 235     -20.440  28.123  -9.979  1.00  0.00           H
ATOM   1287 1HG2 ILE A 235     -20.265  28.583 -13.657  1.00  0.00           H
ATOM   1288 2HG2 ILE A 235     -19.034  29.771 -13.381  1.00  0.00           H
ATOM   1289 3HG2 ILE A 235     -20.744  30.297 -13.690  1.00  0.00           H
ATOM   1290  HD1 ILE A 235     -18.319  28.863  -9.498  1.00  0.00           H
ATOM   1291  HD2 ILE A 235     -17.876  28.941 -11.254  1.00  0.00           H
ATOM   1292  HD3 ILE A 235     -17.774  27.449 -10.385  1.00  0.00           H
ATOM   1293  N   TYR A 236     -22.039  31.947 -11.259  1.00  0.00           N
ATOM   1294  CA  TYR A 236     -23.018  32.936 -11.672  1.00  0.00           C
ATOM   1295  C   TYR A 236     -22.618  34.280 -11.214  1.00  0.00           C
ATOM   1296  O   TYR A 236     -22.544  35.180 -12.071  1.00  0.00           O
ATOM   1297  CB  TYR A 236     -24.421  32.562 -11.166  1.00  0.00           C
ATOM   1298  CG  TYR A 236     -24.946  31.370 -11.918  1.00  0.00           C
ATOM   1299  CD1 TYR A 236     -24.538  30.922 -13.173  1.00  0.00           C
ATOM   1300  CD2 TYR A 236     -26.009  30.657 -11.356  1.00  0.00           C
ATOM   1301  CE1 TYR A 236     -25.060  29.732 -13.742  1.00  0.00           C
ATOM   1302  CE2 TYR A 236     -26.579  29.487 -11.938  1.00  0.00           C
ATOM   1303  CZ  TYR A 236     -26.092  29.034 -13.114  1.00  0.00           C
ATOM   1304  OH  TYR A 236     -26.596  27.849 -13.627  1.00  0.00           O
ATOM   1305  HN  TYR A 236     -22.401  31.286 -10.606  1.00  0.00           H
ATOM   1306  HA  TYR A 236     -22.958  33.080 -12.740  1.00  0.00           H
ATOM   1307  HB1 TYR A 236     -25.284  33.220 -11.403  1.00  0.00           H
ATOM   1308  HB2 TYR A 236     -24.456  32.299 -10.087  1.00  0.00           H
ATOM   1309  HD1 TYR A 236     -23.800  31.484 -13.730  1.00  0.00           H
ATOM   1310  HD2 TYR A 236     -26.392  30.950 -10.390  1.00  0.00           H
ATOM   1311  HE1 TYR A 236     -24.760  29.336 -14.702  1.00  0.00           H
ATOM   1312  HE2 TYR A 236     -27.335  28.957 -11.377  1.00  0.00           H
ATOM   1313  HH  TYR A 236     -26.272  27.842 -14.530  1.00  0.00           H
ATOM   1314  N   TYR A 237     -22.178  34.417  -9.928  1.00  0.00           N
ATOM   1315  CA  TYR A 237     -21.678  35.583  -9.272  1.00  0.00           C
ATOM   1316  C   TYR A 237     -20.428  36.126 -10.004  1.00  0.00           C
ATOM   1317  O   TYR A 237     -20.361  37.319 -10.288  1.00  0.00           O
ATOM   1318  CB  TYR A 237     -21.372  35.343  -7.745  1.00  0.00           C
ATOM   1319  CG  TYR A 237     -20.945  36.586  -7.005  1.00  0.00           C
ATOM   1320  CD1 TYR A 237     -19.681  36.585  -6.314  1.00  0.00           C
ATOM   1321  CD2 TYR A 237     -21.644  37.805  -6.970  1.00  0.00           C
ATOM   1322  CE1 TYR A 237     -19.172  37.763  -5.716  1.00  0.00           C
ATOM   1323  CE2 TYR A 237     -21.092  38.967  -6.466  1.00  0.00           C
ATOM   1324  CZ  TYR A 237     -19.945  38.911  -5.751  1.00  0.00           C
ATOM   1325  OH  TYR A 237     -19.413  40.066  -5.083  1.00  0.00           O
ATOM   1326  HN  TYR A 237     -22.078  33.659  -9.290  1.00  0.00           H
ATOM   1327  HA  TYR A 237     -22.330  36.441  -9.344  1.00  0.00           H
ATOM   1328  HB1 TYR A 237     -20.561  34.593  -7.639  1.00  0.00           H
ATOM   1329  HB2 TYR A 237     -22.311  34.881  -7.375  1.00  0.00           H
ATOM   1330  HD1 TYR A 237     -19.019  35.739  -6.426  1.00  0.00           H
ATOM   1331  HD2 TYR A 237     -22.648  37.889  -7.360  1.00  0.00           H
ATOM   1332  HE1 TYR A 237     -18.246  37.718  -5.164  1.00  0.00           H
ATOM   1333  HE2 TYR A 237     -21.502  39.963  -6.545  1.00  0.00           H
ATOM   1334  HH  TYR A 237     -20.157  40.672  -5.078  1.00  0.00           H
ATOM   1335  N   SER A 238     -19.436  35.265 -10.307  1.00  0.00           N
ATOM   1336  CA  SER A 238     -18.271  35.600 -11.117  1.00  0.00           C
ATOM   1337  C   SER A 238     -18.497  36.012 -12.554  1.00  0.00           C
ATOM   1338  O   SER A 238     -17.949  36.985 -13.013  1.00  0.00           O
ATOM   1339  CB  SER A 238     -17.219  34.348 -10.994  1.00  0.00           C
ATOM   1340  OG  SER A 238     -15.968  34.532 -11.672  1.00  0.00           O
ATOM   1341  HN  SER A 238     -19.412  34.365  -9.879  1.00  0.00           H
ATOM   1342  HA  SER A 238     -17.801  36.423 -10.598  1.00  0.00           H
ATOM   1343  HB1 SER A 238     -17.734  33.377 -11.159  1.00  0.00           H
ATOM   1344  HB2 SER A 238     -16.951  34.352  -9.916  1.00  0.00           H
ATOM   1345  HG1 SER A 238     -15.450  35.117 -11.115  1.00  0.00           H
ATOM   1346  N   VAL A 239     -19.468  35.395 -13.272  1.00  0.00           N
ATOM   1347  CA  VAL A 239     -19.898  35.923 -14.594  1.00  0.00           C
ATOM   1348  C   VAL A 239     -20.493  37.320 -14.507  1.00  0.00           C
ATOM   1349  O   VAL A 239     -20.243  38.151 -15.378  1.00  0.00           O
ATOM   1350  CB  VAL A 239     -20.830  34.874 -15.232  1.00  0.00           C
ATOM   1351  CG1 VAL A 239     -21.636  35.510 -16.437  1.00  0.00           C
ATOM   1352  CG2 VAL A 239     -19.893  33.784 -15.832  1.00  0.00           C
ATOM   1353  HN  VAL A 239     -19.853  34.520 -12.990  1.00  0.00           H
ATOM   1354  HA  VAL A 239     -19.119  35.989 -15.340  1.00  0.00           H
ATOM   1355  HB  VAL A 239     -21.553  34.524 -14.463  1.00  0.00           H
ATOM   1356 1HG1 VAL A 239     -22.064  34.769 -17.146  1.00  0.00           H
ATOM   1357 2HG1 VAL A 239     -20.975  36.168 -17.040  1.00  0.00           H
ATOM   1358 3HG1 VAL A 239     -22.457  36.193 -16.129  1.00  0.00           H
ATOM   1359 1HG2 VAL A 239     -20.490  32.962 -16.281  1.00  0.00           H
ATOM   1360 2HG2 VAL A 239     -19.267  33.334 -15.032  1.00  0.00           H
ATOM   1361 3HG2 VAL A 239     -19.298  34.208 -16.668  1.00  0.00           H
ATOM   1362  N   CYS A 240     -21.291  37.563 -13.416  1.00  0.00           N
ATOM   1363  CA  CYS A 240     -21.851  38.871 -13.213  1.00  0.00           C
ATOM   1364  C   CYS A 240     -20.709  39.891 -12.924  1.00  0.00           C
ATOM   1365  O   CYS A 240     -20.707  41.000 -13.405  1.00  0.00           O
ATOM   1366  CB  CYS A 240     -22.848  38.895 -11.990  1.00  0.00           C
ATOM   1367  SG  CYS A 240     -23.698  40.436 -11.770  1.00  0.00           S
ATOM   1368  HN  CYS A 240     -21.527  36.776 -12.852  1.00  0.00           H
ATOM   1369  HA  CYS A 240     -22.187  39.229 -14.176  1.00  0.00           H
ATOM   1370  HB1 CYS A 240     -22.344  38.673 -11.025  1.00  0.00           H
ATOM   1371  HB2 CYS A 240     -23.599  38.127 -12.274  1.00  0.00           H
ATOM   1372  HG1 CYS A 240     -22.617  41.198 -11.838  1.00  0.00           H
ATOM   1373  N   TYR A 241     -19.648  39.487 -12.107  1.00  0.00           N
ATOM   1374  CA  TYR A 241     -18.503  40.364 -11.765  1.00  0.00           C
ATOM   1375  C   TYR A 241     -17.687  40.621 -13.058  1.00  0.00           C
ATOM   1376  O   TYR A 241     -17.097  41.708 -13.195  1.00  0.00           O
ATOM   1377  CB  TYR A 241     -17.702  39.731 -10.509  1.00  0.00           C
ATOM   1378  CG  TYR A 241     -16.271  40.081 -10.560  1.00  0.00           C
ATOM   1379  CD1 TYR A 241     -15.716  41.229  -9.984  1.00  0.00           C
ATOM   1380  CD2 TYR A 241     -15.372  39.169 -11.196  1.00  0.00           C
ATOM   1381  CE1 TYR A 241     -14.331  41.495 -10.033  1.00  0.00           C
ATOM   1382  CE2 TYR A 241     -14.027  39.495 -11.326  1.00  0.00           C
ATOM   1383  CZ  TYR A 241     -13.463  40.569 -10.666  1.00  0.00           C
ATOM   1384  OH  TYR A 241     -12.084  40.708 -10.720  1.00  0.00           O
ATOM   1385  HN  TYR A 241     -19.861  38.726 -11.500  1.00  0.00           H
ATOM   1386  HA  TYR A 241     -18.944  41.337 -11.606  1.00  0.00           H
ATOM   1387  HB1 TYR A 241     -17.806  38.640 -10.696  1.00  0.00           H
ATOM   1388  HB2 TYR A 241     -18.195  39.913  -9.531  1.00  0.00           H
ATOM   1389  HD1 TYR A 241     -16.378  41.905  -9.463  1.00  0.00           H
ATOM   1390  HD2 TYR A 241     -15.860  38.346 -11.697  1.00  0.00           H
ATOM   1391  HE1 TYR A 241     -13.944  42.398  -9.585  1.00  0.00           H
ATOM   1392  HE2 TYR A 241     -13.375  38.730 -11.723  1.00  0.00           H
ATOM   1393  HH  TYR A 241     -11.844  40.050 -11.377  1.00  0.00           H
ATOM   1394  N   SER A 242     -17.695  39.648 -14.045  1.00  0.00           N
ATOM   1395  CA  SER A 242     -17.108  39.801 -15.401  1.00  0.00           C
ATOM   1396  C   SER A 242     -17.751  41.023 -16.197  1.00  0.00           C
ATOM   1397  O   SER A 242     -16.978  41.828 -16.748  1.00  0.00           O
ATOM   1398  CB  SER A 242     -17.159  38.545 -16.195  1.00  0.00           C
ATOM   1399  OG  SER A 242     -16.308  38.474 -17.337  1.00  0.00           O
ATOM   1400  HN  SER A 242     -18.052  38.762 -13.758  1.00  0.00           H
ATOM   1401  HA  SER A 242     -16.069  40.083 -15.320  1.00  0.00           H
ATOM   1402  HB1 SER A 242     -18.207  38.493 -16.562  1.00  0.00           H
ATOM   1403  HB2 SER A 242     -16.779  37.738 -15.532  1.00  0.00           H
ATOM   1404  HG1 SER A 242     -15.393  38.476 -17.046  1.00  0.00           H
ATOM   1405  N   ILE A 243     -19.089  41.172 -16.195  1.00  0.00           N
ATOM   1406  CA  ILE A 243     -19.801  42.299 -16.793  1.00  0.00           C
ATOM   1407  C   ILE A 243     -19.460  43.605 -16.146  1.00  0.00           C
ATOM   1408  O   ILE A 243     -19.124  44.572 -16.825  1.00  0.00           O
ATOM   1409  CB  ILE A 243     -21.385  42.146 -16.816  1.00  0.00           C
ATOM   1410  CG1 ILE A 243     -21.777  40.654 -17.277  1.00  0.00           C
ATOM   1411  CG2 ILE A 243     -22.000  43.337 -17.632  1.00  0.00           C
ATOM   1412  CD  ILE A 243     -21.128  40.154 -18.592  1.00  0.00           C
ATOM   1413  HN  ILE A 243     -19.708  40.640 -15.623  1.00  0.00           H
ATOM   1414  HA  ILE A 243     -19.544  42.404 -17.837  1.00  0.00           H
ATOM   1415  HB  ILE A 243     -21.803  42.175 -15.787  1.00  0.00           H
ATOM   1416 1HG1 ILE A 243     -22.880  40.678 -17.406  1.00  0.00           H
ATOM   1417 2HG1 ILE A 243     -21.626  39.984 -16.403  1.00  0.00           H
ATOM   1418 1HG2 ILE A 243     -21.769  44.344 -17.222  1.00  0.00           H
ATOM   1419 2HG2 ILE A 243     -23.100  43.420 -17.497  1.00  0.00           H
ATOM   1420 3HG2 ILE A 243     -21.664  43.162 -18.676  1.00  0.00           H
ATOM   1421  HD1 ILE A 243     -21.324  39.081 -18.804  1.00  0.00           H
ATOM   1422  HD2 ILE A 243     -20.050  40.394 -18.720  1.00  0.00           H
ATOM   1423  HD3 ILE A 243     -21.724  40.573 -19.431  1.00  0.00           H
ATOM   1424  N   VAL A 244     -19.513  43.652 -14.809  1.00  0.00           N
ATOM   1425  CA  VAL A 244     -19.129  44.858 -14.015  1.00  0.00           C
ATOM   1426  C   VAL A 244     -17.807  45.327 -14.339  1.00  0.00           C
ATOM   1427  O   VAL A 244     -17.523  46.471 -14.505  1.00  0.00           O
ATOM   1428  CB  VAL A 244     -19.193  44.592 -12.502  1.00  0.00           C
ATOM   1429  CG1 VAL A 244     -18.471  45.687 -11.675  1.00  0.00           C
ATOM   1430  CG2 VAL A 244     -20.672  44.471 -12.017  1.00  0.00           C
ATOM   1431  HN  VAL A 244     -19.910  42.985 -14.182  1.00  0.00           H
ATOM   1432  HA  VAL A 244     -19.747  45.668 -14.372  1.00  0.00           H
ATOM   1433  HB  VAL A 244     -18.759  43.585 -12.326  1.00  0.00           H
ATOM   1434 1HG1 VAL A 244     -18.843  46.718 -11.858  1.00  0.00           H
ATOM   1435 2HG1 VAL A 244     -17.376  45.611 -11.850  1.00  0.00           H
ATOM   1436 3HG1 VAL A 244     -18.738  45.491 -10.615  1.00  0.00           H
ATOM   1437 1HG2 VAL A 244     -21.236  45.418 -12.146  1.00  0.00           H
ATOM   1438 2HG2 VAL A 244     -20.600  44.328 -10.917  1.00  0.00           H
ATOM   1439 3HG2 VAL A 244     -21.172  43.556 -12.401  1.00  0.00           H
ATOM   1440  N   SER A 245     -16.803  44.375 -14.340  1.00  0.00           N
ATOM   1441  CA  SER A 245     -15.389  44.709 -14.615  1.00  0.00           C
ATOM   1442  C   SER A 245     -15.267  45.340 -16.037  1.00  0.00           C
ATOM   1443  O   SER A 245     -14.552  46.337 -16.078  1.00  0.00           O
ATOM   1444  CB  SER A 245     -14.446  43.482 -14.565  1.00  0.00           C
ATOM   1445  OG  SER A 245     -14.597  42.811 -13.316  1.00  0.00           O
ATOM   1446  HN  SER A 245     -17.009  43.446 -14.043  1.00  0.00           H
ATOM   1447  HA  SER A 245     -14.977  45.376 -13.873  1.00  0.00           H
ATOM   1448  HB1 SER A 245     -13.383  43.795 -14.487  1.00  0.00           H
ATOM   1449  HB2 SER A 245     -14.397  42.715 -15.366  1.00  0.00           H
ATOM   1450  HG1 SER A 245     -15.390  42.271 -13.329  1.00  0.00           H
ATOM   1451  N   LEU A 246     -15.910  44.842 -17.094  1.00  0.00           N
ATOM   1452  CA  LEU A 246     -16.056  45.481 -18.413  1.00  0.00           C
ATOM   1453  C   LEU A 246     -16.568  46.964 -18.382  1.00  0.00           C
ATOM   1454  O   LEU A 246     -16.017  47.900 -18.942  1.00  0.00           O
ATOM   1455  CB  LEU A 246     -16.847  44.649 -19.451  1.00  0.00           C
ATOM   1456  CG  LEU A 246     -16.623  45.216 -20.883  1.00  0.00           C
ATOM   1457  CD1 LEU A 246     -15.178  44.981 -21.476  1.00  0.00           C
ATOM   1458  CD2 LEU A 246     -17.676  44.702 -21.851  1.00  0.00           C
ATOM   1459  HN  LEU A 246     -16.424  44.006 -16.922  1.00  0.00           H
ATOM   1460  HA  LEU A 246     -15.086  45.442 -18.886  1.00  0.00           H
ATOM   1461  HB1 LEU A 246     -17.830  44.893 -18.994  1.00  0.00           H
ATOM   1462  HB2 LEU A 246     -16.587  43.571 -19.405  1.00  0.00           H
ATOM   1463  HG  LEU A 246     -16.863  46.299 -20.910  1.00  0.00           H
ATOM   1464 1HD1 LEU A 246     -14.465  45.651 -20.950  1.00  0.00           H
ATOM   1465 2HD1 LEU A 246     -15.140  45.046 -22.585  1.00  0.00           H
ATOM   1466 3HD1 LEU A 246     -14.859  43.950 -21.214  1.00  0.00           H
ATOM   1467 1HD2 LEU A 246     -17.428  45.007 -22.890  1.00  0.00           H
ATOM   1468 2HD2 LEU A 246     -18.716  45.023 -21.624  1.00  0.00           H
ATOM   1469 3HD2 LEU A 246     -17.607  43.594 -21.812  1.00  0.00           H
ATOM   1470  N   MET A 247     -17.594  47.178 -17.533  1.00  0.00           N
ATOM   1471  CA  MET A 247     -18.211  48.509 -17.307  1.00  0.00           C
ATOM   1472  C   MET A 247     -17.411  49.404 -16.342  1.00  0.00           C
ATOM   1473  O   MET A 247     -17.320  50.577 -16.442  1.00  0.00           O
ATOM   1474  CB  MET A 247     -19.698  48.358 -16.943  1.00  0.00           C
ATOM   1475  CG  MET A 247     -20.674  48.316 -18.171  1.00  0.00           C
ATOM   1476  SD  MET A 247     -20.529  49.723 -19.319  1.00  0.00           S
ATOM   1477  CE  MET A 247     -20.881  51.030 -18.098  1.00  0.00           C
ATOM   1478  HN  MET A 247     -17.953  46.431 -16.980  1.00  0.00           H
ATOM   1479  HA  MET A 247     -18.129  49.066 -18.229  1.00  0.00           H
ATOM   1480  HB1 MET A 247     -20.015  49.208 -16.300  1.00  0.00           H
ATOM   1481  HB2 MET A 247     -19.797  47.379 -16.427  1.00  0.00           H
ATOM   1482  HG1 MET A 247     -21.723  48.393 -17.812  1.00  0.00           H
ATOM   1483  HG2 MET A 247     -20.628  47.361 -18.737  1.00  0.00           H
ATOM   1484  HE1 MET A 247     -21.285  51.940 -18.591  1.00  0.00           H
ATOM   1485  HE2 MET A 247     -19.931  51.315 -17.598  1.00  0.00           H
ATOM   1486  HE3 MET A 247     -21.505  50.751 -17.223  1.00  0.00           H
ATOM   1487  N   TYR A 248     -16.578  48.791 -15.438  1.00  0.00           N
ATOM   1488  CA  TYR A 248     -15.539  49.442 -14.616  1.00  0.00           C
ATOM   1489  C   TYR A 248     -14.471  50.129 -15.452  1.00  0.00           C
ATOM   1490  O   TYR A 248     -14.163  51.265 -15.077  1.00  0.00           O
ATOM   1491  CB  TYR A 248     -14.902  48.533 -13.532  1.00  0.00           C
ATOM   1492  CG  TYR A 248     -15.005  49.114 -12.115  1.00  0.00           C
ATOM   1493  CD1 TYR A 248     -14.201  50.202 -11.776  1.00  0.00           C
ATOM   1494  CD2 TYR A 248     -15.854  48.499 -11.077  1.00  0.00           C
ATOM   1495  CE1 TYR A 248     -14.359  50.841 -10.538  1.00  0.00           C
ATOM   1496  CE2 TYR A 248     -15.975  49.153  -9.860  1.00  0.00           C
ATOM   1497  CZ  TYR A 248     -15.268  50.267  -9.555  1.00  0.00           C
ATOM   1498  OH  TYR A 248     -15.536  50.833  -8.300  1.00  0.00           O
ATOM   1499  HN  TYR A 248     -16.706  47.812 -15.303  1.00  0.00           H
ATOM   1500  HA  TYR A 248     -16.064  50.284 -14.190  1.00  0.00           H
ATOM   1501  HB1 TYR A 248     -13.879  48.221 -13.835  1.00  0.00           H
ATOM   1502  HB2 TYR A 248     -15.398  47.539 -13.517  1.00  0.00           H
ATOM   1503  HD1 TYR A 248     -13.487  50.593 -12.486  1.00  0.00           H
ATOM   1504  HD2 TYR A 248     -16.491  47.662 -11.324  1.00  0.00           H
ATOM   1505  HE1 TYR A 248     -13.774  51.696 -10.231  1.00  0.00           H
ATOM   1506  HE2 TYR A 248     -16.635  48.742  -9.109  1.00  0.00           H
ATOM   1507  HH  TYR A 248     -15.057  51.665  -8.303  1.00  0.00           H
ATOM   1508  N   PHE A 249     -14.019  49.532 -16.555  1.00  0.00           N
ATOM   1509  CA  PHE A 249     -13.154  50.015 -17.609  1.00  0.00           C
ATOM   1510  C   PHE A 249     -13.740  51.239 -18.271  1.00  0.00           C
ATOM   1511  O   PHE A 249     -13.094  52.247 -18.460  1.00  0.00           O
ATOM   1512  CB  PHE A 249     -12.813  48.919 -18.648  1.00  0.00           C
ATOM   1513  CG  PHE A 249     -11.874  49.389 -19.657  1.00  0.00           C
ATOM   1514  CD1 PHE A 249     -10.645  49.949 -19.321  1.00  0.00           C
ATOM   1515  CD2 PHE A 249     -12.167  49.195 -21.060  1.00  0.00           C
ATOM   1516  CE1 PHE A 249      -9.718  50.337 -20.296  1.00  0.00           C
ATOM   1517  CE2 PHE A 249     -11.254  49.593 -22.054  1.00  0.00           C
ATOM   1518  CZ  PHE A 249     -10.027  50.151 -21.652  1.00  0.00           C
ATOM   1519  HN  PHE A 249     -14.269  48.568 -16.606  1.00  0.00           H
ATOM   1520  HA  PHE A 249     -12.249  50.330 -17.112  1.00  0.00           H
ATOM   1521  HB1 PHE A 249     -13.754  48.630 -19.161  1.00  0.00           H
ATOM   1522  HB2 PHE A 249     -12.463  47.944 -18.246  1.00  0.00           H
ATOM   1523  HD1 PHE A 249     -10.414  50.012 -18.268  1.00  0.00           H
ATOM   1524  HD2 PHE A 249     -13.156  48.800 -21.233  1.00  0.00           H
ATOM   1525  HE1 PHE A 249      -8.801  50.810 -19.978  1.00  0.00           H
ATOM   1526  HE2 PHE A 249     -11.521  49.471 -23.094  1.00  0.00           H
ATOM   1527  HZ  PHE A 249      -9.280  50.425 -22.383  1.00  0.00           H
ATOM   1528  N   ILE A 250     -15.020  51.201 -18.578  1.00  0.00           N
ATOM   1529  CA  ILE A 250     -15.735  52.377 -19.066  1.00  0.00           C
ATOM   1530  C   ILE A 250     -15.835  53.487 -18.132  1.00  0.00           C
ATOM   1531  O   ILE A 250     -15.666  54.687 -18.478  1.00  0.00           O
ATOM   1532  CB  ILE A 250     -17.166  52.031 -19.525  1.00  0.00           C
ATOM   1533  CG1 ILE A 250     -17.275  51.072 -20.753  1.00  0.00           C
ATOM   1534  CG2 ILE A 250     -18.010  53.280 -19.931  1.00  0.00           C
ATOM   1535  CD  ILE A 250     -16.636  51.567 -22.042  1.00  0.00           C
ATOM   1536  HN  ILE A 250     -15.545  50.364 -18.443  1.00  0.00           H
ATOM   1537  HA  ILE A 250     -15.293  52.746 -19.981  1.00  0.00           H
ATOM   1538  HB  ILE A 250     -17.619  51.441 -18.701  1.00  0.00           H
ATOM   1539 1HG1 ILE A 250     -18.348  50.901 -20.985  1.00  0.00           H
ATOM   1540 2HG1 ILE A 250     -16.831  50.074 -20.552  1.00  0.00           H
ATOM   1541 1HG2 ILE A 250     -18.915  52.850 -20.411  1.00  0.00           H
ATOM   1542 2HG2 ILE A 250     -17.406  53.834 -20.680  1.00  0.00           H
ATOM   1543 3HG2 ILE A 250     -18.314  53.880 -19.046  1.00  0.00           H
ATOM   1544  HD1 ILE A 250     -16.854  52.641 -22.227  1.00  0.00           H
ATOM   1545  HD2 ILE A 250     -16.969  51.022 -22.952  1.00  0.00           H
ATOM   1546  HD3 ILE A 250     -15.537  51.409 -21.994  1.00  0.00           H
ATOM   1547  N   GLY A 251     -15.989  53.244 -16.811  1.00  0.00           N
ATOM   1548  CA  GLY A 251     -15.970  54.329 -15.785  1.00  0.00           C
ATOM   1549  C   GLY A 251     -14.667  55.050 -15.513  1.00  0.00           C
ATOM   1550  O   GLY A 251     -14.708  56.192 -15.006  1.00  0.00           O
ATOM   1551  HN  GLY A 251     -16.298  52.340 -16.527  1.00  0.00           H
ATOM   1552  HA1 GLY A 251     -16.310  53.839 -14.886  1.00  0.00           H
ATOM   1553  HA2 GLY A 251     -16.768  55.035 -15.967  1.00  0.00           H
ATOM   1554  N   PHE A 252     -13.550  54.384 -15.751  1.00  0.00           N
ATOM   1555  CA  PHE A 252     -12.208  54.882 -15.851  1.00  0.00           C
ATOM   1556  C   PHE A 252     -12.072  55.827 -17.005  1.00  0.00           C
ATOM   1557  O   PHE A 252     -11.437  56.888 -16.907  1.00  0.00           O
ATOM   1558  CB  PHE A 252     -11.134  53.731 -15.896  1.00  0.00           C
ATOM   1559  CG  PHE A 252      -9.809  54.179 -16.250  1.00  0.00           C
ATOM   1560  CD1 PHE A 252      -9.316  53.697 -17.478  1.00  0.00           C
ATOM   1561  CD2 PHE A 252      -8.914  54.890 -15.386  1.00  0.00           C
ATOM   1562  CE1 PHE A 252      -8.008  54.059 -17.890  1.00  0.00           C
ATOM   1563  CE2 PHE A 252      -7.671  55.276 -15.835  1.00  0.00           C
ATOM   1564  CZ  PHE A 252      -7.216  54.892 -17.081  1.00  0.00           C
ATOM   1565  HN  PHE A 252     -13.690  53.458 -16.094  1.00  0.00           H
ATOM   1566  HA  PHE A 252     -11.953  55.485 -14.992  1.00  0.00           H
ATOM   1567  HB1 PHE A 252     -11.428  52.860 -16.521  1.00  0.00           H
ATOM   1568  HB2 PHE A 252     -10.925  53.244 -14.920  1.00  0.00           H
ATOM   1569  HD1 PHE A 252      -9.948  53.066 -18.087  1.00  0.00           H
ATOM   1570  HD2 PHE A 252      -9.257  55.291 -14.442  1.00  0.00           H
ATOM   1571  HE1 PHE A 252      -7.673  53.740 -18.866  1.00  0.00           H
ATOM   1572  HE2 PHE A 252      -6.965  55.719 -15.148  1.00  0.00           H
ATOM   1573  HZ  PHE A 252      -6.260  55.191 -17.489  1.00  0.00           H
ATOM   1574  N   LEU A 253     -12.604  55.411 -18.198  1.00  0.00           N
ATOM   1575  CA  LEU A 253     -12.521  56.262 -19.369  1.00  0.00           C
ATOM   1576  C   LEU A 253     -13.322  57.603 -19.267  1.00  0.00           C
ATOM   1577  O   LEU A 253     -12.821  58.720 -19.609  1.00  0.00           O
ATOM   1578  CB  LEU A 253     -12.899  55.487 -20.637  1.00  0.00           C
ATOM   1579  CG  LEU A 253     -12.003  54.269 -20.909  1.00  0.00           C
ATOM   1580  CD1 LEU A 253     -12.595  53.385 -22.053  1.00  0.00           C
ATOM   1581  CD2 LEU A 253     -10.496  54.551 -21.188  1.00  0.00           C
ATOM   1582  HN  LEU A 253     -13.232  54.663 -18.403  1.00  0.00           H
ATOM   1583  HA  LEU A 253     -11.467  56.406 -19.548  1.00  0.00           H
ATOM   1584  HB1 LEU A 253     -12.990  56.175 -21.504  1.00  0.00           H
ATOM   1585  HB2 LEU A 253     -13.942  55.158 -20.440  1.00  0.00           H
ATOM   1586  HG  LEU A 253     -11.981  53.649 -19.989  1.00  0.00           H
ATOM   1587 1HD1 LEU A 253     -12.616  54.050 -22.943  1.00  0.00           H
ATOM   1588 2HD1 LEU A 253     -13.625  53.067 -21.787  1.00  0.00           H
ATOM   1589 3HD1 LEU A 253     -12.024  52.434 -22.112  1.00  0.00           H
ATOM   1590 1HD2 LEU A 253      -9.956  55.221 -20.486  1.00  0.00           H
ATOM   1591 2HD2 LEU A 253     -10.405  55.129 -22.132  1.00  0.00           H
ATOM   1592 3HD2 LEU A 253      -9.925  53.602 -21.283  1.00  0.00           H
ATOM   1593  N   LEU A 254     -14.606  57.505 -18.726  1.00  0.00           N
ATOM   1594  CA  LEU A 254     -15.470  58.633 -18.626  1.00  0.00           C
ATOM   1595  C   LEU A 254     -15.112  59.704 -17.561  1.00  0.00           C
ATOM   1596  O   LEU A 254     -15.394  60.886 -17.811  1.00  0.00           O
ATOM   1597  CB  LEU A 254     -17.007  58.187 -18.535  1.00  0.00           C
ATOM   1598  CG  LEU A 254     -17.523  57.267 -19.654  1.00  0.00           C
ATOM   1599  CD1 LEU A 254     -19.067  57.298 -19.728  1.00  0.00           C
ATOM   1600  CD2 LEU A 254     -16.976  57.379 -21.101  1.00  0.00           C
ATOM   1601  HN  LEU A 254     -15.099  56.683 -18.452  1.00  0.00           H
ATOM   1602  HA  LEU A 254     -15.377  59.176 -19.555  1.00  0.00           H
ATOM   1603  HB1 LEU A 254     -17.643  59.097 -18.574  1.00  0.00           H
ATOM   1604  HB2 LEU A 254     -17.236  57.759 -17.536  1.00  0.00           H
ATOM   1605  HG  LEU A 254     -17.300  56.253 -19.257  1.00  0.00           H
ATOM   1606 1HD1 LEU A 254     -19.423  57.230 -18.679  1.00  0.00           H
ATOM   1607 2HD1 LEU A 254     -19.435  58.154 -20.333  1.00  0.00           H
ATOM   1608 3HD1 LEU A 254     -19.377  56.456 -20.382  1.00  0.00           H
ATOM   1609 1HD2 LEU A 254     -16.997  58.472 -21.300  1.00  0.00           H
ATOM   1610 2HD2 LEU A 254     -17.667  56.802 -21.752  1.00  0.00           H
ATOM   1611 3HD2 LEU A 254     -15.982  56.885 -21.051  1.00  0.00           H
ATOM   1612  N   GLY A 255     -14.632  59.236 -16.413  1.00  0.00           N
ATOM   1613  CA  GLY A 255     -14.155  60.217 -15.469  1.00  0.00           C
ATOM   1614  C   GLY A 255     -15.170  61.027 -14.632  1.00  0.00           C
ATOM   1615  O   GLY A 255     -16.278  61.231 -15.073  1.00  0.00           O
ATOM   1616  HN  GLY A 255     -14.595  58.288 -16.111  1.00  0.00           H
ATOM   1617  HA1 GLY A 255     -13.578  60.952 -16.012  1.00  0.00           H
ATOM   1618  HA2 GLY A 255     -13.611  59.642 -14.735  1.00  0.00           H
ATOM   1619  N   ASP A 256     -14.871  61.599 -13.464  1.00  0.00           N
ATOM   1620  CA  ASP A 256     -15.635  62.252 -12.432  1.00  0.00           C
ATOM   1621  C   ASP A 256     -16.860  63.017 -12.894  1.00  0.00           C
ATOM   1622  O   ASP A 256     -17.903  63.005 -12.191  1.00  0.00           O
ATOM   1623  CB  ASP A 256     -14.718  62.941 -11.435  1.00  0.00           C
ATOM   1624  CG  ASP A 256     -13.781  64.156 -11.788  1.00  0.00           C
ATOM   1625  OD1 ASP A 256     -13.985  64.996 -12.662  1.00  0.00           O
ATOM   1626  OD2 ASP A 256     -12.871  64.305 -10.926  1.00  0.00           O
ATOM   1627  HN  ASP A 256     -13.941  61.452 -13.136  1.00  0.00           H
ATOM   1628  HA  ASP A 256     -15.993  61.389 -11.892  1.00  0.00           H
ATOM   1629  HB1 ASP A 256     -14.019  62.178 -11.030  1.00  0.00           H
ATOM   1630  HB2 ASP A 256     -15.343  63.242 -10.568  1.00  0.00           H
ATOM   1631  N   SER A 257     -16.729  63.857 -13.966  1.00  0.00           N
ATOM   1632  CA  SER A 257     -17.779  64.700 -14.544  1.00  0.00           C
ATOM   1633  C   SER A 257     -18.923  63.884 -15.041  1.00  0.00           C
ATOM   1634  O   SER A 257     -20.006  64.396 -15.384  1.00  0.00           O
ATOM   1635  CB  SER A 257     -17.234  65.518 -15.652  1.00  0.00           C
ATOM   1636  OG  SER A 257     -17.864  66.801 -15.793  1.00  0.00           O
ATOM   1637  HN  SER A 257     -15.794  63.874 -14.314  1.00  0.00           H
ATOM   1638  HA  SER A 257     -18.167  65.317 -13.747  1.00  0.00           H
ATOM   1639  HB1 SER A 257     -17.293  65.116 -16.686  1.00  0.00           H
ATOM   1640  HB2 SER A 257     -16.145  65.699 -15.523  1.00  0.00           H
ATOM   1641  HG1 SER A 257     -17.580  67.330 -15.044  1.00  0.00           H
ATOM   1642  N   THR A 258     -18.688  62.510 -15.084  1.00  0.00           N
ATOM   1643  CA  THR A 258     -19.777  61.585 -15.263  1.00  0.00           C
ATOM   1644  C   THR A 258     -20.758  61.615 -14.164  1.00  0.00           C
ATOM   1645  O   THR A 258     -21.979  61.513 -14.297  1.00  0.00           O
ATOM   1646  CB  THR A 258     -19.235  60.165 -15.551  1.00  0.00           C
ATOM   1647  CG2 THR A 258     -18.871  59.473 -14.226  1.00  0.00           C
ATOM   1648  OG1 THR A 258     -20.127  59.364 -16.334  1.00  0.00           O
ATOM   1649  HN  THR A 258     -17.766  62.139 -14.998  1.00  0.00           H
ATOM   1650  HA  THR A 258     -20.299  61.900 -16.154  1.00  0.00           H
ATOM   1651  HB  THR A 258     -18.277  60.291 -16.100  1.00  0.00           H
ATOM   1652  HG1 THR A 258     -20.220  59.812 -17.178  1.00  0.00           H
ATOM   1653 1HG2 THR A 258     -18.423  58.487 -14.470  1.00  0.00           H
ATOM   1654 2HG2 THR A 258     -19.817  59.342 -13.659  1.00  0.00           H
ATOM   1655 3HG2 THR A 258     -18.117  60.105 -13.708  1.00  0.00           H
ATOM   1656  N   ALA A 259     -20.263  61.763 -12.951  1.00  0.00           N
ATOM   1657  CA  ALA A 259     -21.102  61.661 -11.790  1.00  0.00           C
ATOM   1658  C   ALA A 259     -21.604  63.009 -11.226  1.00  0.00           C
ATOM   1659  O   ALA A 259     -22.228  63.090 -10.134  1.00  0.00           O
ATOM   1660  CB  ALA A 259     -20.253  60.940 -10.725  1.00  0.00           C
ATOM   1661  HN  ALA A 259     -19.277  61.667 -12.835  1.00  0.00           H
ATOM   1662  HA  ALA A 259     -21.936  61.002 -11.987  1.00  0.00           H
ATOM   1663  HB1 ALA A 259     -19.357  61.561 -10.510  1.00  0.00           H
ATOM   1664  HB2 ALA A 259     -19.961  59.915 -11.040  1.00  0.00           H
ATOM   1665  HB3 ALA A 259     -20.747  60.722  -9.754  1.00  0.00           H
ATOM   1666  N   CYS A 260     -21.316  64.073 -11.965  1.00  0.00           N
ATOM   1667  CA  CYS A 260     -21.942  65.387 -11.807  1.00  0.00           C
ATOM   1668  C   CYS A 260     -23.294  65.397 -12.580  1.00  0.00           C
ATOM   1669  O   CYS A 260     -23.323  65.286 -13.818  1.00  0.00           O
ATOM   1670  CB  CYS A 260     -21.021  66.509 -12.378  1.00  0.00           C
ATOM   1671  SG  CYS A 260     -21.455  68.075 -11.696  1.00  0.00           S
ATOM   1672  HN  CYS A 260     -20.672  63.920 -12.710  1.00  0.00           H
ATOM   1673  HA  CYS A 260     -22.033  65.619 -10.756  1.00  0.00           H
ATOM   1674  HB1 CYS A 260     -20.938  66.593 -13.483  1.00  0.00           H
ATOM   1675  HB2 CYS A 260     -20.024  66.220 -11.982  1.00  0.00           H
ATOM   1676  N   ASN A 261     -24.398  65.407 -11.831  1.00  0.00           N
ATOM   1677  CA  ASN A 261     -25.736  65.357 -12.407  1.00  0.00           C
ATOM   1678  C   ASN A 261     -26.302  66.592 -13.106  1.00  0.00           C
ATOM   1679  O   ASN A 261     -27.131  66.480 -14.018  1.00  0.00           O
ATOM   1680  CB  ASN A 261     -26.780  64.930 -11.326  1.00  0.00           C
ATOM   1681  CG  ASN A 261     -26.301  63.712 -10.487  1.00  0.00           C
ATOM   1682  ND2 ASN A 261     -26.059  62.587 -11.161  1.00  0.00           N
ATOM   1683  OD1 ASN A 261     -26.211  63.812  -9.274  1.00  0.00           O
ATOM   1684  HN  ASN A 261     -24.435  65.301 -10.840  1.00  0.00           H
ATOM   1685  HA  ASN A 261     -25.679  64.644 -13.216  1.00  0.00           H
ATOM   1686  HB1 ASN A 261     -27.729  64.601 -11.800  1.00  0.00           H
ATOM   1687  HB2 ASN A 261     -26.767  65.767 -10.597  1.00  0.00           H
ATOM   1688 1HD2 ASN A 261     -25.844  62.630 -12.136  1.00  0.00           H
ATOM   1689 2HD2 ASN A 261     -25.535  61.985 -10.557  1.00  0.00           H
ATOM   1690  N   LYS A 262     -25.874  67.840 -12.794  1.00  0.00           N
ATOM   1691  CA  LYS A 262     -26.410  69.104 -13.378  1.00  0.00           C
ATOM   1692  C   LYS A 262     -25.520  69.805 -14.494  1.00  0.00           C
ATOM   1693  O   LYS A 262     -24.308  69.573 -14.485  1.00  0.00           O
ATOM   1694  CB  LYS A 262     -26.815  70.176 -12.339  1.00  0.00           C
ATOM   1695  CG  LYS A 262     -27.804  69.717 -11.190  1.00  0.00           C
ATOM   1696  CD  LYS A 262     -29.091  68.954 -11.674  1.00  0.00           C
ATOM   1697  CE  LYS A 262     -30.293  69.075 -10.755  1.00  0.00           C
ATOM   1698  NZ  LYS A 262     -30.751  70.473 -10.588  1.00  0.00           N
ATOM   1699  HN  LYS A 262     -25.269  67.851 -12.000  1.00  0.00           H
ATOM   1700  HA  LYS A 262     -27.270  68.807 -13.961  1.00  0.00           H
ATOM   1701  HB1 LYS A 262     -27.295  71.007 -12.898  1.00  0.00           H
ATOM   1702  HB2 LYS A 262     -25.955  70.636 -11.806  1.00  0.00           H
ATOM   1703  HG1 LYS A 262     -28.075  70.663 -10.675  1.00  0.00           H
ATOM   1704  HG2 LYS A 262     -27.291  69.149 -10.385  1.00  0.00           H
ATOM   1705  HD1 LYS A 262     -28.792  67.911 -11.914  1.00  0.00           H
ATOM   1706  HD2 LYS A 262     -29.443  69.450 -12.603  1.00  0.00           H
ATOM   1707  HE1 LYS A 262     -29.945  68.690  -9.774  1.00  0.00           H
ATOM   1708  HE2 LYS A 262     -31.035  68.389 -11.216  1.00  0.00           H
ATOM   1709  HZ1 LYS A 262     -30.839  71.011 -11.474  1.00  0.00           H
ATOM   1710  HZ2 LYS A 262     -30.123  70.975  -9.929  1.00  0.00           H
ATOM   1711  HZ3 LYS A 262     -31.693  70.461 -10.146  1.00  0.00           H
ATOM   1712  N   ALA A 263     -26.081  70.633 -15.376  1.00  0.00           N
ATOM   1713  CA  ALA A 263     -25.494  71.044 -16.628  1.00  0.00           C
ATOM   1714  C   ALA A 263     -24.777  72.438 -16.367  1.00  0.00           C
ATOM   1715  O   ALA A 263     -24.153  73.046 -17.219  1.00  0.00           O
ATOM   1716  CB  ALA A 263     -26.552  71.059 -17.713  1.00  0.00           C
ATOM   1717  HN  ALA A 263     -27.074  70.727 -15.378  1.00  0.00           H
ATOM   1718  HA  ALA A 263     -24.728  70.332 -16.895  1.00  0.00           H
ATOM   1719  HB1 ALA A 263     -27.264  71.871 -17.450  1.00  0.00           H
ATOM   1720  HB2 ALA A 263     -27.091  70.090 -17.783  1.00  0.00           H
ATOM   1721  HB3 ALA A 263     -26.125  71.342 -18.699  1.00  0.00           H
ATOM   1722  N   ASP A 264     -24.942  72.943 -15.124  1.00  0.00           N
ATOM   1723  CA  ASP A 264     -24.121  73.990 -14.554  1.00  0.00           C
ATOM   1724  C   ASP A 264     -23.322  73.579 -13.301  1.00  0.00           C
ATOM   1725  O   ASP A 264     -22.741  74.362 -12.571  1.00  0.00           O
ATOM   1726  CB  ASP A 264     -25.072  75.102 -14.296  1.00  0.00           C
ATOM   1727  CG  ASP A 264     -26.284  74.778 -13.435  1.00  0.00           C
ATOM   1728  OD1 ASP A 264     -26.518  73.662 -12.929  1.00  0.00           O
ATOM   1729  OD2 ASP A 264     -26.999  75.762 -13.163  1.00  0.00           O
ATOM   1730  HN  ASP A 264     -25.610  72.637 -14.451  1.00  0.00           H
ATOM   1731  HA  ASP A 264     -23.377  74.359 -15.244  1.00  0.00           H
ATOM   1732  HB1 ASP A 264     -25.618  75.476 -15.188  1.00  0.00           H
ATOM   1733  HB2 ASP A 264     -24.643  76.060 -13.932  1.00  0.00           H
ATOM   1734  N   GLU A 265     -23.280  72.241 -13.131  1.00  0.00           N
ATOM   1735  CA  GLU A 265     -22.244  71.545 -12.466  1.00  0.00           C
ATOM   1736  C   GLU A 265     -22.215  71.735 -10.916  1.00  0.00           C
ATOM   1737  O   GLU A 265     -21.232  71.391 -10.245  1.00  0.00           O
ATOM   1738  CB  GLU A 265     -20.856  71.635 -13.115  1.00  0.00           C
ATOM   1739  CG  GLU A 265     -20.876  71.144 -14.653  1.00  0.00           C
ATOM   1740  CD  GLU A 265     -19.628  71.695 -15.371  1.00  0.00           C
ATOM   1741  OE1 GLU A 265     -19.593  72.934 -15.620  1.00  0.00           O
ATOM   1742  OE2 GLU A 265     -18.701  70.911 -15.630  1.00  0.00           O
ATOM   1743  HN  GLU A 265     -23.820  71.670 -13.743  1.00  0.00           H
ATOM   1744  HA  GLU A 265     -22.564  70.516 -12.536  1.00  0.00           H
ATOM   1745  HB1 GLU A 265     -20.038  71.128 -12.560  1.00  0.00           H
ATOM   1746  HB2 GLU A 265     -20.640  72.724 -13.127  1.00  0.00           H
ATOM   1747  HG1 GLU A 265     -21.800  71.471 -15.176  1.00  0.00           H
ATOM   1748  HG2 GLU A 265     -20.892  70.033 -14.623  1.00  0.00           H
ATOM   1749  N   LYS A 266     -23.343  72.240 -10.367  1.00  0.00           N
ATOM   1750  CA  LYS A 266     -23.568  72.445  -8.940  1.00  0.00           C
ATOM   1751  C   LYS A 266     -24.169  71.227  -8.263  1.00  0.00           C
ATOM   1752  O   LYS A 266     -24.849  70.402  -8.859  1.00  0.00           O
ATOM   1753  CB  LYS A 266     -24.327  73.782  -8.614  1.00  0.00           C
ATOM   1754  CG  LYS A 266     -25.574  73.976  -9.406  1.00  0.00           C
ATOM   1755  CD  LYS A 266     -26.658  74.851  -8.766  1.00  0.00           C
ATOM   1756  CE  LYS A 266     -27.718  75.327  -9.783  1.00  0.00           C
ATOM   1757  NZ  LYS A 266     -28.167  74.446 -10.890  1.00  0.00           N
ATOM   1758  HN  LYS A 266     -24.034  72.602 -10.989  1.00  0.00           H
ATOM   1759  HA  LYS A 266     -22.607  72.559  -8.461  1.00  0.00           H
ATOM   1760  HB1 LYS A 266     -23.632  74.590  -8.926  1.00  0.00           H
ATOM   1761  HB2 LYS A 266     -24.630  73.810  -7.545  1.00  0.00           H
ATOM   1762  HG1 LYS A 266     -25.975  73.003  -9.762  1.00  0.00           H
ATOM   1763  HG2 LYS A 266     -25.121  74.434 -10.311  1.00  0.00           H
ATOM   1764  HD1 LYS A 266     -26.329  75.715  -8.149  1.00  0.00           H
ATOM   1765  HD2 LYS A 266     -27.279  74.232  -8.081  1.00  0.00           H
ATOM   1766  HE1 LYS A 266     -27.420  76.270 -10.291  1.00  0.00           H
ATOM   1767  HE2 LYS A 266     -28.613  75.552  -9.164  1.00  0.00           H
ATOM   1768  HZ1 LYS A 266     -29.018  74.844 -11.339  1.00  0.00           H
ATOM   1769  HZ2 LYS A 266     -28.452  73.554 -10.439  1.00  0.00           H
ATOM   1770  HZ3 LYS A 266     -27.464  74.293 -11.640  1.00  0.00           H
ATOM   1771  N   LEU A 267     -23.829  71.088  -6.980  1.00  0.00           N
ATOM   1772  CA  LEU A 267     -24.022  69.820  -6.311  1.00  0.00           C
ATOM   1773  C   LEU A 267     -25.413  69.828  -5.690  1.00  0.00           C
ATOM   1774  O   LEU A 267     -25.672  70.249  -4.604  1.00  0.00           O
ATOM   1775  CB  LEU A 267     -22.917  69.538  -5.296  1.00  0.00           C
ATOM   1776  CG  LEU A 267     -23.082  68.342  -4.398  1.00  0.00           C
ATOM   1777  CD1 LEU A 267     -23.180  67.053  -5.108  1.00  0.00           C
ATOM   1778  CD2 LEU A 267     -21.788  68.271  -3.473  1.00  0.00           C
ATOM   1779  HN  LEU A 267     -23.201  71.742  -6.566  1.00  0.00           H
ATOM   1780  HA  LEU A 267     -23.861  68.989  -6.980  1.00  0.00           H
ATOM   1781  HB1 LEU A 267     -22.880  70.386  -4.579  1.00  0.00           H
ATOM   1782  HB2 LEU A 267     -21.922  69.497  -5.788  1.00  0.00           H
ATOM   1783  HG  LEU A 267     -23.902  68.415  -3.653  1.00  0.00           H
ATOM   1784 1HD1 LEU A 267     -24.198  66.943  -5.537  1.00  0.00           H
ATOM   1785 2HD1 LEU A 267     -23.156  66.236  -4.356  1.00  0.00           H
ATOM   1786 3HD1 LEU A 267     -22.440  66.921  -5.927  1.00  0.00           H
ATOM   1787 1HD2 LEU A 267     -21.866  67.546  -2.635  1.00  0.00           H
ATOM   1788 2HD2 LEU A 267     -21.526  69.272  -3.069  1.00  0.00           H
ATOM   1789 3HD2 LEU A 267     -21.019  67.894  -4.181  1.00  0.00           H
ATOM   1790  N   GLU A 268     -26.335  69.367  -6.612  1.00  0.00           N
ATOM   1791  CA  GLU A 268     -27.748  69.321  -6.279  1.00  0.00           C
ATOM   1792  C   GLU A 268     -28.249  67.908  -6.178  1.00  0.00           C
ATOM   1793  O   GLU A 268     -28.336  67.211  -7.197  1.00  0.00           O
ATOM   1794  CB  GLU A 268     -28.570  70.085  -7.327  1.00  0.00           C
ATOM   1795  CG  GLU A 268     -28.050  71.526  -7.574  1.00  0.00           C
ATOM   1796  CD  GLU A 268     -29.010  72.444  -8.335  1.00  0.00           C
ATOM   1797  OE1 GLU A 268     -29.616  73.341  -7.695  1.00  0.00           O
ATOM   1798  OE2 GLU A 268     -29.126  72.354  -9.582  1.00  0.00           O
ATOM   1799  HN  GLU A 268     -26.096  69.127  -7.550  1.00  0.00           H
ATOM   1800  HA  GLU A 268     -27.871  69.744  -5.294  1.00  0.00           H
ATOM   1801  HB1 GLU A 268     -29.675  70.146  -7.232  1.00  0.00           H
ATOM   1802  HB2 GLU A 268     -28.441  69.461  -8.237  1.00  0.00           H
ATOM   1803  HG1 GLU A 268     -27.149  71.381  -8.208  1.00  0.00           H
ATOM   1804  HG2 GLU A 268     -27.837  71.961  -6.574  1.00  0.00           H
ATOM   1805  N   LEU A 269     -28.659  67.592  -4.878  1.00  0.00           N
ATOM   1806  CA  LEU A 269     -28.644  66.216  -4.410  1.00  0.00           C
ATOM   1807  C   LEU A 269     -30.044  65.586  -4.523  1.00  0.00           C
ATOM   1808  O   LEU A 269     -30.101  64.416  -4.289  1.00  0.00           O
ATOM   1809  CB  LEU A 269     -28.330  66.193  -2.872  1.00  0.00           C
ATOM   1810  CG  LEU A 269     -26.862  66.468  -2.351  1.00  0.00           C
ATOM   1811  CD1 LEU A 269     -26.775  66.144  -0.820  1.00  0.00           C
ATOM   1812  CD2 LEU A 269     -25.799  65.684  -3.162  1.00  0.00           C
ATOM   1813  HN  LEU A 269     -28.873  68.248  -4.156  1.00  0.00           H
ATOM   1814  HA  LEU A 269     -27.918  65.612  -4.935  1.00  0.00           H
ATOM   1815  HB1 LEU A 269     -28.576  65.146  -2.591  1.00  0.00           H
ATOM   1816  HB2 LEU A 269     -29.154  66.773  -2.405  1.00  0.00           H
ATOM   1817  HG  LEU A 269     -26.642  67.553  -2.457  1.00  0.00           H
ATOM   1818 1HD1 LEU A 269     -25.699  65.967  -0.607  1.00  0.00           H
ATOM   1819 2HD1 LEU A 269     -27.187  65.152  -0.533  1.00  0.00           H
ATOM   1820 3HD1 LEU A 269     -27.173  66.894  -0.103  1.00  0.00           H
ATOM   1821 1HD2 LEU A 269     -25.922  65.945  -4.234  1.00  0.00           H
ATOM   1822 2HD2 LEU A 269     -26.191  64.644  -3.131  1.00  0.00           H
ATOM   1823 3HD2 LEU A 269     -24.739  65.794  -2.849  1.00  0.00           H
ATOM   1824  N   GLY A 270     -31.111  66.349  -4.842  1.00  0.00           N
ATOM   1825  CA  GLY A 270     -32.435  65.825  -5.126  1.00  0.00           C
ATOM   1826  C   GLY A 270     -32.620  64.820  -6.261  1.00  0.00           C
ATOM   1827  O   GLY A 270     -31.723  64.177  -6.785  1.00  0.00           O
ATOM   1828  HN  GLY A 270     -30.976  67.318  -5.033  1.00  0.00           H
ATOM   1829  HA1 GLY A 270     -32.908  66.678  -5.587  1.00  0.00           H
ATOM   1830  HA2 GLY A 270     -33.031  65.548  -4.268  1.00  0.00           H
ATOM   1831  N   ASP A 271     -33.911  64.632  -6.557  1.00  0.00           N
ATOM   1832  CA  ASP A 271     -34.403  63.450  -7.380  1.00  0.00           C
ATOM   1833  C   ASP A 271     -34.954  63.842  -8.723  1.00  0.00           C
ATOM   1834  O   ASP A 271     -35.723  63.026  -9.285  1.00  0.00           O
ATOM   1835  CB  ASP A 271     -35.630  62.823  -6.583  1.00  0.00           C
ATOM   1836  CG  ASP A 271     -35.115  62.138  -5.342  1.00  0.00           C
ATOM   1837  OD1 ASP A 271     -35.976  61.879  -4.437  1.00  0.00           O
ATOM   1838  OD2 ASP A 271     -33.928  61.764  -5.292  1.00  0.00           O
ATOM   1839  HN  ASP A 271     -34.653  65.202  -6.212  1.00  0.00           H
ATOM   1840  HA  ASP A 271     -33.591  62.795  -7.660  1.00  0.00           H
ATOM   1841  HB1 ASP A 271     -36.109  62.018  -7.181  1.00  0.00           H
ATOM   1842  HB2 ASP A 271     -36.345  63.615  -6.274  1.00  0.00           H
ATOM   1843  N   THR A 272     -34.683  65.012  -9.156  1.00  0.00           N
ATOM   1844  CA  THR A 272     -35.145  65.682 -10.375  1.00  0.00           C
ATOM   1845  C   THR A 272     -34.593  64.923 -11.512  1.00  0.00           C
ATOM   1846  O   THR A 272     -33.549  64.294 -11.412  1.00  0.00           O
ATOM   1847  CB  THR A 272     -34.401  67.069 -10.521  1.00  0.00           C
ATOM   1848  CG2 THR A 272     -35.212  68.009  -9.675  1.00  0.00           C
ATOM   1849  OG1 THR A 272     -33.014  67.076 -10.057  1.00  0.00           O
ATOM   1850  HN  THR A 272     -34.278  65.571  -8.437  1.00  0.00           H
ATOM   1851  HA  THR A 272     -36.219  65.778 -10.433  1.00  0.00           H
ATOM   1852  HB  THR A 272     -34.392  67.494 -11.547  1.00  0.00           H
ATOM   1853  HG1 THR A 272     -32.519  66.566 -10.702  1.00  0.00           H
ATOM   1854 1HG2 THR A 272     -36.215  68.187 -10.118  1.00  0.00           H
ATOM   1855 2HG2 THR A 272     -34.660  68.973  -9.628  1.00  0.00           H
ATOM   1856 3HG2 THR A 272     -35.396  67.600  -8.659  1.00  0.00           H
ATOM   1857  N   VAL A 273     -35.302  64.936 -12.638  1.00  0.00           N
ATOM   1858  CA  VAL A 273     -34.913  64.248 -13.864  1.00  0.00           C
ATOM   1859  C   VAL A 273     -35.001  65.102 -15.083  1.00  0.00           C
ATOM   1860  O   VAL A 273     -34.422  64.765 -16.133  1.00  0.00           O
ATOM   1861  CB  VAL A 273     -35.906  63.037 -13.957  1.00  0.00           C
ATOM   1862  CG1 VAL A 273     -35.586  62.162 -15.168  1.00  0.00           C
ATOM   1863  CG2 VAL A 273     -35.775  62.039 -12.740  1.00  0.00           C
ATOM   1864  HN  VAL A 273     -36.210  65.341 -12.715  1.00  0.00           H
ATOM   1865  HA  VAL A 273     -33.895  63.888 -13.836  1.00  0.00           H
ATOM   1866  HB  VAL A 273     -36.948  63.423 -13.929  1.00  0.00           H
ATOM   1867 1HG1 VAL A 273     -36.265  62.550 -15.958  1.00  0.00           H
ATOM   1868 2HG1 VAL A 273     -35.750  61.069 -15.053  1.00  0.00           H
ATOM   1869 3HG1 VAL A 273     -34.559  62.312 -15.565  1.00  0.00           H
ATOM   1870 1HG2 VAL A 273     -34.790  61.548 -12.893  1.00  0.00           H
ATOM   1871 2HG2 VAL A 273     -36.543  61.243 -12.650  1.00  0.00           H
ATOM   1872 3HG2 VAL A 273     -35.712  62.568 -11.765  1.00  0.00           H
ATOM   1873  N   VAL A 274     -35.639  66.339 -14.947  1.00  0.00           N
ATOM   1874  CA  VAL A 274     -35.505  67.393 -15.932  1.00  0.00           C
ATOM   1875  C   VAL A 274     -35.027  68.725 -15.304  1.00  0.00           C
ATOM   1876  O   VAL A 274     -34.814  68.774 -14.106  1.00  0.00           O
ATOM   1877  CB  VAL A 274     -36.732  67.651 -16.797  1.00  0.00           C
ATOM   1878  CG1 VAL A 274     -36.989  66.220 -17.484  1.00  0.00           C
ATOM   1879  CG2 VAL A 274     -37.947  68.021 -15.802  1.00  0.00           C
ATOM   1880  HN  VAL A 274     -36.040  66.563 -14.062  1.00  0.00           H
ATOM   1881  HA  VAL A 274     -34.775  67.102 -16.673  1.00  0.00           H
ATOM   1882  HB  VAL A 274     -36.662  68.483 -17.530  1.00  0.00           H
ATOM   1883 1HG1 VAL A 274     -37.829  66.420 -18.184  1.00  0.00           H
ATOM   1884 2HG1 VAL A 274     -37.376  65.456 -16.777  1.00  0.00           H
ATOM   1885 3HG1 VAL A 274     -36.045  65.892 -17.970  1.00  0.00           H
ATOM   1886 1HG2 VAL A 274     -38.294  67.189 -15.153  1.00  0.00           H
ATOM   1887 2HG2 VAL A 274     -38.769  68.173 -16.533  1.00  0.00           H
ATOM   1888 3HG2 VAL A 274     -37.818  68.841 -15.063  1.00  0.00           H
ATOM   1889  N   LEU A 275     -34.882  69.847 -16.149  1.00  0.00           N
ATOM   1890  CA  LEU A 275     -34.591  71.248 -15.711  1.00  0.00           C
ATOM   1891  C   LEU A 275     -33.091  71.447 -15.492  1.00  0.00           C
ATOM   1892  O   LEU A 275     -32.698  72.233 -14.639  1.00  0.00           O
ATOM   1893  CB  LEU A 275     -35.598  71.939 -14.681  1.00  0.00           C
ATOM   1894  CG  LEU A 275     -37.096  72.163 -15.134  1.00  0.00           C
ATOM   1895  CD1 LEU A 275     -37.877  73.050 -14.182  1.00  0.00           C
ATOM   1896  CD2 LEU A 275     -37.327  72.759 -16.524  1.00  0.00           C
ATOM   1897  HN  LEU A 275     -35.251  69.712 -17.065  1.00  0.00           H
ATOM   1898  HA  LEU A 275     -34.824  71.754 -16.636  1.00  0.00           H
ATOM   1899  HB1 LEU A 275     -35.265  72.940 -14.329  1.00  0.00           H
ATOM   1900  HB2 LEU A 275     -35.600  71.318 -13.759  1.00  0.00           H
ATOM   1901  HG  LEU A 275     -37.640  71.195 -15.177  1.00  0.00           H
ATOM   1902 1HD1 LEU A 275     -38.908  73.132 -14.588  1.00  0.00           H
ATOM   1903 2HD1 LEU A 275     -37.389  74.047 -14.155  1.00  0.00           H
ATOM   1904 3HD1 LEU A 275     -37.903  72.601 -13.165  1.00  0.00           H
ATOM   1905 1HD2 LEU A 275     -38.362  72.943 -16.885  1.00  0.00           H
ATOM   1906 2HD2 LEU A 275     -36.967  72.106 -17.349  1.00  0.00           H
ATOM   1907 3HD2 LEU A 275     -36.823  73.749 -16.563  1.00  0.00           H
ATOM   1908  N   GLY A 276     -32.270  70.723 -16.169  1.00  0.00           N
ATOM   1909  CA  GLY A 276     -30.852  70.814 -16.131  1.00  0.00           C
ATOM   1910  C   GLY A 276     -29.978  69.585 -15.893  1.00  0.00           C
ATOM   1911  O   GLY A 276     -28.827  69.703 -15.385  1.00  0.00           O
ATOM   1912  HN  GLY A 276     -32.686  70.002 -16.716  1.00  0.00           H
ATOM   1913  HA1 GLY A 276     -30.517  71.522 -15.388  1.00  0.00           H
ATOM   1914  HA2 GLY A 276     -30.544  71.048 -17.139  1.00  0.00           H
ATOM   1915  N   SER A 277     -30.544  68.374 -16.050  1.00  0.00           N
ATOM   1916  CA  SER A 277     -29.885  67.113 -15.673  1.00  0.00           C
ATOM   1917  C   SER A 277     -29.114  66.536 -16.844  1.00  0.00           C
ATOM   1918  O   SER A 277     -29.727  66.398 -17.898  1.00  0.00           O
ATOM   1919  CB  SER A 277     -30.815  66.095 -15.019  1.00  0.00           C
ATOM   1920  OG  SER A 277     -30.213  64.978 -14.335  1.00  0.00           O
ATOM   1921  HN  SER A 277     -31.416  68.235 -16.516  1.00  0.00           H
ATOM   1922  HA  SER A 277     -29.121  67.354 -14.948  1.00  0.00           H
ATOM   1923  HB1 SER A 277     -31.494  65.668 -15.787  1.00  0.00           H
ATOM   1924  HB2 SER A 277     -31.546  66.631 -14.377  1.00  0.00           H
ATOM   1925  HG1 SER A 277     -30.067  65.345 -13.460  1.00  0.00           H
ATOM   1926  N   GLN A 278     -27.840  66.162 -16.690  1.00  0.00           N
ATOM   1927  CA  GLN A 278     -27.102  65.443 -17.756  1.00  0.00           C
ATOM   1928  C   GLN A 278     -26.769  64.019 -17.390  1.00  0.00           C
ATOM   1929  O   GLN A 278     -25.939  63.368 -18.071  1.00  0.00           O
ATOM   1930  CB  GLN A 278     -25.836  66.283 -18.048  1.00  0.00           C
ATOM   1931  CG  GLN A 278     -24.811  66.248 -16.922  1.00  0.00           C
ATOM   1932  CD  GLN A 278     -23.534  66.974 -17.421  1.00  0.00           C
ATOM   1933  NE2 GLN A 278     -22.614  67.344 -16.473  1.00  0.00           N
ATOM   1934  OE1 GLN A 278     -23.194  67.068 -18.619  1.00  0.00           O
ATOM   1935  HN  GLN A 278     -27.409  66.376 -15.816  1.00  0.00           H
ATOM   1936  HA  GLN A 278     -27.706  65.524 -18.646  1.00  0.00           H
ATOM   1937  HB1 GLN A 278     -26.117  67.340 -18.248  1.00  0.00           H
ATOM   1938  HB2 GLN A 278     -25.381  65.914 -18.992  1.00  0.00           H
ATOM   1939  HG1 GLN A 278     -24.605  65.177 -16.709  1.00  0.00           H
ATOM   1940  HG2 GLN A 278     -25.219  66.737 -16.012  1.00  0.00           H
ATOM   1941 1HE2 GLN A 278     -21.953  68.029 -16.777  1.00  0.00           H
ATOM   1942 2HE2 GLN A 278     -22.810  67.240 -15.497  1.00  0.00           H
ATOM   1943  N   ASN A 279     -27.455  63.523 -16.298  1.00  0.00           N
ATOM   1944  CA  ASN A 279     -27.367  62.228 -15.731  1.00  0.00           C
ATOM   1945  C   ASN A 279     -27.678  61.104 -16.770  1.00  0.00           C
ATOM   1946  O   ASN A 279     -28.748  61.095 -17.273  1.00  0.00           O
ATOM   1947  CB  ASN A 279     -28.095  62.073 -14.344  1.00  0.00           C
ATOM   1948  CG  ASN A 279     -27.902  60.684 -13.661  1.00  0.00           C
ATOM   1949  ND2 ASN A 279     -28.437  60.587 -12.419  1.00  0.00           N
ATOM   1950  OD1 ASN A 279     -27.371  59.731 -14.195  1.00  0.00           O
ATOM   1951  HN  ASN A 279     -28.005  64.214 -15.835  1.00  0.00           H
ATOM   1952  HA  ASN A 279     -26.318  62.122 -15.492  1.00  0.00           H
ATOM   1953  HB1 ASN A 279     -29.192  62.247 -14.354  1.00  0.00           H
ATOM   1954  HB2 ASN A 279     -27.657  62.862 -13.698  1.00  0.00           H
ATOM   1955 1HD2 ASN A 279     -28.373  59.709 -11.944  1.00  0.00           H
ATOM   1956 2HD2 ASN A 279     -28.943  61.381 -12.083  1.00  0.00           H
ATOM   1957  N   LYS A 280     -26.706  60.277 -17.149  1.00  0.00           N
ATOM   1958  CA  LYS A 280     -26.881  59.348 -18.246  1.00  0.00           C
ATOM   1959  C   LYS A 280     -26.129  58.066 -17.878  1.00  0.00           C
ATOM   1960  O   LYS A 280     -26.713  57.008 -17.630  1.00  0.00           O
ATOM   1961  CB  LYS A 280     -26.447  59.974 -19.597  1.00  0.00           C
ATOM   1962  CG  LYS A 280     -27.412  61.026 -20.281  1.00  0.00           C
ATOM   1963  CD  LYS A 280     -28.820  60.547 -20.575  1.00  0.00           C
ATOM   1964  CE  LYS A 280     -29.655  61.514 -21.352  1.00  0.00           C
ATOM   1965  NZ  LYS A 280     -29.879  62.765 -20.596  1.00  0.00           N
ATOM   1966  HN  LYS A 280     -25.752  60.241 -16.864  1.00  0.00           H
ATOM   1967  HA  LYS A 280     -27.935  59.115 -18.204  1.00  0.00           H
ATOM   1968  HB1 LYS A 280     -26.229  59.240 -20.402  1.00  0.00           H
ATOM   1969  HB2 LYS A 280     -25.419  60.322 -19.361  1.00  0.00           H
ATOM   1970  HG1 LYS A 280     -26.941  61.331 -21.240  1.00  0.00           H
ATOM   1971  HG2 LYS A 280     -27.484  61.898 -19.598  1.00  0.00           H
ATOM   1972  HD1 LYS A 280     -29.306  60.180 -19.647  1.00  0.00           H
ATOM   1973  HD2 LYS A 280     -28.741  59.586 -21.127  1.00  0.00           H
ATOM   1974  HE1 LYS A 280     -30.623  61.038 -21.617  1.00  0.00           H
ATOM   1975  HE2 LYS A 280     -29.030  61.759 -22.238  1.00  0.00           H
ATOM   1976  HZ1 LYS A 280     -30.269  62.588 -19.648  1.00  0.00           H
ATOM   1977  HZ2 LYS A 280     -30.496  63.421 -21.118  1.00  0.00           H
ATOM   1978  HZ3 LYS A 280     -28.979  63.276 -20.493  1.00  0.00           H
ATOM   1979  N   ALA A 281     -24.762  58.123 -18.013  1.00  0.00           N
ATOM   1980  CA  ALA A 281     -23.871  57.004 -17.720  1.00  0.00           C
ATOM   1981  C   ALA A 281     -23.906  56.659 -16.201  1.00  0.00           C
ATOM   1982  O   ALA A 281     -23.906  55.479 -15.862  1.00  0.00           O
ATOM   1983  CB  ALA A 281     -22.480  57.230 -18.305  1.00  0.00           C
ATOM   1984  HN  ALA A 281     -24.388  58.945 -18.435  1.00  0.00           H
ATOM   1985  HA  ALA A 281     -24.236  56.108 -18.199  1.00  0.00           H
ATOM   1986  HB1 ALA A 281     -21.946  58.060 -17.795  1.00  0.00           H
ATOM   1987  HB2 ALA A 281     -22.506  57.372 -19.407  1.00  0.00           H
ATOM   1988  HB3 ALA A 281     -21.866  56.331 -18.086  1.00  0.00           H
ATOM   1989  N   CYS A 282     -23.979  57.696 -15.293  1.00  0.00           N
ATOM   1990  CA  CYS A 282     -24.175  57.531 -13.863  1.00  0.00           C
ATOM   1991  C   CYS A 282     -25.411  56.752 -13.439  1.00  0.00           C
ATOM   1992  O   CYS A 282     -25.282  55.931 -12.506  1.00  0.00           O
ATOM   1993  CB  CYS A 282     -24.165  58.979 -13.247  1.00  0.00           C
ATOM   1994  SG  CYS A 282     -24.300  58.984 -11.455  1.00  0.00           S
ATOM   1995  HN  CYS A 282     -23.930  58.651 -15.577  1.00  0.00           H
ATOM   1996  HA  CYS A 282     -23.360  56.999 -13.397  1.00  0.00           H
ATOM   1997  HB1 CYS A 282     -24.995  59.627 -13.601  1.00  0.00           H
ATOM   1998  HB2 CYS A 282     -23.229  59.528 -13.481  1.00  0.00           H
ATOM   1999  N   THR A 283     -26.513  56.874 -14.117  1.00  0.00           N
ATOM   2000  CA  THR A 283     -27.695  56.059 -13.910  1.00  0.00           C
ATOM   2001  C   THR A 283     -27.449  54.610 -14.076  1.00  0.00           C
ATOM   2002  O   THR A 283     -27.638  53.815 -13.199  1.00  0.00           O
ATOM   2003  CB  THR A 283     -28.855  56.392 -14.881  1.00  0.00           C
ATOM   2004  CG2 THR A 283     -30.128  55.546 -14.538  1.00  0.00           C
ATOM   2005  OG1 THR A 283     -29.319  57.729 -14.621  1.00  0.00           O
ATOM   2006  HN  THR A 283     -26.543  57.491 -14.900  1.00  0.00           H
ATOM   2007  HA  THR A 283     -28.033  56.160 -12.890  1.00  0.00           H
ATOM   2008  HB  THR A 283     -28.566  56.270 -15.946  1.00  0.00           H
ATOM   2009  HG1 THR A 283     -28.605  58.365 -14.532  1.00  0.00           H
ATOM   2010 1HG2 THR A 283     -30.307  55.457 -13.445  1.00  0.00           H
ATOM   2011 2HG2 THR A 283     -29.916  54.525 -14.920  1.00  0.00           H
ATOM   2012 3HG2 THR A 283     -31.026  55.852 -15.117  1.00  0.00           H
ATOM   2013  N   VAL A 284     -26.877  54.223 -15.261  1.00  0.00           N
ATOM   2014  CA  VAL A 284     -26.483  52.824 -15.534  1.00  0.00           C
ATOM   2015  C   VAL A 284     -25.480  52.304 -14.554  1.00  0.00           C
ATOM   2016  O   VAL A 284     -25.557  51.179 -14.068  1.00  0.00           O
ATOM   2017  CB  VAL A 284     -25.971  52.751 -17.014  1.00  0.00           C
ATOM   2018  CG1 VAL A 284     -25.841  51.240 -17.388  1.00  0.00           C
ATOM   2019  CG2 VAL A 284     -27.012  53.518 -17.851  1.00  0.00           C
ATOM   2020  HN  VAL A 284     -26.676  54.866 -15.995  1.00  0.00           H
ATOM   2021  HA  VAL A 284     -27.386  52.236 -15.460  1.00  0.00           H
ATOM   2022  HB  VAL A 284     -25.007  53.294 -17.122  1.00  0.00           H
ATOM   2023 1HG1 VAL A 284     -25.759  51.237 -18.495  1.00  0.00           H
ATOM   2024 2HG1 VAL A 284     -26.752  50.618 -17.250  1.00  0.00           H
ATOM   2025 3HG1 VAL A 284     -25.060  50.664 -16.849  1.00  0.00           H
ATOM   2026 1HG2 VAL A 284     -27.049  54.610 -17.645  1.00  0.00           H
ATOM   2027 2HG2 VAL A 284     -28.000  53.027 -17.733  1.00  0.00           H
ATOM   2028 3HG2 VAL A 284     -26.722  53.309 -18.902  1.00  0.00           H
ATOM   2029  N   LEU A 285     -24.428  53.123 -14.254  1.00  0.00           N
ATOM   2030  CA  LEU A 285     -23.380  52.755 -13.318  1.00  0.00           C
ATOM   2031  C   LEU A 285     -23.987  52.490 -11.906  1.00  0.00           C
ATOM   2032  O   LEU A 285     -23.703  51.470 -11.276  1.00  0.00           O
ATOM   2033  CB  LEU A 285     -22.337  53.853 -13.349  1.00  0.00           C
ATOM   2034  CG  LEU A 285     -21.199  53.725 -12.341  1.00  0.00           C
ATOM   2035  CD1 LEU A 285     -20.359  52.442 -12.522  1.00  0.00           C
ATOM   2036  CD2 LEU A 285     -20.253  54.920 -12.582  1.00  0.00           C
ATOM   2037  HN  LEU A 285     -24.296  53.948 -14.797  1.00  0.00           H
ATOM   2038  HA  LEU A 285     -22.960  51.825 -13.674  1.00  0.00           H
ATOM   2039  HB1 LEU A 285     -22.918  54.742 -13.023  1.00  0.00           H
ATOM   2040  HB2 LEU A 285     -21.977  53.960 -14.395  1.00  0.00           H
ATOM   2041  HG  LEU A 285     -21.561  53.640 -11.294  1.00  0.00           H
ATOM   2042 1HD1 LEU A 285     -19.501  52.339 -11.824  1.00  0.00           H
ATOM   2043 2HD1 LEU A 285     -19.966  52.366 -13.559  1.00  0.00           H
ATOM   2044 3HD1 LEU A 285     -21.025  51.554 -12.468  1.00  0.00           H
ATOM   2045 1HD2 LEU A 285     -20.810  55.848 -12.334  1.00  0.00           H
ATOM   2046 2HD2 LEU A 285     -20.005  54.843 -13.662  1.00  0.00           H
ATOM   2047 3HD2 LEU A 285     -19.243  54.862 -12.124  1.00  0.00           H
ATOM   2048  N   PHE A 286     -24.884  53.361 -11.408  1.00  0.00           N
ATOM   2049  CA  PHE A 286     -25.554  53.313 -10.141  1.00  0.00           C
ATOM   2050  C   PHE A 286     -26.374  52.046  -9.930  1.00  0.00           C
ATOM   2051  O   PHE A 286     -26.222  51.444  -8.870  1.00  0.00           O
ATOM   2052  CB  PHE A 286     -26.319  54.646  -9.836  1.00  0.00           C
ATOM   2053  CG  PHE A 286     -26.993  54.643  -8.501  1.00  0.00           C
ATOM   2054  CD1 PHE A 286     -26.286  54.989  -7.360  1.00  0.00           C
ATOM   2055  CD2 PHE A 286     -28.390  54.416  -8.358  1.00  0.00           C
ATOM   2056  CE1 PHE A 286     -26.884  55.034  -6.117  1.00  0.00           C
ATOM   2057  CE2 PHE A 286     -28.959  54.467  -7.049  1.00  0.00           C
ATOM   2058  CZ  PHE A 286     -28.173  54.736  -5.914  1.00  0.00           C
ATOM   2059  HN  PHE A 286     -25.035  54.164 -11.979  1.00  0.00           H
ATOM   2060  HA  PHE A 286     -24.761  53.288  -9.408  1.00  0.00           H
ATOM   2061  HB1 PHE A 286     -27.136  54.773 -10.579  1.00  0.00           H
ATOM   2062  HB2 PHE A 286     -25.668  55.546  -9.816  1.00  0.00           H
ATOM   2063  HD1 PHE A 286     -25.230  55.214  -7.402  1.00  0.00           H
ATOM   2064  HD2 PHE A 286     -28.949  54.078  -9.218  1.00  0.00           H
ATOM   2065  HE1 PHE A 286     -26.329  55.461  -5.295  1.00  0.00           H
ATOM   2066  HE2 PHE A 286     -29.989  54.178  -6.895  1.00  0.00           H
ATOM   2067  HZ  PHE A 286     -28.519  54.801  -4.894  1.00  0.00           H
ATOM   2068  N   MET A 287     -27.150  51.733 -10.955  1.00  0.00           N
ATOM   2069  CA  MET A 287     -28.041  50.650 -10.941  1.00  0.00           C
ATOM   2070  C   MET A 287     -27.457  49.330 -11.267  1.00  0.00           C
ATOM   2071  O   MET A 287     -27.931  48.272 -10.803  1.00  0.00           O
ATOM   2072  CB  MET A 287     -29.277  50.929 -11.876  1.00  0.00           C
ATOM   2073  CG  MET A 287     -29.953  52.319 -11.581  1.00  0.00           C
ATOM   2074  SD  MET A 287     -31.254  52.209 -10.361  1.00  0.00           S
ATOM   2075  CE  MET A 287     -31.566  53.972 -10.089  1.00  0.00           C
ATOM   2076  HN  MET A 287     -27.143  52.368 -11.724  1.00  0.00           H
ATOM   2077  HA  MET A 287     -28.433  50.557  -9.939  1.00  0.00           H
ATOM   2078  HB1 MET A 287     -30.032  50.120 -11.780  1.00  0.00           H
ATOM   2079  HB2 MET A 287     -28.908  50.781 -12.914  1.00  0.00           H
ATOM   2080  HG1 MET A 287     -30.564  52.683 -12.435  1.00  0.00           H
ATOM   2081  HG2 MET A 287     -29.177  53.085 -11.363  1.00  0.00           H
ATOM   2082  HE1 MET A 287     -32.522  54.290 -10.557  1.00  0.00           H
ATOM   2083  HE2 MET A 287     -30.715  54.650 -10.315  1.00  0.00           H
ATOM   2084  HE3 MET A 287     -31.843  54.013  -9.015  1.00  0.00           H
ATOM   2085  N   LEU A 288     -26.312  49.235 -12.063  1.00  0.00           N
ATOM   2086  CA  LEU A 288     -25.451  48.053 -12.103  1.00  0.00           C
ATOM   2087  C   LEU A 288     -24.785  47.674 -10.766  1.00  0.00           C
ATOM   2088  O   LEU A 288     -24.831  46.546 -10.330  1.00  0.00           O
ATOM   2089  CB  LEU A 288     -24.413  48.117 -13.310  1.00  0.00           C
ATOM   2090  CG  LEU A 288     -23.423  46.995 -13.437  1.00  0.00           C
ATOM   2091  CD1 LEU A 288     -24.114  45.614 -13.890  1.00  0.00           C
ATOM   2092  CD2 LEU A 288     -22.442  47.449 -14.536  1.00  0.00           C
ATOM   2093  HN  LEU A 288     -26.043  50.034 -12.596  1.00  0.00           H
ATOM   2094  HA  LEU A 288     -26.173  47.262 -12.241  1.00  0.00           H
ATOM   2095  HB1 LEU A 288     -23.852  49.042 -13.052  1.00  0.00           H
ATOM   2096  HB2 LEU A 288     -24.882  48.428 -14.268  1.00  0.00           H
ATOM   2097  HG  LEU A 288     -22.876  46.776 -12.495  1.00  0.00           H
ATOM   2098 1HD1 LEU A 288     -25.061  45.462 -13.330  1.00  0.00           H
ATOM   2099 2HD1 LEU A 288     -23.406  44.797 -13.635  1.00  0.00           H
ATOM   2100 3HD1 LEU A 288     -24.427  45.665 -14.955  1.00  0.00           H
ATOM   2101 1HD2 LEU A 288     -22.925  48.053 -15.334  1.00  0.00           H
ATOM   2102 2HD2 LEU A 288     -21.787  46.622 -14.882  1.00  0.00           H
ATOM   2103 3HD2 LEU A 288     -21.724  48.099 -13.992  1.00  0.00           H
ATOM   2104  N   LEU A 289     -24.129  48.695 -10.115  1.00  0.00           N
ATOM   2105  CA  LEU A 289     -23.415  48.410  -8.893  1.00  0.00           C
ATOM   2106  C   LEU A 289     -24.366  48.006  -7.780  1.00  0.00           C
ATOM   2107  O   LEU A 289     -24.006  47.233  -6.893  1.00  0.00           O
ATOM   2108  CB  LEU A 289     -22.625  49.639  -8.520  1.00  0.00           C
ATOM   2109  CG  LEU A 289     -21.364  49.938  -9.404  1.00  0.00           C
ATOM   2110  CD1 LEU A 289     -20.595  51.000  -8.689  1.00  0.00           C
ATOM   2111  CD2 LEU A 289     -20.577  48.653  -9.790  1.00  0.00           C
ATOM   2112  HN  LEU A 289     -24.000  49.626 -10.449  1.00  0.00           H
ATOM   2113  HA  LEU A 289     -22.770  47.550  -8.999  1.00  0.00           H
ATOM   2114  HB1 LEU A 289     -22.297  49.491  -7.469  1.00  0.00           H
ATOM   2115  HB2 LEU A 289     -23.249  50.557  -8.574  1.00  0.00           H
ATOM   2116  HG  LEU A 289     -21.638  50.420 -10.368  1.00  0.00           H
ATOM   2117 1HD1 LEU A 289     -19.809  51.460  -9.326  1.00  0.00           H
ATOM   2118 2HD1 LEU A 289     -20.025  50.567  -7.839  1.00  0.00           H
ATOM   2119 3HD1 LEU A 289     -21.383  51.764  -8.517  1.00  0.00           H
ATOM   2120 1HD2 LEU A 289     -19.527  48.921 -10.038  1.00  0.00           H
ATOM   2121 2HD2 LEU A 289     -20.998  48.194 -10.710  1.00  0.00           H
ATOM   2122 3HD2 LEU A 289     -20.647  48.040  -8.866  1.00  0.00           H
ATOM   2123  N   TYR A 290     -25.558  48.646  -7.679  1.00  0.00           N
ATOM   2124  CA  TYR A 290     -26.674  48.291  -6.748  1.00  0.00           C
ATOM   2125  C   TYR A 290     -27.074  46.785  -6.969  1.00  0.00           C
ATOM   2126  O   TYR A 290     -27.000  45.995  -6.015  1.00  0.00           O
ATOM   2127  CB  TYR A 290     -27.965  49.238  -6.896  1.00  0.00           C
ATOM   2128  CG  TYR A 290     -29.022  48.889  -5.900  1.00  0.00           C
ATOM   2129  CD1 TYR A 290     -30.238  48.269  -6.360  1.00  0.00           C
ATOM   2130  CD2 TYR A 290     -28.919  49.330  -4.625  1.00  0.00           C
ATOM   2131  CE1 TYR A 290     -31.131  47.855  -5.337  1.00  0.00           C
ATOM   2132  CE2 TYR A 290     -29.822  48.917  -3.627  1.00  0.00           C
ATOM   2133  CZ  TYR A 290     -30.939  48.164  -4.020  1.00  0.00           C
ATOM   2134  OH  TYR A 290     -31.877  47.698  -3.070  1.00  0.00           O
ATOM   2135  HN  TYR A 290     -25.674  49.550  -8.082  1.00  0.00           H
ATOM   2136  HA  TYR A 290     -26.348  48.215  -5.721  1.00  0.00           H
ATOM   2137  HB1 TYR A 290     -28.323  49.144  -7.944  1.00  0.00           H
ATOM   2138  HB2 TYR A 290     -27.634  50.293  -6.784  1.00  0.00           H
ATOM   2139  HD1 TYR A 290     -30.442  48.102  -7.408  1.00  0.00           H
ATOM   2140  HD2 TYR A 290     -28.086  49.926  -4.284  1.00  0.00           H
ATOM   2141  HE1 TYR A 290     -32.082  47.395  -5.559  1.00  0.00           H
ATOM   2142  HE2 TYR A 290     -29.583  49.220  -2.618  1.00  0.00           H
ATOM   2143  HH  TYR A 290     -31.459  47.738  -2.206  1.00  0.00           H
ATOM   2144  N   PHE A 291     -27.339  46.358  -8.262  1.00  0.00           N
ATOM   2145  CA  PHE A 291     -27.674  45.055  -8.742  1.00  0.00           C
ATOM   2146  C   PHE A 291     -26.704  43.958  -8.283  1.00  0.00           C
ATOM   2147  O   PHE A 291     -27.114  43.034  -7.566  1.00  0.00           O
ATOM   2148  CB  PHE A 291     -27.880  45.109 -10.171  1.00  0.00           C
ATOM   2149  CG  PHE A 291     -28.099  43.780 -10.920  1.00  0.00           C
ATOM   2150  CD1 PHE A 291     -29.436  43.290 -10.917  1.00  0.00           C
ATOM   2151  CD2 PHE A 291     -27.114  43.062 -11.535  1.00  0.00           C
ATOM   2152  CE1 PHE A 291     -29.741  41.998 -11.393  1.00  0.00           C
ATOM   2153  CE2 PHE A 291     -27.366  41.873 -12.151  1.00  0.00           C
ATOM   2154  CZ  PHE A 291     -28.666  41.292 -11.976  1.00  0.00           C
ATOM   2155  HN  PHE A 291     -27.384  47.022  -9.003  1.00  0.00           H
ATOM   2156  HA  PHE A 291     -28.626  44.766  -8.321  1.00  0.00           H
ATOM   2157  HB1 PHE A 291     -26.913  45.470 -10.581  1.00  0.00           H
ATOM   2158  HB2 PHE A 291     -28.724  45.747 -10.514  1.00  0.00           H
ATOM   2159  HD1 PHE A 291     -30.117  43.947 -10.396  1.00  0.00           H
ATOM   2160  HD2 PHE A 291     -26.083  43.383 -11.494  1.00  0.00           H
ATOM   2161  HE1 PHE A 291     -30.779  41.707 -11.453  1.00  0.00           H
ATOM   2162  HE2 PHE A 291     -26.646  41.373 -12.781  1.00  0.00           H
ATOM   2163  HZ  PHE A 291     -28.743  40.316 -12.433  1.00  0.00           H
ATOM   2164  N   PHE A 292     -25.324  44.155  -8.592  1.00  0.00           N
ATOM   2165  CA  PHE A 292     -24.187  43.356  -8.183  1.00  0.00           C
ATOM   2166  C   PHE A 292     -23.997  43.288  -6.637  1.00  0.00           C
ATOM   2167  O   PHE A 292     -23.828  42.192  -6.080  1.00  0.00           O
ATOM   2168  CB  PHE A 292     -22.951  43.906  -8.984  1.00  0.00           C
ATOM   2169  CG  PHE A 292     -21.703  43.270  -8.595  1.00  0.00           C
ATOM   2170  CD1 PHE A 292     -21.499  41.894  -8.911  1.00  0.00           C
ATOM   2171  CD2 PHE A 292     -20.649  43.965  -8.032  1.00  0.00           C
ATOM   2172  CE1 PHE A 292     -20.311  41.282  -8.531  1.00  0.00           C
ATOM   2173  CE2 PHE A 292     -19.458  43.341  -7.621  1.00  0.00           C
ATOM   2174  CZ  PHE A 292     -19.254  42.044  -7.897  1.00  0.00           C
ATOM   2175  HN  PHE A 292     -25.050  44.934  -9.150  1.00  0.00           H
ATOM   2176  HA  PHE A 292     -24.460  42.358  -8.493  1.00  0.00           H
ATOM   2177  HB1 PHE A 292     -22.946  44.995  -8.762  1.00  0.00           H
ATOM   2178  HB2 PHE A 292     -23.071  43.689 -10.066  1.00  0.00           H
ATOM   2179  HD1 PHE A 292     -22.364  41.394  -9.321  1.00  0.00           H
ATOM   2180  HD2 PHE A 292     -20.699  45.043  -8.037  1.00  0.00           H
ATOM   2181  HE1 PHE A 292     -20.186  40.231  -8.751  1.00  0.00           H
ATOM   2182  HE2 PHE A 292     -18.685  43.936  -7.156  1.00  0.00           H
ATOM   2183  HZ  PHE A 292     -18.457  41.367  -7.632  1.00  0.00           H
ATOM   2184  N   THR A 293     -24.175  44.420  -5.992  1.00  0.00           N
ATOM   2185  CA  THR A 293     -24.215  44.468  -4.550  1.00  0.00           C
ATOM   2186  C   THR A 293     -25.300  43.671  -3.820  1.00  0.00           C
ATOM   2187  O   THR A 293     -24.967  42.858  -2.938  1.00  0.00           O
ATOM   2188  CB  THR A 293     -24.205  45.878  -3.993  1.00  0.00           C
ATOM   2189  CG2 THR A 293     -24.129  45.855  -2.467  1.00  0.00           C
ATOM   2190  OG1 THR A 293     -23.007  46.545  -4.382  1.00  0.00           O
ATOM   2191  HN  THR A 293     -24.269  45.310  -6.429  1.00  0.00           H
ATOM   2192  HA  THR A 293     -23.286  43.946  -4.373  1.00  0.00           H
ATOM   2193  HB  THR A 293     -25.114  46.414  -4.341  1.00  0.00           H
ATOM   2194  HG1 THR A 293     -23.310  47.035  -5.150  1.00  0.00           H
ATOM   2195 1HG2 THR A 293     -24.081  46.863  -2.003  1.00  0.00           H
ATOM   2196 2HG2 THR A 293     -23.220  45.272  -2.204  1.00  0.00           H
ATOM   2197 3HG2 THR A 293     -25.051  45.504  -1.956  1.00  0.00           H
ATOM   2198  N   MET A 294     -26.516  43.727  -4.364  1.00  0.00           N
ATOM   2199  CA  MET A 294     -27.678  42.884  -3.983  1.00  0.00           C
ATOM   2200  C   MET A 294     -27.546  41.410  -4.381  1.00  0.00           C
ATOM   2201  O   MET A 294     -27.828  40.516  -3.615  1.00  0.00           O
ATOM   2202  CB  MET A 294     -28.965  43.520  -4.505  1.00  0.00           C
ATOM   2203  CG  MET A 294     -30.188  42.753  -3.884  1.00  0.00           C
ATOM   2204  SD  MET A 294     -30.329  42.908  -2.083  1.00  0.00           S
ATOM   2205  CE  MET A 294     -30.552  44.666  -1.799  1.00  0.00           C
ATOM   2206  HN  MET A 294     -26.644  44.356  -5.125  1.00  0.00           H
ATOM   2207  HA  MET A 294     -27.786  42.861  -2.909  1.00  0.00           H
ATOM   2208  HB1 MET A 294     -28.999  43.504  -5.615  1.00  0.00           H
ATOM   2209  HB2 MET A 294     -28.977  44.541  -4.067  1.00  0.00           H
ATOM   2210  HG1 MET A 294     -30.037  41.664  -4.037  1.00  0.00           H
ATOM   2211  HG2 MET A 294     -31.171  42.962  -4.357  1.00  0.00           H
ATOM   2212  HE1 MET A 294     -30.573  44.895  -0.713  1.00  0.00           H
ATOM   2213  HE2 MET A 294     -31.437  45.148  -2.266  1.00  0.00           H
ATOM   2214  HE3 MET A 294     -29.663  45.142  -2.265  1.00  0.00           H
ATOM   2215  N   ALA A 295     -27.046  41.093  -5.600  1.00  0.00           N
ATOM   2216  CA  ALA A 295     -26.811  39.781  -6.224  1.00  0.00           C
ATOM   2217  C   ALA A 295     -25.799  38.964  -5.429  1.00  0.00           C
ATOM   2218  O   ALA A 295     -26.084  37.809  -5.181  1.00  0.00           O
ATOM   2219  CB  ALA A 295     -26.286  39.901  -7.688  1.00  0.00           C
ATOM   2220  HN  ALA A 295     -26.796  41.828  -6.225  1.00  0.00           H
ATOM   2221  HA  ALA A 295     -27.736  39.224  -6.221  1.00  0.00           H
ATOM   2222  HB1 ALA A 295     -26.927  40.610  -8.256  1.00  0.00           H
ATOM   2223  HB2 ALA A 295     -26.210  38.977  -8.302  1.00  0.00           H
ATOM   2224  HB3 ALA A 295     -25.297  40.403  -7.724  1.00  0.00           H
ATOM   2225  N   GLY A 296     -24.626  39.447  -4.962  1.00  0.00           N
ATOM   2226  CA  GLY A 296     -23.638  38.756  -4.109  1.00  0.00           C
ATOM   2227  C   GLY A 296     -24.246  38.045  -3.010  1.00  0.00           C
ATOM   2228  O   GLY A 296     -24.083  36.833  -2.863  1.00  0.00           O
ATOM   2229  HN  GLY A 296     -24.385  40.397  -5.149  1.00  0.00           H
ATOM   2230  HA1 GLY A 296     -22.993  39.509  -3.680  1.00  0.00           H
ATOM   2231  HA2 GLY A 296     -23.224  37.982  -4.738  1.00  0.00           H
ATOM   2232  N   THR A 297     -25.097  38.769  -2.296  1.00  0.00           N
ATOM   2233  CA  THR A 297     -25.810  38.138  -1.180  1.00  0.00           C
ATOM   2234  C   THR A 297     -26.876  37.167  -1.632  1.00  0.00           C
ATOM   2235  O   THR A 297     -27.047  36.095  -1.068  1.00  0.00           O
ATOM   2236  CB  THR A 297     -26.436  39.180  -0.198  1.00  0.00           C
ATOM   2237  CG2 THR A 297     -26.987  38.396   1.034  1.00  0.00           C
ATOM   2238  OG1 THR A 297     -25.395  40.037   0.316  1.00  0.00           O
ATOM   2239  HN  THR A 297     -25.349  39.690  -2.583  1.00  0.00           H
ATOM   2240  HA  THR A 297     -25.173  37.541  -0.542  1.00  0.00           H
ATOM   2241  HB  THR A 297     -27.261  39.739  -0.691  1.00  0.00           H
ATOM   2242  HG1 THR A 297     -25.055  40.531  -0.434  1.00  0.00           H
ATOM   2243 1HG2 THR A 297     -27.112  39.204   1.787  1.00  0.00           H
ATOM   2244 2HG2 THR A 297     -26.213  37.693   1.407  1.00  0.00           H
ATOM   2245 3HG2 THR A 297     -27.987  37.958   0.831  1.00  0.00           H
ATOM   2246  N   VAL A 298     -27.756  37.546  -2.611  1.00  0.00           N
ATOM   2247  CA  VAL A 298     -28.800  36.678  -3.066  1.00  0.00           C
ATOM   2248  C   VAL A 298     -28.270  35.324  -3.524  1.00  0.00           C
ATOM   2249  O   VAL A 298     -28.764  34.287  -3.221  1.00  0.00           O
ATOM   2250  CB  VAL A 298     -29.749  37.385  -4.063  1.00  0.00           C
ATOM   2251  CG1 VAL A 298     -30.685  36.322  -4.766  1.00  0.00           C
ATOM   2252  CG2 VAL A 298     -30.483  38.577  -3.398  1.00  0.00           C
ATOM   2253  HN  VAL A 298     -27.459  38.348  -3.123  1.00  0.00           H
ATOM   2254  HA  VAL A 298     -29.459  36.469  -2.237  1.00  0.00           H
ATOM   2255  HB  VAL A 298     -29.081  37.783  -4.855  1.00  0.00           H
ATOM   2256 1HG1 VAL A 298     -30.233  35.461  -5.303  1.00  0.00           H
ATOM   2257 2HG1 VAL A 298     -31.285  36.810  -5.565  1.00  0.00           H
ATOM   2258 3HG1 VAL A 298     -31.349  35.813  -4.036  1.00  0.00           H
ATOM   2259 1HG2 VAL A 298     -29.764  39.399  -3.189  1.00  0.00           H
ATOM   2260 2HG2 VAL A 298     -30.972  38.170  -2.487  1.00  0.00           H
ATOM   2261 3HG2 VAL A 298     -31.215  38.991  -4.123  1.00  0.00           H
ATOM   2262  N   TRP A 299     -27.189  35.229  -4.279  1.00  0.00           N
ATOM   2263  CA  TRP A 299     -26.606  33.992  -4.701  1.00  0.00           C
ATOM   2264  C   TRP A 299     -25.983  33.187  -3.517  1.00  0.00           C
ATOM   2265  O   TRP A 299     -25.981  31.987  -3.449  1.00  0.00           O
ATOM   2266  CB  TRP A 299     -25.610  34.237  -5.861  1.00  0.00           C
ATOM   2267  CG  TRP A 299     -26.346  34.506  -7.127  1.00  0.00           C
ATOM   2268  CD1 TRP A 299     -26.432  35.643  -7.903  1.00  0.00           C
ATOM   2269  CD2 TRP A 299     -27.044  33.486  -7.794  1.00  0.00           C
ATOM   2270  CE2 TRP A 299     -27.572  34.054  -9.005  1.00  0.00           C
ATOM   2271  CE3 TRP A 299     -27.446  32.164  -7.529  1.00  0.00           C
ATOM   2272  NE1 TRP A 299     -27.197  35.343  -9.014  1.00  0.00           N
ATOM   2273  CZ2 TRP A 299     -28.437  33.427  -9.859  1.00  0.00           C
ATOM   2274  CZ3 TRP A 299     -28.119  31.475  -8.536  1.00  0.00           C
ATOM   2275  CH2 TRP A 299     -28.740  32.113  -9.559  1.00  0.00           C
ATOM   2276  HN  TRP A 299     -26.652  36.041  -4.490  1.00  0.00           H
ATOM   2277  HA  TRP A 299     -27.443  33.387  -5.020  1.00  0.00           H
ATOM   2278  HB1 TRP A 299     -24.852  33.428  -5.915  1.00  0.00           H
ATOM   2279  HB2 TRP A 299     -25.022  35.134  -5.572  1.00  0.00           H
ATOM   2280  HD1 TRP A 299     -26.007  36.629  -7.781  1.00  0.00           H
ATOM   2281  HE1 TRP A 299     -27.410  35.907  -9.781  1.00  0.00           H
ATOM   2282  HE3 TRP A 299     -27.161  31.694  -6.599  1.00  0.00           H
ATOM   2283  HZ2 TRP A 299     -28.941  33.855 -10.713  1.00  0.00           H
ATOM   2284  HZ3 TRP A 299     -28.405  30.482  -8.222  1.00  0.00           H
ATOM   2285  HH2 TRP A 299     -29.348  31.512 -10.220  1.00  0.00           H
ATOM   2286  N   TRP A 300     -25.466  33.893  -2.434  1.00  0.00           N
ATOM   2287  CA  TRP A 300     -25.142  33.271  -1.240  1.00  0.00           C
ATOM   2288  C   TRP A 300     -26.310  32.633  -0.335  1.00  0.00           C
ATOM   2289  O   TRP A 300     -26.137  31.632   0.295  1.00  0.00           O
ATOM   2290  CB  TRP A 300     -24.214  34.147  -0.336  1.00  0.00           C
ATOM   2291  CG  TRP A 300     -24.048  33.810   1.092  1.00  0.00           C
ATOM   2292  CD1 TRP A 300     -23.150  32.788   1.508  1.00  0.00           C
ATOM   2293  CD2 TRP A 300     -24.712  34.312   2.287  1.00  0.00           C
ATOM   2294  CE2 TRP A 300     -24.026  33.721   3.420  1.00  0.00           C
ATOM   2295  CE3 TRP A 300     -25.804  35.080   2.481  1.00  0.00           C
ATOM   2296  NE1 TRP A 300     -23.074  32.776   2.877  1.00  0.00           N
ATOM   2297  CZ2 TRP A 300     -24.359  34.084   4.722  1.00  0.00           C
ATOM   2298  CZ3 TRP A 300     -26.092  35.458   3.749  1.00  0.00           C
ATOM   2299  CH2 TRP A 300     -25.475  34.878   4.855  1.00  0.00           C
ATOM   2300  HN  TRP A 300     -25.512  34.889  -2.454  1.00  0.00           H
ATOM   2301  HA  TRP A 300     -24.518  32.441  -1.537  1.00  0.00           H
ATOM   2302  HB1 TRP A 300     -24.492  35.221  -0.392  1.00  0.00           H
ATOM   2303  HB2 TRP A 300     -23.239  34.147  -0.868  1.00  0.00           H
ATOM   2304  HD1 TRP A 300     -22.368  32.347   0.906  1.00  0.00           H
ATOM   2305  HE1 TRP A 300     -22.608  32.170   3.484  1.00  0.00           H
ATOM   2306  HE3 TRP A 300     -26.367  35.382   1.611  1.00  0.00           H
ATOM   2307  HZ2 TRP A 300     -23.823  33.512   5.466  1.00  0.00           H
ATOM   2308  HZ3 TRP A 300     -26.954  36.094   3.883  1.00  0.00           H
ATOM   2309  HH2 TRP A 300     -25.794  35.204   5.834  1.00  0.00           H
ATOM   2310  N   VAL A 301     -27.445  33.315  -0.288  1.00  0.00           N
ATOM   2311  CA  VAL A 301     -28.697  32.787   0.250  1.00  0.00           C
ATOM   2312  C   VAL A 301     -29.133  31.563  -0.514  1.00  0.00           C
ATOM   2313  O   VAL A 301     -29.438  30.570   0.017  1.00  0.00           O
ATOM   2314  CB  VAL A 301     -29.891  33.827   0.197  1.00  0.00           C
ATOM   2315  CG1 VAL A 301     -31.261  33.152   0.347  1.00  0.00           C
ATOM   2316  CG2 VAL A 301     -29.602  34.960   1.287  1.00  0.00           C
ATOM   2317  HN  VAL A 301     -27.409  34.272  -0.565  1.00  0.00           H
ATOM   2318  HA  VAL A 301     -28.435  32.519   1.264  1.00  0.00           H
ATOM   2319  HB  VAL A 301     -29.829  34.365  -0.774  1.00  0.00           H
ATOM   2320 1HG1 VAL A 301     -32.089  33.844   0.608  1.00  0.00           H
ATOM   2321 2HG1 VAL A 301     -31.071  32.425   1.166  1.00  0.00           H
ATOM   2322 3HG1 VAL A 301     -31.645  32.600  -0.538  1.00  0.00           H
ATOM   2323 1HG2 VAL A 301     -29.326  34.405   2.209  1.00  0.00           H
ATOM   2324 2HG2 VAL A 301     -30.532  35.566   1.344  1.00  0.00           H
ATOM   2325 3HG2 VAL A 301     -28.821  35.698   1.009  1.00  0.00           H
ATOM   2326  N   ILE A 302     -29.016  31.558  -1.877  1.00  0.00           N
ATOM   2327  CA  ILE A 302     -29.327  30.375  -2.634  1.00  0.00           C
ATOM   2328  C   ILE A 302     -28.504  29.177  -2.304  1.00  0.00           C
ATOM   2329  O   ILE A 302     -28.964  28.047  -2.211  1.00  0.00           O
ATOM   2330  CB  ILE A 302     -29.259  30.599  -4.151  1.00  0.00           C
ATOM   2331  CG1 ILE A 302     -30.247  31.625  -4.662  1.00  0.00           C
ATOM   2332  CG2 ILE A 302     -29.235  29.314  -5.053  1.00  0.00           C
ATOM   2333  CD  ILE A 302     -31.747  31.301  -4.389  1.00  0.00           C
ATOM   2334  HN  ILE A 302     -28.838  32.414  -2.355  1.00  0.00           H
ATOM   2335  HA  ILE A 302     -30.346  30.117  -2.389  1.00  0.00           H
ATOM   2336  HB  ILE A 302     -28.290  31.111  -4.330  1.00  0.00           H
ATOM   2337 1HG1 ILE A 302     -29.932  31.757  -5.720  1.00  0.00           H
ATOM   2338 2HG1 ILE A 302     -30.084  32.650  -4.266  1.00  0.00           H
ATOM   2339 1HG2 ILE A 302     -28.286  28.737  -5.063  1.00  0.00           H
ATOM   2340 2HG2 ILE A 302     -29.448  29.501  -6.127  1.00  0.00           H
ATOM   2341 3HG2 ILE A 302     -29.969  28.582  -4.655  1.00  0.00           H
ATOM   2342  HD1 ILE A 302     -32.075  30.327  -4.812  1.00  0.00           H
ATOM   2343  HD2 ILE A 302     -32.436  32.092  -4.755  1.00  0.00           H
ATOM   2344  HD3 ILE A 302     -31.806  31.295  -3.280  1.00  0.00           H
ATOM   2345  N   LEU A 303     -27.209  29.427  -2.075  1.00  0.00           N
ATOM   2346  CA  LEU A 303     -26.346  28.513  -1.453  1.00  0.00           C
ATOM   2347  C   LEU A 303     -26.772  28.056  -0.039  1.00  0.00           C
ATOM   2348  O   LEU A 303     -26.818  26.894   0.217  1.00  0.00           O
ATOM   2349  CB  LEU A 303     -24.851  29.037  -1.494  1.00  0.00           C
ATOM   2350  CG  LEU A 303     -23.770  28.055  -1.273  1.00  0.00           C
ATOM   2351  CD1 LEU A 303     -23.806  26.909  -2.288  1.00  0.00           C
ATOM   2352  CD2 LEU A 303     -22.382  28.776  -1.276  1.00  0.00           C
ATOM   2353  HN  LEU A 303     -26.922  30.343  -2.343  1.00  0.00           H
ATOM   2354  HA  LEU A 303     -26.383  27.586  -2.006  1.00  0.00           H
ATOM   2355  HB1 LEU A 303     -24.763  29.906  -0.808  1.00  0.00           H
ATOM   2356  HB2 LEU A 303     -24.710  29.517  -2.487  1.00  0.00           H
ATOM   2357  HG  LEU A 303     -23.951  27.579  -0.286  1.00  0.00           H
ATOM   2358 1HD1 LEU A 303     -22.959  26.226  -2.065  1.00  0.00           H
ATOM   2359 2HD1 LEU A 303     -23.640  27.339  -3.299  1.00  0.00           H
ATOM   2360 3HD1 LEU A 303     -24.760  26.370  -2.100  1.00  0.00           H
ATOM   2361 1HD2 LEU A 303     -21.618  28.044  -0.937  1.00  0.00           H
ATOM   2362 2HD2 LEU A 303     -22.439  29.632  -0.570  1.00  0.00           H
ATOM   2363 3HD2 LEU A 303     -21.950  29.128  -2.236  1.00  0.00           H
ATOM   2364  N   THR A 304     -27.150  28.969   0.867  1.00  0.00           N
ATOM   2365  CA  THR A 304     -27.732  28.444   2.131  1.00  0.00           C
ATOM   2366  C   THR A 304     -28.996  27.612   1.924  1.00  0.00           C
ATOM   2367  O   THR A 304     -29.187  26.609   2.619  1.00  0.00           O
ATOM   2368  CB  THR A 304     -28.033  29.514   3.216  1.00  0.00           C
ATOM   2369  CG2 THR A 304     -26.779  30.410   3.411  1.00  0.00           C
ATOM   2370  OG1 THR A 304     -29.100  30.416   2.853  1.00  0.00           O
ATOM   2371  HN  THR A 304     -27.188  29.961   0.771  1.00  0.00           H
ATOM   2372  HA  THR A 304     -27.009  27.747   2.528  1.00  0.00           H
ATOM   2373  HB  THR A 304     -28.422  28.986   4.113  1.00  0.00           H
ATOM   2374  HG1 THR A 304     -28.988  30.485   1.902  1.00  0.00           H
ATOM   2375 1HG2 THR A 304     -25.844  29.841   3.601  1.00  0.00           H
ATOM   2376 2HG2 THR A 304     -27.005  31.142   4.215  1.00  0.00           H
ATOM   2377 3HG2 THR A 304     -26.637  31.109   2.559  1.00  0.00           H
ATOM   2378  N   ILE A 305     -29.954  27.993   1.044  1.00  0.00           N
ATOM   2379  CA  ILE A 305     -31.182  27.318   0.675  1.00  0.00           C
ATOM   2380  C   ILE A 305     -30.840  25.992   0.152  1.00  0.00           C
ATOM   2381  O   ILE A 305     -31.261  24.984   0.721  1.00  0.00           O
ATOM   2382  CB  ILE A 305     -32.083  28.075  -0.258  1.00  0.00           C
ATOM   2383  CG1 ILE A 305     -32.645  29.354   0.428  1.00  0.00           C
ATOM   2384  CG2 ILE A 305     -33.127  27.127  -0.848  1.00  0.00           C
ATOM   2385  CD  ILE A 305     -33.250  30.335  -0.570  1.00  0.00           C
ATOM   2386  HN  ILE A 305     -29.799  28.911   0.686  1.00  0.00           H
ATOM   2387  HA  ILE A 305     -31.669  27.065   1.605  1.00  0.00           H
ATOM   2388  HB  ILE A 305     -31.408  28.439  -1.063  1.00  0.00           H
ATOM   2389 1HG1 ILE A 305     -31.773  29.861   0.894  1.00  0.00           H
ATOM   2390 2HG1 ILE A 305     -33.304  29.053   1.270  1.00  0.00           H
ATOM   2391 1HG2 ILE A 305     -32.685  26.276  -1.409  1.00  0.00           H
ATOM   2392 2HG2 ILE A 305     -33.715  27.685  -1.607  1.00  0.00           H
ATOM   2393 3HG2 ILE A 305     -33.703  26.606  -0.053  1.00  0.00           H
ATOM   2394  HD1 ILE A 305     -34.135  29.894  -1.077  1.00  0.00           H
ATOM   2395  HD2 ILE A 305     -32.538  30.693  -1.345  1.00  0.00           H
ATOM   2396  HD3 ILE A 305     -33.618  31.241  -0.042  1.00  0.00           H
ATOM   2397  N   THR A 306     -29.968  25.868  -0.835  1.00  0.00           N
ATOM   2398  CA  THR A 306     -29.473  24.579  -1.309  1.00  0.00           C
ATOM   2399  C   THR A 306     -28.809  23.762  -0.267  1.00  0.00           C
ATOM   2400  O   THR A 306     -29.057  22.545  -0.295  1.00  0.00           O
ATOM   2401  CB  THR A 306     -28.364  24.956  -2.282  1.00  0.00           C
ATOM   2402  CG2 THR A 306     -27.445  23.789  -2.853  1.00  0.00           C
ATOM   2403  OG1 THR A 306     -28.949  25.651  -3.425  1.00  0.00           O
ATOM   2404  HN  THR A 306     -29.468  26.661  -1.174  1.00  0.00           H
ATOM   2405  HA  THR A 306     -30.256  24.020  -1.799  1.00  0.00           H
ATOM   2406  HB  THR A 306     -27.715  25.742  -1.843  1.00  0.00           H
ATOM   2407  HG1 THR A 306     -29.199  26.501  -3.055  1.00  0.00           H
ATOM   2408 1HG2 THR A 306     -26.775  24.208  -3.634  1.00  0.00           H
ATOM   2409 2HG2 THR A 306     -28.000  22.986  -3.384  1.00  0.00           H
ATOM   2410 3HG2 THR A 306     -26.801  23.426  -2.025  1.00  0.00           H
ATOM   2411  N   TRP A 307     -28.056  24.347   0.650  1.00  0.00           N
ATOM   2412  CA  TRP A 307     -27.545  23.582   1.752  1.00  0.00           C
ATOM   2413  C   TRP A 307     -28.692  22.959   2.562  1.00  0.00           C
ATOM   2414  O   TRP A 307     -28.701  21.778   2.917  1.00  0.00           O
ATOM   2415  CB  TRP A 307     -26.707  24.500   2.673  1.00  0.00           C
ATOM   2416  CG  TRP A 307     -26.352  24.044   4.091  1.00  0.00           C
ATOM   2417  CD1 TRP A 307     -26.964  24.465   5.270  1.00  0.00           C
ATOM   2418  CD2 TRP A 307     -25.548  22.933   4.478  1.00  0.00           C
ATOM   2419  CE2 TRP A 307     -25.689  22.693   5.867  1.00  0.00           C
ATOM   2420  CE3 TRP A 307     -24.600  22.213   3.782  1.00  0.00           C
ATOM   2421  NE1 TRP A 307     -26.499  23.724   6.353  1.00  0.00           N
ATOM   2422  CZ2 TRP A 307     -25.106  21.578   6.471  1.00  0.00           C
ATOM   2423  CZ3 TRP A 307     -24.056  21.062   4.419  1.00  0.00           C
ATOM   2424  CH2 TRP A 307     -24.422  20.726   5.702  1.00  0.00           C
ATOM   2425  HN  TRP A 307     -27.748  25.296   0.647  1.00  0.00           H
ATOM   2426  HA  TRP A 307     -26.951  22.789   1.322  1.00  0.00           H
ATOM   2427  HB1 TRP A 307     -27.267  25.451   2.803  1.00  0.00           H
ATOM   2428  HB2 TRP A 307     -25.791  24.638   2.059  1.00  0.00           H
ATOM   2429  HD1 TRP A 307     -27.827  25.114   5.282  1.00  0.00           H
ATOM   2430  HE1 TRP A 307     -26.420  24.142   7.231  1.00  0.00           H
ATOM   2431  HE3 TRP A 307     -24.411  22.428   2.740  1.00  0.00           H
ATOM   2432  HZ2 TRP A 307     -25.281  21.387   7.520  1.00  0.00           H
ATOM   2433  HZ3 TRP A 307     -23.418  20.427   3.825  1.00  0.00           H
ATOM   2434  HH2 TRP A 307     -24.064  19.795   6.116  1.00  0.00           H
ATOM   2435  N   PHE A 308     -29.673  23.796   2.960  1.00  0.00           N
ATOM   2436  CA  PHE A 308     -30.816  23.408   3.805  1.00  0.00           C
ATOM   2437  C   PHE A 308     -31.612  22.241   3.277  1.00  0.00           C
ATOM   2438  O   PHE A 308     -31.794  21.245   4.014  1.00  0.00           O
ATOM   2439  CB  PHE A 308     -31.534  24.715   4.177  1.00  0.00           C
ATOM   2440  CG  PHE A 308     -32.865  24.510   4.780  1.00  0.00           C
ATOM   2441  CD1 PHE A 308     -34.045  24.679   4.011  1.00  0.00           C
ATOM   2442  CD2 PHE A 308     -33.047  23.970   6.062  1.00  0.00           C
ATOM   2443  CE1 PHE A 308     -35.321  24.498   4.554  1.00  0.00           C
ATOM   2444  CE2 PHE A 308     -34.288  23.795   6.676  1.00  0.00           C
ATOM   2445  CZ  PHE A 308     -35.422  24.032   5.888  1.00  0.00           C
ATOM   2446  HN  PHE A 308     -29.471  24.759   2.798  1.00  0.00           H
ATOM   2447  HA  PHE A 308     -30.430  23.066   4.753  1.00  0.00           H
ATOM   2448  HB1 PHE A 308     -31.626  25.330   3.256  1.00  0.00           H
ATOM   2449  HB2 PHE A 308     -30.914  25.318   4.872  1.00  0.00           H
ATOM   2450  HD1 PHE A 308     -33.962  24.928   2.963  1.00  0.00           H
ATOM   2451  HD2 PHE A 308     -32.162  23.693   6.614  1.00  0.00           H
ATOM   2452  HE1 PHE A 308     -36.217  24.567   3.955  1.00  0.00           H
ATOM   2453  HE2 PHE A 308     -34.344  23.545   7.725  1.00  0.00           H
ATOM   2454  HZ  PHE A 308     -36.412  24.049   6.321  1.00  0.00           H
ATOM   2455  N   LEU A 309     -32.007  22.282   2.030  1.00  0.00           N
ATOM   2456  CA  LEU A 309     -32.571  21.185   1.230  1.00  0.00           C
ATOM   2457  C   LEU A 309     -31.670  19.950   1.055  1.00  0.00           C
ATOM   2458  O   LEU A 309     -32.048  18.811   1.383  1.00  0.00           O
ATOM   2459  CB  LEU A 309     -32.882  21.796  -0.089  1.00  0.00           C
ATOM   2460  CG  LEU A 309     -33.923  22.966  -0.105  1.00  0.00           C
ATOM   2461  CD1 LEU A 309     -33.861  23.472  -1.559  1.00  0.00           C
ATOM   2462  CD2 LEU A 309     -35.329  22.497   0.344  1.00  0.00           C
ATOM   2463  HN  LEU A 309     -31.746  23.117   1.551  1.00  0.00           H
ATOM   2464  HA  LEU A 309     -33.473  20.816   1.695  1.00  0.00           H
ATOM   2465  HB1 LEU A 309     -33.084  21.004  -0.843  1.00  0.00           H
ATOM   2466  HB2 LEU A 309     -31.933  22.222  -0.480  1.00  0.00           H
ATOM   2467  HG  LEU A 309     -33.566  23.775   0.567  1.00  0.00           H
ATOM   2468 1HD1 LEU A 309     -32.790  23.540  -1.845  1.00  0.00           H
ATOM   2469 2HD1 LEU A 309     -34.342  24.473  -1.606  1.00  0.00           H
ATOM   2470 3HD1 LEU A 309     -34.419  22.733  -2.172  1.00  0.00           H
ATOM   2471 1HD2 LEU A 309     -35.639  21.637  -0.287  1.00  0.00           H
ATOM   2472 2HD2 LEU A 309     -36.078  23.288   0.125  1.00  0.00           H
ATOM   2473 3HD2 LEU A 309     -35.387  22.275   1.431  1.00  0.00           H
ATOM   2474  N   ALA A 310     -30.350  20.130   0.808  1.00  0.00           N
ATOM   2475  CA  ALA A 310     -29.423  19.009   0.816  1.00  0.00           C
ATOM   2476  C   ALA A 310     -29.345  18.197   2.146  1.00  0.00           C
ATOM   2477  O   ALA A 310     -29.392  16.912   2.172  1.00  0.00           O
ATOM   2478  CB  ALA A 310     -28.053  19.534   0.358  1.00  0.00           C
ATOM   2479  HN  ALA A 310     -29.931  21.032   0.747  1.00  0.00           H
ATOM   2480  HA  ALA A 310     -29.779  18.365   0.025  1.00  0.00           H
ATOM   2481  HB1 ALA A 310     -28.177  19.757  -0.723  1.00  0.00           H
ATOM   2482  HB2 ALA A 310     -27.266  18.764   0.514  1.00  0.00           H
ATOM   2483  HB3 ALA A 310     -27.642  20.464   0.805  1.00  0.00           H
ATOM   2484  N   ALA A 311     -29.275  18.899   3.274  1.00  0.00           N
ATOM   2485  CA  ALA A 311     -29.246  18.345   4.581  1.00  0.00           C
ATOM   2486  C   ALA A 311     -30.535  17.662   5.032  1.00  0.00           C
ATOM   2487  O   ALA A 311     -30.540  16.618   5.650  1.00  0.00           O
ATOM   2488  CB  ALA A 311     -28.979  19.551   5.544  1.00  0.00           C
ATOM   2489  HN  ALA A 311     -29.166  19.883   3.152  1.00  0.00           H
ATOM   2490  HA  ALA A 311     -28.493  17.571   4.614  1.00  0.00           H
ATOM   2491  HB1 ALA A 311     -28.068  20.031   5.127  1.00  0.00           H
ATOM   2492  HB2 ALA A 311     -28.793  19.140   6.559  1.00  0.00           H
ATOM   2493  HB3 ALA A 311     -29.874  20.204   5.461  1.00  0.00           H
ATOM   2494  N   GLY A 312     -31.651  18.199   4.588  1.00  0.00           N
ATOM   2495  CA  GLY A 312     -33.059  17.744   4.858  1.00  0.00           C
ATOM   2496  C   GLY A 312     -33.362  16.406   4.197  1.00  0.00           C
ATOM   2497  O   GLY A 312     -34.163  15.576   4.724  1.00  0.00           O
ATOM   2498  HN  GLY A 312     -31.606  19.073   4.113  1.00  0.00           H
ATOM   2499  HA1 GLY A 312     -33.770  18.438   4.436  1.00  0.00           H
ATOM   2500  HA2 GLY A 312     -33.196  17.586   5.918  1.00  0.00           H
ATOM   2501  N   ARG A 313     -32.698  16.217   3.036  1.00  0.00           N
ATOM   2502  CA  ARG A 313     -32.863  15.030   2.194  1.00  0.00           C
ATOM   2503  C   ARG A 313     -31.672  14.102   2.347  1.00  0.00           C
ATOM   2504  O   ARG A 313     -31.475  13.206   1.502  1.00  0.00           O
ATOM   2505  CB  ARG A 313     -33.126  15.571   0.753  1.00  0.00           C
ATOM   2506  CG  ARG A 313     -34.317  16.450   0.566  1.00  0.00           C
ATOM   2507  CD  ARG A 313     -35.669  15.831   0.991  1.00  0.00           C
ATOM   2508  NE  ARG A 313     -35.918  14.592   0.282  1.00  0.00           N
ATOM   2509  CZ  ARG A 313     -36.970  14.368  -0.461  1.00  0.00           C
ATOM   2510  NH1 ARG A 313     -37.953  15.221  -0.748  1.00  0.00           N
ATOM   2511  NH2 ARG A 313     -37.248  13.195  -0.992  1.00  0.00           N
ATOM   2512  HN  ARG A 313     -32.057  16.859   2.621  1.00  0.00           H
ATOM   2513  HA  ARG A 313     -33.727  14.447   2.474  1.00  0.00           H
ATOM   2514  HB1 ARG A 313     -33.064  14.739   0.020  1.00  0.00           H
ATOM   2515  HB2 ARG A 313     -32.189  16.104   0.479  1.00  0.00           H
ATOM   2516  HG1 ARG A 313     -34.288  16.752  -0.502  1.00  0.00           H
ATOM   2517  HG2 ARG A 313     -34.183  17.452   1.030  1.00  0.00           H
ATOM   2518  HD1 ARG A 313     -36.484  16.563   0.801  1.00  0.00           H
ATOM   2519  HD2 ARG A 313     -35.751  15.652   2.084  1.00  0.00           H
ATOM   2520  HE  ARG A 313     -35.369  13.774   0.453  1.00  0.00           H
ATOM   2521 1HH1 ARG A 313     -38.740  14.946  -1.301  1.00  0.00           H
ATOM   2522 2HH1 ARG A 313     -38.077  16.111  -0.312  1.00  0.00           H
ATOM   2523 1HH2 ARG A 313     -36.509  12.531  -0.876  1.00  0.00           H
ATOM   2524 2HH2 ARG A 313     -38.042  13.174  -1.600  1.00  0.00           H
ATOM   2525  N   LYS A 314     -30.903  14.240   3.462  1.00  0.00           N
ATOM   2526  CA  LYS A 314     -29.552  13.782   3.722  1.00  0.00           C
ATOM   2527  C   LYS A 314     -28.473  13.314   2.673  1.00  0.00           C
ATOM   2528  O   LYS A 314     -27.957  12.199   2.592  1.00  0.00           O
ATOM   2529  CB  LYS A 314     -29.565  13.004   5.051  1.00  0.00           C
ATOM   2530  CG  LYS A 314     -30.559  11.807   5.118  1.00  0.00           C
ATOM   2531  CD  LYS A 314     -30.328  10.670   4.225  1.00  0.00           C
ATOM   2532  CE  LYS A 314     -31.281   9.492   4.557  1.00  0.00           C
ATOM   2533  NZ  LYS A 314     -32.638   9.738   4.051  1.00  0.00           N
ATOM   2534  HN  LYS A 314     -31.193  14.822   4.219  1.00  0.00           H
ATOM   2535  HA  LYS A 314     -29.143  14.738   4.016  1.00  0.00           H
ATOM   2536  HB1 LYS A 314     -29.827  13.816   5.762  1.00  0.00           H
ATOM   2537  HB2 LYS A 314     -28.499  12.760   5.253  1.00  0.00           H
ATOM   2538  HG1 LYS A 314     -31.577  12.239   5.015  1.00  0.00           H
ATOM   2539  HG2 LYS A 314     -30.580  11.474   6.178  1.00  0.00           H
ATOM   2540  HD1 LYS A 314     -29.287  10.303   4.351  1.00  0.00           H
ATOM   2541  HD2 LYS A 314     -30.484  10.899   3.149  1.00  0.00           H
ATOM   2542  HE1 LYS A 314     -31.419   9.390   5.655  1.00  0.00           H
ATOM   2543  HE2 LYS A 314     -31.023   8.493   4.144  1.00  0.00           H
ATOM   2544  HZ1 LYS A 314     -32.633   9.967   3.037  1.00  0.00           H
ATOM   2545  HZ2 LYS A 314     -33.012  10.598   4.501  1.00  0.00           H
ATOM   2546  HZ3 LYS A 314     -33.330   9.020   4.347  1.00  0.00           H
ATOM   2547  N   TRP A 315     -27.989  14.375   1.989  1.00  0.00           N
ATOM   2548  CA  TRP A 315     -27.084  14.316   0.810  1.00  0.00           C
ATOM   2549  C   TRP A 315     -27.808  14.312  -0.601  1.00  0.00           C
ATOM   2550  O   TRP A 315     -27.189  14.685  -1.587  1.00  0.00           O
ATOM   2551  CB  TRP A 315     -25.870  13.319   0.885  1.00  0.00           C
ATOM   2552  CG  TRP A 315     -24.847  13.231  -0.234  1.00  0.00           C
ATOM   2553  CD1 TRP A 315     -24.818  12.371  -1.266  1.00  0.00           C
ATOM   2554  CD2 TRP A 315     -23.889  14.268  -0.497  1.00  0.00           C
ATOM   2555  CE2 TRP A 315     -23.162  13.831  -1.642  1.00  0.00           C
ATOM   2556  CE3 TRP A 315     -23.626  15.509   0.065  1.00  0.00           C
ATOM   2557  NE1 TRP A 315     -23.747  12.701  -2.039  1.00  0.00           N
ATOM   2558  CZ2 TRP A 315     -22.221  14.644  -2.254  1.00  0.00           C
ATOM   2559  CZ3 TRP A 315     -22.678  16.309  -0.558  1.00  0.00           C
ATOM   2560  CH2 TRP A 315     -21.986  15.883  -1.635  1.00  0.00           C
ATOM   2561  HN  TRP A 315     -28.278  15.292   2.252  1.00  0.00           H
ATOM   2562  HA  TRP A 315     -26.582  15.267   0.710  1.00  0.00           H
ATOM   2563  HB1 TRP A 315     -26.337  12.316   0.981  1.00  0.00           H
ATOM   2564  HB2 TRP A 315     -25.287  13.538   1.805  1.00  0.00           H
ATOM   2565  HD1 TRP A 315     -25.467  11.508  -1.304  1.00  0.00           H
ATOM   2566  HE1 TRP A 315     -23.783  12.593  -3.007  1.00  0.00           H
ATOM   2567  HE3 TRP A 315     -24.188  15.871   0.913  1.00  0.00           H
ATOM   2568  HZ2 TRP A 315     -21.711  14.441  -3.185  1.00  0.00           H
ATOM   2569  HZ3 TRP A 315     -22.479  17.277  -0.124  1.00  0.00           H
ATOM   2570  HH2 TRP A 315     -21.227  16.510  -2.077  1.00  0.00           H
ATOM   2571  N   SER A 316     -29.082  13.787  -0.661  1.00  0.00           N
ATOM   2572  CA  SER A 316     -29.700  13.798  -1.925  1.00  0.00           C
ATOM   2573  C   SER A 316     -30.111  15.166  -2.390  1.00  0.00           C
ATOM   2574  O   SER A 316     -30.856  15.887  -1.731  1.00  0.00           O
ATOM   2575  CB  SER A 316     -30.971  12.811  -1.956  1.00  0.00           C
ATOM   2576  OG  SER A 316     -31.731  12.926  -3.140  1.00  0.00           O
ATOM   2577  HN  SER A 316     -29.682  13.533   0.093  1.00  0.00           H
ATOM   2578  HA  SER A 316     -29.036  13.369  -2.660  1.00  0.00           H
ATOM   2579  HB1 SER A 316     -31.614  13.160  -1.119  1.00  0.00           H
ATOM   2580  HB2 SER A 316     -30.664  11.754  -1.807  1.00  0.00           H
ATOM   2581  HG1 SER A 316     -31.327  12.301  -3.747  1.00  0.00           H
ATOM   2582  N   CYS A 317     -29.464  15.635  -3.483  1.00  0.00           N
ATOM   2583  CA  CYS A 317     -29.623  16.969  -4.005  1.00  0.00           C
ATOM   2584  C   CYS A 317     -30.656  17.087  -5.129  1.00  0.00           C
ATOM   2585  O   CYS A 317     -30.919  18.089  -5.782  1.00  0.00           O
ATOM   2586  CB  CYS A 317     -28.282  17.654  -4.401  1.00  0.00           C
ATOM   2587  SG  CYS A 317     -27.273  18.044  -2.888  1.00  0.00           S
ATOM   2588  HN  CYS A 317     -28.759  15.064  -3.895  1.00  0.00           H
ATOM   2589  HA  CYS A 317     -29.919  17.568  -3.156  1.00  0.00           H
ATOM   2590  HB1 CYS A 317     -28.391  18.581  -5.004  1.00  0.00           H
ATOM   2591  HB2 CYS A 317     -27.768  16.976  -5.117  1.00  0.00           H
ATOM   2592  HG1 CYS A 317     -27.362  16.769  -2.539  1.00  0.00           H
ATOM   2593  N   GLU A 318     -31.367  15.961  -5.374  1.00  0.00           N
ATOM   2594  CA  GLU A 318     -32.223  15.738  -6.500  1.00  0.00           C
ATOM   2595  C   GLU A 318     -33.474  16.580  -6.332  1.00  0.00           C
ATOM   2596  O   GLU A 318     -33.940  17.147  -7.316  1.00  0.00           O
ATOM   2597  CB  GLU A 318     -32.689  14.238  -6.536  1.00  0.00           C
ATOM   2598  CG  GLU A 318     -31.504  13.267  -6.614  1.00  0.00           C
ATOM   2599  CD  GLU A 318     -31.712  11.830  -6.021  1.00  0.00           C
ATOM   2600  OE1 GLU A 318     -32.695  11.169  -6.457  1.00  0.00           O
ATOM   2601  OE2 GLU A 318     -30.938  11.405  -5.123  1.00  0.00           O
ATOM   2602  HN  GLU A 318     -31.217  15.095  -4.902  1.00  0.00           H
ATOM   2603  HA  GLU A 318     -31.701  16.061  -7.389  1.00  0.00           H
ATOM   2604  HB1 GLU A 318     -33.385  14.020  -7.373  1.00  0.00           H
ATOM   2605  HB2 GLU A 318     -33.311  14.031  -5.639  1.00  0.00           H
ATOM   2606  HG1 GLU A 318     -30.635  13.712  -6.084  1.00  0.00           H
ATOM   2607  HG2 GLU A 318     -31.164  13.163  -7.667  1.00  0.00           H
ATOM   2608  N   ALA A 319     -33.938  16.874  -5.124  1.00  0.00           N
ATOM   2609  CA  ALA A 319     -34.922  17.973  -4.898  1.00  0.00           C
ATOM   2610  C   ALA A 319     -34.461  19.398  -5.394  1.00  0.00           C
ATOM   2611  O   ALA A 319     -35.265  20.214  -5.874  1.00  0.00           O
ATOM   2612  CB  ALA A 319     -35.263  18.099  -3.490  1.00  0.00           C
ATOM   2613  HN  ALA A 319     -33.649  16.271  -4.385  1.00  0.00           H
ATOM   2614  HA  ALA A 319     -35.846  17.776  -5.422  1.00  0.00           H
ATOM   2615  HB1 ALA A 319     -34.373  18.439  -2.918  1.00  0.00           H
ATOM   2616  HB2 ALA A 319     -35.547  17.119  -3.051  1.00  0.00           H
ATOM   2617  HB3 ALA A 319     -36.012  18.899  -3.309  1.00  0.00           H
ATOM   2618  N   ILE A 320     -33.174  19.777  -5.231  1.00  0.00           N
ATOM   2619  CA  ILE A 320     -32.514  21.002  -5.619  1.00  0.00           C
ATOM   2620  C   ILE A 320     -32.458  21.199  -7.082  1.00  0.00           C
ATOM   2621  O   ILE A 320     -32.589  22.320  -7.648  1.00  0.00           O
ATOM   2622  CB  ILE A 320     -31.219  21.208  -4.922  1.00  0.00           C
ATOM   2623  CG1 ILE A 320     -31.191  20.644  -3.463  1.00  0.00           C
ATOM   2624  CG2 ILE A 320     -30.857  22.713  -4.975  1.00  0.00           C
ATOM   2625  CD  ILE A 320     -29.816  20.782  -2.857  1.00  0.00           C
ATOM   2626  HN  ILE A 320     -32.657  19.060  -4.768  1.00  0.00           H
ATOM   2627  HA  ILE A 320     -33.048  21.806  -5.135  1.00  0.00           H
ATOM   2628  HB  ILE A 320     -30.345  20.789  -5.465  1.00  0.00           H
ATOM   2629 1HG1 ILE A 320     -31.424  19.558  -3.499  1.00  0.00           H
ATOM   2630 2HG1 ILE A 320     -31.982  21.144  -2.864  1.00  0.00           H
ATOM   2631 1HG2 ILE A 320     -31.434  23.349  -4.270  1.00  0.00           H
ATOM   2632 2HG2 ILE A 320     -31.082  23.130  -5.980  1.00  0.00           H
ATOM   2633 3HG2 ILE A 320     -29.793  22.893  -4.714  1.00  0.00           H
ATOM   2634  HD1 ILE A 320     -29.895  20.136  -1.957  1.00  0.00           H
ATOM   2635  HD2 ILE A 320     -29.555  21.793  -2.477  1.00  0.00           H
ATOM   2636  HD3 ILE A 320     -29.025  20.447  -3.561  1.00  0.00           H
ATOM   2637  N   GLU A 321     -32.254  20.116  -7.845  1.00  0.00           N
ATOM   2638  CA  GLU A 321     -32.333  20.194  -9.245  1.00  0.00           C
ATOM   2639  C   GLU A 321     -33.735  20.540  -9.756  1.00  0.00           C
ATOM   2640  O   GLU A 321     -33.902  21.228 -10.734  1.00  0.00           O
ATOM   2641  CB  GLU A 321     -31.851  18.875  -9.822  1.00  0.00           C
ATOM   2642  CG  GLU A 321     -30.379  18.557  -9.509  1.00  0.00           C
ATOM   2643  CD  GLU A 321     -29.930  17.363 -10.318  1.00  0.00           C
ATOM   2644  OE1 GLU A 321     -30.668  16.364 -10.374  1.00  0.00           O
ATOM   2645  OE2 GLU A 321     -28.794  17.448 -10.867  1.00  0.00           O
ATOM   2646  HN  GLU A 321     -32.214  19.193  -7.474  1.00  0.00           H
ATOM   2647  HA  GLU A 321     -31.663  20.976  -9.573  1.00  0.00           H
ATOM   2648  HB1 GLU A 321     -32.038  18.990 -10.911  1.00  0.00           H
ATOM   2649  HB2 GLU A 321     -32.487  18.045  -9.445  1.00  0.00           H
ATOM   2650  HG1 GLU A 321     -30.295  18.205  -8.458  1.00  0.00           H
ATOM   2651  HG2 GLU A 321     -29.800  19.500  -9.608  1.00  0.00           H
ATOM   2652  N   GLN A 322     -34.735  19.914  -9.130  1.00  0.00           N
ATOM   2653  CA  GLN A 322     -36.175  20.187  -9.371  1.00  0.00           C
ATOM   2654  C   GLN A 322     -36.731  21.634  -9.259  1.00  0.00           C
ATOM   2655  O   GLN A 322     -37.623  21.977 -10.005  1.00  0.00           O
ATOM   2656  CB  GLN A 322     -37.125  19.241  -8.580  1.00  0.00           C
ATOM   2657  CG  GLN A 322     -36.905  17.715  -8.801  1.00  0.00           C
ATOM   2658  CD  GLN A 322     -36.529  17.194 -10.245  1.00  0.00           C
ATOM   2659  NE2 GLN A 322     -37.464  16.666 -11.039  1.00  0.00           N
ATOM   2660  OE1 GLN A 322     -35.342  17.174 -10.618  1.00  0.00           O
ATOM   2661  HN  GLN A 322     -34.549  19.293  -8.373  1.00  0.00           H
ATOM   2662  HA  GLN A 322     -36.358  19.833 -10.375  1.00  0.00           H
ATOM   2663  HB1 GLN A 322     -38.191  19.394  -8.850  1.00  0.00           H
ATOM   2664  HB2 GLN A 322     -36.976  19.437  -7.496  1.00  0.00           H
ATOM   2665  HG1 GLN A 322     -37.840  17.212  -8.470  1.00  0.00           H
ATOM   2666  HG2 GLN A 322     -36.069  17.254  -8.233  1.00  0.00           H
ATOM   2667 1HE2 GLN A 322     -37.217  16.623 -12.008  1.00  0.00           H
ATOM   2668 2HE2 GLN A 322     -38.385  16.522 -10.680  1.00  0.00           H
ATOM   2669  N   LYS A 323     -36.163  22.328  -8.251  1.00  0.00           N
ATOM   2670  CA  LYS A 323     -36.475  23.697  -7.924  1.00  0.00           C
ATOM   2671  C   LYS A 323     -35.679  24.765  -8.724  1.00  0.00           C
ATOM   2672  O   LYS A 323     -35.977  25.962  -8.726  1.00  0.00           O
ATOM   2673  CB  LYS A 323     -36.286  23.888  -6.374  1.00  0.00           C
ATOM   2674  CG  LYS A 323     -37.141  23.094  -5.435  1.00  0.00           C
ATOM   2675  CD  LYS A 323     -38.444  22.561  -6.027  1.00  0.00           C
ATOM   2676  CE  LYS A 323     -39.258  21.844  -4.888  1.00  0.00           C
ATOM   2677  NZ  LYS A 323     -40.666  21.629  -5.367  1.00  0.00           N
ATOM   2678  HN  LYS A 323     -35.421  21.865  -7.772  1.00  0.00           H
ATOM   2679  HA  LYS A 323     -37.530  23.876  -8.078  1.00  0.00           H
ATOM   2680  HB1 LYS A 323     -36.492  24.973  -6.255  1.00  0.00           H
ATOM   2681  HB2 LYS A 323     -35.212  23.745  -6.127  1.00  0.00           H
ATOM   2682  HG1 LYS A 323     -37.352  23.678  -4.514  1.00  0.00           H
ATOM   2683  HG2 LYS A 323     -36.540  22.251  -5.034  1.00  0.00           H
ATOM   2684  HD1 LYS A 323     -38.392  21.853  -6.881  1.00  0.00           H
ATOM   2685  HD2 LYS A 323     -39.124  23.341  -6.430  1.00  0.00           H
ATOM   2686  HE1 LYS A 323     -39.210  22.478  -3.978  1.00  0.00           H
ATOM   2687  HE2 LYS A 323     -38.898  20.804  -4.735  1.00  0.00           H
ATOM   2688  HZ1 LYS A 323     -41.153  22.547  -5.350  1.00  0.00           H
ATOM   2689  HZ2 LYS A 323     -41.221  20.983  -4.771  1.00  0.00           H
ATOM   2690  HZ3 LYS A 323     -40.619  21.119  -6.272  1.00  0.00           H
ATOM   2691  N   ALA A 324     -34.631  24.302  -9.382  1.00  0.00           N
ATOM   2692  CA  ALA A 324     -33.611  25.134 -10.005  1.00  0.00           C
ATOM   2693  C   ALA A 324     -34.080  26.192 -11.016  1.00  0.00           C
ATOM   2694  O   ALA A 324     -33.624  27.311 -10.916  1.00  0.00           O
ATOM   2695  CB  ALA A 324     -32.725  24.161 -10.777  1.00  0.00           C
ATOM   2696  HN  ALA A 324     -34.546  23.318  -9.252  1.00  0.00           H
ATOM   2697  HA  ALA A 324     -33.122  25.641  -9.185  1.00  0.00           H
ATOM   2698  HB1 ALA A 324     -32.365  23.369 -10.086  1.00  0.00           H
ATOM   2699  HB2 ALA A 324     -31.736  24.513 -11.141  1.00  0.00           H
ATOM   2700  HB3 ALA A 324     -33.191  23.648 -11.644  1.00  0.00           H
ATOM   2701  N   VAL A 325     -35.022  25.876 -11.889  1.00  0.00           N
ATOM   2702  CA  VAL A 325     -35.400  26.826 -12.954  1.00  0.00           C
ATOM   2703  C   VAL A 325     -36.171  28.013 -12.356  1.00  0.00           C
ATOM   2704  O   VAL A 325     -36.078  29.170 -12.791  1.00  0.00           O
ATOM   2705  CB  VAL A 325     -36.280  26.132 -14.087  1.00  0.00           C
ATOM   2706  CG1 VAL A 325     -36.394  27.001 -15.338  1.00  0.00           C
ATOM   2707  CG2 VAL A 325     -35.598  24.869 -14.538  1.00  0.00           C
ATOM   2708  HN  VAL A 325     -35.603  25.066 -11.912  1.00  0.00           H
ATOM   2709  HA  VAL A 325     -34.443  27.164 -13.323  1.00  0.00           H
ATOM   2710  HB  VAL A 325     -37.307  25.932 -13.712  1.00  0.00           H
ATOM   2711 1HG1 VAL A 325     -35.321  27.185 -15.560  1.00  0.00           H
ATOM   2712 2HG1 VAL A 325     -36.831  28.012 -15.193  1.00  0.00           H
ATOM   2713 3HG1 VAL A 325     -36.899  26.447 -16.158  1.00  0.00           H
ATOM   2714 1HG2 VAL A 325     -34.522  25.023 -14.761  1.00  0.00           H
ATOM   2715 2HG2 VAL A 325     -36.158  24.559 -15.445  1.00  0.00           H
ATOM   2716 3HG2 VAL A 325     -35.605  24.098 -13.738  1.00  0.00           H
ATOM   2717  N   TRP A 326     -36.895  27.654 -11.230  1.00  0.00           N
ATOM   2718  CA  TRP A 326     -37.545  28.594 -10.344  1.00  0.00           C
ATOM   2719  C   TRP A 326     -36.578  29.403  -9.448  1.00  0.00           C
ATOM   2720  O   TRP A 326     -36.819  30.544  -9.089  1.00  0.00           O
ATOM   2721  CB  TRP A 326     -38.608  27.736  -9.517  1.00  0.00           C
ATOM   2722  CG  TRP A 326     -39.086  28.350  -8.261  1.00  0.00           C
ATOM   2723  CD1 TRP A 326     -38.882  27.822  -7.056  1.00  0.00           C
ATOM   2724  CD2 TRP A 326     -39.823  29.567  -8.057  1.00  0.00           C
ATOM   2725  CE2 TRP A 326     -40.096  29.663  -6.680  1.00  0.00           C
ATOM   2726  CE3 TRP A 326     -40.293  30.541  -8.895  1.00  0.00           C
ATOM   2727  NE1 TRP A 326     -39.542  28.574  -6.085  1.00  0.00           N
ATOM   2728  CZ2 TRP A 326     -40.925  30.639  -6.154  1.00  0.00           C
ATOM   2729  CZ3 TRP A 326     -41.127  31.558  -8.414  1.00  0.00           C
ATOM   2730  CH2 TRP A 326     -41.428  31.573  -7.018  1.00  0.00           C
ATOM   2731  HN  TRP A 326     -36.821  26.730 -10.866  1.00  0.00           H
ATOM   2732  HA  TRP A 326     -38.144  29.339 -10.846  1.00  0.00           H
ATOM   2733  HB1 TRP A 326     -38.077  26.775  -9.339  1.00  0.00           H
ATOM   2734  HB2 TRP A 326     -39.542  27.593 -10.102  1.00  0.00           H
ATOM   2735  HD1 TRP A 326     -38.239  26.959  -6.959  1.00  0.00           H
ATOM   2736  HE1 TRP A 326     -39.514  28.518  -5.111  1.00  0.00           H
ATOM   2737  HE3 TRP A 326     -40.124  30.304  -9.935  1.00  0.00           H
ATOM   2738  HZ2 TRP A 326     -41.042  30.686  -5.081  1.00  0.00           H
ATOM   2739  HZ3 TRP A 326     -41.540  32.300  -9.081  1.00  0.00           H
ATOM   2740  HH2 TRP A 326     -42.084  32.351  -6.659  1.00  0.00           H
ATOM   2741  N   PHE A 327     -35.541  28.758  -8.969  1.00  0.00           N
ATOM   2742  CA  PHE A 327     -34.673  29.412  -8.108  1.00  0.00           C
ATOM   2743  C   PHE A 327     -33.744  30.262  -8.799  1.00  0.00           C
ATOM   2744  O   PHE A 327     -33.423  31.340  -8.263  1.00  0.00           O
ATOM   2745  CB  PHE A 327     -33.814  28.211  -7.470  1.00  0.00           C
ATOM   2746  CG  PHE A 327     -34.354  27.621  -6.234  1.00  0.00           C
ATOM   2747  CD1 PHE A 327     -33.747  26.493  -5.706  1.00  0.00           C
ATOM   2748  CD2 PHE A 327     -35.610  27.934  -5.814  1.00  0.00           C
ATOM   2749  CE1 PHE A 327     -34.199  25.907  -4.535  1.00  0.00           C
ATOM   2750  CE2 PHE A 327     -36.226  27.297  -4.732  1.00  0.00           C
ATOM   2751  CZ  PHE A 327     -35.455  26.306  -4.051  1.00  0.00           C
ATOM   2752  HN  PHE A 327     -35.369  27.803  -9.196  1.00  0.00           H
ATOM   2753  HA  PHE A 327     -35.200  30.019  -7.387  1.00  0.00           H
ATOM   2754  HB1 PHE A 327     -32.789  28.605  -7.300  1.00  0.00           H
ATOM   2755  HB2 PHE A 327     -33.647  27.502  -8.309  1.00  0.00           H
ATOM   2756  HD1 PHE A 327     -32.781  26.136  -6.036  1.00  0.00           H
ATOM   2757  HD2 PHE A 327     -36.164  28.712  -6.318  1.00  0.00           H
ATOM   2758  HE1 PHE A 327     -33.534  25.163  -4.123  1.00  0.00           H
ATOM   2759  HE2 PHE A 327     -37.106  27.618  -4.193  1.00  0.00           H
ATOM   2760  HZ  PHE A 327     -35.857  26.018  -3.091  1.00  0.00           H
HETATM 2761  N   HSD A 328     -33.209  29.995 -10.048  1.00  0.00           N
HETATM 2762  CA  HSD A 328     -32.466  30.937 -10.800  1.00  0.00           C
HETATM 2763  C   HSD A 328     -33.193  32.082 -11.421  1.00  0.00           C
HETATM 2764  O   HSD A 328     -32.732  33.227 -11.408  1.00  0.00           O
HETATM 2765  CB  HSD A 328     -31.745  30.128 -11.837  1.00  0.00           C
HETATM 2766  CG  HSD A 328     -30.765  29.158 -11.237  1.00  0.00           C
HETATM 2767  CD2 HSD A 328     -30.248  29.131  -9.992  1.00  0.00           C
HETATM 2768  ND1 HSD A 328     -30.328  28.047 -11.846  1.00  0.00           N
HETATM 2769  CE1 HSD A 328     -29.478  27.436 -10.961  1.00  0.00           C
HETATM 2770  NE2 HSD A 328     -29.446  28.031  -9.786  1.00  0.00           N
HETATM 2771  HN  HSD A 328     -33.152  29.064 -10.399  1.00  0.00           H
HETATM 2772  HA  HSD A 328     -31.709  31.432 -10.211  1.00  0.00           H
HETATM 2773  HB1 HSD A 328     -31.183  30.860 -12.455  1.00  0.00           H
HETATM 2774  HB2 HSD A 328     -32.376  29.491 -12.494  1.00  0.00           H
HETATM 2775  HD1 HSD A 328     -30.535  27.788 -12.789  1.00  0.00           H
HETATM 2776  HD2 HSD A 328     -30.366  29.860  -9.201  1.00  0.00           H
HETATM 2777  HE1 HSD A 328     -28.981  26.483 -11.143  1.00  0.00           H
ATOM   2778  N   ALA A 329     -34.517  31.850 -11.836  1.00  0.00           N
ATOM   2779  CA  ALA A 329     -35.411  32.967 -12.220  1.00  0.00           C
ATOM   2780  C   ALA A 329     -35.538  33.965 -11.090  1.00  0.00           C
ATOM   2781  O   ALA A 329     -35.373  35.167 -11.157  1.00  0.00           O
ATOM   2782  CB  ALA A 329     -36.763  32.313 -12.492  1.00  0.00           C
ATOM   2783  HN  ALA A 329     -34.986  30.973 -11.755  1.00  0.00           H
ATOM   2784  HA  ALA A 329     -35.089  33.409 -13.152  1.00  0.00           H
ATOM   2785  HB1 ALA A 329     -36.642  31.538 -13.280  1.00  0.00           H
ATOM   2786  HB2 ALA A 329     -37.518  33.037 -12.862  1.00  0.00           H
ATOM   2787  HB3 ALA A 329     -37.243  31.968 -11.551  1.00  0.00           H
ATOM   2788  N   VAL A 330     -35.898  33.384  -9.924  1.00  0.00           N
ATOM   2789  CA  VAL A 330     -36.051  34.189  -8.692  1.00  0.00           C
ATOM   2790  C   VAL A 330     -34.755  34.861  -8.290  1.00  0.00           C
ATOM   2791  O   VAL A 330     -34.796  36.055  -7.940  1.00  0.00           O
ATOM   2792  CB  VAL A 330     -36.710  33.320  -7.571  1.00  0.00           C
ATOM   2793  CG1 VAL A 330     -36.459  33.902  -6.189  1.00  0.00           C
ATOM   2794  CG2 VAL A 330     -38.190  33.303  -7.891  1.00  0.00           C
ATOM   2795  HN  VAL A 330     -36.092  32.421  -9.752  1.00  0.00           H
ATOM   2796  HA  VAL A 330     -36.803  34.947  -8.855  1.00  0.00           H
ATOM   2797  HB  VAL A 330     -36.238  32.316  -7.527  1.00  0.00           H
ATOM   2798 1HG1 VAL A 330     -36.758  34.970  -6.123  1.00  0.00           H
ATOM   2799 2HG1 VAL A 330     -35.424  33.929  -5.785  1.00  0.00           H
ATOM   2800 3HG1 VAL A 330     -37.018  33.368  -5.390  1.00  0.00           H
ATOM   2801 1HG2 VAL A 330     -38.596  34.333  -7.982  1.00  0.00           H
ATOM   2802 2HG2 VAL A 330     -38.795  32.775  -7.123  1.00  0.00           H
ATOM   2803 3HG2 VAL A 330     -38.308  32.719  -8.829  1.00  0.00           H
ATOM   2804  N   ALA A 331     -33.620  34.158  -8.331  1.00  0.00           N
ATOM   2805  CA  ALA A 331     -32.346  34.669  -7.937  1.00  0.00           C
ATOM   2806  C   ALA A 331     -31.806  35.866  -8.895  1.00  0.00           C
ATOM   2807  O   ALA A 331     -31.319  36.849  -8.334  1.00  0.00           O
ATOM   2808  CB  ALA A 331     -31.277  33.550  -7.741  1.00  0.00           C
ATOM   2809  HN  ALA A 331     -33.493  33.194  -8.552  1.00  0.00           H
ATOM   2810  HA  ALA A 331     -32.531  35.146  -6.987  1.00  0.00           H
ATOM   2811  HB1 ALA A 331     -30.330  33.996  -7.367  1.00  0.00           H
ATOM   2812  HB2 ALA A 331     -31.064  32.998  -8.681  1.00  0.00           H
ATOM   2813  HB3 ALA A 331     -31.654  32.930  -6.899  1.00  0.00           H
ATOM   2814  N   TRP A 332     -32.004  35.833 -10.234  1.00  0.00           N
ATOM   2815  CA  TRP A 332     -31.668  37.021 -11.000  1.00  0.00           C
ATOM   2816  C   TRP A 332     -32.686  38.148 -10.903  1.00  0.00           C
ATOM   2817  O   TRP A 332     -32.381  39.315 -11.162  1.00  0.00           O
ATOM   2818  CB  TRP A 332     -31.590  36.650 -12.539  1.00  0.00           C
ATOM   2819  CG  TRP A 332     -30.462  35.791 -12.917  1.00  0.00           C
ATOM   2820  CD1 TRP A 332     -30.495  34.487 -13.434  1.00  0.00           C
ATOM   2821  CD2 TRP A 332     -29.045  36.143 -12.815  1.00  0.00           C
ATOM   2822  CE2 TRP A 332     -28.369  35.015 -13.251  1.00  0.00           C
ATOM   2823  CE3 TRP A 332     -28.276  37.337 -12.439  1.00  0.00           C
ATOM   2824  NE1 TRP A 332     -29.231  34.047 -13.639  1.00  0.00           N
ATOM   2825  CZ2 TRP A 332     -27.007  34.972 -13.269  1.00  0.00           C
ATOM   2826  CZ3 TRP A 332     -26.913  37.190 -12.249  1.00  0.00           C
ATOM   2827  CH2 TRP A 332     -26.309  36.077 -12.804  1.00  0.00           C
ATOM   2828  HN  TRP A 332     -32.398  35.002 -10.619  1.00  0.00           H
ATOM   2829  HA  TRP A 332     -30.743  37.472 -10.674  1.00  0.00           H
ATOM   2830  HB1 TRP A 332     -31.531  37.606 -13.100  1.00  0.00           H
ATOM   2831  HB2 TRP A 332     -32.556  36.155 -12.776  1.00  0.00           H
ATOM   2832  HD1 TRP A 332     -31.425  33.941 -13.488  1.00  0.00           H
ATOM   2833  HE1 TRP A 332     -28.967  33.160 -13.947  1.00  0.00           H
ATOM   2834  HE3 TRP A 332     -28.701  38.256 -12.062  1.00  0.00           H
ATOM   2835  HZ2 TRP A 332     -26.375  34.145 -13.559  1.00  0.00           H
ATOM   2836  HZ3 TRP A 332     -26.233  37.952 -11.896  1.00  0.00           H
ATOM   2837  HH2 TRP A 332     -25.237  35.980 -12.711  1.00  0.00           H
ATOM   2838  N   GLY A 333     -33.934  37.823 -10.548  1.00  0.00           N
ATOM   2839  CA  GLY A 333     -35.161  38.694 -10.417  1.00  0.00           C
ATOM   2840  C   GLY A 333     -35.234  39.422  -9.061  1.00  0.00           C
ATOM   2841  O   GLY A 333     -35.576  40.570  -9.133  1.00  0.00           O
ATOM   2842  HN  GLY A 333     -34.180  36.857 -10.577  1.00  0.00           H
ATOM   2843  HA1 GLY A 333     -36.006  38.020 -10.418  1.00  0.00           H
ATOM   2844  HA2 GLY A 333     -35.160  39.417 -11.220  1.00  0.00           H
ATOM   2845  N   THR A 334     -34.790  38.727  -8.019  1.00  0.00           N
ATOM   2846  CA  THR A 334     -34.694  39.300  -6.631  1.00  0.00           C
ATOM   2847  C   THR A 334     -34.006  40.688  -6.615  1.00  0.00           C
ATOM   2848  O   THR A 334     -34.576  41.608  -6.025  1.00  0.00           O
ATOM   2849  CB  THR A 334     -34.116  38.374  -5.591  1.00  0.00           C
ATOM   2850  CG2 THR A 334     -34.150  39.011  -4.186  1.00  0.00           C
ATOM   2851  OG1 THR A 334     -34.997  37.297  -5.440  1.00  0.00           O
ATOM   2852  HN  THR A 334     -34.434  37.801  -8.125  1.00  0.00           H
ATOM   2853  HA  THR A 334     -35.741  39.521  -6.476  1.00  0.00           H
ATOM   2854  HB  THR A 334     -33.181  37.933  -5.998  1.00  0.00           H
ATOM   2855  HG1 THR A 334     -34.808  36.646  -6.120  1.00  0.00           H
ATOM   2856 1HG2 THR A 334     -35.215  39.193  -3.923  1.00  0.00           H
ATOM   2857 2HG2 THR A 334     -33.626  39.986  -4.105  1.00  0.00           H
ATOM   2858 3HG2 THR A 334     -33.642  38.290  -3.510  1.00  0.00           H
ATOM   2859  N   PRO A 335     -32.903  40.957  -7.133  1.00  0.00           N
ATOM   2860  CA  PRO A 335     -32.351  42.297  -7.333  1.00  0.00           C
ATOM   2861  C   PRO A 335     -33.093  43.026  -8.460  1.00  0.00           C
ATOM   2862  O   PRO A 335     -33.422  44.179  -8.301  1.00  0.00           O
ATOM   2863  CB  PRO A 335     -30.874  42.098  -7.486  1.00  0.00           C
ATOM   2864  CG  PRO A 335     -30.812  40.739  -8.224  1.00  0.00           C
ATOM   2865  CD  PRO A 335     -31.846  39.963  -7.452  1.00  0.00           C
ATOM   2866  HA  PRO A 335     -32.446  42.914  -6.451  1.00  0.00           H
ATOM   2867  HB1 PRO A 335     -30.213  41.830  -6.633  1.00  0.00           H
ATOM   2868  HB2 PRO A 335     -30.383  42.871  -8.114  1.00  0.00           H
ATOM   2869  HG1 PRO A 335     -31.164  40.954  -9.255  1.00  0.00           H
ATOM   2870  HG2 PRO A 335     -29.831  40.237  -8.364  1.00  0.00           H
ATOM   2871  HD1 PRO A 335     -32.199  39.021  -7.924  1.00  0.00           H
ATOM   2872  HD2 PRO A 335     -31.345  39.713  -6.493  1.00  0.00           H
ATOM   2873  N   GLY A 336     -33.339  42.442  -9.608  1.00  0.00           N
ATOM   2874  CA  GLY A 336     -34.198  43.027 -10.723  1.00  0.00           C
ATOM   2875  C   GLY A 336     -35.447  43.672 -10.355  1.00  0.00           C
ATOM   2876  O   GLY A 336     -35.618  44.829 -10.788  1.00  0.00           O
ATOM   2877  HN  GLY A 336     -32.881  41.558  -9.675  1.00  0.00           H
ATOM   2878  HA1 GLY A 336     -34.666  42.173 -11.190  1.00  0.00           H
ATOM   2879  HA2 GLY A 336     -33.610  43.715 -11.312  1.00  0.00           H
ATOM   2880  N   PHE A 337     -36.394  43.175  -9.568  1.00  0.00           N
ATOM   2881  CA  PHE A 337     -37.525  43.954  -9.035  1.00  0.00           C
ATOM   2882  C   PHE A 337     -37.172  45.083  -8.181  1.00  0.00           C
ATOM   2883  O   PHE A 337     -37.718  46.201  -8.196  1.00  0.00           O
ATOM   2884  CB  PHE A 337     -38.380  43.008  -8.139  1.00  0.00           C
ATOM   2885  CG  PHE A 337     -39.025  41.880  -8.844  1.00  0.00           C
ATOM   2886  CD1 PHE A 337     -38.678  40.591  -8.371  1.00  0.00           C
ATOM   2887  CD2 PHE A 337     -39.934  42.016  -9.806  1.00  0.00           C
ATOM   2888  CE1 PHE A 337     -39.286  39.457  -8.998  1.00  0.00           C
ATOM   2889  CE2 PHE A 337     -40.511  40.921 -10.463  1.00  0.00           C
ATOM   2890  CZ  PHE A 337     -40.183  39.677 -10.016  1.00  0.00           C
ATOM   2891  HN  PHE A 337     -36.235  42.213  -9.358  1.00  0.00           H
ATOM   2892  HA  PHE A 337     -38.149  44.373  -9.810  1.00  0.00           H
ATOM   2893  HB1 PHE A 337     -39.263  43.551  -7.741  1.00  0.00           H
ATOM   2894  HB2 PHE A 337     -37.817  42.597  -7.275  1.00  0.00           H
ATOM   2895  HD1 PHE A 337     -37.830  40.424  -7.724  1.00  0.00           H
ATOM   2896  HD2 PHE A 337     -40.203  43.034 -10.045  1.00  0.00           H
ATOM   2897  HE1 PHE A 337     -39.039  38.426  -8.792  1.00  0.00           H
ATOM   2898  HE2 PHE A 337     -41.139  41.136 -11.314  1.00  0.00           H
ATOM   2899  HZ  PHE A 337     -40.497  38.769 -10.509  1.00  0.00           H
ATOM   2900  N   LEU A 338     -36.153  44.927  -7.249  1.00  0.00           N
ATOM   2901  CA  LEU A 338     -35.677  45.906  -6.310  1.00  0.00           C
ATOM   2902  C   LEU A 338     -34.949  46.992  -7.149  1.00  0.00           C
ATOM   2903  O   LEU A 338     -35.203  48.162  -6.980  1.00  0.00           O
ATOM   2904  CB  LEU A 338     -34.573  45.315  -5.345  1.00  0.00           C
ATOM   2905  CG  LEU A 338     -35.181  44.322  -4.349  1.00  0.00           C
ATOM   2906  CD1 LEU A 338     -33.981  43.787  -3.605  1.00  0.00           C
ATOM   2907  CD2 LEU A 338     -36.249  44.885  -3.413  1.00  0.00           C
ATOM   2908  HN  LEU A 338     -35.692  44.044  -7.201  1.00  0.00           H
ATOM   2909  HA  LEU A 338     -36.527  46.324  -5.791  1.00  0.00           H
ATOM   2910  HB1 LEU A 338     -33.958  46.041  -4.772  1.00  0.00           H
ATOM   2911  HB2 LEU A 338     -33.830  44.819  -6.007  1.00  0.00           H
ATOM   2912  HG  LEU A 338     -35.644  43.460  -4.875  1.00  0.00           H
ATOM   2913 1HD1 LEU A 338     -33.377  43.131  -4.268  1.00  0.00           H
ATOM   2914 2HD1 LEU A 338     -34.280  43.132  -2.760  1.00  0.00           H
ATOM   2915 3HD1 LEU A 338     -33.369  44.625  -3.208  1.00  0.00           H
ATOM   2916 1HD2 LEU A 338     -35.865  45.756  -2.839  1.00  0.00           H
ATOM   2917 2HD2 LEU A 338     -36.613  44.139  -2.675  1.00  0.00           H
ATOM   2918 3HD2 LEU A 338     -37.131  45.345  -3.908  1.00  0.00           H
ATOM   2919  N   THR A 339     -34.129  46.651  -8.163  1.00  0.00           N
ATOM   2920  CA  THR A 339     -33.506  47.577  -9.140  1.00  0.00           C
ATOM   2921  C   THR A 339     -34.545  48.429  -9.972  1.00  0.00           C
ATOM   2922  O   THR A 339     -34.440  49.664 -10.085  1.00  0.00           O
ATOM   2923  CB  THR A 339     -32.444  46.889 -10.090  1.00  0.00           C
ATOM   2924  CG2 THR A 339     -31.706  48.040 -10.846  1.00  0.00           C
ATOM   2925  OG1 THR A 339     -31.446  46.177  -9.378  1.00  0.00           O
ATOM   2926  HN  THR A 339     -33.989  45.670  -8.269  1.00  0.00           H
ATOM   2927  HA  THR A 339     -32.877  48.265  -8.593  1.00  0.00           H
ATOM   2928  HB  THR A 339     -33.034  46.307 -10.830  1.00  0.00           H
ATOM   2929  HG1 THR A 339     -32.023  45.496  -9.022  1.00  0.00           H
ATOM   2930 1HG2 THR A 339     -32.353  48.636 -11.525  1.00  0.00           H
ATOM   2931 2HG2 THR A 339     -30.828  47.681 -11.424  1.00  0.00           H
ATOM   2932 3HG2 THR A 339     -31.365  48.755 -10.067  1.00  0.00           H
ATOM   2933  N   VAL A 340     -35.650  47.825 -10.559  1.00  0.00           N
ATOM   2934  CA  VAL A 340     -36.756  48.616 -11.003  1.00  0.00           C
ATOM   2935  C   VAL A 340     -37.568  49.436  -9.955  1.00  0.00           C
ATOM   2936  O   VAL A 340     -37.893  50.612 -10.192  1.00  0.00           O
ATOM   2937  CB  VAL A 340     -37.827  47.670 -11.693  1.00  0.00           C
ATOM   2938  CG1 VAL A 340     -39.192  48.333 -12.064  1.00  0.00           C
ATOM   2939  CG2 VAL A 340     -37.288  46.987 -12.971  1.00  0.00           C
ATOM   2940  HN  VAL A 340     -35.699  46.841 -10.711  1.00  0.00           H
ATOM   2941  HA  VAL A 340     -36.415  49.332 -11.736  1.00  0.00           H
ATOM   2942  HB  VAL A 340     -38.044  46.894 -10.928  1.00  0.00           H
ATOM   2943 1HG1 VAL A 340     -39.736  48.683 -11.162  1.00  0.00           H
ATOM   2944 2HG1 VAL A 340     -39.881  47.765 -12.725  1.00  0.00           H
ATOM   2945 3HG1 VAL A 340     -38.925  49.226 -12.669  1.00  0.00           H
ATOM   2946 1HG2 VAL A 340     -38.074  46.286 -13.323  1.00  0.00           H
ATOM   2947 2HG2 VAL A 340     -36.417  46.385 -12.631  1.00  0.00           H
ATOM   2948 3HG2 VAL A 340     -36.926  47.718 -13.724  1.00  0.00           H
ATOM   2949  N   MET A 341     -37.774  48.877  -8.711  1.00  0.00           N
ATOM   2950  CA  MET A 341     -38.366  49.562  -7.631  1.00  0.00           C
ATOM   2951  C   MET A 341     -37.658  50.878  -7.315  1.00  0.00           C
ATOM   2952  O   MET A 341     -38.277  51.914  -7.156  1.00  0.00           O
ATOM   2953  CB  MET A 341     -38.395  48.658  -6.362  1.00  0.00           C
ATOM   2954  CG  MET A 341     -39.199  49.269  -5.179  1.00  0.00           C
ATOM   2955  SD  MET A 341     -40.817  50.050  -5.527  1.00  0.00           S
ATOM   2956  CE  MET A 341     -41.769  48.555  -5.302  1.00  0.00           C
ATOM   2957  HN  MET A 341     -37.298  48.058  -8.401  1.00  0.00           H
ATOM   2958  HA  MET A 341     -39.345  49.815  -8.012  1.00  0.00           H
ATOM   2959  HB1 MET A 341     -37.350  48.420  -6.066  1.00  0.00           H
ATOM   2960  HB2 MET A 341     -38.920  47.716  -6.624  1.00  0.00           H
ATOM   2961  HG1 MET A 341     -38.446  49.980  -4.779  1.00  0.00           H
ATOM   2962  HG2 MET A 341     -39.333  48.423  -4.472  1.00  0.00           H
ATOM   2963  HE1 MET A 341     -42.566  48.372  -6.054  1.00  0.00           H
ATOM   2964  HE2 MET A 341     -42.205  48.460  -4.285  1.00  0.00           H
ATOM   2965  HE3 MET A 341     -41.142  47.638  -5.337  1.00  0.00           H
ATOM   2966  N   LEU A 342     -36.298  50.811  -7.248  1.00  0.00           N
ATOM   2967  CA  LEU A 342     -35.394  51.989  -7.043  1.00  0.00           C
ATOM   2968  C   LEU A 342     -35.329  52.949  -8.231  1.00  0.00           C
ATOM   2969  O   LEU A 342     -35.232  54.149  -8.034  1.00  0.00           O
ATOM   2970  CB  LEU A 342     -33.896  51.363  -6.836  1.00  0.00           C
ATOM   2971  CG  LEU A 342     -32.828  52.353  -6.288  1.00  0.00           C
ATOM   2972  CD1 LEU A 342     -33.241  52.752  -4.837  1.00  0.00           C
ATOM   2973  CD2 LEU A 342     -31.479  51.718  -6.236  1.00  0.00           C
ATOM   2974  HN  LEU A 342     -35.753  49.978  -7.303  1.00  0.00           H
ATOM   2975  HA  LEU A 342     -35.797  52.431  -6.144  1.00  0.00           H
ATOM   2976  HB1 LEU A 342     -33.636  50.931  -7.826  1.00  0.00           H
ATOM   2977  HB2 LEU A 342     -33.978  50.409  -6.274  1.00  0.00           H
ATOM   2978  HG  LEU A 342     -32.934  53.290  -6.876  1.00  0.00           H
ATOM   2979 1HD1 LEU A 342     -34.263  53.187  -4.873  1.00  0.00           H
ATOM   2980 2HD1 LEU A 342     -32.585  53.480  -4.311  1.00  0.00           H
ATOM   2981 3HD1 LEU A 342     -33.362  51.870  -4.172  1.00  0.00           H
ATOM   2982 1HD2 LEU A 342     -30.730  52.488  -5.949  1.00  0.00           H
ATOM   2983 2HD2 LEU A 342     -31.189  51.340  -7.238  1.00  0.00           H
ATOM   2984 3HD2 LEU A 342     -31.341  50.845  -5.562  1.00  0.00           H
ATOM   2985  N   LEU A 343     -35.408  52.356  -9.440  1.00  0.00           N
ATOM   2986  CA  LEU A 343     -35.551  53.194 -10.619  1.00  0.00           C
ATOM   2987  C   LEU A 343     -36.834  54.073 -10.668  1.00  0.00           C
ATOM   2988  O   LEU A 343     -36.795  55.245 -11.022  1.00  0.00           O
ATOM   2989  CB  LEU A 343     -35.433  52.265 -11.842  1.00  0.00           C
ATOM   2990  CG  LEU A 343     -35.321  52.995 -13.222  1.00  0.00           C
ATOM   2991  CD1 LEU A 343     -34.289  54.092 -13.316  1.00  0.00           C
ATOM   2992  CD2 LEU A 343     -34.957  51.966 -14.358  1.00  0.00           C
ATOM   2993  HN  LEU A 343     -35.309  51.399  -9.699  1.00  0.00           H
ATOM   2994  HA  LEU A 343     -34.721  53.879 -10.717  1.00  0.00           H
ATOM   2995  HB1 LEU A 343     -36.287  51.556 -11.872  1.00  0.00           H
ATOM   2996  HB2 LEU A 343     -34.531  51.635 -11.689  1.00  0.00           H
ATOM   2997  HG  LEU A 343     -36.327  53.407 -13.450  1.00  0.00           H
ATOM   2998 1HD1 LEU A 343     -33.352  53.734 -12.839  1.00  0.00           H
ATOM   2999 2HD1 LEU A 343     -34.560  54.895 -12.598  1.00  0.00           H
ATOM   3000 3HD1 LEU A 343     -34.029  54.504 -14.315  1.00  0.00           H
ATOM   3001 1HD2 LEU A 343     -35.776  51.216 -14.365  1.00  0.00           H
ATOM   3002 2HD2 LEU A 343     -33.922  51.580 -14.234  1.00  0.00           H
ATOM   3003 3HD2 LEU A 343     -34.934  52.453 -15.356  1.00  0.00           H
ATOM   3004  N   ALA A 344     -38.021  53.450 -10.280  1.00  0.00           N
ATOM   3005  CA  ALA A 344     -39.326  54.050 -10.124  1.00  0.00           C
ATOM   3006  C   ALA A 344     -39.186  55.196  -9.088  1.00  0.00           C
ATOM   3007  O   ALA A 344     -39.645  56.273  -9.424  1.00  0.00           O
ATOM   3008  CB  ALA A 344     -40.506  53.113  -9.967  1.00  0.00           C
ATOM   3009  HN  ALA A 344     -37.919  52.462 -10.193  1.00  0.00           H
ATOM   3010  HA  ALA A 344     -39.481  54.530 -11.078  1.00  0.00           H
ATOM   3011  HB1 ALA A 344     -40.291  52.630  -8.990  1.00  0.00           H
ATOM   3012  HB2 ALA A 344     -40.579  52.268 -10.686  1.00  0.00           H
ATOM   3013  HB3 ALA A 344     -41.504  53.601  -9.945  1.00  0.00           H
ATOM   3014  N   MET A 345     -38.510  55.016  -7.913  1.00  0.00           N
ATOM   3015  CA  MET A 345     -38.178  56.138  -7.037  1.00  0.00           C
ATOM   3016  C   MET A 345     -37.271  57.203  -7.568  1.00  0.00           C
ATOM   3017  O   MET A 345     -37.270  58.285  -6.984  1.00  0.00           O
ATOM   3018  CB  MET A 345     -37.500  55.504  -5.813  1.00  0.00           C
ATOM   3019  CG  MET A 345     -38.512  54.681  -4.865  1.00  0.00           C
ATOM   3020  SD  MET A 345     -37.740  53.997  -3.329  1.00  0.00           S
ATOM   3021  CE  MET A 345     -39.231  52.991  -2.791  1.00  0.00           C
ATOM   3022  HN  MET A 345     -38.381  54.088  -7.571  1.00  0.00           H
ATOM   3023  HA  MET A 345     -39.062  56.651  -6.689  1.00  0.00           H
ATOM   3024  HB1 MET A 345     -37.057  56.340  -5.229  1.00  0.00           H
ATOM   3025  HB2 MET A 345     -36.785  54.741  -6.186  1.00  0.00           H
ATOM   3026  HG1 MET A 345     -39.013  53.831  -5.376  1.00  0.00           H
ATOM   3027  HG2 MET A 345     -39.311  55.371  -4.518  1.00  0.00           H
ATOM   3028  HE1 MET A 345     -39.955  53.722  -2.372  1.00  0.00           H
ATOM   3029  HE2 MET A 345     -38.947  52.334  -1.941  1.00  0.00           H
ATOM   3030  HE3 MET A 345     -39.592  52.463  -3.700  1.00  0.00           H
ATOM   3031  N   ASN A 346     -36.394  57.010  -8.575  1.00  0.00           N
ATOM   3032  CA  ASN A 346     -35.562  58.048  -9.181  1.00  0.00           C
ATOM   3033  C   ASN A 346     -34.243  58.201  -8.382  1.00  0.00           C
ATOM   3034  O   ASN A 346     -33.588  59.177  -8.683  1.00  0.00           O
ATOM   3035  CB  ASN A 346     -36.098  59.475  -9.441  1.00  0.00           C
ATOM   3036  CG  ASN A 346     -37.304  59.523 -10.414  1.00  0.00           C
ATOM   3037  ND2 ASN A 346     -37.312  58.647 -11.390  1.00  0.00           N
ATOM   3038  OD1 ASN A 346     -38.216  60.317 -10.301  1.00  0.00           O
ATOM   3039  HN  ASN A 346     -36.366  56.153  -9.084  1.00  0.00           H
ATOM   3040  HA  ASN A 346     -35.254  57.649 -10.136  1.00  0.00           H
ATOM   3041  HB1 ASN A 346     -35.364  60.219  -9.818  1.00  0.00           H
ATOM   3042  HB2 ASN A 346     -36.546  59.989  -8.564  1.00  0.00           H
ATOM   3043 1HD2 ASN A 346     -36.688  57.865 -11.375  1.00  0.00           H
ATOM   3044 2HD2 ASN A 346     -38.093  58.651 -12.015  1.00  0.00           H
ATOM   3045  N   LYS A 347     -33.779  57.312  -7.437  1.00  0.00           N
ATOM   3046  CA  LYS A 347     -32.648  57.468  -6.574  1.00  0.00           C
ATOM   3047  C   LYS A 347     -31.376  57.259  -7.370  1.00  0.00           C
ATOM   3048  O   LYS A 347     -31.162  56.295  -8.142  1.00  0.00           O
ATOM   3049  CB  LYS A 347     -32.751  56.547  -5.329  1.00  0.00           C
ATOM   3050  CG  LYS A 347     -34.182  56.557  -4.709  1.00  0.00           C
ATOM   3051  CD  LYS A 347     -34.772  57.903  -4.224  1.00  0.00           C
ATOM   3052  CE  LYS A 347     -33.782  58.729  -3.476  1.00  0.00           C
ATOM   3053  NZ  LYS A 347     -34.458  59.924  -3.028  1.00  0.00           N
ATOM   3054  HN  LYS A 347     -34.305  56.486  -7.252  1.00  0.00           H
ATOM   3055  HA  LYS A 347     -32.605  58.484  -6.211  1.00  0.00           H
ATOM   3056  HB1 LYS A 347     -32.033  56.974  -4.597  1.00  0.00           H
ATOM   3057  HB2 LYS A 347     -32.576  55.486  -5.606  1.00  0.00           H
ATOM   3058  HG1 LYS A 347     -34.080  55.932  -3.796  1.00  0.00           H
ATOM   3059  HG2 LYS A 347     -34.889  56.079  -5.420  1.00  0.00           H
ATOM   3060  HD1 LYS A 347     -35.705  57.681  -3.664  1.00  0.00           H
ATOM   3061  HD2 LYS A 347     -35.088  58.550  -5.071  1.00  0.00           H
ATOM   3062  HE1 LYS A 347     -33.036  59.008  -4.252  1.00  0.00           H
ATOM   3063  HE2 LYS A 347     -33.325  58.209  -2.607  1.00  0.00           H
ATOM   3064  HZ1 LYS A 347     -34.799  60.482  -3.836  1.00  0.00           H
ATOM   3065  HZ2 LYS A 347     -33.776  60.408  -2.409  1.00  0.00           H
ATOM   3066  HZ3 LYS A 347     -35.323  59.710  -2.492  1.00  0.00           H
ATOM   3067  N   VAL A 348     -30.379  58.212  -7.232  1.00  0.00           N
ATOM   3068  CA  VAL A 348     -28.996  58.076  -7.865  1.00  0.00           C
ATOM   3069  C   VAL A 348     -28.094  58.787  -6.884  1.00  0.00           C
ATOM   3070  O   VAL A 348     -28.493  59.862  -6.457  1.00  0.00           O
ATOM   3071  CB  VAL A 348     -28.855  58.642  -9.358  1.00  0.00           C
ATOM   3072  CG1 VAL A 348     -27.386  58.602  -9.757  1.00  0.00           C
ATOM   3073  CG2 VAL A 348     -29.685  57.858 -10.384  1.00  0.00           C
ATOM   3074  HN  VAL A 348     -30.587  58.990  -6.643  1.00  0.00           H
ATOM   3075  HA  VAL A 348     -28.679  57.046  -7.787  1.00  0.00           H
ATOM   3076  HB  VAL A 348     -29.223  59.689  -9.380  1.00  0.00           H
ATOM   3077 1HG1 VAL A 348     -26.677  59.310  -9.277  1.00  0.00           H
ATOM   3078 2HG1 VAL A 348     -27.311  58.739 -10.857  1.00  0.00           H
ATOM   3079 3HG1 VAL A 348     -26.924  57.613  -9.550  1.00  0.00           H
ATOM   3080 1HG2 VAL A 348     -29.266  58.069 -11.391  1.00  0.00           H
ATOM   3081 2HG2 VAL A 348     -30.772  58.080 -10.338  1.00  0.00           H
ATOM   3082 3HG2 VAL A 348     -29.582  56.780 -10.135  1.00  0.00           H
ATOM   3083  N   GLU A 349     -26.924  58.300  -6.594  1.00  0.00           N
ATOM   3084  CA  GLU A 349     -25.960  59.054  -5.903  1.00  0.00           C
ATOM   3085  C   GLU A 349     -24.693  59.134  -6.721  1.00  0.00           C
ATOM   3086  O   GLU A 349     -24.239  58.101  -7.224  1.00  0.00           O
ATOM   3087  CB  GLU A 349     -25.634  58.478  -4.476  1.00  0.00           C
ATOM   3088  CG  GLU A 349     -26.886  58.670  -3.568  1.00  0.00           C
ATOM   3089  CD  GLU A 349     -26.524  58.232  -2.176  1.00  0.00           C
ATOM   3090  OE1 GLU A 349     -27.284  57.571  -1.405  1.00  0.00           O
ATOM   3091  OE2 GLU A 349     -25.396  58.667  -1.703  1.00  0.00           O
ATOM   3092  HN  GLU A 349     -26.661  57.369  -6.836  1.00  0.00           H
ATOM   3093  HA  GLU A 349     -26.368  60.047  -5.774  1.00  0.00           H
ATOM   3094  HB1 GLU A 349     -24.739  59.033  -4.121  1.00  0.00           H
ATOM   3095  HB2 GLU A 349     -25.307  57.423  -4.599  1.00  0.00           H
ATOM   3096  HG1 GLU A 349     -27.830  58.165  -3.864  1.00  0.00           H
ATOM   3097  HG2 GLU A 349     -27.071  59.763  -3.633  1.00  0.00           H
ATOM   3098  N   GLY A 350     -24.211  60.429  -6.899  1.00  0.00           N
ATOM   3099  CA  GLY A 350     -22.977  60.915  -7.628  1.00  0.00           C
ATOM   3100  C   GLY A 350     -21.666  60.775  -6.773  1.00  0.00           C
ATOM   3101  O   GLY A 350     -21.495  60.090  -5.742  1.00  0.00           O
ATOM   3102  HN  GLY A 350     -24.636  61.152  -6.360  1.00  0.00           H
ATOM   3103  HA1 GLY A 350     -23.168  61.866  -8.104  1.00  0.00           H
ATOM   3104  HA2 GLY A 350     -22.866  60.150  -8.383  1.00  0.00           H
ATOM   3105  N   ASP A 351     -20.643  61.520  -7.314  1.00  0.00           N
ATOM   3106  CA  ASP A 351     -19.264  61.422  -6.757  1.00  0.00           C
ATOM   3107  C   ASP A 351     -18.459  62.618  -7.360  1.00  0.00           C
ATOM   3108  O   ASP A 351     -18.870  63.109  -8.398  1.00  0.00           O
ATOM   3109  CB  ASP A 351     -18.711  60.082  -7.228  1.00  0.00           C
ATOM   3110  CG  ASP A 351     -17.233  59.876  -6.872  1.00  0.00           C
ATOM   3111  OD1 ASP A 351     -16.754  60.400  -5.827  1.00  0.00           O
ATOM   3112  OD2 ASP A 351     -16.586  59.128  -7.644  1.00  0.00           O
ATOM   3113  HN  ASP A 351     -20.731  62.276  -7.957  1.00  0.00           H
ATOM   3114  HA  ASP A 351     -19.251  61.502  -5.679  1.00  0.00           H
ATOM   3115  HB1 ASP A 351     -18.857  59.942  -8.321  1.00  0.00           H
ATOM   3116  HB2 ASP A 351     -19.293  59.287  -6.715  1.00  0.00           H
ATOM   3117  N   ASN A 352     -17.332  62.932  -6.716  1.00  0.00           N
ATOM   3118  CA  ASN A 352     -16.262  63.672  -7.347  1.00  0.00           C
ATOM   3119  C   ASN A 352     -14.872  63.108  -7.054  1.00  0.00           C
ATOM   3120  O   ASN A 352     -13.869  63.771  -7.372  1.00  0.00           O
ATOM   3121  CB  ASN A 352     -16.489  65.171  -6.834  1.00  0.00           C
ATOM   3122  CG  ASN A 352     -15.989  65.486  -5.435  1.00  0.00           C
ATOM   3123  ND2 ASN A 352     -16.200  66.805  -4.973  1.00  0.00           N
ATOM   3124  OD1 ASN A 352     -15.480  64.627  -4.715  1.00  0.00           O
ATOM   3125  HN  ASN A 352     -17.110  62.583  -5.809  1.00  0.00           H
ATOM   3126  HA  ASN A 352     -16.359  63.546  -8.416  1.00  0.00           H
ATOM   3127  HB1 ASN A 352     -17.559  65.468  -6.851  1.00  0.00           H
ATOM   3128  HB2 ASN A 352     -15.942  65.768  -7.595  1.00  0.00           H
ATOM   3129 1HD2 ASN A 352     -15.740  67.007  -4.109  1.00  0.00           H
ATOM   3130 2HD2 ASN A 352     -16.737  67.464  -5.499  1.00  0.00           H
ATOM   3131  N   ILE A 353     -14.706  61.878  -6.574  1.00  0.00           N
ATOM   3132  CA  ILE A 353     -13.413  61.238  -6.424  1.00  0.00           C
ATOM   3133  C   ILE A 353     -12.991  60.523  -7.667  1.00  0.00           C
ATOM   3134  O   ILE A 353     -11.905  60.815  -8.164  1.00  0.00           O
ATOM   3135  CB  ILE A 353     -13.390  60.371  -5.166  1.00  0.00           C
ATOM   3136  CG1 ILE A 353     -13.587  61.257  -3.888  1.00  0.00           C
ATOM   3137  CG2 ILE A 353     -12.103  59.567  -5.089  1.00  0.00           C
ATOM   3138  CD  ILE A 353     -12.614  62.405  -3.781  1.00  0.00           C
ATOM   3139  HN  ILE A 353     -15.459  61.295  -6.279  1.00  0.00           H
ATOM   3140  HA  ILE A 353     -12.662  61.991  -6.238  1.00  0.00           H
ATOM   3141  HB  ILE A 353     -14.204  59.622  -5.063  1.00  0.00           H
ATOM   3142 1HG1 ILE A 353     -13.552  60.558  -3.027  1.00  0.00           H
ATOM   3143 2HG1 ILE A 353     -14.628  61.644  -3.889  1.00  0.00           H
ATOM   3144 1HG2 ILE A 353     -12.000  58.777  -5.865  1.00  0.00           H
ATOM   3145 2HG2 ILE A 353     -12.104  59.001  -4.133  1.00  0.00           H
ATOM   3146 3HG2 ILE A 353     -11.146  60.129  -5.137  1.00  0.00           H
ATOM   3147  HD1 ILE A 353     -11.554  62.096  -3.912  1.00  0.00           H
ATOM   3148  HD2 ILE A 353     -12.755  62.863  -2.778  1.00  0.00           H
ATOM   3149  HD3 ILE A 353     -12.798  63.093  -4.631  1.00  0.00           H
ATOM   3150  N   SER A 354     -13.925  59.700  -8.239  1.00  0.00           N
ATOM   3151  CA  SER A 354     -13.626  58.871  -9.432  1.00  0.00           C
ATOM   3152  C   SER A 354     -14.654  58.930 -10.534  1.00  0.00           C
ATOM   3153  O   SER A 354     -14.375  58.777 -11.736  1.00  0.00           O
ATOM   3154  CB  SER A 354     -13.470  57.383  -9.116  1.00  0.00           C
ATOM   3155  OG  SER A 354     -14.574  56.842  -8.338  1.00  0.00           O
ATOM   3156  HN  SER A 354     -14.795  59.651  -7.756  1.00  0.00           H
ATOM   3157  HA  SER A 354     -12.800  59.334  -9.950  1.00  0.00           H
ATOM   3158  HB1 SER A 354     -12.597  57.194  -8.456  1.00  0.00           H
ATOM   3159  HB2 SER A 354     -13.320  56.749 -10.017  1.00  0.00           H
ATOM   3160  HG1 SER A 354     -14.498  57.095  -7.415  1.00  0.00           H
ATOM   3161  N   GLY A 355     -15.935  59.179 -10.254  1.00  0.00           N
ATOM   3162  CA  GLY A 355     -17.030  59.000 -11.234  1.00  0.00           C
ATOM   3163  C   GLY A 355     -17.870  57.810 -10.977  1.00  0.00           C
ATOM   3164  O   GLY A 355     -18.818  57.536 -11.644  1.00  0.00           O
ATOM   3165  HN  GLY A 355     -16.218  59.291  -9.305  1.00  0.00           H
ATOM   3166  HA1 GLY A 355     -16.668  58.922 -12.248  1.00  0.00           H
ATOM   3167  HA2 GLY A 355     -17.595  59.903 -11.060  1.00  0.00           H
ATOM   3168  N   VAL A 356     -17.390  56.938 -10.015  1.00  0.00           N
ATOM   3169  CA  VAL A 356     -18.176  55.822  -9.530  1.00  0.00           C
ATOM   3170  C   VAL A 356     -19.427  56.258  -8.736  1.00  0.00           C
ATOM   3171  O   VAL A 356     -19.411  56.671  -7.606  1.00  0.00           O
ATOM   3172  CB  VAL A 356     -17.238  54.864  -8.903  1.00  0.00           C
ATOM   3173  CG1 VAL A 356     -17.889  53.647  -8.144  1.00  0.00           C
ATOM   3174  CG2 VAL A 356     -16.340  54.305 -10.049  1.00  0.00           C
ATOM   3175  HN  VAL A 356     -16.586  57.161  -9.471  1.00  0.00           H
ATOM   3176  HA  VAL A 356     -18.513  55.288 -10.407  1.00  0.00           H
ATOM   3177  HB  VAL A 356     -16.624  55.470  -8.202  1.00  0.00           H
ATOM   3178 1HG1 VAL A 356     -18.536  52.946  -8.714  1.00  0.00           H
ATOM   3179 2HG1 VAL A 356     -18.428  53.984  -7.234  1.00  0.00           H
ATOM   3180 3HG1 VAL A 356     -17.106  52.916  -7.850  1.00  0.00           H
ATOM   3181 1HG2 VAL A 356     -16.906  53.589 -10.682  1.00  0.00           H
ATOM   3182 2HG2 VAL A 356     -15.671  53.585  -9.529  1.00  0.00           H
ATOM   3183 3HG2 VAL A 356     -15.735  54.969 -10.703  1.00  0.00           H
ATOM   3184  N   CYS A 357     -20.585  56.066  -9.371  1.00  0.00           N
ATOM   3185  CA  CYS A 357     -21.853  56.405  -8.755  1.00  0.00           C
ATOM   3186  C   CYS A 357     -22.285  55.231  -7.916  1.00  0.00           C
ATOM   3187  O   CYS A 357     -22.573  54.119  -8.475  1.00  0.00           O
ATOM   3188  CB  CYS A 357     -22.931  56.760  -9.907  1.00  0.00           C
ATOM   3189  SG  CYS A 357     -22.519  58.320 -10.815  1.00  0.00           S
ATOM   3190  HN  CYS A 357     -20.548  55.718 -10.305  1.00  0.00           H
ATOM   3191  HA  CYS A 357     -21.745  57.215  -8.049  1.00  0.00           H
ATOM   3192  HB1 CYS A 357     -23.877  56.988  -9.371  1.00  0.00           H
ATOM   3193  HB2 CYS A 357     -23.024  55.825 -10.500  1.00  0.00           H
ATOM   3194  N   PHE A 358     -22.368  55.401  -6.593  1.00  0.00           N
ATOM   3195  CA  PHE A 358     -22.889  54.458  -5.703  1.00  0.00           C
ATOM   3196  C   PHE A 358     -23.325  55.173  -4.403  1.00  0.00           C
ATOM   3197  O   PHE A 358     -22.960  56.359  -4.186  1.00  0.00           O
ATOM   3198  CB  PHE A 358     -21.825  53.393  -5.423  1.00  0.00           C
ATOM   3199  CG  PHE A 358     -22.417  52.144  -4.692  1.00  0.00           C
ATOM   3200  CD1 PHE A 358     -23.478  51.384  -5.222  1.00  0.00           C
ATOM   3201  CD2 PHE A 358     -21.962  51.742  -3.447  1.00  0.00           C
ATOM   3202  CE1 PHE A 358     -24.015  50.264  -4.499  1.00  0.00           C
ATOM   3203  CE2 PHE A 358     -22.558  50.720  -2.701  1.00  0.00           C
ATOM   3204  CZ  PHE A 358     -23.587  49.943  -3.221  1.00  0.00           C
ATOM   3205  HN  PHE A 358     -22.058  56.257  -6.185  1.00  0.00           H
ATOM   3206  HA  PHE A 358     -23.728  53.977  -6.183  1.00  0.00           H
ATOM   3207  HB1 PHE A 358     -21.070  53.810  -4.724  1.00  0.00           H
ATOM   3208  HB2 PHE A 358     -21.263  53.060  -6.320  1.00  0.00           H
ATOM   3209  HD1 PHE A 358     -23.852  51.531  -6.225  1.00  0.00           H
ATOM   3210  HD2 PHE A 358     -21.167  52.304  -2.983  1.00  0.00           H
ATOM   3211  HE1 PHE A 358     -24.791  49.635  -4.908  1.00  0.00           H
ATOM   3212  HE2 PHE A 358     -22.119  50.502  -1.739  1.00  0.00           H
ATOM   3213  HZ  PHE A 358     -24.043  49.071  -2.776  1.00  0.00           H
ATOM   3214  N   VAL A 359     -24.088  54.553  -3.557  1.00  0.00           N
ATOM   3215  CA  VAL A 359     -24.616  55.159  -2.352  1.00  0.00           C
ATOM   3216  C   VAL A 359     -23.600  55.564  -1.236  1.00  0.00           C
ATOM   3217  O   VAL A 359     -22.641  54.833  -0.973  1.00  0.00           O
ATOM   3218  CB  VAL A 359     -25.698  54.327  -1.574  1.00  0.00           C
ATOM   3219  CG1 VAL A 359     -27.000  54.317  -2.480  1.00  0.00           C
ATOM   3220  CG2 VAL A 359     -25.254  52.844  -1.449  1.00  0.00           C
ATOM   3221  HN  VAL A 359     -24.203  53.574  -3.700  1.00  0.00           H
ATOM   3222  HA  VAL A 359     -25.108  56.077  -2.636  1.00  0.00           H
ATOM   3223  HB  VAL A 359     -25.976  54.777  -0.597  1.00  0.00           H
ATOM   3224 1HG1 VAL A 359     -27.841  54.070  -1.798  1.00  0.00           H
ATOM   3225 2HG1 VAL A 359     -26.970  53.533  -3.265  1.00  0.00           H
ATOM   3226 3HG1 VAL A 359     -27.235  55.276  -2.990  1.00  0.00           H
ATOM   3227 1HG2 VAL A 359     -25.070  52.343  -2.423  1.00  0.00           H
ATOM   3228 2HG2 VAL A 359     -26.021  52.313  -0.844  1.00  0.00           H
ATOM   3229 3HG2 VAL A 359     -24.308  52.882  -0.868  1.00  0.00           H
ATOM   3230  N   GLY A 360     -23.761  56.693  -0.598  1.00  0.00           N
ATOM   3231  CA  GLY A 360     -23.067  57.125   0.567  1.00  0.00           C
ATOM   3232  C   GLY A 360     -22.418  58.448   0.304  1.00  0.00           C
ATOM   3233  O   GLY A 360     -21.353  58.748   0.813  1.00  0.00           O
ATOM   3234  HN  GLY A 360     -24.640  57.093  -0.842  1.00  0.00           H
ATOM   3235  HA1 GLY A 360     -22.338  56.389   0.870  1.00  0.00           H
ATOM   3236  HA2 GLY A 360     -23.819  57.265   1.330  1.00  0.00           H
ATOM   3237  N   LEU A 361     -23.009  59.215  -0.623  1.00  0.00           N
ATOM   3238  CA  LEU A 361     -22.496  60.506  -1.044  1.00  0.00           C
ATOM   3239  C   LEU A 361     -22.406  61.538   0.068  1.00  0.00           C
ATOM   3240  O   LEU A 361     -21.420  62.178   0.248  1.00  0.00           O
ATOM   3241  CB  LEU A 361     -23.272  60.966  -2.250  1.00  0.00           C
ATOM   3242  CG  LEU A 361     -22.921  62.415  -2.718  1.00  0.00           C
ATOM   3243  CD1 LEU A 361     -21.466  62.326  -3.223  1.00  0.00           C
ATOM   3244  CD2 LEU A 361     -23.913  62.758  -3.890  1.00  0.00           C
ATOM   3245  HN  LEU A 361     -23.886  58.949  -1.016  1.00  0.00           H
ATOM   3246  HA  LEU A 361     -21.522  60.286  -1.456  1.00  0.00           H
ATOM   3247  HB1 LEU A 361     -24.359  60.854  -2.054  1.00  0.00           H
ATOM   3248  HB2 LEU A 361     -22.947  60.159  -2.941  1.00  0.00           H
ATOM   3249  HG  LEU A 361     -22.999  63.082  -1.833  1.00  0.00           H
ATOM   3250 1HD1 LEU A 361     -21.347  61.535  -3.996  1.00  0.00           H
ATOM   3251 2HD1 LEU A 361     -20.663  62.005  -2.526  1.00  0.00           H
ATOM   3252 3HD1 LEU A 361     -21.151  63.294  -3.666  1.00  0.00           H
ATOM   3253 1HD2 LEU A 361     -24.065  63.835  -4.116  1.00  0.00           H
ATOM   3254 2HD2 LEU A 361     -24.864  62.212  -3.706  1.00  0.00           H
ATOM   3255 3HD2 LEU A 361     -23.500  62.355  -4.839  1.00  0.00           H
ATOM   3256  N   TYR A 362     -23.408  61.556   0.920  1.00  0.00           N
ATOM   3257  CA  TYR A 362     -23.434  62.578   1.959  1.00  0.00           C
ATOM   3258  C   TYR A 362     -24.419  62.053   3.058  1.00  0.00           C
ATOM   3259  O   TYR A 362     -24.066  61.661   4.176  1.00  0.00           O
ATOM   3260  CB  TYR A 362     -23.741  63.964   1.331  1.00  0.00           C
ATOM   3261  CG  TYR A 362     -23.919  65.013   2.402  1.00  0.00           C
ATOM   3262  CD1 TYR A 362     -22.868  65.556   3.079  1.00  0.00           C
ATOM   3263  CD2 TYR A 362     -25.220  65.527   2.829  1.00  0.00           C
ATOM   3264  CE1 TYR A 362     -22.950  66.459   4.158  1.00  0.00           C
ATOM   3265  CE2 TYR A 362     -25.432  66.516   3.841  1.00  0.00           C
ATOM   3266  CZ  TYR A 362     -24.216  66.968   4.494  1.00  0.00           C
ATOM   3267  OH  TYR A 362     -24.317  68.002   5.526  1.00  0.00           O
ATOM   3268  HN  TYR A 362     -24.137  60.881   0.840  1.00  0.00           H
ATOM   3269  HA  TYR A 362     -22.473  62.531   2.449  1.00  0.00           H
ATOM   3270  HB1 TYR A 362     -24.739  63.928   0.842  1.00  0.00           H
ATOM   3271  HB2 TYR A 362     -22.914  64.172   0.619  1.00  0.00           H
ATOM   3272  HD1 TYR A 362     -21.850  65.197   3.053  1.00  0.00           H
ATOM   3273  HD2 TYR A 362     -26.061  65.073   2.326  1.00  0.00           H
ATOM   3274  HE1 TYR A 362     -22.089  66.710   4.759  1.00  0.00           H
ATOM   3275  HE2 TYR A 362     -26.390  66.889   4.172  1.00  0.00           H
ATOM   3276  HH  TYR A 362     -25.195  68.389   5.505  1.00  0.00           H
ATOM   3277  N   ASP A 363     -25.733  62.000   2.657  1.00  0.00           N
ATOM   3278  CA  ASP A 363     -26.843  61.379   3.347  1.00  0.00           C
ATOM   3279  C   ASP A 363     -26.578  59.833   3.463  1.00  0.00           C
ATOM   3280  O   ASP A 363     -25.876  59.295   2.585  1.00  0.00           O
ATOM   3281  CB  ASP A 363     -28.155  61.817   2.614  1.00  0.00           C
ATOM   3282  CG  ASP A 363     -29.315  61.521   3.524  1.00  0.00           C
ATOM   3283  OD1 ASP A 363     -29.384  62.054   4.630  1.00  0.00           O
ATOM   3284  OD2 ASP A 363     -30.256  60.746   3.210  1.00  0.00           O
ATOM   3285  HN  ASP A 363     -25.902  62.333   1.732  1.00  0.00           H
ATOM   3286  HA  ASP A 363     -26.953  61.914   4.278  1.00  0.00           H
ATOM   3287  HB1 ASP A 363     -28.279  61.187   1.707  1.00  0.00           H
ATOM   3288  HB2 ASP A 363     -28.184  62.885   2.311  1.00  0.00           H
ATOM   3289  N   LEU A 364     -27.100  59.114   4.515  1.00  0.00           N
ATOM   3290  CA  LEU A 364     -26.815  57.691   4.732  1.00  0.00           C
ATOM   3291  C   LEU A 364     -28.097  56.837   4.653  1.00  0.00           C
ATOM   3292  O   LEU A 364     -27.986  55.612   4.761  1.00  0.00           O
ATOM   3293  CB  LEU A 364     -26.130  57.498   6.172  1.00  0.00           C
ATOM   3294  CG  LEU A 364     -24.706  58.177   6.323  1.00  0.00           C
ATOM   3295  CD1 LEU A 364     -24.169  58.053   7.805  1.00  0.00           C
ATOM   3296  CD2 LEU A 364     -23.687  57.560   5.344  1.00  0.00           C
ATOM   3297  HN  LEU A 364     -27.787  59.529   5.106  1.00  0.00           H
ATOM   3298  HA  LEU A 364     -26.123  57.232   4.041  1.00  0.00           H
ATOM   3299  HB1 LEU A 364     -26.100  56.413   6.410  1.00  0.00           H
ATOM   3300  HB2 LEU A 364     -26.817  57.902   6.946  1.00  0.00           H
ATOM   3301  HG  LEU A 364     -24.832  59.259   6.103  1.00  0.00           H
ATOM   3302 1HD1 LEU A 364     -24.065  56.969   8.024  1.00  0.00           H
ATOM   3303 2HD1 LEU A 364     -24.908  58.562   8.460  1.00  0.00           H
ATOM   3304 3HD1 LEU A 364     -23.159  58.512   7.872  1.00  0.00           H
ATOM   3305 1HD2 LEU A 364     -23.989  57.594   4.274  1.00  0.00           H
ATOM   3306 2HD2 LEU A 364     -23.576  56.529   5.744  1.00  0.00           H
ATOM   3307 3HD2 LEU A 364     -22.739  58.131   5.430  1.00  0.00           H
ATOM   3308  N   ASP A 365     -29.299  57.465   4.388  1.00  0.00           N
ATOM   3309  CA  ASP A 365     -30.641  56.853   4.394  1.00  0.00           C
ATOM   3310  C   ASP A 365     -30.825  55.754   3.333  1.00  0.00           C
ATOM   3311  O   ASP A 365     -31.353  54.621   3.518  1.00  0.00           O
ATOM   3312  CB  ASP A 365     -31.804  57.791   4.331  1.00  0.00           C
ATOM   3313  CG  ASP A 365     -32.003  58.492   5.680  1.00  0.00           C
ATOM   3314  OD1 ASP A 365     -33.010  59.200   5.891  1.00  0.00           O
ATOM   3315  OD2 ASP A 365     -31.196  58.346   6.640  1.00  0.00           O
ATOM   3316  HN  ASP A 365     -29.305  58.457   4.289  1.00  0.00           H
ATOM   3317  HA  ASP A 365     -30.707  56.309   5.324  1.00  0.00           H
ATOM   3318  HB1 ASP A 365     -32.776  57.284   4.147  1.00  0.00           H
ATOM   3319  HB2 ASP A 365     -31.790  58.590   3.560  1.00  0.00           H
ATOM   3320  N   ALA A 366     -30.304  56.033   2.124  1.00  0.00           N
ATOM   3321  CA  ALA A 366     -30.288  55.125   1.025  1.00  0.00           C
ATOM   3322  C   ALA A 366     -29.412  53.945   1.161  1.00  0.00           C
ATOM   3323  O   ALA A 366     -29.743  52.827   0.677  1.00  0.00           O
ATOM   3324  CB  ALA A 366     -30.021  55.971  -0.191  1.00  0.00           C
ATOM   3325  HN  ALA A 366     -29.945  56.933   1.890  1.00  0.00           H
ATOM   3326  HA  ALA A 366     -31.330  54.846   0.970  1.00  0.00           H
ATOM   3327  HB1 ALA A 366     -30.711  56.808  -0.433  1.00  0.00           H
ATOM   3328  HB2 ALA A 366     -29.975  55.500  -1.195  1.00  0.00           H
ATOM   3329  HB3 ALA A 366     -28.971  56.322  -0.099  1.00  0.00           H
ATOM   3330  N   SER A 367     -28.331  54.127   1.823  1.00  0.00           N
ATOM   3331  CA  SER A 367     -27.475  53.021   2.322  1.00  0.00           C
ATOM   3332  C   SER A 367     -28.136  52.225   3.375  1.00  0.00           C
ATOM   3333  O   SER A 367     -28.088  51.028   3.256  1.00  0.00           O
ATOM   3334  CB  SER A 367     -26.103  53.597   2.792  1.00  0.00           C
ATOM   3335  OG  SER A 367     -25.310  54.255   1.793  1.00  0.00           O
ATOM   3336  HN  SER A 367     -28.165  55.038   2.193  1.00  0.00           H
ATOM   3337  HA  SER A 367     -27.291  52.308   1.533  1.00  0.00           H
ATOM   3338  HB1 SER A 367     -25.588  52.724   3.247  1.00  0.00           H
ATOM   3339  HB2 SER A 367     -26.257  54.254   3.675  1.00  0.00           H
ATOM   3340  HG1 SER A 367     -25.678  55.119   1.591  1.00  0.00           H
ATOM   3341  N   ARG A 368     -28.776  52.876   4.393  1.00  0.00           N
ATOM   3342  CA  ARG A 368     -29.398  52.104   5.490  1.00  0.00           C
ATOM   3343  C   ARG A 368     -30.579  51.251   5.130  1.00  0.00           C
ATOM   3344  O   ARG A 368     -30.753  50.147   5.519  1.00  0.00           O
ATOM   3345  CB  ARG A 368     -29.818  53.224   6.534  1.00  0.00           C
ATOM   3346  CG  ARG A 368     -30.419  52.759   7.875  1.00  0.00           C
ATOM   3347  CD  ARG A 368     -30.922  53.961   8.729  1.00  0.00           C
ATOM   3348  NE  ARG A 368     -31.582  53.376   9.940  1.00  0.00           N
ATOM   3349  CZ  ARG A 368     -31.913  54.127  10.992  1.00  0.00           C
ATOM   3350  NH1 ARG A 368     -31.943  55.422  11.003  1.00  0.00           N
ATOM   3351  NH2 ARG A 368     -32.149  53.363  12.052  1.00  0.00           N
ATOM   3352  HN  ARG A 368     -28.832  53.869   4.471  1.00  0.00           H
ATOM   3353  HA  ARG A 368     -28.632  51.485   5.934  1.00  0.00           H
ATOM   3354  HB1 ARG A 368     -30.646  53.768   6.031  1.00  0.00           H
ATOM   3355  HB2 ARG A 368     -28.891  53.816   6.695  1.00  0.00           H
ATOM   3356  HG1 ARG A 368     -29.722  52.060   8.385  1.00  0.00           H
ATOM   3357  HG2 ARG A 368     -31.248  52.029   7.755  1.00  0.00           H
ATOM   3358  HD1 ARG A 368     -31.754  54.544   8.281  1.00  0.00           H
ATOM   3359  HD2 ARG A 368     -30.162  54.691   9.081  1.00  0.00           H
ATOM   3360  HE  ARG A 368     -31.633  52.379   9.988  1.00  0.00           H
ATOM   3361 1HH1 ARG A 368     -31.696  55.943  10.186  1.00  0.00           H
ATOM   3362 2HH1 ARG A 368     -32.316  55.784  11.857  1.00  0.00           H
ATOM   3363 1HH2 ARG A 368     -32.455  52.413  11.991  1.00  0.00           H
ATOM   3364 2HH2 ARG A 368     -32.403  53.842  12.893  1.00  0.00           H
ATOM   3365  N   TYR A 369     -31.449  51.831   4.306  1.00  0.00           N
ATOM   3366  CA  TYR A 369     -32.671  51.132   3.927  1.00  0.00           C
ATOM   3367  C   TYR A 369     -32.620  50.392   2.591  1.00  0.00           C
ATOM   3368  O   TYR A 369     -33.310  49.373   2.464  1.00  0.00           O
ATOM   3369  CB  TYR A 369     -33.884  52.132   3.849  1.00  0.00           C
ATOM   3370  CG  TYR A 369     -34.163  52.879   5.063  1.00  0.00           C
ATOM   3371  CD1 TYR A 369     -34.303  54.239   5.028  1.00  0.00           C
ATOM   3372  CD2 TYR A 369     -34.335  52.230   6.304  1.00  0.00           C
ATOM   3373  CE1 TYR A 369     -34.520  54.999   6.195  1.00  0.00           C
ATOM   3374  CE2 TYR A 369     -34.546  52.998   7.482  1.00  0.00           C
ATOM   3375  CZ  TYR A 369     -34.494  54.373   7.479  1.00  0.00           C
ATOM   3376  OH  TYR A 369     -34.667  55.108   8.730  1.00  0.00           O
ATOM   3377  HN  TYR A 369     -31.407  52.804   4.091  1.00  0.00           H
ATOM   3378  HA  TYR A 369     -33.030  50.349   4.580  1.00  0.00           H
ATOM   3379  HB1 TYR A 369     -34.833  51.568   3.722  1.00  0.00           H
ATOM   3380  HB2 TYR A 369     -33.668  52.887   3.063  1.00  0.00           H
ATOM   3381  HD1 TYR A 369     -34.192  54.696   4.056  1.00  0.00           H
ATOM   3382  HD2 TYR A 369     -34.323  51.150   6.297  1.00  0.00           H
ATOM   3383  HE1 TYR A 369     -34.537  56.076   6.109  1.00  0.00           H
ATOM   3384  HE2 TYR A 369     -34.581  52.543   8.461  1.00  0.00           H
ATOM   3385  HH  TYR A 369     -34.560  56.038   8.516  1.00  0.00           H
ATOM   3386  N   PHE A 370     -31.775  50.792   1.594  1.00  0.00           N
ATOM   3387  CA  PHE A 370     -31.824  49.991   0.322  1.00  0.00           C
ATOM   3388  C   PHE A 370     -30.648  49.108   0.202  1.00  0.00           C
ATOM   3389  O   PHE A 370     -30.665  48.218  -0.674  1.00  0.00           O
ATOM   3390  CB  PHE A 370     -31.910  50.961  -0.847  1.00  0.00           C
ATOM   3391  CG  PHE A 370     -33.086  51.855  -0.867  1.00  0.00           C
ATOM   3392  CD1 PHE A 370     -34.333  51.380  -0.446  1.00  0.00           C
ATOM   3393  CD2 PHE A 370     -32.966  53.177  -1.238  1.00  0.00           C
ATOM   3394  CE1 PHE A 370     -35.374  52.286  -0.332  1.00  0.00           C
ATOM   3395  CE2 PHE A 370     -34.034  54.098  -1.128  1.00  0.00           C
ATOM   3396  CZ  PHE A 370     -35.240  53.642  -0.639  1.00  0.00           C
ATOM   3397  HN  PHE A 370     -31.226  51.625   1.631  1.00  0.00           H
ATOM   3398  HA  PHE A 370     -32.694  49.350   0.332  1.00  0.00           H
ATOM   3399  HB1 PHE A 370     -31.919  50.502  -1.859  1.00  0.00           H
ATOM   3400  HB2 PHE A 370     -31.027  51.635  -0.817  1.00  0.00           H
ATOM   3401  HD1 PHE A 370     -34.504  50.375  -0.088  1.00  0.00           H
ATOM   3402  HD2 PHE A 370     -32.142  53.755  -1.628  1.00  0.00           H
ATOM   3403  HE1 PHE A 370     -36.230  52.022   0.273  1.00  0.00           H
ATOM   3404  HE2 PHE A 370     -33.956  55.167  -1.259  1.00  0.00           H
ATOM   3405  HZ  PHE A 370     -36.042  54.324  -0.401  1.00  0.00           H
ATOM   3406  N   VAL A 371     -29.652  49.269   1.003  1.00  0.00           N
ATOM   3407  CA  VAL A 371     -28.481  48.380   1.064  1.00  0.00           C
ATOM   3408  C   VAL A 371     -28.292  47.648   2.420  1.00  0.00           C
ATOM   3409  O   VAL A 371     -28.359  46.475   2.519  1.00  0.00           O
ATOM   3410  CB  VAL A 371     -27.109  49.024   0.606  1.00  0.00           C
ATOM   3411  CG1 VAL A 371     -26.023  47.909   0.490  1.00  0.00           C
ATOM   3412  CG2 VAL A 371     -27.336  49.595  -0.772  1.00  0.00           C
ATOM   3413  HN  VAL A 371     -29.643  49.976   1.705  1.00  0.00           H
ATOM   3414  HA  VAL A 371     -28.687  47.582   0.366  1.00  0.00           H
ATOM   3415  HB  VAL A 371     -26.857  49.833   1.324  1.00  0.00           H
ATOM   3416 1HG1 VAL A 371     -25.080  48.363   0.119  1.00  0.00           H
ATOM   3417 2HG1 VAL A 371     -26.173  47.157  -0.314  1.00  0.00           H
ATOM   3418 3HG1 VAL A 371     -25.828  47.408   1.461  1.00  0.00           H
ATOM   3419 1HG2 VAL A 371     -27.941  50.526  -0.728  1.00  0.00           H
ATOM   3420 2HG2 VAL A 371     -27.850  48.861  -1.428  1.00  0.00           H
ATOM   3421 3HG2 VAL A 371     -26.348  49.831  -1.222  1.00  0.00           H
ATOM   3422  N   LEU A 372     -27.871  48.358   3.448  1.00  0.00           N
ATOM   3423  CA  LEU A 372     -27.506  47.714   4.643  1.00  0.00           C
ATOM   3424  C   LEU A 372     -28.485  46.887   5.494  1.00  0.00           C
ATOM   3425  O   LEU A 372     -28.217  45.773   5.913  1.00  0.00           O
ATOM   3426  CB  LEU A 372     -26.709  48.668   5.688  1.00  0.00           C
ATOM   3427  CG  LEU A 372     -25.646  49.563   4.969  1.00  0.00           C
ATOM   3428  CD1 LEU A 372     -25.178  50.750   5.893  1.00  0.00           C
ATOM   3429  CD2 LEU A 372     -24.373  48.839   4.449  1.00  0.00           C
ATOM   3430  HN  LEU A 372     -27.866  49.355   3.463  1.00  0.00           H
ATOM   3431  HA  LEU A 372     -26.697  47.067   4.335  1.00  0.00           H
ATOM   3432  HB1 LEU A 372     -26.307  48.064   6.529  1.00  0.00           H
ATOM   3433  HB2 LEU A 372     -27.469  49.301   6.196  1.00  0.00           H
ATOM   3434  HG  LEU A 372     -26.023  50.146   4.101  1.00  0.00           H
ATOM   3435 1HD1 LEU A 372     -24.201  51.155   5.553  1.00  0.00           H
ATOM   3436 2HD1 LEU A 372     -25.189  50.419   6.954  1.00  0.00           H
ATOM   3437 3HD1 LEU A 372     -26.033  51.452   5.787  1.00  0.00           H
ATOM   3438 1HD2 LEU A 372     -24.528  48.269   3.508  1.00  0.00           H
ATOM   3439 2HD2 LEU A 372     -23.978  48.114   5.194  1.00  0.00           H
ATOM   3440 3HD2 LEU A 372     -23.605  49.627   4.293  1.00  0.00           H
ATOM   3441  N   LEU A 373     -29.717  47.442   5.677  1.00  0.00           N
ATOM   3442  CA  LEU A 373     -30.799  46.642   6.228  1.00  0.00           C
ATOM   3443  C   LEU A 373     -31.183  45.453   5.355  1.00  0.00           C
ATOM   3444  O   LEU A 373     -31.250  44.388   5.968  1.00  0.00           O
ATOM   3445  CB  LEU A 373     -32.045  47.619   6.560  1.00  0.00           C
ATOM   3446  CG  LEU A 373     -33.294  46.912   7.021  1.00  0.00           C
ATOM   3447  CD1 LEU A 373     -34.181  47.544   8.084  1.00  0.00           C
ATOM   3448  CD2 LEU A 373     -34.270  46.603   5.872  1.00  0.00           C
ATOM   3449  HN  LEU A 373     -29.941  48.382   5.431  1.00  0.00           H
ATOM   3450  HA  LEU A 373     -30.333  46.208   7.101  1.00  0.00           H
ATOM   3451  HB1 LEU A 373     -32.329  48.406   5.831  1.00  0.00           H
ATOM   3452  HB2 LEU A 373     -31.655  48.189   7.430  1.00  0.00           H
ATOM   3453  HG  LEU A 373     -32.953  45.941   7.442  1.00  0.00           H
ATOM   3454 1HD1 LEU A 373     -34.261  48.640   7.924  1.00  0.00           H
ATOM   3455 2HD1 LEU A 373     -33.572  47.497   9.013  1.00  0.00           H
ATOM   3456 3HD1 LEU A 373     -35.149  47.051   8.320  1.00  0.00           H
ATOM   3457 1HD2 LEU A 373     -33.979  45.679   5.326  1.00  0.00           H
ATOM   3458 2HD2 LEU A 373     -34.316  47.445   5.150  1.00  0.00           H
ATOM   3459 3HD2 LEU A 373     -35.305  46.441   6.243  1.00  0.00           H
ATOM   3460  N   PRO A 374     -31.255  45.475   3.967  1.00  0.00           N
ATOM   3461  CA  PRO A 374     -31.561  44.314   3.173  1.00  0.00           C
ATOM   3462  C   PRO A 374     -30.407  43.329   3.195  1.00  0.00           C
ATOM   3463  O   PRO A 374     -30.665  42.145   3.533  1.00  0.00           O
ATOM   3464  CB  PRO A 374     -31.821  44.804   1.819  1.00  0.00           C
ATOM   3465  CG  PRO A 374     -32.620  46.133   2.032  1.00  0.00           C
ATOM   3466  CD  PRO A 374     -31.806  46.650   3.255  1.00  0.00           C
ATOM   3467  HA  PRO A 374     -32.354  43.781   3.676  1.00  0.00           H
ATOM   3468  HB1 PRO A 374     -32.423  44.097   1.209  1.00  0.00           H
ATOM   3469  HB2 PRO A 374     -30.881  44.955   1.247  1.00  0.00           H
ATOM   3470  HG1 PRO A 374     -32.513  46.728   1.099  1.00  0.00           H
ATOM   3471  HG2 PRO A 374     -33.668  45.852   2.266  1.00  0.00           H
ATOM   3472  HD1 PRO A 374     -30.978  47.233   2.799  1.00  0.00           H
ATOM   3473  HD2 PRO A 374     -32.457  47.349   3.822  1.00  0.00           H
ATOM   3474  N   LEU A 375     -29.140  43.700   3.057  1.00  0.00           N
ATOM   3475  CA  LEU A 375     -28.083  42.771   3.287  1.00  0.00           C
ATOM   3476  C   LEU A 375     -28.064  42.065   4.707  1.00  0.00           C
ATOM   3477  O   LEU A 375     -27.978  40.843   4.728  1.00  0.00           O
ATOM   3478  CB  LEU A 375     -26.775  43.555   3.066  1.00  0.00           C
ATOM   3479  CG  LEU A 375     -26.516  44.017   1.570  1.00  0.00           C
ATOM   3480  CD1 LEU A 375     -25.063  44.474   1.299  1.00  0.00           C
ATOM   3481  CD2 LEU A 375     -26.940  42.880   0.609  1.00  0.00           C
ATOM   3482  HN  LEU A 375     -28.944  44.667   2.906  1.00  0.00           H
ATOM   3483  HA  LEU A 375     -28.129  41.937   2.603  1.00  0.00           H
ATOM   3484  HB1 LEU A 375     -25.911  42.913   3.340  1.00  0.00           H
ATOM   3485  HB2 LEU A 375     -26.656  44.481   3.669  1.00  0.00           H
ATOM   3486  HG  LEU A 375     -27.144  44.904   1.339  1.00  0.00           H
ATOM   3487 1HD1 LEU A 375     -24.284  43.681   1.325  1.00  0.00           H
ATOM   3488 2HD1 LEU A 375     -24.707  45.264   1.992  1.00  0.00           H
ATOM   3489 3HD1 LEU A 375     -25.004  44.836   0.251  1.00  0.00           H
ATOM   3490 1HD2 LEU A 375     -28.044  42.799   0.706  1.00  0.00           H
ATOM   3491 2HD2 LEU A 375     -26.490  41.948   1.013  1.00  0.00           H
ATOM   3492 3HD2 LEU A 375     -26.726  43.092  -0.460  1.00  0.00           H
ATOM   3493  N   CYS A 376     -28.294  42.856   5.827  1.00  0.00           N
ATOM   3494  CA  CYS A 376     -28.381  42.369   7.158  1.00  0.00           C
ATOM   3495  C   CYS A 376     -29.562  41.498   7.480  1.00  0.00           C
ATOM   3496  O   CYS A 376     -29.310  40.562   8.201  1.00  0.00           O
ATOM   3497  CB  CYS A 376     -28.194  43.490   8.355  1.00  0.00           C
ATOM   3498  SG  CYS A 376     -26.543  44.381   8.519  1.00  0.00           S
ATOM   3499  HN  CYS A 376     -28.361  43.835   5.652  1.00  0.00           H
ATOM   3500  HA  CYS A 376     -27.612  41.618   7.272  1.00  0.00           H
ATOM   3501  HB1 CYS A 376     -28.451  43.074   9.353  1.00  0.00           H
ATOM   3502  HB2 CYS A 376     -29.001  44.243   8.225  1.00  0.00           H
ATOM   3503  HG1 CYS A 376     -26.617  44.795   7.263  1.00  0.00           H
ATOM   3504  N   LEU A 377     -30.825  41.607   6.956  1.00  0.00           N
ATOM   3505  CA  LEU A 377     -31.965  40.665   7.114  1.00  0.00           C
ATOM   3506  C   LEU A 377     -31.609  39.389   6.439  1.00  0.00           C
ATOM   3507  O   LEU A 377     -31.618  38.329   7.048  1.00  0.00           O
ATOM   3508  CB  LEU A 377     -33.266  41.354   6.561  1.00  0.00           C
ATOM   3509  CG  LEU A 377     -34.488  40.425   6.241  1.00  0.00           C
ATOM   3510  CD1 LEU A 377     -35.314  40.052   7.422  1.00  0.00           C
ATOM   3511  CD2 LEU A 377     -35.341  41.110   5.153  1.00  0.00           C
ATOM   3512  HN  LEU A 377     -31.046  42.433   6.443  1.00  0.00           H
ATOM   3513  HA  LEU A 377     -32.067  40.526   8.180  1.00  0.00           H
ATOM   3514  HB1 LEU A 377     -32.983  41.756   5.564  1.00  0.00           H
ATOM   3515  HB2 LEU A 377     -33.663  42.091   7.292  1.00  0.00           H
ATOM   3516  HG  LEU A 377     -34.092  39.541   5.698  1.00  0.00           H
ATOM   3517 1HD1 LEU A 377     -34.670  39.536   8.166  1.00  0.00           H
ATOM   3518 2HD1 LEU A 377     -36.046  39.223   7.304  1.00  0.00           H
ATOM   3519 3HD1 LEU A 377     -35.825  40.926   7.880  1.00  0.00           H
ATOM   3520 1HD2 LEU A 377     -35.610  42.162   5.390  1.00  0.00           H
ATOM   3521 2HD2 LEU A 377     -36.264  40.510   5.003  1.00  0.00           H
ATOM   3522 3HD2 LEU A 377     -34.866  41.232   4.156  1.00  0.00           H
ATOM   3523  N   CYS A 378     -31.065  39.552   5.185  1.00  0.00           N
ATOM   3524  CA  CYS A 378     -30.598  38.475   4.362  1.00  0.00           C
ATOM   3525  C   CYS A 378     -29.439  37.661   4.943  1.00  0.00           C
ATOM   3526  O   CYS A 378     -29.460  36.443   4.922  1.00  0.00           O
ATOM   3527  CB  CYS A 378     -30.174  38.919   2.934  1.00  0.00           C
ATOM   3528  SG  CYS A 378     -31.564  39.532   1.982  1.00  0.00           S
ATOM   3529  HN  CYS A 378     -30.690  40.423   4.877  1.00  0.00           H
ATOM   3530  HA  CYS A 378     -31.445  37.817   4.238  1.00  0.00           H
ATOM   3531  HB1 CYS A 378     -29.782  38.047   2.369  1.00  0.00           H
ATOM   3532  HB2 CYS A 378     -29.386  39.686   3.090  1.00  0.00           H
ATOM   3533  HG1 CYS A 378     -31.436  40.741   2.510  1.00  0.00           H
ATOM   3534  N   VAL A 379     -28.527  38.321   5.610  1.00  0.00           N
ATOM   3535  CA  VAL A 379     -27.514  37.729   6.520  1.00  0.00           C
ATOM   3536  C   VAL A 379     -28.069  36.901   7.640  1.00  0.00           C
ATOM   3537  O   VAL A 379     -27.690  35.743   7.836  1.00  0.00           O
ATOM   3538  CB  VAL A 379     -26.492  38.707   7.109  1.00  0.00           C
ATOM   3539  CG1 VAL A 379     -25.797  38.191   8.448  1.00  0.00           C
ATOM   3540  CG2 VAL A 379     -25.479  39.060   6.025  1.00  0.00           C
ATOM   3541  HN  VAL A 379     -28.282  39.278   5.470  1.00  0.00           H
ATOM   3542  HA  VAL A 379     -26.933  37.016   5.954  1.00  0.00           H
ATOM   3543  HB  VAL A 379     -27.001  39.661   7.361  1.00  0.00           H
ATOM   3544 1HG1 VAL A 379     -26.527  38.425   9.252  1.00  0.00           H
ATOM   3545 2HG1 VAL A 379     -24.939  38.861   8.670  1.00  0.00           H
ATOM   3546 3HG1 VAL A 379     -25.428  37.148   8.550  1.00  0.00           H
ATOM   3547 1HG2 VAL A 379     -24.979  38.108   5.746  1.00  0.00           H
ATOM   3548 2HG2 VAL A 379     -24.768  39.861   6.321  1.00  0.00           H
ATOM   3549 3HG2 VAL A 379     -25.993  39.466   5.127  1.00  0.00           H
ATOM   3550  N   PHE A 380     -29.092  37.445   8.342  1.00  0.00           N
ATOM   3551  CA  PHE A 380     -29.693  36.663   9.424  1.00  0.00           C
ATOM   3552  C   PHE A 380     -30.558  35.456   9.044  1.00  0.00           C
ATOM   3553  O   PHE A 380     -30.472  34.424   9.652  1.00  0.00           O
ATOM   3554  CB  PHE A 380     -30.596  37.574  10.273  1.00  0.00           C
ATOM   3555  CG  PHE A 380     -29.853  38.646  11.040  1.00  0.00           C
ATOM   3556  CD1 PHE A 380     -30.554  39.868  11.380  1.00  0.00           C
ATOM   3557  CD2 PHE A 380     -28.529  38.560  11.439  1.00  0.00           C
ATOM   3558  CE1 PHE A 380     -29.882  40.994  11.916  1.00  0.00           C
ATOM   3559  CE2 PHE A 380     -27.835  39.695  11.952  1.00  0.00           C
ATOM   3560  CZ  PHE A 380     -28.518  40.839  12.237  1.00  0.00           C
ATOM   3561  HN  PHE A 380     -29.251  38.425   8.246  1.00  0.00           H
ATOM   3562  HA  PHE A 380     -29.018  36.146  10.089  1.00  0.00           H
ATOM   3563  HB1 PHE A 380     -31.152  37.032  11.067  1.00  0.00           H
ATOM   3564  HB2 PHE A 380     -31.322  38.107   9.622  1.00  0.00           H
ATOM   3565  HD1 PHE A 380     -31.560  39.985  11.009  1.00  0.00           H
ATOM   3566  HD2 PHE A 380     -27.931  37.673  11.289  1.00  0.00           H
ATOM   3567  HE1 PHE A 380     -30.404  41.899  12.190  1.00  0.00           H
ATOM   3568  HE2 PHE A 380     -26.783  39.574  12.167  1.00  0.00           H
ATOM   3569  HZ  PHE A 380     -27.988  41.675  12.667  1.00  0.00           H
ATOM   3570  N   VAL A 381     -31.347  35.665   7.980  1.00  0.00           N
ATOM   3571  CA  VAL A 381     -32.080  34.647   7.273  1.00  0.00           C
ATOM   3572  C   VAL A 381     -31.212  33.551   6.653  1.00  0.00           C
ATOM   3573  O   VAL A 381     -31.545  32.370   6.800  1.00  0.00           O
ATOM   3574  CB  VAL A 381     -32.918  35.344   6.217  1.00  0.00           C
ATOM   3575  CG1 VAL A 381     -33.558  34.389   5.208  1.00  0.00           C
ATOM   3576  CG2 VAL A 381     -34.032  36.234   6.755  1.00  0.00           C
ATOM   3577  HN  VAL A 381     -31.259  36.584   7.605  1.00  0.00           H
ATOM   3578  HA  VAL A 381     -32.806  34.245   7.964  1.00  0.00           H
ATOM   3579  HB  VAL A 381     -32.195  35.964   5.645  1.00  0.00           H
ATOM   3580 1HG1 VAL A 381     -32.926  33.588   4.768  1.00  0.00           H
ATOM   3581 2HG1 VAL A 381     -33.901  34.925   4.298  1.00  0.00           H
ATOM   3582 3HG1 VAL A 381     -34.443  33.982   5.742  1.00  0.00           H
ATOM   3583 1HG2 VAL A 381     -33.631  36.976   7.478  1.00  0.00           H
ATOM   3584 2HG2 VAL A 381     -34.776  35.627   7.315  1.00  0.00           H
ATOM   3585 3HG2 VAL A 381     -34.552  36.669   5.875  1.00  0.00           H
ATOM   3586  N   GLY A 382     -30.111  33.885   5.992  1.00  0.00           N
ATOM   3587  CA  GLY A 382     -29.111  32.960   5.422  1.00  0.00           C
ATOM   3588  C   GLY A 382     -28.513  32.129   6.604  1.00  0.00           C
ATOM   3589  O   GLY A 382     -28.484  30.913   6.589  1.00  0.00           O
ATOM   3590  HN  GLY A 382     -29.825  34.841   5.976  1.00  0.00           H
ATOM   3591  HA1 GLY A 382     -28.247  33.568   5.200  1.00  0.00           H
ATOM   3592  HA2 GLY A 382     -29.589  32.293   4.720  1.00  0.00           H
ATOM   3593  N   LEU A 383     -28.074  32.714   7.699  1.00  0.00           N
ATOM   3594  CA  LEU A 383     -27.300  31.974   8.755  1.00  0.00           C
ATOM   3595  C   LEU A 383     -28.234  31.215   9.688  1.00  0.00           C
ATOM   3596  O   LEU A 383     -27.803  30.260  10.345  1.00  0.00           O
ATOM   3597  CB  LEU A 383     -26.479  32.959   9.620  1.00  0.00           C
ATOM   3598  CG  LEU A 383     -25.335  33.741   9.048  1.00  0.00           C
ATOM   3599  CD1 LEU A 383     -24.709  34.805   9.917  1.00  0.00           C
ATOM   3600  CD2 LEU A 383     -24.211  32.863   8.484  1.00  0.00           C
ATOM   3601  HN  LEU A 383     -28.291  33.662   7.917  1.00  0.00           H
ATOM   3602  HA  LEU A 383     -26.576  31.348   8.255  1.00  0.00           H
ATOM   3603  HB1 LEU A 383     -26.072  32.312  10.427  1.00  0.00           H
ATOM   3604  HB2 LEU A 383     -27.131  33.672  10.169  1.00  0.00           H
ATOM   3605  HG  LEU A 383     -25.656  34.327   8.161  1.00  0.00           H
ATOM   3606 1HD1 LEU A 383     -23.850  35.377   9.506  1.00  0.00           H
ATOM   3607 2HD1 LEU A 383     -24.447  34.194  10.807  1.00  0.00           H
ATOM   3608 3HD1 LEU A 383     -25.557  35.465  10.202  1.00  0.00           H
ATOM   3609 1HD2 LEU A 383     -24.085  32.065   9.246  1.00  0.00           H
ATOM   3610 2HD2 LEU A 383     -23.223  33.361   8.576  1.00  0.00           H
ATOM   3611 3HD2 LEU A 383     -24.502  32.414   7.509  1.00  0.00           H
ATOM   3612  N   SER A 384     -29.491  31.678   9.735  1.00  0.00           N
ATOM   3613  CA  SER A 384     -30.616  30.907  10.315  1.00  0.00           C
ATOM   3614  C   SER A 384     -30.885  29.591   9.577  1.00  0.00           C
ATOM   3615  O   SER A 384     -31.056  28.536  10.199  1.00  0.00           O
ATOM   3616  CB  SER A 384     -31.927  31.708  10.582  1.00  0.00           C
ATOM   3617  OG  SER A 384     -31.858  32.677  11.655  1.00  0.00           O
ATOM   3618  HN  SER A 384     -29.781  32.523   9.292  1.00  0.00           H
ATOM   3619  HA  SER A 384     -30.296  30.591  11.298  1.00  0.00           H
ATOM   3620  HB1 SER A 384     -32.560  30.926  11.055  1.00  0.00           H
ATOM   3621  HB2 SER A 384     -32.299  32.139   9.628  1.00  0.00           H
ATOM   3622  HG1 SER A 384     -31.583  33.529  11.311  1.00  0.00           H
ATOM   3623  N   LEU A 385     -30.832  29.598   8.209  1.00  0.00           N
ATOM   3624  CA  LEU A 385     -30.839  28.400   7.360  1.00  0.00           C
ATOM   3625  C   LEU A 385     -29.524  27.608   7.320  1.00  0.00           C
ATOM   3626  O   LEU A 385     -29.626  26.354   7.186  1.00  0.00           O
ATOM   3627  CB  LEU A 385     -31.356  28.644   5.889  1.00  0.00           C
ATOM   3628  CG  LEU A 385     -32.809  29.301   5.853  1.00  0.00           C
ATOM   3629  CD1 LEU A 385     -33.016  29.866   4.450  1.00  0.00           C
ATOM   3630  CD2 LEU A 385     -33.906  28.324   6.035  1.00  0.00           C
ATOM   3631  HN  LEU A 385     -30.731  30.454   7.709  1.00  0.00           H
ATOM   3632  HA  LEU A 385     -31.500  27.759   7.923  1.00  0.00           H
ATOM   3633  HB1 LEU A 385     -31.319  27.740   5.244  1.00  0.00           H
ATOM   3634  HB2 LEU A 385     -30.637  29.386   5.481  1.00  0.00           H
ATOM   3635  HG  LEU A 385     -32.869  30.103   6.620  1.00  0.00           H
ATOM   3636 1HD1 LEU A 385     -33.975  30.427   4.417  1.00  0.00           H
ATOM   3637 2HD1 LEU A 385     -33.096  29.099   3.650  1.00  0.00           H
ATOM   3638 3HD1 LEU A 385     -32.130  30.512   4.272  1.00  0.00           H
ATOM   3639 1HD2 LEU A 385     -34.001  27.879   7.049  1.00  0.00           H
ATOM   3640 2HD2 LEU A 385     -33.697  27.484   5.338  1.00  0.00           H
ATOM   3641 3HD2 LEU A 385     -34.874  28.709   5.650  1.00  0.00           H
ATOM   3642  N   LEU A 386     -28.294  28.223   7.469  1.00  0.00           N
ATOM   3643  CA  LEU A 386     -27.150  27.343   7.745  1.00  0.00           C
ATOM   3644  C   LEU A 386     -27.298  26.594   9.066  1.00  0.00           C
ATOM   3645  O   LEU A 386     -27.055  25.389   9.125  1.00  0.00           O
ATOM   3646  CB  LEU A 386     -25.921  28.214   7.632  1.00  0.00           C
ATOM   3647  CG  LEU A 386     -25.684  28.820   6.236  1.00  0.00           C
ATOM   3648  CD1 LEU A 386     -24.354  29.719   6.231  1.00  0.00           C
ATOM   3649  CD2 LEU A 386     -25.603  27.740   5.182  1.00  0.00           C
ATOM   3650  HN  LEU A 386     -28.245  29.212   7.350  1.00  0.00           H
ATOM   3651  HA  LEU A 386     -27.166  26.599   6.964  1.00  0.00           H
ATOM   3652  HB1 LEU A 386     -24.998  27.647   7.878  1.00  0.00           H
ATOM   3653  HB2 LEU A 386     -25.960  29.059   8.353  1.00  0.00           H
ATOM   3654  HG  LEU A 386     -26.509  29.457   5.851  1.00  0.00           H
ATOM   3655 1HD1 LEU A 386     -24.442  30.270   5.269  1.00  0.00           H
ATOM   3656 2HD1 LEU A 386     -23.362  29.220   6.256  1.00  0.00           H
ATOM   3657 3HD1 LEU A 386     -24.406  30.456   7.062  1.00  0.00           H
ATOM   3658 1HD2 LEU A 386     -24.990  26.862   5.476  1.00  0.00           H
ATOM   3659 2HD2 LEU A 386     -25.119  28.145   4.268  1.00  0.00           H
ATOM   3660 3HD2 LEU A 386     -26.629  27.393   4.937  1.00  0.00           H
ATOM   3661  N   LEU A 387     -27.772  27.268  10.174  1.00  0.00           N
ATOM   3662  CA  LEU A 387     -28.150  26.682  11.470  1.00  0.00           C
ATOM   3663  C   LEU A 387     -29.207  25.568  11.358  1.00  0.00           C
ATOM   3664  O   LEU A 387     -29.110  24.475  11.854  1.00  0.00           O
ATOM   3665  CB  LEU A 387     -28.521  27.817  12.486  1.00  0.00           C
ATOM   3666  CG  LEU A 387     -28.972  27.269  13.902  1.00  0.00           C
ATOM   3667  CD1 LEU A 387     -27.830  26.447  14.544  1.00  0.00           C
ATOM   3668  CD2 LEU A 387     -29.249  28.474  14.853  1.00  0.00           C
ATOM   3669  HN  LEU A 387     -28.097  28.189   9.971  1.00  0.00           H
ATOM   3670  HA  LEU A 387     -27.264  26.119  11.725  1.00  0.00           H
ATOM   3671  HB1 LEU A 387     -29.286  28.533  12.119  1.00  0.00           H
ATOM   3672  HB2 LEU A 387     -27.623  28.465  12.580  1.00  0.00           H
ATOM   3673  HG  LEU A 387     -29.920  26.710  13.754  1.00  0.00           H
ATOM   3674 1HD1 LEU A 387     -28.065  26.318  15.622  1.00  0.00           H
ATOM   3675 2HD1 LEU A 387     -26.858  26.966  14.409  1.00  0.00           H
ATOM   3676 3HD1 LEU A 387     -27.812  25.452  14.051  1.00  0.00           H
ATOM   3677 1HD2 LEU A 387     -28.353  28.671  15.481  1.00  0.00           H
ATOM   3678 2HD2 LEU A 387     -30.037  28.184  15.581  1.00  0.00           H
ATOM   3679 3HD2 LEU A 387     -29.610  29.339  14.256  1.00  0.00           H
ATOM   3680  N   ALA A 388     -30.235  25.771  10.590  1.00  0.00           N
ATOM   3681  CA  ALA A 388     -31.350  24.796  10.275  1.00  0.00           C
ATOM   3682  C   ALA A 388     -30.930  23.649   9.486  1.00  0.00           C
ATOM   3683  O   ALA A 388     -31.440  22.527   9.690  1.00  0.00           O
ATOM   3684  CB  ALA A 388     -32.462  25.571   9.552  1.00  0.00           C
ATOM   3685  HN  ALA A 388     -30.506  26.680  10.281  1.00  0.00           H
ATOM   3686  HA  ALA A 388     -31.588  24.397  11.250  1.00  0.00           H
ATOM   3687  HB1 ALA A 388     -33.431  25.072   9.770  1.00  0.00           H
ATOM   3688  HB2 ALA A 388     -32.236  25.696   8.472  1.00  0.00           H
ATOM   3689  HB3 ALA A 388     -32.499  26.573  10.030  1.00  0.00           H
ATOM   3690  N   GLY A 389     -30.064  23.757   8.508  1.00  0.00           N
ATOM   3691  CA  GLY A 389     -29.361  22.682   7.795  1.00  0.00           C
ATOM   3692  C   GLY A 389     -28.507  21.881   8.729  1.00  0.00           C
ATOM   3693  O   GLY A 389     -28.419  20.667   8.677  1.00  0.00           O
ATOM   3694  HN  GLY A 389     -29.677  24.640   8.252  1.00  0.00           H
ATOM   3695  HA1 GLY A 389     -28.789  23.216   7.051  1.00  0.00           H
ATOM   3696  HA2 GLY A 389     -30.075  22.019   7.328  1.00  0.00           H
ATOM   3697  N   ILE A 390     -27.754  22.553   9.652  1.00  0.00           N
ATOM   3698  CA  ILE A 390     -26.821  21.911  10.656  1.00  0.00           C
ATOM   3699  C   ILE A 390     -27.660  21.073  11.589  1.00  0.00           C
ATOM   3700  O   ILE A 390     -27.351  19.953  11.866  1.00  0.00           O
ATOM   3701  CB  ILE A 390     -25.913  22.889  11.339  1.00  0.00           C
ATOM   3702  CG1 ILE A 390     -24.741  23.248  10.331  1.00  0.00           C
ATOM   3703  CG2 ILE A 390     -25.404  22.241  12.665  1.00  0.00           C
ATOM   3704  CD  ILE A 390     -23.950  24.543  10.805  1.00  0.00           C
ATOM   3705  HN  ILE A 390     -27.871  23.521   9.861  1.00  0.00           H
ATOM   3706  HA  ILE A 390     -26.097  21.251  10.202  1.00  0.00           H
ATOM   3707  HB  ILE A 390     -26.511  23.791  11.591  1.00  0.00           H
ATOM   3708 1HG1 ILE A 390     -25.198  23.398   9.329  1.00  0.00           H
ATOM   3709 2HG1 ILE A 390     -23.959  22.460  10.312  1.00  0.00           H
ATOM   3710 1HG2 ILE A 390     -25.064  21.230  12.358  1.00  0.00           H
ATOM   3711 2HG2 ILE A 390     -26.191  22.181  13.447  1.00  0.00           H
ATOM   3712 3HG2 ILE A 390     -24.499  22.626  13.182  1.00  0.00           H
ATOM   3713  HD1 ILE A 390     -23.610  24.409  11.855  1.00  0.00           H
ATOM   3714  HD2 ILE A 390     -24.570  25.463  10.843  1.00  0.00           H
ATOM   3715  HD3 ILE A 390     -23.016  24.725  10.231  1.00  0.00           H
ATOM   3716  N   ILE A 391     -28.770  21.603  12.071  1.00  0.00           N
ATOM   3717  CA  ILE A 391     -29.781  20.898  12.825  1.00  0.00           C
ATOM   3718  C   ILE A 391     -30.359  19.794  12.076  1.00  0.00           C
ATOM   3719  O   ILE A 391     -30.473  18.631  12.519  1.00  0.00           O
ATOM   3720  CB  ILE A 391     -30.849  21.900  13.443  1.00  0.00           C
ATOM   3721  CG1 ILE A 391     -30.111  22.688  14.581  1.00  0.00           C
ATOM   3722  CG2 ILE A 391     -32.134  21.111  13.898  1.00  0.00           C
ATOM   3723  CD  ILE A 391     -30.879  24.033  14.712  1.00  0.00           C
ATOM   3724  HN  ILE A 391     -28.965  22.535  11.773  1.00  0.00           H
ATOM   3725  HA  ILE A 391     -29.306  20.356  13.628  1.00  0.00           H
ATOM   3726  HB  ILE A 391     -31.097  22.625  12.639  1.00  0.00           H
ATOM   3727 1HG1 ILE A 391     -29.108  22.916  14.162  1.00  0.00           H
ATOM   3728 2HG1 ILE A 391     -30.081  22.145  15.549  1.00  0.00           H
ATOM   3729 1HG2 ILE A 391     -32.805  20.765  13.084  1.00  0.00           H
ATOM   3730 2HG2 ILE A 391     -32.701  21.883  14.460  1.00  0.00           H
ATOM   3731 3HG2 ILE A 391     -31.921  20.327  14.656  1.00  0.00           H
ATOM   3732  HD1 ILE A 391     -31.688  23.857  15.452  1.00  0.00           H
ATOM   3733  HD2 ILE A 391     -31.304  24.512  13.803  1.00  0.00           H
ATOM   3734  HD3 ILE A 391     -30.231  24.799  15.190  1.00  0.00           H
ATOM   3735  N   SER A 392     -30.743  20.126  10.763  1.00  0.00           N
ATOM   3736  CA  SER A 392     -31.217  18.997   9.883  1.00  0.00           C
ATOM   3737  C   SER A 392     -30.258  17.782   9.749  1.00  0.00           C
ATOM   3738  O   SER A 392     -30.653  16.611   9.830  1.00  0.00           O
ATOM   3739  CB  SER A 392     -31.547  19.473   8.442  1.00  0.00           C
ATOM   3740  OG  SER A 392     -32.518  20.527   8.472  1.00  0.00           O
ATOM   3741  HN  SER A 392     -30.863  21.040  10.385  1.00  0.00           H
ATOM   3742  HA  SER A 392     -32.044  18.496  10.362  1.00  0.00           H
ATOM   3743  HB1 SER A 392     -31.895  18.542   7.946  1.00  0.00           H
ATOM   3744  HB2 SER A 392     -30.598  19.847   8.001  1.00  0.00           H
ATOM   3745  HG1 SER A 392     -32.073  21.258   8.908  1.00  0.00           H
ATOM   3746  N   LEU A 393     -28.980  18.014   9.524  1.00  0.00           N
ATOM   3747  CA  LEU A 393     -27.997  16.984   9.612  1.00  0.00           C
ATOM   3748  C   LEU A 393     -27.951  16.243  10.877  1.00  0.00           C
ATOM   3749  O   LEU A 393     -27.694  15.066  10.897  1.00  0.00           O
ATOM   3750  CB  LEU A 393     -26.712  17.547   9.015  1.00  0.00           C
ATOM   3751  CG  LEU A 393     -25.373  16.795   9.320  1.00  0.00           C
ATOM   3752  CD1 LEU A 393     -25.362  15.330   8.920  1.00  0.00           C
ATOM   3753  CD2 LEU A 393     -24.191  17.535   8.646  1.00  0.00           C
ATOM   3754  HN  LEU A 393     -28.732  18.978   9.454  1.00  0.00           H
ATOM   3755  HA  LEU A 393     -28.373  16.276   8.887  1.00  0.00           H
ATOM   3756  HB1 LEU A 393     -26.488  18.573   9.377  1.00  0.00           H
ATOM   3757  HB2 LEU A 393     -26.850  17.551   7.912  1.00  0.00           H
ATOM   3758  HG  LEU A 393     -25.229  16.867  10.419  1.00  0.00           H
ATOM   3759 1HD1 LEU A 393     -26.383  14.895   8.853  1.00  0.00           H
ATOM   3760 2HD1 LEU A 393     -24.780  14.756   9.673  1.00  0.00           H
ATOM   3761 3HD1 LEU A 393     -25.014  15.194   7.874  1.00  0.00           H
ATOM   3762 1HD2 LEU A 393     -23.191  17.182   8.976  1.00  0.00           H
ATOM   3763 2HD2 LEU A 393     -24.288  18.621   8.853  1.00  0.00           H
ATOM   3764 3HD2 LEU A 393     -24.310  17.370   7.553  1.00  0.00           H
ATOM   3765  N   ASN A 394     -28.086  16.949  11.998  1.00  0.00           N
ATOM   3766  CA  ASN A 394     -28.054  16.393  13.353  1.00  0.00           C
ATOM   3767  C   ASN A 394     -29.137  15.344  13.691  1.00  0.00           C
ATOM   3768  O   ASN A 394     -28.830  14.328  14.288  1.00  0.00           O
ATOM   3769  CB  ASN A 394     -28.314  17.580  14.315  1.00  0.00           C
ATOM   3770  CG  ASN A 394     -27.953  17.141  15.743  1.00  0.00           C
ATOM   3771  ND2 ASN A 394     -26.627  17.009  15.992  1.00  0.00           N
ATOM   3772  OD1 ASN A 394     -28.820  16.845  16.542  1.00  0.00           O
ATOM   3773  HN  ASN A 394     -28.225  17.932  11.907  1.00  0.00           H
ATOM   3774  HA  ASN A 394     -27.050  16.045  13.542  1.00  0.00           H
ATOM   3775  HB1 ASN A 394     -29.398  17.797  14.416  1.00  0.00           H
ATOM   3776  HB2 ASN A 394     -27.733  18.498  14.084  1.00  0.00           H
ATOM   3777 1HD2 ASN A 394     -26.379  16.643  16.890  1.00  0.00           H
ATOM   3778 2HD2 ASN A 394     -25.979  17.319  15.298  1.00  0.00           H
HETATM 3779  N   HSD A 395     -30.400  15.480  13.117  1.00  0.00           N
HETATM 3780  CA  HSD A 395     -31.532  14.580  13.239  1.00  0.00           C
HETATM 3781  C   HSD A 395     -31.220  13.224  12.606  1.00  0.00           C
HETATM 3782  O   HSD A 395     -31.761  12.183  12.968  1.00  0.00           O
HETATM 3783  CB  HSD A 395     -32.880  15.018  12.625  1.00  0.00           C
HETATM 3784  CG  HSD A 395     -33.606  16.175  13.328  1.00  0.00           C
HETATM 3785  CD2 HSD A 395     -34.921  16.266  13.705  1.00  0.00           C
HETATM 3786  ND1 HSD A 395     -32.975  17.244  13.831  1.00  0.00           N
HETATM 3787  CE1 HSD A 395     -33.936  17.956  14.540  1.00  0.00           C
HETATM 3788  NE2 HSD A 395     -35.144  17.403  14.466  1.00  0.00           N
HETATM 3789  HN  HSD A 395     -30.469  16.268  12.509  1.00  0.00           H
HETATM 3790  HA  HSD A 395     -31.723  14.438  14.292  1.00  0.00           H
HETATM 3791  HB1 HSD A 395     -33.621  14.192  12.581  1.00  0.00           H
HETATM 3792  HB2 HSD A 395     -32.794  15.432  11.597  1.00  0.00           H
HETATM 3793  HD1 HSD A 395     -32.000  17.445  13.737  1.00  0.00           H
HETATM 3794  HD2 HSD A 395     -35.703  15.558  13.461  1.00  0.00           H
HETATM 3795  HE1 HSD A 395     -33.811  18.922  15.030  1.00  0.00           H
ATOM   3796  N   VAL A 396     -30.331  13.236  11.589  1.00  0.00           N
ATOM   3797  CA  VAL A 396     -29.893  12.040  10.893  1.00  0.00           C
ATOM   3798  C   VAL A 396     -29.264  10.949  11.836  1.00  0.00           C
ATOM   3799  O   VAL A 396     -29.420   9.752  11.734  1.00  0.00           O
ATOM   3800  CB  VAL A 396     -29.020  12.377   9.668  1.00  0.00           C
ATOM   3801  CG1 VAL A 396     -28.627  11.020   8.941  1.00  0.00           C
ATOM   3802  CG2 VAL A 396     -29.850  13.241   8.732  1.00  0.00           C
ATOM   3803  HN  VAL A 396     -29.950  14.124  11.349  1.00  0.00           H
ATOM   3804  HA  VAL A 396     -30.801  11.601  10.509  1.00  0.00           H
ATOM   3805  HB  VAL A 396     -28.075  12.853  10.006  1.00  0.00           H
ATOM   3806 1HG1 VAL A 396     -28.097  11.320   8.011  1.00  0.00           H
ATOM   3807 2HG1 VAL A 396     -29.552  10.433   8.755  1.00  0.00           H
ATOM   3808 3HG1 VAL A 396     -27.928  10.485   9.619  1.00  0.00           H
ATOM   3809 1HG2 VAL A 396     -29.335  13.198   7.748  1.00  0.00           H
ATOM   3810 2HG2 VAL A 396     -29.956  14.289   9.085  1.00  0.00           H
ATOM   3811 3HG2 VAL A 396     -30.840  12.782   8.524  1.00  0.00           H
ATOM   3812  N   ARG A 397     -28.535  11.468  12.812  1.00  0.00           N
ATOM   3813  CA  ARG A 397     -27.693  10.734  13.715  1.00  0.00           C
ATOM   3814  C   ARG A 397     -28.492   9.984  14.739  1.00  0.00           C
ATOM   3815  O   ARG A 397     -28.093   8.906  15.115  1.00  0.00           O
ATOM   3816  CB  ARG A 397     -26.745  11.616  14.476  1.00  0.00           C
ATOM   3817  CG  ARG A 397     -25.784  12.558  13.646  1.00  0.00           C
ATOM   3818  CD  ARG A 397     -25.027  11.695  12.678  1.00  0.00           C
ATOM   3819  NE  ARG A 397     -24.165  12.648  11.941  1.00  0.00           N
ATOM   3820  CZ  ARG A 397     -23.199  12.265  11.140  1.00  0.00           C
ATOM   3821  NH1 ARG A 397     -23.123  11.036  10.759  1.00  0.00           N
ATOM   3822  NH2 ARG A 397     -22.318  13.151  10.827  1.00  0.00           N
ATOM   3823  HN  ARG A 397     -28.622  12.450  12.959  1.00  0.00           H
ATOM   3824  HA  ARG A 397     -27.248   9.922  13.157  1.00  0.00           H
ATOM   3825  HB1 ARG A 397     -25.960  10.997  14.962  1.00  0.00           H
ATOM   3826  HB2 ARG A 397     -27.129  12.247  15.306  1.00  0.00           H
ATOM   3827  HG1 ARG A 397     -25.167  13.070  14.416  1.00  0.00           H
ATOM   3828  HG2 ARG A 397     -26.285  13.355  13.056  1.00  0.00           H
ATOM   3829  HD1 ARG A 397     -25.785  11.333  11.951  1.00  0.00           H
ATOM   3830  HD2 ARG A 397     -24.487  10.901  13.237  1.00  0.00           H
ATOM   3831  HE  ARG A 397     -24.295  13.616  12.153  1.00  0.00           H
ATOM   3832 1HH1 ARG A 397     -23.872  10.405  10.965  1.00  0.00           H
ATOM   3833 2HH1 ARG A 397     -22.420  10.852  10.072  1.00  0.00           H
ATOM   3834 1HH2 ARG A 397     -22.299  13.986  11.376  1.00  0.00           H
ATOM   3835 2HH2 ARG A 397     -21.572  12.896  10.211  1.00  0.00           H
ATOM   3836  N   GLN A 398     -29.693  10.430  15.022  1.00  0.00           N
ATOM   3837  CA  GLN A 398     -30.580   9.757  15.917  1.00  0.00           C
ATOM   3838  C   GLN A 398     -30.970   8.279  15.598  1.00  0.00           C
ATOM   3839  O   GLN A 398     -31.216   7.421  16.470  1.00  0.00           O
ATOM   3840  CB  GLN A 398     -31.845  10.639  16.168  1.00  0.00           C
ATOM   3841  CG  GLN A 398     -31.681  12.164  16.479  1.00  0.00           C
ATOM   3842  CD  GLN A 398     -31.046  12.522  17.783  1.00  0.00           C
ATOM   3843  NE2 GLN A 398     -30.191  13.579  17.717  1.00  0.00           N
ATOM   3844  OE1 GLN A 398     -31.347  11.899  18.774  1.00  0.00           O
ATOM   3845  HN  GLN A 398     -29.974  11.264  14.556  1.00  0.00           H
ATOM   3846  HA  GLN A 398     -30.101   9.713  16.883  1.00  0.00           H
ATOM   3847  HB1 GLN A 398     -32.370  10.218  17.051  1.00  0.00           H
ATOM   3848  HB2 GLN A 398     -32.534  10.517  15.304  1.00  0.00           H
ATOM   3849  HG1 GLN A 398     -32.723  12.548  16.533  1.00  0.00           H
ATOM   3850  HG2 GLN A 398     -31.169  12.653  15.622  1.00  0.00           H
ATOM   3851 1HE2 GLN A 398     -29.891  13.984  18.581  1.00  0.00           H
ATOM   3852 2HE2 GLN A 398     -29.850  13.922  16.842  1.00  0.00           H
ATOM   3853  N   VAL A 399     -31.114   7.944  14.297  1.00  0.00           N
ATOM   3854  CA  VAL A 399     -31.256   6.534  13.957  1.00  0.00           C
ATOM   3855  C   VAL A 399     -30.200   6.236  12.983  1.00  0.00           C
ATOM   3856  O   VAL A 399     -30.003   7.059  12.059  1.00  0.00           O
ATOM   3857  CB  VAL A 399     -32.645   6.157  13.464  1.00  0.00           C
ATOM   3858  CG1 VAL A 399     -33.141   7.152  12.354  1.00  0.00           C
ATOM   3859  CG2 VAL A 399     -32.689   4.711  12.938  1.00  0.00           C
ATOM   3860  HN  VAL A 399     -30.967   8.565  13.530  1.00  0.00           H
ATOM   3861  HA  VAL A 399     -31.183   5.815  14.762  1.00  0.00           H
ATOM   3862  HB  VAL A 399     -33.334   6.255  14.330  1.00  0.00           H
ATOM   3863 1HG1 VAL A 399     -33.021   8.211  12.669  1.00  0.00           H
ATOM   3864 2HG1 VAL A 399     -34.213   6.929  12.165  1.00  0.00           H
ATOM   3865 3HG1 VAL A 399     -32.672   7.029  11.355  1.00  0.00           H
ATOM   3866 1HG2 VAL A 399     -32.227   4.660  11.928  1.00  0.00           H
ATOM   3867 2HG2 VAL A 399     -33.757   4.437  12.814  1.00  0.00           H
ATOM   3868 3HG2 VAL A 399     -32.210   4.072  13.711  1.00  0.00           H
ATOM   3869  N   ILE A 400     -29.443   5.162  13.122  1.00  0.00           N
ATOM   3870  CA  ILE A 400     -28.174   5.036  12.368  1.00  0.00           C
ATOM   3871  C   ILE A 400     -28.513   4.501  10.963  1.00  0.00           C
ATOM   3872  O   ILE A 400     -29.254   3.548  10.757  1.00  0.00           O
ATOM   3873  CB  ILE A 400     -27.298   4.103  13.079  1.00  0.00           C
ATOM   3874  CG1 ILE A 400     -26.821   4.677  14.425  1.00  0.00           C
ATOM   3875  CG2 ILE A 400     -26.099   3.832  12.124  1.00  0.00           C
ATOM   3876  CD  ILE A 400     -26.176   6.099  14.469  1.00  0.00           C
ATOM   3877  HN  ILE A 400     -29.622   4.485  13.832  1.00  0.00           H
ATOM   3878  HA  ILE A 400     -27.657   5.981  12.295  1.00  0.00           H
ATOM   3879  HB  ILE A 400     -27.859   3.197  13.396  1.00  0.00           H
ATOM   3880 1HG1 ILE A 400     -26.001   4.028  14.799  1.00  0.00           H
ATOM   3881 2HG1 ILE A 400     -27.603   4.613  15.212  1.00  0.00           H
ATOM   3882 1HG2 ILE A 400     -25.698   4.785  11.718  1.00  0.00           H
ATOM   3883 2HG2 ILE A 400     -26.320   3.125  11.297  1.00  0.00           H
ATOM   3884 3HG2 ILE A 400     -25.373   3.227  12.708  1.00  0.00           H
ATOM   3885  HD1 ILE A 400     -27.063   6.764  14.390  1.00  0.00           H
ATOM   3886  HD2 ILE A 400     -25.502   6.174  13.589  1.00  0.00           H
ATOM   3887  HD3 ILE A 400     -25.526   6.292  15.349  1.00  0.00           H
ATOM   3888  N   GLN A 401     -27.900   5.219   9.946  1.00  0.00           N
ATOM   3889  CA  GLN A 401     -27.888   4.752   8.602  1.00  0.00           C
ATOM   3890  C   GLN A 401     -26.477   4.546   8.018  1.00  0.00           C
ATOM   3891  O   GLN A 401     -25.541   5.303   8.196  1.00  0.00           O
ATOM   3892  CB  GLN A 401     -28.730   5.685   7.713  1.00  0.00           C
ATOM   3893  CG  GLN A 401     -28.601   5.507   6.160  1.00  0.00           C
ATOM   3894  CD  GLN A 401     -29.204   4.215   5.660  1.00  0.00           C
ATOM   3895  NE2 GLN A 401     -29.291   3.939   4.327  1.00  0.00           N
ATOM   3896  OE1 GLN A 401     -29.671   3.397   6.515  1.00  0.00           O
ATOM   3897  HN  GLN A 401     -27.233   5.944  10.096  1.00  0.00           H
ATOM   3898  HA  GLN A 401     -28.323   3.764   8.559  1.00  0.00           H
ATOM   3899  HB1 GLN A 401     -28.419   6.748   7.786  1.00  0.00           H
ATOM   3900  HB2 GLN A 401     -29.813   5.661   7.958  1.00  0.00           H
ATOM   3901  HG1 GLN A 401     -27.549   5.543   5.805  1.00  0.00           H
ATOM   3902  HG2 GLN A 401     -29.106   6.330   5.610  1.00  0.00           H
ATOM   3903 1HE2 GLN A 401     -28.645   4.359   3.687  1.00  0.00           H
ATOM   3904 2HE2 GLN A 401     -29.833   3.104   4.240  1.00  0.00           H
HETATM 3905  N   HSD A 402     -26.308   3.391   7.415  1.00  0.00           N
HETATM 3906  CA  HSD A 402     -25.188   2.900   6.613  1.00  0.00           C
HETATM 3907  C   HSD A 402     -24.903   3.725   5.327  1.00  0.00           C
HETATM 3908  O   HSD A 402     -25.853   4.189   4.657  1.00  0.00           O
HETATM 3909  CB  HSD A 402     -25.553   1.456   6.185  1.00  0.00           C
HETATM 3910  CG  HSD A 402     -24.296   0.668   5.827  1.00  0.00           C
HETATM 3911  CD2 HSD A 402     -23.314   0.188   6.677  1.00  0.00           C
HETATM 3912  ND1 HSD A 402     -24.050   0.019   4.604  1.00  0.00           N
HETATM 3913  CE1 HSD A 402     -22.884  -0.522   4.660  1.00  0.00           C
HETATM 3914  NE2 HSD A 402     -22.378  -0.496   5.831  1.00  0.00           N
HETATM 3915  HN  HSD A 402     -27.039   2.717   7.494  1.00  0.00           H
HETATM 3916  HA  HSD A 402     -24.342   3.015   7.272  1.00  0.00           H
HETATM 3917  HB1 HSD A 402     -26.141   1.570   5.250  1.00  0.00           H
HETATM 3918  HB2 HSD A 402     -26.098   0.815   6.911  1.00  0.00           H
HETATM 3919  HD1 HSD A 402     -24.612   0.115   3.782  1.00  0.00           H
HETATM 3920  HD2 HSD A 402     -23.130   0.239   7.743  1.00  0.00           H
HETATM 3921  HE1 HSD A 402     -22.345  -0.949   3.814  1.00  0.00           H
ATOM   3922  N   ASP A 403     -23.695   4.007   4.901  1.00  0.00           N
ATOM   3923  CA  ASP A 403     -22.424   3.638   5.564  1.00  0.00           C
ATOM   3924  C   ASP A 403     -21.856   4.846   6.325  1.00  0.00           C
ATOM   3925  O   ASP A 403     -20.844   4.825   6.986  1.00  0.00           O
ATOM   3926  CB  ASP A 403     -21.482   3.013   4.506  1.00  0.00           C
ATOM   3927  CG  ASP A 403     -21.029   3.949   3.429  1.00  0.00           C
ATOM   3928  OD1 ASP A 403     -19.987   3.534   2.795  1.00  0.00           O
ATOM   3929  OD2 ASP A 403     -21.647   4.963   3.111  1.00  0.00           O
ATOM   3930  HN  ASP A 403     -23.538   4.466   4.029  1.00  0.00           H
ATOM   3931  HA  ASP A 403     -22.601   2.884   6.317  1.00  0.00           H
ATOM   3932  HB1 ASP A 403     -21.947   2.051   4.199  1.00  0.00           H
ATOM   3933  HB2 ASP A 403     -20.634   2.633   5.115  1.00  0.00           H
ATOM   3934  N   GLY A 404     -22.580   6.008   6.192  1.00  0.00           N
ATOM   3935  CA  GLY A 404     -22.085   7.342   6.606  1.00  0.00           C
ATOM   3936  C   GLY A 404     -21.420   8.216   5.670  1.00  0.00           C
ATOM   3937  O   GLY A 404     -21.356   9.421   5.859  1.00  0.00           O
ATOM   3938  HN  GLY A 404     -23.408   6.028   5.639  1.00  0.00           H
ATOM   3939  HA1 GLY A 404     -21.325   7.154   7.350  1.00  0.00           H
ATOM   3940  HA2 GLY A 404     -22.959   7.792   7.054  1.00  0.00           H
ATOM   3941  N   ARG A 405     -20.869   7.651   4.565  1.00  0.00           N
ATOM   3942  CA  ARG A 405     -20.092   8.324   3.532  1.00  0.00           C
ATOM   3943  C   ARG A 405     -20.775   9.552   2.889  1.00  0.00           C
ATOM   3944  O   ARG A 405     -20.247  10.621   2.611  1.00  0.00           O
ATOM   3945  CB  ARG A 405     -19.531   7.436   2.431  1.00  0.00           C
ATOM   3946  CG  ARG A 405     -18.295   6.493   2.878  1.00  0.00           C
ATOM   3947  CD  ARG A 405     -17.543   5.797   1.680  1.00  0.00           C
ATOM   3948  NE  ARG A 405     -18.555   4.938   1.056  1.00  0.00           N
ATOM   3949  CZ  ARG A 405     -18.264   4.181  -0.055  1.00  0.00           C
ATOM   3950  NH1 ARG A 405     -17.204   4.420  -0.778  1.00  0.00           N
ATOM   3951  NH2 ARG A 405     -19.061   3.206  -0.373  1.00  0.00           N
ATOM   3952  HN  ARG A 405     -20.860   6.665   4.422  1.00  0.00           H
ATOM   3953  HA  ARG A 405     -19.216   8.666   4.062  1.00  0.00           H
ATOM   3954  HB1 ARG A 405     -19.121   8.056   1.606  1.00  0.00           H
ATOM   3955  HB2 ARG A 405     -20.346   6.849   1.957  1.00  0.00           H
ATOM   3956  HG1 ARG A 405     -18.540   5.698   3.614  1.00  0.00           H
ATOM   3957  HG2 ARG A 405     -17.599   7.325   3.119  1.00  0.00           H
ATOM   3958  HD1 ARG A 405     -16.713   5.246   2.172  1.00  0.00           H
ATOM   3959  HD2 ARG A 405     -17.102   6.516   0.958  1.00  0.00           H
ATOM   3960  HE  ARG A 405     -19.402   4.712   1.538  1.00  0.00           H
ATOM   3961 1HH1 ARG A 405     -16.745   5.305  -0.723  1.00  0.00           H
ATOM   3962 2HH1 ARG A 405     -17.022   3.857  -1.584  1.00  0.00           H
ATOM   3963 1HH2 ARG A 405     -19.912   3.108   0.142  1.00  0.00           H
ATOM   3964 2HH2 ARG A 405     -18.902   2.662  -1.196  1.00  0.00           H
ATOM   3965  N   ASN A 406     -22.092   9.369   2.634  1.00  0.00           N
ATOM   3966  CA  ASN A 406     -22.954  10.472   2.097  1.00  0.00           C
ATOM   3967  C   ASN A 406     -23.009  11.686   3.111  1.00  0.00           C
ATOM   3968  O   ASN A 406     -23.058  12.840   2.645  1.00  0.00           O
ATOM   3969  CB  ASN A 406     -24.378  10.036   1.559  1.00  0.00           C
ATOM   3970  CG  ASN A 406     -24.211   8.996   0.525  1.00  0.00           C
ATOM   3971  ND2 ASN A 406     -25.425   8.516   0.000  1.00  0.00           N
ATOM   3972  OD1 ASN A 406     -23.075   8.675   0.079  1.00  0.00           O
ATOM   3973  HN  ASN A 406     -22.437   8.435   2.676  1.00  0.00           H
ATOM   3974  HA  ASN A 406     -22.301  10.855   1.327  1.00  0.00           H
ATOM   3975  HB1 ASN A 406     -24.935  10.879   1.095  1.00  0.00           H
ATOM   3976  HB2 ASN A 406     -24.938   9.592   2.409  1.00  0.00           H
ATOM   3977 1HD2 ASN A 406     -25.308   7.780  -0.667  1.00  0.00           H
ATOM   3978 2HD2 ASN A 406     -26.261   8.474   0.547  1.00  0.00           H
ATOM   3979  N   GLN A 407     -23.049  11.481   4.418  1.00  0.00           N
ATOM   3980  CA  GLN A 407     -23.053  12.565   5.363  1.00  0.00           C
ATOM   3981  C   GLN A 407     -21.668  13.169   5.451  1.00  0.00           C
ATOM   3982  O   GLN A 407     -21.432  14.385   5.483  1.00  0.00           O
ATOM   3983  CB  GLN A 407     -23.508  11.926   6.758  1.00  0.00           C
ATOM   3984  CG  GLN A 407     -25.012  11.587   6.833  1.00  0.00           C
ATOM   3985  CD  GLN A 407     -25.762  12.073   5.666  1.00  0.00           C
ATOM   3986  NE2 GLN A 407     -26.066  11.194   4.682  1.00  0.00           N
ATOM   3987  OE1 GLN A 407     -26.035  13.271   5.616  1.00  0.00           O
ATOM   3988  HN  GLN A 407     -23.162  10.550   4.757  1.00  0.00           H
ATOM   3989  HA  GLN A 407     -23.622  13.441   5.089  1.00  0.00           H
ATOM   3990  HB1 GLN A 407     -23.211  12.591   7.596  1.00  0.00           H
ATOM   3991  HB2 GLN A 407     -23.046  10.939   6.973  1.00  0.00           H
ATOM   3992  HG1 GLN A 407     -25.474  12.053   7.730  1.00  0.00           H
ATOM   3993  HG2 GLN A 407     -25.100  10.482   6.917  1.00  0.00           H
ATOM   3994 1HE2 GLN A 407     -26.312  11.647   3.825  1.00  0.00           H
ATOM   3995 2HE2 GLN A 407     -25.732  10.256   4.768  1.00  0.00           H
ATOM   3996  N   GLU A 408     -20.587  12.361   5.321  1.00  0.00           N
ATOM   3997  CA  GLU A 408     -19.194  12.829   5.270  1.00  0.00           C
ATOM   3998  C   GLU A 408     -18.875  13.716   4.108  1.00  0.00           C
ATOM   3999  O   GLU A 408     -18.235  14.761   4.239  1.00  0.00           O
ATOM   4000  CB  GLU A 408     -18.352  11.582   5.156  1.00  0.00           C
ATOM   4001  CG  GLU A 408     -18.335  10.746   6.429  1.00  0.00           C
ATOM   4002  CD  GLU A 408     -17.830  11.510   7.634  1.00  0.00           C
ATOM   4003  OE1 GLU A 408     -18.563  11.849   8.613  1.00  0.00           O
ATOM   4004  OE2 GLU A 408     -16.593  11.818   7.588  1.00  0.00           O
ATOM   4005  HN  GLU A 408     -20.686  11.372   5.237  1.00  0.00           H
ATOM   4006  HA  GLU A 408     -18.969  13.329   6.200  1.00  0.00           H
ATOM   4007  HB1 GLU A 408     -17.273  11.813   5.027  1.00  0.00           H
ATOM   4008  HB2 GLU A 408     -18.692  10.916   4.334  1.00  0.00           H
ATOM   4009  HG1 GLU A 408     -17.694   9.841   6.358  1.00  0.00           H
ATOM   4010  HG2 GLU A 408     -19.370  10.399   6.633  1.00  0.00           H
ATOM   4011  N   LYS A 409     -19.518  13.508   2.996  1.00  0.00           N
ATOM   4012  CA  LYS A 409     -19.403  14.370   1.779  1.00  0.00           C
ATOM   4013  C   LYS A 409     -20.201  15.726   1.931  1.00  0.00           C
ATOM   4014  O   LYS A 409     -19.712  16.798   1.594  1.00  0.00           O
ATOM   4015  CB  LYS A 409     -19.830  13.575   0.572  1.00  0.00           C
ATOM   4016  CG  LYS A 409     -18.688  12.672   0.130  1.00  0.00           C
ATOM   4017  CD  LYS A 409     -19.017  11.882  -1.148  1.00  0.00           C
ATOM   4018  CE  LYS A 409     -20.325  11.152  -1.080  1.00  0.00           C
ATOM   4019  NZ  LYS A 409     -20.389  10.054  -2.052  1.00  0.00           N
ATOM   4020  HN  LYS A 409     -20.149  12.742   2.902  1.00  0.00           H
ATOM   4021  HA  LYS A 409     -18.371  14.640   1.604  1.00  0.00           H
ATOM   4022  HB1 LYS A 409     -20.130  14.314  -0.202  1.00  0.00           H
ATOM   4023  HB2 LYS A 409     -20.731  13.028   0.922  1.00  0.00           H
ATOM   4024  HG1 LYS A 409     -18.539  11.971   0.979  1.00  0.00           H
ATOM   4025  HG2 LYS A 409     -17.703  13.178   0.030  1.00  0.00           H
ATOM   4026  HD1 LYS A 409     -18.239  11.088  -1.181  1.00  0.00           H
ATOM   4027  HD2 LYS A 409     -18.958  12.442  -2.106  1.00  0.00           H
ATOM   4028  HE1 LYS A 409     -21.186  11.815  -1.314  1.00  0.00           H
ATOM   4029  HE2 LYS A 409     -20.446  10.720  -0.063  1.00  0.00           H
ATOM   4030  HZ1 LYS A 409     -20.131  10.453  -2.978  1.00  0.00           H
ATOM   4031  HZ2 LYS A 409     -21.385   9.756  -2.055  1.00  0.00           H
ATOM   4032  HZ3 LYS A 409     -19.816   9.215  -1.832  1.00  0.00           H
ATOM   4033  N   LEU A 410     -21.368  15.572   2.646  1.00  0.00           N
ATOM   4034  CA  LEU A 410     -22.166  16.676   3.133  1.00  0.00           C
ATOM   4035  C   LEU A 410     -21.434  17.644   4.086  1.00  0.00           C
ATOM   4036  O   LEU A 410     -21.356  18.900   3.951  1.00  0.00           O
ATOM   4037  CB  LEU A 410     -23.522  16.196   3.745  1.00  0.00           C
ATOM   4038  CG  LEU A 410     -24.635  17.227   3.944  1.00  0.00           C
ATOM   4039  CD1 LEU A 410     -25.216  18.037   2.707  1.00  0.00           C
ATOM   4040  CD2 LEU A 410     -25.762  16.699   4.818  1.00  0.00           C
ATOM   4041  HN  LEU A 410     -21.784  14.683   2.823  1.00  0.00           H
ATOM   4042  HA  LEU A 410     -22.449  17.256   2.266  1.00  0.00           H
ATOM   4043  HB1 LEU A 410     -23.336  15.793   4.763  1.00  0.00           H
ATOM   4044  HB2 LEU A 410     -23.941  15.395   3.098  1.00  0.00           H
ATOM   4045  HG  LEU A 410     -24.115  18.054   4.472  1.00  0.00           H
ATOM   4046 1HD1 LEU A 410     -25.862  17.303   2.178  1.00  0.00           H
ATOM   4047 2HD1 LEU A 410     -24.390  18.342   2.031  1.00  0.00           H
ATOM   4048 3HD1 LEU A 410     -25.768  18.965   2.968  1.00  0.00           H
ATOM   4049 1HD2 LEU A 410     -26.347  17.555   5.217  1.00  0.00           H
ATOM   4050 2HD2 LEU A 410     -25.317  16.134   5.665  1.00  0.00           H
ATOM   4051 3HD2 LEU A 410     -26.319  15.909   4.269  1.00  0.00           H
ATOM   4052  N   LYS A 411     -20.669  17.009   5.053  1.00  0.00           N
ATOM   4053  CA  LYS A 411     -19.751  17.750   5.942  1.00  0.00           C
ATOM   4054  C   LYS A 411     -18.777  18.675   5.224  1.00  0.00           C
ATOM   4055  O   LYS A 411     -18.582  19.828   5.586  1.00  0.00           O
ATOM   4056  CB  LYS A 411     -19.029  16.695   6.872  1.00  0.00           C
ATOM   4057  CG  LYS A 411     -19.948  16.230   8.042  1.00  0.00           C
ATOM   4058  CD  LYS A 411     -19.333  15.088   8.853  1.00  0.00           C
ATOM   4059  CE  LYS A 411     -17.928  15.258   9.408  1.00  0.00           C
ATOM   4060  NZ  LYS A 411     -17.427  13.885   9.833  1.00  0.00           N
ATOM   4061  HN  LYS A 411     -20.820  16.037   5.222  1.00  0.00           H
ATOM   4062  HA  LYS A 411     -20.263  18.361   6.670  1.00  0.00           H
ATOM   4063  HB1 LYS A 411     -18.055  17.032   7.288  1.00  0.00           H
ATOM   4064  HB2 LYS A 411     -18.790  15.822   6.227  1.00  0.00           H
ATOM   4065  HG1 LYS A 411     -20.888  15.950   7.519  1.00  0.00           H
ATOM   4066  HG2 LYS A 411     -20.222  17.109   8.665  1.00  0.00           H
ATOM   4067  HD1 LYS A 411     -19.428  14.172   8.232  1.00  0.00           H
ATOM   4068  HD2 LYS A 411     -19.913  14.897   9.782  1.00  0.00           H
ATOM   4069  HE1 LYS A 411     -17.991  15.889  10.321  1.00  0.00           H
ATOM   4070  HE2 LYS A 411     -17.211  15.578   8.622  1.00  0.00           H
ATOM   4071  HZ1 LYS A 411     -17.815  13.721  10.784  1.00  0.00           H
ATOM   4072  HZ2 LYS A 411     -16.394  13.824   9.933  1.00  0.00           H
ATOM   4073  HZ3 LYS A 411     -17.767  13.230   9.098  1.00  0.00           H
ATOM   4074  N   LYS A 412     -18.086  18.162   4.229  1.00  0.00           N
ATOM   4075  CA  LYS A 412     -17.125  18.928   3.393  1.00  0.00           C
ATOM   4076  C   LYS A 412     -17.724  19.940   2.519  1.00  0.00           C
ATOM   4077  O   LYS A 412     -17.049  20.919   2.222  1.00  0.00           O
ATOM   4078  CB  LYS A 412     -16.214  17.980   2.622  1.00  0.00           C
ATOM   4079  CG  LYS A 412     -14.780  17.652   3.170  1.00  0.00           C
ATOM   4080  CD  LYS A 412     -15.037  17.017   4.561  1.00  0.00           C
ATOM   4081  CE  LYS A 412     -13.798  16.735   5.361  1.00  0.00           C
ATOM   4082  NZ  LYS A 412     -14.068  15.952   6.534  1.00  0.00           N
ATOM   4083  HN  LYS A 412     -18.171  17.194   4.006  1.00  0.00           H
ATOM   4084  HA  LYS A 412     -16.632  19.608   4.073  1.00  0.00           H
ATOM   4085  HB1 LYS A 412     -16.013  18.267   1.568  1.00  0.00           H
ATOM   4086  HB2 LYS A 412     -16.788  17.033   2.544  1.00  0.00           H
ATOM   4087  HG1 LYS A 412     -14.099  18.530   3.189  1.00  0.00           H
ATOM   4088  HG2 LYS A 412     -14.288  16.916   2.499  1.00  0.00           H
ATOM   4089  HD1 LYS A 412     -15.681  16.123   4.417  1.00  0.00           H
ATOM   4090  HD2 LYS A 412     -15.734  17.678   5.119  1.00  0.00           H
ATOM   4091  HE1 LYS A 412     -13.210  17.644   5.613  1.00  0.00           H
ATOM   4092  HE2 LYS A 412     -13.189  16.109   4.673  1.00  0.00           H
ATOM   4093  HZ1 LYS A 412     -14.580  15.077   6.301  1.00  0.00           H
ATOM   4094  HZ2 LYS A 412     -14.528  16.509   7.283  1.00  0.00           H
ATOM   4095  HZ3 LYS A 412     -13.134  15.665   6.889  1.00  0.00           H
ATOM   4096  N   PHE A 413     -18.968  19.733   2.047  1.00  0.00           N
ATOM   4097  CA  PHE A 413     -19.655  20.892   1.437  1.00  0.00           C
ATOM   4098  C   PHE A 413     -19.847  22.072   2.351  1.00  0.00           C
ATOM   4099  O   PHE A 413     -19.578  23.217   2.010  1.00  0.00           O
ATOM   4100  CB  PHE A 413     -21.019  20.464   0.713  1.00  0.00           C
ATOM   4101  CG  PHE A 413     -21.821  21.465  -0.034  1.00  0.00           C
ATOM   4102  CD1 PHE A 413     -23.138  21.618   0.236  1.00  0.00           C
ATOM   4103  CD2 PHE A 413     -21.156  22.267  -1.011  1.00  0.00           C
ATOM   4104  CE1 PHE A 413     -23.872  22.536  -0.475  1.00  0.00           C
ATOM   4105  CE2 PHE A 413     -21.870  23.289  -1.633  1.00  0.00           C
ATOM   4106  CZ  PHE A 413     -23.275  23.359  -1.445  1.00  0.00           C
ATOM   4107  HN  PHE A 413     -19.366  18.820   2.099  1.00  0.00           H
ATOM   4108  HA  PHE A 413     -19.028  21.286   0.651  1.00  0.00           H
ATOM   4109  HB1 PHE A 413     -21.620  19.923   1.475  1.00  0.00           H
ATOM   4110  HB2 PHE A 413     -20.847  19.658  -0.032  1.00  0.00           H
ATOM   4111  HD1 PHE A 413     -23.629  21.109   1.051  1.00  0.00           H
ATOM   4112  HD2 PHE A 413     -20.106  22.035  -1.121  1.00  0.00           H
ATOM   4113  HE1 PHE A 413     -24.945  22.519  -0.355  1.00  0.00           H
ATOM   4114  HE2 PHE A 413     -21.352  23.854  -2.395  1.00  0.00           H
ATOM   4115  HZ  PHE A 413     -23.841  24.105  -1.984  1.00  0.00           H
ATOM   4116  N   MET A 414     -20.228  21.786   3.606  1.00  0.00           N
ATOM   4117  CA  MET A 414     -20.397  22.845   4.601  1.00  0.00           C
ATOM   4118  C   MET A 414     -19.154  23.638   4.929  1.00  0.00           C
ATOM   4119  O   MET A 414     -19.233  24.888   5.052  1.00  0.00           O
ATOM   4120  CB  MET A 414     -21.035  22.286   5.911  1.00  0.00           C
ATOM   4121  CG  MET A 414     -21.420  23.415   6.962  1.00  0.00           C
ATOM   4122  SD  MET A 414     -22.850  24.424   6.271  1.00  0.00           S
ATOM   4123  CE  MET A 414     -22.281  26.085   6.723  1.00  0.00           C
ATOM   4124  HN  MET A 414     -20.288  20.859   3.970  1.00  0.00           H
ATOM   4125  HA  MET A 414     -20.974  23.585   4.065  1.00  0.00           H
ATOM   4126  HB1 MET A 414     -20.313  21.650   6.467  1.00  0.00           H
ATOM   4127  HB2 MET A 414     -21.908  21.662   5.622  1.00  0.00           H
ATOM   4128  HG1 MET A 414     -20.486  23.968   7.202  1.00  0.00           H
ATOM   4129  HG2 MET A 414     -21.787  22.828   7.832  1.00  0.00           H
ATOM   4130  HE1 MET A 414     -21.171  26.127   6.746  1.00  0.00           H
ATOM   4131  HE2 MET A 414     -22.563  26.338   7.767  1.00  0.00           H
ATOM   4132  HE3 MET A 414     -22.643  26.836   5.989  1.00  0.00           H
ATOM   4133  N   ILE A 415     -18.005  23.020   5.043  1.00  0.00           N
ATOM   4134  CA  ILE A 415     -16.694  23.761   5.137  1.00  0.00           C
ATOM   4135  C   ILE A 415     -16.508  24.819   4.054  1.00  0.00           C
ATOM   4136  O   ILE A 415     -16.357  26.004   4.362  1.00  0.00           O
ATOM   4137  CB  ILE A 415     -15.564  22.684   5.305  1.00  0.00           C
ATOM   4138  CG1 ILE A 415     -15.569  22.042   6.685  1.00  0.00           C
ATOM   4139  CG2 ILE A 415     -14.196  23.309   5.054  1.00  0.00           C
ATOM   4140  CD  ILE A 415     -14.980  20.547   6.584  1.00  0.00           C
ATOM   4141  HN  ILE A 415     -17.997  22.025   4.997  1.00  0.00           H
ATOM   4142  HA  ILE A 415     -16.677  24.347   6.044  1.00  0.00           H
ATOM   4143  HB  ILE A 415     -15.728  21.962   4.477  1.00  0.00           H
ATOM   4144 1HG1 ILE A 415     -16.612  21.991   7.066  1.00  0.00           H
ATOM   4145 2HG1 ILE A 415     -15.018  22.588   7.479  1.00  0.00           H
ATOM   4146 1HG2 ILE A 415     -14.151  23.620   3.987  1.00  0.00           H
ATOM   4147 2HG2 ILE A 415     -13.469  22.479   5.183  1.00  0.00           H
ATOM   4148 3HG2 ILE A 415     -14.108  24.154   5.771  1.00  0.00           H
ATOM   4149  HD1 ILE A 415     -14.052  20.503   5.976  1.00  0.00           H
ATOM   4150  HD2 ILE A 415     -15.698  19.859   6.089  1.00  0.00           H
ATOM   4151  HD3 ILE A 415     -14.842  20.060   7.573  1.00  0.00           H
ATOM   4152  N   ARG A 416     -16.639  24.432   2.851  1.00  0.00           N
ATOM   4153  CA  ARG A 416     -16.700  25.334   1.713  1.00  0.00           C
ATOM   4154  C   ARG A 416     -17.700  26.470   1.815  1.00  0.00           C
ATOM   4155  O   ARG A 416     -17.293  27.626   1.571  1.00  0.00           O
ATOM   4156  CB  ARG A 416     -16.915  24.488   0.503  1.00  0.00           C
ATOM   4157  CG  ARG A 416     -15.887  23.318   0.213  1.00  0.00           C
ATOM   4158  CD  ARG A 416     -14.531  23.819  -0.306  1.00  0.00           C
ATOM   4159  NE  ARG A 416     -14.799  24.356  -1.676  1.00  0.00           N
ATOM   4160  CZ  ARG A 416     -13.893  24.873  -2.451  1.00  0.00           C
ATOM   4161  NH1 ARG A 416     -12.599  24.966  -2.129  1.00  0.00           N
ATOM   4162  NH2 ARG A 416     -14.248  25.387  -3.641  1.00  0.00           N
ATOM   4163  HN  ARG A 416     -16.752  23.453   2.698  1.00  0.00           H
ATOM   4164  HA  ARG A 416     -15.787  25.891   1.567  1.00  0.00           H
ATOM   4165  HB1 ARG A 416     -17.087  25.210  -0.324  1.00  0.00           H
ATOM   4166  HB2 ARG A 416     -17.849  23.901   0.632  1.00  0.00           H
ATOM   4167  HG1 ARG A 416     -16.253  22.591  -0.542  1.00  0.00           H
ATOM   4168  HG2 ARG A 416     -15.965  22.608   1.065  1.00  0.00           H
ATOM   4169  HD1 ARG A 416     -13.972  22.865  -0.413  1.00  0.00           H
ATOM   4170  HD2 ARG A 416     -14.052  24.575   0.350  1.00  0.00           H
ATOM   4171  HE  ARG A 416     -15.739  24.441  -2.007  1.00  0.00           H
ATOM   4172 1HH1 ARG A 416     -11.881  25.411  -2.664  1.00  0.00           H
ATOM   4173 2HH1 ARG A 416     -12.339  24.637  -1.222  1.00  0.00           H
ATOM   4174 1HH2 ARG A 416     -15.217  25.355  -3.890  1.00  0.00           H
ATOM   4175 2HH2 ARG A 416     -13.605  25.599  -4.377  1.00  0.00           H
ATOM   4176  N   ILE A 417     -18.919  26.227   2.283  1.00  0.00           N
ATOM   4177  CA  ILE A 417     -19.831  27.300   2.617  1.00  0.00           C
ATOM   4178  C   ILE A 417     -19.475  28.077   3.860  1.00  0.00           C
ATOM   4179  O   ILE A 417     -19.675  29.247   4.040  1.00  0.00           O
ATOM   4180  CB  ILE A 417     -21.249  26.709   2.668  1.00  0.00           C
ATOM   4181  CG1 ILE A 417     -21.540  25.882   1.425  1.00  0.00           C
ATOM   4182  CG2 ILE A 417     -22.282  27.881   2.898  1.00  0.00           C
ATOM   4183  CD  ILE A 417     -22.903  25.222   1.635  1.00  0.00           C
ATOM   4184  HN  ILE A 417     -19.167  25.283   2.490  1.00  0.00           H
ATOM   4185  HA  ILE A 417     -19.819  27.990   1.787  1.00  0.00           H
ATOM   4186  HB  ILE A 417     -21.316  26.003   3.523  1.00  0.00           H
ATOM   4187 1HG1 ILE A 417     -20.741  25.124   1.277  1.00  0.00           H
ATOM   4188 2HG1 ILE A 417     -21.592  26.647   0.622  1.00  0.00           H
ATOM   4189 1HG2 ILE A 417     -22.194  28.552   2.017  1.00  0.00           H
ATOM   4190 2HG2 ILE A 417     -21.967  28.593   3.691  1.00  0.00           H
ATOM   4191 3HG2 ILE A 417     -23.363  27.628   2.945  1.00  0.00           H
ATOM   4192  HD1 ILE A 417     -22.756  24.409   2.378  1.00  0.00           H
ATOM   4193  HD2 ILE A 417     -23.254  24.662   0.743  1.00  0.00           H
ATOM   4194  HD3 ILE A 417     -23.728  25.845   2.042  1.00  0.00           H
ATOM   4195  N   GLY A 418     -18.916  27.499   4.932  1.00  0.00           N
ATOM   4196  CA  GLY A 418     -18.583  28.192   6.206  1.00  0.00           C
ATOM   4197  C   GLY A 418     -17.451  29.076   5.991  1.00  0.00           C
ATOM   4198  O   GLY A 418     -17.349  30.223   6.500  1.00  0.00           O
ATOM   4199  HN  GLY A 418     -18.743  26.517   4.909  1.00  0.00           H
ATOM   4200  HA1 GLY A 418     -18.305  27.345   6.815  1.00  0.00           H
ATOM   4201  HA2 GLY A 418     -19.463  28.734   6.523  1.00  0.00           H
ATOM   4202  N   VAL A 419     -16.432  28.564   5.294  1.00  0.00           N
ATOM   4203  CA  VAL A 419     -15.353  29.371   4.728  1.00  0.00           C
ATOM   4204  C   VAL A 419     -15.811  30.508   3.837  1.00  0.00           C
ATOM   4205  O   VAL A 419     -15.552  31.676   4.175  1.00  0.00           O
ATOM   4206  CB  VAL A 419     -14.336  28.508   3.854  1.00  0.00           C
ATOM   4207  CG1 VAL A 419     -13.351  29.260   2.997  1.00  0.00           C
ATOM   4208  CG2 VAL A 419     -13.571  27.635   4.857  1.00  0.00           C
ATOM   4209  HN  VAL A 419     -16.423  27.590   5.078  1.00  0.00           H
ATOM   4210  HA  VAL A 419     -14.713  29.720   5.526  1.00  0.00           H
ATOM   4211  HB  VAL A 419     -14.969  27.895   3.177  1.00  0.00           H
ATOM   4212 1HG1 VAL A 419     -13.946  29.640   2.139  1.00  0.00           H
ATOM   4213 2HG1 VAL A 419     -12.622  28.468   2.723  1.00  0.00           H
ATOM   4214 3HG1 VAL A 419     -12.772  30.031   3.550  1.00  0.00           H
ATOM   4215 1HG2 VAL A 419     -12.782  28.217   5.380  1.00  0.00           H
ATOM   4216 2HG2 VAL A 419     -13.202  26.758   4.283  1.00  0.00           H
ATOM   4217 3HG2 VAL A 419     -14.227  27.272   5.677  1.00  0.00           H
ATOM   4218  N   PHE A 420     -16.675  30.234   2.801  1.00  0.00           N
ATOM   4219  CA  PHE A 420     -17.199  31.195   1.834  1.00  0.00           C
ATOM   4220  C   PHE A 420     -18.009  32.238   2.571  1.00  0.00           C
ATOM   4221  O   PHE A 420     -17.913  33.382   2.259  1.00  0.00           O
ATOM   4222  CB  PHE A 420     -17.979  30.584   0.642  1.00  0.00           C
ATOM   4223  CG  PHE A 420     -18.189  31.677  -0.372  1.00  0.00           C
ATOM   4224  CD1 PHE A 420     -19.394  32.276  -0.520  1.00  0.00           C
ATOM   4225  CD2 PHE A 420     -17.140  32.133  -1.123  1.00  0.00           C
ATOM   4226  CE1 PHE A 420     -19.639  33.341  -1.359  1.00  0.00           C
ATOM   4227  CE2 PHE A 420     -17.336  33.142  -2.074  1.00  0.00           C
ATOM   4228  CZ  PHE A 420     -18.604  33.754  -2.177  1.00  0.00           C
ATOM   4229  HN  PHE A 420     -17.016  29.304   2.686  1.00  0.00           H
ATOM   4230  HA  PHE A 420     -16.353  31.731   1.430  1.00  0.00           H
ATOM   4231  HB1 PHE A 420     -18.940  30.133   0.972  1.00  0.00           H
ATOM   4232  HB2 PHE A 420     -17.381  29.821   0.101  1.00  0.00           H
ATOM   4233  HD1 PHE A 420     -20.207  31.872   0.064  1.00  0.00           H
ATOM   4234  HD2 PHE A 420     -16.097  31.869  -1.034  1.00  0.00           H
ATOM   4235  HE1 PHE A 420     -20.629  33.767  -1.424  1.00  0.00           H
ATOM   4236  HE2 PHE A 420     -16.553  33.555  -2.691  1.00  0.00           H
ATOM   4237  HZ  PHE A 420     -18.690  34.522  -2.932  1.00  0.00           H
ATOM   4238  N   SER A 421     -18.856  31.816   3.510  1.00  0.00           N
ATOM   4239  CA  SER A 421     -19.734  32.654   4.307  1.00  0.00           C
ATOM   4240  C   SER A 421     -18.907  33.683   5.042  1.00  0.00           C
ATOM   4241  O   SER A 421     -19.264  34.849   4.988  1.00  0.00           O
ATOM   4242  CB  SER A 421     -20.717  31.888   5.207  1.00  0.00           C
ATOM   4243  OG  SER A 421     -21.474  31.005   4.339  1.00  0.00           O
ATOM   4244  HN  SER A 421     -19.066  30.846   3.612  1.00  0.00           H
ATOM   4245  HA  SER A 421     -20.434  33.254   3.745  1.00  0.00           H
ATOM   4246  HB1 SER A 421     -21.413  32.632   5.649  1.00  0.00           H
ATOM   4247  HB2 SER A 421     -20.271  31.271   6.016  1.00  0.00           H
ATOM   4248  HG1 SER A 421     -20.898  30.252   4.190  1.00  0.00           H
ATOM   4249  N   GLY A 422     -17.753  33.293   5.657  1.00  0.00           N
ATOM   4250  CA  GLY A 422     -16.827  34.332   6.272  1.00  0.00           C
ATOM   4251  C   GLY A 422     -16.118  35.188   5.192  1.00  0.00           C
ATOM   4252  O   GLY A 422     -15.997  36.407   5.354  1.00  0.00           O
ATOM   4253  HN  GLY A 422     -17.417  32.361   5.768  1.00  0.00           H
ATOM   4254  HA1 GLY A 422     -16.065  33.784   6.804  1.00  0.00           H
ATOM   4255  HA2 GLY A 422     -17.392  34.977   6.929  1.00  0.00           H
ATOM   4256  N   LEU A 423     -15.637  34.582   4.125  1.00  0.00           N
ATOM   4257  CA  LEU A 423     -15.027  35.317   2.983  1.00  0.00           C
ATOM   4258  C   LEU A 423     -15.948  36.349   2.390  1.00  0.00           C
ATOM   4259  O   LEU A 423     -15.559  37.450   2.049  1.00  0.00           O
ATOM   4260  CB  LEU A 423     -14.609  34.438   1.790  1.00  0.00           C
ATOM   4261  CG  LEU A 423     -13.436  33.434   2.003  1.00  0.00           C
ATOM   4262  CD1 LEU A 423     -13.402  32.418   0.809  1.00  0.00           C
ATOM   4263  CD2 LEU A 423     -12.157  34.341   2.043  1.00  0.00           C
ATOM   4264  HN  LEU A 423     -15.746  33.592   4.099  1.00  0.00           H
ATOM   4265  HA  LEU A 423     -14.174  35.903   3.296  1.00  0.00           H
ATOM   4266  HB1 LEU A 423     -14.470  35.074   0.891  1.00  0.00           H
ATOM   4267  HB2 LEU A 423     -15.552  33.928   1.498  1.00  0.00           H
ATOM   4268  HG  LEU A 423     -13.637  32.919   2.967  1.00  0.00           H
ATOM   4269 1HD1 LEU A 423     -13.349  32.908  -0.188  1.00  0.00           H
ATOM   4270 2HD1 LEU A 423     -14.274  31.747   0.965  1.00  0.00           H
ATOM   4271 3HD1 LEU A 423     -12.447  31.853   0.757  1.00  0.00           H
ATOM   4272 1HD2 LEU A 423     -11.893  34.726   1.036  1.00  0.00           H
ATOM   4273 2HD2 LEU A 423     -11.315  33.699   2.381  1.00  0.00           H
ATOM   4274 3HD2 LEU A 423     -12.189  35.252   2.677  1.00  0.00           H
ATOM   4275  N   TYR A 424     -17.242  36.026   2.383  1.00  0.00           N
ATOM   4276  CA  TYR A 424     -18.298  36.927   2.117  1.00  0.00           C
ATOM   4277  C   TYR A 424     -18.686  37.869   3.263  1.00  0.00           C
ATOM   4278  O   TYR A 424     -18.961  39.012   2.978  1.00  0.00           O
ATOM   4279  CB  TYR A 424     -19.477  36.034   1.555  1.00  0.00           C
ATOM   4280  CG  TYR A 424     -20.868  36.709   1.636  1.00  0.00           C
ATOM   4281  CD1 TYR A 424     -21.212  37.659   0.731  1.00  0.00           C
ATOM   4282  CD2 TYR A 424     -21.625  36.452   2.818  1.00  0.00           C
ATOM   4283  CE1 TYR A 424     -22.429  38.381   0.932  1.00  0.00           C
ATOM   4284  CE2 TYR A 424     -22.709  37.317   3.072  1.00  0.00           C
ATOM   4285  CZ  TYR A 424     -23.148  38.235   2.113  1.00  0.00           C
ATOM   4286  OH  TYR A 424     -24.131  39.175   2.470  1.00  0.00           O
ATOM   4287  HN  TYR A 424     -17.423  35.066   2.580  1.00  0.00           H
ATOM   4288  HA  TYR A 424     -17.896  37.565   1.344  1.00  0.00           H
ATOM   4289  HB1 TYR A 424     -19.474  35.165   2.248  1.00  0.00           H
ATOM   4290  HB2 TYR A 424     -19.290  35.816   0.482  1.00  0.00           H
ATOM   4291  HD1 TYR A 424     -20.643  37.827  -0.171  1.00  0.00           H
ATOM   4292  HD2 TYR A 424     -21.278  35.774   3.582  1.00  0.00           H
ATOM   4293  HE1 TYR A 424     -22.794  39.176   0.299  1.00  0.00           H
ATOM   4294  HE2 TYR A 424     -23.236  37.150   4.000  1.00  0.00           H
ATOM   4295  HH  TYR A 424     -24.615  39.438   1.684  1.00  0.00           H
ATOM   4296  N   LEU A 425     -18.768  37.455   4.516  1.00  0.00           N
ATOM   4297  CA  LEU A 425     -19.291  38.302   5.568  1.00  0.00           C
ATOM   4298  C   LEU A 425     -18.342  39.404   6.028  1.00  0.00           C
ATOM   4299  O   LEU A 425     -18.714  40.524   6.389  1.00  0.00           O
ATOM   4300  CB  LEU A 425     -19.856  37.441   6.727  1.00  0.00           C
ATOM   4301  CG  LEU A 425     -20.379  38.245   7.874  1.00  0.00           C
ATOM   4302  CD1 LEU A 425     -21.662  38.967   7.364  1.00  0.00           C
ATOM   4303  CD2 LEU A 425     -20.823  37.428   9.008  1.00  0.00           C
ATOM   4304  HN  LEU A 425     -18.830  36.472   4.668  1.00  0.00           H
ATOM   4305  HA  LEU A 425     -20.097  38.766   5.019  1.00  0.00           H
ATOM   4306  HB1 LEU A 425     -19.076  36.715   7.041  1.00  0.00           H
ATOM   4307  HB2 LEU A 425     -20.669  36.883   6.215  1.00  0.00           H
ATOM   4308  HG  LEU A 425     -19.743  39.053   8.294  1.00  0.00           H
ATOM   4309 1HD1 LEU A 425     -21.416  39.631   6.508  1.00  0.00           H
ATOM   4310 2HD1 LEU A 425     -21.957  39.779   8.063  1.00  0.00           H
ATOM   4311 3HD1 LEU A 425     -22.468  38.289   7.015  1.00  0.00           H
ATOM   4312 1HD2 LEU A 425     -19.945  36.806   9.286  1.00  0.00           H
ATOM   4313 2HD2 LEU A 425     -21.714  36.778   8.869  1.00  0.00           H
ATOM   4314 3HD2 LEU A 425     -20.964  38.122   9.865  1.00  0.00           H
ATOM   4315  N   VAL A 426     -17.032  39.085   6.073  1.00  0.00           N
ATOM   4316  CA  VAL A 426     -16.005  40.085   6.463  1.00  0.00           C
ATOM   4317  C   VAL A 426     -15.971  41.309   5.655  1.00  0.00           C
ATOM   4318  O   VAL A 426     -15.922  42.363   6.283  1.00  0.00           O
ATOM   4319  CB  VAL A 426     -14.562  39.472   6.476  1.00  0.00           C
ATOM   4320  CG1 VAL A 426     -13.508  40.600   6.601  1.00  0.00           C
ATOM   4321  CG2 VAL A 426     -14.383  38.607   7.767  1.00  0.00           C
ATOM   4322  HN  VAL A 426     -16.704  38.173   5.837  1.00  0.00           H
ATOM   4323  HA  VAL A 426     -16.089  40.367   7.502  1.00  0.00           H
ATOM   4324  HB  VAL A 426     -14.461  38.827   5.577  1.00  0.00           H
ATOM   4325 1HG1 VAL A 426     -12.587  40.152   7.033  1.00  0.00           H
ATOM   4326 2HG1 VAL A 426     -13.678  41.430   7.321  1.00  0.00           H
ATOM   4327 3HG1 VAL A 426     -13.217  40.973   5.596  1.00  0.00           H
ATOM   4328 1HG2 VAL A 426     -13.347  38.207   7.810  1.00  0.00           H
ATOM   4329 2HG2 VAL A 426     -14.996  37.681   7.718  1.00  0.00           H
ATOM   4330 3HG2 VAL A 426     -14.532  39.109   8.747  1.00  0.00           H
ATOM   4331  N   PRO A 427     -16.101  41.308   4.353  1.00  0.00           N
ATOM   4332  CA  PRO A 427     -16.455  42.527   3.556  1.00  0.00           C
ATOM   4333  C   PRO A 427     -17.538  43.453   4.053  1.00  0.00           C
ATOM   4334  O   PRO A 427     -17.293  44.623   4.283  1.00  0.00           O
ATOM   4335  CB  PRO A 427     -16.680  42.131   2.120  1.00  0.00           C
ATOM   4336  CG  PRO A 427     -15.872  40.871   1.983  1.00  0.00           C
ATOM   4337  CD  PRO A 427     -15.813  40.223   3.395  1.00  0.00           C
ATOM   4338  HA  PRO A 427     -15.595  43.182   3.566  1.00  0.00           H
ATOM   4339  HB1 PRO A 427     -16.255  42.923   1.467  1.00  0.00           H
ATOM   4340  HB2 PRO A 427     -17.740  41.956   1.836  1.00  0.00           H
ATOM   4341  HG1 PRO A 427     -16.307  40.187   1.224  1.00  0.00           H
ATOM   4342  HG2 PRO A 427     -14.812  41.080   1.729  1.00  0.00           H
ATOM   4343  HD1 PRO A 427     -16.632  39.477   3.466  1.00  0.00           H
ATOM   4344  HD2 PRO A 427     -14.865  39.643   3.413  1.00  0.00           H
ATOM   4345  N   LEU A 428     -18.805  42.969   4.224  1.00  0.00           N
ATOM   4346  CA  LEU A 428     -19.935  43.684   4.700  1.00  0.00           C
ATOM   4347  C   LEU A 428     -19.755  44.193   6.136  1.00  0.00           C
ATOM   4348  O   LEU A 428     -20.113  45.307   6.442  1.00  0.00           O
ATOM   4349  CB  LEU A 428     -21.163  42.677   4.573  1.00  0.00           C
ATOM   4350  CG  LEU A 428     -22.479  43.088   5.098  1.00  0.00           C
ATOM   4351  CD1 LEU A 428     -22.993  44.367   4.446  1.00  0.00           C
ATOM   4352  CD2 LEU A 428     -23.435  41.864   4.851  1.00  0.00           C
ATOM   4353  HN  LEU A 428     -18.875  41.977   4.171  1.00  0.00           H
ATOM   4354  HA  LEU A 428     -20.099  44.553   4.080  1.00  0.00           H
ATOM   4355  HB1 LEU A 428     -20.895  41.757   5.134  1.00  0.00           H
ATOM   4356  HB2 LEU A 428     -21.188  42.427   3.489  1.00  0.00           H
ATOM   4357  HG  LEU A 428     -22.335  43.345   6.170  1.00  0.00           H
ATOM   4358 1HD1 LEU A 428     -22.504  45.240   4.929  1.00  0.00           H
ATOM   4359 2HD1 LEU A 428     -24.090  44.474   4.585  1.00  0.00           H
ATOM   4360 3HD1 LEU A 428     -22.658  44.378   3.387  1.00  0.00           H
ATOM   4361 1HD2 LEU A 428     -23.534  41.841   3.744  1.00  0.00           H
ATOM   4362 2HD2 LEU A 428     -24.383  41.900   5.428  1.00  0.00           H
ATOM   4363 3HD2 LEU A 428     -22.994  40.917   5.226  1.00  0.00           H
ATOM   4364  N   VAL A 429     -19.196  43.439   7.095  1.00  0.00           N
ATOM   4365  CA  VAL A 429     -18.864  43.835   8.470  1.00  0.00           C
ATOM   4366  C   VAL A 429     -17.803  44.949   8.519  1.00  0.00           C
ATOM   4367  O   VAL A 429     -17.942  45.904   9.309  1.00  0.00           O
ATOM   4368  CB  VAL A 429     -18.525  42.633   9.317  1.00  0.00           C
ATOM   4369  CG1 VAL A 429     -18.013  43.103  10.690  1.00  0.00           C
ATOM   4370  CG2 VAL A 429     -19.832  41.784   9.484  1.00  0.00           C
ATOM   4371  HN  VAL A 429     -18.796  42.553   6.869  1.00  0.00           H
ATOM   4372  HA  VAL A 429     -19.757  44.296   8.865  1.00  0.00           H
ATOM   4373  HB  VAL A 429     -17.738  42.043   8.800  1.00  0.00           H
ATOM   4374 1HG1 VAL A 429     -18.712  43.729  11.286  1.00  0.00           H
ATOM   4375 2HG1 VAL A 429     -16.975  43.495  10.647  1.00  0.00           H
ATOM   4376 3HG1 VAL A 429     -17.876  42.145  11.238  1.00  0.00           H
ATOM   4377 1HG2 VAL A 429     -20.574  42.527   9.847  1.00  0.00           H
ATOM   4378 2HG2 VAL A 429     -19.683  41.079  10.329  1.00  0.00           H
ATOM   4379 3HG2 VAL A 429     -20.159  41.251   8.566  1.00  0.00           H
ATOM   4380  N   THR A 430     -16.852  44.873   7.597  1.00  0.00           N
ATOM   4381  CA  THR A 430     -15.904  45.937   7.327  1.00  0.00           C
ATOM   4382  C   THR A 430     -16.582  47.182   6.848  1.00  0.00           C
ATOM   4383  O   THR A 430     -16.278  48.248   7.409  1.00  0.00           O
ATOM   4384  CB  THR A 430     -14.788  45.570   6.329  1.00  0.00           C
ATOM   4385  CG2 THR A 430     -13.761  46.693   6.045  1.00  0.00           C
ATOM   4386  OG1 THR A 430     -14.049  44.448   6.773  1.00  0.00           O
ATOM   4387  HN  THR A 430     -16.935  44.070   7.013  1.00  0.00           H
ATOM   4388  HA  THR A 430     -15.436  46.042   8.295  1.00  0.00           H
ATOM   4389  HB  THR A 430     -15.193  45.258   5.343  1.00  0.00           H
ATOM   4390  HG1 THR A 430     -14.481  43.639   6.486  1.00  0.00           H
ATOM   4391 1HG2 THR A 430     -13.414  47.096   7.021  1.00  0.00           H
ATOM   4392 2HG2 THR A 430     -14.270  47.374   5.330  1.00  0.00           H
ATOM   4393 3HG2 THR A 430     -12.903  46.232   5.511  1.00  0.00           H
ATOM   4394  N   LEU A 431     -17.511  47.102   5.900  1.00  0.00           N
ATOM   4395  CA  LEU A 431     -18.263  48.283   5.369  1.00  0.00           C
ATOM   4396  C   LEU A 431     -19.104  48.985   6.368  1.00  0.00           C
ATOM   4397  O   LEU A 431     -19.471  50.159   6.334  1.00  0.00           O
ATOM   4398  CB  LEU A 431     -19.220  48.077   4.200  1.00  0.00           C
ATOM   4399  CG  LEU A 431     -18.502  47.552   2.897  1.00  0.00           C
ATOM   4400  CD1 LEU A 431     -19.298  46.625   1.913  1.00  0.00           C
ATOM   4401  CD2 LEU A 431     -17.848  48.719   2.186  1.00  0.00           C
ATOM   4402  HN  LEU A 431     -17.631  46.239   5.414  1.00  0.00           H
ATOM   4403  HA  LEU A 431     -17.504  48.957   4.999  1.00  0.00           H
ATOM   4404  HB1 LEU A 431     -19.725  49.037   3.961  1.00  0.00           H
ATOM   4405  HB2 LEU A 431     -20.070  47.391   4.402  1.00  0.00           H
ATOM   4406  HG  LEU A 431     -17.738  46.828   3.256  1.00  0.00           H
ATOM   4407 1HD1 LEU A 431     -18.604  46.106   1.217  1.00  0.00           H
ATOM   4408 2HD1 LEU A 431     -19.967  47.296   1.333  1.00  0.00           H
ATOM   4409 3HD1 LEU A 431     -19.833  45.873   2.531  1.00  0.00           H
ATOM   4410 1HD2 LEU A 431     -18.557  49.572   2.154  1.00  0.00           H
ATOM   4411 2HD2 LEU A 431     -17.566  48.416   1.155  1.00  0.00           H
ATOM   4412 3HD2 LEU A 431     -16.910  49.052   2.680  1.00  0.00           H
ATOM   4413  N   LEU A 432     -19.696  48.119   7.225  1.00  0.00           N
ATOM   4414  CA  LEU A 432     -20.491  48.528   8.349  1.00  0.00           C
ATOM   4415  C   LEU A 432     -19.621  49.331   9.366  1.00  0.00           C
ATOM   4416  O   LEU A 432     -20.031  50.364   9.906  1.00  0.00           O
ATOM   4417  CB  LEU A 432     -21.185  47.341   9.046  1.00  0.00           C
ATOM   4418  CG  LEU A 432     -22.491  46.897   8.318  1.00  0.00           C
ATOM   4419  CD1 LEU A 432     -22.773  45.424   8.674  1.00  0.00           C
ATOM   4420  CD2 LEU A 432     -23.691  47.720   8.480  1.00  0.00           C
ATOM   4421  HN  LEU A 432     -19.650  47.124   7.201  1.00  0.00           H
ATOM   4422  HA  LEU A 432     -21.284  49.172   7.996  1.00  0.00           H
ATOM   4423  HB1 LEU A 432     -21.252  47.434  10.152  1.00  0.00           H
ATOM   4424  HB2 LEU A 432     -20.498  46.477   8.925  1.00  0.00           H
ATOM   4425  HG  LEU A 432     -22.163  46.774   7.264  1.00  0.00           H
ATOM   4426 1HD1 LEU A 432     -21.908  44.733   8.566  1.00  0.00           H
ATOM   4427 2HD1 LEU A 432     -23.580  45.219   7.939  1.00  0.00           H
ATOM   4428 3HD1 LEU A 432     -23.283  45.445   9.661  1.00  0.00           H
ATOM   4429 1HD2 LEU A 432     -23.487  48.698   7.994  1.00  0.00           H
ATOM   4430 2HD2 LEU A 432     -23.899  47.866   9.562  1.00  0.00           H
ATOM   4431 3HD2 LEU A 432     -24.660  47.281   8.163  1.00  0.00           H
ATOM   4432  N   GLY A 433     -18.422  48.930   9.710  1.00  0.00           N
ATOM   4433  CA  GLY A 433     -17.548  49.701  10.542  1.00  0.00           C
ATOM   4434  C   GLY A 433     -16.999  50.924   9.899  1.00  0.00           C
ATOM   4435  O   GLY A 433     -16.891  51.955  10.529  1.00  0.00           O
ATOM   4436  HN  GLY A 433     -18.116  48.025   9.424  1.00  0.00           H
ATOM   4437  HA1 GLY A 433     -16.712  49.109  10.882  1.00  0.00           H
ATOM   4438  HA2 GLY A 433     -18.053  50.185  11.365  1.00  0.00           H
ATOM   4439  N   CYS A 434     -16.704  50.993   8.591  1.00  0.00           N
ATOM   4440  CA  CYS A 434     -16.326  52.235   7.931  1.00  0.00           C
ATOM   4441  C   CYS A 434     -17.535  53.120   7.787  1.00  0.00           C
ATOM   4442  O   CYS A 434     -17.373  54.358   7.692  1.00  0.00           O
ATOM   4443  CB  CYS A 434     -15.669  51.987   6.527  1.00  0.00           C
ATOM   4444  SG  CYS A 434     -14.277  50.776   6.711  1.00  0.00           S
ATOM   4445  HN  CYS A 434     -16.853  50.243   7.952  1.00  0.00           H
ATOM   4446  HA  CYS A 434     -15.581  52.839   8.429  1.00  0.00           H
ATOM   4447  HB1 CYS A 434     -15.348  52.944   6.063  1.00  0.00           H
ATOM   4448  HB2 CYS A 434     -16.418  51.604   5.802  1.00  0.00           H
ATOM   4449  HG1 CYS A 434     -14.955  49.649   6.871  1.00  0.00           H
ATOM   4450  N   TYR A 435     -18.823  52.604   7.689  1.00  0.00           N
ATOM   4451  CA  TYR A 435     -19.956  53.486   7.884  1.00  0.00           C
ATOM   4452  C   TYR A 435     -20.107  54.193   9.238  1.00  0.00           C
ATOM   4453  O   TYR A 435     -20.374  55.390   9.248  1.00  0.00           O
ATOM   4454  CB  TYR A 435     -21.178  52.618   7.340  1.00  0.00           C
ATOM   4455  CG  TYR A 435     -22.598  52.996   7.804  1.00  0.00           C
ATOM   4456  CD1 TYR A 435     -23.489  53.780   7.040  1.00  0.00           C
ATOM   4457  CD2 TYR A 435     -23.074  52.518   9.065  1.00  0.00           C
ATOM   4458  CE1 TYR A 435     -24.853  53.874   7.444  1.00  0.00           C
ATOM   4459  CE2 TYR A 435     -24.391  52.621   9.444  1.00  0.00           C
ATOM   4460  CZ  TYR A 435     -25.250  53.335   8.658  1.00  0.00           C
ATOM   4461  OH  TYR A 435     -26.594  53.588   9.103  1.00  0.00           O
ATOM   4462  HN  TYR A 435     -18.998  51.623   7.738  1.00  0.00           H
ATOM   4463  HA  TYR A 435     -19.878  54.290   7.166  1.00  0.00           H
ATOM   4464  HB1 TYR A 435     -21.079  51.562   7.674  1.00  0.00           H
ATOM   4465  HB2 TYR A 435     -21.196  52.661   6.231  1.00  0.00           H
ATOM   4466  HD1 TYR A 435     -23.007  54.332   6.247  1.00  0.00           H
ATOM   4467  HD2 TYR A 435     -22.276  52.129   9.681  1.00  0.00           H
ATOM   4468  HE1 TYR A 435     -25.523  54.483   6.855  1.00  0.00           H
ATOM   4469  HE2 TYR A 435     -24.698  52.060  10.314  1.00  0.00           H
ATOM   4470  HH  TYR A 435     -26.520  53.221   9.987  1.00  0.00           H
ATOM   4471  N   VAL A 436     -19.898  53.538  10.408  1.00  0.00           N
ATOM   4472  CA  VAL A 436     -19.741  54.145  11.642  1.00  0.00           C
ATOM   4473  C   VAL A 436     -18.512  55.102  11.806  1.00  0.00           C
ATOM   4474  O   VAL A 436     -18.622  56.143  12.421  1.00  0.00           O
ATOM   4475  CB  VAL A 436     -19.702  52.958  12.704  1.00  0.00           C
ATOM   4476  CG1 VAL A 436     -19.467  53.397  14.065  1.00  0.00           C
ATOM   4477  CG2 VAL A 436     -21.112  52.341  12.638  1.00  0.00           C
ATOM   4478  HN  VAL A 436     -19.647  52.576  10.330  1.00  0.00           H
ATOM   4479  HA  VAL A 436     -20.615  54.756  11.819  1.00  0.00           H
ATOM   4480  HB  VAL A 436     -19.012  52.191  12.288  1.00  0.00           H
ATOM   4481 1HG1 VAL A 436     -19.545  52.515  14.737  1.00  0.00           H
ATOM   4482 2HG1 VAL A 436     -20.397  53.965  14.279  1.00  0.00           H
ATOM   4483 3HG1 VAL A 436     -18.594  54.047  14.289  1.00  0.00           H
ATOM   4484 1HG2 VAL A 436     -21.900  53.114  12.761  1.00  0.00           H
ATOM   4485 2HG2 VAL A 436     -21.126  51.468  13.326  1.00  0.00           H
ATOM   4486 3HG2 VAL A 436     -21.139  51.833  11.649  1.00  0.00           H
ATOM   4487  N   TYR A 437     -17.355  54.677  11.286  1.00  0.00           N
ATOM   4488  CA  TYR A 437     -16.060  55.409  11.279  1.00  0.00           C
ATOM   4489  C   TYR A 437     -16.170  56.721  10.554  1.00  0.00           C
ATOM   4490  O   TYR A 437     -15.603  57.719  10.949  1.00  0.00           O
ATOM   4491  CB  TYR A 437     -14.753  54.561  11.167  1.00  0.00           C
ATOM   4492  CG  TYR A 437     -13.461  55.372  10.973  1.00  0.00           C
ATOM   4493  CD1 TYR A 437     -12.723  55.774  12.113  1.00  0.00           C
ATOM   4494  CD2 TYR A 437     -12.924  55.635   9.701  1.00  0.00           C
ATOM   4495  CE1 TYR A 437     -11.495  56.433  12.000  1.00  0.00           C
ATOM   4496  CE2 TYR A 437     -11.701  56.255   9.604  1.00  0.00           C
ATOM   4497  CZ  TYR A 437     -10.924  56.696  10.689  1.00  0.00           C
ATOM   4498  OH  TYR A 437      -9.668  57.275  10.551  1.00  0.00           O
ATOM   4499  HN  TYR A 437     -17.350  53.780  10.851  1.00  0.00           H
ATOM   4500  HA  TYR A 437     -15.938  55.730  12.302  1.00  0.00           H
ATOM   4501  HB1 TYR A 437     -14.942  53.864  10.322  1.00  0.00           H
ATOM   4502  HB2 TYR A 437     -14.676  53.924  12.074  1.00  0.00           H
ATOM   4503  HD1 TYR A 437     -13.212  55.515  13.041  1.00  0.00           H
ATOM   4504  HD2 TYR A 437     -13.516  55.380   8.834  1.00  0.00           H
ATOM   4505  HE1 TYR A 437     -10.860  56.657  12.845  1.00  0.00           H
ATOM   4506  HE2 TYR A 437     -11.238  56.416   8.641  1.00  0.00           H
ATOM   4507  HH  TYR A 437      -9.648  57.774   9.731  1.00  0.00           H
ATOM   4508  N   GLU A 438     -16.896  56.685   9.402  1.00  0.00           N
ATOM   4509  CA  GLU A 438     -17.212  57.936   8.734  1.00  0.00           C
ATOM   4510  C   GLU A 438     -18.219  58.827   9.530  1.00  0.00           C
ATOM   4511  O   GLU A 438     -18.148  60.053   9.436  1.00  0.00           O
ATOM   4512  CB  GLU A 438     -17.792  57.871   7.359  1.00  0.00           C
ATOM   4513  CG  GLU A 438     -16.816  57.252   6.232  1.00  0.00           C
ATOM   4514  CD  GLU A 438     -17.387  57.198   4.808  1.00  0.00           C
ATOM   4515  OE1 GLU A 438     -17.438  56.169   4.128  1.00  0.00           O
ATOM   4516  OE2 GLU A 438     -17.673  58.306   4.365  1.00  0.00           O
ATOM   4517  HN  GLU A 438     -17.095  55.841   8.910  1.00  0.00           H
ATOM   4518  HA  GLU A 438     -16.328  58.554   8.690  1.00  0.00           H
ATOM   4519  HB1 GLU A 438     -18.108  58.902   7.092  1.00  0.00           H
ATOM   4520  HB2 GLU A 438     -18.705  57.236   7.364  1.00  0.00           H
ATOM   4521  HG1 GLU A 438     -16.542  56.239   6.599  1.00  0.00           H
ATOM   4522  HG2 GLU A 438     -15.911  57.892   6.158  1.00  0.00           H
ATOM   4523  N   GLN A 439     -19.149  58.217  10.231  1.00  0.00           N
ATOM   4524  CA  GLN A 439     -20.034  58.940  11.145  1.00  0.00           C
ATOM   4525  C   GLN A 439     -19.207  59.570  12.302  1.00  0.00           C
ATOM   4526  O   GLN A 439     -19.308  60.756  12.741  1.00  0.00           O
ATOM   4527  CB  GLN A 439     -21.242  58.124  11.681  1.00  0.00           C
ATOM   4528  CG  GLN A 439     -22.290  57.805  10.602  1.00  0.00           C
ATOM   4529  CD  GLN A 439     -23.337  56.781  11.107  1.00  0.00           C
ATOM   4530  NE2 GLN A 439     -23.342  55.539  10.626  1.00  0.00           N
ATOM   4531  OE1 GLN A 439     -24.017  57.130  12.044  1.00  0.00           O
ATOM   4532  HN  GLN A 439     -19.288  57.234  10.151  1.00  0.00           H
ATOM   4533  HA  GLN A 439     -20.452  59.750  10.564  1.00  0.00           H
ATOM   4534  HB1 GLN A 439     -21.803  58.748  12.409  1.00  0.00           H
ATOM   4535  HB2 GLN A 439     -20.875  57.213  12.201  1.00  0.00           H
ATOM   4536  HG1 GLN A 439     -21.959  57.365   9.638  1.00  0.00           H
ATOM   4537  HG2 GLN A 439     -22.840  58.739  10.360  1.00  0.00           H
ATOM   4538 1HE2 GLN A 439     -22.942  55.369   9.726  1.00  0.00           H
ATOM   4539 2HE2 GLN A 439     -24.148  54.988  10.847  1.00  0.00           H
ATOM   4540  N   VAL A 440     -18.220  58.807  12.867  1.00  0.00           N
ATOM   4541  CA  VAL A 440     -17.364  59.129  14.001  1.00  0.00           C
ATOM   4542  C   VAL A 440     -16.527  60.300  13.623  1.00  0.00           C
ATOM   4543  O   VAL A 440     -16.231  61.069  14.532  1.00  0.00           O
ATOM   4544  CB  VAL A 440     -16.497  57.894  14.386  1.00  0.00           C
ATOM   4545  CG1 VAL A 440     -15.307  58.240  15.249  1.00  0.00           C
ATOM   4546  CG2 VAL A 440     -17.252  56.784  15.129  1.00  0.00           C
ATOM   4547  HN  VAL A 440     -18.139  57.893  12.474  1.00  0.00           H
ATOM   4548  HA  VAL A 440     -17.999  59.474  14.803  1.00  0.00           H
ATOM   4549  HB  VAL A 440     -15.945  57.545  13.487  1.00  0.00           H
ATOM   4550 1HG1 VAL A 440     -14.650  58.791  14.542  1.00  0.00           H
ATOM   4551 2HG1 VAL A 440     -14.814  57.281  15.516  1.00  0.00           H
ATOM   4552 3HG1 VAL A 440     -15.498  58.917  16.109  1.00  0.00           H
ATOM   4553 1HG2 VAL A 440     -16.578  55.958  15.439  1.00  0.00           H
ATOM   4554 2HG2 VAL A 440     -18.144  56.443  14.561  1.00  0.00           H
ATOM   4555 3HG2 VAL A 440     -17.548  57.231  16.102  1.00  0.00           H
ATOM   4556  N   ASN A 441     -16.066  60.481  12.367  1.00  0.00           N
ATOM   4557  CA  ASN A 441     -15.224  61.651  11.966  1.00  0.00           C
ATOM   4558  C   ASN A 441     -15.991  62.828  11.450  1.00  0.00           C
ATOM   4559  O   ASN A 441     -15.454  63.923  11.130  1.00  0.00           O
ATOM   4560  CB  ASN A 441     -14.273  61.207  10.855  1.00  0.00           C
ATOM   4561  CG  ASN A 441     -13.322  60.160  11.367  1.00  0.00           C
ATOM   4562  ND2 ASN A 441     -12.782  59.348  10.426  1.00  0.00           N
ATOM   4563  OD1 ASN A 441     -13.032  60.119  12.572  1.00  0.00           O
ATOM   4564  HN  ASN A 441     -16.228  59.831  11.629  1.00  0.00           H
ATOM   4565  HA  ASN A 441     -14.804  61.921  12.924  1.00  0.00           H
ATOM   4566  HB1 ASN A 441     -13.662  62.085  10.553  1.00  0.00           H
ATOM   4567  HB2 ASN A 441     -14.802  60.860   9.943  1.00  0.00           H
ATOM   4568 1HD2 ASN A 441     -12.184  58.600  10.716  1.00  0.00           H
ATOM   4569 2HD2 ASN A 441     -13.159  59.247   9.505  1.00  0.00           H
ATOM   4570  N   ARG A 442     -17.312  62.678  11.376  1.00  0.00           N
ATOM   4571  CA  ARG A 442     -18.289  63.690  10.891  1.00  0.00           C
ATOM   4572  C   ARG A 442     -18.164  65.090  11.497  1.00  0.00           C
ATOM   4573  O   ARG A 442     -18.413  66.089  10.845  1.00  0.00           O
ATOM   4574  CB  ARG A 442     -19.843  63.316  10.912  1.00  0.00           C
ATOM   4575  CG  ARG A 442     -20.901  64.388  10.697  1.00  0.00           C
ATOM   4576  CD  ARG A 442     -21.040  65.216   9.358  1.00  0.00           C
ATOM   4577  NE  ARG A 442     -21.669  66.580   9.654  1.00  0.00           N
ATOM   4578  CZ  ARG A 442     -22.461  67.202   8.810  1.00  0.00           C
ATOM   4579  NH1 ARG A 442     -22.726  66.758   7.586  1.00  0.00           N
ATOM   4580  NH2 ARG A 442     -23.127  68.227   9.252  1.00  0.00           N
ATOM   4581  HN  ARG A 442     -17.728  61.773  11.424  1.00  0.00           H
ATOM   4582  HA  ARG A 442     -18.011  63.913   9.871  1.00  0.00           H
ATOM   4583  HB1 ARG A 442     -20.127  62.877  11.891  1.00  0.00           H
ATOM   4584  HB2 ARG A 442     -19.974  62.393  10.306  1.00  0.00           H
ATOM   4585  HG1 ARG A 442     -20.794  65.110  11.534  1.00  0.00           H
ATOM   4586  HG2 ARG A 442     -21.934  63.980  10.738  1.00  0.00           H
ATOM   4587  HD1 ARG A 442     -21.728  64.667   8.680  1.00  0.00           H
ATOM   4588  HD2 ARG A 442     -20.051  65.473   8.924  1.00  0.00           H
ATOM   4589  HE  ARG A 442     -21.453  67.074  10.496  1.00  0.00           H
ATOM   4590 1HH1 ARG A 442     -22.492  65.804   7.406  1.00  0.00           H
ATOM   4591 2HH1 ARG A 442     -23.454  67.113   6.999  1.00  0.00           H
ATOM   4592 1HH2 ARG A 442     -22.751  68.632  10.085  1.00  0.00           H
ATOM   4593 2HH2 ARG A 442     -24.058  68.414   8.939  1.00  0.00           H
ATOM   4594  N   ILE A 443     -17.876  65.151  12.891  1.00  0.00           N
ATOM   4595  CA  ILE A 443     -17.785  66.338  13.706  1.00  0.00           C
ATOM   4596  C   ILE A 443     -16.830  67.449  13.235  1.00  0.00           C
ATOM   4597  O   ILE A 443     -17.230  68.567  13.024  1.00  0.00           O
ATOM   4598  CB  ILE A 443     -17.435  65.978  15.120  1.00  0.00           C
ATOM   4599  CG1 ILE A 443     -18.434  64.956  15.681  1.00  0.00           C
ATOM   4600  CG2 ILE A 443     -17.376  67.222  16.106  1.00  0.00           C
ATOM   4601  CD  ILE A 443     -18.214  63.394  15.543  1.00  0.00           C
ATOM   4602  HN  ILE A 443     -17.798  64.305  13.413  1.00  0.00           H
ATOM   4603  HA  ILE A 443     -18.805  66.692  13.733  1.00  0.00           H
ATOM   4604  HB  ILE A 443     -16.445  65.500  15.283  1.00  0.00           H
ATOM   4605 1HG1 ILE A 443     -19.489  65.077  15.354  1.00  0.00           H
ATOM   4606 2HG1 ILE A 443     -18.439  65.230  16.758  1.00  0.00           H
ATOM   4607 1HG2 ILE A 443     -16.592  67.977  15.881  1.00  0.00           H
ATOM   4608 2HG2 ILE A 443     -17.157  66.895  17.145  1.00  0.00           H
ATOM   4609 3HG2 ILE A 443     -18.380  67.694  16.145  1.00  0.00           H
ATOM   4610  HD1 ILE A 443     -18.634  62.793  16.378  1.00  0.00           H
ATOM   4611  HD2 ILE A 443     -17.129  63.173  15.438  1.00  0.00           H
ATOM   4612  HD3 ILE A 443     -18.668  63.066  14.584  1.00  0.00           H
ATOM   4613  N   THR A 444     -15.494  67.079  13.097  1.00  0.00           N
ATOM   4614  CA  THR A 444     -14.455  68.074  13.054  1.00  0.00           C
ATOM   4615  C   THR A 444     -14.413  68.545  11.566  1.00  0.00           C
ATOM   4616  O   THR A 444     -13.972  69.610  11.223  1.00  0.00           O
ATOM   4617  CB  THR A 444     -13.161  67.422  13.461  1.00  0.00           C
ATOM   4618  CG2 THR A 444     -13.079  67.433  14.996  1.00  0.00           C
ATOM   4619  OG1 THR A 444     -13.110  66.007  13.209  1.00  0.00           O
ATOM   4620  HN  THR A 444     -15.229  66.130  13.250  1.00  0.00           H
ATOM   4621  HA  THR A 444     -14.626  68.913  13.713  1.00  0.00           H
ATOM   4622  HB  THR A 444     -12.257  67.853  12.979  1.00  0.00           H
ATOM   4623  HG1 THR A 444     -12.419  66.020  12.542  1.00  0.00           H
ATOM   4624 1HG2 THR A 444     -13.886  66.901  15.544  1.00  0.00           H
ATOM   4625 2HG2 THR A 444     -13.093  68.525  15.201  1.00  0.00           H
ATOM   4626 3HG2 THR A 444     -12.119  67.023  15.378  1.00  0.00           H
ATOM   4627  N   TRP A 445     -15.003  67.731  10.624  1.00  0.00           N
ATOM   4628  CA  TRP A 445     -15.395  68.125   9.313  1.00  0.00           C
ATOM   4629  C   TRP A 445     -16.402  69.167   9.234  1.00  0.00           C
ATOM   4630  O   TRP A 445     -16.154  70.054   8.432  1.00  0.00           O
ATOM   4631  CB  TRP A 445     -15.891  66.990   8.393  1.00  0.00           C
ATOM   4632  CG  TRP A 445     -14.990  65.782   8.307  1.00  0.00           C
ATOM   4633  CD1 TRP A 445     -13.704  65.641   8.699  1.00  0.00           C
ATOM   4634  CD2 TRP A 445     -15.387  64.515   7.760  1.00  0.00           C
ATOM   4635  CE2 TRP A 445     -14.356  63.630   8.013  1.00  0.00           C
ATOM   4636  CE3 TRP A 445     -16.590  63.995   7.297  1.00  0.00           C
ATOM   4637  NE1 TRP A 445     -13.304  64.289   8.596  1.00  0.00           N
ATOM   4638  CZ2 TRP A 445     -14.430  62.314   7.570  1.00  0.00           C
ATOM   4639  CZ3 TRP A 445     -16.794  62.652   6.914  1.00  0.00           C
ATOM   4640  CH2 TRP A 445     -15.602  61.903   6.976  1.00  0.00           C
ATOM   4641  HN  TRP A 445     -15.442  66.882  10.908  1.00  0.00           H
ATOM   4642  HA  TRP A 445     -14.531  68.474   8.766  1.00  0.00           H
ATOM   4643  HB1 TRP A 445     -15.914  67.413   7.365  1.00  0.00           H
ATOM   4644  HB2 TRP A 445     -16.951  66.723   8.594  1.00  0.00           H
ATOM   4645  HD1 TRP A 445     -13.126  66.475   9.068  1.00  0.00           H
ATOM   4646  HE1 TRP A 445     -12.604  63.809   9.079  1.00  0.00           H
ATOM   4647  HE3 TRP A 445     -17.331  64.754   7.089  1.00  0.00           H
ATOM   4648  HZ2 TRP A 445     -13.574  61.667   7.698  1.00  0.00           H
ATOM   4649  HZ3 TRP A 445     -17.727  62.294   6.501  1.00  0.00           H
ATOM   4650  HH2 TRP A 445     -15.615  60.878   6.632  1.00  0.00           H
ATOM   4651  N   GLU A 446     -17.454  69.122   9.986  1.00  0.00           N
ATOM   4652  CA  GLU A 446     -18.430  70.197  10.069  1.00  0.00           C
ATOM   4653  C   GLU A 446     -17.900  71.545  10.570  1.00  0.00           C
ATOM   4654  O   GLU A 446     -18.038  72.633   9.956  1.00  0.00           O
ATOM   4655  CB  GLU A 446     -19.596  69.787  11.034  1.00  0.00           C
ATOM   4656  CG  GLU A 446     -20.594  70.940  11.455  1.00  0.00           C
ATOM   4657  CD  GLU A 446     -21.858  70.387  11.991  1.00  0.00           C
ATOM   4658  OE1 GLU A 446     -22.289  69.226  11.694  1.00  0.00           O
ATOM   4659  OE2 GLU A 446     -22.553  71.115  12.761  1.00  0.00           O
ATOM   4660  HN  GLU A 446     -17.689  68.360  10.584  1.00  0.00           H
ATOM   4661  HA  GLU A 446     -18.791  70.174   9.051  1.00  0.00           H
ATOM   4662  HB1 GLU A 446     -19.270  69.191  11.914  1.00  0.00           H
ATOM   4663  HB2 GLU A 446     -20.131  69.022  10.433  1.00  0.00           H
ATOM   4664  HG1 GLU A 446     -20.678  71.841  10.810  1.00  0.00           H
ATOM   4665  HG2 GLU A 446     -20.114  71.318  12.384  1.00  0.00           H
ATOM   4666  N   ILE A 447     -17.112  71.498  11.664  1.00  0.00           N
ATOM   4667  CA  ILE A 447     -16.266  72.657  12.119  1.00  0.00           C
ATOM   4668  C   ILE A 447     -15.448  73.234  11.006  1.00  0.00           C
ATOM   4669  O   ILE A 447     -15.486  74.402  10.744  1.00  0.00           O
ATOM   4670  CB  ILE A 447     -15.383  72.188  13.310  1.00  0.00           C
ATOM   4671  CG1 ILE A 447     -16.309  71.555  14.364  1.00  0.00           C
ATOM   4672  CG2 ILE A 447     -14.517  73.339  13.835  1.00  0.00           C
ATOM   4673  CD  ILE A 447     -17.495  72.427  14.723  1.00  0.00           C
ATOM   4674  HN  ILE A 447     -17.045  70.657  12.197  1.00  0.00           H
ATOM   4675  HA  ILE A 447     -16.879  73.476  12.463  1.00  0.00           H
ATOM   4676  HB  ILE A 447     -14.759  71.327  12.983  1.00  0.00           H
ATOM   4677 1HG1 ILE A 447     -15.676  71.362  15.257  1.00  0.00           H
ATOM   4678 2HG1 ILE A 447     -16.590  70.559  13.960  1.00  0.00           H
ATOM   4679 1HG2 ILE A 447     -15.057  74.309  13.785  1.00  0.00           H
ATOM   4680 2HG2 ILE A 447     -13.620  73.515  13.205  1.00  0.00           H
ATOM   4681 3HG2 ILE A 447     -14.121  73.230  14.868  1.00  0.00           H
ATOM   4682  HD1 ILE A 447     -18.158  71.878  15.425  1.00  0.00           H
ATOM   4683  HD2 ILE A 447     -18.079  72.762  13.840  1.00  0.00           H
ATOM   4684  HD3 ILE A 447     -17.129  73.346  15.228  1.00  0.00           H
ATOM   4685  N   THR A 448     -14.684  72.446  10.193  1.00  0.00           N
ATOM   4686  CA  THR A 448     -13.777  72.931   9.179  1.00  0.00           C
ATOM   4687  C   THR A 448     -14.569  73.587   8.027  1.00  0.00           C
ATOM   4688  O   THR A 448     -14.200  74.662   7.509  1.00  0.00           O
ATOM   4689  CB  THR A 448     -12.929  71.863   8.610  1.00  0.00           C
ATOM   4690  CG2 THR A 448     -11.840  72.421   7.731  1.00  0.00           C
ATOM   4691  OG1 THR A 448     -12.314  71.207   9.753  1.00  0.00           O
ATOM   4692  HN  THR A 448     -14.600  71.461  10.324  1.00  0.00           H
ATOM   4693  HA  THR A 448     -13.137  73.688   9.607  1.00  0.00           H
ATOM   4694  HB  THR A 448     -13.500  71.113   8.021  1.00  0.00           H
ATOM   4695  HG1 THR A 448     -12.981  70.602  10.086  1.00  0.00           H
ATOM   4696 1HG2 THR A 448     -12.263  73.044   6.915  1.00  0.00           H
ATOM   4697 2HG2 THR A 448     -11.378  71.588   7.158  1.00  0.00           H
ATOM   4698 3HG2 THR A 448     -11.109  73.037   8.299  1.00  0.00           H
ATOM   4699  N   TRP A 449     -15.756  73.042   7.766  1.00  0.00           N
ATOM   4700  CA  TRP A 449     -16.431  73.496   6.583  1.00  0.00           C
ATOM   4701  C   TRP A 449     -17.081  74.853   6.855  1.00  0.00           C
ATOM   4702  O   TRP A 449     -17.078  75.737   5.999  1.00  0.00           O
ATOM   4703  CB  TRP A 449     -17.482  72.479   5.983  1.00  0.00           C
ATOM   4704  CG  TRP A 449     -17.960  72.817   4.613  1.00  0.00           C
ATOM   4705  CD1 TRP A 449     -19.167  73.404   4.458  1.00  0.00           C
ATOM   4706  CD2 TRP A 449     -17.325  72.774   3.282  1.00  0.00           C
ATOM   4707  CE2 TRP A 449     -18.257  73.377   2.344  1.00  0.00           C
ATOM   4708  CE3 TRP A 449     -16.046  72.376   2.814  1.00  0.00           C
ATOM   4709  NE1 TRP A 449     -19.300  73.701   3.111  1.00  0.00           N
ATOM   4710  CZ2 TRP A 449     -17.960  73.577   1.005  1.00  0.00           C
ATOM   4711  CZ3 TRP A 449     -15.841  72.521   1.488  1.00  0.00           C
ATOM   4712  CH2 TRP A 449     -16.799  73.061   0.572  1.00  0.00           C
ATOM   4713  HN  TRP A 449     -16.127  72.318   8.343  1.00  0.00           H
ATOM   4714  HA  TRP A 449     -15.712  73.621   5.787  1.00  0.00           H
ATOM   4715  HB1 TRP A 449     -18.301  72.355   6.724  1.00  0.00           H
ATOM   4716  HB2 TRP A 449     -16.958  71.500   5.947  1.00  0.00           H
ATOM   4717  HD1 TRP A 449     -19.901  73.499   5.245  1.00  0.00           H
ATOM   4718  HE1 TRP A 449     -19.986  74.317   2.791  1.00  0.00           H
ATOM   4719  HE3 TRP A 449     -15.233  72.111   3.475  1.00  0.00           H
ATOM   4720  HZ2 TRP A 449     -18.580  74.203   0.380  1.00  0.00           H
ATOM   4721  HZ3 TRP A 449     -14.980  72.025   1.068  1.00  0.00           H
ATOM   4722  HH2 TRP A 449     -16.549  72.977  -0.475  1.00  0.00           H
ATOM   4723  N   VAL A 450     -17.668  74.965   8.081  1.00  0.00           N
ATOM   4724  CA  VAL A 450     -18.172  76.204   8.663  1.00  0.00           C
ATOM   4725  C   VAL A 450     -17.096  77.302   8.898  1.00  0.00           C
ATOM   4726  O   VAL A 450     -17.356  78.478   8.582  1.00  0.00           O
ATOM   4727  CB  VAL A 450     -19.096  76.062   9.887  1.00  0.00           C
ATOM   4728  CG1 VAL A 450     -19.527  77.508  10.346  1.00  0.00           C
ATOM   4729  CG2 VAL A 450     -20.344  75.245   9.468  1.00  0.00           C
ATOM   4730  HN  VAL A 450     -17.704  74.142   8.642  1.00  0.00           H
ATOM   4731  HA  VAL A 450     -18.758  76.567   7.832  1.00  0.00           H
ATOM   4732  HB  VAL A 450     -18.705  75.583  10.810  1.00  0.00           H
ATOM   4733 1HG1 VAL A 450     -20.345  77.415  11.094  1.00  0.00           H
ATOM   4734 2HG1 VAL A 450     -19.824  78.103   9.456  1.00  0.00           H
ATOM   4735 3HG1 VAL A 450     -18.616  78.000  10.748  1.00  0.00           H
ATOM   4736 1HG2 VAL A 450     -20.101  74.164   9.381  1.00  0.00           H
ATOM   4737 2HG2 VAL A 450     -20.757  75.695   8.540  1.00  0.00           H
ATOM   4738 3HG2 VAL A 450     -21.154  75.321  10.224  1.00  0.00           H
ATOM   4739  N   SER A 451     -15.911  76.907   9.299  1.00  0.00           N
ATOM   4740  CA  SER A 451     -14.749  77.775   9.281  1.00  0.00           C
ATOM   4741  C   SER A 451     -14.329  78.374   7.949  1.00  0.00           C
ATOM   4742  O   SER A 451     -13.945  79.507   7.864  1.00  0.00           O
ATOM   4743  CB  SER A 451     -13.507  77.008   9.801  1.00  0.00           C
ATOM   4744  OG  SER A 451     -13.805  76.495  11.140  1.00  0.00           O
ATOM   4745  HN  SER A 451     -15.755  75.969   9.595  1.00  0.00           H
ATOM   4746  HA  SER A 451     -14.951  78.630   9.908  1.00  0.00           H
ATOM   4747  HB1 SER A 451     -12.568  77.600   9.835  1.00  0.00           H
ATOM   4748  HB2 SER A 451     -13.258  76.146   9.146  1.00  0.00           H
ATOM   4749  HG1 SER A 451     -14.475  75.813  11.049  1.00  0.00           H
ATOM   4750  N   ASP A 452     -14.393  77.513   6.898  1.00  0.00           N
ATOM   4751  CA  ASP A 452     -14.180  77.837   5.512  1.00  0.00           C
ATOM   4752  C   ASP A 452     -15.292  78.833   5.114  1.00  0.00           C
ATOM   4753  O   ASP A 452     -14.960  79.868   4.421  1.00  0.00           O
ATOM   4754  CB  ASP A 452     -14.098  76.585   4.591  1.00  0.00           C
ATOM   4755  CG  ASP A 452     -12.691  76.239   4.366  1.00  0.00           C
ATOM   4756  OD1 ASP A 452     -12.454  75.243   3.585  1.00  0.00           O
ATOM   4757  OD2 ASP A 452     -11.725  76.854   4.844  1.00  0.00           O
ATOM   4758  HN  ASP A 452     -14.604  76.539   6.924  1.00  0.00           H
ATOM   4759  HA  ASP A 452     -13.313  78.442   5.296  1.00  0.00           H
ATOM   4760  HB1 ASP A 452     -14.606  76.809   3.629  1.00  0.00           H
ATOM   4761  HB2 ASP A 452     -14.630  75.657   4.891  1.00  0.00           H
HETATM 4762  N   HSD A 453     -16.533  78.564   5.459  1.00  0.00           N
HETATM 4763  CA  HSD A 453     -17.777  79.289   5.095  1.00  0.00           C
HETATM 4764  C   HSD A 453     -17.710  80.724   5.650  1.00  0.00           C
HETATM 4765  O   HSD A 453     -17.914  81.600   4.846  1.00  0.00           O
HETATM 4766  CB  HSD A 453     -19.038  78.522   5.644  1.00  0.00           C
HETATM 4767  CG  HSD A 453     -20.256  79.218   5.147  1.00  0.00           C
HETATM 4768  CD2 HSD A 453     -21.050  80.022   5.869  1.00  0.00           C
HETATM 4769  ND1 HSD A 453     -20.834  79.149   3.917  1.00  0.00           N
HETATM 4770  CE1 HSD A 453     -21.927  79.925   3.925  1.00  0.00           C
HETATM 4771  NE2 HSD A 453     -22.127  80.409   5.118  1.00  0.00           N
HETATM 4772  HN  HSD A 453     -16.658  77.713   5.963  1.00  0.00           H
HETATM 4773  HA  HSD A 453     -17.788  79.419   4.023  1.00  0.00           H
HETATM 4774  HB1 HSD A 453     -19.040  78.368   6.744  1.00  0.00           H
HETATM 4775  HB2 HSD A 453     -19.184  77.531   5.163  1.00  0.00           H
HETATM 4776  HD1 HSD A 453     -20.380  78.737   3.127  1.00  0.00           H
HETATM 4777  HD2 HSD A 453     -21.080  80.341   6.903  1.00  0.00           H
HETATM 4778  HE1 HSD A 453     -22.562  80.126   3.062  1.00  0.00           H
ATOM   4779  N   CYS A 454     -17.355  80.858   6.980  1.00  0.00           N
ATOM   4780  CA  CYS A 454     -17.108  82.139   7.633  1.00  0.00           C
ATOM   4781  C   CYS A 454     -16.094  82.928   6.868  1.00  0.00           C
ATOM   4782  O   CYS A 454     -16.335  84.035   6.412  1.00  0.00           O
ATOM   4783  CB  CYS A 454     -16.595  82.018   9.097  1.00  0.00           C
ATOM   4784  SG  CYS A 454     -17.878  81.325  10.129  1.00  0.00           S
ATOM   4785  HN  CYS A 454     -17.341  80.104   7.631  1.00  0.00           H
ATOM   4786  HA  CYS A 454     -17.977  82.779   7.578  1.00  0.00           H
ATOM   4787  HB1 CYS A 454     -16.212  82.957   9.551  1.00  0.00           H
ATOM   4788  HB2 CYS A 454     -15.704  81.371   8.954  1.00  0.00           H
ATOM   4789  HG1 CYS A 454     -17.754  80.061   9.752  1.00  0.00           H
ATOM   4790  N   ARG A 455     -14.853  82.334   6.662  1.00  0.00           N
ATOM   4791  CA  ARG A 455     -13.714  82.983   5.961  1.00  0.00           C
ATOM   4792  C   ARG A 455     -13.909  83.453   4.498  1.00  0.00           C
ATOM   4793  O   ARG A 455     -13.464  84.514   4.208  1.00  0.00           O
ATOM   4794  CB  ARG A 455     -12.417  82.179   6.194  1.00  0.00           C
ATOM   4795  CG  ARG A 455     -11.834  82.190   7.614  1.00  0.00           C
ATOM   4796  CD  ARG A 455     -10.870  80.998   7.749  1.00  0.00           C
ATOM   4797  NE  ARG A 455     -10.353  80.967   9.098  1.00  0.00           N
ATOM   4798  CZ  ARG A 455      -9.907  79.819   9.646  1.00  0.00           C
ATOM   4799  NH1 ARG A 455      -9.994  78.616   9.192  1.00  0.00           N
ATOM   4800  NH2 ARG A 455      -9.452  79.873  10.875  1.00  0.00           N
ATOM   4801  HN  ARG A 455     -14.602  81.417   6.962  1.00  0.00           H
ATOM   4802  HA  ARG A 455     -13.609  83.945   6.441  1.00  0.00           H
ATOM   4803  HB1 ARG A 455     -11.597  82.651   5.613  1.00  0.00           H
ATOM   4804  HB2 ARG A 455     -12.635  81.163   5.800  1.00  0.00           H
ATOM   4805  HG1 ARG A 455     -12.643  82.063   8.365  1.00  0.00           H
ATOM   4806  HG2 ARG A 455     -11.273  83.138   7.768  1.00  0.00           H
ATOM   4807  HD1 ARG A 455     -10.012  81.103   7.049  1.00  0.00           H
ATOM   4808  HD2 ARG A 455     -11.535  80.154   7.466  1.00  0.00           H
ATOM   4809  HE  ARG A 455     -10.194  81.795   9.635  1.00  0.00           H
ATOM   4810 1HH1 ARG A 455     -10.157  78.373   8.236  1.00  0.00           H
ATOM   4811 2HH1 ARG A 455      -9.576  77.869   9.709  1.00  0.00           H
ATOM   4812 1HH2 ARG A 455      -9.437  80.743  11.368  1.00  0.00           H
ATOM   4813 2HH2 ARG A 455      -9.144  78.999  11.249  1.00  0.00           H
ATOM   4814  N   GLN A 456     -14.709  82.691   3.757  1.00  0.00           N
ATOM   4815  CA  GLN A 456     -15.041  83.025   2.366  1.00  0.00           C
ATOM   4816  C   GLN A 456     -16.368  83.838   2.267  1.00  0.00           C
ATOM   4817  O   GLN A 456     -16.674  84.454   1.228  1.00  0.00           O
ATOM   4818  CB  GLN A 456     -15.121  81.769   1.546  1.00  0.00           C
ATOM   4819  CG  GLN A 456     -13.767  80.988   1.403  1.00  0.00           C
ATOM   4820  CD  GLN A 456     -12.696  81.803   0.586  1.00  0.00           C
ATOM   4821  NE2 GLN A 456     -11.561  81.157   0.282  1.00  0.00           N
ATOM   4822  OE1 GLN A 456     -12.925  82.891   0.144  1.00  0.00           O
ATOM   4823  HN  GLN A 456     -15.064  81.813   4.068  1.00  0.00           H
ATOM   4824  HA  GLN A 456     -14.268  83.644   1.936  1.00  0.00           H
ATOM   4825  HB1 GLN A 456     -15.496  81.960   0.518  1.00  0.00           H
ATOM   4826  HB2 GLN A 456     -15.819  80.995   1.930  1.00  0.00           H
ATOM   4827  HG1 GLN A 456     -13.934  79.982   0.960  1.00  0.00           H
ATOM   4828  HG2 GLN A 456     -13.351  80.982   2.433  1.00  0.00           H
ATOM   4829 1HE2 GLN A 456     -10.998  81.604  -0.413  1.00  0.00           H
ATOM   4830 2HE2 GLN A 456     -11.450  80.238   0.661  1.00  0.00           H
ATOM   4831  N   TYR A 457     -17.218  83.886   3.310  1.00  0.00           N
ATOM   4832  CA  TYR A 457     -18.503  84.637   3.388  1.00  0.00           C
ATOM   4833  C   TYR A 457     -18.255  86.141   3.661  1.00  0.00           C
ATOM   4834  O   TYR A 457     -18.891  87.074   3.254  1.00  0.00           O
ATOM   4835  CB  TYR A 457     -19.435  84.058   4.513  1.00  0.00           C
ATOM   4836  CG  TYR A 457     -20.613  84.808   4.964  1.00  0.00           C
ATOM   4837  CD1 TYR A 457     -21.938  84.441   4.466  1.00  0.00           C
ATOM   4838  CD2 TYR A 457     -20.547  85.905   5.839  1.00  0.00           C
ATOM   4839  CE1 TYR A 457     -23.013  85.237   4.828  1.00  0.00           C
ATOM   4840  CE2 TYR A 457     -21.666  86.630   6.227  1.00  0.00           C
ATOM   4841  CZ  TYR A 457     -22.901  86.269   5.784  1.00  0.00           C
ATOM   4842  OH  TYR A 457     -24.091  86.890   6.221  1.00  0.00           O
ATOM   4843  HN  TYR A 457     -16.976  83.537   4.212  1.00  0.00           H
ATOM   4844  HA  TYR A 457     -19.055  84.465   2.477  1.00  0.00           H
ATOM   4845  HB1 TYR A 457     -18.841  83.891   5.437  1.00  0.00           H
ATOM   4846  HB2 TYR A 457     -19.764  83.034   4.235  1.00  0.00           H
ATOM   4847  HD1 TYR A 457     -21.932  83.726   3.657  1.00  0.00           H
ATOM   4848  HD2 TYR A 457     -19.612  86.282   6.226  1.00  0.00           H
ATOM   4849  HE1 TYR A 457     -23.959  84.922   4.414  1.00  0.00           H
ATOM   4850  HE2 TYR A 457     -21.601  87.451   6.926  1.00  0.00           H
ATOM   4851  HH  TYR A 457     -24.831  86.292   6.091  1.00  0.00           H
HETATM 4852  N   HSD A 458     -17.208  86.405   4.490  1.00  0.00           N
HETATM 4853  CA  HSD A 458     -16.997  87.690   5.069  1.00  0.00           C
HETATM 4854  C   HSD A 458     -16.485  88.822   4.167  1.00  0.00           C
HETATM 4855  O   HSD A 458     -15.927  88.720   3.055  1.00  0.00           O
HETATM 4856  CB  HSD A 458     -16.278  87.576   6.477  1.00  0.00           C
HETATM 4857  CG  HSD A 458     -14.861  87.167   6.548  1.00  0.00           C
HETATM 4858  CD2 HSD A 458     -14.220  86.289   7.359  1.00  0.00           C
HETATM 4859  ND1 HSD A 458     -13.926  87.756   5.825  1.00  0.00           N
HETATM 4860  CE1 HSD A 458     -12.689  87.298   6.263  1.00  0.00           C
HETATM 4861  NE2 HSD A 458     -12.808  86.324   7.141  1.00  0.00           N
HETATM 4862  HN  HSD A 458     -16.555  85.695   4.742  1.00  0.00           H
HETATM 4863  HA  HSD A 458     -18.032  87.852   5.332  1.00  0.00           H
HETATM 4864  HB1 HSD A 458     -16.864  86.880   7.115  1.00  0.00           H
HETATM 4865  HB2 HSD A 458     -16.295  88.580   6.954  1.00  0.00           H
HETATM 4866  HD1 HSD A 458     -14.061  88.327   5.015  1.00  0.00           H
HETATM 4867  HD2 HSD A 458     -14.767  85.595   7.985  1.00  0.00           H
HETATM 4868  HE1 HSD A 458     -11.792  87.490   5.675  1.00  0.00           H
ATOM   4869  N   ILE A 459     -16.988  90.018   4.531  1.00  0.00           N
ATOM   4870  CA  ILE A 459     -16.546  91.279   3.891  1.00  0.00           C
ATOM   4871  C   ILE A 459     -15.116  91.658   3.910  1.00  0.00           C
ATOM   4872  O   ILE A 459     -14.600  91.945   2.818  1.00  0.00           O
ATOM   4873  CB  ILE A 459     -17.474  92.424   4.367  1.00  0.00           C
ATOM   4874  CG1 ILE A 459     -18.980  92.243   3.976  1.00  0.00           C
ATOM   4875  CG2 ILE A 459     -16.974  93.788   3.847  1.00  0.00           C
ATOM   4876  CD  ILE A 459     -19.291  92.313   2.515  1.00  0.00           C
ATOM   4877  HN  ILE A 459     -17.457  90.198   5.391  1.00  0.00           H
ATOM   4878  HA  ILE A 459     -16.760  91.216   2.834  1.00  0.00           H
ATOM   4879  HB  ILE A 459     -17.546  92.499   5.473  1.00  0.00           H
ATOM   4880 1HG1 ILE A 459     -19.604  93.017   4.472  1.00  0.00           H
ATOM   4881 2HG1 ILE A 459     -19.377  91.277   4.358  1.00  0.00           H
ATOM   4882 1HG2 ILE A 459     -17.662  94.629   4.078  1.00  0.00           H
ATOM   4883 2HG2 ILE A 459     -16.958  93.832   2.737  1.00  0.00           H
ATOM   4884 3HG2 ILE A 459     -15.918  94.070   4.050  1.00  0.00           H
ATOM   4885  HD1 ILE A 459     -18.717  91.552   1.942  1.00  0.00           H
ATOM   4886  HD2 ILE A 459     -18.942  93.214   1.968  1.00  0.00           H
ATOM   4887  HD3 ILE A 459     -20.360  92.045   2.370  1.00  0.00           H
ATOM   4888  N   PRO A 460     -14.324  91.494   4.971  1.00  0.00           N
ATOM   4889  CA  PRO A 460     -12.859  91.490   4.850  1.00  0.00           C
ATOM   4890  C   PRO A 460     -12.208  90.457   3.866  1.00  0.00           C
ATOM   4891  O   PRO A 460     -12.847  89.486   3.475  1.00  0.00           O
ATOM   4892  CB  PRO A 460     -12.426  91.253   6.338  1.00  0.00           C
ATOM   4893  CG  PRO A 460     -13.553  91.768   7.198  1.00  0.00           C
ATOM   4894  CD  PRO A 460     -14.845  91.440   6.415  1.00  0.00           C
ATOM   4895  HA  PRO A 460     -12.559  92.489   4.569  1.00  0.00           H
ATOM   4896  HB1 PRO A 460     -11.548  91.906   6.531  1.00  0.00           H
ATOM   4897  HB2 PRO A 460     -12.343  90.210   6.714  1.00  0.00           H
ATOM   4898  HG1 PRO A 460     -13.415  91.327   8.209  1.00  0.00           H
ATOM   4899  HG2 PRO A 460     -13.534  92.875   7.282  1.00  0.00           H
ATOM   4900  HD1 PRO A 460     -15.072  90.363   6.572  1.00  0.00           H
ATOM   4901  HD2 PRO A 460     -15.607  92.209   6.666  1.00  0.00           H
ATOM   4902  N   CYS A 461     -10.972  90.538   3.313  1.00  0.00           N
ATOM   4903  CA  CYS A 461     -10.264  89.506   2.482  1.00  0.00           C
ATOM   4904  C   CYS A 461     -10.167  88.077   3.023  1.00  0.00           C
ATOM   4905  O   CYS A 461     -10.197  87.957   4.243  1.00  0.00           O
ATOM   4906  CB  CYS A 461      -8.885  89.980   2.182  1.00  0.00           C
ATOM   4907  SG  CYS A 461      -8.500  91.340   1.131  1.00  0.00           S
ATOM   4908  HN  CYS A 461     -10.458  91.343   3.600  1.00  0.00           H
ATOM   4909  HA  CYS A 461     -10.792  89.491   1.539  1.00  0.00           H
ATOM   4910  HB1 CYS A 461      -8.230  89.154   1.830  1.00  0.00           H
ATOM   4911  HB2 CYS A 461      -8.557  90.272   3.202  1.00  0.00           H
ATOM   4912  HG1 CYS A 461      -8.909  92.172   2.077  1.00  0.00           H
ATOM   4913  N   PRO A 462     -10.013  86.981   2.290  1.00  0.00           N
ATOM   4914  CA  PRO A 462     -10.084  85.614   2.767  1.00  0.00           C
ATOM   4915  C   PRO A 462      -8.807  85.183   3.537  1.00  0.00           C
ATOM   4916  O   PRO A 462      -7.735  85.577   3.146  1.00  0.00           O
ATOM   4917  CB  PRO A 462     -10.382  84.708   1.565  1.00  0.00           C
ATOM   4918  CG  PRO A 462      -9.859  85.513   0.417  1.00  0.00           C
ATOM   4919  CD  PRO A 462     -10.043  87.037   0.825  1.00  0.00           C
ATOM   4920  HA  PRO A 462     -10.853  85.540   3.522  1.00  0.00           H
ATOM   4921  HB1 PRO A 462     -11.474  84.554   1.433  1.00  0.00           H
ATOM   4922  HB2 PRO A 462      -9.920  83.700   1.492  1.00  0.00           H
ATOM   4923  HG1 PRO A 462      -8.773  85.341   0.258  1.00  0.00           H
ATOM   4924  HG2 PRO A 462     -10.409  85.198  -0.496  1.00  0.00           H
ATOM   4925  HD1 PRO A 462      -9.283  87.744   0.429  1.00  0.00           H
ATOM   4926  HD2 PRO A 462     -11.055  87.428   0.591  1.00  0.00           H
ATOM   4927  N   TYR A 463      -8.885  84.590   4.706  1.00  0.00           N
ATOM   4928  CA  TYR A 463      -7.753  84.388   5.633  1.00  0.00           C
ATOM   4929  C   TYR A 463      -7.274  82.922   5.495  1.00  0.00           C
ATOM   4930  O   TYR A 463      -8.093  82.008   5.439  1.00  0.00           O
ATOM   4931  CB  TYR A 463      -8.025  84.802   7.165  1.00  0.00           C
ATOM   4932  CG  TYR A 463      -6.894  84.471   8.166  1.00  0.00           C
ATOM   4933  CD1 TYR A 463      -5.835  85.414   8.312  1.00  0.00           C
ATOM   4934  CD2 TYR A 463      -6.821  83.251   8.864  1.00  0.00           C
ATOM   4935  CE1 TYR A 463      -4.712  85.101   9.078  1.00  0.00           C
ATOM   4936  CE2 TYR A 463      -5.660  82.917   9.622  1.00  0.00           C
ATOM   4937  CZ  TYR A 463      -4.628  83.826   9.706  1.00  0.00           C
ATOM   4938  OH  TYR A 463      -3.527  83.538  10.493  1.00  0.00           O
ATOM   4939  HN  TYR A 463      -9.802  84.442   5.068  1.00  0.00           H
ATOM   4940  HA  TYR A 463      -6.905  84.998   5.361  1.00  0.00           H
ATOM   4941  HB1 TYR A 463      -8.909  84.267   7.572  1.00  0.00           H
ATOM   4942  HB2 TYR A 463      -8.334  85.869   7.172  1.00  0.00           H
ATOM   4943  HD1 TYR A 463      -5.838  86.358   7.786  1.00  0.00           H
ATOM   4944  HD2 TYR A 463      -7.596  82.525   8.666  1.00  0.00           H
ATOM   4945  HE1 TYR A 463      -3.869  85.775   9.109  1.00  0.00           H
ATOM   4946  HE2 TYR A 463      -5.647  82.007  10.202  1.00  0.00           H
ATOM   4947  HH  TYR A 463      -2.847  84.197  10.341  1.00  0.00           H
ATOM   4948  N   GLN A 464      -5.983  82.646   5.475  1.00  0.00           N
ATOM   4949  CA  GLN A 464      -5.449  81.317   5.293  1.00  0.00           C
ATOM   4950  C   GLN A 464      -4.897  80.590   6.525  1.00  0.00           C
ATOM   4951  O   GLN A 464      -3.864  80.965   7.103  1.00  0.00           O
ATOM   4952  CB  GLN A 464      -4.424  81.330   4.187  1.00  0.00           C
ATOM   4953  CG  GLN A 464      -3.952  79.974   3.682  1.00  0.00           C
ATOM   4954  CD  GLN A 464      -3.038  80.035   2.506  1.00  0.00           C
ATOM   4955  NE2 GLN A 464      -1.877  80.729   2.632  1.00  0.00           N
ATOM   4956  OE1 GLN A 464      -3.363  79.453   1.446  1.00  0.00           O
ATOM   4957  HN  GLN A 464      -5.467  83.484   5.312  1.00  0.00           H
ATOM   4958  HA  GLN A 464      -6.202  80.699   4.827  1.00  0.00           H
ATOM   4959  HB1 GLN A 464      -3.585  81.875   4.671  1.00  0.00           H
ATOM   4960  HB2 GLN A 464      -4.849  81.901   3.333  1.00  0.00           H
ATOM   4961  HG1 GLN A 464      -4.872  79.474   3.315  1.00  0.00           H
ATOM   4962  HG2 GLN A 464      -3.529  79.361   4.506  1.00  0.00           H
ATOM   4963 1HE2 GLN A 464      -1.414  80.945   1.773  1.00  0.00           H
ATOM   4964 2HE2 GLN A 464      -1.746  81.220   3.492  1.00  0.00           H
ATOM   4965  N   ALA A 465      -5.576  79.515   6.940  1.00  0.00           N
ATOM   4966  CA  ALA A 465      -5.186  78.519   7.931  1.00  0.00           C
ATOM   4967  C   ALA A 465      -4.469  77.413   7.263  1.00  0.00           C
ATOM   4968  O   ALA A 465      -4.763  77.050   6.139  1.00  0.00           O
ATOM   4969  CB  ALA A 465      -6.430  77.845   8.397  1.00  0.00           C
ATOM   4970  HN  ALA A 465      -6.423  79.284   6.466  1.00  0.00           H
ATOM   4971  HA  ALA A 465      -4.592  78.961   8.718  1.00  0.00           H
ATOM   4972  HB1 ALA A 465      -7.133  78.451   9.007  1.00  0.00           H
ATOM   4973  HB2 ALA A 465      -6.346  76.981   9.089  1.00  0.00           H
ATOM   4974  HB3 ALA A 465      -7.052  77.502   7.543  1.00  0.00           H
ATOM   4975  N   LYS A 466      -3.414  76.894   7.961  1.00  0.00           N
ATOM   4976  CA  LYS A 466      -2.824  75.644   7.597  1.00  0.00           C
ATOM   4977  C   LYS A 466      -3.581  74.351   7.992  1.00  0.00           C
ATOM   4978  O   LYS A 466      -3.506  73.311   7.342  1.00  0.00           O
ATOM   4979  CB  LYS A 466      -1.392  75.551   8.100  1.00  0.00           C
ATOM   4980  CG  LYS A 466      -0.473  76.524   7.357  1.00  0.00           C
ATOM   4981  CD  LYS A 466      -0.069  75.876   6.037  1.00  0.00           C
ATOM   4982  CE  LYS A 466       0.783  76.796   5.063  1.00  0.00           C
ATOM   4983  NZ  LYS A 466       0.145  78.131   4.741  1.00  0.00           N
ATOM   4984  HN  LYS A 466      -2.980  77.385   8.712  1.00  0.00           H
ATOM   4985  HA  LYS A 466      -2.763  75.631   6.519  1.00  0.00           H
ATOM   4986  HB1 LYS A 466      -0.986  74.530   7.934  1.00  0.00           H
ATOM   4987  HB2 LYS A 466      -1.390  75.793   9.184  1.00  0.00           H
ATOM   4988  HG1 LYS A 466       0.475  76.676   7.916  1.00  0.00           H
ATOM   4989  HG2 LYS A 466      -1.037  77.476   7.257  1.00  0.00           H
ATOM   4990  HD1 LYS A 466      -0.922  75.396   5.511  1.00  0.00           H
ATOM   4991  HD2 LYS A 466       0.695  75.084   6.184  1.00  0.00           H
ATOM   4992  HE1 LYS A 466       0.873  76.202   4.128  1.00  0.00           H
ATOM   4993  HE2 LYS A 466       1.769  76.861   5.572  1.00  0.00           H
ATOM   4994  HZ1 LYS A 466      -0.259  78.611   5.571  1.00  0.00           H
ATOM   4995  HZ2 LYS A 466      -0.620  77.927   4.065  1.00  0.00           H
ATOM   4996  HZ3 LYS A 466       0.786  78.788   4.251  1.00  0.00           H
ATOM   4997  N   ALA A 467      -4.389  74.435   9.031  1.00  0.00           N
ATOM   4998  CA  ALA A 467      -5.029  73.305   9.680  1.00  0.00           C
ATOM   4999  C   ALA A 467      -6.511  73.174   9.323  1.00  0.00           C
ATOM   5000  O   ALA A 467      -7.284  74.008   9.794  1.00  0.00           O
ATOM   5001  CB  ALA A 467      -4.910  73.491  11.215  1.00  0.00           C
ATOM   5002  HN  ALA A 467      -4.543  75.343   9.413  1.00  0.00           H
ATOM   5003  HA  ALA A 467      -4.567  72.356   9.454  1.00  0.00           H
ATOM   5004  HB1 ALA A 467      -5.255  72.545  11.685  1.00  0.00           H
ATOM   5005  HB2 ALA A 467      -5.382  74.454  11.503  1.00  0.00           H
ATOM   5006  HB3 ALA A 467      -3.840  73.504  11.513  1.00  0.00           H
ATOM   5007  N   LYS A 468      -6.930  72.090   8.586  1.00  0.00           N
ATOM   5008  CA  LYS A 468      -8.300  71.828   8.081  1.00  0.00           C
ATOM   5009  C   LYS A 468      -8.550  70.261   8.091  1.00  0.00           C
ATOM   5010  O   LYS A 468      -7.664  69.513   7.640  1.00  0.00           O
ATOM   5011  CB  LYS A 468      -8.618  72.441   6.730  1.00  0.00           C
ATOM   5012  CG  LYS A 468      -8.439  74.005   6.799  1.00  0.00           C
ATOM   5013  CD  LYS A 468      -9.158  74.862   5.753  1.00  0.00           C
ATOM   5014  CE  LYS A 468      -9.126  74.249   4.307  1.00  0.00           C
ATOM   5015  NZ  LYS A 468      -9.699  75.189   3.321  1.00  0.00           N
ATOM   5016  HN  LYS A 468      -6.208  71.441   8.361  1.00  0.00           H
ATOM   5017  HA  LYS A 468      -9.026  72.209   8.784  1.00  0.00           H
ATOM   5018  HB1 LYS A 468      -9.636  72.180   6.369  1.00  0.00           H
ATOM   5019  HB2 LYS A 468      -7.831  72.026   6.066  1.00  0.00           H
ATOM   5020  HG1 LYS A 468      -7.350  74.220   6.742  1.00  0.00           H
ATOM   5021  HG2 LYS A 468      -8.726  74.347   7.816  1.00  0.00           H
ATOM   5022  HD1 LYS A 468      -8.650  75.843   5.637  1.00  0.00           H
ATOM   5023  HD2 LYS A 468     -10.189  75.137   6.064  1.00  0.00           H
ATOM   5024  HE1 LYS A 468      -9.690  73.300   4.189  1.00  0.00           H
ATOM   5025  HE2 LYS A 468      -8.072  74.010   4.051  1.00  0.00           H
ATOM   5026  HZ1 LYS A 468      -9.176  76.072   3.155  1.00  0.00           H
ATOM   5027  HZ2 LYS A 468     -10.652  75.428   3.664  1.00  0.00           H
ATOM   5028  HZ3 LYS A 468      -9.932  74.768   2.399  1.00  0.00           H
ATOM   5029  N   ALA A 469      -9.739  69.794   8.598  1.00  0.00           N
ATOM   5030  CA  ALA A 469     -10.189  68.429   8.711  1.00  0.00           C
ATOM   5031  C   ALA A 469     -11.184  68.117   7.634  1.00  0.00           C
ATOM   5032  O   ALA A 469     -12.157  68.836   7.322  1.00  0.00           O
ATOM   5033  CB  ALA A 469     -10.778  68.267  10.140  1.00  0.00           C
ATOM   5034  HN  ALA A 469     -10.395  70.489   8.883  1.00  0.00           H
ATOM   5035  HA  ALA A 469      -9.302  67.813   8.688  1.00  0.00           H
ATOM   5036  HB1 ALA A 469     -11.276  67.276  10.221  1.00  0.00           H
ATOM   5037  HB2 ALA A 469     -11.617  68.942  10.416  1.00  0.00           H
ATOM   5038  HB3 ALA A 469      -9.945  68.398  10.863  1.00  0.00           H
ATOM   5039  N   ARG A 470     -11.031  66.884   7.030  1.00  0.00           N
ATOM   5040  CA  ARG A 470     -11.973  66.466   5.975  1.00  0.00           C
ATOM   5041  C   ARG A 470     -11.785  64.890   5.837  1.00  0.00           C
ATOM   5042  O   ARG A 470     -10.959  64.333   6.556  1.00  0.00           O
ATOM   5043  CB  ARG A 470     -11.689  67.238   4.677  1.00  0.00           C
ATOM   5044  CG  ARG A 470     -10.529  66.800   3.774  1.00  0.00           C
ATOM   5045  CD  ARG A 470      -9.179  66.917   4.352  1.00  0.00           C
ATOM   5046  NE  ARG A 470      -8.137  66.922   3.275  1.00  0.00           N
ATOM   5047  CZ  ARG A 470      -7.608  65.804   2.810  1.00  0.00           C
ATOM   5048  NH1 ARG A 470      -7.919  64.562   3.019  1.00  0.00           N
ATOM   5049  NH2 ARG A 470      -6.524  66.060   2.056  1.00  0.00           N
ATOM   5050  HN  ARG A 470     -10.396  66.170   7.316  1.00  0.00           H
ATOM   5051  HA  ARG A 470     -12.985  66.642   6.304  1.00  0.00           H
ATOM   5052  HB1 ARG A 470     -11.479  68.321   4.815  1.00  0.00           H
ATOM   5053  HB2 ARG A 470     -12.572  67.307   4.005  1.00  0.00           H
[truncated: 74,439 more chars]
