# Supplementary material for: Structural insight into small molecule action on Frizzleds
Source: Nat Commun. 2020 Jan 21;11:414. doi: 10.1038/s41467-019-14149-3 (PMC6972889; doi:10.1038/s41467-019-14149-3)
Supplement: Supplementary file 29 — Supplementary Data 28 [file 41467_2019_14149_MOESM29_ESM.txt]

ATOM      1  N   CYS A 210      67.697  50.874 134.679  1.00  0.00           N  
ATOM      2  CA  CYS A 210      66.871  51.464 133.640  1.00  0.00           C  
ATOM      3  C   CYS A 210      65.636  50.655 133.173  1.00  0.00           C  
ATOM      4  O   CYS A 210      65.633  49.460 133.194  1.00  0.00           O  
ATOM      5  CB  CYS A 210      67.723  51.793 132.370  1.00  0.00           C  
ATOM      6  SG  CYS A 210      68.828  53.143 132.664  1.00  0.00           S  
ATOM      7  HA  CYS A 210      66.587  52.458 133.952  1.00  0.00           H  
ATOM      8  HB1 CYS A 210      67.125  52.004 131.458  1.00  0.00           H  
ATOM      9  HB2 CYS A 210      68.400  50.929 132.189  1.00  0.00           H  
ATOM     10  HT1 CYS A 210      68.289  51.627 135.081  1.00  0.00           H  
ATOM     11  HT2 CYS A 210      68.220  50.077 134.265  1.00  0.00           H  
ATOM     12  HT3 CYS A 210      67.119  50.512 135.464  1.00  0.00           H  
ATOM     13  N   PRO A 211      64.501  51.300 132.727  1.00  0.00           N  
ATOM     14  CA  PRO A 211      63.394  50.706 131.950  1.00  0.00           C  
ATOM     15  C   PRO A 211      63.705  49.720 130.849  1.00  0.00           C  
ATOM     16  O   PRO A 211      64.805  49.781 130.300  1.00  0.00           O  
ATOM     17  CB  PRO A 211      62.526  51.919 131.487  1.00  0.00           C  
ATOM     18  CG  PRO A 211      62.964  53.073 132.337  1.00  0.00           C  
ATOM     19  CD  PRO A 211      64.405  52.746 132.802  1.00  0.00           C  
ATOM     20  HA  PRO A 211      62.799  50.224 132.711  1.00  0.00           H  
ATOM     21  HB1 PRO A 211      61.434  51.722 131.531  1.00  0.00           H  
ATOM     22  HB2 PRO A 211      62.733  52.294 130.462  1.00  0.00           H  
ATOM     23  HG1 PRO A 211      62.873  54.063 131.841  1.00  0.00           H  
ATOM     24  HG2 PRO A 211      62.292  53.144 133.219  1.00  0.00           H  
ATOM     25  HD1 PRO A 211      65.094  53.248 132.090  1.00  0.00           H  
ATOM     26  HD2 PRO A 211      64.496  53.149 133.833  1.00  0.00           H  
ATOM     27  N   ARG A 212      62.857  48.712 130.481  1.00  0.00           N  
ATOM     28  CA  ARG A 212      63.246  47.520 129.675  1.00  0.00           C  
ATOM     29  C   ARG A 212      63.732  47.832 128.252  1.00  0.00           C  
ATOM     30  O   ARG A 212      64.539  47.149 127.684  1.00  0.00           O  
ATOM     31  CB  ARG A 212      62.066  46.474 129.538  1.00  0.00           C  
ATOM     32  CG  ARG A 212      61.683  45.686 130.793  1.00  0.00           C  
ATOM     33  CD  ARG A 212      60.741  44.531 130.509  1.00  0.00           C  
ATOM     34  NE  ARG A 212      60.356  43.831 131.720  1.00  0.00           N  
ATOM     35  CZ  ARG A 212      59.573  42.737 131.685  1.00  0.00           C  
ATOM     36  NH1 ARG A 212      59.154  42.090 130.592  1.00  0.00           N1+
ATOM     37  NH2 ARG A 212      59.158  42.358 132.840  1.00  0.00           N  
ATOM     38  HN  ARG A 212      61.969  48.484 130.875  1.00  0.00           H  
ATOM     39  HA  ARG A 212      64.113  47.078 130.143  1.00  0.00           H  
ATOM     40  HB1 ARG A 212      62.425  45.602 128.952  1.00  0.00           H  
ATOM     41  HB2 ARG A 212      61.176  46.876 129.009  1.00  0.00           H  
ATOM     42  HG1 ARG A 212      61.305  46.296 131.640  1.00  0.00           H  
ATOM     43  HG2 ARG A 212      62.590  45.261 131.275  1.00  0.00           H  
ATOM     44  HD1 ARG A 212      61.162  43.806 129.781  1.00  0.00           H  
ATOM     45  HD2 ARG A 212      59.813  44.966 130.079  1.00  0.00           H  
ATOM     46  HE  ARG A 212      60.662  44.081 132.639  1.00  0.00           H  
ATOM     47 1HH1 ARG A 212      59.364  42.535 129.721  1.00  0.00           H  
ATOM     48 2HH1 ARG A 212      58.652  41.226 130.553  1.00  0.00           H  
ATOM     49 1HH2 ARG A 212      58.539  41.588 132.999  1.00  0.00           H  
ATOM     50 2HH2 ARG A 212      59.429  42.771 133.709  1.00  0.00           H  
ATOM     51  N   GLN A 213      63.338  48.949 127.585  1.00  0.00           N  
ATOM     52  CA  GLN A 213      63.742  49.235 126.191  1.00  0.00           C  
ATOM     53  C   GLN A 213      64.850  50.234 126.230  1.00  0.00           C  
ATOM     54  O   GLN A 213      65.483  50.623 125.230  1.00  0.00           O  
ATOM     55  CB  GLN A 213      62.488  49.673 125.363  1.00  0.00           C  
ATOM     56  CG  GLN A 213      61.406  48.657 125.029  1.00  0.00           C  
ATOM     57  CD  GLN A 213      62.008  47.246 124.945  1.00  0.00           C  
ATOM     58  NE2 GLN A 213      62.574  46.796 123.787  1.00  0.00           N  
ATOM     59  OE1 GLN A 213      61.986  46.618 125.996  1.00  0.00           O  
ATOM     60  HN  GLN A 213      62.658  49.486 128.079  1.00  0.00           H  
ATOM     61  HA  GLN A 213      64.204  48.360 125.757  1.00  0.00           H  
ATOM     62  HB1 GLN A 213      62.767  50.208 124.430  1.00  0.00           H  
ATOM     63  HB2 GLN A 213      62.029  50.511 125.930  1.00  0.00           H  
ATOM     64  HG1 GLN A 213      60.917  48.901 124.062  1.00  0.00           H  
ATOM     65  HG2 GLN A 213      60.604  48.450 125.769  1.00  0.00           H  
ATOM     66 1HE2 GLN A 213      62.971  45.879 123.837  1.00  0.00           H  
ATOM     67 2HE2 GLN A 213      62.449  47.337 122.955  1.00  0.00           H  
ATOM     68  N   LEU A 214      65.229  50.643 127.449  1.00  0.00           N  
ATOM     69  CA  LEU A 214      66.254  51.686 127.599  1.00  0.00           C  
ATOM     70  C   LEU A 214      67.521  51.085 128.289  1.00  0.00           C  
ATOM     71  O   LEU A 214      67.558  50.037 128.998  1.00  0.00           O  
ATOM     72  CB  LEU A 214      65.843  52.860 128.483  1.00  0.00           C  
ATOM     73  CG  LEU A 214      64.683  53.681 127.911  1.00  0.00           C  
ATOM     74  CD1 LEU A 214      64.467  55.010 128.672  1.00  0.00           C  
ATOM     75  CD2 LEU A 214      64.613  53.942 126.349  1.00  0.00           C  
ATOM     76  HN  LEU A 214      64.890  50.276 128.313  1.00  0.00           H  
ATOM     77  HA  LEU A 214      66.522  52.108 126.642  1.00  0.00           H  
ATOM     78  HB1 LEU A 214      66.698  53.565 128.566  1.00  0.00           H  
ATOM     79  HB2 LEU A 214      65.634  52.522 129.519  1.00  0.00           H  
ATOM     80  HG  LEU A 214      63.831  52.989 128.080  1.00  0.00           H  
ATOM     81 1HD1 LEU A 214      65.337  55.632 128.371  1.00  0.00           H  
ATOM     82 2HD1 LEU A 214      64.515  54.863 129.772  1.00  0.00           H  
ATOM     83 3HD1 LEU A 214      63.473  55.395 128.362  1.00  0.00           H  
ATOM     84 1HD2 LEU A 214      65.331  54.772 126.176  1.00  0.00           H  
ATOM     85 2HD2 LEU A 214      63.597  54.330 126.118  1.00  0.00           H  
ATOM     86 3HD2 LEU A 214      64.865  52.945 125.930  1.00  0.00           H  
ATOM     87  N   LYS A 215      68.663  51.708 127.968  1.00  0.00           N  
ATOM     88  CA  LYS A 215      70.031  51.471 128.396  1.00  0.00           C  
ATOM     89  C   LYS A 215      70.478  52.228 129.644  1.00  0.00           C  
ATOM     90  O   LYS A 215      70.159  53.365 129.834  1.00  0.00           O  
ATOM     91  CB  LYS A 215      71.016  51.835 127.227  1.00  0.00           C  
ATOM     92  CG  LYS A 215      70.845  51.101 125.862  1.00  0.00           C  
ATOM     93  CD  LYS A 215      71.123  49.617 125.922  1.00  0.00           C  
ATOM     94  CE  LYS A 215      72.681  49.239 126.125  1.00  0.00           C  
ATOM     95  NZ  LYS A 215      73.014  47.825 126.126  1.00  0.00           N1+
ATOM     96  HN  LYS A 215      68.566  52.500 127.372  1.00  0.00           H  
ATOM     97  HA  LYS A 215      70.146  50.417 128.600  1.00  0.00           H  
ATOM     98  HB1 LYS A 215      72.056  51.654 127.571  1.00  0.00           H  
ATOM     99  HB2 LYS A 215      71.024  52.931 127.046  1.00  0.00           H  
ATOM    100  HG1 LYS A 215      71.569  51.403 125.075  1.00  0.00           H  
ATOM    101  HG2 LYS A 215      69.889  51.332 125.346  1.00  0.00           H  
ATOM    102  HD1 LYS A 215      70.769  49.089 125.011  1.00  0.00           H  
ATOM    103  HD2 LYS A 215      70.528  49.094 126.700  1.00  0.00           H  
ATOM    104  HE1 LYS A 215      73.098  49.758 127.014  1.00  0.00           H  
ATOM    105  HE2 LYS A 215      73.121  49.725 125.228  1.00  0.00           H  
ATOM    106  HZ1 LYS A 215      72.687  47.399 125.236  1.00  0.00           H  
ATOM    107  HZ2 LYS A 215      72.683  47.300 126.959  1.00  0.00           H  
ATOM    108  HZ3 LYS A 215      74.046  47.799 125.995  1.00  0.00           H  
ATOM    109  N   VAL A 216      71.320  51.630 130.523  1.00  0.00           N  
ATOM    110  CA  VAL A 216      72.110  52.337 131.520  1.00  0.00           C  
ATOM    111  C   VAL A 216      73.067  53.345 130.854  1.00  0.00           C  
ATOM    112  O   VAL A 216      73.591  53.005 129.816  1.00  0.00           O  
ATOM    113  CB  VAL A 216      72.821  51.393 132.475  1.00  0.00           C  
ATOM    114  CG1 VAL A 216      71.920  50.356 133.209  1.00  0.00           C  
ATOM    115  CG2 VAL A 216      73.898  50.520 131.715  1.00  0.00           C  
ATOM    116  HN  VAL A 216      71.544  50.662 130.451  1.00  0.00           H  
ATOM    117  HA  VAL A 216      71.397  52.878 132.124  1.00  0.00           H  
ATOM    118  HB  VAL A 216      73.246  52.051 133.264  1.00  0.00           H  
ATOM    119 1HG1 VAL A 216      72.346  49.974 134.162  1.00  0.00           H  
ATOM    120 2HG1 VAL A 216      71.605  49.516 132.553  1.00  0.00           H  
ATOM    121 3HG1 VAL A 216      71.082  50.923 133.669  1.00  0.00           H  
ATOM    122 1HG2 VAL A 216      73.528  50.057 130.775  1.00  0.00           H  
ATOM    123 2HG2 VAL A 216      74.262  49.710 132.383  1.00  0.00           H  
ATOM    124 3HG2 VAL A 216      74.776  51.123 131.402  1.00  0.00           H  
ATOM    125  N   PRO A 217      73.339  54.549 131.305  1.00  0.00           N  
ATOM    126  CA  PRO A 217      74.391  55.471 130.777  1.00  0.00           C  
ATOM    127  C   PRO A 217      75.793  54.849 130.508  1.00  0.00           C  
ATOM    128  O   PRO A 217      76.094  53.900 131.116  1.00  0.00           O  
ATOM    129  CB  PRO A 217      74.494  56.587 131.830  1.00  0.00           C  
ATOM    130  CG  PRO A 217      73.189  56.531 132.620  1.00  0.00           C  
ATOM    131  CD  PRO A 217      72.603  55.110 132.460  1.00  0.00           C  
ATOM    132  HA  PRO A 217      74.014  55.899 129.860  1.00  0.00           H  
ATOM    133  HB1 PRO A 217      74.655  57.645 131.530  1.00  0.00           H  
ATOM    134  HB2 PRO A 217      75.265  56.326 132.587  1.00  0.00           H  
ATOM    135  HG1 PRO A 217      73.359  56.724 133.700  1.00  0.00           H  
ATOM    136  HG2 PRO A 217      72.511  57.313 132.214  1.00  0.00           H  
ATOM    137  HD1 PRO A 217      72.865  54.551 133.384  1.00  0.00           H  
ATOM    138  HD2 PRO A 217      71.556  55.261 132.122  1.00  0.00           H  
ATOM    139  N   PRO A 218      76.658  55.417 129.688  1.00  0.00           N  
ATOM    140  CA  PRO A 218      78.113  55.225 129.646  1.00  0.00           C  
ATOM    141  C   PRO A 218      78.797  55.148 131.006  1.00  0.00           C  
ATOM    142  O   PRO A 218      78.524  55.893 131.938  1.00  0.00           O  
ATOM    143  CB  PRO A 218      78.678  56.321 128.700  1.00  0.00           C  
ATOM    144  CG  PRO A 218      77.515  56.579 127.774  1.00  0.00           C  
ATOM    145  CD  PRO A 218      76.267  56.388 128.619  1.00  0.00           C  
ATOM    146  HA  PRO A 218      78.293  54.267 129.182  1.00  0.00           H  
ATOM    147  HB1 PRO A 218      79.649  56.018 128.251  1.00  0.00           H  
ATOM    148  HB2 PRO A 218      78.968  57.211 129.297  1.00  0.00           H  
ATOM    149  HG1 PRO A 218      77.558  57.610 127.362  1.00  0.00           H  
ATOM    150  HG2 PRO A 218      77.360  55.937 126.881  1.00  0.00           H  
ATOM    151  HD1 PRO A 218      75.974  57.359 129.073  1.00  0.00           H  
ATOM    152  HD2 PRO A 218      75.399  56.111 127.983  1.00  0.00           H  
ATOM    153  N   TYR A 219      79.809  54.269 131.128  1.00  0.00           N  
ATOM    154  CA  TYR A 219      80.715  54.096 132.232  1.00  0.00           C  
ATOM    155  C   TYR A 219      81.991  54.836 131.966  1.00  0.00           C  
ATOM    156  O   TYR A 219      82.396  55.626 132.844  1.00  0.00           O  
ATOM    157  CB  TYR A 219      80.902  52.557 132.589  1.00  0.00           C  
ATOM    158  CG  TYR A 219      81.834  52.451 133.816  1.00  0.00           C  
ATOM    159  CD1 TYR A 219      83.221  52.488 133.664  1.00  0.00           C  
ATOM    160  CD2 TYR A 219      81.274  52.381 135.057  1.00  0.00           C  
ATOM    161  CE1 TYR A 219      84.031  52.265 134.745  1.00  0.00           C  
ATOM    162  CE2 TYR A 219      82.081  52.060 136.193  1.00  0.00           C  
ATOM    163  CZ  TYR A 219      83.484  52.027 136.054  1.00  0.00           C  
ATOM    164  OH  TYR A 219      84.296  51.796 137.186  1.00  0.00           O  
ATOM    165  HN  TYR A 219      80.030  53.717 130.328  1.00  0.00           H  
ATOM    166  HA  TYR A 219      80.395  54.530 133.168  1.00  0.00           H  
ATOM    167  HB1 TYR A 219      81.311  51.917 131.776  1.00  0.00           H  
ATOM    168  HB2 TYR A 219      79.938  52.174 132.986  1.00  0.00           H  
ATOM    169  HD1 TYR A 219      83.618  52.525 132.660  1.00  0.00           H  
ATOM    170  HD2 TYR A 219      80.201  52.390 135.178  1.00  0.00           H  
ATOM    171  HE1 TYR A 219      85.103  52.206 134.635  1.00  0.00           H  
ATOM    172  HE2 TYR A 219      81.579  51.956 137.144  1.00  0.00           H  
ATOM    173  HH  TYR A 219      83.723  51.870 137.952  1.00  0.00           H  
ATOM    174  N   LEU A 220      82.595  54.601 130.813  1.00  0.00           N  
ATOM    175  CA  LEU A 220      83.901  55.170 130.562  1.00  0.00           C  
ATOM    176  C   LEU A 220      83.956  56.600 130.198  1.00  0.00           C  
ATOM    177  O   LEU A 220      82.945  57.220 129.866  1.00  0.00           O  
ATOM    178  CB  LEU A 220      84.679  54.327 129.421  1.00  0.00           C  
ATOM    179  CG  LEU A 220      85.112  52.836 129.754  1.00  0.00           C  
ATOM    180  CD1 LEU A 220      85.738  52.146 128.539  1.00  0.00           C  
ATOM    181  CD2 LEU A 220      85.989  52.716 130.994  1.00  0.00           C  
ATOM    182  HN  LEU A 220      82.234  53.977 130.123  1.00  0.00           H  
ATOM    183  HA  LEU A 220      84.597  55.009 131.372  1.00  0.00           H  
ATOM    184  HB1 LEU A 220      85.637  54.779 129.088  1.00  0.00           H  
ATOM    185  HB2 LEU A 220      84.017  54.376 128.530  1.00  0.00           H  
ATOM    186  HG  LEU A 220      84.162  52.324 130.024  1.00  0.00           H  
ATOM    187 1HD1 LEU A 220      84.972  52.239 127.741  1.00  0.00           H  
ATOM    188 2HD1 LEU A 220      85.865  51.052 128.675  1.00  0.00           H  
ATOM    189 3HD1 LEU A 220      86.710  52.633 128.310  1.00  0.00           H  
ATOM    190 1HD2 LEU A 220      85.721  53.387 131.837  1.00  0.00           H  
ATOM    191 2HD2 LEU A 220      87.027  53.029 130.751  1.00  0.00           H  
ATOM    192 3HD2 LEU A 220      86.029  51.668 131.362  1.00  0.00           H  
ATOM    193  N   GLY A 221      85.192  57.096 130.268  1.00  0.00           N  
ATOM    194  CA  GLY A 221      85.545  58.504 130.257  1.00  0.00           C  
ATOM    195  C   GLY A 221      85.122  59.418 131.354  1.00  0.00           C  
ATOM    196  O   GLY A 221      83.990  59.309 131.762  1.00  0.00           O  
ATOM    197  HN  GLY A 221      85.982  56.495 130.173  1.00  0.00           H  
ATOM    198  HA1 GLY A 221      85.094  59.021 129.424  1.00  0.00           H  
ATOM    199  HA2 GLY A 221      86.622  58.586 130.256  1.00  0.00           H  
ATOM    200  N   TYR A 222      86.016  60.312 131.781  1.00  0.00           N  
ATOM    201  CA  TYR A 222      85.854  61.160 132.914  1.00  0.00           C  
ATOM    202  C   TYR A 222      84.599  62.108 132.776  1.00  0.00           C  
ATOM    203  O   TYR A 222      84.363  62.669 131.682  1.00  0.00           O  
ATOM    204  CB  TYR A 222      87.207  61.805 133.312  1.00  0.00           C  
ATOM    205  CG  TYR A 222      87.206  62.961 134.332  1.00  0.00           C  
ATOM    206  CD1 TYR A 222      87.337  64.310 133.893  1.00  0.00           C  
ATOM    207  CD2 TYR A 222      87.073  62.695 135.648  1.00  0.00           C  
ATOM    208  CE1 TYR A 222      87.330  65.326 134.933  1.00  0.00           C  
ATOM    209  CE2 TYR A 222      86.934  63.671 136.649  1.00  0.00           C  
ATOM    210  CZ  TYR A 222      87.145  65.007 136.278  1.00  0.00           C  
ATOM    211  OH  TYR A 222      87.242  66.057 137.096  1.00  0.00           O  
ATOM    212  HN  TYR A 222      86.790  60.373 131.155  1.00  0.00           H  
ATOM    213  HA  TYR A 222      85.538  60.479 133.691  1.00  0.00           H  
ATOM    214  HB1 TYR A 222      87.644  62.166 132.356  1.00  0.00           H  
ATOM    215  HB2 TYR A 222      87.817  60.965 133.708  1.00  0.00           H  
ATOM    216  HD1 TYR A 222      87.424  64.609 132.858  1.00  0.00           H  
ATOM    217  HD2 TYR A 222      86.871  61.648 135.822  1.00  0.00           H  
ATOM    218  HE1 TYR A 222      87.458  66.345 134.599  1.00  0.00           H  
ATOM    219  HE2 TYR A 222      86.757  63.512 137.702  1.00  0.00           H  
ATOM    220  HH  TYR A 222      87.860  66.676 136.701  1.00  0.00           H  
ATOM    221  N   ARG A 223      83.835  62.202 133.863  1.00  0.00           N  
ATOM    222  CA  ARG A 223      82.759  63.156 133.902  1.00  0.00           C  
ATOM    223  C   ARG A 223      83.036  64.085 135.028  1.00  0.00           C  
ATOM    224  O   ARG A 223      83.671  63.843 136.049  1.00  0.00           O  
ATOM    225  CB  ARG A 223      81.389  62.554 134.243  1.00  0.00           C  
ATOM    226  CG  ARG A 223      80.677  61.763 133.044  1.00  0.00           C  
ATOM    227  CD  ARG A 223      80.089  62.627 131.958  1.00  0.00           C  
ATOM    228  NE  ARG A 223      78.865  63.172 132.646  1.00  0.00           N  
ATOM    229  CZ  ARG A 223      78.225  64.147 132.078  1.00  0.00           C  
ATOM    230  NH1 ARG A 223      78.357  64.757 130.899  1.00  0.00           N1+
ATOM    231  NH2 ARG A 223      77.237  64.629 132.808  1.00  0.00           N  
ATOM    232  HN  ARG A 223      84.003  61.442 134.486  1.00  0.00           H  
ATOM    233  HA  ARG A 223      82.652  63.787 133.032  1.00  0.00           H  
ATOM    234  HB1 ARG A 223      80.569  63.262 134.490  1.00  0.00           H  
ATOM    235  HB2 ARG A 223      81.516  61.939 135.160  1.00  0.00           H  
ATOM    236  HG1 ARG A 223      79.906  61.033 133.374  1.00  0.00           H  
ATOM    237  HG2 ARG A 223      81.433  61.083 132.595  1.00  0.00           H  
ATOM    238  HD1 ARG A 223      79.809  62.095 131.023  1.00  0.00           H  
ATOM    239  HD2 ARG A 223      80.702  63.525 131.730  1.00  0.00           H  
ATOM    240  HE  ARG A 223      78.512  62.680 133.441  1.00  0.00           H  
ATOM    241 1HH1 ARG A 223      79.116  64.473 130.312  1.00  0.00           H  
ATOM    242 2HH1 ARG A 223      77.684  65.443 130.625  1.00  0.00           H  
ATOM    243 1HH2 ARG A 223      77.005  64.184 133.673  1.00  0.00           H  
ATOM    244 2HH2 ARG A 223      76.781  65.466 132.505  1.00  0.00           H  
ATOM    245  N   PHE A 224      82.630  65.437 134.927  1.00  0.00           N  
ATOM    246  CA  PHE A 224      82.734  66.374 135.980  1.00  0.00           C  
ATOM    247  C   PHE A 224      81.452  67.197 136.188  1.00  0.00           C  
ATOM    248  O   PHE A 224      81.148  67.829 137.231  1.00  0.00           O  
ATOM    249  CB  PHE A 224      84.060  67.230 135.651  1.00  0.00           C  
ATOM    250  CG  PHE A 224      83.970  67.999 134.321  1.00  0.00           C  
ATOM    251  CD1 PHE A 224      84.511  67.484 133.169  1.00  0.00           C  
ATOM    252  CD2 PHE A 224      83.314  69.284 134.177  1.00  0.00           C  
ATOM    253  CE1 PHE A 224      84.340  68.052 131.912  1.00  0.00           C  
ATOM    254  CE2 PHE A 224      83.321  69.943 132.933  1.00  0.00           C  
ATOM    255  CZ  PHE A 224      83.800  69.356 131.789  1.00  0.00           C  
ATOM    256  HN  PHE A 224      82.271  65.789 134.066  1.00  0.00           H  
ATOM    257  HA  PHE A 224      82.838  65.933 136.960  1.00  0.00           H  
ATOM    258  HB1 PHE A 224      84.891  66.492 135.621  1.00  0.00           H  
ATOM    259  HB2 PHE A 224      84.305  68.027 136.386  1.00  0.00           H  
ATOM    260  HD1 PHE A 224      85.007  66.537 133.326  1.00  0.00           H  
ATOM    261  HD2 PHE A 224      82.873  69.760 135.039  1.00  0.00           H  
ATOM    262  HE1 PHE A 224      84.653  67.519 131.027  1.00  0.00           H  
ATOM    263  HE2 PHE A 224      82.898  70.936 132.904  1.00  0.00           H  
ATOM    264  HZ  PHE A 224      83.792  69.911 130.863  1.00  0.00           H  
ATOM    265  N   LEU A 225      80.604  67.333 135.178  1.00  0.00           N  
ATOM    266  CA  LEU A 225      79.198  67.710 135.302  1.00  0.00           C  
ATOM    267  C   LEU A 225      78.512  66.494 135.853  1.00  0.00           C  
ATOM    268  O   LEU A 225      79.060  65.412 135.914  1.00  0.00           O  
ATOM    269  CB  LEU A 225      78.633  68.059 133.876  1.00  0.00           C  
ATOM    270  CG  LEU A 225      79.288  69.315 133.279  1.00  0.00           C  
ATOM    271  CD1 LEU A 225      79.069  69.302 131.779  1.00  0.00           C  
ATOM    272  CD2 LEU A 225      78.557  70.461 133.964  1.00  0.00           C  
ATOM    273  HN  LEU A 225      80.794  66.829 134.340  1.00  0.00           H  
ATOM    274  HA  LEU A 225      79.072  68.531 135.992  1.00  0.00           H  
ATOM    275  HB1 LEU A 225      77.563  68.356 133.921  1.00  0.00           H  
ATOM    276  HB2 LEU A 225      78.827  67.160 133.254  1.00  0.00           H  
ATOM    277  HG  LEU A 225      80.383  69.411 133.435  1.00  0.00           H  
ATOM    278 1HD1 LEU A 225      79.496  70.213 131.309  1.00  0.00           H  
ATOM    279 2HD1 LEU A 225      78.031  69.087 131.446  1.00  0.00           H  
ATOM    280 3HD1 LEU A 225      79.675  68.480 131.341  1.00  0.00           H  
ATOM    281 1HD2 LEU A 225      77.472  70.456 133.724  1.00  0.00           H  
ATOM    282 2HD2 LEU A 225      79.014  71.419 133.636  1.00  0.00           H  
ATOM    283 3HD2 LEU A 225      78.755  70.474 135.057  1.00  0.00           H  
ATOM    284  N   GLY A 226      77.335  66.621 136.499  1.00  0.00           N  
ATOM    285  CA  GLY A 226      76.537  65.661 137.215  1.00  0.00           C  
ATOM    286  C   GLY A 226      75.883  64.555 136.401  1.00  0.00           C  
ATOM    287  O   GLY A 226      76.392  64.240 135.308  1.00  0.00           O  
ATOM    288  HN  GLY A 226      77.020  67.567 136.473  1.00  0.00           H  
ATOM    289  HA1 GLY A 226      75.670  66.163 137.618  1.00  0.00           H  
ATOM    290  HA2 GLY A 226      77.153  65.081 137.885  1.00  0.00           H  
ATOM    291  N   GLU A 227      74.844  63.903 136.921  1.00  0.00           N  
ATOM    292  CA  GLU A 227      74.210  62.656 136.440  1.00  0.00           C  
ATOM    293  C   GLU A 227      73.401  62.842 135.096  1.00  0.00           C  
ATOM    294  O   GLU A 227      72.802  63.912 134.837  1.00  0.00           O  
ATOM    295  CB  GLU A 227      73.420  61.993 137.537  1.00  0.00           C  
ATOM    296  CG  GLU A 227      74.333  61.366 138.630  1.00  0.00           C  
ATOM    297  CD  GLU A 227      73.560  60.856 139.900  1.00  0.00           C  
ATOM    298  OE1 GLU A 227      73.228  61.813 140.653  1.00  0.00           O  
ATOM    299  OE2 GLU A 227      73.174  59.678 139.981  1.00  0.00           O1-
ATOM    300  HN  GLU A 227      74.390  64.172 137.767  1.00  0.00           H  
ATOM    301  HA  GLU A 227      75.095  62.083 136.210  1.00  0.00           H  
ATOM    302  HB1 GLU A 227      72.780  61.179 137.136  1.00  0.00           H  
ATOM    303  HB2 GLU A 227      72.801  62.802 137.980  1.00  0.00           H  
ATOM    304  HG1 GLU A 227      75.109  62.020 139.082  1.00  0.00           H  
ATOM    305  HG2 GLU A 227      74.762  60.441 138.189  1.00  0.00           H  
ATOM    306  N   ARG A 228      73.260  61.702 134.349  1.00  0.00           N  
ATOM    307  CA  ARG A 228      72.533  61.632 133.157  1.00  0.00           C  
ATOM    308  C   ARG A 228      71.434  60.578 133.307  1.00  0.00           C  
ATOM    309  O   ARG A 228      71.504  59.545 133.981  1.00  0.00           O  
ATOM    310  CB  ARG A 228      73.532  61.297 131.950  1.00  0.00           C  
ATOM    311  CG  ARG A 228      74.415  62.463 131.677  1.00  0.00           C  
ATOM    312  CD  ARG A 228      75.445  62.189 130.607  1.00  0.00           C  
ATOM    313  NE  ARG A 228      76.464  61.212 131.014  1.00  0.00           N  
ATOM    314  CZ  ARG A 228      77.497  60.768 130.297  1.00  0.00           C  
ATOM    315  NH1 ARG A 228      77.563  61.194 129.025  1.00  0.00           N1+
ATOM    316  NH2 ARG A 228      78.360  59.870 130.693  1.00  0.00           N  
ATOM    317  HN  ARG A 228      73.811  60.885 134.499  1.00  0.00           H  
ATOM    318  HA  ARG A 228      72.119  62.590 132.876  1.00  0.00           H  
ATOM    319  HB1 ARG A 228      72.817  61.236 131.100  1.00  0.00           H  
ATOM    320  HB2 ARG A 228      73.916  60.256 132.007  1.00  0.00           H  
ATOM    321  HG1 ARG A 228      75.004  62.679 132.594  1.00  0.00           H  
ATOM    322  HG2 ARG A 228      73.890  63.417 131.454  1.00  0.00           H  
ATOM    323  HD1 ARG A 228      75.939  63.157 130.375  1.00  0.00           H  
ATOM    324  HD2 ARG A 228      75.033  61.750 129.673  1.00  0.00           H  
ATOM    325  HE  ARG A 228      76.368  60.738 131.889  1.00  0.00           H  
ATOM    326 1HH1 ARG A 228      76.908  61.859 128.666  1.00  0.00           H  
ATOM    327 2HH1 ARG A 228      78.082  60.589 128.422  1.00  0.00           H  
ATOM    328 1HH2 ARG A 228      79.069  59.579 130.051  1.00  0.00           H  
ATOM    329 2HH2 ARG A 228      78.308  59.471 131.609  1.00  0.00           H  
ATOM    330  N   ASP A 229      70.304  60.907 132.708  1.00  0.00           N  
ATOM    331  CA  ASP A 229      69.223  59.989 132.394  1.00  0.00           C  
ATOM    332  C   ASP A 229      69.493  58.752 131.531  1.00  0.00           C  
ATOM    333  O   ASP A 229      70.406  58.791 130.748  1.00  0.00           O  
ATOM    334  CB  ASP A 229      68.167  60.944 131.894  1.00  0.00           C  
ATOM    335  CG  ASP A 229      66.841  60.214 131.829  1.00  0.00           C  
ATOM    336  OD1 ASP A 229      66.050  60.541 130.923  1.00  0.00           O  
ATOM    337  OD2 ASP A 229      66.605  59.373 132.717  1.00  0.00           O1-
ATOM    338  HN  ASP A 229      70.192  61.724 132.149  1.00  0.00           H  
ATOM    339  HA  ASP A 229      68.941  59.625 133.370  1.00  0.00           H  
ATOM    340  HB1 ASP A 229      68.421  61.474 130.951  1.00  0.00           H  
ATOM    341  HB2 ASP A 229      67.972  61.740 132.642  1.00  0.00           H  
ATOM    342  N   CYS A 230      68.627  57.758 131.577  1.00  0.00           N  
ATOM    343  CA  CYS A 230      68.843  56.520 130.934  1.00  0.00           C  
ATOM    344  C   CYS A 230      68.760  56.638 129.393  1.00  0.00           C  
ATOM    345  O   CYS A 230      67.922  57.258 128.798  1.00  0.00           O  
ATOM    346  CB  CYS A 230      67.596  55.518 131.167  1.00  0.00           C  
ATOM    347  SG  CYS A 230      67.758  54.829 132.860  1.00  0.00           S  
ATOM    348  HN  CYS A 230      67.828  57.927 132.149  1.00  0.00           H  
ATOM    349  HA  CYS A 230      69.816  56.216 131.293  1.00  0.00           H  
ATOM    350  HB1 CYS A 230      67.647  54.715 130.401  1.00  0.00           H  
ATOM    351  HB2 CYS A 230      66.594  55.988 131.067  1.00  0.00           H  
ATOM    352  N   GLY A 231      69.683  55.988 128.602  1.00  0.00           N  
ATOM    353  CA  GLY A 231      69.882  56.169 127.167  1.00  0.00           C  
ATOM    354  C   GLY A 231      69.015  55.242 126.335  1.00  0.00           C  
ATOM    355  O   GLY A 231      68.371  54.289 126.795  1.00  0.00           O  
ATOM    356  HN  GLY A 231      70.136  55.218 129.044  1.00  0.00           H  
ATOM    357  HA1 GLY A 231      70.834  55.704 126.955  1.00  0.00           H  
ATOM    358  HA2 GLY A 231      69.650  57.167 126.827  1.00  0.00           H  
ATOM    359  N   ALA A 232      68.917  55.493 125.021  1.00  0.00           N  
ATOM    360  CA  ALA A 232      67.980  54.777 124.245  1.00  0.00           C  
ATOM    361  C   ALA A 232      68.654  54.378 122.956  1.00  0.00           C  
ATOM    362  O   ALA A 232      69.764  54.781 122.682  1.00  0.00           O  
ATOM    363  CB  ALA A 232      66.827  55.673 123.952  1.00  0.00           C  
ATOM    364  HN  ALA A 232      69.287  56.338 124.639  1.00  0.00           H  
ATOM    365  HA  ALA A 232      67.590  53.935 124.797  1.00  0.00           H  
ATOM    366  HB1 ALA A 232      66.508  55.985 124.969  1.00  0.00           H  
ATOM    367  HB2 ALA A 232      65.945  55.214 123.458  1.00  0.00           H  
ATOM    368  HB3 ALA A 232      67.215  56.575 123.431  1.00  0.00           H  
ATOM    369  N   PRO A 233      68.109  53.514 122.153  1.00  0.00           N  
ATOM    370  CA  PRO A 233      68.271  53.528 120.681  1.00  0.00           C  
ATOM    371  C   PRO A 233      67.640  54.948 120.152  1.00  0.00           C  
ATOM    372  O   PRO A 233      66.610  55.354 120.683  1.00  0.00           O  
ATOM    373  CB  PRO A 233      67.449  52.284 120.287  1.00  0.00           C  
ATOM    374  CG  PRO A 233      66.367  52.206 121.386  1.00  0.00           C  
ATOM    375  CD  PRO A 233      67.146  52.507 122.611  1.00  0.00           C  
ATOM    376  HA  PRO A 233      69.299  53.457 120.358  1.00  0.00           H  
ATOM    377  HB1 PRO A 233      67.997  51.320 120.217  1.00  0.00           H  
ATOM    378  HB2 PRO A 233      66.881  52.407 119.341  1.00  0.00           H  
ATOM    379  HG1 PRO A 233      65.633  53.033 121.279  1.00  0.00           H  
ATOM    380  HG2 PRO A 233      65.884  51.205 121.425  1.00  0.00           H  
ATOM    381  HD1 PRO A 233      66.476  52.843 123.433  1.00  0.00           H  
ATOM    382  HD2 PRO A 233      67.716  51.571 122.796  1.00  0.00           H  
ATOM    383  N   CYS A 234      68.206  55.578 119.107  1.00  0.00           N  
ATOM    384  CA  CYS A 234      67.824  56.879 118.581  1.00  0.00           C  
ATOM    385  C   CYS A 234      66.435  57.080 118.002  1.00  0.00           C  
ATOM    386  O   CYS A 234      65.826  56.147 117.489  1.00  0.00           O  
ATOM    387  CB  CYS A 234      68.967  57.487 117.727  1.00  0.00           C  
ATOM    388  SG  CYS A 234      68.797  59.329 117.593  1.00  0.00           S  
ATOM    389  HN  CYS A 234      69.108  55.279 118.803  1.00  0.00           H  
ATOM    390  HA  CYS A 234      67.938  57.422 119.508  1.00  0.00           H  
ATOM    391  HB1 CYS A 234      68.978  56.981 116.738  1.00  0.00           H  
ATOM    392  HB2 CYS A 234      69.865  57.335 118.364  1.00  0.00           H  
ATOM    393  N   GLU A 235      65.843  58.294 118.144  1.00  0.00           N  
ATOM    394  CA  GLU A 235      64.405  58.416 117.772  1.00  0.00           C  
ATOM    395  C   GLU A 235      63.856  58.053 116.350  1.00  0.00           C  
ATOM    396  O   GLU A 235      62.746  57.476 116.277  1.00  0.00           O  
ATOM    397  CB  GLU A 235      63.859  59.886 118.115  1.00  0.00           C  
ATOM    398  CG  GLU A 235      62.356  59.939 118.324  1.00  0.00           C  
ATOM    399  CD  GLU A 235      62.026  61.457 118.584  1.00  0.00           C  
ATOM    400  OE1 GLU A 235      62.987  62.213 118.928  1.00  0.00           O  
ATOM    401  OE2 GLU A 235      60.868  61.932 118.383  1.00  0.00           O1-
ATOM    402  HN  GLU A 235      66.225  59.008 118.726  1.00  0.00           H  
ATOM    403  HA  GLU A 235      63.913  57.736 118.450  1.00  0.00           H  
ATOM    404  HB1 GLU A 235      64.201  60.515 117.265  1.00  0.00           H  
ATOM    405  HB2 GLU A 235      64.406  59.998 119.075  1.00  0.00           H  
ATOM    406  HG1 GLU A 235      61.923  59.344 119.156  1.00  0.00           H  
ATOM    407  HG2 GLU A 235      61.732  59.575 117.479  1.00  0.00           H  
ATOM    408  N   PRO A 236      64.538  58.358 115.201  1.00  0.00           N  
ATOM    409  CA  PRO A 236      64.189  57.884 113.867  1.00  0.00           C  
ATOM    410  C   PRO A 236      63.822  56.383 113.733  1.00  0.00           C  
ATOM    411  O   PRO A 236      64.426  55.554 114.371  1.00  0.00           O  
ATOM    412  CB  PRO A 236      65.382  58.290 113.060  1.00  0.00           C  
ATOM    413  CG  PRO A 236      65.859  59.592 113.725  1.00  0.00           C  
ATOM    414  CD  PRO A 236      65.750  59.208 115.225  1.00  0.00           C  
ATOM    415  HA  PRO A 236      63.313  58.411 113.518  1.00  0.00           H  
ATOM    416  HB1 PRO A 236      65.072  58.334 111.993  1.00  0.00           H  
ATOM    417  HB2 PRO A 236      66.206  57.578 113.276  1.00  0.00           H  
ATOM    418  HG1 PRO A 236      66.893  59.960 113.552  1.00  0.00           H  
ATOM    419  HG2 PRO A 236      65.175  60.451 113.559  1.00  0.00           H  
ATOM    420  HD1 PRO A 236      66.565  58.526 115.551  1.00  0.00           H  
ATOM    421  HD2 PRO A 236      65.704  60.138 115.830  1.00  0.00           H  
ATOM    422  N   GLY A 237      62.906  55.973 112.915  1.00  0.00           N  
ATOM    423  CA  GLY A 237      62.641  54.583 112.585  1.00  0.00           C  
ATOM    424  C   GLY A 237      61.468  54.013 113.344  1.00  0.00           C  
ATOM    425  O   GLY A 237      61.201  54.444 114.476  1.00  0.00           O  
ATOM    426  HN  GLY A 237      62.403  56.641 112.371  1.00  0.00           H  
ATOM    427  HA1 GLY A 237      63.506  53.938 112.632  1.00  0.00           H  
ATOM    428  HA2 GLY A 237      62.259  54.611 111.576  1.00  0.00           H  
ATOM    429  N   ARG A 238      60.821  52.967 112.798  1.00  0.00           N  
ATOM    430  CA  ARG A 238      59.577  52.394 113.317  1.00  0.00           C  
ATOM    431  C   ARG A 238      59.309  52.225 114.772  1.00  0.00           C  
ATOM    432  O   ARG A 238      60.214  51.841 115.537  1.00  0.00           O  
ATOM    433  CB  ARG A 238      59.163  51.101 112.527  1.00  0.00           C  
ATOM    434  CG  ARG A 238      58.817  51.292 110.970  1.00  0.00           C  
ATOM    435  CD  ARG A 238      58.378  50.047 110.312  1.00  0.00           C  
ATOM    436  NE  ARG A 238      56.939  49.830 110.656  1.00  0.00           N  
ATOM    437  CZ  ARG A 238      56.122  48.826 110.417  1.00  0.00           C  
ATOM    438  NH1 ARG A 238      56.634  47.702 109.992  1.00  0.00           N1+
ATOM    439  NH2 ARG A 238      54.831  48.980 110.603  1.00  0.00           N  
ATOM    440  HN  ARG A 238      61.113  52.813 111.856  1.00  0.00           H  
ATOM    441  HA  ARG A 238      58.839  53.146 113.075  1.00  0.00           H  
ATOM    442  HB1 ARG A 238      58.265  50.587 112.931  1.00  0.00           H  
ATOM    443  HB2 ARG A 238      59.996  50.373 112.636  1.00  0.00           H  
ATOM    444  HG1 ARG A 238      59.738  51.673 110.479  1.00  0.00           H  
ATOM    445  HG2 ARG A 238      58.050  52.087 110.854  1.00  0.00           H  
ATOM    446  HD1 ARG A 238      59.061  49.276 110.727  1.00  0.00           H  
ATOM    447  HD2 ARG A 238      58.476  50.076 109.205  1.00  0.00           H  
ATOM    448  HE  ARG A 238      56.456  50.542 111.166  1.00  0.00           H  
ATOM    449 1HH1 ARG A 238      56.088  46.873 110.107  1.00  0.00           H  
ATOM    450 2HH1 ARG A 238      57.631  47.627 109.961  1.00  0.00           H  
ATOM    451 1HH2 ARG A 238      54.151  48.345 110.235  1.00  0.00           H  
ATOM    452 2HH2 ARG A 238      54.418  49.891 110.634  1.00  0.00           H  
ATOM    453  N   ALA A 239      58.080  52.504 115.326  1.00  0.00           N  
ATOM    454  CA  ALA A 239      57.530  52.384 116.656  1.00  0.00           C  
ATOM    455  C   ALA A 239      58.422  53.006 117.681  1.00  0.00           C  
ATOM    456  O   ALA A 239      58.922  52.245 118.503  1.00  0.00           O  
ATOM    457  CB  ALA A 239      57.182  50.876 116.932  1.00  0.00           C  
ATOM    458  HN  ALA A 239      57.512  52.990 114.667  1.00  0.00           H  
ATOM    459  HA  ALA A 239      56.666  53.028 116.575  1.00  0.00           H  
ATOM    460  HB1 ALA A 239      56.383  50.560 116.228  1.00  0.00           H  
ATOM    461  HB2 ALA A 239      56.842  50.677 117.970  1.00  0.00           H  
ATOM    462  HB3 ALA A 239      58.028  50.243 116.586  1.00  0.00           H  
ATOM    463  N   ASN A 240      58.655  54.332 117.674  1.00  0.00           N  
ATOM    464  CA  ASN A 240      59.551  55.014 118.721  1.00  0.00           C  
ATOM    465  C   ASN A 240      61.020  54.508 118.715  1.00  0.00           C  
ATOM    466  O   ASN A 240      61.626  54.420 119.770  1.00  0.00           O  
ATOM    467  CB  ASN A 240      59.031  54.792 120.180  1.00  0.00           C  
ATOM    468  CG  ASN A 240      57.561  55.276 120.344  1.00  0.00           C  
ATOM    469  ND2 ASN A 240      56.562  54.526 120.973  1.00  0.00           N  
ATOM    470  OD1 ASN A 240      57.303  56.334 119.768  1.00  0.00           O  
ATOM    471  HN  ASN A 240      58.152  54.852 116.989  1.00  0.00           H  
ATOM    472  HA  ASN A 240      59.612  56.063 118.471  1.00  0.00           H  
ATOM    473  HB1 ASN A 240      59.604  55.446 120.872  1.00  0.00           H  
ATOM    474  HB2 ASN A 240      59.173  53.749 120.535  1.00  0.00           H  
ATOM    475 1HD2 ASN A 240      55.629  54.873 121.064  1.00  0.00           H  
ATOM    476 2HD2 ASN A 240      56.919  53.689 121.388  1.00  0.00           H  
ATOM    477  N   GLY A 241      61.578  54.321 117.508  1.00  0.00           N  
ATOM    478  CA  GLY A 241      63.069  54.261 117.210  1.00  0.00           C  
ATOM    479  C   GLY A 241      63.590  52.798 117.299  1.00  0.00           C  
ATOM    480  O   GLY A 241      64.735  52.569 117.801  1.00  0.00           O  
ATOM    481  HN  GLY A 241      60.990  54.350 116.703  1.00  0.00           H  
ATOM    482  HA1 GLY A 241      63.585  54.795 117.993  1.00  0.00           H  
ATOM    483  HA2 GLY A 241      63.268  54.656 116.225  1.00  0.00           H  
ATOM    484  N   LEU A 242      62.802  51.795 116.984  1.00  0.00           N  
ATOM    485  CA  LEU A 242      63.276  50.434 116.758  1.00  0.00           C  
ATOM    486  C   LEU A 242      63.599  49.704 118.073  1.00  0.00           C  
ATOM    487  O   LEU A 242      64.519  48.915 118.149  1.00  0.00           O  
ATOM    488  CB  LEU A 242      64.370  50.301 115.723  1.00  0.00           C  
ATOM    489  CG  LEU A 242      63.842  50.774 114.340  1.00  0.00           C  
ATOM    490  CD1 LEU A 242      64.959  50.838 113.408  1.00  0.00           C  
ATOM    491  CD2 LEU A 242      62.650  49.859 113.893  1.00  0.00           C  
ATOM    492  HN  LEU A 242      61.866  51.967 116.689  1.00  0.00           H  
ATOM    493  HA  LEU A 242      62.459  49.813 116.425  1.00  0.00           H  
ATOM    494  HB1 LEU A 242      64.597  49.215 115.654  1.00  0.00           H  
ATOM    495  HB2 LEU A 242      65.361  50.735 115.976  1.00  0.00           H  
ATOM    496  HG  LEU A 242      63.398  51.791 114.408  1.00  0.00           H  
ATOM    497 1HD1 LEU A 242      65.191  49.800 113.086  1.00  0.00           H  
ATOM    498 2HD1 LEU A 242      65.880  51.303 113.820  1.00  0.00           H  
ATOM    499 3HD1 LEU A 242      64.727  51.313 112.430  1.00  0.00           H  
ATOM    500 1HD2 LEU A 242      62.899  48.778 113.832  1.00  0.00           H  
ATOM    501 2HD2 LEU A 242      62.334  50.143 112.866  1.00  0.00           H  
ATOM    502 3HD2 LEU A 242      61.731  49.905 114.516  1.00  0.00           H  
ATOM    503  N   MET A 243      62.732  50.025 119.092  1.00  0.00           N  
ATOM    504  CA  MET A 243      62.627  49.416 120.370  1.00  0.00           C  
ATOM    505  C   MET A 243      61.929  48.072 120.314  1.00  0.00           C  
ATOM    506  O   MET A 243      62.273  47.189 121.071  1.00  0.00           O  
ATOM    507  CB  MET A 243      61.865  50.395 121.224  1.00  0.00           C  
ATOM    508  CG  MET A 243      62.588  51.671 121.535  1.00  0.00           C  
ATOM    509  SD  MET A 243      61.898  52.699 122.885  1.00  0.00           S  
ATOM    510  CE  MET A 243      63.338  53.779 122.648  1.00  0.00           C  
ATOM    511  HN  MET A 243      62.029  50.712 118.925  1.00  0.00           H  
ATOM    512  HA  MET A 243      63.640  49.291 120.723  1.00  0.00           H  
ATOM    513  HB1 MET A 243      61.707  49.895 122.204  1.00  0.00           H  
ATOM    514  HB2 MET A 243      60.826  50.671 120.944  1.00  0.00           H  
ATOM    515  HG1 MET A 243      62.746  52.272 120.615  1.00  0.00           H  
ATOM    516  HG2 MET A 243      63.575  51.272 121.853  1.00  0.00           H  
ATOM    517  HE1 MET A 243      63.441  54.181 121.618  1.00  0.00           H  
ATOM    518  HE2 MET A 243      64.281  53.306 122.997  1.00  0.00           H  
ATOM    519  HE3 MET A 243      63.302  54.703 123.263  1.00  0.00           H  
ATOM    520  N   TYR A 244      60.832  47.943 119.457  1.00  0.00           N  
ATOM    521  CA  TYR A 244      59.937  46.811 119.435  1.00  0.00           C  
ATOM    522  C   TYR A 244      60.092  45.935 118.243  1.00  0.00           C  
ATOM    523  O   TYR A 244      59.254  45.060 118.012  1.00  0.00           O  
ATOM    524  CB  TYR A 244      58.468  47.273 119.419  1.00  0.00           C  
ATOM    525  CG  TYR A 244      58.408  48.248 120.629  1.00  0.00           C  
ATOM    526  CD1 TYR A 244      58.361  49.611 120.413  1.00  0.00           C  
ATOM    527  CD2 TYR A 244      58.419  47.658 121.853  1.00  0.00           C  
ATOM    528  CE1 TYR A 244      58.094  50.453 121.510  1.00  0.00           C  
ATOM    529  CE2 TYR A 244      58.243  48.532 122.960  1.00  0.00           C  
ATOM    530  CZ  TYR A 244      58.126  49.946 122.872  1.00  0.00           C  
ATOM    531  OH  TYR A 244      58.073  50.779 124.009  1.00  0.00           O  
ATOM    532  HN  TYR A 244      60.609  48.708 118.857  1.00  0.00           H  
ATOM    533  HA  TYR A 244      60.143  46.192 120.295  1.00  0.00           H  
ATOM    534  HB1 TYR A 244      57.821  46.390 119.614  1.00  0.00           H  
ATOM    535  HB2 TYR A 244      58.300  47.862 118.492  1.00  0.00           H  
ATOM    536  HD1 TYR A 244      58.214  50.028 119.428  1.00  0.00           H  
ATOM    537  HD2 TYR A 244      58.534  46.587 121.930  1.00  0.00           H  
ATOM    538  HE1 TYR A 244      57.899  51.501 121.333  1.00  0.00           H  
ATOM    539  HE2 TYR A 244      58.181  48.030 123.915  1.00  0.00           H  
ATOM    540  HH  TYR A 244      58.239  51.690 123.754  1.00  0.00           H  
ATOM    541  N   PHE A 245      61.148  46.120 117.489  1.00  0.00           N  
ATOM    542  CA  PHE A 245      61.379  45.383 116.288  1.00  0.00           C  
ATOM    543  C   PHE A 245      62.793  44.813 116.391  1.00  0.00           C  
ATOM    544  O   PHE A 245      63.803  45.579 116.376  1.00  0.00           O  
ATOM    545  CB  PHE A 245      61.376  46.380 115.102  1.00  0.00           C  
ATOM    546  CG  PHE A 245      59.953  46.611 114.591  1.00  0.00           C  
ATOM    547  CD1 PHE A 245      59.519  45.963 113.469  1.00  0.00           C  
ATOM    548  CD2 PHE A 245      59.038  47.381 115.304  1.00  0.00           C  
ATOM    549  CE1 PHE A 245      58.165  46.194 112.963  1.00  0.00           C  
ATOM    550  CE2 PHE A 245      57.714  47.551 114.858  1.00  0.00           C  
ATOM    551  CZ  PHE A 245      57.244  46.913 113.729  1.00  0.00           C  
ATOM    552  HN  PHE A 245      61.830  46.735 117.877  1.00  0.00           H  
ATOM    553  HA  PHE A 245      60.718  44.538 116.163  1.00  0.00           H  
ATOM    554  HB1 PHE A 245      62.008  46.077 114.239  1.00  0.00           H  
ATOM    555  HB2 PHE A 245      61.831  47.304 115.517  1.00  0.00           H  
ATOM    556  HD1 PHE A 245      60.260  45.416 112.904  1.00  0.00           H  
ATOM    557  HD2 PHE A 245      59.399  47.860 116.203  1.00  0.00           H  
ATOM    558  HE1 PHE A 245      57.860  45.663 112.074  1.00  0.00           H  
ATOM    559  HE2 PHE A 245      57.141  48.345 115.313  1.00  0.00           H  
ATOM    560  HZ  PHE A 245      56.227  47.084 113.410  1.00  0.00           H  
ATOM    561  N   LYS A 246      62.884  43.469 116.391  1.00  0.00           N  
ATOM    562  CA  LYS A 246      64.153  42.877 116.506  1.00  0.00           C  
ATOM    563  C   LYS A 246      65.069  43.046 115.296  1.00  0.00           C  
ATOM    564  O   LYS A 246      64.659  43.551 114.227  1.00  0.00           O  
ATOM    565  CB  LYS A 246      64.039  41.401 116.797  1.00  0.00           C  
ATOM    566  CG  LYS A 246      63.461  41.089 118.245  1.00  0.00           C  
ATOM    567  CD  LYS A 246      63.604  39.639 118.738  1.00  0.00           C  
ATOM    568  CE  LYS A 246      62.974  39.510 120.115  1.00  0.00           C  
ATOM    569  NZ  LYS A 246      62.811  38.098 120.566  1.00  0.00           N1+
ATOM    570  HN  LYS A 246      62.114  42.836 116.397  1.00  0.00           H  
ATOM    571  HA  LYS A 246      64.600  43.236 117.421  1.00  0.00           H  
ATOM    572  HB1 LYS A 246      65.016  40.887 116.672  1.00  0.00           H  
ATOM    573  HB2 LYS A 246      63.355  40.982 116.029  1.00  0.00           H  
ATOM    574  HG1 LYS A 246      62.401  41.414 118.180  1.00  0.00           H  
ATOM    575  HG2 LYS A 246      63.939  41.816 118.934  1.00  0.00           H  
ATOM    576  HD1 LYS A 246      64.638  39.231 118.727  1.00  0.00           H  
ATOM    577  HD2 LYS A 246      62.958  38.966 118.135  1.00  0.00           H  
ATOM    578  HE1 LYS A 246      61.980  39.984 120.256  1.00  0.00           H  
ATOM    579  HE2 LYS A 246      63.684  39.994 120.820  1.00  0.00           H  
ATOM    580  HZ1 LYS A 246      63.602  37.721 121.125  1.00  0.00           H  
ATOM    581  HZ2 LYS A 246      62.524  37.468 119.790  1.00  0.00           H  
ATOM    582  HZ3 LYS A 246      62.024  38.100 121.245  1.00  0.00           H  
ATOM    583  N   GLU A 247      66.334  42.628 115.324  1.00  0.00           N  
ATOM    584  CA  GLU A 247      67.145  42.740 114.125  1.00  0.00           C  
ATOM    585  C   GLU A 247      66.678  41.948 112.895  1.00  0.00           C  
ATOM    586  O   GLU A 247      66.723  42.403 111.738  1.00  0.00           O  
ATOM    587  CB  GLU A 247      68.546  42.417 114.556  1.00  0.00           C  
ATOM    588  CG  GLU A 247      69.143  43.327 115.701  1.00  0.00           C  
ATOM    589  CD  GLU A 247      70.489  42.838 116.145  1.00  0.00           C  
ATOM    590  OE1 GLU A 247      71.467  43.646 116.088  1.00  0.00           O  
ATOM    591  OE2 GLU A 247      70.693  41.626 116.438  1.00  0.00           O1-
ATOM    592  HN  GLU A 247      66.722  42.371 116.206  1.00  0.00           H  
ATOM    593  HA  GLU A 247      67.147  43.792 113.880  1.00  0.00           H  
ATOM    594  HB1 GLU A 247      69.233  42.563 113.696  1.00  0.00           H  
ATOM    595  HB2 GLU A 247      68.643  41.371 114.918  1.00  0.00           H  
ATOM    596  HG1 GLU A 247      68.548  43.298 116.638  1.00  0.00           H  
ATOM    597  HG2 GLU A 247      69.232  44.371 115.334  1.00  0.00           H  
ATOM    598  N   GLU A 248      66.083  40.726 113.139  1.00  0.00           N  
ATOM    599  CA  GLU A 248      65.459  39.921 112.081  1.00  0.00           C  
ATOM    600  C   GLU A 248      64.266  40.522 111.342  1.00  0.00           C  
ATOM    601  O   GLU A 248      64.221  40.521 110.094  1.00  0.00           O  
ATOM    602  CB  GLU A 248      65.002  38.606 112.519  1.00  0.00           C  
ATOM    603  CG  GLU A 248      66.211  37.699 113.019  1.00  0.00           C  
ATOM    604  CD  GLU A 248      65.694  36.294 113.409  1.00  0.00           C  
ATOM    605  OE1 GLU A 248      66.458  35.312 113.180  1.00  0.00           O  
ATOM    606  OE2 GLU A 248      64.584  36.193 113.996  1.00  0.00           O1-
ATOM    607  HN  GLU A 248      66.028  40.308 114.041  1.00  0.00           H  
ATOM    608  HA  GLU A 248      66.169  39.887 111.269  1.00  0.00           H  
ATOM    609  HB1 GLU A 248      64.378  37.978 111.847  1.00  0.00           H  
ATOM    610  HB2 GLU A 248      64.317  38.778 113.377  1.00  0.00           H  
ATOM    611  HG1 GLU A 248      66.679  38.164 113.912  1.00  0.00           H  
ATOM    612  HG2 GLU A 248      66.904  37.498 112.174  1.00  0.00           H  
ATOM    613  N   GLU A 249      63.343  41.154 112.081  1.00  0.00           N  
ATOM    614  CA  GLU A 249      62.206  41.969 111.553  1.00  0.00           C  
ATOM    615  C   GLU A 249      62.820  43.179 110.847  1.00  0.00           C  
ATOM    616  O   GLU A 249      62.311  43.485 109.780  1.00  0.00           O  
ATOM    617  CB  GLU A 249      61.256  42.345 112.619  1.00  0.00           C  
ATOM    618  CG  GLU A 249      60.608  41.158 113.364  1.00  0.00           C  
ATOM    619  CD  GLU A 249      59.140  41.491 113.640  1.00  0.00           C  
ATOM    620  OE1 GLU A 249      58.218  41.216 112.845  1.00  0.00           O  
ATOM    621  OE2 GLU A 249      58.944  42.161 114.713  1.00  0.00           O1-
ATOM    622  HN  GLU A 249      63.496  41.171 113.066  1.00  0.00           H  
ATOM    623  HA  GLU A 249      61.708  41.302 110.864  1.00  0.00           H  
ATOM    624  HB1 GLU A 249      60.549  43.070 112.161  1.00  0.00           H  
ATOM    625  HB2 GLU A 249      61.808  43.064 113.263  1.00  0.00           H  
ATOM    626  HG1 GLU A 249      61.079  41.084 114.368  1.00  0.00           H  
ATOM    627  HG2 GLU A 249      60.658  40.203 112.801  1.00  0.00           H  
ATOM    628  N   ARG A 250      63.868  43.855 111.447  1.00  0.00           N  
ATOM    629  CA  ARG A 250      64.535  44.862 110.720  1.00  0.00           C  
ATOM    630  C   ARG A 250      65.241  44.573 109.420  1.00  0.00           C  
ATOM    631  O   ARG A 250      65.143  45.298 108.421  1.00  0.00           O  
ATOM    632  CB  ARG A 250      65.509  45.672 111.589  1.00  0.00           C  
ATOM    633  CG  ARG A 250      64.801  46.388 112.827  1.00  0.00           C  
ATOM    634  CD  ARG A 250      65.770  46.851 113.956  1.00  0.00           C  
ATOM    635  NE  ARG A 250      66.885  47.624 113.331  1.00  0.00           N  
ATOM    636  CZ  ARG A 250      68.062  47.764 113.933  1.00  0.00           C  
ATOM    637  NH1 ARG A 250      68.355  47.105 115.043  1.00  0.00           N1+
ATOM    638  NH2 ARG A 250      68.950  48.642 113.422  1.00  0.00           N  
ATOM    639  HN  ARG A 250      64.174  43.708 112.384  1.00  0.00           H  
ATOM    640  HA  ARG A 250      63.794  45.580 110.397  1.00  0.00           H  
ATOM    641  HB1 ARG A 250      66.062  46.404 110.964  1.00  0.00           H  
ATOM    642  HB2 ARG A 250      66.194  44.943 112.074  1.00  0.00           H  
ATOM    643  HG1 ARG A 250      63.960  45.723 113.114  1.00  0.00           H  
ATOM    644  HG2 ARG A 250      64.424  47.367 112.458  1.00  0.00           H  
ATOM    645  HD1 ARG A 250      66.039  45.878 114.421  1.00  0.00           H  
ATOM    646  HD2 ARG A 250      65.241  47.443 114.732  1.00  0.00           H  
ATOM    647  HE  ARG A 250      66.880  47.971 112.394  1.00  0.00           H  
ATOM    648 1HH1 ARG A 250      67.638  46.648 115.569  1.00  0.00           H  
ATOM    649 2HH1 ARG A 250      69.333  46.954 115.185  1.00  0.00           H  
ATOM    650 1HH2 ARG A 250      69.781  48.801 113.955  1.00  0.00           H  
ATOM    651 2HH2 ARG A 250      68.624  49.447 112.926  1.00  0.00           H  
ATOM    652  N   ARG A 251      65.959  43.437 109.248  1.00  0.00           N  
ATOM    653  CA  ARG A 251      66.462  42.954 108.041  1.00  0.00           C  
ATOM    654  C   ARG A 251      65.355  42.527 107.089  1.00  0.00           C  
ATOM    655  O   ARG A 251      65.416  42.740 105.918  1.00  0.00           O  
ATOM    656  CB  ARG A 251      67.461  41.809 108.418  1.00  0.00           C  
ATOM    657  CG  ARG A 251      67.819  40.843 107.228  1.00  0.00           C  
ATOM    658  CD  ARG A 251      69.156  40.108 107.536  1.00  0.00           C  
ATOM    659  NE  ARG A 251      70.321  40.986 107.352  1.00  0.00           N  
ATOM    660  CZ  ARG A 251      71.496  40.558 107.189  1.00  0.00           C  
ATOM    661  NH1 ARG A 251      71.899  39.344 107.054  1.00  0.00           N1+
ATOM    662  NH2 ARG A 251      72.435  41.492 107.113  1.00  0.00           N  
ATOM    663  HN  ARG A 251      66.213  42.975 110.095  1.00  0.00           H  
ATOM    664  HA  ARG A 251      67.069  43.715 107.572  1.00  0.00           H  
ATOM    665  HB1 ARG A 251      67.085  41.115 109.198  1.00  0.00           H  
ATOM    666  HB2 ARG A 251      68.438  42.211 108.764  1.00  0.00           H  
ATOM    667  HG1 ARG A 251      67.841  41.463 106.307  1.00  0.00           H  
ATOM    668  HG2 ARG A 251      66.988  40.116 107.108  1.00  0.00           H  
ATOM    669  HD1 ARG A 251      69.324  39.313 106.778  1.00  0.00           H  
ATOM    670  HD2 ARG A 251      69.177  39.545 108.493  1.00  0.00           H  
ATOM    671  HE  ARG A 251      70.236  41.982 107.309  1.00  0.00           H  
ATOM    672 1HH1 ARG A 251      71.315  38.600 107.380  1.00  0.00           H  
ATOM    673 2HH1 ARG A 251      72.873  39.115 107.070  1.00  0.00           H  
ATOM    674 1HH2 ARG A 251      72.068  42.422 107.100  1.00  0.00           H  
ATOM    675 2HH2 ARG A 251      73.351  41.250 106.795  1.00  0.00           H  
ATOM    676  N   PHE A 252      64.233  41.988 107.571  1.00  0.00           N  
ATOM    677  CA  PHE A 252      63.096  41.755 106.735  1.00  0.00           C  
ATOM    678  C   PHE A 252      62.494  43.036 106.139  1.00  0.00           C  
ATOM    679  O   PHE A 252      62.286  43.088 104.940  1.00  0.00           O  
ATOM    680  CB  PHE A 252      62.044  40.938 107.520  1.00  0.00           C  
ATOM    681  CG  PHE A 252      60.772  40.538 106.878  1.00  0.00           C  
ATOM    682  CD1 PHE A 252      59.747  41.499 106.733  1.00  0.00           C  
ATOM    683  CD2 PHE A 252      60.573  39.206 106.466  1.00  0.00           C  
ATOM    684  CE1 PHE A 252      58.515  41.092 106.185  1.00  0.00           C  
ATOM    685  CE2 PHE A 252      59.295  38.801 105.974  1.00  0.00           C  
ATOM    686  CZ  PHE A 252      58.340  39.754 105.807  1.00  0.00           C  
ATOM    687  HN  PHE A 252      64.075  41.892 108.551  1.00  0.00           H  
ATOM    688  HA  PHE A 252      63.469  41.164 105.913  1.00  0.00           H  
ATOM    689  HB1 PHE A 252      61.737  41.533 108.407  1.00  0.00           H  
ATOM    690  HB2 PHE A 252      62.517  40.015 107.917  1.00  0.00           H  
ATOM    691  HD1 PHE A 252      59.796  42.488 107.164  1.00  0.00           H  
ATOM    692  HD2 PHE A 252      61.337  38.457 106.612  1.00  0.00           H  
ATOM    693  HE1 PHE A 252      57.785  41.887 106.209  1.00  0.00           H  
ATOM    694  HE2 PHE A 252      59.093  37.784 105.672  1.00  0.00           H  
ATOM    695  HZ  PHE A 252      57.473  39.508 105.212  1.00  0.00           H  
ATOM    696  N   ALA A 253      62.330  44.025 106.953  1.00  0.00           N  
ATOM    697  CA  ALA A 253      61.990  45.436 106.590  1.00  0.00           C  
ATOM    698  C   ALA A 253      62.892  46.069 105.464  1.00  0.00           C  
ATOM    699  O   ALA A 253      62.420  46.758 104.601  1.00  0.00           O  
ATOM    700  CB  ALA A 253      61.995  46.349 107.797  1.00  0.00           C  
ATOM    701  HN  ALA A 253      62.508  43.882 107.924  1.00  0.00           H  
ATOM    702  HA  ALA A 253      60.950  45.493 106.304  1.00  0.00           H  
ATOM    703  HB1 ALA A 253      61.355  45.924 108.598  1.00  0.00           H  
ATOM    704  HB2 ALA A 253      61.600  47.357 107.546  1.00  0.00           H  
ATOM    705  HB3 ALA A 253      62.973  46.553 108.281  1.00  0.00           H  
ATOM    706  N   ARG A 254      64.207  45.804 105.465  1.00  0.00           N  
ATOM    707  CA  ARG A 254      65.170  46.189 104.475  1.00  0.00           C  
ATOM    708  C   ARG A 254      65.197  45.298 103.277  1.00  0.00           C  
ATOM    709  O   ARG A 254      65.485  45.807 102.169  1.00  0.00           O  
ATOM    710  CB  ARG A 254      66.649  46.223 105.057  1.00  0.00           C  
ATOM    711  CG  ARG A 254      66.709  47.309 106.141  1.00  0.00           C  
ATOM    712  CD  ARG A 254      68.031  47.438 106.823  1.00  0.00           C  
ATOM    713  NE  ARG A 254      67.962  48.823 107.347  1.00  0.00           N  
ATOM    714  CZ  ARG A 254      68.948  49.464 107.918  1.00  0.00           C  
ATOM    715  NH1 ARG A 254      70.005  48.783 108.359  1.00  0.00           N1+
ATOM    716  NH2 ARG A 254      68.983  50.702 108.247  1.00  0.00           N  
ATOM    717  HN  ARG A 254      64.681  45.297 106.181  1.00  0.00           H  
ATOM    718  HA  ARG A 254      65.010  47.177 104.071  1.00  0.00           H  
ATOM    719  HB1 ARG A 254      67.436  46.420 104.298  1.00  0.00           H  
ATOM    720  HB2 ARG A 254      66.843  45.218 105.490  1.00  0.00           H  
ATOM    721  HG1 ARG A 254      65.954  47.232 106.954  1.00  0.00           H  
ATOM    722  HG2 ARG A 254      66.398  48.275 105.690  1.00  0.00           H  
ATOM    723  HD1 ARG A 254      68.849  47.465 106.071  1.00  0.00           H  
ATOM    724  HD2 ARG A 254      68.181  46.686 107.627  1.00  0.00           H  
ATOM    725  HE  ARG A 254      67.346  49.446 106.867  1.00  0.00           H  
ATOM    726 1HH1 ARG A 254      70.114  47.824 108.099  1.00  0.00           H  
ATOM    727 2HH1 ARG A 254      70.602  49.132 109.082  1.00  0.00           H  
ATOM    728 1HH2 ARG A 254      68.203  51.322 108.166  1.00  0.00           H  
ATOM    729 2HH2 ARG A 254      69.874  51.014 108.577  1.00  0.00           H  
ATOM    730  N   LEU A 255      64.834  43.979 103.390  1.00  0.00           N  
ATOM    731  CA  LEU A 255      64.690  43.052 102.251  1.00  0.00           C  
ATOM    732  C   LEU A 255      63.708  43.469 101.153  1.00  0.00           C  
ATOM    733  O   LEU A 255      64.020  43.426  99.961  1.00  0.00           O  
ATOM    734  CB  LEU A 255      64.705  41.571 102.742  1.00  0.00           C  
ATOM    735  CG  LEU A 255      64.267  40.474 101.749  1.00  0.00           C  
ATOM    736  CD1 LEU A 255      65.347  39.422 101.533  1.00  0.00           C  
ATOM    737  CD2 LEU A 255      62.936  39.823 102.035  1.00  0.00           C  
ATOM    738  HN  LEU A 255      64.761  43.515 104.269  1.00  0.00           H  
ATOM    739  HA  LEU A 255      65.673  43.124 101.810  1.00  0.00           H  
ATOM    740  HB1 LEU A 255      63.958  41.541 103.563  1.00  0.00           H  
ATOM    741  HB2 LEU A 255      65.677  41.396 103.250  1.00  0.00           H  
ATOM    742  HG  LEU A 255      64.144  40.925 100.741  1.00  0.00           H  
ATOM    743 1HD1 LEU A 255      65.484  38.814 102.453  1.00  0.00           H  
ATOM    744 2HD1 LEU A 255      66.353  39.804 101.259  1.00  0.00           H  
ATOM    745 3HD1 LEU A 255      64.951  38.669 100.820  1.00  0.00           H  
ATOM    746 1HD2 LEU A 255      62.501  39.239 101.195  1.00  0.00           H  
ATOM    747 2HD2 LEU A 255      62.170  40.552 102.375  1.00  0.00           H  
ATOM    748 3HD2 LEU A 255      62.992  39.210 102.960  1.00  0.00           H  
ATOM    749  N   TRP A 256      62.550  43.906 101.584  1.00  0.00           N  
ATOM    750  CA  TRP A 256      61.578  44.287 100.589  1.00  0.00           C  
ATOM    751  C   TRP A 256      62.020  45.542  99.762  1.00  0.00           C  
ATOM    752  O   TRP A 256      61.829  45.773  98.609  1.00  0.00           O  
ATOM    753  CB  TRP A 256      60.270  44.465 101.373  1.00  0.00           C  
ATOM    754  CG  TRP A 256      59.678  43.097 101.719  1.00  0.00           C  
ATOM    755  CD1 TRP A 256      59.643  42.426 102.911  1.00  0.00           C  
ATOM    756  CD2 TRP A 256      58.965  42.267 100.810  1.00  0.00           C  
ATOM    757  CE2 TRP A 256      58.580  41.115 101.415  1.00  0.00           C  
ATOM    758  CE3 TRP A 256      58.647  42.527  99.467  1.00  0.00           C  
ATOM    759  NE1 TRP A 256      58.999  41.230 102.722  1.00  0.00           N  
ATOM    760  CZ2 TRP A 256      57.788  40.213 100.783  1.00  0.00           C  
ATOM    761  CZ3 TRP A 256      57.801  41.626  98.777  1.00  0.00           C  
ATOM    762  CH2 TRP A 256      57.402  40.456  99.470  1.00  0.00           C  
ATOM    763  HN  TRP A 256      62.373  43.938 102.563  1.00  0.00           H  
ATOM    764  HA  TRP A 256      61.398  43.480  99.895  1.00  0.00           H  
ATOM    765  HB1 TRP A 256      59.530  44.945 100.697  1.00  0.00           H  
ATOM    766  HB2 TRP A 256      60.401  45.047 102.310  1.00  0.00           H  
ATOM    767  HD1 TRP A 256      60.101  42.780 103.822  1.00  0.00           H  
ATOM    768  HE1 TRP A 256      58.892  40.505 103.366  1.00  0.00           H  
ATOM    769  HE3 TRP A 256      58.898  43.458  98.982  1.00  0.00           H  
ATOM    770  HZ2 TRP A 256      57.354  39.368 101.297  1.00  0.00           H  
ATOM    771  HZ3 TRP A 256      57.362  41.940  97.842  1.00  0.00           H  
ATOM    772  HH2 TRP A 256      56.644  39.802  99.062  1.00  0.00           H  
ATOM    773  N   VAL A 257      62.723  46.450 100.431  1.00  0.00           N  
ATOM    774  CA  VAL A 257      63.373  47.579  99.770  1.00  0.00           C  
ATOM    775  C   VAL A 257      64.523  47.278  98.801  1.00  0.00           C  
ATOM    776  O   VAL A 257      64.509  47.656  97.612  1.00  0.00           O  
ATOM    777  CB  VAL A 257      63.855  48.496 100.846  1.00  0.00           C  
ATOM    778  CG1 VAL A 257      64.376  49.797 100.213  1.00  0.00           C  
ATOM    779  CG2 VAL A 257      62.761  48.790 101.996  1.00  0.00           C  
ATOM    780  HN  VAL A 257      62.910  46.283 101.397  1.00  0.00           H  
ATOM    781  HA  VAL A 257      62.564  48.046  99.228  1.00  0.00           H  
ATOM    782  HB  VAL A 257      64.726  47.995 101.321  1.00  0.00           H  
ATOM    783 1HG1 VAL A 257      65.372  49.705  99.729  1.00  0.00           H  
ATOM    784 2HG1 VAL A 257      64.524  50.484 101.074  1.00  0.00           H  
ATOM    785 3HG1 VAL A 257      63.760  50.265  99.416  1.00  0.00           H  
ATOM    786 1HG2 VAL A 257      61.990  49.495 101.616  1.00  0.00           H  
ATOM    787 2HG2 VAL A 257      63.322  49.192 102.867  1.00  0.00           H  
ATOM    788 3HG2 VAL A 257      62.201  47.866 102.258  1.00  0.00           H  
ATOM    789  N   GLY A 258      65.480  46.406  99.271  1.00  0.00           N  
ATOM    790  CA  GLY A 258      66.578  45.916  98.429  1.00  0.00           C  
ATOM    791  C   GLY A 258      66.246  45.132  97.165  1.00  0.00           C  
ATOM    792  O   GLY A 258      66.839  45.435  96.135  1.00  0.00           O  
ATOM    793  HN  GLY A 258      65.406  46.170 100.237  1.00  0.00           H  
ATOM    794  HA1 GLY A 258      67.192  45.197  98.951  1.00  0.00           H  
ATOM    795  HA2 GLY A 258      67.081  46.812  98.096  1.00  0.00           H  
ATOM    796  N   VAL A 259      65.253  44.247  97.222  1.00  0.00           N  
ATOM    797  CA  VAL A 259      64.763  43.550  96.038  1.00  0.00           C  
ATOM    798  C   VAL A 259      64.116  44.566  95.059  1.00  0.00           C  
ATOM    799  O   VAL A 259      64.411  44.582  93.822  1.00  0.00           O  
ATOM    800  CB  VAL A 259      63.805  42.474  96.377  1.00  0.00           C  
ATOM    801  CG1 VAL A 259      63.175  41.919  95.093  1.00  0.00           C  
ATOM    802  CG2 VAL A 259      64.544  41.414  97.236  1.00  0.00           C  
ATOM    803  HN  VAL A 259      64.638  44.162  98.002  1.00  0.00           H  
ATOM    804  HA  VAL A 259      65.612  43.184  95.478  1.00  0.00           H  
ATOM    805  HB  VAL A 259      62.902  42.808  96.932  1.00  0.00           H  
ATOM    806 1HG1 VAL A 259      62.612  40.982  95.295  1.00  0.00           H  
ATOM    807 2HG1 VAL A 259      63.952  41.678  94.337  1.00  0.00           H  
ATOM    808 3HG1 VAL A 259      62.554  42.711  94.624  1.00  0.00           H  
ATOM    809 1HG2 VAL A 259      63.898  40.544  97.481  1.00  0.00           H  
ATOM    810 2HG2 VAL A 259      64.905  41.888  98.173  1.00  0.00           H  
ATOM    811 3HG2 VAL A 259      65.414  41.082  96.631  1.00  0.00           H  
ATOM    812  N   TRP A 260      63.273  45.462  95.498  1.00  0.00           N  
ATOM    813  CA  TRP A 260      62.870  46.613  94.782  1.00  0.00           C  
ATOM    814  C   TRP A 260      63.967  47.498  94.182  1.00  0.00           C  
ATOM    815  O   TRP A 260      63.907  47.842  93.008  1.00  0.00           O  
ATOM    816  CB  TRP A 260      61.839  47.574  95.568  1.00  0.00           C  
ATOM    817  CG  TRP A 260      61.456  48.856  94.939  1.00  0.00           C  
ATOM    818  CD1 TRP A 260      61.940  50.084  95.248  1.00  0.00           C  
ATOM    819  CD2 TRP A 260      60.748  48.992  93.715  1.00  0.00           C  
ATOM    820  CE2 TRP A 260      60.754  50.370  93.372  1.00  0.00           C  
ATOM    821  CE3 TRP A 260      60.085  48.103  92.900  1.00  0.00           C  
ATOM    822  NE1 TRP A 260      61.514  50.998  94.305  1.00  0.00           N  
ATOM    823  CZ2 TRP A 260      60.152  50.854  92.268  1.00  0.00           C  
ATOM    824  CZ3 TRP A 260      59.195  48.630  91.932  1.00  0.00           C  
ATOM    825  CH2 TRP A 260      59.273  49.970  91.650  1.00  0.00           C  
ATOM    826  HN  TRP A 260      62.850  45.359  96.395  1.00  0.00           H  
ATOM    827  HA  TRP A 260      62.293  46.251  93.943  1.00  0.00           H  
ATOM    828  HB1 TRP A 260      62.244  47.805  96.576  1.00  0.00           H  
ATOM    829  HB2 TRP A 260      60.930  46.942  95.665  1.00  0.00           H  
ATOM    830  HD1 TRP A 260      62.525  50.324  96.124  1.00  0.00           H  
ATOM    831  HE1 TRP A 260      61.562  51.972  94.330  1.00  0.00           H  
ATOM    832  HE3 TRP A 260      60.121  47.055  93.161  1.00  0.00           H  
ATOM    833  HZ2 TRP A 260      60.187  51.901  92.001  1.00  0.00           H  
ATOM    834  HZ3 TRP A 260      58.510  48.057  91.324  1.00  0.00           H  
ATOM    835  HH2 TRP A 260      58.703  50.263  90.781  1.00  0.00           H  
ATOM    836  N   SER A 261      65.058  47.851  94.963  1.00  0.00           N  
ATOM    837  CA  SER A 261      66.104  48.755  94.370  1.00  0.00           C  
ATOM    838  C   SER A 261      66.887  48.174  93.250  1.00  0.00           C  
ATOM    839  O   SER A 261      67.291  48.838  92.295  1.00  0.00           O  
ATOM    840  CB  SER A 261      66.967  49.470  95.451  1.00  0.00           C  
ATOM    841  OG  SER A 261      66.121  50.342  96.265  1.00  0.00           O  
ATOM    842  HN  SER A 261      64.977  47.527  95.902  1.00  0.00           H  
ATOM    843  HA  SER A 261      65.473  49.485  93.886  1.00  0.00           H  
ATOM    844  HB1 SER A 261      67.708  50.190  95.040  1.00  0.00           H  
ATOM    845  HB2 SER A 261      67.591  48.679  95.919  1.00  0.00           H  
ATOM    846  HG1 SER A 261      65.400  49.719  96.380  1.00  0.00           H  
ATOM    847  N   VAL A 262      67.202  46.829  93.357  1.00  0.00           N  
ATOM    848  CA  VAL A 262      67.848  46.085  92.295  1.00  0.00           C  
ATOM    849  C   VAL A 262      66.976  45.945  91.059  1.00  0.00           C  
ATOM    850  O   VAL A 262      67.441  46.157  89.917  1.00  0.00           O  
ATOM    851  CB  VAL A 262      68.310  44.809  92.937  1.00  0.00           C  
ATOM    852  CG1 VAL A 262      68.754  43.647  91.956  1.00  0.00           C  
ATOM    853  CG2 VAL A 262      69.489  45.160  93.910  1.00  0.00           C  
ATOM    854  HN  VAL A 262      67.033  46.318  94.195  1.00  0.00           H  
ATOM    855  HA  VAL A 262      68.716  46.671  92.029  1.00  0.00           H  
ATOM    856  HB  VAL A 262      67.520  44.450  93.630  1.00  0.00           H  
ATOM    857 1HG1 VAL A 262      69.008  42.755  92.569  1.00  0.00           H  
ATOM    858 2HG1 VAL A 262      69.570  44.055  91.321  1.00  0.00           H  
ATOM    859 3HG1 VAL A 262      67.929  43.291  91.303  1.00  0.00           H  
ATOM    860 1HG2 VAL A 262      70.311  45.655  93.350  1.00  0.00           H  
ATOM    861 2HG2 VAL A 262      69.848  44.224  94.390  1.00  0.00           H  
ATOM    862 3HG2 VAL A 262      69.116  45.720  94.794  1.00  0.00           H  
ATOM    863  N   LEU A 263      65.720  45.635  91.252  1.00  0.00           N  
ATOM    864  CA  LEU A 263      64.748  45.633  90.120  1.00  0.00           C  
ATOM    865  C   LEU A 263      64.532  46.982  89.399  1.00  0.00           C  
ATOM    866  O   LEU A 263      64.581  47.028  88.155  1.00  0.00           O  
ATOM    867  CB  LEU A 263      63.317  45.293  90.675  1.00  0.00           C  
ATOM    868  CG  LEU A 263      62.200  44.989  89.649  1.00  0.00           C  
ATOM    869  CD1 LEU A 263      62.731  43.925  88.662  1.00  0.00           C  
ATOM    870  CD2 LEU A 263      60.913  44.618  90.352  1.00  0.00           C  
ATOM    871  HN  LEU A 263      65.366  45.421  92.159  1.00  0.00           H  
ATOM    872  HA  LEU A 263      65.059  44.868  89.422  1.00  0.00           H  
ATOM    873  HB1 LEU A 263      63.137  46.050  91.468  1.00  0.00           H  
ATOM    874  HB2 LEU A 263      63.361  44.333  91.232  1.00  0.00           H  
ATOM    875  HG  LEU A 263      62.033  45.935  89.093  1.00  0.00           H  
ATOM    876 1HD1 LEU A 263      62.791  42.952  89.196  1.00  0.00           H  
ATOM    877 2HD1 LEU A 263      63.699  44.170  88.174  1.00  0.00           H  
ATOM    878 3HD1 LEU A 263      62.032  43.940  87.800  1.00  0.00           H  
ATOM    879 1HD2 LEU A 263      60.139  44.405  89.584  1.00  0.00           H  
ATOM    880 2HD2 LEU A 263      60.472  45.368  91.041  1.00  0.00           H  
ATOM    881 3HD2 LEU A 263      61.050  43.694  90.954  1.00  0.00           H  
ATOM    882  N   CYS A 264      64.451  48.095  90.143  1.00  0.00           N  
ATOM    883  CA  CYS A 264      64.298  49.462  89.578  1.00  0.00           C  
ATOM    884  C   CYS A 264      65.588  49.952  88.722  1.00  0.00           C  
ATOM    885  O   CYS A 264      65.408  50.465  87.664  1.00  0.00           O  
ATOM    886  CB  CYS A 264      63.998  50.332  90.813  1.00  0.00           C  
ATOM    887  SG  CYS A 264      63.740  52.055  90.416  1.00  0.00           S  
ATOM    888  HN  CYS A 264      64.566  48.033  91.132  1.00  0.00           H  
ATOM    889  HA  CYS A 264      63.524  49.435  88.824  1.00  0.00           H  
ATOM    890  HB1 CYS A 264      64.760  50.227  91.615  1.00  0.00           H  
ATOM    891  HB2 CYS A 264      63.072  49.910  91.255  1.00  0.00           H  
ATOM    892  HG1 CYS A 264      62.729  51.974  89.563  1.00  0.00           H  
ATOM    893  N   CYS A 265      66.846  49.657  89.232  1.00  0.00           N  
ATOM    894  CA  CYS A 265      68.105  49.997  88.674  1.00  0.00           C  
ATOM    895  C   CYS A 265      68.445  49.106  87.513  1.00  0.00           C  
ATOM    896  O   CYS A 265      68.961  49.612  86.569  1.00  0.00           O  
ATOM    897  CB  CYS A 265      69.181  49.743  89.758  1.00  0.00           C  
ATOM    898  SG  CYS A 265      70.859  50.325  89.128  1.00  0.00           S  
ATOM    899  HN  CYS A 265      66.908  48.948  89.932  1.00  0.00           H  
ATOM    900  HA  CYS A 265      68.119  50.977  88.223  1.00  0.00           H  
ATOM    901  HB1 CYS A 265      69.084  48.689  90.096  1.00  0.00           H  
ATOM    902  HB2 CYS A 265      68.877  50.378  90.618  1.00  0.00           H  
ATOM    903  HG1 CYS A 265      71.284  49.108  88.823  1.00  0.00           H  
ATOM    904  N   ALA A 266      68.138  47.820  87.610  1.00  0.00           N  
ATOM    905  CA  ALA A 266      68.488  46.958  86.544  1.00  0.00           C  
ATOM    906  C   ALA A 266      67.701  47.257  85.345  1.00  0.00           C  
ATOM    907  O   ALA A 266      68.222  47.262  84.236  1.00  0.00           O  
ATOM    908  CB  ALA A 266      68.335  45.489  86.981  1.00  0.00           C  
ATOM    909  HN  ALA A 266      67.776  47.336  88.402  1.00  0.00           H  
ATOM    910  HA  ALA A 266      69.513  47.091  86.235  1.00  0.00           H  
ATOM    911  HB1 ALA A 266      68.653  44.791  86.176  1.00  0.00           H  
ATOM    912  HB2 ALA A 266      67.253  45.302  87.153  1.00  0.00           H  
ATOM    913  HB3 ALA A 266      68.884  45.225  87.908  1.00  0.00           H  
ATOM    914  N   SER A 267      66.420  47.517  85.465  1.00  0.00           N  
ATOM    915  CA  SER A 267      65.462  47.910  84.487  1.00  0.00           C  
ATOM    916  C   SER A 267      65.850  49.245  83.795  1.00  0.00           C  
ATOM    917  O   SER A 267      65.887  49.368  82.550  1.00  0.00           O  
ATOM    918  CB  SER A 267      64.004  48.093  85.095  1.00  0.00           C  
ATOM    919  OG  SER A 267      63.506  46.933  85.728  1.00  0.00           O  
ATOM    920  HN  SER A 267      66.116  47.484  86.414  1.00  0.00           H  
ATOM    921  HA  SER A 267      65.495  47.208  83.667  1.00  0.00           H  
ATOM    922  HB1 SER A 267      63.358  48.293  84.213  1.00  0.00           H  
ATOM    923  HB2 SER A 267      63.967  49.001  85.735  1.00  0.00           H  
ATOM    924  HG1 SER A 267      63.855  47.076  86.610  1.00  0.00           H  
ATOM    925  N   THR A 268      66.156  50.323  84.592  1.00  0.00           N  
ATOM    926  CA  THR A 268      66.592  51.591  84.010  1.00  0.00           C  
ATOM    927  C   THR A 268      67.874  51.588  83.166  1.00  0.00           C  
ATOM    928  O   THR A 268      67.980  52.254  82.143  1.00  0.00           O  
ATOM    929  CB  THR A 268      66.576  52.734  85.011  1.00  0.00           C  
ATOM    930  CG2 THR A 268      65.180  53.192  85.316  1.00  0.00           C  
ATOM    931  OG1 THR A 268      67.173  52.356  86.235  1.00  0.00           O  
ATOM    932  HN  THR A 268      66.058  50.349  85.584  1.00  0.00           H  
ATOM    933  HA  THR A 268      65.816  51.850  83.305  1.00  0.00           H  
ATOM    934  HB  THR A 268      67.005  53.621  84.498  1.00  0.00           H  
ATOM    935  HG1 THR A 268      66.490  51.973  86.790  1.00  0.00           H  
ATOM    936 1HG2 THR A 268      65.148  53.839  86.219  1.00  0.00           H  
ATOM    937 2HG2 THR A 268      64.499  52.326  85.456  1.00  0.00           H  
ATOM    938 3HG2 THR A 268      64.815  53.767  84.438  1.00  0.00           H  
ATOM    939  N   LEU A 269      68.889  50.785  83.592  1.00  0.00           N  
ATOM    940  CA  LEU A 269      70.118  50.492  82.928  1.00  0.00           C  
ATOM    941  C   LEU A 269      69.991  49.856  81.575  1.00  0.00           C  
ATOM    942  O   LEU A 269      70.506  50.323  80.559  1.00  0.00           O  
ATOM    943  CB  LEU A 269      70.976  49.685  83.895  1.00  0.00           C  
ATOM    944  CG  LEU A 269      72.474  49.450  83.488  1.00  0.00           C  
ATOM    945  CD1 LEU A 269      73.209  50.731  83.022  1.00  0.00           C  
ATOM    946  CD2 LEU A 269      73.333  48.706  84.527  1.00  0.00           C  
ATOM    947  HN  LEU A 269      68.756  50.310  84.459  1.00  0.00           H  
ATOM    948  HA  LEU A 269      70.542  51.484  82.880  1.00  0.00           H  
ATOM    949  HB1 LEU A 269      70.519  48.686  84.062  1.00  0.00           H  
ATOM    950  HB2 LEU A 269      71.039  50.232  84.861  1.00  0.00           H  
ATOM    951  HG  LEU A 269      72.462  48.739  82.636  1.00  0.00           H  
ATOM    952 1HD1 LEU A 269      74.278  50.478  82.862  1.00  0.00           H  
ATOM    953 2HD1 LEU A 269      73.157  51.573  83.745  1.00  0.00           H  
ATOM    954 3HD1 LEU A 269      72.710  51.003  82.067  1.00  0.00           H  
ATOM    955 1HD2 LEU A 269      73.504  49.393  85.383  1.00  0.00           H  
ATOM    956 2HD2 LEU A 269      74.295  48.422  84.049  1.00  0.00           H  
ATOM    957 3HD2 LEU A 269      72.779  47.797  84.842  1.00  0.00           H  
ATOM    958  N   PHE A 270      69.154  48.802  81.406  1.00  0.00           N  
ATOM    959  CA  PHE A 270      68.819  48.196  80.142  1.00  0.00           C  
ATOM    960  C   PHE A 270      68.072  49.271  79.231  1.00  0.00           C  
ATOM    961  O   PHE A 270      68.328  49.290  78.028  1.00  0.00           O  
ATOM    962  CB  PHE A 270      68.056  46.921  80.518  1.00  0.00           C  
ATOM    963  CG  PHE A 270      67.656  46.234  79.231  1.00  0.00           C  
ATOM    964  CD1 PHE A 270      68.393  45.213  78.725  1.00  0.00           C  
ATOM    965  CD2 PHE A 270      66.530  46.674  78.610  1.00  0.00           C  
ATOM    966  CE1 PHE A 270      67.971  44.573  77.591  1.00  0.00           C  
ATOM    967  CE2 PHE A 270      66.030  46.031  77.467  1.00  0.00           C  
ATOM    968  CZ  PHE A 270      66.742  45.024  76.910  1.00  0.00           C  
ATOM    969  HN  PHE A 270      68.661  48.422  82.186  1.00  0.00           H  
ATOM    970  HA  PHE A 270      69.728  47.964  79.608  1.00  0.00           H  
ATOM    971  HB1 PHE A 270      67.139  47.126  81.112  1.00  0.00           H  
ATOM    972  HB2 PHE A 270      68.629  46.267  81.209  1.00  0.00           H  
ATOM    973  HD1 PHE A 270      69.272  44.856  79.243  1.00  0.00           H  
ATOM    974  HD2 PHE A 270      65.997  47.561  78.914  1.00  0.00           H  
ATOM    975  HE1 PHE A 270      68.479  43.771  77.077  1.00  0.00           H  
ATOM    976  HE2 PHE A 270      65.149  46.475  77.028  1.00  0.00           H  
ATOM    977  HZ  PHE A 270      66.537  44.464  76.010  1.00  0.00           H  
ATOM    978  N   THR A 271      67.192  50.145  79.824  1.00  0.00           N  
ATOM    979  CA  THR A 271      66.383  51.180  79.118  1.00  0.00           C  
ATOM    980  C   THR A 271      67.328  52.296  78.578  1.00  0.00           C  
ATOM    981  O   THR A 271      67.183  52.672  77.412  1.00  0.00           O  
ATOM    982  CB  THR A 271      65.326  51.899  80.024  1.00  0.00           C  
ATOM    983  CG2 THR A 271      64.225  52.566  79.148  1.00  0.00           C  
ATOM    984  OG1 THR A 271      64.633  50.897  80.760  1.00  0.00           O  
ATOM    985  HN  THR A 271      67.078  50.059  80.810  1.00  0.00           H  
ATOM    986  HA  THR A 271      65.934  50.801  78.212  1.00  0.00           H  
ATOM    987  HB  THR A 271      65.826  52.643  80.679  1.00  0.00           H  
ATOM    988  HG1 THR A 271      65.231  50.518  81.408  1.00  0.00           H  
ATOM    989 1HG2 THR A 271      64.568  53.314  78.401  1.00  0.00           H  
ATOM    990 2HG2 THR A 271      63.541  53.108  79.834  1.00  0.00           H  
ATOM    991 3HG2 THR A 271      63.589  51.794  78.665  1.00  0.00           H  
ATOM    992  N   VAL A 272      68.365  52.721  79.335  1.00  0.00           N  
ATOM    993  CA  VAL A 272      69.458  53.552  78.728  1.00  0.00           C  
ATOM    994  C   VAL A 272      70.347  52.837  77.631  1.00  0.00           C  
ATOM    995  O   VAL A 272      70.690  53.424  76.564  1.00  0.00           O  
ATOM    996  CB  VAL A 272      70.362  53.854  79.873  1.00  0.00           C  
ATOM    997  CG1 VAL A 272      71.651  54.639  79.427  1.00  0.00           C  
ATOM    998  CG2 VAL A 272      69.740  54.848  80.898  1.00  0.00           C  
ATOM    999  HN  VAL A 272      68.449  52.506  80.303  1.00  0.00           H  
ATOM   1000  HA  VAL A 272      68.934  54.367  78.251  1.00  0.00           H  
ATOM   1001  HB  VAL A 272      70.731  52.929  80.366  1.00  0.00           H  
ATOM   1002 1HG1 VAL A 272      72.402  54.381  80.204  1.00  0.00           H  
ATOM   1003 2HG1 VAL A 272      71.562  55.744  79.349  1.00  0.00           H  
ATOM   1004 3HG1 VAL A 272      72.031  54.377  78.416  1.00  0.00           H  
ATOM   1005 1HG2 VAL A 272      70.358  54.931  81.818  1.00  0.00           H  
ATOM   1006 2HG2 VAL A 272      68.744  54.494  81.237  1.00  0.00           H  
ATOM   1007 3HG2 VAL A 272      69.720  55.863  80.447  1.00  0.00           H  
ATOM   1008  N   LEU A 273      70.544  51.492  77.861  1.00  0.00           N  
ATOM   1009  CA  LEU A 273      71.461  50.672  77.074  1.00  0.00           C  
ATOM   1010  C   LEU A 273      70.934  50.470  75.670  1.00  0.00           C  
ATOM   1011  O   LEU A 273      71.560  50.839  74.710  1.00  0.00           O  
ATOM   1012  CB  LEU A 273      71.809  49.334  77.769  1.00  0.00           C  
ATOM   1013  CG  LEU A 273      72.733  48.372  77.014  1.00  0.00           C  
ATOM   1014  CD1 LEU A 273      74.096  49.049  76.531  1.00  0.00           C  
ATOM   1015  CD2 LEU A 273      72.956  47.168  77.892  1.00  0.00           C  
ATOM   1016  HN  LEU A 273      70.176  51.238  78.752  1.00  0.00           H  
ATOM   1017  HA  LEU A 273      72.440  51.128  77.050  1.00  0.00           H  
ATOM   1018  HB1 LEU A 273      70.909  48.721  77.988  1.00  0.00           H  
ATOM   1019  HB2 LEU A 273      72.310  49.675  78.700  1.00  0.00           H  
ATOM   1020  HG  LEU A 273      72.219  47.903  76.148  1.00  0.00           H  
ATOM   1021 1HD1 LEU A 273      73.842  49.841  75.794  1.00  0.00           H  
ATOM   1022 2HD1 LEU A 273      74.699  48.230  76.085  1.00  0.00           H  
ATOM   1023 3HD1 LEU A 273      74.627  49.448  77.421  1.00  0.00           H  
ATOM   1024 1HD2 LEU A 273      73.499  46.430  77.263  1.00  0.00           H  
ATOM   1025 2HD2 LEU A 273      72.004  46.705  78.233  1.00  0.00           H  
ATOM   1026 3HD2 LEU A 273      73.556  47.483  78.771  1.00  0.00           H  
ATOM   1027  N   THR A 274      69.703  49.942  75.535  1.00  0.00           N  
ATOM   1028  CA  THR A 274      69.032  49.719  74.284  1.00  0.00           C  
ATOM   1029  C   THR A 274      68.756  50.998  73.485  1.00  0.00           C  
ATOM   1030  O   THR A 274      68.839  50.966  72.264  1.00  0.00           O  
ATOM   1031  CB  THR A 274      67.881  48.802  74.495  1.00  0.00           C  
ATOM   1032  CG2 THR A 274      66.821  49.525  75.328  1.00  0.00           C  
ATOM   1033  OG1 THR A 274      67.232  48.216  73.348  1.00  0.00           O  
ATOM   1034  HN  THR A 274      69.262  49.722  76.402  1.00  0.00           H  
ATOM   1035  HA  THR A 274      69.712  49.210  73.615  1.00  0.00           H  
ATOM   1036  HB  THR A 274      68.142  47.926  75.127  1.00  0.00           H  
ATOM   1037  HG1 THR A 274      66.677  48.883  72.936  1.00  0.00           H  
ATOM   1038 1HG2 THR A 274      66.528  50.437  74.766  1.00  0.00           H  
ATOM   1039 2HG2 THR A 274      67.018  49.782  76.391  1.00  0.00           H  
ATOM   1040 3HG2 THR A 274      65.898  48.911  75.400  1.00  0.00           H  
ATOM   1041  N   TYR A 275      68.493  52.186  74.110  1.00  0.00           N  
ATOM   1042  CA  TYR A 275      68.394  53.579  73.558  1.00  0.00           C  
ATOM   1043  C   TYR A 275      69.757  53.949  73.089  1.00  0.00           C  
ATOM   1044  O   TYR A 275      69.941  54.483  72.006  1.00  0.00           O  
ATOM   1045  CB  TYR A 275      67.616  54.572  74.435  1.00  0.00           C  
ATOM   1046  CG  TYR A 275      67.770  56.053  74.033  1.00  0.00           C  
ATOM   1047  CD1 TYR A 275      66.992  56.551  73.032  1.00  0.00           C  
ATOM   1048  CD2 TYR A 275      68.757  56.913  74.613  1.00  0.00           C  
ATOM   1049  CE1 TYR A 275      67.075  57.898  72.610  1.00  0.00           C  
ATOM   1050  CE2 TYR A 275      68.840  58.266  74.227  1.00  0.00           C  
ATOM   1051  CZ  TYR A 275      68.011  58.764  73.287  1.00  0.00           C  
ATOM   1052  OH  TYR A 275      68.071  60.124  72.911  1.00  0.00           O  
ATOM   1053  HN  TYR A 275      68.374  52.152  75.099  1.00  0.00           H  
ATOM   1054  HA  TYR A 275      67.786  53.609  72.665  1.00  0.00           H  
ATOM   1055  HB1 TYR A 275      67.994  54.504  75.478  1.00  0.00           H  
ATOM   1056  HB2 TYR A 275      66.550  54.270  74.534  1.00  0.00           H  
ATOM   1057  HD1 TYR A 275      66.317  55.863  72.543  1.00  0.00           H  
ATOM   1058  HD2 TYR A 275      69.519  56.570  75.298  1.00  0.00           H  
ATOM   1059  HE1 TYR A 275      66.293  58.189  71.923  1.00  0.00           H  
ATOM   1060  HE2 TYR A 275      69.587  58.912  74.662  1.00  0.00           H  
ATOM   1061  HH  TYR A 275      67.482  60.225  72.160  1.00  0.00           H  
ATOM   1062  N   LEU A 276      70.814  53.654  73.804  1.00  0.00           N  
ATOM   1063  CA  LEU A 276      72.251  53.969  73.389  1.00  0.00           C  
ATOM   1064  C   LEU A 276      72.572  53.091  72.214  1.00  0.00           C  
ATOM   1065  O   LEU A 276      73.174  53.465  71.198  1.00  0.00           O  
ATOM   1066  CB  LEU A 276      73.309  53.760  74.445  1.00  0.00           C  
ATOM   1067  CG  LEU A 276      73.365  54.904  75.470  1.00  0.00           C  
ATOM   1068  CD1 LEU A 276      74.263  54.482  76.704  1.00  0.00           C  
ATOM   1069  CD2 LEU A 276      73.975  56.167  74.880  1.00  0.00           C  
ATOM   1070  HN  LEU A 276      70.739  53.423  74.771  1.00  0.00           H  
ATOM   1071  HA  LEU A 276      72.209  54.972  72.991  1.00  0.00           H  
ATOM   1072  HB1 LEU A 276      74.320  53.661  73.996  1.00  0.00           H  
ATOM   1073  HB2 LEU A 276      73.104  52.797  74.961  1.00  0.00           H  
ATOM   1074  HG  LEU A 276      72.378  55.231  75.862  1.00  0.00           H  
ATOM   1075 1HD1 LEU A 276      74.009  55.140  77.563  1.00  0.00           H  
ATOM   1076 2HD1 LEU A 276      75.333  54.411  76.414  1.00  0.00           H  
ATOM   1077 3HD1 LEU A 276      74.012  53.446  77.016  1.00  0.00           H  
ATOM   1078 1HD2 LEU A 276      75.051  55.897  74.801  1.00  0.00           H  
ATOM   1079 2HD2 LEU A 276      73.954  57.039  75.567  1.00  0.00           H  
ATOM   1080 3HD2 LEU A 276      73.712  56.522  73.860  1.00  0.00           H  
ATOM   1081  N   VAL A 277      72.102  51.770  72.145  1.00  0.00           N  
ATOM   1082  CA  VAL A 277      72.069  50.987  70.946  1.00  0.00           C  
ATOM   1083  C   VAL A 277      71.407  51.661  69.814  1.00  0.00           C  
ATOM   1084  O   VAL A 277      72.049  51.973  68.826  1.00  0.00           O  
ATOM   1085  CB  VAL A 277      71.528  49.533  71.236  1.00  0.00           C  
ATOM   1086  CG1 VAL A 277      71.445  48.645  69.886  1.00  0.00           C  
ATOM   1087  CG2 VAL A 277      72.684  48.796  72.013  1.00  0.00           C  
ATOM   1088  HN  VAL A 277      71.703  51.320  72.940  1.00  0.00           H  
ATOM   1089  HA  VAL A 277      73.101  50.866  70.649  1.00  0.00           H  
ATOM   1090  HB  VAL A 277      70.591  49.545  71.833  1.00  0.00           H  
ATOM   1091 1HG1 VAL A 277      70.901  49.219  69.107  1.00  0.00           H  
ATOM   1092 2HG1 VAL A 277      70.990  47.640  70.021  1.00  0.00           H  
ATOM   1093 3HG1 VAL A 277      72.445  48.572  69.409  1.00  0.00           H  
ATOM   1094 1HG2 VAL A 277      73.033  49.140  73.011  1.00  0.00           H  
ATOM   1095 2HG2 VAL A 277      73.619  48.902  71.423  1.00  0.00           H  
ATOM   1096 3HG2 VAL A 277      72.399  47.737  72.184  1.00  0.00           H  
ATOM   1097  N   ASP A 278      70.139  52.023  69.929  1.00  0.00           N  
ATOM   1098  CA  ASP A 278      69.482  52.671  68.870  1.00  0.00           C  
ATOM   1099  C   ASP A 278      69.972  54.040  68.412  1.00  0.00           C  
ATOM   1100  O   ASP A 278      69.902  54.324  67.187  1.00  0.00           O  
ATOM   1101  CB  ASP A 278      68.040  52.739  69.292  1.00  0.00           C  
ATOM   1102  CG  ASP A 278      67.149  51.531  69.100  1.00  0.00           C  
ATOM   1103  OD1 ASP A 278      65.974  51.602  69.547  1.00  0.00           O  
ATOM   1104  OD2 ASP A 278      67.613  50.502  68.550  1.00  0.00           O1-
ATOM   1105  HN  ASP A 278      69.670  51.757  70.767  1.00  0.00           H  
ATOM   1106  HA  ASP A 278      69.482  52.007  68.019  1.00  0.00           H  
ATOM   1107  HB1 ASP A 278      67.464  53.604  68.897  1.00  0.00           H  
ATOM   1108  HB2 ASP A 278      68.009  52.992  70.374  1.00  0.00           H  
ATOM   1109  N   MET A 279      70.499  54.939  69.330  1.00  0.00           N  
ATOM   1110  CA  MET A 279      71.330  56.107  68.971  1.00  0.00           C  
ATOM   1111  C   MET A 279      72.511  55.773  68.203  1.00  0.00           C  
ATOM   1112  O   MET A 279      72.676  56.355  67.165  1.00  0.00           O  
ATOM   1113  CB  MET A 279      71.694  56.898  70.173  1.00  0.00           C  
ATOM   1114  CG  MET A 279      70.497  57.714  70.865  1.00  0.00           C  
ATOM   1115  SD  MET A 279      70.288  59.461  70.451  1.00  0.00           S  
ATOM   1116  CE  MET A 279      71.774  60.022  71.323  1.00  0.00           C  
ATOM   1117  HN  MET A 279      70.298  54.804  70.297  1.00  0.00           H  
ATOM   1118  HA  MET A 279      70.709  56.829  68.461  1.00  0.00           H  
ATOM   1119  HB1 MET A 279      72.562  57.559  69.968  1.00  0.00           H  
ATOM   1120  HB2 MET A 279      72.098  56.244  70.975  1.00  0.00           H  
ATOM   1121  HG1 MET A 279      70.694  57.756  71.958  1.00  0.00           H  
ATOM   1122  HG2 MET A 279      69.536  57.200  70.652  1.00  0.00           H  
ATOM   1123  HE1 MET A 279      71.794  59.728  72.395  1.00  0.00           H  
ATOM   1124  HE2 MET A 279      71.999  61.107  71.405  1.00  0.00           H  
ATOM   1125  HE3 MET A 279      72.605  59.604  70.714  1.00  0.00           H  
ATOM   1126  N   ARG A 280      73.313  54.725  68.462  1.00  0.00           N  
ATOM   1127  CA  ARG A 280      74.594  54.386  67.703  1.00  0.00           C  
ATOM   1128  C   ARG A 280      74.238  54.010  66.271  1.00  0.00           C  
ATOM   1129  O   ARG A 280      75.147  54.214  65.425  1.00  0.00           O  
ATOM   1130  CB  ARG A 280      75.469  53.334  68.542  1.00  0.00           C  
ATOM   1131  CG  ARG A 280      76.786  52.910  67.845  1.00  0.00           C  
ATOM   1132  CD  ARG A 280      77.636  54.036  67.318  1.00  0.00           C  
ATOM   1133  NE  ARG A 280      78.989  53.439  66.871  1.00  0.00           N  
ATOM   1134  CZ  ARG A 280      79.940  54.200  66.474  1.00  0.00           C  
ATOM   1135  NH1 ARG A 280      79.880  55.568  66.480  1.00  0.00           N1+
ATOM   1136  NH2 ARG A 280      81.197  53.744  66.326  1.00  0.00           N  
ATOM   1137  HN  ARG A 280      73.153  54.194  69.291  1.00  0.00           H  
ATOM   1138  HA  ARG A 280      75.280  55.204  67.543  1.00  0.00           H  
ATOM   1139  HB1 ARG A 280      74.871  52.460  68.880  1.00  0.00           H  
ATOM   1140  HB2 ARG A 280      75.606  53.901  69.487  1.00  0.00           H  
ATOM   1141  HG1 ARG A 280      76.655  52.059  67.142  1.00  0.00           H  
ATOM   1142  HG2 ARG A 280      77.327  52.425  68.685  1.00  0.00           H  
ATOM   1143  HD1 ARG A 280      77.748  54.782  68.133  1.00  0.00           H  
ATOM   1144  HD2 ARG A 280      77.043  54.523  66.514  1.00  0.00           H  
ATOM   1145  HE  ARG A 280      79.142  52.458  66.986  1.00  0.00           H  
ATOM   1146 1HH1 ARG A 280      79.025  56.087  66.471  1.00  0.00           H  
ATOM   1147 2HH1 ARG A 280      80.719  55.905  66.053  1.00  0.00           H  
ATOM   1148 1HH2 ARG A 280      81.359  52.770  66.483  1.00  0.00           H  
ATOM   1149 2HH2 ARG A 280      81.969  54.264  65.958  1.00  0.00           H  
ATOM   1150  N   ARG A 281      73.056  53.403  66.032  1.00  0.00           N  
ATOM   1151  CA  ARG A 281      72.639  53.087  64.717  1.00  0.00           C  
ATOM   1152  C   ARG A 281      71.786  54.132  64.043  1.00  0.00           C  
ATOM   1153  O   ARG A 281      71.501  54.048  62.875  1.00  0.00           O  
ATOM   1154  CB  ARG A 281      71.889  51.774  64.658  1.00  0.00           C  
ATOM   1155  CG  ARG A 281      70.582  51.740  65.423  1.00  0.00           C  
ATOM   1156  CD  ARG A 281      69.938  50.312  65.484  1.00  0.00           C  
ATOM   1157  NE  ARG A 281      68.479  50.321  65.904  1.00  0.00           N  
ATOM   1158  CZ  ARG A 281      67.470  50.350  65.025  1.00  0.00           C  
ATOM   1159  NH1 ARG A 281      67.561  50.587  63.728  1.00  0.00           N1+
ATOM   1160  NH2 ARG A 281      66.247  50.166  65.454  1.00  0.00           N  
ATOM   1161  HN  ARG A 281      72.421  53.102  66.739  1.00  0.00           H  
ATOM   1162  HA  ARG A 281      73.431  52.851  64.022  1.00  0.00           H  
ATOM   1163  HB1 ARG A 281      72.608  50.984  64.964  1.00  0.00           H  
ATOM   1164  HB2 ARG A 281      71.566  51.540  63.622  1.00  0.00           H  
ATOM   1165  HG1 ARG A 281      69.851  52.485  65.044  1.00  0.00           H  
ATOM   1166  HG2 ARG A 281      70.886  51.987  66.463  1.00  0.00           H  
ATOM   1167  HD1 ARG A 281      70.543  49.599  66.084  1.00  0.00           H  
ATOM   1168  HD2 ARG A 281      70.052  49.904  64.457  1.00  0.00           H  
ATOM   1169  HE  ARG A 281      68.244  50.292  66.875  1.00  0.00           H  
ATOM   1170 1HH1 ARG A 281      68.514  50.722  63.454  1.00  0.00           H  
ATOM   1171 2HH1 ARG A 281      66.760  50.380  63.167  1.00  0.00           H  
ATOM   1172 1HH2 ARG A 281      66.211  49.561  66.251  1.00  0.00           H  
ATOM   1173 2HH2 ARG A 281      65.497  50.213  64.795  1.00  0.00           H  
ATOM   1174  N   PHE A 282      71.464  55.261  64.730  1.00  0.00           N  
ATOM   1175  CA  PHE A 282      70.813  56.443  64.234  1.00  0.00           C  
ATOM   1176  C   PHE A 282      69.228  56.308  64.139  1.00  0.00           C  
ATOM   1177  O   PHE A 282      68.583  56.801  63.204  1.00  0.00           O  
ATOM   1178  CB  PHE A 282      71.440  56.998  62.908  1.00  0.00           C  
ATOM   1179  CG  PHE A 282      72.928  57.256  63.098  1.00  0.00           C  
ATOM   1180  CD1 PHE A 282      73.457  58.540  63.361  1.00  0.00           C  
ATOM   1181  CD2 PHE A 282      73.892  56.268  62.690  1.00  0.00           C  
ATOM   1182  CE1 PHE A 282      74.833  58.871  63.314  1.00  0.00           C  
ATOM   1183  CE2 PHE A 282      75.289  56.563  62.763  1.00  0.00           C  
ATOM   1184  CZ  PHE A 282      75.728  57.813  63.156  1.00  0.00           C  
ATOM   1185  HN  PHE A 282      71.661  55.355  65.703  1.00  0.00           H  
ATOM   1186  HA  PHE A 282      71.009  57.242  64.933  1.00  0.00           H  
ATOM   1187  HB1 PHE A 282      70.938  57.982  62.785  1.00  0.00           H  
ATOM   1188  HB2 PHE A 282      71.334  56.402  61.978  1.00  0.00           H  
ATOM   1189  HD1 PHE A 282      72.780  59.324  63.664  1.00  0.00           H  
ATOM   1190  HD2 PHE A 282      73.541  55.307  62.344  1.00  0.00           H  
ATOM   1191  HE1 PHE A 282      75.179  59.845  63.626  1.00  0.00           H  
ATOM   1192  HE2 PHE A 282      76.144  55.967  62.480  1.00  0.00           H  
ATOM   1193  HZ  PHE A 282      76.795  57.929  63.280  1.00  0.00           H  
ATOM   1194  N   SER A 283      68.583  55.740  65.218  1.00  0.00           N  
ATOM   1195  CA  SER A 283      67.185  55.490  65.182  1.00  0.00           C  
ATOM   1196  C   SER A 283      66.684  55.980  66.521  1.00  0.00           C  
ATOM   1197  O   SER A 283      67.368  55.805  67.534  1.00  0.00           O  
ATOM   1198  CB  SER A 283      66.868  53.926  65.055  1.00  0.00           C  
ATOM   1199  OG  SER A 283      65.497  53.590  65.282  1.00  0.00           O  
ATOM   1200  HN  SER A 283      69.097  55.395  66.000  1.00  0.00           H  
ATOM   1201  HA  SER A 283      66.674  56.042  64.407  1.00  0.00           H  
ATOM   1202  HB1 SER A 283      67.514  53.360  65.760  1.00  0.00           H  
ATOM   1203  HB2 SER A 283      67.071  53.498  64.049  1.00  0.00           H  
ATOM   1204  HG1 SER A 283      65.052  53.795  64.456  1.00  0.00           H  
ATOM   1205  N   TYR A 284      65.623  56.792  66.567  1.00  0.00           N  
ATOM   1206  CA  TYR A 284      65.251  57.475  67.886  1.00  0.00           C  
ATOM   1207  C   TYR A 284      63.904  57.072  68.290  1.00  0.00           C  
ATOM   1208  O   TYR A 284      62.952  57.418  67.592  1.00  0.00           O  
ATOM   1209  CB  TYR A 284      65.432  59.029  67.665  1.00  0.00           C  
ATOM   1210  CG  TYR A 284      66.872  59.392  67.161  1.00  0.00           C  
ATOM   1211  CD1 TYR A 284      67.980  58.703  67.787  1.00  0.00           C  
ATOM   1212  CD2 TYR A 284      67.070  60.084  65.939  1.00  0.00           C  
ATOM   1213  CE1 TYR A 284      69.259  58.903  67.143  1.00  0.00           C  
ATOM   1214  CE2 TYR A 284      68.358  60.225  65.395  1.00  0.00           C  
ATOM   1215  CZ  TYR A 284      69.416  59.564  65.987  1.00  0.00           C  
ATOM   1216  OH  TYR A 284      70.723  59.577  65.435  1.00  0.00           O  
ATOM   1217  HN  TYR A 284      65.037  56.939  65.774  1.00  0.00           H  
ATOM   1218  HA  TYR A 284      65.894  57.180  68.702  1.00  0.00           H  
ATOM   1219  HB1 TYR A 284      65.226  59.501  68.649  1.00  0.00           H  
ATOM   1220  HB2 TYR A 284      64.676  59.318  66.905  1.00  0.00           H  
ATOM   1221  HD1 TYR A 284      67.927  58.048  68.645  1.00  0.00           H  
ATOM   1222  HD2 TYR A 284      66.260  60.539  65.387  1.00  0.00           H  
ATOM   1223  HE1 TYR A 284      70.147  58.460  67.567  1.00  0.00           H  
ATOM   1224  HE2 TYR A 284      68.428  60.729  64.443  1.00  0.00           H  
ATOM   1225  HH  TYR A 284      70.700  60.079  64.617  1.00  0.00           H  
ATOM   1226  N   PRO A 285      63.746  56.393  69.386  1.00  0.00           N  
ATOM   1227  CA  PRO A 285      62.394  56.305  70.032  1.00  0.00           C  
ATOM   1228  C   PRO A 285      61.793  57.682  70.375  1.00  0.00           C  
ATOM   1229  O   PRO A 285      62.608  58.620  70.582  1.00  0.00           O  
ATOM   1230  CB  PRO A 285      62.660  55.572  71.337  1.00  0.00           C  
ATOM   1231  CG  PRO A 285      63.867  54.683  70.989  1.00  0.00           C  
ATOM   1232  CD  PRO A 285      64.784  55.606  70.095  1.00  0.00           C  
ATOM   1233  HA  PRO A 285      61.665  55.811  69.409  1.00  0.00           H  
ATOM   1234  HB1 PRO A 285      61.816  54.906  71.619  1.00  0.00           H  
ATOM   1235  HB2 PRO A 285      63.047  56.122  72.220  1.00  0.00           H  
ATOM   1236  HG1 PRO A 285      64.471  54.255  71.817  1.00  0.00           H  
ATOM   1237  HG2 PRO A 285      63.515  53.905  70.278  1.00  0.00           H  
ATOM   1238  HD1 PRO A 285      65.419  56.205  70.783  1.00  0.00           H  
ATOM   1239  HD2 PRO A 285      65.364  54.928  69.435  1.00  0.00           H  
ATOM   1240  N   GLU A 286      60.456  57.828  70.325  1.00  0.00           N  
ATOM   1241  CA  GLU A 286      59.913  59.184  70.524  1.00  0.00           C  
ATOM   1242  C   GLU A 286      60.284  59.822  71.906  1.00  0.00           C  
ATOM   1243  O   GLU A 286      60.211  59.315  73.013  1.00  0.00           O  
ATOM   1244  CB  GLU A 286      58.404  59.236  70.166  1.00  0.00           C  
ATOM   1245  CG  GLU A 286      58.215  59.046  68.583  1.00  0.00           C  
ATOM   1246  CD  GLU A 286      57.571  60.261  67.924  1.00  0.00           C  
ATOM   1247  OE1 GLU A 286      58.246  61.345  67.857  1.00  0.00           O  
ATOM   1248  OE2 GLU A 286      56.399  60.208  67.492  1.00  0.00           O1-
ATOM   1249  HN  GLU A 286      59.849  57.060  70.138  1.00  0.00           H  
ATOM   1250  HA  GLU A 286      60.419  59.856  69.847  1.00  0.00           H  
ATOM   1251  HB1 GLU A 286      57.958  60.176  70.557  1.00  0.00           H  
ATOM   1252  HB2 GLU A 286      57.969  58.381  70.726  1.00  0.00           H  
ATOM   1253  HG1 GLU A 286      57.476  58.251  68.345  1.00  0.00           H  
ATOM   1254  HG2 GLU A 286      59.211  58.805  68.152  1.00  0.00           H  
ATOM   1255  N   ARG A 287      60.490  61.136  71.814  1.00  0.00           N  
ATOM   1256  CA  ARG A 287      61.108  62.014  72.877  1.00  0.00           C  
ATOM   1257  C   ARG A 287      60.437  62.116  74.222  1.00  0.00           C  
ATOM   1258  O   ARG A 287      61.161  62.057  75.193  1.00  0.00           O  
ATOM   1259  CB  ARG A 287      61.412  63.375  72.325  1.00  0.00           C  
ATOM   1260  CG  ARG A 287      62.778  63.628  71.559  1.00  0.00           C  
ATOM   1261  CD  ARG A 287      62.830  62.644  70.364  1.00  0.00           C  
ATOM   1262  NE  ARG A 287      64.150  63.076  69.695  1.00  0.00           N  
ATOM   1263  CZ  ARG A 287      64.362  62.986  68.416  1.00  0.00           C  
ATOM   1264  NH1 ARG A 287      63.442  62.559  67.532  1.00  0.00           N1+
ATOM   1265  NH2 ARG A 287      65.598  63.131  68.011  1.00  0.00           N  
ATOM   1266  HN  ARG A 287      60.316  61.568  70.932  1.00  0.00           H  
ATOM   1267  HA  ARG A 287      62.023  61.481  73.091  1.00  0.00           H  
ATOM   1268  HB1 ARG A 287      61.512  64.148  73.117  1.00  0.00           H  
ATOM   1269  HB2 ARG A 287      60.621  63.683  71.609  1.00  0.00           H  
ATOM   1270  HG1 ARG A 287      63.584  63.332  72.265  1.00  0.00           H  
ATOM   1271  HG2 ARG A 287      62.728  64.644  71.112  1.00  0.00           H  
ATOM   1272  HD1 ARG A 287      61.899  62.655  69.758  1.00  0.00           H  
ATOM   1273  HD2 ARG A 287      62.884  61.596  70.727  1.00  0.00           H  
ATOM   1274  HE  ARG A 287      64.969  63.208  70.254  1.00  0.00           H  
ATOM   1275 1HH1 ARG A 287      62.582  62.116  67.784  1.00  0.00           H  
ATOM   1276 2HH1 ARG A 287      63.768  62.267  66.632  1.00  0.00           H  
ATOM   1277 1HH2 ARG A 287      66.330  63.165  68.691  1.00  0.00           H  
ATOM   1278 2HH2 ARG A 287      65.801  63.199  67.034  1.00  0.00           H  
ATOM   1279  N   PRO A 288      59.060  62.308  74.413  1.00  0.00           N  
ATOM   1280  CA  PRO A 288      58.565  62.580  75.752  1.00  0.00           C  
ATOM   1281  C   PRO A 288      58.646  61.361  76.571  1.00  0.00           C  
ATOM   1282  O   PRO A 288      59.039  61.363  77.736  1.00  0.00           O  
ATOM   1283  CB  PRO A 288      57.130  63.010  75.520  1.00  0.00           C  
ATOM   1284  CG  PRO A 288      56.960  63.363  74.003  1.00  0.00           C  
ATOM   1285  CD  PRO A 288      58.091  62.567  73.391  1.00  0.00           C  
ATOM   1286  HA  PRO A 288      59.062  63.447  76.159  1.00  0.00           H  
ATOM   1287  HB1 PRO A 288      56.770  63.737  76.278  1.00  0.00           H  
ATOM   1288  HB2 PRO A 288      56.438  62.149  75.641  1.00  0.00           H  
ATOM   1289  HG1 PRO A 288      55.969  63.227  73.519  1.00  0.00           H  
ATOM   1290  HG2 PRO A 288      57.211  64.434  73.846  1.00  0.00           H  
ATOM   1291  HD1 PRO A 288      57.772  61.667  72.824  1.00  0.00           H  
ATOM   1292  HD2 PRO A 288      58.513  63.210  72.589  1.00  0.00           H  
ATOM   1293  N   ILE A 289      58.594  60.134  75.965  1.00  0.00           N  
ATOM   1294  CA  ILE A 289      58.779  58.808  76.544  1.00  0.00           C  
ATOM   1295  C   ILE A 289      60.204  58.679  76.950  1.00  0.00           C  
ATOM   1296  O   ILE A 289      60.473  58.179  78.023  1.00  0.00           O  
ATOM   1297  CB  ILE A 289      58.461  57.717  75.526  1.00  0.00           C  
ATOM   1298  CG1 ILE A 289      57.033  57.975  74.907  1.00  0.00           C  
ATOM   1299  CG2 ILE A 289      58.471  56.307  76.262  1.00  0.00           C  
ATOM   1300  CD  ILE A 289      57.112  58.683  73.533  1.00  0.00           C  
ATOM   1301  HN  ILE A 289      58.377  60.152  74.992  1.00  0.00           H  
ATOM   1302  HA  ILE A 289      58.116  58.628  77.376  1.00  0.00           H  
ATOM   1303  HB  ILE A 289      59.240  57.849  74.744  1.00  0.00           H  
ATOM   1304 1HG1 ILE A 289      56.395  58.592  75.576  1.00  0.00           H  
ATOM   1305 2HG1 ILE A 289      56.538  56.990  74.764  1.00  0.00           H  
ATOM   1306 1HG2 ILE A 289      59.503  56.096  76.618  1.00  0.00           H  
ATOM   1307 2HG2 ILE A 289      58.122  55.538  75.541  1.00  0.00           H  
ATOM   1308 3HG2 ILE A 289      57.847  56.448  77.172  1.00  0.00           H  
ATOM   1309  HD1 ILE A 289      56.118  58.902  73.088  1.00  0.00           H  
ATOM   1310  HD2 ILE A 289      57.656  58.093  72.766  1.00  0.00           H  
ATOM   1311  HD3 ILE A 289      57.625  59.665  73.617  1.00  0.00           H  
ATOM   1312  N   ILE A 290      61.124  59.029  76.060  1.00  0.00           N  
ATOM   1313  CA  ILE A 290      62.585  59.103  76.436  1.00  0.00           C  
ATOM   1314  C   ILE A 290      62.875  60.022  77.703  1.00  0.00           C  
ATOM   1315  O   ILE A 290      63.565  59.583  78.605  1.00  0.00           O  
ATOM   1316  CB  ILE A 290      63.457  59.467  75.250  1.00  0.00           C  
ATOM   1317  CG1 ILE A 290      63.522  58.451  74.082  1.00  0.00           C  
ATOM   1318  CG2 ILE A 290      64.912  59.812  75.788  1.00  0.00           C  
ATOM   1319  CD  ILE A 290      64.217  57.190  74.601  1.00  0.00           C  
ATOM   1320  HN  ILE A 290      60.886  59.195  75.106  1.00  0.00           H  
ATOM   1321  HA  ILE A 290      62.921  58.106  76.682  1.00  0.00           H  
ATOM   1322  HB  ILE A 290      63.050  60.410  74.825  1.00  0.00           H  
ATOM   1323 1HG1 ILE A 290      64.044  58.999  73.269  1.00  0.00           H  
ATOM   1324 2HG1 ILE A 290      62.490  58.286  73.706  1.00  0.00           H  
ATOM   1325 1HG2 ILE A 290      65.649  59.993  74.976  1.00  0.00           H  
ATOM   1326 2HG2 ILE A 290      65.263  59.028  76.493  1.00  0.00           H  
ATOM   1327 3HG2 ILE A 290      64.784  60.802  76.276  1.00  0.00           H  
ATOM   1328  HD1 ILE A 290      64.218  56.363  73.858  1.00  0.00           H  
ATOM   1329  HD2 ILE A 290      63.831  56.754  75.547  1.00  0.00           H  
ATOM   1330  HD3 ILE A 290      65.277  57.517  74.671  1.00  0.00           H  
ATOM   1331  N   PHE A 291      62.357  61.224  77.777  1.00  0.00           N  
ATOM   1332  CA  PHE A 291      62.688  62.176  78.752  1.00  0.00           C  
ATOM   1333  C   PHE A 291      62.192  61.702  80.125  1.00  0.00           C  
ATOM   1334  O   PHE A 291      62.916  61.797  81.096  1.00  0.00           O  
ATOM   1335  CB  PHE A 291      62.189  63.591  78.481  1.00  0.00           C  
ATOM   1336  CG  PHE A 291      62.924  64.216  77.259  1.00  0.00           C  
ATOM   1337  CD1 PHE A 291      64.259  63.833  76.852  1.00  0.00           C  
ATOM   1338  CD2 PHE A 291      62.230  65.215  76.551  1.00  0.00           C  
ATOM   1339  CE1 PHE A 291      64.732  64.322  75.648  1.00  0.00           C  
ATOM   1340  CE2 PHE A 291      62.819  65.808  75.362  1.00  0.00           C  
ATOM   1341  CZ  PHE A 291      64.032  65.242  74.894  1.00  0.00           C  
ATOM   1342  HN  PHE A 291      61.733  61.529  77.061  1.00  0.00           H  
ATOM   1343  HA  PHE A 291      63.733  61.976  78.933  1.00  0.00           H  
ATOM   1344  HB1 PHE A 291      62.360  64.316  79.305  1.00  0.00           H  
ATOM   1345  HB2 PHE A 291      61.103  63.502  78.263  1.00  0.00           H  
ATOM   1346  HD1 PHE A 291      64.722  63.138  77.535  1.00  0.00           H  
ATOM   1347  HD2 PHE A 291      61.311  65.601  76.966  1.00  0.00           H  
ATOM   1348  HE1 PHE A 291      65.670  63.933  75.278  1.00  0.00           H  
ATOM   1349  HE2 PHE A 291      62.226  66.515  74.800  1.00  0.00           H  
ATOM   1350  HZ  PHE A 291      64.468  65.612  73.979  1.00  0.00           H  
ATOM   1351  N   LEU A 292      60.894  61.251  80.172  1.00  0.00           N  
ATOM   1352  CA  LEU A 292      60.361  60.549  81.269  1.00  0.00           C  
ATOM   1353  C   LEU A 292      61.236  59.426  81.789  1.00  0.00           C  
ATOM   1354  O   LEU A 292      61.475  59.381  82.996  1.00  0.00           O  
ATOM   1355  CB  LEU A 292      58.909  60.020  80.897  1.00  0.00           C  
ATOM   1356  CG  LEU A 292      58.148  59.165  81.932  1.00  0.00           C  
ATOM   1357  CD1 LEU A 292      58.061  59.728  83.362  1.00  0.00           C  
ATOM   1358  CD2 LEU A 292      56.748  58.890  81.294  1.00  0.00           C  
ATOM   1359  HN  LEU A 292      60.253  61.464  79.438  1.00  0.00           H  
ATOM   1360  HA  LEU A 292      60.212  61.291  82.038  1.00  0.00           H  
ATOM   1361  HB1 LEU A 292      58.977  59.321  80.036  1.00  0.00           H  
ATOM   1362  HB2 LEU A 292      58.368  60.955  80.636  1.00  0.00           H  
ATOM   1363  HG  LEU A 292      58.670  58.190  82.048  1.00  0.00           H  
ATOM   1364 1HD1 LEU A 292      59.089  60.063  83.619  1.00  0.00           H  
ATOM   1365 2HD1 LEU A 292      57.789  58.924  84.080  1.00  0.00           H  
ATOM   1366 3HD1 LEU A 292      57.329  60.563  83.354  1.00  0.00           H  
ATOM   1367 1HD2 LEU A 292      56.988  58.388  80.331  1.00  0.00           H  
ATOM   1368 2HD2 LEU A 292      56.200  59.837  81.110  1.00  0.00           H  
ATOM   1369 3HD2 LEU A 292      56.053  58.297  81.927  1.00  0.00           H  
ATOM   1370  N   SER A 293      61.688  58.445  80.903  1.00  0.00           N  
ATOM   1371  CA  SER A 293      62.447  57.276  81.346  1.00  0.00           C  
ATOM   1372  C   SER A 293      63.789  57.734  81.987  1.00  0.00           C  
ATOM   1373  O   SER A 293      64.134  57.334  83.112  1.00  0.00           O  
ATOM   1374  CB  SER A 293      62.863  56.376  80.179  1.00  0.00           C  
ATOM   1375  OG  SER A 293      61.679  55.846  79.561  1.00  0.00           O  
ATOM   1376  HN  SER A 293      61.625  58.509  79.911  1.00  0.00           H  
ATOM   1377  HA  SER A 293      61.875  56.798  82.129  1.00  0.00           H  
ATOM   1378  HB1 SER A 293      63.457  55.516  80.558  1.00  0.00           H  
ATOM   1379  HB2 SER A 293      63.467  57.011  79.496  1.00  0.00           H  
ATOM   1380  HG1 SER A 293      61.145  56.608  79.326  1.00  0.00           H  
ATOM   1381  N   GLY A 294      64.407  58.732  81.387  1.00  0.00           N  
ATOM   1382  CA  GLY A 294      65.676  59.275  81.913  1.00  0.00           C  
ATOM   1383  C   GLY A 294      65.586  60.042  83.192  1.00  0.00           C  
ATOM   1384  O   GLY A 294      66.485  60.217  83.997  1.00  0.00           O  
ATOM   1385  HN  GLY A 294      63.988  59.116  80.568  1.00  0.00           H  
ATOM   1386  HA1 GLY A 294      65.928  59.959  81.115  1.00  0.00           H  
ATOM   1387  HA2 GLY A 294      66.420  58.522  82.128  1.00  0.00           H  
ATOM   1388  N   CYS A 295      64.372  60.636  83.459  1.00  0.00           N  
ATOM   1389  CA  CYS A 295      63.991  61.215  84.718  1.00  0.00           C  
ATOM   1390  C   CYS A 295      63.692  60.149  85.883  1.00  0.00           C  
ATOM   1391  O   CYS A 295      63.920  60.286  87.060  1.00  0.00           O  
ATOM   1392  CB  CYS A 295      62.964  62.332  84.619  1.00  0.00           C  
ATOM   1393  SG  CYS A 295      62.462  63.404  86.025  1.00  0.00           S  
ATOM   1394  HN  CYS A 295      63.638  60.551  82.789  1.00  0.00           H  
ATOM   1395  HA  CYS A 295      64.836  61.786  85.072  1.00  0.00           H  
ATOM   1396  HB1 CYS A 295      62.145  61.835  84.056  1.00  0.00           H  
ATOM   1397  HB2 CYS A 295      63.392  62.968  83.815  1.00  0.00           H  
ATOM   1398  HG1 CYS A 295      63.668  63.871  86.311  1.00  0.00           H  
ATOM   1399  N   TYR A 296      63.174  59.000  85.431  1.00  0.00           N  
ATOM   1400  CA  TYR A 296      62.960  57.827  86.211  1.00  0.00           C  
ATOM   1401  C   TYR A 296      64.324  57.136  86.555  1.00  0.00           C  
ATOM   1402  O   TYR A 296      64.519  56.518  87.597  1.00  0.00           O  
ATOM   1403  CB  TYR A 296      62.043  56.743  85.605  1.00  0.00           C  
ATOM   1404  CG  TYR A 296      61.870  55.415  86.258  1.00  0.00           C  
ATOM   1405  CD1 TYR A 296      62.112  54.203  85.593  1.00  0.00           C  
ATOM   1406  CD2 TYR A 296      61.536  55.336  87.627  1.00  0.00           C  
ATOM   1407  CE1 TYR A 296      61.884  52.980  86.294  1.00  0.00           C  
ATOM   1408  CE2 TYR A 296      61.347  54.075  88.286  1.00  0.00           C  
ATOM   1409  CZ  TYR A 296      61.502  52.903  87.617  1.00  0.00           C  
ATOM   1410  OH  TYR A 296      61.127  51.736  88.210  1.00  0.00           O  
ATOM   1411  HN  TYR A 296      62.920  58.964  84.468  1.00  0.00           H  
ATOM   1412  HA  TYR A 296      62.614  58.083  87.201  1.00  0.00           H  
ATOM   1413  HB1 TYR A 296      62.277  56.529  84.539  1.00  0.00           H  
ATOM   1414  HB2 TYR A 296      61.035  57.200  85.496  1.00  0.00           H  
ATOM   1415  HD1 TYR A 296      62.403  54.181  84.554  1.00  0.00           H  
ATOM   1416  HD2 TYR A 296      61.485  56.282  88.143  1.00  0.00           H  
ATOM   1417  HE1 TYR A 296      61.907  52.071  85.711  1.00  0.00           H  
ATOM   1418  HE2 TYR A 296      61.015  54.081  89.315  1.00  0.00           H  
ATOM   1419  HH  TYR A 296      61.045  51.115  87.482  1.00  0.00           H  
ATOM   1420  N   PHE A 297      65.338  57.296  85.689  1.00  0.00           N  
ATOM   1421  CA  PHE A 297      66.687  56.850  85.849  1.00  0.00           C  
ATOM   1422  C   PHE A 297      67.251  57.522  87.159  1.00  0.00           C  
ATOM   1423  O   PHE A 297      67.733  56.758  88.010  1.00  0.00           O  
ATOM   1424  CB  PHE A 297      67.594  56.766  84.623  1.00  0.00           C  
ATOM   1425  CG  PHE A 297      69.055  56.631  84.972  1.00  0.00           C  
ATOM   1426  CD1 PHE A 297      69.560  55.465  85.652  1.00  0.00           C  
ATOM   1427  CD2 PHE A 297      69.952  57.634  84.698  1.00  0.00           C  
ATOM   1428  CE1 PHE A 297      70.956  55.306  85.999  1.00  0.00           C  
ATOM   1429  CE2 PHE A 297      71.317  57.592  85.135  1.00  0.00           C  
ATOM   1430  CZ  PHE A 297      71.767  56.417  85.777  1.00  0.00           C  
ATOM   1431  HN  PHE A 297      65.174  57.822  84.857  1.00  0.00           H  
ATOM   1432  HA  PHE A 297      66.602  55.812  86.135  1.00  0.00           H  
ATOM   1433  HB1 PHE A 297      67.538  57.635  83.933  1.00  0.00           H  
ATOM   1434  HB2 PHE A 297      67.207  55.821  84.187  1.00  0.00           H  
ATOM   1435  HD1 PHE A 297      68.877  54.670  85.911  1.00  0.00           H  
ATOM   1436  HD2 PHE A 297      69.542  58.556  84.316  1.00  0.00           H  
ATOM   1437  HE1 PHE A 297      71.375  54.479  86.552  1.00  0.00           H  
ATOM   1438  HE2 PHE A 297      71.963  58.412  84.859  1.00  0.00           H  
ATOM   1439  HZ  PHE A 297      72.734  56.346  86.252  1.00  0.00           H  
ATOM   1440  N   MET A 298      66.960  58.843  87.340  1.00  0.00           N  
ATOM   1441  CA  MET A 298      67.278  59.583  88.564  1.00  0.00           C  
ATOM   1442  C   MET A 298      66.544  59.111  89.764  1.00  0.00           C  
ATOM   1443  O   MET A 298      67.149  58.930  90.802  1.00  0.00           O  
ATOM   1444  CB  MET A 298      66.991  61.078  88.478  1.00  0.00           C  
ATOM   1445  CG  MET A 298      67.571  61.668  87.145  1.00  0.00           C  
ATOM   1446  SD  MET A 298      69.340  61.240  86.918  1.00  0.00           S  
ATOM   1447  CE  MET A 298      69.735  61.940  85.324  1.00  0.00           C  
ATOM   1448  HN  MET A 298      66.671  59.354  86.534  1.00  0.00           H  
ATOM   1449  HA  MET A 298      68.309  59.376  88.811  1.00  0.00           H  
ATOM   1450  HB1 MET A 298      67.358  61.546  89.417  1.00  0.00           H  
ATOM   1451  HB2 MET A 298      65.898  61.281  88.471  1.00  0.00           H  
ATOM   1452  HG1 MET A 298      67.399  62.762  87.056  1.00  0.00           H  
ATOM   1453  HG2 MET A 298      67.006  61.159  86.335  1.00  0.00           H  
ATOM   1454  HE1 MET A 298      69.945  63.030  85.385  1.00  0.00           H  
ATOM   1455  HE2 MET A 298      68.917  61.804  84.584  1.00  0.00           H  
ATOM   1456  HE3 MET A 298      70.703  61.566  84.930  1.00  0.00           H  
ATOM   1457  N   VAL A 299      65.245  58.674  89.662  1.00  0.00           N  
ATOM   1458  CA  VAL A 299      64.466  58.071  90.774  1.00  0.00           C  
ATOM   1459  C   VAL A 299      65.036  56.713  91.098  1.00  0.00           C  
ATOM   1460  O   VAL A 299      65.094  56.351  92.255  1.00  0.00           O  
ATOM   1461  CB  VAL A 299      62.980  58.019  90.449  1.00  0.00           C  
ATOM   1462  CG1 VAL A 299      62.291  57.589  91.745  1.00  0.00           C  
ATOM   1463  CG2 VAL A 299      62.567  59.463  90.015  1.00  0.00           C  
ATOM   1464  HN  VAL A 299      64.857  58.660  88.743  1.00  0.00           H  
ATOM   1465  HA  VAL A 299      64.677  58.633  91.672  1.00  0.00           H  
ATOM   1466  HB  VAL A 299      62.807  57.297  89.623  1.00  0.00           H  
ATOM   1467 1HG1 VAL A 299      62.510  56.565  92.117  1.00  0.00           H  
ATOM   1468 2HG1 VAL A 299      61.188  57.710  91.682  1.00  0.00           H  
ATOM   1469 3HG1 VAL A 299      62.618  58.282  92.550  1.00  0.00           H  
ATOM   1470 1HG2 VAL A 299      63.054  59.755  89.061  1.00  0.00           H  
ATOM   1471 2HG2 VAL A 299      62.789  60.209  90.809  1.00  0.00           H  
ATOM   1472 3HG2 VAL A 299      61.492  59.442  89.735  1.00  0.00           H  
ATOM   1473  N   ALA A 300      65.608  55.956  90.211  1.00  0.00           N  
ATOM   1474  CA  ALA A 300      66.212  54.633  90.404  1.00  0.00           C  
ATOM   1475  C   ALA A 300      67.494  54.657  91.199  1.00  0.00           C  
ATOM   1476  O   ALA A 300      67.744  53.901  92.147  1.00  0.00           O  
ATOM   1477  CB  ALA A 300      66.293  53.974  89.032  1.00  0.00           C  
ATOM   1478  HN  ALA A 300      65.648  56.444  89.343  1.00  0.00           H  
ATOM   1479  HA  ALA A 300      65.506  54.011  90.935  1.00  0.00           H  
ATOM   1480  HB1 ALA A 300      65.322  53.829  88.511  1.00  0.00           H  
ATOM   1481  HB2 ALA A 300      66.845  53.020  89.169  1.00  0.00           H  
ATOM   1482  HB3 ALA A 300      66.938  54.568  88.349  1.00  0.00           H  
ATOM   1483  N   VAL A 301      68.399  55.570  90.890  1.00  0.00           N  
ATOM   1484  CA  VAL A 301      69.598  55.842  91.710  1.00  0.00           C  
ATOM   1485  C   VAL A 301      69.244  56.448  93.049  1.00  0.00           C  
ATOM   1486  O   VAL A 301      69.929  56.176  94.055  1.00  0.00           O  
ATOM   1487  CB  VAL A 301      70.718  56.528  90.891  1.00  0.00           C  
ATOM   1488  CG1 VAL A 301      71.154  55.729  89.684  1.00  0.00           C  
ATOM   1489  CG2 VAL A 301      70.372  58.037  90.685  1.00  0.00           C  
ATOM   1490  HN  VAL A 301      68.327  56.085  90.037  1.00  0.00           H  
ATOM   1491  HA  VAL A 301      70.108  54.918  91.938  1.00  0.00           H  
ATOM   1492  HB  VAL A 301      71.566  56.537  91.610  1.00  0.00           H  
ATOM   1493 1HG1 VAL A 301      70.319  55.526  88.979  1.00  0.00           H  
ATOM   1494 2HG1 VAL A 301      71.543  54.730  89.975  1.00  0.00           H  
ATOM   1495 3HG1 VAL A 301      71.881  56.287  89.056  1.00  0.00           H  
ATOM   1496 1HG2 VAL A 301      70.384  58.539  91.676  1.00  0.00           H  
ATOM   1497 2HG2 VAL A 301      69.348  58.056  90.254  1.00  0.00           H  
ATOM   1498 3HG2 VAL A 301      71.094  58.433  89.940  1.00  0.00           H  
ATOM   1499  N   ALA A 302      68.121  57.210  93.197  1.00  0.00           N  
ATOM   1500  CA  ALA A 302      67.595  57.587  94.487  1.00  0.00           C  
ATOM   1501  C   ALA A 302      66.886  56.481  95.285  1.00  0.00           C  
ATOM   1502  O   ALA A 302      66.936  56.566  96.497  1.00  0.00           O  
ATOM   1503  CB  ALA A 302      66.571  58.708  94.219  1.00  0.00           C  
ATOM   1504  HN  ALA A 302      67.630  57.418  92.355  1.00  0.00           H  
ATOM   1505  HA  ALA A 302      68.344  58.015  95.136  1.00  0.00           H  
ATOM   1506  HB1 ALA A 302      65.864  58.859  95.063  1.00  0.00           H  
ATOM   1507  HB2 ALA A 302      65.884  58.343  93.425  1.00  0.00           H  
ATOM   1508  HB3 ALA A 302      66.976  59.709  93.958  1.00  0.00           H  
HETATM 1509  N   HSD A 303      66.291  55.394  94.689  1.00  0.00           N  
HETATM 1510  CA  HSD A 303      65.944  54.167  95.318  1.00  0.00           C  
HETATM 1511  C   HSD A 303      67.140  53.444  95.856  1.00  0.00           C  
HETATM 1512  O   HSD A 303      67.165  53.071  97.032  1.00  0.00           O  
HETATM 1513  CB  HSD A 303      65.133  53.230  94.395  1.00  0.00           C  
HETATM 1514  CG  HSD A 303      63.703  53.578  94.591  1.00  0.00           C  
HETATM 1515  CD2 HSD A 303      62.923  54.377  93.831  1.00  0.00           C  
HETATM 1516  ND1 HSD A 303      62.942  53.222  95.657  1.00  0.00           N  
HETATM 1517  CE1 HSD A 303      61.684  53.793  95.509  1.00  0.00           C  
HETATM 1518  NE2 HSD A 303      61.654  54.533  94.424  1.00  0.00           N  
HETATM 1519  HN  HSD A 303      66.325  55.539  93.703  1.00  0.00           H  
HETATM 1520  HA  HSD A 303      65.443  54.336  96.260  1.00  0.00           H  
HETATM 1521  HB1 HSD A 303      65.426  52.198  94.685  1.00  0.00           H  
HETATM 1522  HB2 HSD A 303      65.443  53.362  93.336  1.00  0.00           H  
HETATM 1523  HD1 HSD A 303      63.254  52.696  96.448  1.00  0.00           H  
HETATM 1524  HD2 HSD A 303      63.306  54.941  92.990  1.00  0.00           H  
HETATM 1525  HE1 HSD A 303      60.931  53.815  96.296  1.00  0.00           H  
ATOM   1526  N   VAL A 304      68.249  53.399  95.109  1.00  0.00           N  
ATOM   1527  CA  VAL A 304      69.612  52.819  95.445  1.00  0.00           C  
ATOM   1528  C   VAL A 304      70.351  53.575  96.595  1.00  0.00           C  
ATOM   1529  O   VAL A 304      70.690  53.045  97.627  1.00  0.00           O  
ATOM   1530  CB  VAL A 304      70.650  52.663  94.331  1.00  0.00           C  
ATOM   1531  CG1 VAL A 304      72.047  52.107  94.680  1.00  0.00           C  
ATOM   1532  CG2 VAL A 304      70.069  51.697  93.254  1.00  0.00           C  
ATOM   1533  HN  VAL A 304      68.223  53.774  94.186  1.00  0.00           H  
ATOM   1534  HA  VAL A 304      69.254  51.901  95.886  1.00  0.00           H  
ATOM   1535  HB  VAL A 304      70.766  53.669  93.874  1.00  0.00           H  
ATOM   1536 1HG1 VAL A 304      72.046  51.138  95.221  1.00  0.00           H  
ATOM   1537 2HG1 VAL A 304      72.626  52.795  95.333  1.00  0.00           H  
ATOM   1538 3HG1 VAL A 304      72.582  51.968  93.716  1.00  0.00           H  
ATOM   1539 1HG2 VAL A 304      69.054  52.049  92.974  1.00  0.00           H  
ATOM   1540 2HG2 VAL A 304      70.077  50.658  93.644  1.00  0.00           H  
ATOM   1541 3HG2 VAL A 304      70.686  51.742  92.330  1.00  0.00           H  
ATOM   1542  N   ALA A 305      70.604  54.943  96.521  1.00  0.00           N  
ATOM   1543  CA  ALA A 305      70.787  55.793  97.662  1.00  0.00           C  
ATOM   1544  C   ALA A 305      69.799  55.689  98.788  1.00  0.00           C  
ATOM   1545  O   ALA A 305      70.187  55.734  99.945  1.00  0.00           O  
ATOM   1546  CB  ALA A 305      70.864  57.273  97.182  1.00  0.00           C  
ATOM   1547  HN  ALA A 305      70.420  55.470  95.694  1.00  0.00           H  
ATOM   1548  HA  ALA A 305      71.774  55.574  98.041  1.00  0.00           H  
ATOM   1549  HB1 ALA A 305      69.857  57.600  96.844  1.00  0.00           H  
ATOM   1550  HB2 ALA A 305      71.605  57.313  96.355  1.00  0.00           H  
ATOM   1551  HB3 ALA A 305      70.922  57.982  98.035  1.00  0.00           H  
ATOM   1552  N   GLY A 306      68.491  55.606  98.461  1.00  0.00           N  
ATOM   1553  CA  GLY A 306      67.463  55.449  99.480  1.00  0.00           C  
ATOM   1554  C   GLY A 306      67.525  54.192 100.322  1.00  0.00           C  
ATOM   1555  O   GLY A 306      67.190  54.209 101.538  1.00  0.00           O  
ATOM   1556  HN  GLY A 306      68.207  55.641  97.506  1.00  0.00           H  
ATOM   1557  HA1 GLY A 306      66.543  55.342  98.925  1.00  0.00           H  
ATOM   1558  HA2 GLY A 306      67.603  56.342 100.072  1.00  0.00           H  
ATOM   1559  N   PHE A 307      67.853  53.063  99.723  1.00  0.00           N  
ATOM   1560  CA  PHE A 307      68.221  51.796 100.235  1.00  0.00           C  
ATOM   1561  C   PHE A 307      69.571  51.873 101.055  1.00  0.00           C  
ATOM   1562  O   PHE A 307      69.758  51.283 102.152  1.00  0.00           O  
ATOM   1563  CB  PHE A 307      68.328  50.744  99.114  1.00  0.00           C  
ATOM   1564  CG  PHE A 307      68.682  49.257  99.440  1.00  0.00           C  
ATOM   1565  CD1 PHE A 307      68.274  48.638 100.690  1.00  0.00           C  
ATOM   1566  CD2 PHE A 307      69.501  48.500  98.576  1.00  0.00           C  
ATOM   1567  CE1 PHE A 307      68.832  47.375 101.037  1.00  0.00           C  
ATOM   1568  CE2 PHE A 307      69.971  47.230  98.988  1.00  0.00           C  
ATOM   1569  CZ  PHE A 307      69.628  46.696 100.168  1.00  0.00           C  
ATOM   1570  HN  PHE A 307      67.770  52.997  98.733  1.00  0.00           H  
ATOM   1571  HA  PHE A 307      67.509  51.471 100.979  1.00  0.00           H  
ATOM   1572  HB1 PHE A 307      69.005  51.100  98.308  1.00  0.00           H  
ATOM   1573  HB2 PHE A 307      67.303  50.663  98.692  1.00  0.00           H  
ATOM   1574  HD1 PHE A 307      67.699  49.151 101.447  1.00  0.00           H  
ATOM   1575  HD2 PHE A 307      69.857  48.974  97.674  1.00  0.00           H  
ATOM   1576  HE1 PHE A 307      68.521  46.960 101.984  1.00  0.00           H  
ATOM   1577  HE2 PHE A 307      70.695  46.830  98.293  1.00  0.00           H  
ATOM   1578  HZ  PHE A 307      70.005  45.754 100.540  1.00  0.00           H  
ATOM   1579  N   LEU A 308      70.584  52.612 100.566  1.00  0.00           N  
ATOM   1580  CA  LEU A 308      71.794  52.909 101.260  1.00  0.00           C  
ATOM   1581  C   LEU A 308      71.711  53.882 102.458  1.00  0.00           C  
ATOM   1582  O   LEU A 308      72.412  53.580 103.410  1.00  0.00           O  
ATOM   1583  CB  LEU A 308      72.816  53.360 100.203  1.00  0.00           C  
ATOM   1584  CG  LEU A 308      73.384  52.188  99.417  1.00  0.00           C  
ATOM   1585  CD1 LEU A 308      73.957  52.602  97.992  1.00  0.00           C  
ATOM   1586  CD2 LEU A 308      74.510  51.420 100.181  1.00  0.00           C  
ATOM   1587  HN  LEU A 308      70.498  53.072  99.686  1.00  0.00           H  
ATOM   1588  HA  LEU A 308      72.154  51.974 101.662  1.00  0.00           H  
ATOM   1589  HB1 LEU A 308      73.604  53.859 100.808  1.00  0.00           H  
ATOM   1590  HB2 LEU A 308      72.277  54.101  99.574  1.00  0.00           H  
ATOM   1591  HG  LEU A 308      72.541  51.493  99.219  1.00  0.00           H  
ATOM   1592 1HD1 LEU A 308      73.207  53.114  97.352  1.00  0.00           H  
ATOM   1593 2HD1 LEU A 308      74.198  51.615  97.544  1.00  0.00           H  
ATOM   1594 3HD1 LEU A 308      74.885  53.157  98.250  1.00  0.00           H  
ATOM   1595 1HD2 LEU A 308      74.165  51.019 101.158  1.00  0.00           H  
ATOM   1596 2HD2 LEU A 308      75.371  52.052 100.487  1.00  0.00           H  
ATOM   1597 3HD2 LEU A 308      74.808  50.602  99.490  1.00  0.00           H  
ATOM   1598  N   LEU A 309      70.799  54.877 102.470  1.00  0.00           N  
ATOM   1599  CA  LEU A 309      70.668  55.772 103.605  1.00  0.00           C  
ATOM   1600  C   LEU A 309      70.381  55.121 104.937  1.00  0.00           C  
ATOM   1601  O   LEU A 309      69.550  54.225 105.127  1.00  0.00           O  
ATOM   1602  CB  LEU A 309      69.660  56.893 103.239  1.00  0.00           C  
ATOM   1603  CG  LEU A 309      69.285  57.953 104.225  1.00  0.00           C  
ATOM   1604  CD1 LEU A 309      68.936  59.265 103.464  1.00  0.00           C  
ATOM   1605  CD2 LEU A 309      68.123  57.513 105.023  1.00  0.00           C  
ATOM   1606  HN  LEU A 309      70.253  55.022 101.648  1.00  0.00           H  
ATOM   1607  HA  LEU A 309      71.665  56.168 103.727  1.00  0.00           H  
ATOM   1608  HB1 LEU A 309      68.728  56.368 102.939  1.00  0.00           H  
ATOM   1609  HB2 LEU A 309      70.182  57.304 102.349  1.00  0.00           H  
ATOM   1610  HG  LEU A 309      70.102  58.239 104.923  1.00  0.00           H  
ATOM   1611 1HD1 LEU A 309      67.995  59.200 102.876  1.00  0.00           H  
ATOM   1612 2HD1 LEU A 309      69.755  59.586 102.785  1.00  0.00           H  
ATOM   1613 3HD1 LEU A 309      68.706  60.084 104.179  1.00  0.00           H  
ATOM   1614 1HD2 LEU A 309      67.305  57.258 104.316  1.00  0.00           H  
ATOM   1615 2HD2 LEU A 309      67.748  58.323 105.686  1.00  0.00           H  
ATOM   1616 3HD2 LEU A 309      68.329  56.596 105.615  1.00  0.00           H  
ATOM   1617  N   GLU A 310      71.010  55.626 106.011  1.00  0.00           N  
ATOM   1618  CA  GLU A 310      70.818  55.011 107.304  1.00  0.00           C  
ATOM   1619  C   GLU A 310      69.660  55.710 108.032  1.00  0.00           C  
ATOM   1620  O   GLU A 310      69.561  56.949 108.074  1.00  0.00           O  
ATOM   1621  CB  GLU A 310      72.163  55.116 108.104  1.00  0.00           C  
ATOM   1622  CG  GLU A 310      72.991  53.884 107.712  1.00  0.00           C  
ATOM   1623  CD  GLU A 310      72.662  52.481 108.307  1.00  0.00           C  
ATOM   1624  OE1 GLU A 310      73.658  51.748 108.487  1.00  0.00           O  
ATOM   1625  OE2 GLU A 310      71.479  52.105 108.399  1.00  0.00           O1-
ATOM   1626  HN  GLU A 310      71.729  56.307 105.898  1.00  0.00           H  
ATOM   1627  HA  GLU A 310      70.403  54.014 107.283  1.00  0.00           H  
ATOM   1628  HB1 GLU A 310      71.921  55.097 109.188  1.00  0.00           H  
ATOM   1629  HB2 GLU A 310      72.739  56.041 107.889  1.00  0.00           H  
ATOM   1630  HG1 GLU A 310      74.006  54.120 108.094  1.00  0.00           H  
ATOM   1631  HG2 GLU A 310      73.051  53.842 106.604  1.00  0.00           H  
ATOM   1632  N   ASP A 311      68.815  54.900 108.752  1.00  0.00           N  
ATOM   1633  CA  ASP A 311      67.621  55.274 109.541  1.00  0.00           C  
ATOM   1634  C   ASP A 311      67.790  56.426 110.514  1.00  0.00           C  
ATOM   1635  O   ASP A 311      66.978  57.322 110.625  1.00  0.00           O  
ATOM   1636  CB  ASP A 311      67.129  54.064 110.274  1.00  0.00           C  
ATOM   1637  CG  ASP A 311      66.998  52.832 109.404  1.00  0.00           C  
ATOM   1638  OD1 ASP A 311      67.082  52.903 108.167  1.00  0.00           O  
ATOM   1639  OD2 ASP A 311      66.824  51.747 110.032  1.00  0.00           O1-
ATOM   1640  HN  ASP A 311      68.819  53.924 108.549  1.00  0.00           H  
ATOM   1641  HA  ASP A 311      66.892  55.659 108.843  1.00  0.00           H  
ATOM   1642  HB1 ASP A 311      66.161  54.256 110.784  1.00  0.00           H  
ATOM   1643  HB2 ASP A 311      67.858  53.715 111.037  1.00  0.00           H  
ATOM   1644  N   ARG A 312      68.867  56.389 111.255  1.00  0.00           N  
ATOM   1645  CA  ARG A 312      69.111  57.367 112.262  1.00  0.00           C  
ATOM   1646  C   ARG A 312      70.440  58.091 112.072  1.00  0.00           C  
ATOM   1647  O   ARG A 312      71.067  58.439 112.994  1.00  0.00           O  
ATOM   1648  CB  ARG A 312      69.187  56.598 113.618  1.00  0.00           C  
ATOM   1649  CG  ARG A 312      70.257  55.396 113.688  1.00  0.00           C  
ATOM   1650  CD  ARG A 312      70.458  54.829 115.052  1.00  0.00           C  
ATOM   1651  NE  ARG A 312      69.245  54.020 115.437  1.00  0.00           N  
ATOM   1652  CZ  ARG A 312      69.157  52.776 115.859  1.00  0.00           C  
ATOM   1653  NH1 ARG A 312      70.170  52.084 116.298  1.00  0.00           N1+
ATOM   1654  NH2 ARG A 312      67.982  52.237 115.927  1.00  0.00           N  
ATOM   1655  HN  ARG A 312      69.468  55.607 111.110  1.00  0.00           H  
ATOM   1656  HA  ARG A 312      68.349  58.133 112.247  1.00  0.00           H  
ATOM   1657  HB1 ARG A 312      68.168  56.160 113.679  1.00  0.00           H  
ATOM   1658  HB2 ARG A 312      69.278  57.338 114.441  1.00  0.00           H  
ATOM   1659  HG1 ARG A 312      71.226  55.754 113.279  1.00  0.00           H  
ATOM   1660  HG2 ARG A 312      69.934  54.568 113.021  1.00  0.00           H  
ATOM   1661  HD1 ARG A 312      70.553  55.636 115.809  1.00  0.00           H  
ATOM   1662  HD2 ARG A 312      71.422  54.300 115.209  1.00  0.00           H  
ATOM   1663  HE  ARG A 312      68.311  54.282 115.193  1.00  0.00           H  
ATOM   1664 1HH1 ARG A 312      70.926  52.635 116.651  1.00  0.00           H  
ATOM   1665 2HH1 ARG A 312      69.993  51.182 116.692  1.00  0.00           H  
ATOM   1666 1HH2 ARG A 312      67.159  52.775 115.742  1.00  0.00           H  
ATOM   1667 2HH2 ARG A 312      67.814  51.350 116.358  1.00  0.00           H  
ATOM   1668  N   ALA A 313      70.799  58.411 110.864  1.00  0.00           N  
ATOM   1669  CA  ALA A 313      72.052  59.038 110.440  1.00  0.00           C  
ATOM   1670  C   ALA A 313      72.393  60.409 111.028  1.00  0.00           C  
ATOM   1671  O   ALA A 313      73.513  60.876 111.027  1.00  0.00           O  
ATOM   1672  CB  ALA A 313      72.091  59.165 108.930  1.00  0.00           C  
ATOM   1673  HN  ALA A 313      70.239  58.052 110.123  1.00  0.00           H  
ATOM   1674  HA  ALA A 313      72.897  58.434 110.737  1.00  0.00           H  
ATOM   1675  HB1 ALA A 313      73.133  59.374 108.606  1.00  0.00           H  
ATOM   1676  HB2 ALA A 313      71.478  59.941 108.425  1.00  0.00           H  
ATOM   1677  HB3 ALA A 313      71.839  58.166 108.512  1.00  0.00           H  
ATOM   1678  N   VAL A 314      71.393  61.100 111.624  1.00  0.00           N  
ATOM   1679  CA  VAL A 314      71.459  62.429 112.202  1.00  0.00           C  
ATOM   1680  C   VAL A 314      72.112  62.546 113.556  1.00  0.00           C  
ATOM   1681  O   VAL A 314      72.668  63.604 113.885  1.00  0.00           O  
ATOM   1682  CB  VAL A 314      70.027  63.056 112.234  1.00  0.00           C  
ATOM   1683  CG1 VAL A 314      69.651  63.152 110.794  1.00  0.00           C  
ATOM   1684  CG2 VAL A 314      68.994  62.226 112.998  1.00  0.00           C  
ATOM   1685  HN  VAL A 314      70.498  60.674 111.516  1.00  0.00           H  
ATOM   1686  HA  VAL A 314      72.190  63.071 111.733  1.00  0.00           H  
ATOM   1687  HB  VAL A 314      70.037  64.110 112.584  1.00  0.00           H  
ATOM   1688 1HG1 VAL A 314      69.219  62.193 110.435  1.00  0.00           H  
ATOM   1689 2HG1 VAL A 314      70.546  63.345 110.165  1.00  0.00           H  
ATOM   1690 3HG1 VAL A 314      68.853  63.914 110.661  1.00  0.00           H  
ATOM   1691 1HG2 VAL A 314      69.242  62.126 114.076  1.00  0.00           H  
ATOM   1692 2HG2 VAL A 314      68.730  61.230 112.582  1.00  0.00           H  
ATOM   1693 3HG2 VAL A 314      68.030  62.779 112.961  1.00  0.00           H  
ATOM   1694  N   CYS A 315      72.042  61.469 114.395  1.00  0.00           N  
ATOM   1695  CA  CYS A 315      72.010  61.541 115.824  1.00  0.00           C  
ATOM   1696  C   CYS A 315      73.354  61.838 116.363  1.00  0.00           C  
ATOM   1697  O   CYS A 315      73.413  62.530 117.347  1.00  0.00           O  
ATOM   1698  CB  CYS A 315      71.466  60.144 116.385  1.00  0.00           C  
ATOM   1699  SG  CYS A 315      69.743  59.841 115.864  1.00  0.00           S  
ATOM   1700  HN  CYS A 315      71.757  60.604 113.988  1.00  0.00           H  
ATOM   1701  HA  CYS A 315      71.265  62.286 116.064  1.00  0.00           H  
ATOM   1702  HB1 CYS A 315      71.621  60.082 117.483  1.00  0.00           H  
ATOM   1703  HB2 CYS A 315      72.179  59.390 115.987  1.00  0.00           H  
ATOM   1704  N   VAL A 316      74.447  61.225 115.779  1.00  0.00           N  
ATOM   1705  CA  VAL A 316      75.740  61.207 116.304  1.00  0.00           C  
ATOM   1706  C   VAL A 316      76.398  62.546 116.452  1.00  0.00           C  
ATOM   1707  O   VAL A 316      77.161  62.814 117.402  1.00  0.00           O  
ATOM   1708  CB  VAL A 316      76.567  60.350 115.353  1.00  0.00           C  
ATOM   1709  CG1 VAL A 316      76.578  60.839 113.936  1.00  0.00           C  
ATOM   1710  CG2 VAL A 316      78.014  60.123 115.886  1.00  0.00           C  
ATOM   1711  HN  VAL A 316      74.298  60.708 114.938  1.00  0.00           H  
ATOM   1712  HA  VAL A 316      75.708  60.652 117.230  1.00  0.00           H  
ATOM   1713  HB  VAL A 316      76.129  59.329 115.364  1.00  0.00           H  
ATOM   1714 1HG1 VAL A 316      75.601  60.728 113.421  1.00  0.00           H  
ATOM   1715 2HG1 VAL A 316      77.328  60.244 113.372  1.00  0.00           H  
ATOM   1716 3HG1 VAL A 316      76.861  61.914 113.936  1.00  0.00           H  
ATOM   1717 1HG2 VAL A 316      78.590  59.412 115.256  1.00  0.00           H  
ATOM   1718 2HG2 VAL A 316      77.985  59.538 116.829  1.00  0.00           H  
ATOM   1719 3HG2 VAL A 316      78.636  61.045 115.896  1.00  0.00           H  
ATOM   1720  N   GLU A 317      76.006  63.521 115.628  1.00  0.00           N  
ATOM   1721  CA  GLU A 317      76.314  64.933 115.734  1.00  0.00           C  
ATOM   1722  C   GLU A 317      75.875  65.519 117.139  1.00  0.00           C  
ATOM   1723  O   GLU A 317      76.643  66.307 117.696  1.00  0.00           O  
ATOM   1724  CB  GLU A 317      75.663  65.607 114.513  1.00  0.00           C  
ATOM   1725  CG  GLU A 317      76.218  65.001 113.229  1.00  0.00           C  
ATOM   1726  CD  GLU A 317      75.798  65.770 111.923  1.00  0.00           C  
ATOM   1727  OE1 GLU A 317      76.392  65.452 110.869  1.00  0.00           O  
ATOM   1728  OE2 GLU A 317      74.825  66.522 111.970  1.00  0.00           O1-
ATOM   1729  HN  GLU A 317      75.400  63.308 114.865  1.00  0.00           H  
ATOM   1730  HA  GLU A 317      77.393  64.996 115.739  1.00  0.00           H  
ATOM   1731  HB1 GLU A 317      75.842  66.703 114.551  1.00  0.00           H  
ATOM   1732  HB2 GLU A 317      74.562  65.470 114.574  1.00  0.00           H  
ATOM   1733  HG1 GLU A 317      75.937  63.932 113.119  1.00  0.00           H  
ATOM   1734  HG2 GLU A 317      77.321  65.128 113.240  1.00  0.00           H  
ATOM   1735  N   ARG A 318      74.816  65.121 117.725  1.00  0.00           N  
ATOM   1736  CA  ARG A 318      74.439  65.577 119.059  1.00  0.00           C  
ATOM   1737  C   ARG A 318      74.684  64.478 120.083  1.00  0.00           C  
ATOM   1738  O   ARG A 318      74.185  64.506 121.172  1.00  0.00           O  
ATOM   1739  CB  ARG A 318      72.931  65.954 119.112  1.00  0.00           C  
ATOM   1740  CG  ARG A 318      71.946  64.804 119.044  1.00  0.00           C  
ATOM   1741  CD  ARG A 318      70.465  65.220 119.173  1.00  0.00           C  
ATOM   1742  NE  ARG A 318      69.672  63.984 118.819  1.00  0.00           N  
ATOM   1743  CZ  ARG A 318      68.514  64.011 118.203  1.00  0.00           C  
ATOM   1744  NH1 ARG A 318      67.996  64.977 117.507  1.00  0.00           N1+
ATOM   1745  NH2 ARG A 318      67.720  62.942 118.225  1.00  0.00           N  
ATOM   1746  HN  ARG A 318      74.106  64.592 117.265  1.00  0.00           H  
ATOM   1747  HA  ARG A 318      75.003  66.430 119.403  1.00  0.00           H  
ATOM   1748  HB1 ARG A 318      72.736  66.694 118.307  1.00  0.00           H  
ATOM   1749  HB2 ARG A 318      72.857  66.379 120.137  1.00  0.00           H  
ATOM   1750  HG1 ARG A 318      72.087  64.004 119.802  1.00  0.00           H  
ATOM   1751  HG2 ARG A 318      72.182  64.272 118.097  1.00  0.00           H  
ATOM   1752  HD1 ARG A 318      70.099  66.087 118.580  1.00  0.00           H  
ATOM   1753  HD2 ARG A 318      70.282  65.365 120.259  1.00  0.00           H  
ATOM   1754  HE  ARG A 318      69.951  63.102 119.200  1.00  0.00           H  
ATOM   1755 1HH1 ARG A 318      67.279  64.670 116.880  1.00  0.00           H  
ATOM   1756 2HH1 ARG A 318      68.718  65.503 117.058  1.00  0.00           H  
ATOM   1757 1HH2 ARG A 318      66.773  63.094 117.940  1.00  0.00           H  
ATOM   1758 2HH2 ARG A 318      67.887  62.156 118.822  1.00  0.00           H  
ATOM   1759  N   PHE A 319      75.332  63.349 119.702  1.00  0.00           N  
ATOM   1760  CA  PHE A 319      75.546  62.159 120.530  1.00  0.00           C  
ATOM   1761  C   PHE A 319      74.378  61.137 120.490  1.00  0.00           C  
ATOM   1762  O   PHE A 319      73.181  61.292 120.723  1.00  0.00           O  
ATOM   1763  CB  PHE A 319      76.264  62.427 121.833  1.00  0.00           C  
ATOM   1764  CG  PHE A 319      76.292  61.243 122.805  1.00  0.00           C  
ATOM   1765  CD1 PHE A 319      77.199  60.198 122.704  1.00  0.00           C  
ATOM   1766  CD2 PHE A 319      75.356  61.182 123.855  1.00  0.00           C  
ATOM   1767  CE1 PHE A 319      77.188  59.112 123.585  1.00  0.00           C  
ATOM   1768  CE2 PHE A 319      75.343  60.095 124.727  1.00  0.00           C  
ATOM   1769  CZ  PHE A 319      76.194  59.065 124.579  1.00  0.00           C  
ATOM   1770  HN  PHE A 319      75.625  63.431 118.752  1.00  0.00           H  
ATOM   1771  HA  PHE A 319      76.226  61.630 119.878  1.00  0.00           H  
ATOM   1772  HB1 PHE A 319      75.724  63.272 122.310  1.00  0.00           H  
ATOM   1773  HB2 PHE A 319      77.300  62.709 121.548  1.00  0.00           H  
ATOM   1774  HD1 PHE A 319      77.858  60.257 121.851  1.00  0.00           H  
ATOM   1775  HD2 PHE A 319      74.627  61.950 124.069  1.00  0.00           H  
ATOM   1776  HE1 PHE A 319      77.849  58.288 123.358  1.00  0.00           H  
ATOM   1777  HE2 PHE A 319      74.584  60.059 125.494  1.00  0.00           H  
ATOM   1778  HZ  PHE A 319      76.146  58.234 125.267  1.00  0.00           H  
ATOM   1779  N   SER A 320      74.719  59.898 120.030  1.00  0.00           N  
ATOM   1780  CA  SER A 320      73.695  58.969 119.535  1.00  0.00           C  
ATOM   1781  C   SER A 320      72.990  58.186 120.522  1.00  0.00           C  
ATOM   1782  O   SER A 320      71.819  57.945 120.356  1.00  0.00           O  
ATOM   1783  CB  SER A 320      74.386  58.032 118.518  1.00  0.00           C  
ATOM   1784  OG  SER A 320      73.563  57.014 118.030  1.00  0.00           O  
ATOM   1785  HN  SER A 320      75.654  59.553 120.014  1.00  0.00           H  
ATOM   1786  HA  SER A 320      72.872  59.497 119.077  1.00  0.00           H  
ATOM   1787  HB1 SER A 320      75.220  57.587 119.101  1.00  0.00           H  
ATOM   1788  HB2 SER A 320      74.842  58.639 117.706  1.00  0.00           H  
ATOM   1789  HG1 SER A 320      74.055  56.622 117.305  1.00  0.00           H  
ATOM   1790  N   ASP A 321      73.549  57.825 121.698  1.00  0.00           N  
ATOM   1791  CA  ASP A 321      73.082  56.918 122.737  1.00  0.00           C  
ATOM   1792  C   ASP A 321      72.551  57.793 123.838  1.00  0.00           C  
ATOM   1793  O   ASP A 321      72.480  57.399 124.971  1.00  0.00           O  
ATOM   1794  CB  ASP A 321      74.187  55.976 123.253  1.00  0.00           C  
ATOM   1795  CG  ASP A 321      74.698  55.075 122.127  1.00  0.00           C  
ATOM   1796  OD1 ASP A 321      73.948  54.773 121.147  1.00  0.00           O  
ATOM   1797  OD2 ASP A 321      75.902  54.722 122.296  1.00  0.00           O1-
ATOM   1798  HN  ASP A 321      74.466  58.091 121.987  1.00  0.00           H  
ATOM   1799  HA  ASP A 321      72.311  56.308 122.289  1.00  0.00           H  
ATOM   1800  HB1 ASP A 321      73.725  55.328 124.029  1.00  0.00           H  
ATOM   1801  HB2 ASP A 321      75.020  56.605 123.634  1.00  0.00           H  
ATOM   1802  N   ASP A 322      72.084  59.011 123.478  1.00  0.00           N  
ATOM   1803  CA  ASP A 322      71.259  59.848 124.381  1.00  0.00           C  
ATOM   1804  C   ASP A 322      69.937  59.269 124.905  1.00  0.00           C  
ATOM   1805  O   ASP A 322      69.574  58.155 124.636  1.00  0.00           O  
ATOM   1806  CB  ASP A 322      71.160  61.254 123.678  1.00  0.00           C  
ATOM   1807  CG  ASP A 322      70.888  62.449 124.496  1.00  0.00           C  
ATOM   1808  OD1 ASP A 322      70.832  63.579 123.926  1.00  0.00           O  
ATOM   1809  OD2 ASP A 322      70.857  62.355 125.742  1.00  0.00           O1-
ATOM   1810  HN  ASP A 322      72.189  59.426 122.578  1.00  0.00           H  
ATOM   1811  HA  ASP A 322      71.951  59.886 125.210  1.00  0.00           H  
ATOM   1812  HB1 ASP A 322      70.483  61.124 122.806  1.00  0.00           H  
ATOM   1813  HB2 ASP A 322      72.193  61.412 123.299  1.00  0.00           H  
ATOM   1814  N   GLY A 323      69.152  60.088 125.672  1.00  0.00           N  
ATOM   1815  CA  GLY A 323      67.859  59.671 126.236  1.00  0.00           C  
ATOM   1816  C   GLY A 323      66.780  59.344 125.224  1.00  0.00           C  
ATOM   1817  O   GLY A 323      67.014  59.505 123.981  1.00  0.00           O  
ATOM   1818  HN  GLY A 323      69.429  61.029 125.852  1.00  0.00           H  
ATOM   1819  HA1 GLY A 323      67.530  60.597 126.684  1.00  0.00           H  
ATOM   1820  HA2 GLY A 323      67.962  58.820 126.894  1.00  0.00           H  
ATOM   1821  N   TYR A 324      65.543  59.006 125.810  1.00  0.00           N  
ATOM   1822  CA  TYR A 324      64.235  58.883 125.183  1.00  0.00           C  
ATOM   1823  C   TYR A 324      63.731  60.107 124.477  1.00  0.00           C  
ATOM   1824  O   TYR A 324      63.202  60.053 123.342  1.00  0.00           O  
ATOM   1825  CB  TYR A 324      63.206  58.352 126.225  1.00  0.00           C  
ATOM   1826  CG  TYR A 324      61.845  57.930 125.641  1.00  0.00           C  
ATOM   1827  CD1 TYR A 324      60.715  58.723 125.795  1.00  0.00           C  
ATOM   1828  CD2 TYR A 324      61.861  56.784 124.749  1.00  0.00           C  
ATOM   1829  CE1 TYR A 324      59.485  58.295 125.261  1.00  0.00           C  
ATOM   1830  CE2 TYR A 324      60.625  56.478 124.093  1.00  0.00           C  
ATOM   1831  CZ  TYR A 324      59.442  57.158 124.453  1.00  0.00           C  
ATOM   1832  OH  TYR A 324      58.306  56.628 123.936  1.00  0.00           O  
ATOM   1833  HN  TYR A 324      65.441  58.940 126.799  1.00  0.00           H  
ATOM   1834  HA  TYR A 324      64.360  58.088 124.464  1.00  0.00           H  
ATOM   1835  HB1 TYR A 324      63.016  59.028 127.086  1.00  0.00           H  
ATOM   1836  HB2 TYR A 324      63.731  57.469 126.650  1.00  0.00           H  
ATOM   1837  HD1 TYR A 324      60.800  59.582 126.444  1.00  0.00           H  
ATOM   1838  HD2 TYR A 324      62.764  56.209 124.604  1.00  0.00           H  
ATOM   1839  HE1 TYR A 324      58.608  58.894 125.463  1.00  0.00           H  
ATOM   1840  HE2 TYR A 324      60.588  55.589 123.480  1.00  0.00           H  
ATOM   1841  HH  TYR A 324      57.597  57.085 124.395  1.00  0.00           H  
ATOM   1842  N   ARG A 325      63.989  61.266 125.007  1.00  0.00           N  
ATOM   1843  CA  ARG A 325      63.762  62.565 124.394  1.00  0.00           C  
ATOM   1844  C   ARG A 325      64.985  63.497 124.420  1.00  0.00           C  
ATOM   1845  O   ARG A 325      65.662  63.708 125.437  1.00  0.00           O  
ATOM   1846  CB  ARG A 325      62.529  63.224 125.051  1.00  0.00           C  
ATOM   1847  CG  ARG A 325      61.201  62.531 124.793  1.00  0.00           C  
ATOM   1848  CD  ARG A 325      60.830  62.669 123.275  1.00  0.00           C  
ATOM   1849  NE  ARG A 325      59.724  61.750 123.014  1.00  0.00           N  
ATOM   1850  CZ  ARG A 325      59.814  60.630 122.343  1.00  0.00           C  
ATOM   1851  NH1 ARG A 325      60.945  60.061 121.881  1.00  0.00           N1+
ATOM   1852  NH2 ARG A 325      58.654  60.019 122.031  1.00  0.00           N  
ATOM   1853  HN  ARG A 325      64.376  61.350 125.922  1.00  0.00           H  
ATOM   1854  HA  ARG A 325      63.621  62.347 123.346  1.00  0.00           H  
ATOM   1855  HB1 ARG A 325      62.497  64.247 124.618  1.00  0.00           H  
ATOM   1856  HB2 ARG A 325      62.758  63.246 126.137  1.00  0.00           H  
ATOM   1857  HG1 ARG A 325      60.385  62.696 125.528  1.00  0.00           H  
ATOM   1858  HG2 ARG A 325      61.534  61.487 124.975  1.00  0.00           H  
ATOM   1859  HD1 ARG A 325      61.679  62.394 122.614  1.00  0.00           H  
ATOM   1860  HD2 ARG A 325      60.605  63.743 123.103  1.00  0.00           H  
ATOM   1861  HE  ARG A 325      58.787  62.080 123.119  1.00  0.00           H  
ATOM   1862 1HH1 ARG A 325      61.792  60.277 122.369  1.00  0.00           H  
ATOM   1863 2HH1 ARG A 325      60.946  59.095 121.621  1.00  0.00           H  
ATOM   1864 1HH2 ARG A 325      57.876  60.618 122.224  1.00  0.00           H  
ATOM   1865 2HH2 ARG A 325      58.672  59.445 121.213  1.00  0.00           H  
ATOM   1866  N   THR A 326      65.299  64.058 123.251  1.00  0.00           N  
ATOM   1867  CA  THR A 326      66.410  64.925 123.000  1.00  0.00           C  
ATOM   1868  C   THR A 326      66.067  65.709 121.802  1.00  0.00           C  
ATOM   1869  O   THR A 326      65.313  65.302 120.926  1.00  0.00           O  
ATOM   1870  CB  THR A 326      67.755  64.188 122.882  1.00  0.00           C  
ATOM   1871  CG2 THR A 326      67.747  63.205 121.643  1.00  0.00           C  
ATOM   1872  OG1 THR A 326      68.870  65.027 122.785  1.00  0.00           O  
ATOM   1873  HN  THR A 326      64.907  63.938 122.342  1.00  0.00           H  
ATOM   1874  HA  THR A 326      66.425  65.737 123.714  1.00  0.00           H  
ATOM   1875  HB  THR A 326      67.831  63.459 123.717  1.00  0.00           H  
ATOM   1876  HG1 THR A 326      69.566  64.383 122.936  1.00  0.00           H  
ATOM   1877 1HG2 THR A 326      68.777  62.841 121.443  1.00  0.00           H  
ATOM   1878 2HG2 THR A 326      67.434  63.775 120.742  1.00  0.00           H  
ATOM   1879 3HG2 THR A 326      67.075  62.340 121.829  1.00  0.00           H  
ATOM   1880  N   VAL A 327      66.520  66.921 121.744  1.00  0.00           N  
ATOM   1881  CA  VAL A 327      66.134  67.983 120.865  1.00  0.00           C  
ATOM   1882  C   VAL A 327      66.954  68.060 119.567  1.00  0.00           C  
ATOM   1883  O   VAL A 327      68.173  68.065 119.583  1.00  0.00           O  
ATOM   1884  CB  VAL A 327      66.176  69.298 121.560  1.00  0.00           C  
ATOM   1885  CG1 VAL A 327      65.858  70.509 120.610  1.00  0.00           C  
ATOM   1886  CG2 VAL A 327      65.169  69.154 122.716  1.00  0.00           C  
ATOM   1887  HN  VAL A 327      67.004  67.327 122.516  1.00  0.00           H  
ATOM   1888  HA  VAL A 327      65.101  67.794 120.614  1.00  0.00           H  
ATOM   1889  HB  VAL A 327      67.176  69.524 121.988  1.00  0.00           H  
ATOM   1890 1HG1 VAL A 327      66.049  71.427 121.205  1.00  0.00           H  
ATOM   1891 2HG1 VAL A 327      64.769  70.570 120.397  1.00  0.00           H  
ATOM   1892 3HG1 VAL A 327      66.445  70.767 119.703  1.00  0.00           H  
ATOM   1893 1HG2 VAL A 327      65.542  68.345 123.378  1.00  0.00           H  
ATOM   1894 2HG2 VAL A 327      64.202  68.807 122.291  1.00  0.00           H  
ATOM   1895 3HG2 VAL A 327      64.985  70.078 123.304  1.00  0.00           H  
ATOM   1896  N   ALA A 328      66.307  68.068 118.384  1.00  0.00           N  
ATOM   1897  CA  ALA A 328      66.924  68.084 117.119  1.00  0.00           C  
ATOM   1898  C   ALA A 328      67.745  69.358 116.814  1.00  0.00           C  
ATOM   1899  O   ALA A 328      67.348  70.503 117.179  1.00  0.00           O  
ATOM   1900  CB  ALA A 328      65.891  67.678 116.095  1.00  0.00           C  
ATOM   1901  HN  ALA A 328      65.329  67.875 118.362  1.00  0.00           H  
ATOM   1902  HA  ALA A 328      67.741  67.381 117.189  1.00  0.00           H  
ATOM   1903  HB1 ALA A 328      65.467  66.693 116.384  1.00  0.00           H  
ATOM   1904  HB2 ALA A 328      66.325  67.563 115.079  1.00  0.00           H  
ATOM   1905  HB3 ALA A 328      65.124  68.479 116.027  1.00  0.00           H  
ATOM   1906  N   GLN A 329      68.910  69.240 116.125  1.00  0.00           N  
ATOM   1907  CA  GLN A 329      69.736  70.328 115.710  1.00  0.00           C  
ATOM   1908  C   GLN A 329      69.660  70.454 114.238  1.00  0.00           C  
ATOM   1909  O   GLN A 329      70.186  69.555 113.530  1.00  0.00           O  
ATOM   1910  CB  GLN A 329      71.208  70.166 116.135  1.00  0.00           C  
ATOM   1911  CG  GLN A 329      71.537  70.252 117.714  1.00  0.00           C  
ATOM   1912  CD  GLN A 329      70.774  71.342 118.447  1.00  0.00           C  
ATOM   1913  NE2 GLN A 329      70.000  70.924 119.449  1.00  0.00           N  
ATOM   1914  OE1 GLN A 329      70.743  72.530 118.111  1.00  0.00           O  
ATOM   1915  HN  GLN A 329      69.305  68.373 115.830  1.00  0.00           H  
ATOM   1916  HA  GLN A 329      69.347  71.210 116.196  1.00  0.00           H  
ATOM   1917  HB1 GLN A 329      71.800  70.977 115.660  1.00  0.00           H  
ATOM   1918  HB2 GLN A 329      71.509  69.139 115.833  1.00  0.00           H  
ATOM   1919  HG1 GLN A 329      72.612  70.316 117.986  1.00  0.00           H  
ATOM   1920  HG2 GLN A 329      71.181  69.288 118.137  1.00  0.00           H  
ATOM   1921 1HE2 GLN A 329      69.331  71.532 119.877  1.00  0.00           H  
ATOM   1922 2HE2 GLN A 329      70.285  70.071 119.887  1.00  0.00           H  
ATOM   1923  N   GLY A 330      69.091  71.614 113.815  1.00  0.00           N  
ATOM   1924  CA  GLY A 330      69.215  72.053 112.433  1.00  0.00           C  
ATOM   1925  C   GLY A 330      68.365  71.265 111.438  1.00  0.00           C  
ATOM   1926  O   GLY A 330      67.753  70.294 111.888  1.00  0.00           O  
ATOM   1927  HN  GLY A 330      68.597  72.284 114.365  1.00  0.00           H  
ATOM   1928  HA1 GLY A 330      70.219  72.076 112.035  1.00  0.00           H  
ATOM   1929  HA2 GLY A 330      68.756  73.018 112.592  1.00  0.00           H  
ATOM   1930  N   THR A 331      68.278  71.656 110.189  1.00  0.00           N  
ATOM   1931  CA  THR A 331      67.416  71.088 109.188  1.00  0.00           C  
ATOM   1932  C   THR A 331      67.990  69.771 108.687  1.00  0.00           C  
ATOM   1933  O   THR A 331      69.181  69.559 108.777  1.00  0.00           O  
ATOM   1934  CB  THR A 331      67.223  72.177 108.098  1.00  0.00           C  
ATOM   1935  CG2 THR A 331      65.850  72.900 108.367  1.00  0.00           C  
ATOM   1936  OG1 THR A 331      68.092  73.298 108.109  1.00  0.00           O  
ATOM   1937  HN  THR A 331      68.747  72.456 109.824  1.00  0.00           H  
ATOM   1938  HA  THR A 331      66.490  70.792 109.659  1.00  0.00           H  
ATOM   1939  HB  THR A 331      67.235  71.674 107.107  1.00  0.00           H  
ATOM   1940  HG1 THR A 331      68.093  73.672 107.225  1.00  0.00           H  
ATOM   1941 1HG2 THR A 331      65.758  73.812 107.739  1.00  0.00           H  
ATOM   1942 2HG2 THR A 331      65.813  73.167 109.445  1.00  0.00           H  
ATOM   1943 3HG2 THR A 331      64.992  72.210 108.217  1.00  0.00           H  
ATOM   1944  N   LYS A 332      67.102  68.919 108.120  1.00  0.00           N  
ATOM   1945  CA  LYS A 332      67.452  67.674 107.551  1.00  0.00           C  
ATOM   1946  C   LYS A 332      68.493  67.738 106.399  1.00  0.00           C  
ATOM   1947  O   LYS A 332      68.592  68.702 105.663  1.00  0.00           O  
ATOM   1948  CB  LYS A 332      66.314  66.789 107.055  1.00  0.00           C  
ATOM   1949  CG  LYS A 332      65.403  66.307 108.272  1.00  0.00           C  
ATOM   1950  CD  LYS A 332      66.209  65.418 109.164  1.00  0.00           C  
ATOM   1951  CE  LYS A 332      65.407  64.659 110.187  1.00  0.00           C  
ATOM   1952  NZ  LYS A 332      64.566  65.603 111.048  1.00  0.00           N1+
ATOM   1953  HN  LYS A 332      66.137  69.135 108.241  1.00  0.00           H  
ATOM   1954  HA  LYS A 332      67.978  67.135 108.326  1.00  0.00           H  
ATOM   1955  HB1 LYS A 332      66.697  65.881 106.540  1.00  0.00           H  
ATOM   1956  HB2 LYS A 332      65.706  67.404 106.357  1.00  0.00           H  
ATOM   1957  HG1 LYS A 332      64.557  65.709 107.871  1.00  0.00           H  
ATOM   1958  HG2 LYS A 332      64.993  67.219 108.757  1.00  0.00           H  
ATOM   1959  HD1 LYS A 332      66.915  66.014 109.781  1.00  0.00           H  
ATOM   1960  HD2 LYS A 332      66.897  64.806 108.542  1.00  0.00           H  
ATOM   1961  HE1 LYS A 332      66.067  64.141 110.914  1.00  0.00           H  
ATOM   1962  HE2 LYS A 332      64.800  63.830 109.765  1.00  0.00           H  
ATOM   1963  HZ1 LYS A 332      64.177  65.162 111.905  1.00  0.00           H  
ATOM   1964  HZ2 LYS A 332      63.735  65.915 110.507  1.00  0.00           H  
ATOM   1965  HZ3 LYS A 332      65.190  66.384 111.336  1.00  0.00           H  
ATOM   1966  N   LYS A 333      69.328  66.732 106.342  1.00  0.00           N  
ATOM   1967  CA  LYS A 333      70.649  66.745 105.735  1.00  0.00           C  
ATOM   1968  C   LYS A 333      70.584  66.622 104.257  1.00  0.00           C  
ATOM   1969  O   LYS A 333      69.526  66.314 103.661  1.00  0.00           O  
ATOM   1970  CB  LYS A 333      71.563  65.701 106.428  1.00  0.00           C  
ATOM   1971  CG  LYS A 333      71.933  65.955 107.940  1.00  0.00           C  
ATOM   1972  CD  LYS A 333      72.811  67.191 108.028  1.00  0.00           C  
ATOM   1973  CE  LYS A 333      73.793  67.164 109.186  1.00  0.00           C  
ATOM   1974  NZ  LYS A 333      74.826  66.146 108.928  1.00  0.00           N1+
ATOM   1975  HN  LYS A 333      69.058  65.874 106.773  1.00  0.00           H  
ATOM   1976  HA  LYS A 333      70.992  67.750 105.937  1.00  0.00           H  
ATOM   1977  HB1 LYS A 333      72.545  65.691 105.907  1.00  0.00           H  
ATOM   1978  HB2 LYS A 333      71.132  64.678 106.477  1.00  0.00           H  
ATOM   1979  HG1 LYS A 333      72.466  65.044 108.283  1.00  0.00           H  
ATOM   1980  HG2 LYS A 333      71.022  66.149 108.547  1.00  0.00           H  
ATOM   1981  HD1 LYS A 333      72.119  68.041 108.205  1.00  0.00           H  
ATOM   1982  HD2 LYS A 333      73.492  67.243 107.152  1.00  0.00           H  
ATOM   1983  HE1 LYS A 333      73.154  67.043 110.087  1.00  0.00           H  
ATOM   1984  HE2 LYS A 333      74.299  68.127 109.408  1.00  0.00           H  
ATOM   1985  HZ1 LYS A 333      74.591  65.149 108.753  1.00  0.00           H  
ATOM   1986  HZ2 LYS A 333      75.427  66.018 109.767  1.00  0.00           H  
ATOM   1987  HZ3 LYS A 333      75.494  66.334 108.153  1.00  0.00           H  
ATOM   1988  N   GLU A 334      71.652  67.215 103.523  1.00  0.00           N  
ATOM   1989  CA  GLU A 334      71.690  67.333 102.099  1.00  0.00           C  
ATOM   1990  C   GLU A 334      71.443  66.041 101.299  1.00  0.00           C  
ATOM   1991  O   GLU A 334      70.621  65.928 100.353  1.00  0.00           O  
ATOM   1992  CB  GLU A 334      73.080  68.014 101.503  1.00  0.00           C  
ATOM   1993  CG  GLU A 334      73.474  69.321 102.252  1.00  0.00           C  
ATOM   1994  CD  GLU A 334      74.234  69.106 103.539  1.00  0.00           C  
ATOM   1995  OE1 GLU A 334      75.028  69.971 103.923  1.00  0.00           O  
ATOM   1996  OE2 GLU A 334      74.026  68.029 104.211  1.00  0.00           O1-
ATOM   1997  HN  GLU A 334      72.454  67.641 103.935  1.00  0.00           H  
ATOM   1998  HA  GLU A 334      70.893  68.018 101.850  1.00  0.00           H  
ATOM   1999  HB1 GLU A 334      73.022  68.264 100.423  1.00  0.00           H  
ATOM   2000  HB2 GLU A 334      73.974  67.401 101.746  1.00  0.00           H  
ATOM   2001  HG1 GLU A 334      72.526  69.883 102.386  1.00  0.00           H  
ATOM   2002  HG2 GLU A 334      74.149  69.937 101.619  1.00  0.00           H  
ATOM   2003  N   GLY A 335      72.254  64.974 101.568  1.00  0.00           N  
ATOM   2004  CA  GLY A 335      72.093  63.713 100.825  1.00  0.00           C  
ATOM   2005  C   GLY A 335      70.779  63.092 100.903  1.00  0.00           C  
ATOM   2006  O   GLY A 335      70.265  62.437  99.989  1.00  0.00           O  
ATOM   2007  HN  GLY A 335      72.746  64.980 102.434  1.00  0.00           H  
ATOM   2008  HA1 GLY A 335      72.722  62.902 101.161  1.00  0.00           H  
ATOM   2009  HA2 GLY A 335      72.321  63.951  99.795  1.00  0.00           H  
ATOM   2010  N   CYS A 336      70.104  63.228 101.992  1.00  0.00           N  
ATOM   2011  CA  CYS A 336      68.671  62.977 102.245  1.00  0.00           C  
ATOM   2012  C   CYS A 336      67.662  63.776 101.495  1.00  0.00           C  
ATOM   2013  O   CYS A 336      66.618  63.404 101.026  1.00  0.00           O  
ATOM   2014  CB  CYS A 336      68.336  63.113 103.709  1.00  0.00           C  
ATOM   2015  SG  CYS A 336      66.870  62.278 104.265  1.00  0.00           S  
ATOM   2016  HN  CYS A 336      70.672  63.714 102.652  1.00  0.00           H  
ATOM   2017  HA  CYS A 336      68.429  61.973 101.930  1.00  0.00           H  
ATOM   2018  HB1 CYS A 336      68.250  64.163 104.065  1.00  0.00           H  
ATOM   2019  HB2 CYS A 336      69.129  62.574 104.269  1.00  0.00           H  
ATOM   2020  N   THR A 337      67.959  65.123 101.384  1.00  0.00           N  
ATOM   2021  CA  THR A 337      67.198  66.214 100.810  1.00  0.00           C  
ATOM   2022  C   THR A 337      66.960  65.992  99.370  1.00  0.00           C  
ATOM   2023  O   THR A 337      65.827  66.055  98.880  1.00  0.00           O  
ATOM   2024  CB  THR A 337      67.776  67.656 101.022  1.00  0.00           C  
ATOM   2025  CG2 THR A 337      66.750  68.756 100.531  1.00  0.00           C  
ATOM   2026  OG1 THR A 337      68.011  67.928 102.410  1.00  0.00           O  
ATOM   2027  HN  THR A 337      68.748  65.519 101.846  1.00  0.00           H  
ATOM   2028  HA  THR A 337      66.170  66.172 101.141  1.00  0.00           H  
ATOM   2029  HB  THR A 337      68.724  67.771 100.457  1.00  0.00           H  
ATOM   2030  HG1 THR A 337      68.668  67.341 102.792  1.00  0.00           H  
ATOM   2031 1HG2 THR A 337      65.690  68.482 100.723  1.00  0.00           H  
ATOM   2032 2HG2 THR A 337      66.851  68.859  99.429  1.00  0.00           H  
ATOM   2033 3HG2 THR A 337      67.012  69.784 100.863  1.00  0.00           H  
ATOM   2034  N   ILE A 338      67.998  65.685  98.643  1.00  0.00           N  
ATOM   2035  CA  ILE A 338      68.000  65.475  97.221  1.00  0.00           C  
ATOM   2036  C   ILE A 338      67.115  64.318  96.776  1.00  0.00           C  
ATOM   2037  O   ILE A 338      66.518  64.360  95.694  1.00  0.00           O  
ATOM   2038  CB  ILE A 338      69.397  65.509  96.564  1.00  0.00           C  
ATOM   2039  CG1 ILE A 338      69.398  65.733  94.970  1.00  0.00           C  
ATOM   2040  CG2 ILE A 338      70.202  64.300  97.093  1.00  0.00           C  
ATOM   2041  CD  ILE A 338      70.783  65.544  94.425  1.00  0.00           C  
ATOM   2042  HN  ILE A 338      68.841  65.375  99.075  1.00  0.00           H  
ATOM   2043  HA  ILE A 338      67.577  66.328  96.711  1.00  0.00           H  
ATOM   2044  HB  ILE A 338      69.914  66.398  96.983  1.00  0.00           H  
ATOM   2045 1HG1 ILE A 338      69.072  66.772  94.748  1.00  0.00           H  
ATOM   2046 2HG1 ILE A 338      68.829  64.846  94.623  1.00  0.00           H  
ATOM   2047 1HG2 ILE A 338      71.265  64.384  96.783  1.00  0.00           H  
ATOM   2048 2HG2 ILE A 338      69.724  63.410  96.630  1.00  0.00           H  
ATOM   2049 3HG2 ILE A 338      70.092  64.083  98.177  1.00  0.00           H  
ATOM   2050  HD1 ILE A 338      70.807  65.480  93.316  1.00  0.00           H  
ATOM   2051  HD2 ILE A 338      71.254  64.572  94.684  1.00  0.00           H  
ATOM   2052  HD3 ILE A 338      71.378  66.438  94.711  1.00  0.00           H  
ATOM   2053  N   LEU A 339      66.868  63.234  97.617  1.00  0.00           N  
ATOM   2054  CA  LEU A 339      66.001  62.140  97.321  1.00  0.00           C  
ATOM   2055  C   LEU A 339      64.560  62.696  97.186  1.00  0.00           C  
ATOM   2056  O   LEU A 339      63.927  62.460  96.183  1.00  0.00           O  
ATOM   2057  CB  LEU A 339      66.071  61.077  98.526  1.00  0.00           C  
ATOM   2058  CG  LEU A 339      67.520  60.581  99.028  1.00  0.00           C  
ATOM   2059  CD1 LEU A 339      67.474  59.297  99.906  1.00  0.00           C  
ATOM   2060  CD2 LEU A 339      68.372  60.422  97.787  1.00  0.00           C  
ATOM   2061  HN  LEU A 339      67.426  63.145  98.437  1.00  0.00           H  
ATOM   2062  HA  LEU A 339      66.371  61.658  96.428  1.00  0.00           H  
ATOM   2063  HB1 LEU A 339      65.565  60.161  98.155  1.00  0.00           H  
ATOM   2064  HB2 LEU A 339      65.527  61.413  99.436  1.00  0.00           H  
ATOM   2065  HG  LEU A 339      67.985  61.349  99.683  1.00  0.00           H  
ATOM   2066 1HD1 LEU A 339      67.013  59.564 100.882  1.00  0.00           H  
ATOM   2067 2HD1 LEU A 339      68.473  58.826 100.030  1.00  0.00           H  
ATOM   2068 3HD1 LEU A 339      66.645  58.756  99.401  1.00  0.00           H  
ATOM   2069 1HD2 LEU A 339      69.380  60.059  98.082  1.00  0.00           H  
ATOM   2070 2HD2 LEU A 339      68.493  61.387  97.251  1.00  0.00           H  
ATOM   2071 3HD2 LEU A 339      67.939  59.632  97.135  1.00  0.00           H  
ATOM   2072  N   PHE A 340      64.045  63.562  98.115  1.00  0.00           N  
ATOM   2073  CA  PHE A 340      62.804  64.309  97.881  1.00  0.00           C  
ATOM   2074  C   PHE A 340      62.843  65.262  96.705  1.00  0.00           C  
ATOM   2075  O   PHE A 340      61.891  65.258  95.921  1.00  0.00           O  
ATOM   2076  CB  PHE A 340      62.452  65.086  99.198  1.00  0.00           C  
ATOM   2077  CG  PHE A 340      61.139  65.704  99.224  1.00  0.00           C  
ATOM   2078  CD1 PHE A 340      60.040  65.148  98.505  1.00  0.00           C  
ATOM   2079  CD2 PHE A 340      60.980  66.947  99.764  1.00  0.00           C  
ATOM   2080  CE1 PHE A 340      58.876  65.870  98.267  1.00  0.00           C  
ATOM   2081  CE2 PHE A 340      59.762  67.664  99.664  1.00  0.00           C  
ATOM   2082  CZ  PHE A 340      58.737  67.111  98.873  1.00  0.00           C  
ATOM   2083  HN  PHE A 340      64.664  63.927  98.807  1.00  0.00           H  
ATOM   2084  HA  PHE A 340      62.010  63.648  97.567  1.00  0.00           H  
ATOM   2085  HB1 PHE A 340      63.215  65.882  99.334  1.00  0.00           H  
ATOM   2086  HB2 PHE A 340      62.579  64.329 100.001  1.00  0.00           H  
ATOM   2087  HD1 PHE A 340      60.074  64.135  98.131  1.00  0.00           H  
ATOM   2088  HD2 PHE A 340      61.784  67.368 100.350  1.00  0.00           H  
ATOM   2089  HE1 PHE A 340      58.027  65.426  97.770  1.00  0.00           H  
ATOM   2090  HE2 PHE A 340      59.654  68.589 100.212  1.00  0.00           H  
ATOM   2091  HZ  PHE A 340      57.792  67.615  98.727  1.00  0.00           H  
ATOM   2092  N   MET A 341      63.965  65.951  96.433  1.00  0.00           N  
ATOM   2093  CA  MET A 341      63.978  66.935  95.281  1.00  0.00           C  
ATOM   2094  C   MET A 341      63.753  66.275  93.941  1.00  0.00           C  
ATOM   2095  O   MET A 341      62.905  66.735  93.147  1.00  0.00           O  
ATOM   2096  CB  MET A 341      65.274  67.816  95.276  1.00  0.00           C  
ATOM   2097  CG  MET A 341      65.289  68.769  96.443  1.00  0.00           C  
ATOM   2098  SD  MET A 341      63.967  70.004  96.523  1.00  0.00           S  
ATOM   2099  CE  MET A 341      63.056  69.183  97.826  1.00  0.00           C  
ATOM   2100  HN  MET A 341      64.649  66.061  97.150  1.00  0.00           H  
ATOM   2101  HA  MET A 341      63.110  67.569  95.387  1.00  0.00           H  
ATOM   2102  HB1 MET A 341      65.330  68.437  94.356  1.00  0.00           H  
ATOM   2103  HB2 MET A 341      66.223  67.243  95.195  1.00  0.00           H  
ATOM   2104  HG1 MET A 341      66.241  69.333  96.551  1.00  0.00           H  
ATOM   2105  HG2 MET A 341      65.189  68.083  97.310  1.00  0.00           H  
ATOM   2106  HE1 MET A 341      62.831  68.140  97.516  1.00  0.00           H  
ATOM   2107  HE2 MET A 341      62.130  69.787  97.943  1.00  0.00           H  
ATOM   2108  HE3 MET A 341      63.535  69.285  98.823  1.00  0.00           H  
ATOM   2109  N   VAL A 342      64.438  65.143  93.720  1.00  0.00           N  
ATOM   2110  CA  VAL A 342      64.251  64.259  92.529  1.00  0.00           C  
ATOM   2111  C   VAL A 342      62.880  63.724  92.495  1.00  0.00           C  
ATOM   2112  O   VAL A 342      62.262  63.725  91.440  1.00  0.00           O  
ATOM   2113  CB  VAL A 342      65.296  63.151  92.530  1.00  0.00           C  
ATOM   2114  CG1 VAL A 342      64.952  62.139  91.457  1.00  0.00           C  
ATOM   2115  CG2 VAL A 342      66.701  63.761  92.292  1.00  0.00           C  
ATOM   2116  HN  VAL A 342      65.162  64.881  94.353  1.00  0.00           H  
ATOM   2117  HA  VAL A 342      64.443  64.849  91.645  1.00  0.00           H  
ATOM   2118  HB  VAL A 342      65.328  62.686  93.538  1.00  0.00           H  
ATOM   2119 1HG1 VAL A 342      64.113  61.463  91.724  1.00  0.00           H  
ATOM   2120 2HG1 VAL A 342      65.886  61.552  91.326  1.00  0.00           H  
ATOM   2121 3HG1 VAL A 342      64.917  62.792  90.558  1.00  0.00           H  
ATOM   2122 1HG2 VAL A 342      67.413  62.970  91.973  1.00  0.00           H  
ATOM   2123 2HG2 VAL A 342      67.115  64.263  93.192  1.00  0.00           H  
ATOM   2124 3HG2 VAL A 342      66.658  64.603  91.567  1.00  0.00           H  
ATOM   2125  N   LEU A 343      62.358  63.196  93.614  1.00  0.00           N  
ATOM   2126  CA  LEU A 343      61.006  62.652  93.654  1.00  0.00           C  
ATOM   2127  C   LEU A 343      59.848  63.664  93.366  1.00  0.00           C  
ATOM   2128  O   LEU A 343      58.882  63.404  92.654  1.00  0.00           O  
ATOM   2129  CB  LEU A 343      60.808  61.850  94.990  1.00  0.00           C  
ATOM   2130  CG  LEU A 343      59.400  61.258  95.191  1.00  0.00           C  
ATOM   2131  CD1 LEU A 343      59.200  60.146  94.126  1.00  0.00           C  
ATOM   2132  CD2 LEU A 343      59.224  60.650  96.615  1.00  0.00           C  
ATOM   2133  HN  LEU A 343      62.923  63.282  94.432  1.00  0.00           H  
ATOM   2134  HA  LEU A 343      60.974  61.917  92.863  1.00  0.00           H  
ATOM   2135  HB1 LEU A 343      60.850  62.654  95.756  1.00  0.00           H  
ATOM   2136  HB2 LEU A 343      61.542  61.052  95.229  1.00  0.00           H  
ATOM   2137  HG  LEU A 343      58.600  62.014  95.036  1.00  0.00           H  
ATOM   2138 1HD1 LEU A 343      58.243  59.606  94.293  1.00  0.00           H  
ATOM   2139 2HD1 LEU A 343      59.975  59.351  94.178  1.00  0.00           H  
ATOM   2140 3HD1 LEU A 343      59.209  60.618  93.121  1.00  0.00           H  
ATOM   2141 1HD2 LEU A 343      59.892  59.776  96.765  1.00  0.00           H  
ATOM   2142 2HD2 LEU A 343      58.132  60.474  96.720  1.00  0.00           H  
ATOM   2143 3HD2 LEU A 343      59.599  61.438  97.302  1.00  0.00           H  
ATOM   2144  N   TYR A 344      60.034  64.909  93.894  1.00  0.00           N  
ATOM   2145  CA  TYR A 344      59.198  66.072  93.654  1.00  0.00           C  
ATOM   2146  C   TYR A 344      59.386  66.516  92.144  1.00  0.00           C  
ATOM   2147  O   TYR A 344      58.326  66.711  91.519  1.00  0.00           O  
ATOM   2148  CB  TYR A 344      59.521  67.157  94.689  1.00  0.00           C  
ATOM   2149  CG  TYR A 344      58.604  68.303  94.571  1.00  0.00           C  
ATOM   2150  CD1 TYR A 344      58.899  69.456  93.819  1.00  0.00           C  
ATOM   2151  CD2 TYR A 344      57.289  68.186  95.073  1.00  0.00           C  
ATOM   2152  CE1 TYR A 344      58.019  70.495  93.745  1.00  0.00           C  
ATOM   2153  CE2 TYR A 344      56.409  69.323  95.102  1.00  0.00           C  
ATOM   2154  CZ  TYR A 344      56.830  70.481  94.433  1.00  0.00           C  
ATOM   2155  OH  TYR A 344      55.929  71.519  94.416  1.00  0.00           O  
ATOM   2156  HN  TYR A 344      60.863  65.095  94.417  1.00  0.00           H  
ATOM   2157  HA  TYR A 344      58.193  65.696  93.779  1.00  0.00           H  
ATOM   2158  HB1 TYR A 344      60.583  67.475  94.614  1.00  0.00           H  
ATOM   2159  HB2 TYR A 344      59.326  66.774  95.713  1.00  0.00           H  
ATOM   2160  HD1 TYR A 344      59.773  69.432  93.185  1.00  0.00           H  
ATOM   2161  HD2 TYR A 344      56.987  67.271  95.563  1.00  0.00           H  
ATOM   2162  HE1 TYR A 344      58.312  71.439  93.309  1.00  0.00           H  
ATOM   2163  HE2 TYR A 344      55.443  69.327  95.583  1.00  0.00           H  
ATOM   2164  HH  TYR A 344      55.107  71.135  94.730  1.00  0.00           H  
ATOM   2165  N   PHE A 345      60.623  66.526  91.571  1.00  0.00           N  
ATOM   2166  CA  PHE A 345      60.906  66.794  90.183  1.00  0.00           C  
ATOM   2167  C   PHE A 345      60.243  65.765  89.248  1.00  0.00           C  
ATOM   2168  O   PHE A 345      59.640  66.081  88.270  1.00  0.00           O  
ATOM   2169  CB  PHE A 345      62.458  67.161  89.945  1.00  0.00           C  
ATOM   2170  CG  PHE A 345      62.845  67.582  88.611  1.00  0.00           C  
ATOM   2171  CD1 PHE A 345      63.037  66.589  87.689  1.00  0.00           C  
ATOM   2172  CD2 PHE A 345      63.055  68.950  88.340  1.00  0.00           C  
ATOM   2173  CE1 PHE A 345      63.179  66.958  86.321  1.00  0.00           C  
ATOM   2174  CE2 PHE A 345      63.388  69.276  87.015  1.00  0.00           C  
ATOM   2175  CZ  PHE A 345      63.410  68.319  85.959  1.00  0.00           C  
ATOM   2176  HN  PHE A 345      61.437  66.345  92.118  1.00  0.00           H  
ATOM   2177  HA  PHE A 345      60.302  67.675  90.025  1.00  0.00           H  
ATOM   2178  HB1 PHE A 345      62.995  66.240  90.258  1.00  0.00           H  
ATOM   2179  HB2 PHE A 345      62.711  67.898  90.737  1.00  0.00           H  
ATOM   2180  HD1 PHE A 345      62.930  65.546  87.945  1.00  0.00           H  
ATOM   2181  HD2 PHE A 345      62.898  69.628  89.165  1.00  0.00           H  
ATOM   2182  HE1 PHE A 345      63.362  66.251  85.524  1.00  0.00           H  
ATOM   2183  HE2 PHE A 345      63.636  70.308  86.813  1.00  0.00           H  
ATOM   2184  HZ  PHE A 345      63.858  68.495  84.993  1.00  0.00           H  
ATOM   2185  N   PHE A 346      60.317  64.497  89.619  1.00  0.00           N  
ATOM   2186  CA  PHE A 346      59.655  63.430  88.868  1.00  0.00           C  
ATOM   2187  C   PHE A 346      58.122  63.483  88.842  1.00  0.00           C  
ATOM   2188  O   PHE A 346      57.563  63.236  87.818  1.00  0.00           O  
ATOM   2189  CB  PHE A 346      60.204  62.014  89.294  1.00  0.00           C  
ATOM   2190  CG  PHE A 346      59.659  60.800  88.632  1.00  0.00           C  
ATOM   2191  CD1 PHE A 346      60.132  60.537  87.379  1.00  0.00           C  
ATOM   2192  CD2 PHE A 346      58.759  59.883  89.232  1.00  0.00           C  
ATOM   2193  CE1 PHE A 346      59.805  59.386  86.663  1.00  0.00           C  
ATOM   2194  CE2 PHE A 346      58.425  58.678  88.499  1.00  0.00           C  
ATOM   2195  CZ  PHE A 346      58.896  58.456  87.251  1.00  0.00           C  
ATOM   2196  HN  PHE A 346      61.015  64.210  90.271  1.00  0.00           H  
ATOM   2197  HA  PHE A 346      60.105  63.522  87.891  1.00  0.00           H  
ATOM   2198  HB1 PHE A 346      59.956  61.930  90.373  1.00  0.00           H  
ATOM   2199  HB2 PHE A 346      61.308  62.063  89.173  1.00  0.00           H  
ATOM   2200  HD1 PHE A 346      60.813  61.306  87.047  1.00  0.00           H  
ATOM   2201  HD2 PHE A 346      58.463  60.071  90.253  1.00  0.00           H  
ATOM   2202  HE1 PHE A 346      60.302  59.338  85.706  1.00  0.00           H  
ATOM   2203  HE2 PHE A 346      57.825  57.923  88.985  1.00  0.00           H  
ATOM   2204  HZ  PHE A 346      58.663  57.574  86.674  1.00  0.00           H  
ATOM   2205  N   GLY A 347      57.458  63.663  90.029  1.00  0.00           N  
ATOM   2206  CA  GLY A 347      56.016  64.010  90.123  1.00  0.00           C  
ATOM   2207  C   GLY A 347      55.636  65.135  89.132  1.00  0.00           C  
ATOM   2208  O   GLY A 347      54.694  65.018  88.288  1.00  0.00           O  
ATOM   2209  HN  GLY A 347      57.939  63.629  90.902  1.00  0.00           H  
ATOM   2210  HA1 GLY A 347      55.806  64.315  91.137  1.00  0.00           H  
ATOM   2211  HA2 GLY A 347      55.559  63.058  89.900  1.00  0.00           H  
ATOM   2212  N   MET A 348      56.379  66.272  89.142  1.00  0.00           N  
ATOM   2213  CA  MET A 348      56.055  67.290  88.138  1.00  0.00           C  
ATOM   2214  C   MET A 348      56.356  67.066  86.665  1.00  0.00           C  
ATOM   2215  O   MET A 348      55.460  67.238  85.833  1.00  0.00           O  
ATOM   2216  CB  MET A 348      56.654  68.631  88.723  1.00  0.00           C  
ATOM   2217  CG  MET A 348      55.902  69.269  89.965  1.00  0.00           C  
ATOM   2218  SD  MET A 348      54.090  69.603  89.712  1.00  0.00           S  
ATOM   2219  CE  MET A 348      53.978  70.286  91.402  1.00  0.00           C  
ATOM   2220  HN  MET A 348      57.104  66.452  89.803  1.00  0.00           H  
ATOM   2221  HA  MET A 348      55.011  67.568  88.104  1.00  0.00           H  
ATOM   2222  HB1 MET A 348      56.720  69.514  88.051  1.00  0.00           H  
ATOM   2223  HB2 MET A 348      57.718  68.419  88.958  1.00  0.00           H  
ATOM   2224  HG1 MET A 348      56.441  70.218  90.171  1.00  0.00           H  
ATOM   2225  HG2 MET A 348      56.044  68.640  90.870  1.00  0.00           H  
ATOM   2226  HE1 MET A 348      54.406  71.296  91.581  1.00  0.00           H  
ATOM   2227  HE2 MET A 348      54.479  69.568  92.085  1.00  0.00           H  
ATOM   2228  HE3 MET A 348      52.916  70.330  91.723  1.00  0.00           H  
ATOM   2229  N   ALA A 349      57.551  66.601  86.283  1.00  0.00           N  
ATOM   2230  CA  ALA A 349      57.899  66.226  84.928  1.00  0.00           C  
ATOM   2231  C   ALA A 349      57.158  65.018  84.370  1.00  0.00           C  
ATOM   2232  O   ALA A 349      56.963  64.897  83.115  1.00  0.00           O  
ATOM   2233  CB  ALA A 349      59.435  66.020  84.865  1.00  0.00           C  
ATOM   2234  HN  ALA A 349      58.317  66.468  86.906  1.00  0.00           H  
ATOM   2235  HA  ALA A 349      57.713  67.066  84.276  1.00  0.00           H  
ATOM   2236  HB1 ALA A 349      59.733  65.830  83.812  1.00  0.00           H  
ATOM   2237  HB2 ALA A 349      59.627  65.159  85.541  1.00  0.00           H  
ATOM   2238  HB3 ALA A 349      60.024  66.860  85.293  1.00  0.00           H  
ATOM   2239  N   SER A 350      56.668  64.101  85.209  1.00  0.00           N  
ATOM   2240  CA  SER A 350      55.970  62.926  84.632  1.00  0.00           C  
ATOM   2241  C   SER A 350      54.664  63.388  84.136  1.00  0.00           C  
ATOM   2242  O   SER A 350      54.244  63.031  83.017  1.00  0.00           O  
ATOM   2243  CB  SER A 350      55.941  61.699  85.571  1.00  0.00           C  
ATOM   2244  OG  SER A 350      55.280  62.044  86.772  1.00  0.00           O  
ATOM   2245  HN  SER A 350      56.916  64.125  86.174  1.00  0.00           H  
ATOM   2246  HA  SER A 350      56.501  62.513  83.787  1.00  0.00           H  
ATOM   2247  HB1 SER A 350      56.952  61.401  85.920  1.00  0.00           H  
ATOM   2248  HB2 SER A 350      55.440  60.825  85.101  1.00  0.00           H  
ATOM   2249  HG1 SER A 350      55.900  62.116  87.501  1.00  0.00           H  
ATOM   2250  N   SER A 351      54.048  64.445  84.771  1.00  0.00           N  
ATOM   2251  CA  SER A 351      52.916  65.185  84.262  1.00  0.00           C  
ATOM   2252  C   SER A 351      53.237  66.072  83.111  1.00  0.00           C  
ATOM   2253  O   SER A 351      52.458  66.108  82.142  1.00  0.00           O  
ATOM   2254  CB  SER A 351      52.362  66.090  85.412  1.00  0.00           C  
ATOM   2255  OG  SER A 351      50.982  66.412  85.232  1.00  0.00           O  
ATOM   2256  HN  SER A 351      54.499  64.712  85.620  1.00  0.00           H  
ATOM   2257  HA  SER A 351      52.273  64.390  83.915  1.00  0.00           H  
ATOM   2258  HB1 SER A 351      52.934  67.022  85.608  1.00  0.00           H  
ATOM   2259  HB2 SER A 351      52.470  65.545  86.373  1.00  0.00           H  
ATOM   2260  HG1 SER A 351      50.549  65.569  85.077  1.00  0.00           H  
ATOM   2261  N   ILE A 352      54.288  66.859  83.107  1.00  0.00           N  
ATOM   2262  CA  ILE A 352      54.682  67.756  82.014  1.00  0.00           C  
ATOM   2263  C   ILE A 352      54.925  67.066  80.710  1.00  0.00           C  
ATOM   2264  O   ILE A 352      54.415  67.540  79.666  1.00  0.00           O  
ATOM   2265  CB  ILE A 352      55.851  68.714  82.377  1.00  0.00           C  
ATOM   2266  CG1 ILE A 352      55.172  70.120  82.630  1.00  0.00           C  
ATOM   2267  CG2 ILE A 352      57.048  68.702  81.341  1.00  0.00           C  
ATOM   2268  CD  ILE A 352      54.422  70.340  83.980  1.00  0.00           C  
ATOM   2269  HN  ILE A 352      54.878  66.799  83.908  1.00  0.00           H  
ATOM   2270  HA  ILE A 352      53.862  68.447  81.888  1.00  0.00           H  
ATOM   2271  HB  ILE A 352      56.200  68.250  83.324  1.00  0.00           H  
ATOM   2272 1HG1 ILE A 352      54.423  70.266  81.822  1.00  0.00           H  
ATOM   2273 2HG1 ILE A 352      56.014  70.843  82.676  1.00  0.00           H  
ATOM   2274 1HG2 ILE A 352      57.536  67.716  81.186  1.00  0.00           H  
ATOM   2275 2HG2 ILE A 352      57.893  69.349  81.661  1.00  0.00           H  
ATOM   2276 3HG2 ILE A 352      56.553  69.101  80.429  1.00  0.00           H  
ATOM   2277  HD1 ILE A 352      54.090  71.399  84.035  1.00  0.00           H  
ATOM   2278  HD2 ILE A 352      55.130  70.332  84.836  1.00  0.00           H  
ATOM   2279  HD3 ILE A 352      53.723  69.509  84.215  1.00  0.00           H  
ATOM   2280  N   TRP A 353      55.535  65.856  80.758  1.00  0.00           N  
ATOM   2281  CA  TRP A 353      55.739  65.008  79.614  1.00  0.00           C  
ATOM   2282  C   TRP A 353      54.400  64.491  79.011  1.00  0.00           C  
ATOM   2283  O   TRP A 353      54.163  64.441  77.784  1.00  0.00           O  
ATOM   2284  CB  TRP A 353      56.956  64.092  79.743  1.00  0.00           C  
ATOM   2285  CG  TRP A 353      58.241  64.930  79.676  1.00  0.00           C  
ATOM   2286  CD1 TRP A 353      59.119  64.972  80.738  1.00  0.00           C  
ATOM   2287  CD2 TRP A 353      58.642  65.964  78.739  1.00  0.00           C  
ATOM   2288  CE2 TRP A 353      59.791  66.552  79.270  1.00  0.00           C  
ATOM   2289  CE3 TRP A 353      58.157  66.368  77.488  1.00  0.00           C  
ATOM   2290  NE1 TRP A 353      60.019  65.955  80.475  1.00  0.00           N  
ATOM   2291  CZ2 TRP A 353      60.400  67.621  78.635  1.00  0.00           C  
ATOM   2292  CZ3 TRP A 353      58.797  67.357  76.852  1.00  0.00           C  
ATOM   2293  CH2 TRP A 353      59.912  67.980  77.452  1.00  0.00           C  
ATOM   2294  HN  TRP A 353      55.797  65.495  81.650  1.00  0.00           H  
ATOM   2295  HA  TRP A 353      56.115  65.698  78.873  1.00  0.00           H  
ATOM   2296  HB1 TRP A 353      56.974  63.247  79.021  1.00  0.00           H  
ATOM   2297  HB2 TRP A 353      56.907  63.617  80.746  1.00  0.00           H  
ATOM   2298  HD1 TRP A 353      59.008  64.416  81.657  1.00  0.00           H  
ATOM   2299  HE1 TRP A 353      60.786  66.197  81.027  1.00  0.00           H  
ATOM   2300  HE3 TRP A 353      57.344  65.856  76.996  1.00  0.00           H  
ATOM   2301  HZ2 TRP A 353      61.300  68.087  79.010  1.00  0.00           H  
ATOM   2302  HZ3 TRP A 353      58.420  67.708  75.902  1.00  0.00           H  
ATOM   2303  HH2 TRP A 353      60.388  68.761  76.876  1.00  0.00           H  
ATOM   2304  N   TRP A 354      53.492  64.021  79.878  1.00  0.00           N  
ATOM   2305  CA  TRP A 354      52.209  63.638  79.450  1.00  0.00           C  
ATOM   2306  C   TRP A 354      51.334  64.775  78.891  1.00  0.00           C  
ATOM   2307  O   TRP A 354      50.710  64.661  77.823  1.00  0.00           O  
ATOM   2308  CB  TRP A 354      51.485  62.880  80.577  1.00  0.00           C  
ATOM   2309  CG  TRP A 354      50.136  62.155  80.188  1.00  0.00           C  
ATOM   2310  CD1 TRP A 354      49.994  60.965  79.484  1.00  0.00           C  
ATOM   2311  CD2 TRP A 354      48.860  62.564  80.685  1.00  0.00           C  
ATOM   2312  CE2 TRP A 354      47.946  61.544  80.329  1.00  0.00           C  
ATOM   2313  CE3 TRP A 354      48.451  63.591  81.411  1.00  0.00           C  
ATOM   2314  NE1 TRP A 354      48.656  60.584  79.590  1.00  0.00           N  
ATOM   2315  CZ2 TRP A 354      46.638  61.645  80.684  1.00  0.00           C  
ATOM   2316  CZ3 TRP A 354      47.054  63.668  81.823  1.00  0.00           C  
ATOM   2317  CH2 TRP A 354      46.216  62.708  81.408  1.00  0.00           C  
ATOM   2318  HN  TRP A 354      53.611  63.954  80.866  1.00  0.00           H  
ATOM   2319  HA  TRP A 354      52.287  62.900  78.666  1.00  0.00           H  
ATOM   2320  HB1 TRP A 354      51.360  63.541  81.461  1.00  0.00           H  
ATOM   2321  HB2 TRP A 354      52.135  62.049  80.924  1.00  0.00           H  
ATOM   2322  HD1 TRP A 354      50.823  60.316  79.245  1.00  0.00           H  
ATOM   2323  HE1 TRP A 354      48.296  59.773  79.182  1.00  0.00           H  
ATOM   2324  HE3 TRP A 354      49.109  64.392  81.713  1.00  0.00           H  
ATOM   2325  HZ2 TRP A 354      45.901  60.883  80.473  1.00  0.00           H  
ATOM   2326  HZ3 TRP A 354      46.814  64.490  82.483  1.00  0.00           H  
ATOM   2327  HH2 TRP A 354      45.180  62.782  81.705  1.00  0.00           H  
ATOM   2328  N   VAL A 355      51.384  65.999  79.487  1.00  0.00           N  
ATOM   2329  CA  VAL A 355      50.701  67.156  78.922  1.00  0.00           C  
ATOM   2330  C   VAL A 355      51.290  67.577  77.560  1.00  0.00           C  
ATOM   2331  O   VAL A 355      50.570  67.816  76.589  1.00  0.00           O  
ATOM   2332  CB  VAL A 355      50.707  68.229  79.962  1.00  0.00           C  
ATOM   2333  CG1 VAL A 355      50.334  69.573  79.449  1.00  0.00           C  
ATOM   2334  CG2 VAL A 355      49.675  67.772  81.037  1.00  0.00           C  
ATOM   2335  HN  VAL A 355      51.881  66.113  80.344  1.00  0.00           H  
ATOM   2336  HA  VAL A 355      49.674  66.880  78.734  1.00  0.00           H  
ATOM   2337  HB  VAL A 355      51.692  68.277  80.473  1.00  0.00           H  
ATOM   2338 1HG1 VAL A 355      50.182  70.349  80.229  1.00  0.00           H  
ATOM   2339 2HG1 VAL A 355      49.428  69.590  78.807  1.00  0.00           H  
ATOM   2340 3HG1 VAL A 355      51.167  70.018  78.864  1.00  0.00           H  
ATOM   2341 1HG2 VAL A 355      49.962  66.752  81.371  1.00  0.00           H  
ATOM   2342 2HG2 VAL A 355      48.668  67.819  80.570  1.00  0.00           H  
ATOM   2343 3HG2 VAL A 355      49.741  68.416  81.941  1.00  0.00           H  
ATOM   2344  N   ILE A 356      52.588  67.727  77.347  1.00  0.00           N  
ATOM   2345  CA  ILE A 356      53.217  67.974  76.043  1.00  0.00           C  
ATOM   2346  C   ILE A 356      52.963  66.842  74.992  1.00  0.00           C  
ATOM   2347  O   ILE A 356      52.655  67.201  73.872  1.00  0.00           O  
ATOM   2348  CB  ILE A 356      54.742  68.067  76.076  1.00  0.00           C  
ATOM   2349  CG1 ILE A 356      55.250  69.281  76.833  1.00  0.00           C  
ATOM   2350  CG2 ILE A 356      55.482  68.022  74.679  1.00  0.00           C  
ATOM   2351  CD  ILE A 356      55.478  70.534  76.029  1.00  0.00           C  
ATOM   2352  HN  ILE A 356      53.212  67.462  78.077  1.00  0.00           H  
ATOM   2353  HA  ILE A 356      52.823  68.930  75.734  1.00  0.00           H  
ATOM   2354  HB  ILE A 356      55.211  67.230  76.635  1.00  0.00           H  
ATOM   2355 1HG1 ILE A 356      56.191  68.902  77.287  1.00  0.00           H  
ATOM   2356 2HG1 ILE A 356      54.545  69.400  77.684  1.00  0.00           H  
ATOM   2357 1HG2 ILE A 356      55.079  68.882  74.103  1.00  0.00           H  
ATOM   2358 2HG2 ILE A 356      55.264  67.116  74.075  1.00  0.00           H  
ATOM   2359 3HG2 ILE A 356      56.577  68.198  74.742  1.00  0.00           H  
ATOM   2360  HD1 ILE A 356      55.520  71.408  76.715  1.00  0.00           H  
ATOM   2361  HD2 ILE A 356      54.491  70.652  75.531  1.00  0.00           H  
ATOM   2362  HD3 ILE A 356      56.256  70.478  75.237  1.00  0.00           H  
ATOM   2363  N   LEU A 357      53.029  65.517  75.354  1.00  0.00           N  
ATOM   2364  CA  LEU A 357      52.571  64.534  74.311  1.00  0.00           C  
ATOM   2365  C   LEU A 357      51.046  64.672  73.982  1.00  0.00           C  
ATOM   2366  O   LEU A 357      50.640  64.559  72.884  1.00  0.00           O  
ATOM   2367  CB  LEU A 357      52.787  63.165  75.028  1.00  0.00           C  
ATOM   2368  CG  LEU A 357      52.345  61.876  74.307  1.00  0.00           C  
ATOM   2369  CD1 LEU A 357      53.380  60.807  74.607  1.00  0.00           C  
ATOM   2370  CD2 LEU A 357      50.934  61.405  74.822  1.00  0.00           C  
ATOM   2371  HN  LEU A 357      53.348  65.271  76.267  1.00  0.00           H  
ATOM   2372  HA  LEU A 357      53.139  64.575  73.393  1.00  0.00           H  
ATOM   2373  HB1 LEU A 357      52.182  63.120  75.959  1.00  0.00           H  
ATOM   2374  HB2 LEU A 357      53.847  63.119  75.356  1.00  0.00           H  
ATOM   2375  HG  LEU A 357      52.232  62.052  73.215  1.00  0.00           H  
ATOM   2376 1HD1 LEU A 357      53.324  59.940  73.913  1.00  0.00           H  
ATOM   2377 2HD1 LEU A 357      53.088  60.371  75.586  1.00  0.00           H  
ATOM   2378 3HD1 LEU A 357      54.432  61.154  74.533  1.00  0.00           H  
ATOM   2379 1HD2 LEU A 357      50.192  62.206  74.617  1.00  0.00           H  
ATOM   2380 2HD2 LEU A 357      50.955  61.058  75.878  1.00  0.00           H  
ATOM   2381 3HD2 LEU A 357      50.533  60.570  74.210  1.00  0.00           H  
ATOM   2382  N   SER A 358      50.117  64.945  75.004  1.00  0.00           N  
ATOM   2383  CA  SER A 358      48.715  65.149  74.642  1.00  0.00           C  
ATOM   2384  C   SER A 358      48.413  66.297  73.672  1.00  0.00           C  
ATOM   2385  O   SER A 358      47.609  66.086  72.795  1.00  0.00           O  
ATOM   2386  CB  SER A 358      47.720  65.188  75.824  1.00  0.00           C  
ATOM   2387  OG  SER A 358      48.189  66.215  76.708  1.00  0.00           O  
ATOM   2388  HN  SER A 358      50.347  64.818  75.965  1.00  0.00           H  
ATOM   2389  HA  SER A 358      48.339  64.271  74.139  1.00  0.00           H  
ATOM   2390  HB1 SER A 358      47.687  64.249  76.416  1.00  0.00           H  
ATOM   2391  HB2 SER A 358      46.696  65.335  75.420  1.00  0.00           H  
ATOM   2392  HG1 SER A 358      49.145  66.250  76.620  1.00  0.00           H  
ATOM   2393  N   LEU A 359      49.046  67.490  73.887  1.00  0.00           N  
ATOM   2394  CA  LEU A 359      49.161  68.721  73.078  1.00  0.00           C  
ATOM   2395  C   LEU A 359      49.607  68.425  71.613  1.00  0.00           C  
ATOM   2396  O   LEU A 359      48.965  68.691  70.597  1.00  0.00           O  
ATOM   2397  CB  LEU A 359      50.186  69.634  73.812  1.00  0.00           C  
ATOM   2398  CG  LEU A 359      50.694  70.861  73.030  1.00  0.00           C  
ATOM   2399  CD1 LEU A 359      49.514  71.812  72.659  1.00  0.00           C  
ATOM   2400  CD2 LEU A 359      51.830  71.509  73.883  1.00  0.00           C  
ATOM   2401  HN  LEU A 359      49.650  67.521  74.679  1.00  0.00           H  
ATOM   2402  HA  LEU A 359      48.160  69.127  73.063  1.00  0.00           H  
ATOM   2403  HB1 LEU A 359      51.047  68.992  74.096  1.00  0.00           H  
ATOM   2404  HB2 LEU A 359      49.600  69.911  74.713  1.00  0.00           H  
ATOM   2405  HG  LEU A 359      51.124  70.619  72.035  1.00  0.00           H  
ATOM   2406 1HD1 LEU A 359      49.058  72.184  73.602  1.00  0.00           H  
ATOM   2407 2HD1 LEU A 359      48.685  71.315  72.111  1.00  0.00           H  
ATOM   2408 3HD1 LEU A 359      49.974  72.756  72.298  1.00  0.00           H  
ATOM   2409 1HD2 LEU A 359      52.768  70.921  73.795  1.00  0.00           H  
ATOM   2410 2HD2 LEU A 359      51.414  71.549  74.912  1.00  0.00           H  
ATOM   2411 3HD2 LEU A 359      52.138  72.506  73.500  1.00  0.00           H  
ATOM   2412  N   THR A 360      50.831  67.803  71.482  1.00  0.00           N  
ATOM   2413  CA  THR A 360      51.493  67.572  70.244  1.00  0.00           C  
ATOM   2414  C   THR A 360      50.693  66.532  69.459  1.00  0.00           C  
ATOM   2415  O   THR A 360      50.552  66.708  68.245  1.00  0.00           O  
ATOM   2416  CB  THR A 360      52.928  67.270  70.272  1.00  0.00           C  
ATOM   2417  CG2 THR A 360      53.836  68.338  70.929  1.00  0.00           C  
ATOM   2418  OG1 THR A 360      53.177  66.114  71.125  1.00  0.00           O  
ATOM   2419  HN  THR A 360      51.444  67.789  72.267  1.00  0.00           H  
ATOM   2420  HA  THR A 360      51.421  68.462  69.636  1.00  0.00           H  
ATOM   2421  HB  THR A 360      53.367  67.152  69.258  1.00  0.00           H  
ATOM   2422  HG1 THR A 360      52.684  66.296  71.929  1.00  0.00           H  
ATOM   2423 1HG2 THR A 360      53.865  69.287  70.353  1.00  0.00           H  
ATOM   2424 2HG2 THR A 360      54.846  67.875  70.967  1.00  0.00           H  
ATOM   2425 3HG2 THR A 360      53.614  68.633  71.976  1.00  0.00           H  
ATOM   2426  N   TRP A 361      50.008  65.560  70.094  1.00  0.00           N  
ATOM   2427  CA  TRP A 361      49.159  64.651  69.321  1.00  0.00           C  
ATOM   2428  C   TRP A 361      47.858  65.306  68.921  1.00  0.00           C  
ATOM   2429  O   TRP A 361      47.309  65.229  67.811  1.00  0.00           O  
ATOM   2430  CB  TRP A 361      48.909  63.374  70.215  1.00  0.00           C  
ATOM   2431  CG  TRP A 361      50.044  62.392  70.334  1.00  0.00           C  
ATOM   2432  CD1 TRP A 361      51.342  62.616  70.013  1.00  0.00           C  
ATOM   2433  CD2 TRP A 361      49.984  61.082  70.947  1.00  0.00           C  
ATOM   2434  CE2 TRP A 361      51.329  60.591  70.999  1.00  0.00           C  
ATOM   2435  CE3 TRP A 361      48.936  60.343  71.553  1.00  0.00           C  
ATOM   2436  NE1 TRP A 361      52.130  61.549  70.400  1.00  0.00           N  
ATOM   2437  CZ2 TRP A 361      51.633  59.410  71.600  1.00  0.00           C  
ATOM   2438  CZ3 TRP A 361      49.274  59.168  72.081  1.00  0.00           C  
ATOM   2439  CH2 TRP A 361      50.575  58.709  72.126  1.00  0.00           C  
ATOM   2440  HN  TRP A 361      50.167  65.285  71.039  1.00  0.00           H  
ATOM   2441  HA  TRP A 361      49.723  64.366  68.446  1.00  0.00           H  
ATOM   2442  HB1 TRP A 361      48.072  62.740  69.856  1.00  0.00           H  
ATOM   2443  HB2 TRP A 361      48.643  63.700  71.244  1.00  0.00           H  
ATOM   2444  HD1 TRP A 361      51.715  63.467  69.461  1.00  0.00           H  
ATOM   2445  HE1 TRP A 361      53.085  61.384  70.289  1.00  0.00           H  
ATOM   2446  HE3 TRP A 361      47.934  60.741  71.624  1.00  0.00           H  
ATOM   2447  HZ2 TRP A 361      52.641  59.028  71.562  1.00  0.00           H  
ATOM   2448  HZ3 TRP A 361      48.500  58.531  72.484  1.00  0.00           H  
ATOM   2449  HH2 TRP A 361      50.793  57.794  72.658  1.00  0.00           H  
ATOM   2450  N   PHE A 362      47.297  66.208  69.871  1.00  0.00           N  
ATOM   2451  CA  PHE A 362      46.086  67.059  69.651  1.00  0.00           C  
ATOM   2452  C   PHE A 362      46.242  67.916  68.365  1.00  0.00           C  
ATOM   2453  O   PHE A 362      45.449  67.841  67.448  1.00  0.00           O  
ATOM   2454  CB  PHE A 362      45.809  67.834  70.948  1.00  0.00           C  
ATOM   2455  CG  PHE A 362      44.828  68.951  70.802  1.00  0.00           C  
ATOM   2456  CD1 PHE A 362      45.118  70.133  71.481  1.00  0.00           C  
ATOM   2457  CD2 PHE A 362      43.612  68.912  70.036  1.00  0.00           C  
ATOM   2458  CE1 PHE A 362      44.148  71.149  71.476  1.00  0.00           C  
ATOM   2459  CE2 PHE A 362      42.676  69.916  70.049  1.00  0.00           C  
ATOM   2460  CZ  PHE A 362      42.922  71.077  70.712  1.00  0.00           C  
ATOM   2461  HN  PHE A 362      47.708  66.304  70.776  1.00  0.00           H  
ATOM   2462  HA  PHE A 362      45.225  66.437  69.455  1.00  0.00           H  
ATOM   2463  HB1 PHE A 362      46.777  68.176  71.372  1.00  0.00           H  
ATOM   2464  HB2 PHE A 362      45.448  67.198  71.785  1.00  0.00           H  
ATOM   2465  HD1 PHE A 362      46.040  70.213  72.037  1.00  0.00           H  
ATOM   2466  HD2 PHE A 362      43.290  68.019  69.520  1.00  0.00           H  
ATOM   2467  HE1 PHE A 362      44.362  72.059  72.016  1.00  0.00           H  
ATOM   2468  HE2 PHE A 362      41.753  69.715  69.524  1.00  0.00           H  
ATOM   2469  HZ  PHE A 362      42.123  71.798  70.807  1.00  0.00           H  
ATOM   2470  N   LEU A 363      47.266  68.738  68.216  1.00  0.00           N  
ATOM   2471  CA  LEU A 363      47.589  69.584  66.991  1.00  0.00           C  
ATOM   2472  C   LEU A 363      47.815  68.740  65.685  1.00  0.00           C  
ATOM   2473  O   LEU A 363      47.399  69.064  64.575  1.00  0.00           O  
ATOM   2474  CB  LEU A 363      48.811  70.473  67.325  1.00  0.00           C  
ATOM   2475  CG  LEU A 363      48.429  71.903  67.935  1.00  0.00           C  
ATOM   2476  CD1 LEU A 363      47.289  71.808  69.000  1.00  0.00           C  
ATOM   2477  CD2 LEU A 363      49.590  72.557  68.604  1.00  0.00           C  
ATOM   2478  HN  LEU A 363      47.780  68.790  69.070  1.00  0.00           H  
ATOM   2479  HA  LEU A 363      46.748  70.222  66.759  1.00  0.00           H  
ATOM   2480  HB1 LEU A 363      49.528  70.526  66.478  1.00  0.00           H  
ATOM   2481  HB2 LEU A 363      49.428  69.997  68.117  1.00  0.00           H  
ATOM   2482  HG  LEU A 363      48.080  72.594  67.138  1.00  0.00           H  
ATOM   2483 1HD1 LEU A 363      47.604  71.233  69.898  1.00  0.00           H  
ATOM   2484 2HD1 LEU A 363      46.353  71.436  68.531  1.00  0.00           H  
ATOM   2485 3HD1 LEU A 363      47.090  72.837  69.371  1.00  0.00           H  
ATOM   2486 1HD2 LEU A 363      49.224  73.539  68.975  1.00  0.00           H  
ATOM   2487 2HD2 LEU A 363      50.417  72.695  67.874  1.00  0.00           H  
ATOM   2488 3HD2 LEU A 363      49.842  71.800  69.377  1.00  0.00           H  
ATOM   2489  N   ALA A 364      48.506  67.577  65.854  1.00  0.00           N  
ATOM   2490  CA  ALA A 364      48.668  66.624  64.733  1.00  0.00           C  
ATOM   2491  C   ALA A 364      47.335  66.031  64.263  1.00  0.00           C  
ATOM   2492  O   ALA A 364      47.033  66.099  63.107  1.00  0.00           O  
ATOM   2493  CB  ALA A 364      49.714  65.580  65.119  1.00  0.00           C  
ATOM   2494  HN  ALA A 364      48.924  67.246  66.697  1.00  0.00           H  
ATOM   2495  HA  ALA A 364      49.021  67.193  63.886  1.00  0.00           H  
ATOM   2496  HB1 ALA A 364      50.040  64.920  64.286  1.00  0.00           H  
ATOM   2497  HB2 ALA A 364      49.343  64.891  65.908  1.00  0.00           H  
ATOM   2498  HB3 ALA A 364      50.611  66.161  65.424  1.00  0.00           H  
ATOM   2499  N   ALA A 365      46.512  65.450  65.232  1.00  0.00           N  
ATOM   2500  CA  ALA A 365      45.104  65.104  65.067  1.00  0.00           C  
ATOM   2501  C   ALA A 365      44.158  66.140  64.549  1.00  0.00           C  
ATOM   2502  O   ALA A 365      43.433  65.801  63.587  1.00  0.00           O  
ATOM   2503  CB  ALA A 365      44.539  64.525  66.400  1.00  0.00           C  
ATOM   2504  HN  ALA A 365      46.750  65.367  66.198  1.00  0.00           H  
ATOM   2505  HA  ALA A 365      45.057  64.329  64.316  1.00  0.00           H  
ATOM   2506  HB1 ALA A 365      43.514  64.102  66.318  1.00  0.00           H  
ATOM   2507  HB2 ALA A 365      44.421  65.379  67.100  1.00  0.00           H  
ATOM   2508  HB3 ALA A 365      45.238  63.762  66.806  1.00  0.00           H  
ATOM   2509  N   GLY A 366      44.203  67.436  64.971  1.00  0.00           N  
ATOM   2510  CA  GLY A 366      43.416  68.524  64.485  1.00  0.00           C  
ATOM   2511  C   GLY A 366      43.653  68.935  63.075  1.00  0.00           C  
ATOM   2512  O   GLY A 366      42.697  69.362  62.387  1.00  0.00           O  
ATOM   2513  HN  GLY A 366      44.843  67.599  65.718  1.00  0.00           H  
ATOM   2514  HA1 GLY A 366      43.611  69.411  65.070  1.00  0.00           H  
ATOM   2515  HA2 GLY A 366      42.381  68.214  64.482  1.00  0.00           H  
ATOM   2516  N   MET A 367      44.905  68.903  62.618  1.00  0.00           N  
ATOM   2517  CA  MET A 367      45.397  69.314  61.282  1.00  0.00           C  
ATOM   2518  C   MET A 367      45.537  68.079  60.398  1.00  0.00           C  
ATOM   2519  O   MET A 367      45.640  68.243  59.206  1.00  0.00           O  
ATOM   2520  CB  MET A 367      46.754  70.033  61.519  1.00  0.00           C  
ATOM   2521  CG  MET A 367      47.314  70.693  60.264  1.00  0.00           C  
ATOM   2522  SD  MET A 367      46.444  72.201  59.600  1.00  0.00           S  
ATOM   2523  CE  MET A 367      46.854  73.466  60.828  1.00  0.00           C  
ATOM   2524  HN  MET A 367      45.598  68.534  63.233  1.00  0.00           H  
ATOM   2525  HA  MET A 367      44.651  69.880  60.744  1.00  0.00           H  
ATOM   2526  HB1 MET A 367      47.491  69.279  61.870  1.00  0.00           H  
ATOM   2527  HB2 MET A 367      46.699  70.790  62.330  1.00  0.00           H  
ATOM   2528  HG1 MET A 367      47.328  69.938  59.449  1.00  0.00           H  
ATOM   2529  HG2 MET A 367      48.399  70.926  60.330  1.00  0.00           H  
ATOM   2530  HE1 MET A 367      47.949  73.565  60.989  1.00  0.00           H  
ATOM   2531  HE2 MET A 367      46.290  73.225  61.753  1.00  0.00           H  
ATOM   2532  HE3 MET A 367      46.555  74.468  60.451  1.00  0.00           H  
ATOM   2533  N   LYS A 368      45.695  66.802  60.899  1.00  0.00           N  
ATOM   2534  CA  LYS A 368      45.566  65.520  60.122  1.00  0.00           C  
ATOM   2535  C   LYS A 368      46.904  65.077  59.587  1.00  0.00           C  
ATOM   2536  O   LYS A 368      46.897  64.393  58.516  1.00  0.00           O  
ATOM   2537  CB  LYS A 368      44.398  65.471  59.130  1.00  0.00           C  
ATOM   2538  CG  LYS A 368      42.932  65.466  59.644  1.00  0.00           C  
ATOM   2539  CD  LYS A 368      41.872  65.524  58.620  1.00  0.00           C  
ATOM   2540  CE  LYS A 368      41.779  66.838  57.718  1.00  0.00           C  
ATOM   2541  NZ  LYS A 368      40.654  66.771  56.691  1.00  0.00           N1+
ATOM   2542  HN  LYS A 368      45.810  66.620  61.871  1.00  0.00           H  
ATOM   2543  HA  LYS A 368      45.397  64.706  60.812  1.00  0.00           H  
ATOM   2544  HB1 LYS A 368      44.580  64.695  58.356  1.00  0.00           H  
ATOM   2545  HB2 LYS A 368      44.493  66.358  58.468  1.00  0.00           H  
ATOM   2546  HG1 LYS A 368      42.931  66.246  60.435  1.00  0.00           H  
ATOM   2547  HG2 LYS A 368      42.796  64.532  60.229  1.00  0.00           H  
ATOM   2548  HD1 LYS A 368      40.926  65.660  59.188  1.00  0.00           H  
ATOM   2549  HD2 LYS A 368      41.802  64.701  57.877  1.00  0.00           H  
ATOM   2550  HE1 LYS A 368      42.712  66.904  57.119  1.00  0.00           H  
ATOM   2551  HE2 LYS A 368      41.646  67.679  58.432  1.00  0.00           H  
ATOM   2552  HZ1 LYS A 368      40.362  67.708  56.345  1.00  0.00           H  
ATOM   2553  HZ2 LYS A 368      39.833  66.445  57.239  1.00  0.00           H  
ATOM   2554  HZ3 LYS A 368      40.834  66.113  55.906  1.00  0.00           H  
ATOM   2555  N   TRP A 369      48.010  65.294  60.281  1.00  0.00           N  
ATOM   2556  CA  TRP A 369      49.375  64.701  60.207  1.00  0.00           C  
ATOM   2557  C   TRP A 369      49.639  63.497  59.273  1.00  0.00           C  
ATOM   2558  O   TRP A 369      49.075  62.398  59.460  1.00  0.00           O  
ATOM   2559  CB  TRP A 369      49.680  64.342  61.670  1.00  0.00           C  
ATOM   2560  CG  TRP A 369      50.890  63.582  62.099  1.00  0.00           C  
ATOM   2561  CD1 TRP A 369      52.143  64.076  62.337  1.00  0.00           C  
ATOM   2562  CD2 TRP A 369      50.946  62.155  62.497  1.00  0.00           C  
ATOM   2563  CE2 TRP A 369      52.144  61.954  63.230  1.00  0.00           C  
ATOM   2564  CE3 TRP A 369      50.124  61.079  62.318  1.00  0.00           C  
ATOM   2565  NE1 TRP A 369      52.927  63.124  63.027  1.00  0.00           N  
ATOM   2566  CZ2 TRP A 369      52.465  60.768  63.757  1.00  0.00           C  
ATOM   2567  CZ3 TRP A 369      50.440  59.865  62.870  1.00  0.00           C  
ATOM   2568  CH2 TRP A 369      51.627  59.773  63.530  1.00  0.00           C  
ATOM   2569  HN  TRP A 369      47.899  65.946  61.026  1.00  0.00           H  
ATOM   2570  HA  TRP A 369      50.035  65.476  59.849  1.00  0.00           H  
ATOM   2571  HB1 TRP A 369      48.844  63.708  62.033  1.00  0.00           H  
ATOM   2572  HB2 TRP A 369      49.625  65.321  62.193  1.00  0.00           H  
ATOM   2573  HD1 TRP A 369      52.374  65.122  62.197  1.00  0.00           H  
ATOM   2574  HE1 TRP A 369      53.902  63.076  63.057  1.00  0.00           H  
ATOM   2575  HE3 TRP A 369      49.178  61.302  61.845  1.00  0.00           H  
ATOM   2576  HZ2 TRP A 369      53.339  60.524  64.344  1.00  0.00           H  
ATOM   2577  HZ3 TRP A 369      49.770  59.053  62.624  1.00  0.00           H  
ATOM   2578  HH2 TRP A 369      51.826  58.817  63.991  1.00  0.00           H  
ATOM   2579  N   GLY A 370      50.495  63.730  58.268  1.00  0.00           N  
ATOM   2580  CA  GLY A 370      50.878  62.736  57.347  1.00  0.00           C  
ATOM   2581  C   GLY A 370      52.236  62.196  57.661  1.00  0.00           C  
ATOM   2582  O   GLY A 370      52.509  61.055  57.281  1.00  0.00           O  
ATOM   2583  HN  GLY A 370      50.961  64.602  58.389  1.00  0.00           H  
ATOM   2584  HA1 GLY A 370      50.855  63.148  56.348  1.00  0.00           H  
ATOM   2585  HA2 GLY A 370      50.209  61.889  57.347  1.00  0.00           H  
HETATM 2586  N   HSD A 371      53.049  62.768  58.543  1.00  0.00           N  
HETATM 2587  CA  HSD A 371      54.201  62.029  59.033  1.00  0.00           C  
HETATM 2588  C   HSD A 371      53.926  60.764  59.785  1.00  0.00           C  
HETATM 2589  O   HSD A 371      52.777  60.491  60.096  1.00  0.00           O  
HETATM 2590  CB  HSD A 371      55.098  62.971  59.860  1.00  0.00           C  
HETATM 2591  CG  HSD A 371      56.003  63.854  59.034  1.00  0.00           C  
HETATM 2592  CD2 HSD A 371      55.628  64.891  58.288  1.00  0.00           C  
HETATM 2593  ND1 HSD A 371      57.368  63.827  59.086  1.00  0.00           N  
HETATM 2594  CE1 HSD A 371      57.788  64.893  58.374  1.00  0.00           C  
HETATM 2595  NE2 HSD A 371      56.794  65.504  57.824  1.00  0.00           N  
HETATM 2596  HN  HSD A 371      52.904  63.663  58.956  1.00  0.00           H  
HETATM 2597  HA  HSD A 371      54.720  61.721  58.139  1.00  0.00           H  
HETATM 2598  HB1 HSD A 371      55.784  62.483  60.585  1.00  0.00           H  
HETATM 2599  HB2 HSD A 371      54.418  63.601  60.474  1.00  0.00           H  
HETATM 2600  HD1 HSD A 371      57.945  63.193  59.603  1.00  0.00           H  
HETATM 2601  HD2 HSD A 371      54.696  65.399  58.076  1.00  0.00           H  
HETATM 2602  HE1 HSD A 371      58.841  65.173  58.321  1.00  0.00           H  
ATOM   2603  N   GLU A 372      54.887  59.971  60.074  1.00  0.00           N  
ATOM   2604  CA  GLU A 372      54.628  58.833  60.956  1.00  0.00           C  
ATOM   2605  C   GLU A 372      55.095  59.104  62.369  1.00  0.00           C  
ATOM   2606  O   GLU A 372      54.795  58.333  63.258  1.00  0.00           O  
ATOM   2607  CB  GLU A 372      55.302  57.640  60.160  1.00  0.00           C  
ATOM   2608  CG  GLU A 372      54.384  57.269  58.991  1.00  0.00           C  
ATOM   2609  CD  GLU A 372      54.767  56.023  58.253  1.00  0.00           C  
ATOM   2610  OE1 GLU A 372      54.591  55.943  57.023  1.00  0.00           O  
ATOM   2611  OE2 GLU A 372      55.245  54.972  58.868  1.00  0.00           O1-
ATOM   2612  HN  GLU A 372      55.775  60.062  59.629  1.00  0.00           H  
ATOM   2613  HA  GLU A 372      53.591  58.535  61.009  1.00  0.00           H  
ATOM   2614  HB1 GLU A 372      55.397  56.782  60.859  1.00  0.00           H  
ATOM   2615  HB2 GLU A 372      56.273  58.085  59.854  1.00  0.00           H  
ATOM   2616  HG1 GLU A 372      54.376  58.129  58.288  1.00  0.00           H  
ATOM   2617  HG2 GLU A 372      53.347  57.288  59.392  1.00  0.00           H  
ATOM   2618  N   ALA A 373      55.785  60.179  62.619  1.00  0.00           N  
ATOM   2619  CA  ALA A 373      56.390  60.518  63.832  1.00  0.00           C  
ATOM   2620  C   ALA A 373      56.085  61.972  64.185  1.00  0.00           C  
ATOM   2621  O   ALA A 373      55.741  62.852  63.325  1.00  0.00           O  
ATOM   2622  CB  ALA A 373      57.870  60.130  63.866  1.00  0.00           C  
ATOM   2623  HN  ALA A 373      55.989  60.867  61.928  1.00  0.00           H  
ATOM   2624  HA  ALA A 373      55.872  59.945  64.587  1.00  0.00           H  
ATOM   2625  HB1 ALA A 373      58.354  60.703  63.046  1.00  0.00           H  
ATOM   2626  HB2 ALA A 373      58.069  59.043  63.756  1.00  0.00           H  
ATOM   2627  HB3 ALA A 373      58.343  60.405  64.834  1.00  0.00           H  
ATOM   2628  N   ILE A 374      56.275  62.344  65.457  1.00  0.00           N  
ATOM   2629  CA  ILE A 374      56.015  63.714  65.842  1.00  0.00           C  
ATOM   2630  C   ILE A 374      57.403  64.410  65.836  1.00  0.00           C  
ATOM   2631  O   ILE A 374      57.555  65.561  65.430  1.00  0.00           O  
ATOM   2632  CB  ILE A 374      55.365  63.870  67.188  1.00  0.00           C  
ATOM   2633  CG1 ILE A 374      53.984  63.249  67.180  1.00  0.00           C  
ATOM   2634  CG2 ILE A 374      55.307  65.344  67.405  1.00  0.00           C  
ATOM   2635  CD  ILE A 374      52.911  64.054  66.365  1.00  0.00           C  
ATOM   2636  HN  ILE A 374      56.597  61.773  66.209  1.00  0.00           H  
ATOM   2637  HA  ILE A 374      55.443  64.189  65.059  1.00  0.00           H  
ATOM   2638  HB  ILE A 374      55.942  63.308  67.953  1.00  0.00           H  
ATOM   2639 1HG1 ILE A 374      53.735  63.155  68.258  1.00  0.00           H  
ATOM   2640 2HG1 ILE A 374      54.006  62.203  66.809  1.00  0.00           H  
ATOM   2641 1HG2 ILE A 374      54.490  65.594  68.116  1.00  0.00           H  
ATOM   2642 2HG2 ILE A 374      55.165  65.841  66.422  1.00  0.00           H  
ATOM   2643 3HG2 ILE A 374      56.253  65.837  67.715  1.00  0.00           H  
ATOM   2644  HD1 ILE A 374      52.594  64.984  66.882  1.00  0.00           H  
ATOM   2645  HD2 ILE A 374      52.030  63.410  66.159  1.00  0.00           H  
ATOM   2646  HD3 ILE A 374      53.256  64.266  65.329  1.00  0.00           H  
ATOM   2647  N   GLU A 375      58.494  63.709  66.349  1.00  0.00           N  
ATOM   2648  CA  GLU A 375      59.811  64.222  66.334  1.00  0.00           C  
ATOM   2649  C   GLU A 375      60.023  65.329  67.231  1.00  0.00           C  
ATOM   2650  O   GLU A 375      59.137  65.714  67.959  1.00  0.00           O  
ATOM   2651  CB  GLU A 375      60.511  64.382  64.930  1.00  0.00           C  
ATOM   2652  CG  GLU A 375      60.720  62.977  64.247  1.00  0.00           C  
ATOM   2653  CD  GLU A 375      61.702  62.914  63.009  1.00  0.00           C  
ATOM   2654  OE1 GLU A 375      61.275  62.246  61.976  1.00  0.00           O  
ATOM   2655  OE2 GLU A 375      62.862  63.381  63.071  1.00  0.00           O1-
ATOM   2656  HN  GLU A 375      58.284  62.814  66.738  1.00  0.00           H  
ATOM   2657  HA  GLU A 375      60.381  63.384  66.704  1.00  0.00           H  
ATOM   2658  HB1 GLU A 375      61.515  64.851  65.016  1.00  0.00           H  
ATOM   2659  HB2 GLU A 375      59.917  65.031  64.252  1.00  0.00           H  
ATOM   2660  HG1 GLU A 375      59.751  62.598  63.858  1.00  0.00           H  
ATOM   2661  HG2 GLU A 375      61.047  62.244  65.014  1.00  0.00           H  
ATOM   2662  N   ALA A 376      61.320  65.891  67.381  1.00  0.00           N  
ATOM   2663  CA  ALA A 376      61.793  66.897  68.232  1.00  0.00           C  
ATOM   2664  C   ALA A 376      61.321  68.308  67.684  1.00  0.00           C  
ATOM   2665  O   ALA A 376      61.679  68.761  66.590  1.00  0.00           O  
ATOM   2666  CB  ALA A 376      63.326  66.841  68.106  1.00  0.00           C  
ATOM   2667  HN  ALA A 376      62.005  65.448  66.807  1.00  0.00           H  
ATOM   2668  HA  ALA A 376      61.454  66.687  69.236  1.00  0.00           H  
ATOM   2669  HB1 ALA A 376      63.603  65.819  68.440  1.00  0.00           H  
ATOM   2670  HB2 ALA A 376      63.866  67.606  68.704  1.00  0.00           H  
ATOM   2671  HB3 ALA A 376      63.590  66.860  67.027  1.00  0.00           H  
ATOM   2672  N   ASN A 377      60.422  69.033  68.459  1.00  0.00           N  
ATOM   2673  CA  ASN A 377      59.717  70.115  67.763  1.00  0.00           C  
ATOM   2674  C   ASN A 377      60.463  71.424  67.971  1.00  0.00           C  
ATOM   2675  O   ASN A 377      60.003  72.497  67.571  1.00  0.00           O  
ATOM   2676  CB  ASN A 377      58.241  70.211  68.106  1.00  0.00           C  
ATOM   2677  CG  ASN A 377      57.441  68.941  67.803  1.00  0.00           C  
ATOM   2678  ND2 ASN A 377      57.554  68.425  66.541  1.00  0.00           N  
ATOM   2679  OD1 ASN A 377      56.925  68.308  68.737  1.00  0.00           O  
ATOM   2680  HN  ASN A 377      60.022  68.615  69.271  1.00  0.00           H  
ATOM   2681  HA  ASN A 377      59.777  69.959  66.696  1.00  0.00           H  
ATOM   2682  HB1 ASN A 377      57.750  70.955  67.442  1.00  0.00           H  
ATOM   2683  HB2 ASN A 377      58.095  70.485  69.173  1.00  0.00           H  
ATOM   2684 1HD2 ASN A 377      57.166  67.550  66.252  1.00  0.00           H  
ATOM   2685 2HD2 ASN A 377      58.174  68.904  65.918  1.00  0.00           H  
ATOM   2686  N   SER A 378      61.639  71.433  68.644  1.00  0.00           N  
ATOM   2687  CA  SER A 378      62.621  72.457  69.001  1.00  0.00           C  
ATOM   2688  C   SER A 378      63.288  72.255  70.365  1.00  0.00           C  
ATOM   2689  O   SER A 378      62.702  71.769  71.304  1.00  0.00           O  
ATOM   2690  CB  SER A 378      62.111  73.840  68.912  1.00  0.00           C  
ATOM   2691  OG  SER A 378      63.163  74.822  69.183  1.00  0.00           O  
ATOM   2692  HN  SER A 378      61.871  70.608  69.153  1.00  0.00           H  
ATOM   2693  HA  SER A 378      63.344  72.331  68.209  1.00  0.00           H  
ATOM   2694  HB1 SER A 378      61.239  74.088  69.554  1.00  0.00           H  
ATOM   2695  HB2 SER A 378      61.844  74.034  67.852  1.00  0.00           H  
ATOM   2696  HG1 SER A 378      63.696  74.845  68.385  1.00  0.00           H  
ATOM   2697  N   GLN A 379      64.570  72.607  70.525  1.00  0.00           N  
ATOM   2698  CA  GLN A 379      65.157  72.462  71.860  1.00  0.00           C  
ATOM   2699  C   GLN A 379      64.703  73.536  72.835  1.00  0.00           C  
ATOM   2700  O   GLN A 379      64.777  73.387  74.025  1.00  0.00           O  
ATOM   2701  CB  GLN A 379      66.710  72.454  71.702  1.00  0.00           C  
ATOM   2702  CG  GLN A 379      67.203  71.423  70.691  1.00  0.00           C  
ATOM   2703  CD  GLN A 379      66.888  70.019  71.088  1.00  0.00           C  
ATOM   2704  NE2 GLN A 379      66.323  69.151  70.194  1.00  0.00           N  
ATOM   2705  OE1 GLN A 379      66.933  69.591  72.275  1.00  0.00           O  
ATOM   2706  HN  GLN A 379      65.078  73.108  69.828  1.00  0.00           H  
ATOM   2707  HA  GLN A 379      64.754  71.586  72.345  1.00  0.00           H  
ATOM   2708  HB1 GLN A 379      67.313  72.274  72.618  1.00  0.00           H  
ATOM   2709  HB2 GLN A 379      67.127  73.410  71.319  1.00  0.00           H  
ATOM   2710  HG1 GLN A 379      68.312  71.458  70.624  1.00  0.00           H  
ATOM   2711  HG2 GLN A 379      66.750  71.626  69.698  1.00  0.00           H  
ATOM   2712 1HE2 GLN A 379      66.029  68.268  70.559  1.00  0.00           H  
ATOM   2713 2HE2 GLN A 379      66.421  69.449  69.244  1.00  0.00           H  
ATOM   2714  N   TYR A 380      64.171  74.618  72.267  1.00  0.00           N  
ATOM   2715  CA  TYR A 380      63.527  75.729  73.093  1.00  0.00           C  
ATOM   2716  C   TYR A 380      62.125  75.398  73.468  1.00  0.00           C  
ATOM   2717  O   TYR A 380      61.428  75.888  74.305  1.00  0.00           O  
ATOM   2718  CB  TYR A 380      63.388  77.096  72.284  1.00  0.00           C  
ATOM   2719  CG  TYR A 380      64.628  77.575  71.671  1.00  0.00           C  
ATOM   2720  CD1 TYR A 380      65.676  78.105  72.493  1.00  0.00           C  
ATOM   2721  CD2 TYR A 380      64.786  77.473  70.245  1.00  0.00           C  
ATOM   2722  CE1 TYR A 380      66.819  78.576  71.842  1.00  0.00           C  
ATOM   2723  CE2 TYR A 380      65.947  77.852  69.682  1.00  0.00           C  
ATOM   2724  CZ  TYR A 380      66.979  78.436  70.456  1.00  0.00           C  
ATOM   2725  OH  TYR A 380      68.090  78.885  69.739  1.00  0.00           O  
ATOM   2726  HN  TYR A 380      63.994  74.801  71.303  1.00  0.00           H  
ATOM   2727  HA  TYR A 380      64.002  75.850  74.055  1.00  0.00           H  
ATOM   2728  HB1 TYR A 380      63.051  77.906  72.964  1.00  0.00           H  
ATOM   2729  HB2 TYR A 380      62.631  77.039  71.473  1.00  0.00           H  
ATOM   2730  HD1 TYR A 380      65.514  78.251  73.551  1.00  0.00           H  
ATOM   2731  HD2 TYR A 380      64.070  76.971  69.610  1.00  0.00           H  
ATOM   2732  HE1 TYR A 380      67.708  78.895  72.366  1.00  0.00           H  
ATOM   2733  HE2 TYR A 380      66.017  77.697  68.616  1.00  0.00           H  
ATOM   2734  HH  TYR A 380      67.856  78.960  68.811  1.00  0.00           H  
ATOM   2735  N   PHE A 381      61.620  74.451  72.668  1.00  0.00           N  
ATOM   2736  CA  PHE A 381      60.391  73.691  73.099  1.00  0.00           C  
ATOM   2737  C   PHE A 381      60.692  72.808  74.289  1.00  0.00           C  
ATOM   2738  O   PHE A 381      59.871  72.842  75.193  1.00  0.00           O  
ATOM   2739  CB  PHE A 381      59.641  72.956  71.895  1.00  0.00           C  
ATOM   2740  CG  PHE A 381      58.262  72.415  72.304  1.00  0.00           C  
ATOM   2741  CD1 PHE A 381      57.960  71.057  72.067  1.00  0.00           C  
ATOM   2742  CD2 PHE A 381      57.154  73.305  72.720  1.00  0.00           C  
ATOM   2743  CE1 PHE A 381      56.715  70.529  72.319  1.00  0.00           C  
ATOM   2744  CE2 PHE A 381      55.870  72.757  72.831  1.00  0.00           C  
ATOM   2745  CZ  PHE A 381      55.660  71.380  72.653  1.00  0.00           C  
ATOM   2746  HN  PHE A 381      62.096  74.055  71.887  1.00  0.00           H  
ATOM   2747  HA  PHE A 381      59.675  74.432  73.422  1.00  0.00           H  
ATOM   2748  HB1 PHE A 381      60.332  72.133  71.616  1.00  0.00           H  
ATOM   2749  HB2 PHE A 381      59.552  73.775  71.149  1.00  0.00           H  
ATOM   2750  HD1 PHE A 381      58.745  70.386  71.751  1.00  0.00           H  
ATOM   2751  HD2 PHE A 381      57.378  74.352  72.864  1.00  0.00           H  
ATOM   2752  HE1 PHE A 381      56.661  69.460  72.178  1.00  0.00           H  
ATOM   2753  HE2 PHE A 381      55.006  73.365  73.060  1.00  0.00           H  
ATOM   2754  HZ  PHE A 381      54.668  70.963  72.746  1.00  0.00           H  
HETATM 2755  N   HSD A 382      61.829  72.074  74.304  1.00  0.00           N  
HETATM 2756  CA  HSD A 382      62.330  71.336  75.509  1.00  0.00           C  
HETATM 2757  C   HSD A 382      62.699  72.340  76.680  1.00  0.00           C  
HETATM 2758  O   HSD A 382      62.337  72.056  77.828  1.00  0.00           O  
HETATM 2759  CB  HSD A 382      63.497  70.443  75.172  1.00  0.00           C  
HETATM 2760  CG  HSD A 382      63.157  69.429  74.043  1.00  0.00           C  
HETATM 2761  CD2 HSD A 382      61.975  69.098  73.503  1.00  0.00           C  
HETATM 2762  ND1 HSD A 382      64.075  68.826  73.178  1.00  0.00           N  
HETATM 2763  CE1 HSD A 382      63.406  68.136  72.223  1.00  0.00           C  
HETATM 2764  NE2 HSD A 382      62.140  68.239  72.370  1.00  0.00           N  
HETATM 2765  HN  HSD A 382      62.370  71.968  73.475  1.00  0.00           H  
HETATM 2766  HA  HSD A 382      61.556  70.694  75.904  1.00  0.00           H  
HETATM 2767  HB1 HSD A 382      63.613  69.763  76.043  1.00  0.00           H  
HETATM 2768  HB2 HSD A 382      64.505  70.877  74.995  1.00  0.00           H  
HETATM 2769  HD1 HSD A 382      65.059  69.002  73.176  1.00  0.00           H  
HETATM 2770  HD2 HSD A 382      60.959  69.366  73.765  1.00  0.00           H  
HETATM 2771  HE1 HSD A 382      63.955  67.593  71.453  1.00  0.00           H  
ATOM   2772  N   LEU A 383      63.361  73.506  76.450  1.00  0.00           N  
ATOM   2773  CA  LEU A 383      63.776  74.405  77.553  1.00  0.00           C  
ATOM   2774  C   LEU A 383      62.562  74.869  78.357  1.00  0.00           C  
ATOM   2775  O   LEU A 383      62.569  74.832  79.573  1.00  0.00           O  
ATOM   2776  CB  LEU A 383      64.593  75.594  77.093  1.00  0.00           C  
ATOM   2777  CG  LEU A 383      65.999  75.208  76.655  1.00  0.00           C  
ATOM   2778  CD1 LEU A 383      66.701  76.336  75.816  1.00  0.00           C  
ATOM   2779  CD2 LEU A 383      66.849  74.879  77.818  1.00  0.00           C  
ATOM   2780  HN  LEU A 383      63.627  73.760  75.523  1.00  0.00           H  
ATOM   2781  HA  LEU A 383      64.432  73.870  78.225  1.00  0.00           H  
ATOM   2782  HB1 LEU A 383      64.550  76.427  77.826  1.00  0.00           H  
ATOM   2783  HB2 LEU A 383      63.962  76.019  76.283  1.00  0.00           H  
ATOM   2784  HG  LEU A 383      65.958  74.294  76.024  1.00  0.00           H  
ATOM   2785 1HD1 LEU A 383      66.707  77.278  76.406  1.00  0.00           H  
ATOM   2786 2HD1 LEU A 383      66.137  76.540  74.881  1.00  0.00           H  
ATOM   2787 3HD1 LEU A 383      67.779  76.110  75.672  1.00  0.00           H  
ATOM   2788 1HD2 LEU A 383      66.378  74.099  78.453  1.00  0.00           H  
ATOM   2789 2HD2 LEU A 383      66.946  75.801  78.430  1.00  0.00           H  
ATOM   2790 3HD2 LEU A 383      67.906  74.558  77.707  1.00  0.00           H  
ATOM   2791  N   ALA A 384      61.508  75.367  77.679  1.00  0.00           N  
ATOM   2792  CA  ALA A 384      60.224  75.830  78.252  1.00  0.00           C  
ATOM   2793  C   ALA A 384      59.541  74.669  78.960  1.00  0.00           C  
ATOM   2794  O   ALA A 384      59.233  74.674  80.122  1.00  0.00           O  
ATOM   2795  CB  ALA A 384      59.229  76.409  77.170  1.00  0.00           C  
ATOM   2796  HN  ALA A 384      61.487  75.459  76.686  1.00  0.00           H  
ATOM   2797  HA  ALA A 384      60.409  76.565  79.022  1.00  0.00           H  
ATOM   2798  HB1 ALA A 384      58.361  77.019  77.500  1.00  0.00           H  
ATOM   2799  HB2 ALA A 384      58.914  75.632  76.441  1.00  0.00           H  
ATOM   2800  HB3 ALA A 384      59.867  77.067  76.543  1.00  0.00           H  
ATOM   2801  N   ALA A 385      59.426  73.464  78.291  1.00  0.00           N  
ATOM   2802  CA  ALA A 385      58.870  72.275  78.888  1.00  0.00           C  
ATOM   2803  C   ALA A 385      59.623  71.740  80.180  1.00  0.00           C  
ATOM   2804  O   ALA A 385      59.001  71.390  81.194  1.00  0.00           O  
ATOM   2805  CB  ALA A 385      58.907  71.171  77.878  1.00  0.00           C  
ATOM   2806  HN  ALA A 385      59.814  73.310  77.386  1.00  0.00           H  
ATOM   2807  HA  ALA A 385      57.807  72.322  79.078  1.00  0.00           H  
ATOM   2808  HB1 ALA A 385      58.436  71.431  76.907  1.00  0.00           H  
ATOM   2809  HB2 ALA A 385      58.210  70.364  78.192  1.00  0.00           H  
ATOM   2810  HB3 ALA A 385      59.923  70.771  77.670  1.00  0.00           H  
ATOM   2811  N   TRP A 386      60.939  71.879  80.267  1.00  0.00           N  
ATOM   2812  CA  TRP A 386      61.585  71.626  81.565  1.00  0.00           C  
ATOM   2813  C   TRP A 386      61.384  72.718  82.678  1.00  0.00           C  
ATOM   2814  O   TRP A 386      61.658  72.466  83.845  1.00  0.00           O  
ATOM   2815  CB  TRP A 386      63.112  71.525  81.359  1.00  0.00           C  
ATOM   2816  CG  TRP A 386      63.455  70.248  80.638  1.00  0.00           C  
ATOM   2817  CD1 TRP A 386      64.201  70.187  79.508  1.00  0.00           C  
ATOM   2818  CD2 TRP A 386      63.298  68.887  81.092  1.00  0.00           C  
ATOM   2819  CE2 TRP A 386      63.896  68.045  80.109  1.00  0.00           C  
ATOM   2820  CE3 TRP A 386      62.810  68.302  82.310  1.00  0.00           C  
ATOM   2821  NE1 TRP A 386      64.378  68.856  79.133  1.00  0.00           N  
ATOM   2822  CZ2 TRP A 386      63.784  66.717  80.171  1.00  0.00           C  
ATOM   2823  CZ3 TRP A 386      62.818  66.948  82.395  1.00  0.00           C  
ATOM   2824  CH2 TRP A 386      63.369  66.152  81.399  1.00  0.00           C  
ATOM   2825  HN  TRP A 386      61.501  72.110  79.476  1.00  0.00           H  
ATOM   2826  HA  TRP A 386      61.236  70.680  81.950  1.00  0.00           H  
ATOM   2827  HB1 TRP A 386      63.646  71.432  82.330  1.00  0.00           H  
ATOM   2828  HB2 TRP A 386      63.553  72.439  80.907  1.00  0.00           H  
ATOM   2829  HD1 TRP A 386      64.141  71.002  78.800  1.00  0.00           H  
ATOM   2830  HE1 TRP A 386      64.887  68.502  78.380  1.00  0.00           H  
ATOM   2831  HE3 TRP A 386      62.505  68.987  83.088  1.00  0.00           H  
ATOM   2832  HZ2 TRP A 386      64.143  66.145  79.328  1.00  0.00           H  
ATOM   2833  HZ3 TRP A 386      62.625  66.553  83.382  1.00  0.00           H  
ATOM   2834  HH2 TRP A 386      63.245  65.080  81.436  1.00  0.00           H  
ATOM   2835  N   ALA A 387      60.961  74.002  82.293  1.00  0.00           N  
ATOM   2836  CA  ALA A 387      60.971  75.136  83.183  1.00  0.00           C  
ATOM   2837  C   ALA A 387      59.924  74.969  84.303  1.00  0.00           C  
ATOM   2838  O   ALA A 387      60.162  75.446  85.388  1.00  0.00           O  
ATOM   2839  CB  ALA A 387      60.624  76.477  82.433  1.00  0.00           C  
ATOM   2840  HN  ALA A 387      60.768  74.164  81.328  1.00  0.00           H  
ATOM   2841  HA  ALA A 387      61.925  75.138  83.688  1.00  0.00           H  
ATOM   2842  HB1 ALA A 387      59.551  76.441  82.149  1.00  0.00           H  
ATOM   2843  HB2 ALA A 387      61.164  76.688  81.485  1.00  0.00           H  
ATOM   2844  HB3 ALA A 387      60.770  77.261  83.206  1.00  0.00           H  
ATOM   2845  N   VAL A 388      58.766  74.320  84.101  1.00  0.00           N  
ATOM   2846  CA  VAL A 388      57.711  74.093  85.011  1.00  0.00           C  
ATOM   2847  C   VAL A 388      58.169  73.141  86.210  1.00  0.00           C  
ATOM   2848  O   VAL A 388      58.223  73.654  87.354  1.00  0.00           O  
ATOM   2849  CB  VAL A 388      56.436  73.516  84.418  1.00  0.00           C  
ATOM   2850  CG1 VAL A 388      55.383  73.390  85.556  1.00  0.00           C  
ATOM   2851  CG2 VAL A 388      55.872  74.348  83.233  1.00  0.00           C  
ATOM   2852  HN  VAL A 388      58.558  74.029  83.169  1.00  0.00           H  
ATOM   2853  HA  VAL A 388      57.669  75.042  85.526  1.00  0.00           H  
ATOM   2854  HB  VAL A 388      56.669  72.495  84.045  1.00  0.00           H  
ATOM   2855 1HG1 VAL A 388      55.704  72.658  86.327  1.00  0.00           H  
ATOM   2856 2HG1 VAL A 388      54.481  72.959  85.071  1.00  0.00           H  
ATOM   2857 3HG1 VAL A 388      54.945  74.272  86.069  1.00  0.00           H  
ATOM   2858 1HG2 VAL A 388      54.812  74.141  82.976  1.00  0.00           H  
ATOM   2859 2HG2 VAL A 388      56.529  74.162  82.356  1.00  0.00           H  
ATOM   2860 3HG2 VAL A 388      56.095  75.420  83.419  1.00  0.00           H  
ATOM   2861  N   PRO A 389      58.697  71.959  86.046  1.00  0.00           N  
ATOM   2862  CA  PRO A 389      59.154  71.181  87.178  1.00  0.00           C  
ATOM   2863  C   PRO A 389      60.372  71.779  87.776  1.00  0.00           C  
ATOM   2864  O   PRO A 389      60.412  71.910  89.025  1.00  0.00           O  
ATOM   2865  CB  PRO A 389      59.327  69.752  86.638  1.00  0.00           C  
ATOM   2866  CG  PRO A 389      59.598  69.934  85.130  1.00  0.00           C  
ATOM   2867  CD  PRO A 389      58.730  71.192  84.800  1.00  0.00           C  
ATOM   2868  HA  PRO A 389      58.284  71.265  87.813  1.00  0.00           H  
ATOM   2869  HB1 PRO A 389      58.436  69.094  86.728  1.00  0.00           H  
ATOM   2870  HB2 PRO A 389      60.088  69.066  87.067  1.00  0.00           H  
ATOM   2871  HG1 PRO A 389      60.643  70.204  84.864  1.00  0.00           H  
ATOM   2872  HG2 PRO A 389      59.337  69.096  84.449  1.00  0.00           H  
ATOM   2873  HD1 PRO A 389      59.012  71.807  83.919  1.00  0.00           H  
ATOM   2874  HD2 PRO A 389      57.685  70.848  84.644  1.00  0.00           H  
ATOM   2875  N   ALA A 390      61.280  72.414  87.004  1.00  0.00           N  
ATOM   2876  CA  ALA A 390      62.341  73.299  87.492  1.00  0.00           C  
ATOM   2877  C   ALA A 390      61.907  74.386  88.491  1.00  0.00           C  
ATOM   2878  O   ALA A 390      62.151  74.373  89.657  1.00  0.00           O  
ATOM   2879  CB  ALA A 390      63.160  73.830  86.312  1.00  0.00           C  
ATOM   2880  HN  ALA A 390      61.255  72.257  86.020  1.00  0.00           H  
ATOM   2881  HA  ALA A 390      62.991  72.666  88.076  1.00  0.00           H  
ATOM   2882  HB1 ALA A 390      62.657  74.534  85.614  1.00  0.00           H  
ATOM   2883  HB2 ALA A 390      63.428  72.958  85.678  1.00  0.00           H  
ATOM   2884  HB3 ALA A 390      64.039  74.455  86.576  1.00  0.00           H  
ATOM   2885  N   VAL A 391      61.166  75.362  88.105  1.00  0.00           N  
ATOM   2886  CA  VAL A 391      60.625  76.420  88.976  1.00  0.00           C  
ATOM   2887  C   VAL A 391      59.731  75.941  90.177  1.00  0.00           C  
ATOM   2888  O   VAL A 391      59.913  76.424  91.296  1.00  0.00           O  
ATOM   2889  CB  VAL A 391      60.003  77.563  88.214  1.00  0.00           C  
ATOM   2890  CG1 VAL A 391      59.471  78.640  89.186  1.00  0.00           C  
ATOM   2891  CG2 VAL A 391      61.157  78.158  87.397  1.00  0.00           C  
ATOM   2892  HN  VAL A 391      60.839  75.439  87.167  1.00  0.00           H  
ATOM   2893  HA  VAL A 391      61.487  76.840  89.471  1.00  0.00           H  
ATOM   2894  HB  VAL A 391      59.128  77.247  87.606  1.00  0.00           H  
ATOM   2895 1HG1 VAL A 391      58.848  79.428  88.713  1.00  0.00           H  
ATOM   2896 2HG1 VAL A 391      60.376  79.066  89.670  1.00  0.00           H  
ATOM   2897 3HG1 VAL A 391      58.825  78.262  90.007  1.00  0.00           H  
ATOM   2898 1HG2 VAL A 391      61.990  78.359  88.103  1.00  0.00           H  
ATOM   2899 2HG2 VAL A 391      60.871  79.172  87.042  1.00  0.00           H  
ATOM   2900 3HG2 VAL A 391      61.522  77.544  86.546  1.00  0.00           H  
ATOM   2901  N   LYS A 392      58.835  74.897  89.948  1.00  0.00           N  
ATOM   2902  CA  LYS A 392      58.079  74.213  91.010  1.00  0.00           C  
ATOM   2903  C   LYS A 392      58.971  73.594  92.099  1.00  0.00           C  
ATOM   2904  O   LYS A 392      58.801  73.716  93.312  1.00  0.00           O  
ATOM   2905  CB  LYS A 392      56.796  73.376  90.500  1.00  0.00           C  
ATOM   2906  CG  LYS A 392      55.617  74.204  90.003  1.00  0.00           C  
ATOM   2907  CD  LYS A 392      54.909  74.849  91.140  1.00  0.00           C  
ATOM   2908  CE  LYS A 392      53.832  75.822  90.683  1.00  0.00           C  
ATOM   2909  NZ  LYS A 392      53.111  76.282  91.947  1.00  0.00           N1+
ATOM   2910  HN  LYS A 392      58.810  74.594  88.998  1.00  0.00           H  
ATOM   2911  HA  LYS A 392      57.672  75.074  91.519  1.00  0.00           H  
ATOM   2912  HB1 LYS A 392      56.520  72.803  91.410  1.00  0.00           H  
ATOM   2913  HB2 LYS A 392      57.183  72.666  89.738  1.00  0.00           H  
ATOM   2914  HG1 LYS A 392      54.922  73.458  89.560  1.00  0.00           H  
ATOM   2915  HG2 LYS A 392      55.875  74.976  89.247  1.00  0.00           H  
ATOM   2916  HD1 LYS A 392      55.685  75.318  91.780  1.00  0.00           H  
ATOM   2917  HD2 LYS A 392      54.456  74.038  91.750  1.00  0.00           H  
ATOM   2918  HE1 LYS A 392      53.102  75.230  90.092  1.00  0.00           H  
ATOM   2919  HE2 LYS A 392      54.207  76.717  90.144  1.00  0.00           H  
ATOM   2920  HZ1 LYS A 392      53.659  77.086  92.313  1.00  0.00           H  
ATOM   2921  HZ2 LYS A 392      53.216  75.549  92.677  1.00  0.00           H  
ATOM   2922  HZ3 LYS A 392      52.089  76.458  91.870  1.00  0.00           H  
ATOM   2923  N   THR A 393      60.044  72.933  91.636  1.00  0.00           N  
ATOM   2924  CA  THR A 393      61.050  72.226  92.494  1.00  0.00           C  
ATOM   2925  C   THR A 393      61.910  73.143  93.335  1.00  0.00           C  
ATOM   2926  O   THR A 393      62.061  73.022  94.576  1.00  0.00           O  
ATOM   2927  CB  THR A 393      61.927  71.212  91.770  1.00  0.00           C  
ATOM   2928  CG2 THR A 393      62.783  70.403  92.770  1.00  0.00           C  
ATOM   2929  OG1 THR A 393      61.133  70.289  91.118  1.00  0.00           O  
ATOM   2930  HN  THR A 393      60.177  73.091  90.661  1.00  0.00           H  
ATOM   2931  HA  THR A 393      60.535  71.660  93.256  1.00  0.00           H  
ATOM   2932  HB  THR A 393      62.692  71.676  91.113  1.00  0.00           H  
ATOM   2933  HG1 THR A 393      60.695  70.691  90.365  1.00  0.00           H  
ATOM   2934 1HG2 THR A 393      62.066  69.864  93.426  1.00  0.00           H  
ATOM   2935 2HG2 THR A 393      63.512  70.957  93.398  1.00  0.00           H  
ATOM   2936 3HG2 THR A 393      63.324  69.567  92.279  1.00  0.00           H  
ATOM   2937  N   ILE A 394      62.411  74.183  92.690  1.00  0.00           N  
ATOM   2938  CA  ILE A 394      63.071  75.301  93.383  1.00  0.00           C  
ATOM   2939  C   ILE A 394      62.185  76.046  94.300  1.00  0.00           C  
ATOM   2940  O   ILE A 394      62.694  76.493  95.323  1.00  0.00           O  
ATOM   2941  CB  ILE A 394      63.746  76.298  92.438  1.00  0.00           C  
ATOM   2942  CG1 ILE A 394      64.915  75.675  91.614  1.00  0.00           C  
ATOM   2943  CG2 ILE A 394      64.341  77.503  93.201  1.00  0.00           C  
ATOM   2944  CD  ILE A 394      65.650  76.591  90.602  1.00  0.00           C  
ATOM   2945  HN  ILE A 394      62.093  74.325  91.756  1.00  0.00           H  
ATOM   2946  HA  ILE A 394      63.776  74.795  94.025  1.00  0.00           H  
ATOM   2947  HB  ILE A 394      63.025  76.561  91.635  1.00  0.00           H  
ATOM   2948 1HG1 ILE A 394      64.632  74.684  91.199  1.00  0.00           H  
ATOM   2949 2HG1 ILE A 394      65.801  75.399  92.225  1.00  0.00           H  
ATOM   2950 1HG2 ILE A 394      65.033  78.095  92.565  1.00  0.00           H  
ATOM   2951 2HG2 ILE A 394      64.966  77.085  94.018  1.00  0.00           H  
ATOM   2952 3HG2 ILE A 394      63.588  78.172  93.670  1.00  0.00           H  
ATOM   2953  HD1 ILE A 394      66.235  77.401  91.089  1.00  0.00           H  
ATOM   2954  HD2 ILE A 394      64.954  77.138  89.930  1.00  0.00           H  
ATOM   2955  HD3 ILE A 394      66.290  75.921  89.989  1.00  0.00           H  
ATOM   2956  N   THR A 395      60.871  76.172  94.062  1.00  0.00           N  
ATOM   2957  CA  THR A 395      59.967  76.683  95.040  1.00  0.00           C  
ATOM   2958  C   THR A 395      59.804  75.992  96.411  1.00  0.00           C  
ATOM   2959  O   THR A 395      59.743  76.633  97.473  1.00  0.00           O  
ATOM   2960  CB  THR A 395      58.558  76.815  94.332  1.00  0.00           C  
ATOM   2961  CG2 THR A 395      57.431  77.518  95.197  1.00  0.00           C  
ATOM   2962  OG1 THR A 395      58.534  77.666  93.166  1.00  0.00           O  
ATOM   2963  HN  THR A 395      60.558  75.850  93.172  1.00  0.00           H  
ATOM   2964  HA  THR A 395      60.258  77.697  95.273  1.00  0.00           H  
ATOM   2965  HB  THR A 395      58.193  75.821  94.000  1.00  0.00           H  
ATOM   2966  HG1 THR A 395      59.117  77.201  92.560  1.00  0.00           H  
ATOM   2967 1HG2 THR A 395      57.938  78.336  95.754  1.00  0.00           H  
ATOM   2968 2HG2 THR A 395      56.995  76.863  95.981  1.00  0.00           H  
ATOM   2969 3HG2 THR A 395      56.544  77.744  94.566  1.00  0.00           H  
ATOM   2970  N   ILE A 396      59.701  74.685  96.404  1.00  0.00           N  
ATOM   2971  CA  ILE A 396      59.603  73.916  97.619  1.00  0.00           C  
ATOM   2972  C   ILE A 396      60.896  73.777  98.430  1.00  0.00           C  
ATOM   2973  O   ILE A 396      60.931  73.752  99.641  1.00  0.00           O  
ATOM   2974  CB  ILE A 396      58.956  72.542  97.348  1.00  0.00           C  
ATOM   2975  CG1 ILE A 396      58.631  71.736  98.604  1.00  0.00           C  
ATOM   2976  CG2 ILE A 396      59.787  71.742  96.329  1.00  0.00           C  
ATOM   2977  CD  ILE A 396      57.664  70.590  98.222  1.00  0.00           C  
ATOM   2978  HN  ILE A 396      59.773  74.196  95.537  1.00  0.00           H  
ATOM   2979  HA  ILE A 396      58.967  74.555  98.214  1.00  0.00           H  
ATOM   2980  HB  ILE A 396      57.908  72.729  97.029  1.00  0.00           H  
ATOM   2981 1HG1 ILE A 396      58.156  72.385  99.370  1.00  0.00           H  
ATOM   2982 2HG1 ILE A 396      59.503  71.344  99.168  1.00  0.00           H  
ATOM   2983 1HG2 ILE A 396      59.760  72.193  95.314  1.00  0.00           H  
ATOM   2984 2HG2 ILE A 396      59.337  70.728  96.269  1.00  0.00           H  
ATOM   2985 3HG2 ILE A 396      60.868  71.695  96.583  1.00  0.00           H  
ATOM   2986  HD1 ILE A 396      57.160  70.228  99.142  1.00  0.00           H  
ATOM   2987  HD2 ILE A 396      58.155  69.760  97.669  1.00  0.00           H  
ATOM   2988  HD3 ILE A 396      56.869  71.013  97.571  1.00  0.00           H  
ATOM   2989  N   LEU A 397      62.007  73.796  97.663  1.00  0.00           N  
ATOM   2990  CA  LEU A 397      63.311  73.867  98.246  1.00  0.00           C  
ATOM   2991  C   LEU A 397      63.548  75.041  99.144  1.00  0.00           C  
ATOM   2992  O   LEU A 397      64.004  74.863 100.256  1.00  0.00           O  
ATOM   2993  CB  LEU A 397      64.404  73.665  97.147  1.00  0.00           C  
ATOM   2994  CG  LEU A 397      65.784  73.600  97.597  1.00  0.00           C  
ATOM   2995  CD1 LEU A 397      66.223  72.261  98.202  1.00  0.00           C  
ATOM   2996  CD2 LEU A 397      66.689  74.023  96.381  1.00  0.00           C  
ATOM   2997  HN  LEU A 397      61.961  73.652  96.678  1.00  0.00           H  
ATOM   2998  HA  LEU A 397      63.272  72.970  98.846  1.00  0.00           H  
ATOM   2999  HB1 LEU A 397      64.324  74.620  96.584  1.00  0.00           H  
ATOM   3000  HB2 LEU A 397      64.241  72.846  96.414  1.00  0.00           H  
ATOM   3001  HG  LEU A 397      66.042  74.337  98.388  1.00  0.00           H  
ATOM   3002 1HD1 LEU A 397      67.257  72.396  98.583  1.00  0.00           H  
ATOM   3003 2HD1 LEU A 397      66.194  71.383  97.522  1.00  0.00           H  
ATOM   3004 3HD1 LEU A 397      65.565  71.897  99.021  1.00  0.00           H  
ATOM   3005 1HD2 LEU A 397      66.558  73.375  95.488  1.00  0.00           H  
ATOM   3006 2HD2 LEU A 397      67.771  74.079  96.626  1.00  0.00           H  
ATOM   3007 3HD2 LEU A 397      66.389  75.033  96.028  1.00  0.00           H  
ATOM   3008  N   ALA A 398      63.197  76.236  98.634  1.00  0.00           N  
ATOM   3009  CA  ALA A 398      63.418  77.495  99.385  1.00  0.00           C  
ATOM   3010  C   ALA A 398      62.402  77.731 100.485  1.00  0.00           C  
ATOM   3011  O   ALA A 398      62.529  78.705 101.279  1.00  0.00           O  
ATOM   3012  CB  ALA A 398      63.494  78.718  98.429  1.00  0.00           C  
ATOM   3013  HN  ALA A 398      62.854  76.417  97.717  1.00  0.00           H  
ATOM   3014  HA  ALA A 398      64.325  77.449  99.970  1.00  0.00           H  
ATOM   3015  HB1 ALA A 398      62.659  78.724  97.696  1.00  0.00           H  
ATOM   3016  HB2 ALA A 398      64.363  78.592  97.748  1.00  0.00           H  
ATOM   3017  HB3 ALA A 398      63.617  79.663  99.001  1.00  0.00           H  
ATOM   3018  N   MET A 399      61.358  76.898 100.597  1.00  0.00           N  
ATOM   3019  CA  MET A 399      60.254  77.057 101.593  1.00  0.00           C  
ATOM   3020  C   MET A 399      60.348  75.997 102.678  1.00  0.00           C  
ATOM   3021  O   MET A 399      59.386  75.766 103.381  1.00  0.00           O  
ATOM   3022  CB  MET A 399      58.828  77.169 100.918  1.00  0.00           C  
ATOM   3023  CG  MET A 399      58.703  78.373  99.927  1.00  0.00           C  
ATOM   3024  SD  MET A 399      58.700  80.017 100.759  1.00  0.00           S  
ATOM   3025  CE  MET A 399      56.941  80.010 101.261  1.00  0.00           C  
ATOM   3026  HN  MET A 399      61.262  76.220  99.873  1.00  0.00           H  
ATOM   3027  HA  MET A 399      60.524  77.956 102.128  1.00  0.00           H  
ATOM   3028  HB1 MET A 399      58.132  77.227 101.782  1.00  0.00           H  
ATOM   3029  HB2 MET A 399      58.800  76.213 100.354  1.00  0.00           H  
ATOM   3030  HG1 MET A 399      57.771  78.225  99.340  1.00  0.00           H  
ATOM   3031  HG2 MET A 399      59.515  78.414  99.171  1.00  0.00           H  
ATOM   3032  HE1 MET A 399      56.245  79.844 100.410  1.00  0.00           H  
ATOM   3033  HE2 MET A 399      56.515  80.967 101.631  1.00  0.00           H  
ATOM   3034  HE3 MET A 399      56.660  79.158 101.915  1.00  0.00           H  
ATOM   3035  N   GLY A 400      61.505  75.305 102.853  1.00  0.00           N  
ATOM   3036  CA  GLY A 400      61.898  74.402 103.873  1.00  0.00           C  
ATOM   3037  C   GLY A 400      60.942  73.363 104.410  1.00  0.00           C  
ATOM   3038  O   GLY A 400      60.693  73.376 105.606  1.00  0.00           O  
ATOM   3039  HN  GLY A 400      62.181  75.358 102.123  1.00  0.00           H  
ATOM   3040  HA1 GLY A 400      62.249  74.896 104.767  1.00  0.00           H  
ATOM   3041  HA2 GLY A 400      62.686  73.752 103.522  1.00  0.00           H  
ATOM   3042  N   GLN A 401      60.351  72.520 103.531  1.00  0.00           N  
ATOM   3043  CA  GLN A 401      59.367  71.482 103.856  1.00  0.00           C  
ATOM   3044  C   GLN A 401      59.970  70.082 103.970  1.00  0.00           C  
ATOM   3045  O   GLN A 401      59.226  69.148 104.172  1.00  0.00           O  
ATOM   3046  CB  GLN A 401      58.375  71.447 102.705  1.00  0.00           C  
ATOM   3047  CG  GLN A 401      57.625  72.733 102.338  1.00  0.00           C  
ATOM   3048  CD  GLN A 401      56.678  73.145 103.452  1.00  0.00           C  
ATOM   3049  NE2 GLN A 401      56.758  74.482 103.806  1.00  0.00           N  
ATOM   3050  OE1 GLN A 401      55.682  72.514 103.859  1.00  0.00           O  
ATOM   3051  HN  GLN A 401      60.647  72.621 102.584  1.00  0.00           H  
ATOM   3052  HA  GLN A 401      58.866  71.773 104.767  1.00  0.00           H  
ATOM   3053  HB1 GLN A 401      57.545  70.754 102.956  1.00  0.00           H  
ATOM   3054  HB2 GLN A 401      58.815  71.072 101.756  1.00  0.00           H  
ATOM   3055  HG1 GLN A 401      56.923  72.651 101.480  1.00  0.00           H  
ATOM   3056  HG2 GLN A 401      58.314  73.553 102.045  1.00  0.00           H  
ATOM   3057 1HE2 GLN A 401      57.553  75.027 103.542  1.00  0.00           H  
ATOM   3058 2HE2 GLN A 401      56.091  74.846 104.458  1.00  0.00           H  
ATOM   3059  N   VAL A 402      61.302  69.958 103.665  1.00  0.00           N  
ATOM   3060  CA  VAL A 402      61.818  68.578 103.596  1.00  0.00           C  
ATOM   3061  C   VAL A 402      62.096  68.013 104.997  1.00  0.00           C  
ATOM   3062  O   VAL A 402      62.639  68.720 105.825  1.00  0.00           O  
ATOM   3063  CB  VAL A 402      63.070  68.532 102.671  1.00  0.00           C  
ATOM   3064  CG1 VAL A 402      64.382  69.149 103.383  1.00  0.00           C  
ATOM   3065  CG2 VAL A 402      63.397  67.052 102.188  1.00  0.00           C  
ATOM   3066  HN  VAL A 402      61.884  70.735 103.440  1.00  0.00           H  
ATOM   3067  HA  VAL A 402      61.054  67.941 103.174  1.00  0.00           H  
ATOM   3068  HB  VAL A 402      62.993  69.058 101.696  1.00  0.00           H  
ATOM   3069 1HG1 VAL A 402      65.232  69.242 102.674  1.00  0.00           H  
ATOM   3070 2HG1 VAL A 402      64.735  68.503 104.215  1.00  0.00           H  
ATOM   3071 3HG1 VAL A 402      64.211  70.168 103.790  1.00  0.00           H  
ATOM   3072 1HG2 VAL A 402      62.499  66.436 101.965  1.00  0.00           H  
ATOM   3073 2HG2 VAL A 402      64.130  66.591 102.884  1.00  0.00           H  
ATOM   3074 3HG2 VAL A 402      64.043  67.196 101.296  1.00  0.00           H  
ATOM   3075  N   ASP A 403      61.747  66.798 105.289  1.00  0.00           N  
ATOM   3076  CA  ASP A 403      62.027  66.250 106.568  1.00  0.00           C  
ATOM   3077  C   ASP A 403      61.974  64.735 106.506  1.00  0.00           C  
ATOM   3078  O   ASP A 403      61.510  64.151 105.551  1.00  0.00           O  
ATOM   3079  CB  ASP A 403      61.029  66.893 107.689  1.00  0.00           C  
ATOM   3080  CG  ASP A 403      61.378  66.538 109.157  1.00  0.00           C  
ATOM   3081  OD1 ASP A 403      62.385  65.746 109.420  1.00  0.00           O  
ATOM   3082  OD2 ASP A 403      60.664  66.943 110.086  1.00  0.00           O1-
ATOM   3083  HN  ASP A 403      61.502  66.103 104.617  1.00  0.00           H  
ATOM   3084  HA  ASP A 403      63.041  66.483 106.858  1.00  0.00           H  
ATOM   3085  HB1 ASP A 403      60.026  66.475 107.455  1.00  0.00           H  
ATOM   3086  HB2 ASP A 403      60.954  67.997 107.600  1.00  0.00           H  
ATOM   3087  N   GLY A 404      62.408  64.044 107.562  1.00  0.00           N  
ATOM   3088  CA  GLY A 404      62.320  62.615 107.705  1.00  0.00           C  
ATOM   3089  C   GLY A 404      60.906  62.027 107.484  1.00  0.00           C  
ATOM   3090  O   GLY A 404      59.920  62.717 107.544  1.00  0.00           O  
ATOM   3091  HN  GLY A 404      62.791  64.528 108.346  1.00  0.00           H  
ATOM   3092  HA1 GLY A 404      62.602  62.372 108.719  1.00  0.00           H  
ATOM   3093  HA2 GLY A 404      62.983  62.279 106.921  1.00  0.00           H  
ATOM   3094  N   ASP A 405      60.862  60.694 107.518  1.00  0.00           N  
ATOM   3095  CA  ASP A 405      59.665  59.886 107.495  1.00  0.00           C  
ATOM   3096  C   ASP A 405      59.393  59.375 108.925  1.00  0.00           C  
ATOM   3097  O   ASP A 405      60.325  59.282 109.672  1.00  0.00           O  
ATOM   3098  CB  ASP A 405      59.889  58.793 106.396  1.00  0.00           C  
ATOM   3099  CG  ASP A 405      58.803  57.716 106.258  1.00  0.00           C  
ATOM   3100  OD1 ASP A 405      57.626  58.051 106.595  1.00  0.00           O  
ATOM   3101  OD2 ASP A 405      59.085  56.583 105.892  1.00  0.00           O1-
ATOM   3102  HN  ASP A 405      61.685  60.189 107.764  1.00  0.00           H  
ATOM   3103  HA  ASP A 405      58.806  60.485 107.230  1.00  0.00           H  
ATOM   3104  HB1 ASP A 405      60.835  58.257 106.629  1.00  0.00           H  
ATOM   3105  HB2 ASP A 405      60.101  59.259 105.411  1.00  0.00           H  
ATOM   3106  N   LEU A 406      58.137  59.001 109.271  1.00  0.00           N  
ATOM   3107  CA  LEU A 406      57.849  58.307 110.561  1.00  0.00           C  
ATOM   3108  C   LEU A 406      58.494  56.895 110.519  1.00  0.00           C  
ATOM   3109  O   LEU A 406      59.162  56.435 111.455  1.00  0.00           O  
ATOM   3110  CB  LEU A 406      56.301  58.133 110.908  1.00  0.00           C  
ATOM   3111  CG  LEU A 406      55.997  57.337 112.236  1.00  0.00           C  
ATOM   3112  CD1 LEU A 406      56.352  58.121 113.494  1.00  0.00           C  
ATOM   3113  CD2 LEU A 406      54.459  56.891 112.228  1.00  0.00           C  
ATOM   3114  HN  LEU A 406      57.411  59.035 108.589  1.00  0.00           H  
ATOM   3115  HA  LEU A 406      58.262  58.937 111.336  1.00  0.00           H  
ATOM   3116  HB1 LEU A 406      55.858  57.558 110.065  1.00  0.00           H  
ATOM   3117  HB2 LEU A 406      55.796  59.121 110.889  1.00  0.00           H  
ATOM   3118  HG  LEU A 406      56.616  56.416 112.291  1.00  0.00           H  
ATOM   3119 1HD1 LEU A 406      56.170  57.447 114.358  1.00  0.00           H  
ATOM   3120 2HD1 LEU A 406      55.758  59.048 113.646  1.00  0.00           H  
ATOM   3121 3HD1 LEU A 406      57.451  58.274 113.548  1.00  0.00           H  
ATOM   3122 1HD2 LEU A 406      53.831  57.801 112.335  1.00  0.00           H  
ATOM   3123 2HD2 LEU A 406      54.347  56.311 113.169  1.00  0.00           H  
ATOM   3124 3HD2 LEU A 406      54.118  56.266 111.374  1.00  0.00           H  
ATOM   3125  N   LEU A 407      58.392  56.248 109.337  1.00  0.00           N  
ATOM   3126  CA  LEU A 407      58.747  54.810 109.227  1.00  0.00           C  
ATOM   3127  C   LEU A 407      60.140  54.659 108.642  1.00  0.00           C  
ATOM   3128  O   LEU A 407      60.681  53.549 108.614  1.00  0.00           O  
ATOM   3129  CB  LEU A 407      57.705  54.033 108.374  1.00  0.00           C  
ATOM   3130  CG  LEU A 407      56.272  54.277 108.761  1.00  0.00           C  
ATOM   3131  CD1 LEU A 407      55.338  53.678 107.723  1.00  0.00           C  
ATOM   3132  CD2 LEU A 407      55.973  53.625 110.171  1.00  0.00           C  
ATOM   3133  HN  LEU A 407      57.953  56.642 108.533  1.00  0.00           H  
ATOM   3134  HA  LEU A 407      58.812  54.339 110.197  1.00  0.00           H  
ATOM   3135  HB1 LEU A 407      57.996  52.961 108.332  1.00  0.00           H  
ATOM   3136  HB2 LEU A 407      57.867  54.378 107.332  1.00  0.00           H  
ATOM   3137  HG  LEU A 407      56.089  55.374 108.778  1.00  0.00           H  
ATOM   3138 1HD1 LEU A 407      55.422  54.228 106.761  1.00  0.00           H  
ATOM   3139 2HD1 LEU A 407      54.273  53.678 108.039  1.00  0.00           H  
ATOM   3140 3HD1 LEU A 407      55.611  52.617 107.544  1.00  0.00           H  
ATOM   3141 1HD2 LEU A 407      54.965  53.848 110.582  1.00  0.00           H  
ATOM   3142 2HD2 LEU A 407      56.709  54.053 110.883  1.00  0.00           H  
ATOM   3143 3HD2 LEU A 407      56.049  52.521 110.075  1.00  0.00           H  
ATOM   3144  N   SER A 408      60.894  55.695 108.198  1.00  0.00           N  
ATOM   3145  CA  SER A 408      62.228  55.434 107.640  1.00  0.00           C  
ATOM   3146  C   SER A 408      63.113  56.609 107.814  1.00  0.00           C  
ATOM   3147  O   SER A 408      62.674  57.640 108.367  1.00  0.00           O  
ATOM   3148  CB  SER A 408      62.179  55.038 106.135  1.00  0.00           C  
ATOM   3149  OG  SER A 408      61.803  56.072 105.219  1.00  0.00           O  
ATOM   3150  HN  SER A 408      60.553  56.628 108.123  1.00  0.00           H  
ATOM   3151  HA  SER A 408      62.621  54.628 108.240  1.00  0.00           H  
ATOM   3152  HB1 SER A 408      61.482  54.173 106.091  1.00  0.00           H  
ATOM   3153  HB2 SER A 408      63.073  54.471 105.797  1.00  0.00           H  
ATOM   3154  HG1 SER A 408      60.921  56.313 105.511  1.00  0.00           H  
ATOM   3155  N   GLY A 409      64.373  56.451 107.399  1.00  0.00           N  
ATOM   3156  CA  GLY A 409      65.334  57.542 107.344  1.00  0.00           C  
ATOM   3157  C   GLY A 409      65.139  58.524 106.181  1.00  0.00           C  
ATOM   3158  O   GLY A 409      65.444  59.733 106.298  1.00  0.00           O  
ATOM   3159  HN  GLY A 409      64.576  55.590 106.939  1.00  0.00           H  
ATOM   3160  HA1 GLY A 409      66.380  57.275 107.364  1.00  0.00           H  
ATOM   3161  HA2 GLY A 409      65.103  58.153 108.206  1.00  0.00           H  
ATOM   3162  N   VAL A 410      64.595  57.976 105.060  1.00  0.00           N  
ATOM   3163  CA  VAL A 410      64.452  58.627 103.751  1.00  0.00           C  
ATOM   3164  C   VAL A 410      63.486  59.786 103.755  1.00  0.00           C  
ATOM   3165  O   VAL A 410      62.346  59.642 104.221  1.00  0.00           O  
ATOM   3166  CB  VAL A 410      64.117  57.564 102.729  1.00  0.00           C  
ATOM   3167  CG1 VAL A 410      64.103  58.169 101.320  1.00  0.00           C  
ATOM   3168  CG2 VAL A 410      65.102  56.345 102.795  1.00  0.00           C  
ATOM   3169  HN  VAL A 410      64.353  57.009 105.090  1.00  0.00           H  
ATOM   3170  HA  VAL A 410      65.424  59.041 103.529  1.00  0.00           H  
ATOM   3171  HB  VAL A 410      63.108  57.125 102.890  1.00  0.00           H  
ATOM   3172 1HG1 VAL A 410      65.070  58.631 101.021  1.00  0.00           H  
ATOM   3173 2HG1 VAL A 410      63.417  59.039 101.235  1.00  0.00           H  
ATOM   3174 3HG1 VAL A 410      63.645  57.468 100.592  1.00  0.00           H  
ATOM   3175 1HG2 VAL A 410      66.082  56.864 102.735  1.00  0.00           H  
ATOM   3176 2HG2 VAL A 410      65.037  55.562 102.010  1.00  0.00           H  
ATOM   3177 3HG2 VAL A 410      65.066  55.801 103.762  1.00  0.00           H  
ATOM   3178  N   CYS A 411      63.971  60.991 103.388  1.00  0.00           N  
ATOM   3179  CA  CYS A 411      63.231  62.246 103.377  1.00  0.00           C  
ATOM   3180  C   CYS A 411      62.100  62.285 102.322  1.00  0.00           C  
ATOM   3181  O   CYS A 411      62.320  61.712 101.205  1.00  0.00           O  
ATOM   3182  CB  CYS A 411      64.113  63.471 103.178  1.00  0.00           C  
ATOM   3183  SG  CYS A 411      65.419  63.644 104.458  1.00  0.00           S  
ATOM   3184  HN  CYS A 411      64.947  61.071 103.204  1.00  0.00           H  
ATOM   3185  HA  CYS A 411      62.705  62.324 104.318  1.00  0.00           H  
ATOM   3186  HB1 CYS A 411      63.584  64.448 103.210  1.00  0.00           H  
ATOM   3187  HB2 CYS A 411      64.606  63.481 102.183  1.00  0.00           H  
ATOM   3188  N   TYR A 412      60.969  62.830 102.713  1.00  0.00           N  
ATOM   3189  CA  TYR A 412      59.738  63.222 102.002  1.00  0.00           C  
ATOM   3190  C   TYR A 412      59.361  64.653 102.422  1.00  0.00           C  
ATOM   3191  O   TYR A 412      60.098  65.258 103.204  1.00  0.00           O  
ATOM   3192  CB  TYR A 412      58.617  62.177 102.158  1.00  0.00           C  
ATOM   3193  CG  TYR A 412      57.407  62.271 101.185  1.00  0.00           C  
ATOM   3194  CD1 TYR A 412      57.599  62.274  99.859  1.00  0.00           C  
ATOM   3195  CD2 TYR A 412      56.152  62.681 101.682  1.00  0.00           C  
ATOM   3196  CE1 TYR A 412      56.528  62.446  98.943  1.00  0.00           C  
ATOM   3197  CE2 TYR A 412      55.073  62.760 100.834  1.00  0.00           C  
ATOM   3198  CZ  TYR A 412      55.216  62.723  99.370  1.00  0.00           C  
ATOM   3199  OH  TYR A 412      54.207  63.027  98.389  1.00  0.00           O  
ATOM   3200  HN  TYR A 412      61.034  63.092 103.673  1.00  0.00           H  
ATOM   3201  HA  TYR A 412      59.890  63.238 100.934  1.00  0.00           H  
ATOM   3202  HB1 TYR A 412      58.248  62.178 103.206  1.00  0.00           H  
ATOM   3203  HB2 TYR A 412      59.145  61.227 101.928  1.00  0.00           H  
ATOM   3204  HD1 TYR A 412      58.618  62.149  99.522  1.00  0.00           H  
ATOM   3205  HD2 TYR A 412      56.022  62.810 102.746  1.00  0.00           H  
ATOM   3206  HE1 TYR A 412      56.751  62.346  97.891  1.00  0.00           H  
ATOM   3207  HE2 TYR A 412      54.067  63.048 101.102  1.00  0.00           H  
ATOM   3208  HH  TYR A 412      54.619  62.760  97.563  1.00  0.00           H  
ATOM   3209  N   VAL A 413      58.230  65.191 101.987  1.00  0.00           N  
ATOM   3210  CA  VAL A 413      57.677  66.417 102.566  1.00  0.00           C  
ATOM   3211  C   VAL A 413      57.194  66.269 104.019  1.00  0.00           C  
ATOM   3212  O   VAL A 413      56.738  65.174 104.431  1.00  0.00           O  
ATOM   3213  CB  VAL A 413      56.600  67.051 101.652  1.00  0.00           C  
ATOM   3214  CG1 VAL A 413      55.115  66.598 101.899  1.00  0.00           C  
ATOM   3215  CG2 VAL A 413      56.663  68.645 101.717  1.00  0.00           C  
ATOM   3216  HN  VAL A 413      57.707  64.796 101.237  1.00  0.00           H  
ATOM   3217  HA  VAL A 413      58.554  67.034 102.438  1.00  0.00           H  
ATOM   3218  HB  VAL A 413      56.910  66.736 100.633  1.00  0.00           H  
ATOM   3219 1HG1 VAL A 413      54.405  67.119 101.222  1.00  0.00           H  
ATOM   3220 2HG1 VAL A 413      54.801  66.985 102.893  1.00  0.00           H  
ATOM   3221 3HG1 VAL A 413      54.950  65.506 101.776  1.00  0.00           H  
ATOM   3222 1HG2 VAL A 413      57.738  68.890 101.584  1.00  0.00           H  
ATOM   3223 2HG2 VAL A 413      56.305  68.926 102.731  1.00  0.00           H  
ATOM   3224 3HG2 VAL A 413      56.054  68.976 100.848  1.00  0.00           H  
ATOM   3225  N   GLY A 414      57.172  67.328 104.832  1.00  0.00           N  
ATOM   3226  CA  GLY A 414      56.677  67.420 106.216  1.00  0.00           C  
ATOM   3227  C   GLY A 414      55.399  66.673 106.531  1.00  0.00           C  
ATOM   3228  O   GLY A 414      54.386  66.756 105.779  1.00  0.00           O  
ATOM   3229  HN  GLY A 414      57.497  68.226 104.545  1.00  0.00           H  
ATOM   3230  HA1 GLY A 414      56.331  68.436 106.334  1.00  0.00           H  
ATOM   3231  HA2 GLY A 414      57.475  67.036 106.834  1.00  0.00           H  
ATOM   3232  N   LEU A 415      55.434  65.908 107.633  1.00  0.00           N  
ATOM   3233  CA  LEU A 415      54.237  65.208 108.070  1.00  0.00           C  
ATOM   3234  C   LEU A 415      53.095  66.086 108.640  1.00  0.00           C  
ATOM   3235  O   LEU A 415      51.945  65.694 108.463  1.00  0.00           O  
ATOM   3236  CB  LEU A 415      54.596  64.088 109.081  1.00  0.00           C  
ATOM   3237  CG  LEU A 415      55.519  62.954 108.548  1.00  0.00           C  
ATOM   3238  CD1 LEU A 415      55.659  61.792 109.559  1.00  0.00           C  
ATOM   3239  CD2 LEU A 415      55.069  62.369 107.173  1.00  0.00           C  
ATOM   3240  HN  LEU A 415      56.322  65.730 108.052  1.00  0.00           H  
ATOM   3241  HA  LEU A 415      53.876  64.826 107.126  1.00  0.00           H  
ATOM   3242  HB1 LEU A 415      53.620  63.609 109.310  1.00  0.00           H  
ATOM   3243  HB2 LEU A 415      54.958  64.394 110.087  1.00  0.00           H  
ATOM   3244  HG  LEU A 415      56.522  63.389 108.348  1.00  0.00           H  
ATOM   3245 1HD1 LEU A 415      56.313  61.073 109.020  1.00  0.00           H  
ATOM   3246 2HD1 LEU A 415      54.802  61.164 109.887  1.00  0.00           H  
ATOM   3247 3HD1 LEU A 415      56.192  62.205 110.441  1.00  0.00           H  
ATOM   3248 1HD2 LEU A 415      54.036  61.997 107.349  1.00  0.00           H  
ATOM   3249 2HD2 LEU A 415      55.641  61.460 106.892  1.00  0.00           H  
ATOM   3250 3HD2 LEU A 415      55.018  63.076 106.317  1.00  0.00           H  
ATOM   3251  N   SER A 416      53.355  67.261 109.251  1.00  0.00           N  
ATOM   3252  CA  SER A 416      52.473  68.129 110.012  1.00  0.00           C  
ATOM   3253  C   SER A 416      51.173  68.518 109.314  1.00  0.00           C  
ATOM   3254  O   SER A 416      50.117  68.435 109.958  1.00  0.00           O  
ATOM   3255  CB  SER A 416      53.170  69.472 110.417  1.00  0.00           C  
ATOM   3256  OG  SER A 416      53.812  70.230 109.386  1.00  0.00           O  
ATOM   3257  HN  SER A 416      54.283  67.604 109.122  1.00  0.00           H  
ATOM   3258  HA  SER A 416      52.246  67.596 110.924  1.00  0.00           H  
ATOM   3259  HB1 SER A 416      54.006  69.146 111.071  1.00  0.00           H  
ATOM   3260  HB2 SER A 416      52.471  70.149 110.954  1.00  0.00           H  
ATOM   3261  HG1 SER A 416      54.743  70.004 109.433  1.00  0.00           H  
ATOM   3262  N   SER A 417      51.144  69.049 108.083  1.00  0.00           N  
ATOM   3263  CA  SER A 417      49.999  69.751 107.556  1.00  0.00           C  
ATOM   3264  C   SER A 417      49.479  69.238 106.217  1.00  0.00           C  
ATOM   3265  O   SER A 417      50.238  69.160 105.226  1.00  0.00           O  
ATOM   3266  CB  SER A 417      50.183  71.339 107.476  1.00  0.00           C  
ATOM   3267  OG  SER A 417      49.179  72.007 106.738  1.00  0.00           O  
ATOM   3268  HN  SER A 417      51.884  68.963 107.419  1.00  0.00           H  
ATOM   3269  HA  SER A 417      49.185  69.651 108.257  1.00  0.00           H  
ATOM   3270  HB1 SER A 417      51.159  71.517 106.976  1.00  0.00           H  
ATOM   3271  HB2 SER A 417      50.269  71.721 108.516  1.00  0.00           H  
ATOM   3272  HG1 SER A 417      48.355  71.867 107.209  1.00  0.00           H  
ATOM   3273  N   VAL A 418      48.205  68.890 106.176  1.00  0.00           N  
ATOM   3274  CA  VAL A 418      47.522  68.474 104.909  1.00  0.00           C  
ATOM   3275  C   VAL A 418      47.302  69.600 103.952  1.00  0.00           C  
ATOM   3276  O   VAL A 418      47.459  69.418 102.755  1.00  0.00           O  
ATOM   3277  CB  VAL A 418      46.228  67.783 105.248  1.00  0.00           C  
ATOM   3278  CG1 VAL A 418      45.563  67.293 103.984  1.00  0.00           C  
ATOM   3279  CG2 VAL A 418      46.541  66.629 106.266  1.00  0.00           C  
ATOM   3280  HN  VAL A 418      47.565  68.832 106.938  1.00  0.00           H  
ATOM   3281  HA  VAL A 418      48.222  67.811 104.421  1.00  0.00           H  
ATOM   3282  HB  VAL A 418      45.577  68.525 105.759  1.00  0.00           H  
ATOM   3283 1HG1 VAL A 418      45.359  68.153 103.310  1.00  0.00           H  
ATOM   3284 2HG1 VAL A 418      44.534  66.880 104.056  1.00  0.00           H  
ATOM   3285 3HG1 VAL A 418      46.163  66.482 103.517  1.00  0.00           H  
ATOM   3286 1HG2 VAL A 418      45.800  65.806 106.352  1.00  0.00           H  
ATOM   3287 2HG2 VAL A 418      46.849  67.040 107.251  1.00  0.00           H  
ATOM   3288 3HG2 VAL A 418      47.415  66.117 105.810  1.00  0.00           H  
ATOM   3289  N   ASP A 419      47.018  70.809 104.458  1.00  0.00           N  
ATOM   3290  CA  ASP A 419      46.894  72.035 103.674  1.00  0.00           C  
ATOM   3291  C   ASP A 419      48.112  72.347 102.889  1.00  0.00           C  
ATOM   3292  O   ASP A 419      48.104  72.730 101.715  1.00  0.00           O  
ATOM   3293  CB  ASP A 419      46.561  73.237 104.567  1.00  0.00           C  
ATOM   3294  CG  ASP A 419      45.133  73.195 105.118  1.00  0.00           C  
ATOM   3295  OD1 ASP A 419      44.679  74.225 105.626  1.00  0.00           O  
ATOM   3296  OD2 ASP A 419      44.483  72.158 105.257  1.00  0.00           O1-
ATOM   3297  HN  ASP A 419      46.915  70.921 105.443  1.00  0.00           H  
ATOM   3298  HA  ASP A 419      46.092  71.947 102.955  1.00  0.00           H  
ATOM   3299  HB1 ASP A 419      46.708  74.170 103.982  1.00  0.00           H  
ATOM   3300  HB2 ASP A 419      47.238  73.275 105.446  1.00  0.00           H  
ATOM   3301  N   ALA A 420      49.306  72.202 103.537  1.00  0.00           N  
ATOM   3302  CA  ALA A 420      50.565  72.290 102.887  1.00  0.00           C  
ATOM   3303  C   ALA A 420      50.728  71.168 101.844  1.00  0.00           C  
ATOM   3304  O   ALA A 420      51.232  71.401 100.748  1.00  0.00           O  
ATOM   3305  CB  ALA A 420      51.803  72.169 103.855  1.00  0.00           C  
ATOM   3306  HN  ALA A 420      49.169  71.943 104.490  1.00  0.00           H  
ATOM   3307  HA  ALA A 420      50.751  73.253 102.435  1.00  0.00           H  
ATOM   3308  HB1 ALA A 420      52.715  72.321 103.240  1.00  0.00           H  
ATOM   3309  HB2 ALA A 420      51.865  71.130 104.245  1.00  0.00           H  
ATOM   3310  HB3 ALA A 420      51.847  72.902 104.689  1.00  0.00           H  
ATOM   3311  N   LEU A 421      50.278  69.906 102.117  1.00  0.00           N  
ATOM   3312  CA  LEU A 421      50.365  68.774 101.160  1.00  0.00           C  
ATOM   3313  C   LEU A 421      49.567  68.979  99.879  1.00  0.00           C  
ATOM   3314  O   LEU A 421      50.047  68.772  98.747  1.00  0.00           O  
ATOM   3315  CB  LEU A 421      49.857  67.444 101.744  1.00  0.00           C  
ATOM   3316  CG  LEU A 421      50.103  66.255 100.846  1.00  0.00           C  
ATOM   3317  CD1 LEU A 421      51.616  65.871 100.711  1.00  0.00           C  
ATOM   3318  CD2 LEU A 421      49.366  64.967 101.422  1.00  0.00           C  
ATOM   3319  HN  LEU A 421      49.697  69.774 102.916  1.00  0.00           H  
ATOM   3320  HA  LEU A 421      51.406  68.731 100.877  1.00  0.00           H  
ATOM   3321  HB1 LEU A 421      48.763  67.510 101.921  1.00  0.00           H  
ATOM   3322  HB2 LEU A 421      50.312  67.288 102.745  1.00  0.00           H  
ATOM   3323  HG  LEU A 421      49.705  66.352  99.813  1.00  0.00           H  
ATOM   3324 1HD1 LEU A 421      51.691  64.887 100.202  1.00  0.00           H  
ATOM   3325 2HD1 LEU A 421      52.043  65.723 101.727  1.00  0.00           H  
ATOM   3326 3HD1 LEU A 421      52.147  66.650 100.123  1.00  0.00           H  
ATOM   3327 1HD2 LEU A 421      49.333  65.133 102.521  1.00  0.00           H  
ATOM   3328 2HD2 LEU A 421      49.657  63.934 101.134  1.00  0.00           H  
ATOM   3329 3HD2 LEU A 421      48.288  65.118 101.205  1.00  0.00           H  
ATOM   3330  N   ARG A 422      48.293  69.418  99.974  1.00  0.00           N  
ATOM   3331  CA  ARG A 422      47.580  69.721  98.773  1.00  0.00           C  
ATOM   3332  C   ARG A 422      48.174  70.840  97.935  1.00  0.00           C  
ATOM   3333  O   ARG A 422      48.414  70.621  96.742  1.00  0.00           O  
ATOM   3334  CB  ARG A 422      46.130  70.166  99.040  1.00  0.00           C  
ATOM   3335  CG  ARG A 422      45.164  69.057  99.592  1.00  0.00           C  
ATOM   3336  CD  ARG A 422      43.686  69.432  99.586  1.00  0.00           C  
ATOM   3337  NE  ARG A 422      43.487  70.784 100.248  1.00  0.00           N  
ATOM   3338  CZ  ARG A 422      43.410  71.969  99.733  1.00  0.00           C  
ATOM   3339  NH1 ARG A 422      43.527  72.122  98.389  1.00  0.00           N1+
ATOM   3340  NH2 ARG A 422      43.323  73.087 100.456  1.00  0.00           N  
ATOM   3341  HN  ARG A 422      47.891  69.586 100.871  1.00  0.00           H  
ATOM   3342  HA  ARG A 422      47.543  68.838  98.153  1.00  0.00           H  
ATOM   3343  HB1 ARG A 422      45.715  70.607  98.109  1.00  0.00           H  
ATOM   3344  HB2 ARG A 422      46.254  71.063  99.684  1.00  0.00           H  
ATOM   3345  HG1 ARG A 422      45.493  68.837 100.630  1.00  0.00           H  
ATOM   3346  HG2 ARG A 422      45.285  68.082  99.074  1.00  0.00           H  
ATOM   3347  HD1 ARG A 422      43.078  68.630 100.056  1.00  0.00           H  
ATOM   3348  HD2 ARG A 422      43.261  69.443  98.560  1.00  0.00           H  
ATOM   3349  HE  ARG A 422      43.480  70.837 101.246  1.00  0.00           H  
ATOM   3350 1HH1 ARG A 422      43.557  71.304  97.814  1.00  0.00           H  
ATOM   3351 2HH1 ARG A 422      43.587  73.046  98.011  1.00  0.00           H  
ATOM   3352 1HH2 ARG A 422      43.159  72.965 101.435  1.00  0.00           H  
ATOM   3353 2HH2 ARG A 422      43.187  73.996 100.062  1.00  0.00           H  
ATOM   3354  N   GLY A 423      48.639  71.914  98.582  1.00  0.00           N  
ATOM   3355  CA  GLY A 423      49.178  73.076  97.969  1.00  0.00           C  
ATOM   3356  C   GLY A 423      50.466  72.954  97.172  1.00  0.00           C  
ATOM   3357  O   GLY A 423      50.499  73.447  96.062  1.00  0.00           O  
ATOM   3358  HN  GLY A 423      48.434  72.015  99.553  1.00  0.00           H  
ATOM   3359  HA1 GLY A 423      49.341  73.805  98.749  1.00  0.00           H  
ATOM   3360  HA2 GLY A 423      48.444  73.444  97.267  1.00  0.00           H  
ATOM   3361  N   PHE A 424      51.380  72.116  97.688  1.00  0.00           N  
ATOM   3362  CA  PHE A 424      52.690  71.905  97.040  1.00  0.00           C  
ATOM   3363  C   PHE A 424      52.619  70.700  96.106  1.00  0.00           C  
ATOM   3364  O   PHE A 424      53.566  70.572  95.348  1.00  0.00           O  
ATOM   3365  CB  PHE A 424      53.754  71.706  98.147  1.00  0.00           C  
ATOM   3366  CG  PHE A 424      54.182  73.124  98.676  1.00  0.00           C  
ATOM   3367  CD1 PHE A 424      55.392  73.672  98.187  1.00  0.00           C  
ATOM   3368  CD2 PHE A 424      53.404  73.778  99.729  1.00  0.00           C  
ATOM   3369  CE1 PHE A 424      55.870  74.801  98.957  1.00  0.00           C  
ATOM   3370  CE2 PHE A 424      53.894  74.913 100.324  1.00  0.00           C  
ATOM   3371  CZ  PHE A 424      55.123  75.425  99.906  1.00  0.00           C  
ATOM   3372  HN  PHE A 424      51.293  71.784  98.624  1.00  0.00           H  
ATOM   3373  HA  PHE A 424      53.060  72.683  96.388  1.00  0.00           H  
ATOM   3374  HB1 PHE A 424      54.680  71.154  97.877  1.00  0.00           H  
ATOM   3375  HB2 PHE A 424      53.157  71.246  98.963  1.00  0.00           H  
ATOM   3376  HD1 PHE A 424      55.970  73.084  97.490  1.00  0.00           H  
ATOM   3377  HD2 PHE A 424      52.441  73.335  99.936  1.00  0.00           H  
ATOM   3378  HE1 PHE A 424      56.746  75.332  98.617  1.00  0.00           H  
ATOM   3379  HE2 PHE A 424      53.355  75.515 101.042  1.00  0.00           H  
ATOM   3380  HZ  PHE A 424      55.582  76.205 100.494  1.00  0.00           H  
ATOM   3381  N   VAL A 425      51.591  69.787  96.191  1.00  0.00           N  
ATOM   3382  CA  VAL A 425      51.581  68.555  95.548  1.00  0.00           C  
ATOM   3383  C   VAL A 425      50.471  68.477  94.639  1.00  0.00           C  
ATOM   3384  O   VAL A 425      50.564  68.683  93.449  1.00  0.00           O  
ATOM   3385  CB  VAL A 425      51.729  67.317  96.422  1.00  0.00           C  
ATOM   3386  CG1 VAL A 425      51.598  65.886  95.675  1.00  0.00           C  
ATOM   3387  CG2 VAL A 425      53.117  67.288  97.107  1.00  0.00           C  
ATOM   3388  HN  VAL A 425      50.813  69.931  96.800  1.00  0.00           H  
ATOM   3389  HA  VAL A 425      52.415  68.508  94.864  1.00  0.00           H  
ATOM   3390  HB  VAL A 425      50.921  67.293  97.183  1.00  0.00           H  
ATOM   3391 1HG1 VAL A 425      50.581  65.831  95.232  1.00  0.00           H  
ATOM   3392 2HG1 VAL A 425      51.712  65.004  96.340  1.00  0.00           H  
ATOM   3393 3HG1 VAL A 425      52.386  65.811  94.896  1.00  0.00           H  
ATOM   3394 1HG2 VAL A 425      53.210  66.541  97.924  1.00  0.00           H  
ATOM   3395 2HG2 VAL A 425      53.498  68.259  97.490  1.00  0.00           H  
ATOM   3396 3HG2 VAL A 425      53.840  66.981  96.322  1.00  0.00           H  
ATOM   3397  N   LEU A 426      49.268  68.212  95.185  1.00  0.00           N  
ATOM   3398  CA  LEU A 426      48.009  67.909  94.531  1.00  0.00           C  
ATOM   3399  C   LEU A 426      47.526  69.076  93.648  1.00  0.00           C  
ATOM   3400  O   LEU A 426      47.140  68.904  92.494  1.00  0.00           O  
ATOM   3401  CB  LEU A 426      46.931  67.344  95.512  1.00  0.00           C  
ATOM   3402  CG  LEU A 426      47.261  66.086  96.230  1.00  0.00           C  
ATOM   3403  CD1 LEU A 426      46.241  65.776  97.323  1.00  0.00           C  
ATOM   3404  CD2 LEU A 426      47.390  64.773  95.416  1.00  0.00           C  
ATOM   3405  HN  LEU A 426      49.172  68.080  96.168  1.00  0.00           H  
ATOM   3406  HA  LEU A 426      48.096  67.092  93.831  1.00  0.00           H  
ATOM   3407  HB1 LEU A 426      46.005  67.085  94.955  1.00  0.00           H  
ATOM   3408  HB2 LEU A 426      46.740  68.202  96.191  1.00  0.00           H  
ATOM   3409  HG  LEU A 426      48.265  66.026  96.703  1.00  0.00           H  
ATOM   3410 1HD1 LEU A 426      46.418  64.825  97.868  1.00  0.00           H  
ATOM   3411 2HD1 LEU A 426      45.192  65.909  96.983  1.00  0.00           H  
ATOM   3412 3HD1 LEU A 426      46.373  66.591  98.065  1.00  0.00           H  
ATOM   3413 1HD2 LEU A 426      46.453  64.546  94.863  1.00  0.00           H  
ATOM   3414 2HD2 LEU A 426      47.554  63.994  96.191  1.00  0.00           H  
ATOM   3415 3HD2 LEU A 426      48.182  64.816  94.639  1.00  0.00           H  
ATOM   3416  N   ALA A 427      47.457  70.325  94.187  1.00  0.00           N  
ATOM   3417  CA  ALA A 427      46.809  71.421  93.484  1.00  0.00           C  
ATOM   3418  C   ALA A 427      47.365  71.809  92.066  1.00  0.00           C  
ATOM   3419  O   ALA A 427      46.592  72.162  91.177  1.00  0.00           O  
ATOM   3420  CB  ALA A 427      46.677  72.642  94.460  1.00  0.00           C  
ATOM   3421  HN  ALA A 427      47.856  70.482  95.086  1.00  0.00           H  
ATOM   3422  HA  ALA A 427      45.798  71.069  93.345  1.00  0.00           H  
ATOM   3423  HB1 ALA A 427      47.618  73.145  94.771  1.00  0.00           H  
ATOM   3424  HB2 ALA A 427      46.088  72.486  95.388  1.00  0.00           H  
ATOM   3425  HB3 ALA A 427      46.136  73.377  93.827  1.00  0.00           H  
ATOM   3426  N   PRO A 428      48.676  71.752  91.682  1.00  0.00           N  
ATOM   3427  CA  PRO A 428      49.075  72.033  90.313  1.00  0.00           C  
ATOM   3428  C   PRO A 428      48.836  70.846  89.453  1.00  0.00           C  
ATOM   3429  O   PRO A 428      48.432  70.997  88.342  1.00  0.00           O  
ATOM   3430  CB  PRO A 428      50.593  72.426  90.430  1.00  0.00           C  
ATOM   3431  CG  PRO A 428      50.703  72.932  91.877  1.00  0.00           C  
ATOM   3432  CD  PRO A 428      49.841  72.001  92.593  1.00  0.00           C  
ATOM   3433  HA  PRO A 428      48.531  72.855  89.875  1.00  0.00           H  
ATOM   3434  HB1 PRO A 428      50.920  73.188  89.691  1.00  0.00           H  
ATOM   3435  HB2 PRO A 428      51.285  71.582  90.225  1.00  0.00           H  
ATOM   3436  HG1 PRO A 428      51.758  72.973  92.223  1.00  0.00           H  
ATOM   3437  HG2 PRO A 428      50.221  73.933  91.925  1.00  0.00           H  
ATOM   3438  HD1 PRO A 428      50.358  71.037  92.789  1.00  0.00           H  
ATOM   3439  HD2 PRO A 428      49.523  72.367  93.593  1.00  0.00           H  
ATOM   3440  N   LEU A 429      49.058  69.566  90.022  1.00  0.00           N  
ATOM   3441  CA  LEU A 429      48.869  68.258  89.346  1.00  0.00           C  
ATOM   3442  C   LEU A 429      47.458  68.085  88.875  1.00  0.00           C  
ATOM   3443  O   LEU A 429      47.169  67.436  87.855  1.00  0.00           O  
ATOM   3444  CB  LEU A 429      49.376  67.057  90.211  1.00  0.00           C  
ATOM   3445  CG  LEU A 429      50.963  66.822  90.266  1.00  0.00           C  
ATOM   3446  CD1 LEU A 429      51.559  65.812  91.254  1.00  0.00           C  
ATOM   3447  CD2 LEU A 429      51.482  66.426  88.916  1.00  0.00           C  
ATOM   3448  HN  LEU A 429      49.367  69.493  90.967  1.00  0.00           H  
ATOM   3449  HA  LEU A 429      49.364  68.351  88.390  1.00  0.00           H  
ATOM   3450  HB1 LEU A 429      48.913  66.092  89.912  1.00  0.00           H  
ATOM   3451  HB2 LEU A 429      48.923  67.230  91.210  1.00  0.00           H  
ATOM   3452  HG  LEU A 429      51.389  67.762  90.676  1.00  0.00           H  
ATOM   3453 1HD1 LEU A 429      52.645  65.944  91.447  1.00  0.00           H  
ATOM   3454 2HD1 LEU A 429      51.440  64.777  90.870  1.00  0.00           H  
ATOM   3455 3HD1 LEU A 429      51.007  65.860  92.218  1.00  0.00           H  
ATOM   3456 1HD2 LEU A 429      52.591  66.360  88.953  1.00  0.00           H  
ATOM   3457 2HD2 LEU A 429      51.104  67.030  88.065  1.00  0.00           H  
ATOM   3458 3HD2 LEU A 429      51.089  65.414  88.680  1.00  0.00           H  
ATOM   3459  N   PHE A 430      46.460  68.461  89.710  1.00  0.00           N  
ATOM   3460  CA  PHE A 430      44.982  68.510  89.497  1.00  0.00           C  
ATOM   3461  C   PHE A 430      44.629  69.254  88.226  1.00  0.00           C  
ATOM   3462  O   PHE A 430      43.972  68.800  87.280  1.00  0.00           O  
ATOM   3463  CB  PHE A 430      44.247  69.067  90.733  1.00  0.00           C  
ATOM   3464  CG  PHE A 430      43.992  68.156  92.010  1.00  0.00           C  
ATOM   3465  CD1 PHE A 430      43.761  66.741  91.818  1.00  0.00           C  
ATOM   3466  CD2 PHE A 430      43.877  68.722  93.272  1.00  0.00           C  
ATOM   3467  CE1 PHE A 430      43.215  66.005  92.801  1.00  0.00           C  
ATOM   3468  CE2 PHE A 430      43.497  67.936  94.319  1.00  0.00           C  
ATOM   3469  CZ  PHE A 430      43.149  66.572  94.099  1.00  0.00           C  
ATOM   3470  HN  PHE A 430      46.698  68.608  90.667  1.00  0.00           H  
ATOM   3471  HA  PHE A 430      44.632  67.515  89.264  1.00  0.00           H  
ATOM   3472  HB1 PHE A 430      43.210  69.377  90.481  1.00  0.00           H  
ATOM   3473  HB2 PHE A 430      44.846  69.921  91.118  1.00  0.00           H  
ATOM   3474  HD1 PHE A 430      44.045  66.331  90.862  1.00  0.00           H  
ATOM   3475  HD2 PHE A 430      44.144  69.758  93.422  1.00  0.00           H  
ATOM   3476  HE1 PHE A 430      42.888  64.993  92.616  1.00  0.00           H  
ATOM   3477  HE2 PHE A 430      43.548  68.238  95.355  1.00  0.00           H  
ATOM   3478  HZ  PHE A 430      42.779  65.946  94.899  1.00  0.00           H  
ATOM   3479  N   VAL A 431      45.178  70.501  88.119  1.00  0.00           N  
ATOM   3480  CA  VAL A 431      45.183  71.257  86.861  1.00  0.00           C  
ATOM   3481  C   VAL A 431      45.816  70.506  85.744  1.00  0.00           C  
ATOM   3482  O   VAL A 431      45.219  70.203  84.692  1.00  0.00           O  
ATOM   3483  CB  VAL A 431      45.879  72.613  87.110  1.00  0.00           C  
ATOM   3484  CG1 VAL A 431      46.052  73.349  85.792  1.00  0.00           C  
ATOM   3485  CG2 VAL A 431      45.030  73.464  87.997  1.00  0.00           C  
ATOM   3486  HN  VAL A 431      45.695  70.881  88.883  1.00  0.00           H  
ATOM   3487  HA  VAL A 431      44.152  71.431  86.590  1.00  0.00           H  
ATOM   3488  HB  VAL A 431      46.895  72.493  87.543  1.00  0.00           H  
ATOM   3489 1HG1 VAL A 431      46.853  72.903  85.165  1.00  0.00           H  
ATOM   3490 2HG1 VAL A 431      46.318  74.419  85.928  1.00  0.00           H  
ATOM   3491 3HG1 VAL A 431      45.090  73.229  85.248  1.00  0.00           H  
ATOM   3492 1HG2 VAL A 431      45.441  74.496  87.948  1.00  0.00           H  
ATOM   3493 2HG2 VAL A 431      45.022  73.159  89.064  1.00  0.00           H  
ATOM   3494 3HG2 VAL A 431      43.972  73.494  87.657  1.00  0.00           H  
ATOM   3495  N   TYR A 432      47.079  70.084  85.872  1.00  0.00           N  
ATOM   3496  CA  TYR A 432      47.784  69.330  84.736  1.00  0.00           C  
ATOM   3497  C   TYR A 432      47.210  68.012  84.243  1.00  0.00           C  
ATOM   3498  O   TYR A 432      46.967  67.773  83.082  1.00  0.00           O  
ATOM   3499  CB  TYR A 432      49.196  69.035  85.222  1.00  0.00           C  
ATOM   3500  CG  TYR A 432      49.988  70.273  85.549  1.00  0.00           C  
ATOM   3501  CD1 TYR A 432      50.877  70.246  86.699  1.00  0.00           C  
ATOM   3502  CD2 TYR A 432      49.741  71.524  84.941  1.00  0.00           C  
ATOM   3503  CE1 TYR A 432      51.495  71.380  87.099  1.00  0.00           C  
ATOM   3504  CE2 TYR A 432      50.325  72.710  85.516  1.00  0.00           C  
ATOM   3505  CZ  TYR A 432      51.119  72.578  86.643  1.00  0.00           C  
ATOM   3506  OH  TYR A 432      51.798  73.672  87.204  1.00  0.00           O  
ATOM   3507  HN  TYR A 432      47.539  70.189  86.751  1.00  0.00           H  
ATOM   3508  HA  TYR A 432      47.801  70.016  83.902  1.00  0.00           H  
ATOM   3509  HB1 TYR A 432      49.939  68.508  84.585  1.00  0.00           H  
ATOM   3510  HB2 TYR A 432      49.081  68.375  86.109  1.00  0.00           H  
ATOM   3511  HD1 TYR A 432      50.998  69.353  87.293  1.00  0.00           H  
ATOM   3512  HD2 TYR A 432      49.187  71.681  84.027  1.00  0.00           H  
ATOM   3513  HE1 TYR A 432      52.186  71.348  87.928  1.00  0.00           H  
ATOM   3514  HE2 TYR A 432      50.015  73.694  85.196  1.00  0.00           H  
ATOM   3515  HH  TYR A 432      51.261  74.465  87.134  1.00  0.00           H  
ATOM   3516  N   LEU A 433      46.773  67.160  85.149  1.00  0.00           N  
ATOM   3517  CA  LEU A 433      45.958  66.035  84.961  1.00  0.00           C  
ATOM   3518  C   LEU A 433      44.629  66.378  84.159  1.00  0.00           C  
ATOM   3519  O   LEU A 433      44.390  65.773  83.107  1.00  0.00           O  
ATOM   3520  CB  LEU A 433      45.593  65.323  86.310  1.00  0.00           C  
ATOM   3521  CG  LEU A 433      44.705  64.046  86.243  1.00  0.00           C  
ATOM   3522  CD1 LEU A 433      45.289  62.870  85.311  1.00  0.00           C  
ATOM   3523  CD2 LEU A 433      44.451  63.460  87.653  1.00  0.00           C  
ATOM   3524  HN  LEU A 433      46.992  67.323  86.107  1.00  0.00           H  
ATOM   3525  HA  LEU A 433      46.510  65.277  84.424  1.00  0.00           H  
ATOM   3526  HB1 LEU A 433      45.069  66.083  86.929  1.00  0.00           H  
ATOM   3527  HB2 LEU A 433      46.494  64.958  86.847  1.00  0.00           H  
ATOM   3528  HG  LEU A 433      43.734  64.387  85.826  1.00  0.00           H  
ATOM   3529 1HD1 LEU A 433      45.860  63.287  84.454  1.00  0.00           H  
ATOM   3530 2HD1 LEU A 433      44.448  62.228  84.974  1.00  0.00           H  
ATOM   3531 3HD1 LEU A 433      46.021  62.238  85.859  1.00  0.00           H  
ATOM   3532 1HD2 LEU A 433      45.389  63.194  88.186  1.00  0.00           H  
ATOM   3533 2HD2 LEU A 433      43.891  62.512  87.498  1.00  0.00           H  
ATOM   3534 3HD2 LEU A 433      43.889  64.230  88.222  1.00  0.00           H  
ATOM   3535  N   PHE A 434      43.931  67.468  84.601  1.00  0.00           N  
ATOM   3536  CA  PHE A 434      42.745  68.059  83.870  1.00  0.00           C  
ATOM   3537  C   PHE A 434      43.165  68.525  82.464  1.00  0.00           C  
ATOM   3538  O   PHE A 434      42.567  68.218  81.470  1.00  0.00           O  
ATOM   3539  CB  PHE A 434      42.067  69.257  84.669  1.00  0.00           C  
ATOM   3540  CG  PHE A 434      40.694  69.756  84.216  1.00  0.00           C  
ATOM   3541  CD1 PHE A 434      39.799  69.082  83.358  1.00  0.00           C  
ATOM   3542  CD2 PHE A 434      40.316  71.028  84.573  1.00  0.00           C  
ATOM   3543  CE1 PHE A 434      38.605  69.611  82.831  1.00  0.00           C  
ATOM   3544  CE2 PHE A 434      39.071  71.572  84.218  1.00  0.00           C  
ATOM   3545  CZ  PHE A 434      38.207  70.887  83.315  1.00  0.00           C  
ATOM   3546  HN  PHE A 434      44.204  67.828  85.490  1.00  0.00           H  
ATOM   3547  HA  PHE A 434      41.946  67.340  83.764  1.00  0.00           H  
ATOM   3548  HB1 PHE A 434      42.722  70.149  84.768  1.00  0.00           H  
ATOM   3549  HB2 PHE A 434      41.891  68.825  85.677  1.00  0.00           H  
ATOM   3550  HD1 PHE A 434      40.126  68.135  82.956  1.00  0.00           H  
ATOM   3551  HD2 PHE A 434      40.957  71.613  85.216  1.00  0.00           H  
ATOM   3552  HE1 PHE A 434      37.962  69.055  82.166  1.00  0.00           H  
ATOM   3553  HE2 PHE A 434      38.853  72.585  84.523  1.00  0.00           H  
ATOM   3554  HZ  PHE A 434      37.275  71.357  83.035  1.00  0.00           H  
ATOM   3555  N   ILE A 435      44.275  69.292  82.302  1.00  0.00           N  
ATOM   3556  CA  ILE A 435      44.710  69.858  81.091  1.00  0.00           C  
ATOM   3557  C   ILE A 435      45.070  68.811  80.042  1.00  0.00           C  
ATOM   3558  O   ILE A 435      44.676  68.893  78.866  1.00  0.00           O  
ATOM   3559  CB  ILE A 435      45.895  70.868  81.382  1.00  0.00           C  
ATOM   3560  CG1 ILE A 435      45.353  72.207  81.903  1.00  0.00           C  
ATOM   3561  CG2 ILE A 435      46.672  71.123  80.053  1.00  0.00           C  
ATOM   3562  CD  ILE A 435      46.457  73.111  82.339  1.00  0.00           C  
ATOM   3563  HN  ILE A 435      44.794  69.575  83.105  1.00  0.00           H  
ATOM   3564  HA  ILE A 435      43.881  70.420  80.689  1.00  0.00           H  
ATOM   3565  HB  ILE A 435      46.562  70.425  82.153  1.00  0.00           H  
ATOM   3566 1HG1 ILE A 435      44.554  71.981  82.640  1.00  0.00           H  
ATOM   3567 2HG1 ILE A 435      44.814  72.686  81.058  1.00  0.00           H  
ATOM   3568 1HG2 ILE A 435      46.096  71.418  79.150  1.00  0.00           H  
ATOM   3569 2HG2 ILE A 435      47.185  70.182  79.762  1.00  0.00           H  
ATOM   3570 3HG2 ILE A 435      47.505  71.850  80.159  1.00  0.00           H  
ATOM   3571  HD1 ILE A 435      47.182  72.554  82.971  1.00  0.00           H  
ATOM   3572  HD2 ILE A 435      46.074  73.923  82.994  1.00  0.00           H  
ATOM   3573  HD3 ILE A 435      47.059  73.562  81.522  1.00  0.00           H  
ATOM   3574  N   GLY A 436      45.930  67.861  80.393  1.00  0.00           N  
ATOM   3575  CA  GLY A 436      46.335  66.744  79.568  1.00  0.00           C  
ATOM   3576  C   GLY A 436      45.246  65.815  79.239  1.00  0.00           C  
ATOM   3577  O   GLY A 436      45.089  65.391  78.107  1.00  0.00           O  
ATOM   3578  HN  GLY A 436      46.239  67.810  81.339  1.00  0.00           H  
ATOM   3579  HA1 GLY A 436      47.189  66.217  79.967  1.00  0.00           H  
ATOM   3580  HA2 GLY A 436      46.487  67.228  78.614  1.00  0.00           H  
ATOM   3581  N   THR A 437      44.359  65.525  80.125  1.00  0.00           N  
ATOM   3582  CA  THR A 437      43.095  64.839  79.815  1.00  0.00           C  
ATOM   3583  C   THR A 437      42.194  65.619  78.815  1.00  0.00           C  
ATOM   3584  O   THR A 437      41.623  65.043  77.916  1.00  0.00           O  
ATOM   3585  CB  THR A 437      42.159  64.709  80.981  1.00  0.00           C  
ATOM   3586  CG2 THR A 437      40.825  64.000  80.660  1.00  0.00           C  
ATOM   3587  OG1 THR A 437      42.794  63.992  81.974  1.00  0.00           O  
ATOM   3588  HN  THR A 437      44.509  65.726  81.090  1.00  0.00           H  
ATOM   3589  HA  THR A 437      43.351  63.881  79.387  1.00  0.00           H  
ATOM   3590  HB  THR A 437      41.832  65.668  81.439  1.00  0.00           H  
ATOM   3591  HG1 THR A 437      43.443  64.612  82.313  1.00  0.00           H  
ATOM   3592 1HG2 THR A 437      40.969  63.034  80.131  1.00  0.00           H  
ATOM   3593 2HG2 THR A 437      40.205  64.596  79.955  1.00  0.00           H  
ATOM   3594 3HG2 THR A 437      40.306  63.817  81.625  1.00  0.00           H  
ATOM   3595  N   SER A 438      42.163  66.982  78.976  1.00  0.00           N  
ATOM   3596  CA  SER A 438      41.503  67.931  78.075  1.00  0.00           C  
ATOM   3597  C   SER A 438      42.031  67.812  76.628  1.00  0.00           C  
ATOM   3598  O   SER A 438      41.294  67.506  75.705  1.00  0.00           O  
ATOM   3599  CB  SER A 438      41.491  69.414  78.557  1.00  0.00           C  
ATOM   3600  OG  SER A 438      40.862  69.433  79.795  1.00  0.00           O  
ATOM   3601  HN  SER A 438      42.771  67.385  79.655  1.00  0.00           H  
ATOM   3602  HA  SER A 438      40.460  67.674  77.959  1.00  0.00           H  
ATOM   3603  HB1 SER A 438      40.849  70.020  77.883  1.00  0.00           H  
ATOM   3604  HB2 SER A 438      42.490  69.901  78.568  1.00  0.00           H  
ATOM   3605  HG1 SER A 438      41.398  68.893  80.381  1.00  0.00           H  
ATOM   3606  N   PHE A 439      43.331  67.851  76.443  1.00  0.00           N  
ATOM   3607  CA  PHE A 439      43.939  67.644  75.148  1.00  0.00           C  
ATOM   3608  C   PHE A 439      43.845  66.296  74.499  1.00  0.00           C  
ATOM   3609  O   PHE A 439      43.767  66.188  73.277  1.00  0.00           O  
ATOM   3610  CB  PHE A 439      45.407  68.072  75.181  1.00  0.00           C  
ATOM   3611  CG  PHE A 439      45.649  69.477  75.558  1.00  0.00           C  
ATOM   3612  CD1 PHE A 439      46.865  69.904  76.198  1.00  0.00           C  
ATOM   3613  CD2 PHE A 439      44.675  70.459  75.375  1.00  0.00           C  
ATOM   3614  CE1 PHE A 439      47.178  71.257  76.538  1.00  0.00           C  
ATOM   3615  CE2 PHE A 439      44.937  71.799  75.793  1.00  0.00           C  
ATOM   3616  CZ  PHE A 439      46.175  72.212  76.279  1.00  0.00           C  
ATOM   3617  HN  PHE A 439      43.900  68.044  77.240  1.00  0.00           H  
ATOM   3618  HA  PHE A 439      43.444  68.346  74.493  1.00  0.00           H  
ATOM   3619  HB1 PHE A 439      45.961  67.890  74.236  1.00  0.00           H  
ATOM   3620  HB2 PHE A 439      46.006  67.474  75.900  1.00  0.00           H  
ATOM   3621  HD1 PHE A 439      47.574  69.184  76.577  1.00  0.00           H  
ATOM   3622  HD2 PHE A 439      43.739  70.254  74.875  1.00  0.00           H  
ATOM   3623  HE1 PHE A 439      48.075  71.568  77.053  1.00  0.00           H  
ATOM   3624  HE2 PHE A 439      44.063  72.434  75.813  1.00  0.00           H  
ATOM   3625  HZ  PHE A 439      46.261  73.243  76.588  1.00  0.00           H  
ATOM   3626  N   LEU A 440      43.877  65.183  75.285  1.00  0.00           N  
ATOM   3627  CA  LEU A 440      43.494  63.910  74.676  1.00  0.00           C  
ATOM   3628  C   LEU A 440      42.073  63.875  74.032  1.00  0.00           C  
ATOM   3629  O   LEU A 440      41.864  63.491  72.896  1.00  0.00           O  
ATOM   3630  CB  LEU A 440      43.666  62.684  75.724  1.00  0.00           C  
ATOM   3631  CG  LEU A 440      45.137  62.533  76.215  1.00  0.00           C  
ATOM   3632  CD1 LEU A 440      45.338  61.617  77.375  1.00  0.00           C  
ATOM   3633  CD2 LEU A 440      46.101  62.068  75.091  1.00  0.00           C  
ATOM   3634  HN  LEU A 440      44.181  65.149  76.233  1.00  0.00           H  
ATOM   3635  HA  LEU A 440      44.212  63.686  73.900  1.00  0.00           H  
ATOM   3636  HB1 LEU A 440      43.369  61.782  75.148  1.00  0.00           H  
ATOM   3637  HB2 LEU A 440      42.941  62.873  76.545  1.00  0.00           H  
ATOM   3638  HG  LEU A 440      45.567  63.478  76.609  1.00  0.00           H  
ATOM   3639 1HD1 LEU A 440      46.427  61.485  77.551  1.00  0.00           H  
ATOM   3640 2HD1 LEU A 440      44.931  60.639  77.039  1.00  0.00           H  
ATOM   3641 3HD1 LEU A 440      44.936  61.949  78.357  1.00  0.00           H  
ATOM   3642 1HD2 LEU A 440      47.171  62.028  75.385  1.00  0.00           H  
ATOM   3643 2HD2 LEU A 440      46.045  62.691  74.173  1.00  0.00           H  
ATOM   3644 3HD2 LEU A 440      45.828  61.079  74.663  1.00  0.00           H  
ATOM   3645  N   LEU A 441      41.085  64.302  74.848  1.00  0.00           N  
ATOM   3646  CA  LEU A 441      39.657  64.374  74.441  1.00  0.00           C  
ATOM   3647  C   LEU A 441      39.474  65.182  73.137  1.00  0.00           C  
ATOM   3648  O   LEU A 441      38.786  64.818  72.180  1.00  0.00           O  
ATOM   3649  CB  LEU A 441      38.877  65.044  75.662  1.00  0.00           C  
ATOM   3650  CG  LEU A 441      37.360  65.315  75.463  1.00  0.00           C  
ATOM   3651  CD1 LEU A 441      36.616  64.101  74.821  1.00  0.00           C  
ATOM   3652  CD2 LEU A 441      36.804  65.696  76.834  1.00  0.00           C  
ATOM   3653  HN  LEU A 441      41.243  64.733  75.733  1.00  0.00           H  
ATOM   3654  HA  LEU A 441      39.404  63.327  74.383  1.00  0.00           H  
ATOM   3655  HB1 LEU A 441      39.317  66.050  75.825  1.00  0.00           H  
ATOM   3656  HB2 LEU A 441      39.043  64.352  76.515  1.00  0.00           H  
ATOM   3657  HG  LEU A 441      37.189  66.160  74.762  1.00  0.00           H  
ATOM   3658 1HD1 LEU A 441      35.623  64.555  74.616  1.00  0.00           H  
ATOM   3659 2HD1 LEU A 441      36.413  63.311  75.577  1.00  0.00           H  
ATOM   3660 3HD1 LEU A 441      37.245  63.663  74.018  1.00  0.00           H  
ATOM   3661 1HD2 LEU A 441      36.568  64.722  77.313  1.00  0.00           H  
ATOM   3662 2HD2 LEU A 441      35.864  66.266  76.672  1.00  0.00           H  
ATOM   3663 3HD2 LEU A 441      37.407  66.299  77.547  1.00  0.00           H  
ATOM   3664  N   ALA A 442      40.150  66.327  73.114  1.00  0.00           N  
ATOM   3665  CA  ALA A 442      40.201  67.258  71.981  1.00  0.00           C  
ATOM   3666  C   ALA A 442      40.886  66.673  70.718  1.00  0.00           C  
ATOM   3667  O   ALA A 442      40.501  66.827  69.566  1.00  0.00           O  
ATOM   3668  CB  ALA A 442      40.823  68.537  72.447  1.00  0.00           C  
ATOM   3669  HN  ALA A 442      40.616  66.684  73.921  1.00  0.00           H  
ATOM   3670  HA  ALA A 442      39.161  67.442  71.755  1.00  0.00           H  
ATOM   3671  HB1 ALA A 442      40.411  69.232  71.687  1.00  0.00           H  
ATOM   3672  HB2 ALA A 442      41.931  68.520  72.359  1.00  0.00           H  
ATOM   3673  HB3 ALA A 442      40.416  68.997  73.373  1.00  0.00           H  
ATOM   3674  N   GLY A 443      41.850  65.799  70.977  1.00  0.00           N  
ATOM   3675  CA  GLY A 443      42.322  64.944  69.920  1.00  0.00           C  
ATOM   3676  C   GLY A 443      41.383  63.897  69.422  1.00  0.00           C  
ATOM   3677  O   GLY A 443      41.282  63.612  68.264  1.00  0.00           O  
ATOM   3678  HN  GLY A 443      42.230  65.770  71.898  1.00  0.00           H  
ATOM   3679  HA1 GLY A 443      43.247  64.531  70.292  1.00  0.00           H  
ATOM   3680  HA2 GLY A 443      42.547  65.558  69.060  1.00  0.00           H  
ATOM   3681  N   PHE A 444      40.715  63.148  70.390  1.00  0.00           N  
ATOM   3682  CA  PHE A 444      39.833  62.039  70.186  1.00  0.00           C  
ATOM   3683  C   PHE A 444      38.584  62.423  69.410  1.00  0.00           C  
ATOM   3684  O   PHE A 444      38.289  61.872  68.365  1.00  0.00           O  
ATOM   3685  CB  PHE A 444      39.534  61.536  71.635  1.00  0.00           C  
ATOM   3686  CG  PHE A 444      39.062  60.120  71.628  1.00  0.00           C  
ATOM   3687  CD1 PHE A 444      37.754  59.833  72.103  1.00  0.00           C  
ATOM   3688  CD2 PHE A 444      39.966  59.076  71.490  1.00  0.00           C  
ATOM   3689  CE1 PHE A 444      37.312  58.521  72.191  1.00  0.00           C  
ATOM   3690  CE2 PHE A 444      39.520  57.775  71.548  1.00  0.00           C  
ATOM   3691  CZ  PHE A 444      38.156  57.440  71.877  1.00  0.00           C  
ATOM   3692  HN  PHE A 444      41.051  63.193  71.327  1.00  0.00           H  
ATOM   3693  HA  PHE A 444      40.422  61.371  69.576  1.00  0.00           H  
ATOM   3694  HB1 PHE A 444      38.819  62.211  72.153  1.00  0.00           H  
ATOM   3695  HB2 PHE A 444      40.490  61.537  72.202  1.00  0.00           H  
ATOM   3696  HD1 PHE A 444      37.123  60.620  72.486  1.00  0.00           H  
ATOM   3697  HD2 PHE A 444      40.994  59.354  71.315  1.00  0.00           H  
ATOM   3698  HE1 PHE A 444      36.323  58.327  72.580  1.00  0.00           H  
ATOM   3699  HE2 PHE A 444      40.186  56.939  71.394  1.00  0.00           H  
ATOM   3700  HZ  PHE A 444      37.862  56.425  72.097  1.00  0.00           H  
ATOM   3701  N   VAL A 445      37.944  63.567  69.788  1.00  0.00           N  
ATOM   3702  CA  VAL A 445      36.830  64.174  69.014  1.00  0.00           C  
ATOM   3703  C   VAL A 445      37.248  64.579  67.623  1.00  0.00           C  
ATOM   3704  O   VAL A 445      36.513  64.419  66.697  1.00  0.00           O  
ATOM   3705  CB  VAL A 445      36.274  65.299  69.890  1.00  0.00           C  
ATOM   3706  CG1 VAL A 445      35.183  66.015  69.075  1.00  0.00           C  
ATOM   3707  CG2 VAL A 445      35.722  64.844  71.283  1.00  0.00           C  
ATOM   3708  HN  VAL A 445      38.236  64.181  70.516  1.00  0.00           H  
ATOM   3709  HA  VAL A 445      36.110  63.379  68.883  1.00  0.00           H  
ATOM   3710  HB  VAL A 445      37.072  66.067  69.967  1.00  0.00           H  
ATOM   3711 1HG1 VAL A 445      35.641  66.512  68.192  1.00  0.00           H  
ATOM   3712 2HG1 VAL A 445      34.821  66.868  69.687  1.00  0.00           H  
ATOM   3713 3HG1 VAL A 445      34.442  65.216  68.864  1.00  0.00           H  
ATOM   3714 1HG2 VAL A 445      36.529  64.489  71.959  1.00  0.00           H  
ATOM   3715 2HG2 VAL A 445      34.982  64.021  71.186  1.00  0.00           H  
ATOM   3716 3HG2 VAL A 445      35.329  65.744  71.801  1.00  0.00           H  
ATOM   3717  N   SER A 446      38.510  65.047  67.375  1.00  0.00           N  
ATOM   3718  CA  SER A 446      38.973  65.547  66.104  1.00  0.00           C  
ATOM   3719  C   SER A 446      39.150  64.395  65.216  1.00  0.00           C  
ATOM   3720  O   SER A 446      39.149  64.548  63.993  1.00  0.00           O  
ATOM   3721  CB  SER A 446      40.193  66.521  66.176  1.00  0.00           C  
ATOM   3722  OG  SER A 446      39.824  67.620  66.964  1.00  0.00           O  
ATOM   3723  HN  SER A 446      39.182  65.091  68.110  1.00  0.00           H  
ATOM   3724  HA  SER A 446      38.196  66.178  65.695  1.00  0.00           H  
ATOM   3725  HB1 SER A 446      40.395  66.974  65.183  1.00  0.00           H  
ATOM   3726  HB2 SER A 446      41.062  65.996  66.627  1.00  0.00           H  
ATOM   3727  HG1 SER A 446      40.149  67.432  67.849  1.00  0.00           H  
ATOM   3728  N   LEU A 447      39.236  63.100  65.700  1.00  0.00           N  
ATOM   3729  CA  LEU A 447      39.505  61.986  64.858  1.00  0.00           C  
ATOM   3730  C   LEU A 447      38.265  61.179  64.644  1.00  0.00           C  
ATOM   3731  O   LEU A 447      38.265  60.334  63.724  1.00  0.00           O  
ATOM   3732  CB  LEU A 447      40.725  61.149  65.333  1.00  0.00           C  
ATOM   3733  CG  LEU A 447      42.090  61.850  65.452  1.00  0.00           C  
ATOM   3734  CD1 LEU A 447      43.197  61.137  66.201  1.00  0.00           C  
ATOM   3735  CD2 LEU A 447      42.632  62.353  64.138  1.00  0.00           C  
ATOM   3736  HN  LEU A 447      39.395  62.905  66.665  1.00  0.00           H  
ATOM   3737  HA  LEU A 447      39.800  62.289  63.864  1.00  0.00           H  
ATOM   3738  HB1 LEU A 447      40.832  60.314  64.607  1.00  0.00           H  
ATOM   3739  HB2 LEU A 447      40.408  60.779  66.332  1.00  0.00           H  
ATOM   3740  HG  LEU A 447      41.844  62.743  66.064  1.00  0.00           H  
ATOM   3741 1HD1 LEU A 447      42.684  60.684  67.076  1.00  0.00           H  
ATOM   3742 2HD1 LEU A 447      44.003  61.814  66.556  1.00  0.00           H  
ATOM   3743 3HD1 LEU A 447      43.670  60.321  65.612  1.00  0.00           H  
ATOM   3744 1HD2 LEU A 447      41.758  62.880  63.697  1.00  0.00           H  
ATOM   3745 2HD2 LEU A 447      42.895  61.466  63.522  1.00  0.00           H  
ATOM   3746 3HD2 LEU A 447      43.467  63.084  64.187  1.00  0.00           H  
ATOM   3747  N   PHE A 448      37.227  61.423  65.451  1.00  0.00           N  
ATOM   3748  CA  PHE A 448      35.943  60.738  65.504  1.00  0.00           C  
ATOM   3749  C   PHE A 448      35.242  60.603  64.110  1.00  0.00           C  
ATOM   3750  O   PHE A 448      34.864  59.475  63.744  1.00  0.00           O  
ATOM   3751  CB  PHE A 448      35.083  61.541  66.615  1.00  0.00           C  
ATOM   3752  CG  PHE A 448      33.609  61.118  66.812  1.00  0.00           C  
ATOM   3753  CD1 PHE A 448      33.183  59.792  66.604  1.00  0.00           C  
ATOM   3754  CD2 PHE A 448      32.670  62.057  67.084  1.00  0.00           C  
ATOM   3755  CE1 PHE A 448      31.816  59.462  66.677  1.00  0.00           C  
ATOM   3756  CE2 PHE A 448      31.325  61.694  67.204  1.00  0.00           C  
ATOM   3757  CZ  PHE A 448      30.897  60.432  66.953  1.00  0.00           C  
ATOM   3758  HN  PHE A 448      37.256  62.164  66.120  1.00  0.00           H  
ATOM   3759  HA  PHE A 448      36.159  59.739  65.852  1.00  0.00           H  
ATOM   3760  HB1 PHE A 448      35.070  62.636  66.432  1.00  0.00           H  
ATOM   3761  HB2 PHE A 448      35.656  61.388  67.553  1.00  0.00           H  
ATOM   3762  HD1 PHE A 448      33.890  59.027  66.320  1.00  0.00           H  
ATOM   3763  HD2 PHE A 448      32.968  63.069  67.313  1.00  0.00           H  
ATOM   3764  HE1 PHE A 448      31.538  58.481  66.323  1.00  0.00           H  
ATOM   3765  HE2 PHE A 448      30.578  62.468  67.302  1.00  0.00           H  
ATOM   3766  HZ  PHE A 448      29.872  60.112  66.826  1.00  0.00           H  
ATOM   3767  N   ARG A 449      35.107  61.642  63.254  1.00  0.00           N  
ATOM   3768  CA  ARG A 449      34.452  61.584  61.946  1.00  0.00           C  
ATOM   3769  C   ARG A 449      35.309  62.253  60.854  1.00  0.00           C  
ATOM   3770  O   ARG A 449      34.884  63.117  60.095  1.00  0.00           O  
ATOM   3771  CB  ARG A 449      33.063  62.234  61.902  1.00  0.00           C  
ATOM   3772  CG  ARG A 449      32.038  61.692  62.853  1.00  0.00           C  
ATOM   3773  CD  ARG A 449      31.480  60.265  62.584  1.00  0.00           C  
ATOM   3774  NE  ARG A 449      30.187  60.213  63.338  1.00  0.00           N  
ATOM   3775  CZ  ARG A 449      29.684  59.050  63.756  1.00  0.00           C  
ATOM   3776  NH1 ARG A 449      30.167  57.877  63.414  1.00  0.00           N1+
ATOM   3777  NH2 ARG A 449      28.636  59.093  64.519  1.00  0.00           N  
ATOM   3778  HN  ARG A 449      35.298  62.582  63.525  1.00  0.00           H  
ATOM   3779  HA  ARG A 449      34.237  60.561  61.676  1.00  0.00           H  
ATOM   3780  HB1 ARG A 449      32.721  62.482  60.874  1.00  0.00           H  
ATOM   3781  HB2 ARG A 449      33.271  63.285  62.197  1.00  0.00           H  
ATOM   3782  HG1 ARG A 449      31.146  62.338  62.711  1.00  0.00           H  
ATOM   3783  HG2 ARG A 449      32.405  61.849  63.890  1.00  0.00           H  
ATOM   3784  HD1 ARG A 449      32.167  59.532  63.059  1.00  0.00           H  
ATOM   3785  HD2 ARG A 449      31.273  59.948  61.541  1.00  0.00           H  
ATOM   3786  HE  ARG A 449      29.678  61.031  63.608  1.00  0.00           H  
ATOM   3787 1HH1 ARG A 449      30.930  57.882  62.768  1.00  0.00           H  
ATOM   3788 2HH1 ARG A 449      29.688  57.051  63.709  1.00  0.00           H  
ATOM   3789 1HH2 ARG A 449      28.155  59.953  64.682  1.00  0.00           H  
ATOM   3790 2HH2 ARG A 449      28.047  58.303  64.346  1.00  0.00           H  
ATOM   3791  N   ILE A 450      36.557  61.830  60.723  1.00  0.00           N  
ATOM   3792  CA  ILE A 450      37.396  62.280  59.556  1.00  0.00           C  
ATOM   3793  C   ILE A 450      37.160  61.539  58.305  1.00  0.00           C  
ATOM   3794  O   ILE A 450      37.293  62.034  57.206  1.00  0.00           O  
ATOM   3795  CB  ILE A 450      38.977  62.235  59.883  1.00  0.00           C  
ATOM   3796  CG1 ILE A 450      39.424  60.923  60.548  1.00  0.00           C  
ATOM   3797  CG2 ILE A 450      39.305  63.493  60.722  1.00  0.00           C  
ATOM   3798  CD  ILE A 450      40.890  60.564  60.379  1.00  0.00           C  
ATOM   3799  HN  ILE A 450      36.990  61.206  61.370  1.00  0.00           H  
ATOM   3800  HA  ILE A 450      37.215  63.317  59.311  1.00  0.00           H  
ATOM   3801  HB  ILE A 450      39.571  62.253  58.944  1.00  0.00           H  
ATOM   3802 1HG1 ILE A 450      38.827  60.108  60.088  1.00  0.00           H  
ATOM   3803 2HG1 ILE A 450      39.181  60.965  61.632  1.00  0.00           H  
ATOM   3804 1HG2 ILE A 450      38.748  63.536  61.682  1.00  0.00           H  
ATOM   3805 2HG2 ILE A 450      39.032  64.373  60.100  1.00  0.00           H  
ATOM   3806 3HG2 ILE A 450      40.372  63.511  61.028  1.00  0.00           H  
ATOM   3807  HD1 ILE A 450      41.500  61.246  61.010  1.00  0.00           H  
ATOM   3808  HD2 ILE A 450      41.318  60.617  59.355  1.00  0.00           H  
ATOM   3809  HD3 ILE A 450      40.993  59.514  60.724  1.00  0.00           H  
ATOM   3810  N   ARG A 451      36.685  60.270  58.467  1.00  0.00           N  
ATOM   3811  CA  ARG A 451      36.225  59.427  57.374  1.00  0.00           C  
ATOM   3812  C   ARG A 451      37.524  58.747  56.767  1.00  0.00           C  
ATOM   3813  O   ARG A 451      38.560  58.779  57.423  1.00  0.00           O  
ATOM   3814  CB  ARG A 451      35.260  59.998  56.288  1.00  0.00           C  
ATOM   3815  CG  ARG A 451      34.191  60.909  56.974  1.00  0.00           C  
ATOM   3816  CD  ARG A 451      33.235  60.016  57.696  1.00  0.00           C  
ATOM   3817  NE  ARG A 451      32.106  60.863  58.113  1.00  0.00           N  
ATOM   3818  CZ  ARG A 451      30.992  60.486  58.749  1.00  0.00           C  
ATOM   3819  NH1 ARG A 451      30.737  59.214  58.903  1.00  0.00           N1+
ATOM   3820  NH2 ARG A 451      30.332  61.519  59.182  1.00  0.00           N  
ATOM   3821  HN  ARG A 451      36.843  59.795  59.329  1.00  0.00           H  
ATOM   3822  HA  ARG A 451      35.665  58.667  57.898  1.00  0.00           H  
ATOM   3823  HB1 ARG A 451      34.831  59.165  55.690  1.00  0.00           H  
ATOM   3824  HB2 ARG A 451      35.874  60.651  55.633  1.00  0.00           H  
ATOM   3825  HG1 ARG A 451      33.668  61.421  56.138  1.00  0.00           H  
ATOM   3826  HG2 ARG A 451      34.604  61.699  57.635  1.00  0.00           H  
ATOM   3827  HD1 ARG A 451      33.755  59.580  58.576  1.00  0.00           H  
ATOM   3828  HD2 ARG A 451      32.869  59.323  56.909  1.00  0.00           H  
ATOM   3829  HE  ARG A 451      32.359  61.813  58.296  1.00  0.00           H  
ATOM   3830 1HH1 ARG A 451      31.066  58.523  58.259  1.00  0.00           H  
ATOM   3831 2HH1 ARG A 451      29.996  58.809  59.439  1.00  0.00           H  
ATOM   3832 1HH2 ARG A 451      29.607  61.338  59.847  1.00  0.00           H  
ATOM   3833 2HH2 ARG A 451      30.523  62.416  58.784  1.00  0.00           H  
ATOM   3834  N   THR A 452      37.420  58.193  55.523  1.00  0.00           N  
ATOM   3835  CA  THR A 452      38.626  57.692  54.821  1.00  0.00           C  
ATOM   3836  C   THR A 452      39.509  58.915  54.410  1.00  0.00           C  
ATOM   3837  O   THR A 452      39.016  59.950  54.080  1.00  0.00           O  
ATOM   3838  CB  THR A 452      38.419  56.852  53.580  1.00  0.00           C  
ATOM   3839  CG2 THR A 452      38.065  57.621  52.257  1.00  0.00           C  
ATOM   3840  OG1 THR A 452      39.518  55.995  53.231  1.00  0.00           O  
ATOM   3841  HN  THR A 452      36.542  58.130  55.056  1.00  0.00           H  
ATOM   3842  HA  THR A 452      39.150  57.082  55.542  1.00  0.00           H  
ATOM   3843  HB  THR A 452      37.609  56.137  53.844  1.00  0.00           H  
ATOM   3844  HG1 THR A 452      39.274  55.530  52.427  1.00  0.00           H  
ATOM   3845 1HG2 THR A 452      38.969  58.186  51.949  1.00  0.00           H  
ATOM   3846 2HG2 THR A 452      37.217  58.308  52.465  1.00  0.00           H  
ATOM   3847 3HG2 THR A 452      37.893  56.950  51.387  1.00  0.00           H  
ATOM   3848  N   ILE A 453      40.838  58.808  54.620  1.00  0.00           N  
ATOM   3849  CA  ILE A 453      41.755  59.802  54.225  1.00  0.00           C  
ATOM   3850  C   ILE A 453      42.748  59.060  53.301  1.00  0.00           C  
ATOM   3851  O   ILE A 453      43.024  57.897  53.565  1.00  0.00           O  
ATOM   3852  CB  ILE A 453      42.443  60.232  55.522  1.00  0.00           C  
ATOM   3853  CG1 ILE A 453      41.512  61.022  56.461  1.00  0.00           C  
ATOM   3854  CG2 ILE A 453      43.618  61.173  55.076  1.00  0.00           C  
ATOM   3855  CD  ILE A 453      41.068  62.407  56.009  1.00  0.00           C  
ATOM   3856  HN  ILE A 453      41.119  57.883  54.862  1.00  0.00           H  
ATOM   3857  HA  ILE A 453      41.310  60.613  53.668  1.00  0.00           H  
ATOM   3858  HB  ILE A 453      43.002  59.414  56.026  1.00  0.00           H  
ATOM   3859 1HG1 ILE A 453      42.019  61.101  57.446  1.00  0.00           H  
ATOM   3860 2HG1 ILE A 453      40.575  60.483  56.710  1.00  0.00           H  
ATOM   3861 1HG2 ILE A 453      43.105  61.925  54.441  1.00  0.00           H  
ATOM   3862 2HG2 ILE A 453      44.484  60.640  54.626  1.00  0.00           H  
ATOM   3863 3HG2 ILE A 453      44.068  61.668  55.963  1.00  0.00           H  
ATOM   3864  HD1 ILE A 453      41.863  63.172  56.137  1.00  0.00           H  
ATOM   3865  HD2 ILE A 453      40.164  62.766  56.547  1.00  0.00           H  
ATOM   3866  HD3 ILE A 453      40.688  62.416  54.965  1.00  0.00           H  
ATOM   3867  N   MET A 454      43.268  59.675  52.188  1.00  0.00           N  
ATOM   3868  CA  MET A 454      44.001  58.857  51.199  1.00  0.00           C  
ATOM   3869  C   MET A 454      45.280  59.577  51.015  1.00  0.00           C  
ATOM   3870  O   MET A 454      45.245  60.762  50.716  1.00  0.00           O  
ATOM   3871  CB  MET A 454      43.277  58.613  49.873  1.00  0.00           C  
ATOM   3872  CG  MET A 454      41.831  58.123  50.019  1.00  0.00           C  
ATOM   3873  SD  MET A 454      41.535  56.508  50.722  1.00  0.00           S  
ATOM   3874  CE  MET A 454      40.930  55.647  49.242  1.00  0.00           C  
ATOM   3875  HN  MET A 454      42.877  60.571  51.993  1.00  0.00           H  
ATOM   3876  HA  MET A 454      44.262  57.928  51.684  1.00  0.00           H  
ATOM   3877  HB1 MET A 454      43.797  57.784  49.348  1.00  0.00           H  
ATOM   3878  HB2 MET A 454      43.274  59.595  49.354  1.00  0.00           H  
ATOM   3879  HG1 MET A 454      41.491  58.080  48.962  1.00  0.00           H  
ATOM   3880  HG2 MET A 454      41.229  58.852  50.602  1.00  0.00           H  
ATOM   3881  HE1 MET A 454      40.580  54.629  49.516  1.00  0.00           H  
ATOM   3882  HE2 MET A 454      41.736  55.650  48.478  1.00  0.00           H  
ATOM   3883  HE3 MET A 454      40.054  56.160  48.789  1.00  0.00           H  
ATOM   3884  N   LYS A 455      46.511  58.990  51.172  1.00  0.00           N  
ATOM   3885  CA  LYS A 455      47.721  59.654  50.683  1.00  0.00           C  
ATOM   3886  C   LYS A 455      47.777  59.821  49.094  1.00  0.00           C  
ATOM   3887  O   LYS A 455      47.199  59.000  48.369  1.00  0.00           O  
ATOM   3888  CB  LYS A 455      49.004  58.877  51.160  1.00  0.00           C  
ATOM   3889  CG  LYS A 455      49.230  59.151  52.662  1.00  0.00           C  
ATOM   3890  CD  LYS A 455      50.600  58.569  53.064  1.00  0.00           C  
ATOM   3891  CE  LYS A 455      51.829  59.116  52.304  1.00  0.00           C  
ATOM   3892  NZ  LYS A 455      53.087  58.483  52.834  1.00  0.00           N1+
ATOM   3893  HN  LYS A 455      46.520  58.001  51.301  1.00  0.00           H  
ATOM   3894  HA  LYS A 455      47.667  60.662  51.069  1.00  0.00           H  
ATOM   3895  HB1 LYS A 455      49.816  59.492  50.715  1.00  0.00           H  
ATOM   3896  HB2 LYS A 455      48.916  57.809  50.866  1.00  0.00           H  
ATOM   3897  HG1 LYS A 455      48.529  58.574  53.303  1.00  0.00           H  
ATOM   3898  HG2 LYS A 455      49.261  60.230  52.924  1.00  0.00           H  
ATOM   3899  HD1 LYS A 455      50.551  57.495  52.784  1.00  0.00           H  
ATOM   3900  HD2 LYS A 455      50.631  58.862  54.135  1.00  0.00           H  
ATOM   3901  HE1 LYS A 455      51.893  60.194  52.566  1.00  0.00           H  
ATOM   3902  HE2 LYS A 455      51.891  59.138  51.196  1.00  0.00           H  
ATOM   3903  HZ1 LYS A 455      53.909  58.853  52.315  1.00  0.00           H  
ATOM   3904  HZ2 LYS A 455      53.113  57.449  52.724  1.00  0.00           H  
ATOM   3905  HZ3 LYS A 455      53.194  58.657  53.853  1.00  0.00           H  
HETATM 3906  N   HSD A 456      48.309  60.929  48.555  1.00  0.00           N  
HETATM 3907  CA  HSD A 456      48.272  61.170  47.143  1.00  0.00           C  
HETATM 3908  C   HSD A 456      48.916  59.983  46.284  1.00  0.00           C  
HETATM 3909  O   HSD A 456      49.958  59.431  46.635  1.00  0.00           O  
HETATM 3910  CB  HSD A 456      48.936  62.540  46.792  1.00  0.00           C  
HETATM 3911  CG  HSD A 456      48.741  63.005  45.313  1.00  0.00           C  
HETATM 3912  CD2 HSD A 456      47.726  63.680  44.735  1.00  0.00           C  
HETATM 3913  ND1 HSD A 456      49.735  62.940  44.379  1.00  0.00           N  
HETATM 3914  CE1 HSD A 456      49.287  63.493  43.260  1.00  0.00           C  
HETATM 3915  NE2 HSD A 456      48.097  64.059  43.448  1.00  0.00           N  
HETATM 3916  HN  HSD A 456      48.757  61.667  49.055  1.00  0.00           H  
HETATM 3917  HA  HSD A 456      47.224  61.146  46.883  1.00  0.00           H  
HETATM 3918  HB1 HSD A 456      49.978  62.614  47.169  1.00  0.00           H  
HETATM 3919  HB2 HSD A 456      48.444  63.302  47.434  1.00  0.00           H  
HETATM 3920  HD1 HSD A 456      50.686  62.710  44.587  1.00  0.00           H  
HETATM 3921  HD2 HSD A 456      46.714  63.956  45.004  1.00  0.00           H  
HETATM 3922  HE1 HSD A 456      49.916  63.744  42.406  1.00  0.00           H  
ATOM   3923  N   ASP A 457      48.255  59.477  45.236  1.00  0.00           N  
ATOM   3924  CA  ASP A 457      46.987  59.883  44.700  1.00  0.00           C  
ATOM   3925  C   ASP A 457      45.736  59.186  45.199  1.00  0.00           C  
ATOM   3926  O   ASP A 457      44.610  59.647  45.000  1.00  0.00           O  
ATOM   3927  CB  ASP A 457      47.178  59.848  43.164  1.00  0.00           C  
ATOM   3928  CG  ASP A 457      47.417  58.447  42.589  1.00  0.00           C  
ATOM   3929  OD1 ASP A 457      46.897  58.095  41.511  1.00  0.00           O  
ATOM   3930  OD2 ASP A 457      48.306  57.760  43.166  1.00  0.00           O1-
ATOM   3931  HN  ASP A 457      48.657  58.659  44.832  1.00  0.00           H  
ATOM   3932  HA  ASP A 457      46.941  60.902  45.054  1.00  0.00           H  
ATOM   3933  HB1 ASP A 457      48.146  60.376  43.027  1.00  0.00           H  
ATOM   3934  HB2 ASP A 457      46.403  60.389  42.580  1.00  0.00           H  
ATOM   3935  N   GLY A 458      45.892  57.983  45.820  1.00  0.00           N  
ATOM   3936  CA  GLY A 458      44.767  57.285  46.398  1.00  0.00           C  
ATOM   3937  C   GLY A 458      45.073  56.159  47.268  1.00  0.00           C  
ATOM   3938  O   GLY A 458      44.350  55.160  47.264  1.00  0.00           O  
ATOM   3939  HN  GLY A 458      46.837  57.669  45.863  1.00  0.00           H  
ATOM   3940  HA1 GLY A 458      44.271  56.768  45.589  1.00  0.00           H  
ATOM   3941  HA2 GLY A 458      44.165  58.024  46.905  1.00  0.00           H  
ATOM   3942  N   THR A 459      46.210  56.176  48.014  1.00  0.00           N  
ATOM   3943  CA  THR A 459      46.442  55.120  48.947  1.00  0.00           C  
ATOM   3944  C   THR A 459      45.998  55.378  50.396  1.00  0.00           C  
ATOM   3945  O   THR A 459      46.484  56.281  51.094  1.00  0.00           O  
ATOM   3946  CB  THR A 459      47.918  54.842  49.029  1.00  0.00           C  
ATOM   3947  CG2 THR A 459      48.185  53.631  49.983  1.00  0.00           C  
ATOM   3948  OG1 THR A 459      48.326  54.413  47.710  1.00  0.00           O  
ATOM   3949  HN  THR A 459      46.772  57.000  48.036  1.00  0.00           H  
ATOM   3950  HA  THR A 459      45.906  54.232  48.645  1.00  0.00           H  
ATOM   3951  HB  THR A 459      48.361  55.786  49.409  1.00  0.00           H  
ATOM   3952  HG1 THR A 459      48.061  55.086  47.080  1.00  0.00           H  
ATOM   3953 1HG2 THR A 459      47.578  52.726  49.765  1.00  0.00           H  
ATOM   3954 2HG2 THR A 459      48.023  53.985  51.023  1.00  0.00           H  
ATOM   3955 3HG2 THR A 459      49.265  53.372  49.949  1.00  0.00           H  
ATOM   3956  N   LYS A 460      45.099  54.471  50.963  1.00  0.00           N  
ATOM   3957  CA  LYS A 460      44.313  54.681  52.181  1.00  0.00           C  
ATOM   3958  C   LYS A 460      45.210  54.593  53.386  1.00  0.00           C  
ATOM   3959  O   LYS A 460      46.109  53.744  53.422  1.00  0.00           O  
ATOM   3960  CB  LYS A 460      43.087  53.752  52.306  1.00  0.00           C  
ATOM   3961  CG  LYS A 460      42.409  53.804  53.714  1.00  0.00           C  
ATOM   3962  CD  LYS A 460      41.244  52.849  53.862  1.00  0.00           C  
ATOM   3963  CE  LYS A 460      40.765  52.645  55.291  1.00  0.00           C  
ATOM   3964  NZ  LYS A 460      39.952  53.851  55.637  1.00  0.00           N1+
ATOM   3965  HN  LYS A 460      44.977  53.625  50.448  1.00  0.00           H  
ATOM   3966  HA  LYS A 460      43.988  55.711  52.182  1.00  0.00           H  
ATOM   3967  HB1 LYS A 460      43.293  52.684  52.076  1.00  0.00           H  
ATOM   3968  HB2 LYS A 460      42.425  53.969  51.441  1.00  0.00           H  
ATOM   3969  HG1 LYS A 460      42.019  54.837  53.841  1.00  0.00           H  
ATOM   3970  HG2 LYS A 460      43.077  53.409  54.510  1.00  0.00           H  
ATOM   3971  HD1 LYS A 460      41.459  51.855  53.416  1.00  0.00           H  
ATOM   3972  HD2 LYS A 460      40.394  53.267  53.282  1.00  0.00           H  
ATOM   3973  HE1 LYS A 460      41.550  52.505  56.064  1.00  0.00           H  
ATOM   3974  HE2 LYS A 460      40.117  51.743  55.313  1.00  0.00           H  
ATOM   3975  HZ1 LYS A 460      39.613  53.826  56.620  1.00  0.00           H  
ATOM   3976  HZ2 LYS A 460      39.160  53.940  54.968  1.00  0.00           H  
ATOM   3977  HZ3 LYS A 460      40.569  54.665  55.440  1.00  0.00           H  
ATOM   3978  N   THR A 461      45.097  55.531  54.354  1.00  0.00           N  
ATOM   3979  CA  THR A 461      46.159  55.610  55.345  1.00  0.00           C  
ATOM   3980  C   THR A 461      45.526  55.544  56.663  1.00  0.00           C  
ATOM   3981  O   THR A 461      44.533  56.283  56.927  1.00  0.00           O  
ATOM   3982  CB  THR A 461      46.936  56.952  55.165  1.00  0.00           C  
ATOM   3983  CG2 THR A 461      46.042  58.104  54.881  1.00  0.00           C  
ATOM   3984  OG1 THR A 461      47.716  57.237  56.332  1.00  0.00           O  
ATOM   3985  HN  THR A 461      44.364  56.206  54.384  1.00  0.00           H  
ATOM   3986  HA  THR A 461      46.814  54.752  55.333  1.00  0.00           H  
ATOM   3987  HB  THR A 461      47.684  56.799  54.357  1.00  0.00           H  
ATOM   3988  HG1 THR A 461      48.608  57.004  56.065  1.00  0.00           H  
ATOM   3989 1HG2 THR A 461      45.200  58.147  55.604  1.00  0.00           H  
ATOM   3990 2HG2 THR A 461      45.717  58.092  53.818  1.00  0.00           H  
ATOM   3991 3HG2 THR A 461      46.544  59.089  54.984  1.00  0.00           H  
ATOM   3992  N   GLU A 462      45.975  54.685  57.559  1.00  0.00           N  
ATOM   3993  CA  GLU A 462      45.406  54.432  58.869  1.00  0.00           C  
ATOM   3994  C   GLU A 462      46.220  54.859  60.036  1.00  0.00           C  
ATOM   3995  O   GLU A 462      45.901  54.571  61.149  1.00  0.00           O  
ATOM   3996  CB  GLU A 462      45.074  52.951  58.932  1.00  0.00           C  
ATOM   3997  CG  GLU A 462      43.963  52.451  57.958  1.00  0.00           C  
ATOM   3998  CD  GLU A 462      43.574  50.994  58.120  1.00  0.00           C  
ATOM   3999  OE1 GLU A 462      43.712  50.101  57.205  1.00  0.00           O  
ATOM   4000  OE2 GLU A 462      43.073  50.666  59.220  1.00  0.00           O1-
ATOM   4001  HN  GLU A 462      46.630  54.056  57.147  1.00  0.00           H  
ATOM   4002  HA  GLU A 462      44.461  54.943  58.985  1.00  0.00           H  
ATOM   4003  HB1 GLU A 462      44.787  52.646  59.961  1.00  0.00           H  
ATOM   4004  HB2 GLU A 462      45.997  52.339  58.840  1.00  0.00           H  
ATOM   4005  HG1 GLU A 462      44.266  52.675  56.914  1.00  0.00           H  
ATOM   4006  HG2 GLU A 462      43.011  53.022  58.003  1.00  0.00           H  
ATOM   4007  N   LYS A 463      47.256  55.710  59.797  1.00  0.00           N  
ATOM   4008  CA  LYS A 463      48.176  56.262  60.737  1.00  0.00           C  
ATOM   4009  C   LYS A 463      47.557  57.076  61.852  1.00  0.00           C  
ATOM   4010  O   LYS A 463      47.858  56.946  63.047  1.00  0.00           O  
ATOM   4011  CB  LYS A 463      49.368  57.067  60.041  1.00  0.00           C  
ATOM   4012  CG  LYS A 463      50.161  56.203  58.967  1.00  0.00           C  
ATOM   4013  CD  LYS A 463      51.135  55.238  59.567  1.00  0.00           C  
ATOM   4014  CE  LYS A 463      51.754  54.386  58.360  1.00  0.00           C  
ATOM   4015  NZ  LYS A 463      52.903  53.545  58.685  1.00  0.00           N1+
ATOM   4016  HN  LYS A 463      47.479  56.043  58.883  1.00  0.00           H  
ATOM   4017  HA  LYS A 463      48.613  55.393  61.209  1.00  0.00           H  
ATOM   4018  HB1 LYS A 463      50.087  57.487  60.776  1.00  0.00           H  
ATOM   4019  HB2 LYS A 463      48.779  57.917  59.634  1.00  0.00           H  
ATOM   4020  HG1 LYS A 463      50.678  56.926  58.299  1.00  0.00           H  
ATOM   4021  HG2 LYS A 463      49.457  55.548  58.412  1.00  0.00           H  
ATOM   4022  HD1 LYS A 463      50.767  54.579  60.384  1.00  0.00           H  
ATOM   4023  HD2 LYS A 463      52.007  55.794  59.973  1.00  0.00           H  
ATOM   4024  HE1 LYS A 463      52.095  55.095  57.576  1.00  0.00           H  
ATOM   4025  HE2 LYS A 463      50.888  53.742  58.099  1.00  0.00           H  
ATOM   4026  HZ1 LYS A 463      53.815  54.002  58.479  1.00  0.00           H  
ATOM   4027  HZ2 LYS A 463      52.915  52.753  58.013  1.00  0.00           H  
ATOM   4028  HZ3 LYS A 463      52.919  53.258  59.684  1.00  0.00           H  
ATOM   4029  N   LEU A 464      46.562  57.883  61.440  1.00  0.00           N  
ATOM   4030  CA  LEU A 464      45.646  58.621  62.303  1.00  0.00           C  
ATOM   4031  C   LEU A 464      44.651  57.881  63.166  1.00  0.00           C  
ATOM   4032  O   LEU A 464      44.373  58.243  64.297  1.00  0.00           O  
ATOM   4033  CB  LEU A 464      44.702  59.627  61.474  1.00  0.00           C  
ATOM   4034  CG  LEU A 464      45.528  60.719  60.720  1.00  0.00           C  
ATOM   4035  CD1 LEU A 464      44.615  61.498  59.749  1.00  0.00           C  
ATOM   4036  CD2 LEU A 464      46.053  61.831  61.684  1.00  0.00           C  
ATOM   4037  HN  LEU A 464      46.438  57.915  60.451  1.00  0.00           H  
ATOM   4038  HA  LEU A 464      46.206  59.209  63.014  1.00  0.00           H  
ATOM   4039  HB1 LEU A 464      44.017  60.081  62.223  1.00  0.00           H  
ATOM   4040  HB2 LEU A 464      44.054  59.152  60.706  1.00  0.00           H  
ATOM   4041  HG  LEU A 464      46.400  60.318  60.161  1.00  0.00           H  
ATOM   4042 1HD1 LEU A 464      44.275  60.679  59.078  1.00  0.00           H  
ATOM   4043 2HD1 LEU A 464      45.154  62.304  59.206  1.00  0.00           H  
ATOM   4044 3HD1 LEU A 464      43.765  62.002  60.256  1.00  0.00           H  
ATOM   4045 1HD2 LEU A 464      46.876  62.384  61.183  1.00  0.00           H  
ATOM   4046 2HD2 LEU A 464      46.385  61.322  62.613  1.00  0.00           H  
ATOM   4047 3HD2 LEU A 464      45.250  62.529  62.008  1.00  0.00           H  
ATOM   4048  N   GLU A 465      44.159  56.712  62.662  1.00  0.00           N  
ATOM   4049  CA  GLU A 465      43.173  55.927  63.405  1.00  0.00           C  
ATOM   4050  C   GLU A 465      43.807  54.905  64.315  1.00  0.00           C  
ATOM   4051  O   GLU A 465      43.284  54.405  65.329  1.00  0.00           O  
ATOM   4052  CB  GLU A 465      42.204  55.197  62.485  1.00  0.00           C  
ATOM   4053  CG  GLU A 465      41.014  56.085  62.037  1.00  0.00           C  
ATOM   4054  CD  GLU A 465      40.113  55.494  60.877  1.00  0.00           C  
ATOM   4055  OE1 GLU A 465      39.299  56.267  60.292  1.00  0.00           O  
ATOM   4056  OE2 GLU A 465      40.203  54.290  60.519  1.00  0.00           O1-
ATOM   4057  HN  GLU A 465      44.276  56.402  61.721  1.00  0.00           H  
ATOM   4058  HA  GLU A 465      42.590  56.590  64.028  1.00  0.00           H  
ATOM   4059  HB1 GLU A 465      41.884  54.216  62.897  1.00  0.00           H  
ATOM   4060  HB2 GLU A 465      42.797  54.901  61.593  1.00  0.00           H  
ATOM   4061  HG1 GLU A 465      41.418  57.047  61.657  1.00  0.00           H  
ATOM   4062  HG2 GLU A 465      40.319  56.377  62.853  1.00  0.00           H  
ATOM   4063  N   LYS A 466      45.080  54.606  64.037  1.00  0.00           N  
ATOM   4064  CA  LYS A 466      45.980  53.913  64.948  1.00  0.00           C  
ATOM   4065  C   LYS A 466      46.467  54.897  66.018  1.00  0.00           C  
ATOM   4066  O   LYS A 466      46.435  54.627  67.226  1.00  0.00           O  
ATOM   4067  CB  LYS A 466      47.188  53.326  64.183  1.00  0.00           C  
ATOM   4068  CG  LYS A 466      48.123  52.517  65.141  1.00  0.00           C  
ATOM   4069  CD  LYS A 466      47.526  51.236  65.850  1.00  0.00           C  
ATOM   4070  CE  LYS A 466      47.247  50.275  64.705  1.00  0.00           C  
ATOM   4071  NZ  LYS A 466      47.000  48.900  65.219  1.00  0.00           N1+
ATOM   4072  HN  LYS A 466      45.449  54.924  63.168  1.00  0.00           H  
ATOM   4073  HA  LYS A 466      45.518  53.102  65.492  1.00  0.00           H  
ATOM   4074  HB1 LYS A 466      47.693  54.169  63.664  1.00  0.00           H  
ATOM   4075  HB2 LYS A 466      46.702  52.736  63.377  1.00  0.00           H  
ATOM   4076  HG1 LYS A 466      48.436  53.249  65.916  1.00  0.00           H  
ATOM   4077  HG2 LYS A 466      48.958  52.154  64.505  1.00  0.00           H  
ATOM   4078  HD1 LYS A 466      46.606  51.484  66.423  1.00  0.00           H  
ATOM   4079  HD2 LYS A 466      48.251  50.745  66.534  1.00  0.00           H  
ATOM   4080  HE1 LYS A 466      48.191  50.097  64.148  1.00  0.00           H  
ATOM   4081  HE2 LYS A 466      46.387  50.620  64.093  1.00  0.00           H  
ATOM   4082  HZ1 LYS A 466      47.746  48.476  65.807  1.00  0.00           H  
ATOM   4083  HZ2 LYS A 466      46.848  48.356  64.346  1.00  0.00           H  
ATOM   4084  HZ3 LYS A 466      46.067  48.888  65.680  1.00  0.00           H  
ATOM   4085  N   LEU A 467      46.756  56.204  65.682  1.00  0.00           N  
ATOM   4086  CA  LEU A 467      46.908  57.179  66.642  1.00  0.00           C  
ATOM   4087  C   LEU A 467      45.629  57.446  67.552  1.00  0.00           C  
ATOM   4088  O   LEU A 467      45.792  57.721  68.711  1.00  0.00           O  
ATOM   4089  CB  LEU A 467      47.402  58.501  65.957  1.00  0.00           C  
ATOM   4090  CG  LEU A 467      47.965  59.528  66.876  1.00  0.00           C  
ATOM   4091  CD1 LEU A 467      49.299  59.297  67.527  1.00  0.00           C  
ATOM   4092  CD2 LEU A 467      48.126  60.808  66.081  1.00  0.00           C  
ATOM   4093  HN  LEU A 467      47.025  56.499  64.769  1.00  0.00           H  
ATOM   4094  HA  LEU A 467      47.785  56.856  67.182  1.00  0.00           H  
ATOM   4095  HB1 LEU A 467      46.519  58.828  65.368  1.00  0.00           H  
ATOM   4096  HB2 LEU A 467      48.190  58.237  65.219  1.00  0.00           H  
ATOM   4097  HG  LEU A 467      47.166  59.710  67.627  1.00  0.00           H  
ATOM   4098 1HD1 LEU A 467      49.302  58.375  68.147  1.00  0.00           H  
ATOM   4099 2HD1 LEU A 467      49.543  60.162  68.180  1.00  0.00           H  
ATOM   4100 3HD1 LEU A 467      50.119  59.075  66.810  1.00  0.00           H  
ATOM   4101 1HD2 LEU A 467      48.966  60.590  65.387  1.00  0.00           H  
ATOM   4102 2HD2 LEU A 467      48.556  61.619  66.707  1.00  0.00           H  
ATOM   4103 3HD2 LEU A 467      47.204  61.214  65.611  1.00  0.00           H  
ATOM   4104  N   MET A 468      44.406  57.418  66.978  1.00  0.00           N  
ATOM   4105  CA  MET A 468      43.168  57.571  67.735  1.00  0.00           C  
ATOM   4106  C   MET A 468      43.054  56.517  68.820  1.00  0.00           C  
ATOM   4107  O   MET A 468      42.808  56.880  70.000  1.00  0.00           O  
ATOM   4108  CB  MET A 468      41.952  57.439  66.802  1.00  0.00           C  
ATOM   4109  CG  MET A 468      40.596  57.619  67.547  1.00  0.00           C  
ATOM   4110  SD  MET A 468      39.191  57.444  66.472  1.00  0.00           S  
ATOM   4111  CE  MET A 468      38.071  58.483  67.527  1.00  0.00           C  
ATOM   4112  HN  MET A 468      44.267  57.434  65.990  1.00  0.00           H  
ATOM   4113  HA  MET A 468      43.175  58.501  68.283  1.00  0.00           H  
ATOM   4114  HB1 MET A 468      41.942  56.405  66.392  1.00  0.00           H  
ATOM   4115  HB2 MET A 468      42.056  58.197  65.998  1.00  0.00           H  
ATOM   4116  HG1 MET A 468      40.632  58.625  68.017  1.00  0.00           H  
ATOM   4117  HG2 MET A 468      40.539  56.862  68.360  1.00  0.00           H  
ATOM   4118  HE1 MET A 468      38.050  58.236  68.610  1.00  0.00           H  
ATOM   4119  HE2 MET A 468      37.013  58.314  67.230  1.00  0.00           H  
ATOM   4120  HE3 MET A 468      38.341  59.557  67.440  1.00  0.00           H  
ATOM   4121  N   VAL A 469      43.372  55.269  68.549  1.00  0.00           N  
ATOM   4122  CA  VAL A 469      43.467  54.283  69.635  1.00  0.00           C  
ATOM   4123  C   VAL A 469      44.468  54.642  70.665  1.00  0.00           C  
ATOM   4124  O   VAL A 469      44.209  54.502  71.876  1.00  0.00           O  
ATOM   4125  CB  VAL A 469      43.736  52.855  69.066  1.00  0.00           C  
ATOM   4126  CG1 VAL A 469      43.788  51.842  70.178  1.00  0.00           C  
ATOM   4127  CG2 VAL A 469      42.729  52.467  68.007  1.00  0.00           C  
ATOM   4128  HN  VAL A 469      43.653  54.897  67.668  1.00  0.00           H  
ATOM   4129  HA  VAL A 469      42.538  54.142  70.168  1.00  0.00           H  
ATOM   4130  HB  VAL A 469      44.693  52.910  68.505  1.00  0.00           H  
ATOM   4131 1HG1 VAL A 469      44.621  52.087  70.871  1.00  0.00           H  
ATOM   4132 2HG1 VAL A 469      43.896  50.757  69.970  1.00  0.00           H  
ATOM   4133 3HG1 VAL A 469      42.867  51.864  70.799  1.00  0.00           H  
ATOM   4134 1HG2 VAL A 469      42.991  51.496  67.535  1.00  0.00           H  
ATOM   4135 2HG2 VAL A 469      42.709  53.219  67.189  1.00  0.00           H  
ATOM   4136 3HG2 VAL A 469      41.720  52.488  68.472  1.00  0.00           H  
ATOM   4137  N   ARG A 470      45.653  55.179  70.272  1.00  0.00           N  
ATOM   4138  CA  ARG A 470      46.756  55.631  71.132  1.00  0.00           C  
ATOM   4139  C   ARG A 470      46.492  56.775  72.059  1.00  0.00           C  
ATOM   4140  O   ARG A 470      46.859  56.816  73.253  1.00  0.00           O  
ATOM   4141  CB  ARG A 470      48.124  55.909  70.386  1.00  0.00           C  
ATOM   4142  CG  ARG A 470      48.867  54.585  70.081  1.00  0.00           C  
ATOM   4143  CD  ARG A 470      49.951  54.616  68.944  1.00  0.00           C  
ATOM   4144  NE  ARG A 470      50.404  53.266  68.589  1.00  0.00           N  
ATOM   4145  CZ  ARG A 470      51.318  52.951  67.663  1.00  0.00           C  
ATOM   4146  NH1 ARG A 470      52.029  53.892  67.096  1.00  0.00           N1+
ATOM   4147  NH2 ARG A 470      51.625  51.697  67.520  1.00  0.00           N  
ATOM   4148  HN  ARG A 470      45.891  55.336  69.318  1.00  0.00           H  
ATOM   4149  HA  ARG A 470      46.900  54.807  71.816  1.00  0.00           H  
ATOM   4150  HB1 ARG A 470      48.883  56.369  71.053  1.00  0.00           H  
ATOM   4151  HB2 ARG A 470      48.022  56.776  69.697  1.00  0.00           H  
ATOM   4152  HG1 ARG A 470      48.140  53.802  69.779  1.00  0.00           H  
ATOM   4153  HG2 ARG A 470      49.299  54.156  71.010  1.00  0.00           H  
ATOM   4154  HD1 ARG A 470      50.793  55.273  69.247  1.00  0.00           H  
ATOM   4155  HD2 ARG A 470      49.553  55.041  67.999  1.00  0.00           H  
ATOM   4156  HE  ARG A 470      50.047  52.480  69.094  1.00  0.00           H  
ATOM   4157 1HH1 ARG A 470      51.745  54.850  67.118  1.00  0.00           H  
ATOM   4158 2HH1 ARG A 470      52.841  53.653  66.563  1.00  0.00           H  
ATOM   4159 1HH2 ARG A 470      50.921  51.024  67.746  1.00  0.00           H  
ATOM   4160 2HH2 ARG A 470      52.308  51.331  66.888  1.00  0.00           H  
ATOM   4161  N   ILE A 471      45.701  57.798  71.680  1.00  0.00           N  
ATOM   4162  CA  ILE A 471      45.117  58.883  72.472  1.00  0.00           C  
ATOM   4163  C   ILE A 471      44.255  58.272  73.554  1.00  0.00           C  
ATOM   4164  O   ILE A 471      44.352  58.621  74.751  1.00  0.00           O  
ATOM   4165  CB  ILE A 471      44.347  59.779  71.551  1.00  0.00           C  
ATOM   4166  CG1 ILE A 471      45.407  60.762  70.844  1.00  0.00           C  
ATOM   4167  CG2 ILE A 471      43.349  60.656  72.394  1.00  0.00           C  
ATOM   4168  CD  ILE A 471      44.819  61.754  69.798  1.00  0.00           C  
ATOM   4169  HN  ILE A 471      45.388  57.770  70.734  1.00  0.00           H  
ATOM   4170  HA  ILE A 471      45.904  59.407  72.994  1.00  0.00           H  
ATOM   4171  HB  ILE A 471      43.771  59.275  70.745  1.00  0.00           H  
ATOM   4172 1HG1 ILE A 471      46.211  60.239  70.283  1.00  0.00           H  
ATOM   4173 2HG1 ILE A 471      45.882  61.322  71.678  1.00  0.00           H  
ATOM   4174 1HG2 ILE A 471      42.620  60.051  72.974  1.00  0.00           H  
ATOM   4175 2HG2 ILE A 471      42.709  61.329  71.784  1.00  0.00           H  
ATOM   4176 3HG2 ILE A 471      43.925  61.362  73.030  1.00  0.00           H  
ATOM   4177  HD1 ILE A 471      43.785  62.119  69.983  1.00  0.00           H  
ATOM   4178  HD2 ILE A 471      44.921  61.311  68.784  1.00  0.00           H  
ATOM   4179  HD3 ILE A 471      45.536  62.603  69.782  1.00  0.00           H  
ATOM   4180  N   GLY A 472      43.416  57.303  73.224  1.00  0.00           N  
ATOM   4181  CA  GLY A 472      42.730  56.420  74.190  1.00  0.00           C  
ATOM   4182  C   GLY A 472      43.592  55.487  75.158  1.00  0.00           C  
ATOM   4183  O   GLY A 472      43.476  55.504  76.329  1.00  0.00           O  
ATOM   4184  HN  GLY A 472      43.245  57.005  72.288  1.00  0.00           H  
ATOM   4185  HA1 GLY A 472      42.018  55.879  73.583  1.00  0.00           H  
ATOM   4186  HA2 GLY A 472      42.210  57.144  74.798  1.00  0.00           H  
ATOM   4187  N   VAL A 473      44.611  54.691  74.674  1.00  0.00           N  
ATOM   4188  CA  VAL A 473      45.486  53.838  75.466  1.00  0.00           C  
ATOM   4189  C   VAL A 473      46.299  54.608  76.457  1.00  0.00           C  
ATOM   4190  O   VAL A 473      46.449  54.271  77.664  1.00  0.00           O  
ATOM   4191  CB  VAL A 473      46.486  52.922  74.701  1.00  0.00           C  
ATOM   4192  CG1 VAL A 473      47.579  52.282  75.532  1.00  0.00           C  
ATOM   4193  CG2 VAL A 473      45.662  51.841  73.956  1.00  0.00           C  
ATOM   4194  HN  VAL A 473      44.693  54.642  73.682  1.00  0.00           H  
ATOM   4195  HA  VAL A 473      44.855  53.194  76.060  1.00  0.00           H  
ATOM   4196  HB  VAL A 473      47.027  53.626  74.034  1.00  0.00           H  
ATOM   4197 1HG1 VAL A 473      48.346  53.027  75.835  1.00  0.00           H  
ATOM   4198 2HG1 VAL A 473      48.126  51.558  74.892  1.00  0.00           H  
ATOM   4199 3HG1 VAL A 473      47.086  51.858  76.432  1.00  0.00           H  
ATOM   4200 1HG2 VAL A 473      44.989  51.252  74.615  1.00  0.00           H  
ATOM   4201 2HG2 VAL A 473      46.306  51.134  73.391  1.00  0.00           H  
ATOM   4202 3HG2 VAL A 473      44.960  52.243  73.194  1.00  0.00           H  
ATOM   4203  N   PHE A 474      46.866  55.735  75.980  1.00  0.00           N  
ATOM   4204  CA  PHE A 474      47.608  56.656  76.810  1.00  0.00           C  
ATOM   4205  C   PHE A 474      46.810  57.531  77.748  1.00  0.00           C  
ATOM   4206  O   PHE A 474      47.282  58.021  78.747  1.00  0.00           O  
ATOM   4207  CB  PHE A 474      48.524  57.594  75.949  1.00  0.00           C  
ATOM   4208  CG  PHE A 474      49.741  56.830  75.543  1.00  0.00           C  
ATOM   4209  CD1 PHE A 474      50.858  56.854  76.427  1.00  0.00           C  
ATOM   4210  CD2 PHE A 474      49.748  55.967  74.425  1.00  0.00           C  
ATOM   4211  CE1 PHE A 474      52.036  56.208  76.045  1.00  0.00           C  
ATOM   4212  CE2 PHE A 474      50.881  55.163  74.140  1.00  0.00           C  
ATOM   4213  CZ  PHE A 474      51.983  55.308  75.052  1.00  0.00           C  
ATOM   4214  HN  PHE A 474      46.633  55.904  75.024  1.00  0.00           H  
ATOM   4215  HA  PHE A 474      48.255  56.044  77.421  1.00  0.00           H  
ATOM   4216  HB1 PHE A 474      48.921  58.470  76.506  1.00  0.00           H  
ATOM   4217  HB2 PHE A 474      47.995  57.894  75.018  1.00  0.00           H  
ATOM   4218  HD1 PHE A 474      50.827  57.584  77.223  1.00  0.00           H  
ATOM   4219  HD2 PHE A 474      48.881  55.894  73.787  1.00  0.00           H  
ATOM   4220  HE1 PHE A 474      52.903  56.282  76.686  1.00  0.00           H  
ATOM   4221  HE2 PHE A 474      50.715  54.370  73.426  1.00  0.00           H  
ATOM   4222  HZ  PHE A 474      52.822  54.661  74.842  1.00  0.00           H  
ATOM   4223  N   SER A 475      45.458  57.707  77.535  1.00  0.00           N  
ATOM   4224  CA  SER A 475      44.618  58.220  78.659  1.00  0.00           C  
ATOM   4225  C   SER A 475      44.548  57.233  79.833  1.00  0.00           C  
ATOM   4226  O   SER A 475      45.087  57.437  80.906  1.00  0.00           O  
ATOM   4227  CB  SER A 475      43.150  58.485  78.243  1.00  0.00           C  
ATOM   4228  OG  SER A 475      42.341  58.767  79.351  1.00  0.00           O  
ATOM   4229  HN  SER A 475      45.033  57.520  76.653  1.00  0.00           H  
ATOM   4230  HA  SER A 475      45.043  59.163  78.969  1.00  0.00           H  
ATOM   4231  HB1 SER A 475      42.716  57.543  77.845  1.00  0.00           H  
ATOM   4232  HB2 SER A 475      43.064  59.316  77.511  1.00  0.00           H  
ATOM   4233  HG1 SER A 475      42.576  59.624  79.716  1.00  0.00           H  
ATOM   4234  N   VAL A 476      44.048  56.021  79.546  1.00  0.00           N  
ATOM   4235  CA  VAL A 476      43.864  55.039  80.555  1.00  0.00           C  
ATOM   4236  C   VAL A 476      45.091  54.543  81.242  1.00  0.00           C  
ATOM   4237  O   VAL A 476      45.110  54.380  82.403  1.00  0.00           O  
ATOM   4238  CB  VAL A 476      42.926  53.896  80.235  1.00  0.00           C  
ATOM   4239  CG1 VAL A 476      41.590  54.496  79.779  1.00  0.00           C  
ATOM   4240  CG2 VAL A 476      43.530  53.171  79.028  1.00  0.00           C  
ATOM   4241  HN  VAL A 476      43.689  55.829  78.636  1.00  0.00           H  
ATOM   4242  HA  VAL A 476      43.283  55.556  81.303  1.00  0.00           H  
ATOM   4243  HB  VAL A 476      42.794  53.134  81.033  1.00  0.00           H  
ATOM   4244 1HG1 VAL A 476      41.658  55.417  79.161  1.00  0.00           H  
ATOM   4245 2HG1 VAL A 476      41.069  54.686  80.741  1.00  0.00           H  
ATOM   4246 3HG1 VAL A 476      40.952  53.690  79.355  1.00  0.00           H  
ATOM   4247 1HG2 VAL A 476      44.552  52.742  79.094  1.00  0.00           H  
ATOM   4248 2HG2 VAL A 476      43.590  53.801  78.115  1.00  0.00           H  
ATOM   4249 3HG2 VAL A 476      42.822  52.354  78.771  1.00  0.00           H  
ATOM   4250  N   LEU A 477      46.221  54.391  80.555  1.00  0.00           N  
ATOM   4251  CA  LEU A 477      47.521  54.024  81.060  1.00  0.00           C  
ATOM   4252  C   LEU A 477      48.106  54.938  82.144  1.00  0.00           C  
ATOM   4253  O   LEU A 477      48.594  54.486  83.182  1.00  0.00           O  
ATOM   4254  CB  LEU A 477      48.500  53.739  79.907  1.00  0.00           C  
ATOM   4255  CG  LEU A 477      49.832  53.185  80.398  1.00  0.00           C  
ATOM   4256  CD1 LEU A 477      49.747  52.007  81.335  1.00  0.00           C  
ATOM   4257  CD2 LEU A 477      50.600  52.754  79.088  1.00  0.00           C  
ATOM   4258  HN  LEU A 477      46.190  54.351  79.560  1.00  0.00           H  
ATOM   4259  HA  LEU A 477      47.400  53.112  81.626  1.00  0.00           H  
ATOM   4260  HB1 LEU A 477      48.725  54.564  79.198  1.00  0.00           H  
ATOM   4261  HB2 LEU A 477      48.067  52.949  79.256  1.00  0.00           H  
ATOM   4262  HG  LEU A 477      50.420  53.943  80.959  1.00  0.00           H  
ATOM   4263 1HD1 LEU A 477      50.727  51.489  81.402  1.00  0.00           H  
ATOM   4264 2HD1 LEU A 477      48.984  51.248  81.059  1.00  0.00           H  
ATOM   4265 3HD1 LEU A 477      49.511  52.292  82.382  1.00  0.00           H  
ATOM   4266 1HD2 LEU A 477      50.777  53.608  78.400  1.00  0.00           H  
ATOM   4267 2HD2 LEU A 477      50.055  51.947  78.551  1.00  0.00           H  
ATOM   4268 3HD2 LEU A 477      51.589  52.358  79.403  1.00  0.00           H  
ATOM   4269  N   TYR A 478      48.027  56.250  81.858  1.00  0.00           N  
ATOM   4270  CA  TYR A 478      48.408  57.226  82.891  1.00  0.00           C  
ATOM   4271  C   TYR A 478      47.348  57.329  83.980  1.00  0.00           C  
ATOM   4272  O   TYR A 478      47.614  57.186  85.200  1.00  0.00           O  
ATOM   4273  CB  TYR A 478      48.802  58.621  82.320  1.00  0.00           C  
ATOM   4274  CG  TYR A 478      49.214  59.771  83.310  1.00  0.00           C  
ATOM   4275  CD1 TYR A 478      50.624  60.032  83.374  1.00  0.00           C  
ATOM   4276  CD2 TYR A 478      48.349  60.532  84.071  1.00  0.00           C  
ATOM   4277  CE1 TYR A 478      51.069  61.148  84.090  1.00  0.00           C  
ATOM   4278  CE2 TYR A 478      48.797  61.602  84.838  1.00  0.00           C  
ATOM   4279  CZ  TYR A 478      50.185  62.000  84.764  1.00  0.00           C  
ATOM   4280  OH  TYR A 478      50.703  63.176  85.383  1.00  0.00           O  
ATOM   4281  HN  TYR A 478      47.522  56.556  81.055  1.00  0.00           H  
ATOM   4282  HA  TYR A 478      49.277  56.804  83.375  1.00  0.00           H  
ATOM   4283  HB1 TYR A 478      47.925  58.981  81.743  1.00  0.00           H  
ATOM   4284  HB2 TYR A 478      49.648  58.592  81.599  1.00  0.00           H  
ATOM   4285  HD1 TYR A 478      51.307  59.503  82.724  1.00  0.00           H  
ATOM   4286  HD2 TYR A 478      47.303  60.293  84.191  1.00  0.00           H  
ATOM   4287  HE1 TYR A 478      52.089  61.477  83.951  1.00  0.00           H  
ATOM   4288  HE2 TYR A 478      47.994  62.175  85.280  1.00  0.00           H  
ATOM   4289  HH  TYR A 478      50.065  63.601  85.961  1.00  0.00           H  
ATOM   4290  N   THR A 479      46.087  57.402  83.523  1.00  0.00           N  
ATOM   4291  CA  THR A 479      44.934  57.431  84.361  1.00  0.00           C  
ATOM   4292  C   THR A 479      44.680  56.321  85.478  1.00  0.00           C  
ATOM   4293  O   THR A 479      44.353  56.665  86.566  1.00  0.00           O  
ATOM   4294  CB  THR A 479      43.599  57.512  83.621  1.00  0.00           C  
ATOM   4295  CG2 THR A 479      42.360  57.666  84.562  1.00  0.00           C  
ATOM   4296  OG1 THR A 479      43.570  58.672  82.777  1.00  0.00           O  
ATOM   4297  HN  THR A 479      45.977  57.447  82.533  1.00  0.00           H  
ATOM   4298  HA  THR A 479      44.986  58.391  84.854  1.00  0.00           H  
ATOM   4299  HB  THR A 479      43.524  56.620  82.964  1.00  0.00           H  
ATOM   4300  HG1 THR A 479      43.964  58.456  81.929  1.00  0.00           H  
ATOM   4301 1HG2 THR A 479      42.486  58.604  85.144  1.00  0.00           H  
ATOM   4302 2HG2 THR A 479      42.312  56.867  85.332  1.00  0.00           H  
ATOM   4303 3HG2 THR A 479      41.538  57.683  83.815  1.00  0.00           H  
ATOM   4304  N   VAL A 480      44.921  54.971  85.208  1.00  0.00           N  
ATOM   4305  CA  VAL A 480      44.774  53.991  86.291  1.00  0.00           C  
ATOM   4306  C   VAL A 480      45.662  54.258  87.496  1.00  0.00           C  
ATOM   4307  O   VAL A 480      45.121  54.392  88.617  1.00  0.00           O  
ATOM   4308  CB  VAL A 480      44.694  52.598  85.670  1.00  0.00           C  
ATOM   4309  CG1 VAL A 480      44.838  51.567  86.814  1.00  0.00           C  
ATOM   4310  CG2 VAL A 480      43.331  52.427  84.884  1.00  0.00           C  
ATOM   4311  HN  VAL A 480      45.373  54.643  84.381  1.00  0.00           H  
ATOM   4312  HA  VAL A 480      43.843  54.201  86.796  1.00  0.00           H  
ATOM   4313  HB  VAL A 480      45.525  52.406  84.960  1.00  0.00           H  
ATOM   4314 1HG1 VAL A 480      44.568  50.522  86.546  1.00  0.00           H  
ATOM   4315 2HG1 VAL A 480      44.185  51.735  87.696  1.00  0.00           H  
ATOM   4316 3HG1 VAL A 480      45.901  51.600  87.135  1.00  0.00           H  
ATOM   4317 1HG2 VAL A 480      43.146  53.089  84.011  1.00  0.00           H  
ATOM   4318 2HG2 VAL A 480      42.423  52.635  85.489  1.00  0.00           H  
ATOM   4319 3HG2 VAL A 480      43.262  51.391  84.490  1.00  0.00           H  
ATOM   4320  N   PRO A 481      46.969  54.319  87.407  1.00  0.00           N  
ATOM   4321  CA  PRO A 481      47.818  54.561  88.525  1.00  0.00           C  
ATOM   4322  C   PRO A 481      47.734  55.991  89.083  1.00  0.00           C  
ATOM   4323  O   PRO A 481      47.824  56.088  90.318  1.00  0.00           O  
ATOM   4324  CB  PRO A 481      49.263  54.239  88.077  1.00  0.00           C  
ATOM   4325  CG  PRO A 481      49.155  54.345  86.537  1.00  0.00           C  
ATOM   4326  CD  PRO A 481      47.744  53.819  86.240  1.00  0.00           C  
ATOM   4327  HA  PRO A 481      47.504  53.879  89.301  1.00  0.00           H  
ATOM   4328  HB1 PRO A 481      49.439  53.195  88.414  1.00  0.00           H  
ATOM   4329  HB2 PRO A 481      50.073  54.919  88.414  1.00  0.00           H  
ATOM   4330  HG1 PRO A 481      49.334  55.405  86.256  1.00  0.00           H  
ATOM   4331  HG2 PRO A 481      49.937  53.702  86.079  1.00  0.00           H  
ATOM   4332  HD1 PRO A 481      47.524  54.381  85.308  1.00  0.00           H  
ATOM   4333  HD2 PRO A 481      47.703  52.710  86.197  1.00  0.00           H  
ATOM   4334  N   ALA A 482      47.507  57.033  88.267  1.00  0.00           N  
ATOM   4335  CA  ALA A 482      47.230  58.364  88.829  1.00  0.00           C  
ATOM   4336  C   ALA A 482      46.015  58.341  89.776  1.00  0.00           C  
ATOM   4337  O   ALA A 482      46.240  58.669  90.986  1.00  0.00           O  
ATOM   4338  CB  ALA A 482      46.880  59.325  87.718  1.00  0.00           C  
ATOM   4339  HN  ALA A 482      47.520  56.836  87.289  1.00  0.00           H  
ATOM   4340  HA  ALA A 482      48.096  58.661  89.402  1.00  0.00           H  
ATOM   4341  HB1 ALA A 482      46.073  58.776  87.185  1.00  0.00           H  
ATOM   4342  HB2 ALA A 482      47.633  59.332  86.902  1.00  0.00           H  
ATOM   4343  HB3 ALA A 482      46.537  60.349  87.980  1.00  0.00           H  
ATOM   4344  N   THR A 483      44.881  57.755  89.314  1.00  0.00           N  
ATOM   4345  CA  THR A 483      43.655  57.541  90.169  1.00  0.00           C  
ATOM   4346  C   THR A 483      43.858  56.667  91.367  1.00  0.00           C  
ATOM   4347  O   THR A 483      43.390  57.065  92.422  1.00  0.00           O  
ATOM   4348  CB  THR A 483      42.334  57.189  89.474  1.00  0.00           C  
ATOM   4349  CG2 THR A 483      41.888  58.370  88.671  1.00  0.00           C  
ATOM   4350  OG1 THR A 483      42.477  56.144  88.556  1.00  0.00           O  
ATOM   4351  HN  THR A 483      44.778  57.330  88.418  1.00  0.00           H  
ATOM   4352  HA  THR A 483      43.555  58.491  90.672  1.00  0.00           H  
ATOM   4353  HB  THR A 483      41.486  56.943  90.147  1.00  0.00           H  
ATOM   4354  HG1 THR A 483      43.169  56.434  87.957  1.00  0.00           H  
ATOM   4355 1HG2 THR A 483      42.350  58.536  87.675  1.00  0.00           H  
ATOM   4356 2HG2 THR A 483      42.152  59.242  89.306  1.00  0.00           H  
ATOM   4357 3HG2 THR A 483      40.812  58.447  88.406  1.00  0.00           H  
ATOM   4358  N   ILE A 484      44.660  55.536  91.265  1.00  0.00           N  
ATOM   4359  CA  ILE A 484      44.974  54.754  92.399  1.00  0.00           C  
ATOM   4360  C   ILE A 484      45.858  55.514  93.417  1.00  0.00           C  
ATOM   4361  O   ILE A 484      45.740  55.309  94.617  1.00  0.00           O  
ATOM   4362  CB  ILE A 484      45.479  53.317  92.100  1.00  0.00           C  
ATOM   4363  CG1 ILE A 484      44.302  52.618  91.413  1.00  0.00           C  
ATOM   4364  CG2 ILE A 484      45.785  52.463  93.356  1.00  0.00           C  
ATOM   4365  CD  ILE A 484      44.717  51.331  90.755  1.00  0.00           C  
ATOM   4366  HN  ILE A 484      44.897  55.133  90.384  1.00  0.00           H  
ATOM   4367  HA  ILE A 484      44.021  54.634  92.894  1.00  0.00           H  
ATOM   4368  HB  ILE A 484      46.369  53.187  91.448  1.00  0.00           H  
ATOM   4369 1HG1 ILE A 484      43.816  53.174  90.583  1.00  0.00           H  
ATOM   4370 2HG1 ILE A 484      43.563  52.489  92.233  1.00  0.00           H  
ATOM   4371 1HG2 ILE A 484      46.636  52.958  93.871  1.00  0.00           H  
ATOM   4372 2HG2 ILE A 484      46.120  51.411  93.232  1.00  0.00           H  
ATOM   4373 3HG2 ILE A 484      44.911  52.442  94.042  1.00  0.00           H  
ATOM   4374  HD1 ILE A 484      45.591  51.541  90.103  1.00  0.00           H  
ATOM   4375  HD2 ILE A 484      43.877  50.842  90.216  1.00  0.00           H  
ATOM   4376  HD3 ILE A 484      45.032  50.535  91.463  1.00  0.00           H  
ATOM   4377  N   VAL A 485      46.790  56.405  93.039  1.00  0.00           N  
ATOM   4378  CA  VAL A 485      47.668  57.092  93.973  1.00  0.00           C  
ATOM   4379  C   VAL A 485      46.938  58.244  94.560  1.00  0.00           C  
ATOM   4380  O   VAL A 485      47.306  58.779  95.618  1.00  0.00           O  
ATOM   4381  CB  VAL A 485      48.961  57.542  93.263  1.00  0.00           C  
ATOM   4382  CG1 VAL A 485      49.748  58.550  94.146  1.00  0.00           C  
ATOM   4383  CG2 VAL A 485      49.808  56.356  93.041  1.00  0.00           C  
ATOM   4384  HN  VAL A 485      47.098  56.349  92.093  1.00  0.00           H  
ATOM   4385  HA  VAL A 485      47.861  56.335  94.720  1.00  0.00           H  
ATOM   4386  HB  VAL A 485      48.764  58.052  92.295  1.00  0.00           H  
ATOM   4387 1HG1 VAL A 485      49.923  58.350  95.225  1.00  0.00           H  
ATOM   4388 2HG1 VAL A 485      49.331  59.565  93.976  1.00  0.00           H  
ATOM   4389 3HG1 VAL A 485      50.749  58.501  93.668  1.00  0.00           H  
ATOM   4390 1HG2 VAL A 485      49.920  55.820  94.008  1.00  0.00           H  
ATOM   4391 2HG2 VAL A 485      50.817  56.634  92.666  1.00  0.00           H  
ATOM   4392 3HG2 VAL A 485      49.400  55.687  92.253  1.00  0.00           H  
ATOM   4393  N   LEU A 486      45.876  58.722  93.886  1.00  0.00           N  
ATOM   4394  CA  LEU A 486      44.875  59.594  94.515  1.00  0.00           C  
ATOM   4395  C   LEU A 486      44.072  58.824  95.517  1.00  0.00           C  
ATOM   4396  O   LEU A 486      43.679  59.320  96.554  1.00  0.00           O  
ATOM   4397  CB  LEU A 486      43.943  60.278  93.465  1.00  0.00           C  
ATOM   4398  CG  LEU A 486      43.103  61.407  93.994  1.00  0.00           C  
ATOM   4399  CD1 LEU A 486      43.947  62.691  94.278  1.00  0.00           C  
ATOM   4400  CD2 LEU A 486      41.946  61.647  93.078  1.00  0.00           C  
ATOM   4401  HN  LEU A 486      45.802  58.401  92.944  1.00  0.00           H  
ATOM   4402  HA  LEU A 486      45.457  60.360  95.002  1.00  0.00           H  
ATOM   4403  HB1 LEU A 486      43.317  59.410  93.164  1.00  0.00           H  
ATOM   4404  HB2 LEU A 486      44.542  60.568  92.576  1.00  0.00           H  
ATOM   4405  HG  LEU A 486      42.692  61.098  94.979  1.00  0.00           H  
ATOM   4406 1HD1 LEU A 486      44.905  62.454  94.787  1.00  0.00           H  
ATOM   4407 2HD1 LEU A 486      43.385  63.477  94.827  1.00  0.00           H  
ATOM   4408 3HD1 LEU A 486      44.297  63.170  93.339  1.00  0.00           H  
ATOM   4409 1HD2 LEU A 486      41.373  60.741  92.789  1.00  0.00           H  
ATOM   4410 2HD2 LEU A 486      42.323  62.071  92.123  1.00  0.00           H  
ATOM   4411 3HD2 LEU A 486      41.221  62.299  93.610  1.00  0.00           H  
ATOM   4412  N   ALA A 487      43.744  57.481  95.321  1.00  0.00           N  
ATOM   4413  CA  ALA A 487      43.116  56.765  96.396  1.00  0.00           C  
ATOM   4414  C   ALA A 487      43.935  56.657  97.697  1.00  0.00           C  
ATOM   4415  O   ALA A 487      43.377  56.579  98.789  1.00  0.00           O  
ATOM   4416  CB  ALA A 487      42.708  55.321  95.887  1.00  0.00           C  
ATOM   4417  HN  ALA A 487      43.828  57.045  94.428  1.00  0.00           H  
ATOM   4418  HA  ALA A 487      42.242  57.349  96.643  1.00  0.00           H  
ATOM   4419  HB1 ALA A 487      43.523  54.653  95.538  1.00  0.00           H  
ATOM   4420  HB2 ALA A 487      42.075  55.534  94.999  1.00  0.00           H  
ATOM   4421  HB3 ALA A 487      42.076  54.867  96.681  1.00  0.00           H  
ATOM   4422  N   CYS A 488      45.288  56.514  97.576  1.00  0.00           N  
ATOM   4423  CA  CYS A 488      46.293  56.635  98.644  1.00  0.00           C  
ATOM   4424  C   CYS A 488      46.252  57.945  99.347  1.00  0.00           C  
ATOM   4425  O   CYS A 488      46.450  57.999 100.561  1.00  0.00           O  
ATOM   4426  CB  CYS A 488      47.801  56.296  98.280  1.00  0.00           C  
ATOM   4427  SG  CYS A 488      47.917  54.742  97.288  1.00  0.00           S  
ATOM   4428  HN  CYS A 488      45.599  56.388  96.638  1.00  0.00           H  
ATOM   4429  HA  CYS A 488      46.092  55.871  99.382  1.00  0.00           H  
ATOM   4430  HB1 CYS A 488      48.517  56.339  99.129  1.00  0.00           H  
ATOM   4431  HB2 CYS A 488      48.150  57.152  97.665  1.00  0.00           H  
ATOM   4432  HG1 CYS A 488      47.387  55.231  96.177  1.00  0.00           H  
ATOM   4433  N   TYR A 489      45.838  59.063  98.762  1.00  0.00           N  
ATOM   4434  CA  TYR A 489      45.514  60.281  99.494  1.00  0.00           C  
ATOM   4435  C   TYR A 489      44.293  60.201 100.449  1.00  0.00           C  
ATOM   4436  O   TYR A 489      44.370  60.472 101.630  1.00  0.00           O  
ATOM   4437  CB  TYR A 489      45.541  61.535  98.583  1.00  0.00           C  
ATOM   4438  CG  TYR A 489      44.863  62.765  99.292  1.00  0.00           C  
ATOM   4439  CD1 TYR A 489      45.333  63.216 100.540  1.00  0.00           C  
ATOM   4440  CD2 TYR A 489      43.959  63.580  98.514  1.00  0.00           C  
ATOM   4441  CE1 TYR A 489      44.778  64.428 101.068  1.00  0.00           C  
ATOM   4442  CE2 TYR A 489      43.436  64.737  99.086  1.00  0.00           C  
ATOM   4443  CZ  TYR A 489      43.802  65.107 100.392  1.00  0.00           C  
ATOM   4444  OH  TYR A 489      43.135  66.159 101.041  1.00  0.00           O  
ATOM   4445  HN  TYR A 489      45.637  59.030  97.786  1.00  0.00           H  
ATOM   4446  HA  TYR A 489      46.312  60.423 100.207  1.00  0.00           H  
ATOM   4447  HB1 TYR A 489      44.992  61.345  97.637  1.00  0.00           H  
ATOM   4448  HB2 TYR A 489      46.600  61.732  98.312  1.00  0.00           H  
ATOM   4449  HD1 TYR A 489      46.077  62.658 101.088  1.00  0.00           H  
ATOM   4450  HD2 TYR A 489      43.820  63.398  97.458  1.00  0.00           H  
ATOM   4451  HE1 TYR A 489      45.157  64.712 102.039  1.00  0.00           H  
ATOM   4452  HE2 TYR A 489      42.753  65.358  98.525  1.00  0.00           H  
ATOM   4453  HH  TYR A 489      42.466  66.392 100.393  1.00  0.00           H  
ATOM   4454  N   PHE A 490      43.116  59.848  99.865  1.00  0.00           N  
ATOM   4455  CA  PHE A 490      41.914  59.598 100.625  1.00  0.00           C  
ATOM   4456  C   PHE A 490      42.072  58.567 101.740  1.00  0.00           C  
ATOM   4457  O   PHE A 490      41.603  58.634 102.814  1.00  0.00           O  
ATOM   4458  CB  PHE A 490      40.621  59.320  99.923  1.00  0.00           C  
ATOM   4459  CG  PHE A 490      40.526  60.201  98.696  1.00  0.00           C  
ATOM   4460  CD1 PHE A 490      40.188  59.684  97.471  1.00  0.00           C  
ATOM   4461  CD2 PHE A 490      40.684  61.551  98.753  1.00  0.00           C  
ATOM   4462  CE1 PHE A 490      39.900  60.440  96.320  1.00  0.00           C  
ATOM   4463  CE2 PHE A 490      40.392  62.385  97.640  1.00  0.00           C  
ATOM   4464  CZ  PHE A 490      40.014  61.816  96.444  1.00  0.00           C  
ATOM   4465  HN  PHE A 490      43.104  59.693  98.880  1.00  0.00           H  
ATOM   4466  HA  PHE A 490      41.729  60.513 101.167  1.00  0.00           H  
ATOM   4467  HB1 PHE A 490      39.758  59.526 100.591  1.00  0.00           H  
ATOM   4468  HB2 PHE A 490      40.652  58.251  99.623  1.00  0.00           H  
ATOM   4469  HD1 PHE A 490      39.983  58.641  97.279  1.00  0.00           H  
ATOM   4470  HD2 PHE A 490      40.992  62.115  99.621  1.00  0.00           H  
ATOM   4471  HE1 PHE A 490      39.310  59.968  95.549  1.00  0.00           H  
ATOM   4472  HE2 PHE A 490      40.661  63.427  97.725  1.00  0.00           H  
ATOM   4473  HZ  PHE A 490      39.787  62.404  95.566  1.00  0.00           H  
ATOM   4474  N   TYR A 491      42.678  57.403 101.515  1.00  0.00           N  
ATOM   4475  CA  TYR A 491      43.019  56.352 102.471  1.00  0.00           C  
ATOM   4476  C   TYR A 491      43.758  56.805 103.657  1.00  0.00           C  
ATOM   4477  O   TYR A 491      43.343  56.512 104.723  1.00  0.00           O  
ATOM   4478  CB  TYR A 491      43.702  55.246 101.597  1.00  0.00           C  
ATOM   4479  CG  TYR A 491      44.370  54.110 102.304  1.00  0.00           C  
ATOM   4480  CD1 TYR A 491      43.690  53.244 103.244  1.00  0.00           C  
ATOM   4481  CD2 TYR A 491      45.735  53.838 102.048  1.00  0.00           C  
ATOM   4482  CE1 TYR A 491      44.370  52.197 103.873  1.00  0.00           C  
ATOM   4483  CE2 TYR A 491      46.376  52.798 102.749  1.00  0.00           C  
ATOM   4484  CZ  TYR A 491      45.671  52.017 103.627  1.00  0.00           C  
ATOM   4485  OH  TYR A 491      46.483  51.097 104.326  1.00  0.00           O  
ATOM   4486  HN  TYR A 491      42.909  57.203 100.565  1.00  0.00           H  
ATOM   4487  HA  TYR A 491      42.063  56.021 102.852  1.00  0.00           H  
ATOM   4488  HB1 TYR A 491      44.370  55.614 100.789  1.00  0.00           H  
ATOM   4489  HB2 TYR A 491      42.944  54.808 100.914  1.00  0.00           H  
ATOM   4490  HD1 TYR A 491      42.624  53.375 103.362  1.00  0.00           H  
ATOM   4491  HD2 TYR A 491      46.224  54.364 101.241  1.00  0.00           H  
ATOM   4492  HE1 TYR A 491      43.866  51.540 104.566  1.00  0.00           H  
ATOM   4493  HE2 TYR A 491      47.414  52.643 102.495  1.00  0.00           H  
ATOM   4494  HH  TYR A 491      45.954  50.627 104.975  1.00  0.00           H  
ATOM   4495  N   GLU A 492      44.864  57.555 103.436  1.00  0.00           N  
ATOM   4496  CA  GLU A 492      45.688  58.238 104.489  1.00  0.00           C  
ATOM   4497  C   GLU A 492      44.832  59.091 105.395  1.00  0.00           C  
ATOM   4498  O   GLU A 492      44.810  59.001 106.627  1.00  0.00           O  
ATOM   4499  CB  GLU A 492      47.063  58.787 104.069  1.00  0.00           C  
ATOM   4500  CG  GLU A 492      47.998  57.730 103.564  1.00  0.00           C  
ATOM   4501  CD  GLU A 492      49.337  58.193 102.935  1.00  0.00           C  
ATOM   4502  OE1 GLU A 492      49.297  59.048 102.040  1.00  0.00           O  
ATOM   4503  OE2 GLU A 492      50.397  57.865 103.587  1.00  0.00           O1-
ATOM   4504  HN  GLU A 492      45.038  57.771 102.478  1.00  0.00           H  
ATOM   4505  HA  GLU A 492      45.913  57.378 105.103  1.00  0.00           H  
ATOM   4506  HB1 GLU A 492      47.457  59.291 104.977  1.00  0.00           H  
ATOM   4507  HB2 GLU A 492      46.863  59.485 103.228  1.00  0.00           H  
ATOM   4508  HG1 GLU A 492      47.546  56.981 102.880  1.00  0.00           H  
ATOM   4509  HG2 GLU A 492      48.264  57.241 104.525  1.00  0.00           H  
ATOM   4510  N   GLN A 493      43.997  59.987 104.766  1.00  0.00           N  
ATOM   4511  CA  GLN A 493      42.984  60.741 105.484  1.00  0.00           C  
ATOM   4512  C   GLN A 493      41.921  59.891 106.264  1.00  0.00           C  
ATOM   4513  O   GLN A 493      41.434  60.307 107.331  1.00  0.00           O  
ATOM   4514  CB  GLN A 493      42.258  61.605 104.480  1.00  0.00           C  
ATOM   4515  CG  GLN A 493      43.186  62.668 103.837  1.00  0.00           C  
ATOM   4516  CD  GLN A 493      43.882  63.633 104.796  1.00  0.00           C  
ATOM   4517  NE2 GLN A 493      43.063  64.312 105.620  1.00  0.00           N  
ATOM   4518  OE1 GLN A 493      45.097  63.800 104.840  1.00  0.00           O  
ATOM   4519  HN  GLN A 493      44.074  60.175 103.790  1.00  0.00           H  
ATOM   4520  HA  GLN A 493      43.471  61.352 106.229  1.00  0.00           H  
ATOM   4521  HB1 GLN A 493      41.360  62.094 104.917  1.00  0.00           H  
ATOM   4522  HB2 GLN A 493      41.853  60.861 103.762  1.00  0.00           H  
ATOM   4523  HG1 GLN A 493      42.479  63.301 103.261  1.00  0.00           H  
ATOM   4524  HG2 GLN A 493      43.953  62.243 103.154  1.00  0.00           H  
ATOM   4525 1HE2 GLN A 493      42.077  64.171 105.534  1.00  0.00           H  
ATOM   4526 2HE2 GLN A 493      43.435  65.187 105.930  1.00  0.00           H  
ATOM   4527  N   ALA A 494      41.452  58.749 105.784  1.00  0.00           N  
ATOM   4528  CA  ALA A 494      40.433  57.969 106.444  1.00  0.00           C  
ATOM   4529  C   ALA A 494      40.828  57.194 107.691  1.00  0.00           C  
ATOM   4530  O   ALA A 494      39.966  56.778 108.463  1.00  0.00           O  
ATOM   4531  CB  ALA A 494      39.592  57.042 105.515  1.00  0.00           C  
ATOM   4532  HN  ALA A 494      41.697  58.463 104.862  1.00  0.00           H  
ATOM   4533  HA  ALA A 494      39.731  58.663 106.882  1.00  0.00           H  
ATOM   4534  HB1 ALA A 494      39.251  57.682 104.673  1.00  0.00           H  
ATOM   4535  HB2 ALA A 494      38.816  56.460 106.055  1.00  0.00           H  
ATOM   4536  HB3 ALA A 494      40.311  56.303 105.101  1.00  0.00           H  
ATOM   4537  N   PHE A 495      42.118  57.162 108.091  1.00  0.00           N  
ATOM   4538  CA  PHE A 495      42.667  56.626 109.423  1.00  0.00           C  
ATOM   4539  C   PHE A 495      43.254  57.711 110.371  1.00  0.00           C  
ATOM   4540  O   PHE A 495      43.712  57.485 111.460  1.00  0.00           O  
ATOM   4541  CB  PHE A 495      43.780  55.668 109.078  1.00  0.00           C  
ATOM   4542  CG  PHE A 495      43.231  54.328 108.545  1.00  0.00           C  
ATOM   4543  CD1 PHE A 495      42.831  54.045 107.246  1.00  0.00           C  
ATOM   4544  CD2 PHE A 495      43.253  53.257 109.410  1.00  0.00           C  
ATOM   4545  CE1 PHE A 495      42.456  52.688 106.871  1.00  0.00           C  
ATOM   4546  CE2 PHE A 495      42.922  51.909 109.037  1.00  0.00           C  
ATOM   4547  CZ  PHE A 495      42.469  51.658 107.772  1.00  0.00           C  
ATOM   4548  HN  PHE A 495      42.798  57.377 107.394  1.00  0.00           H  
ATOM   4549  HA  PHE A 495      41.893  56.181 110.032  1.00  0.00           H  
ATOM   4550  HB1 PHE A 495      44.417  55.465 109.966  1.00  0.00           H  
ATOM   4551  HB2 PHE A 495      44.314  56.078 108.194  1.00  0.00           H  
ATOM   4552  HD1 PHE A 495      42.896  54.856 106.537  1.00  0.00           H  
ATOM   4553  HD2 PHE A 495      43.551  53.436 110.432  1.00  0.00           H  
ATOM   4554  HE1 PHE A 495      42.100  52.509 105.867  1.00  0.00           H  
ATOM   4555  HE2 PHE A 495      42.900  51.126 109.780  1.00  0.00           H  
ATOM   4556  HZ  PHE A 495      42.093  50.695 107.458  1.00  0.00           H  
ATOM   4557  N   ARG A 496      43.130  58.969 109.950  1.00  0.00           N  
ATOM   4558  CA  ARG A 496      43.594  60.150 110.641  1.00  0.00           C  
ATOM   4559  C   ARG A 496      43.094  60.414 112.087  1.00  0.00           C  
ATOM   4560  O   ARG A 496      43.815  60.655 113.026  1.00  0.00           O  
ATOM   4561  CB  ARG A 496      43.555  61.410 109.786  1.00  0.00           C  
ATOM   4562  CG  ARG A 496      44.764  62.332 109.812  1.00  0.00           C  
ATOM   4563  CD  ARG A 496      44.782  63.476 108.828  1.00  0.00           C  
ATOM   4564  NE  ARG A 496      45.969  64.288 109.237  1.00  0.00           N  
ATOM   4565  CZ  ARG A 496      45.883  65.281 110.090  1.00  0.00           C  
ATOM   4566  NH1 ARG A 496      44.773  65.878 110.479  1.00  0.00           N1+
ATOM   4567  NH2 ARG A 496      47.049  65.778 110.542  1.00  0.00           N  
ATOM   4568  HN  ARG A 496      42.694  59.074 109.060  1.00  0.00           H  
ATOM   4569  HA  ARG A 496      44.653  59.963 110.748  1.00  0.00           H  
ATOM   4570  HB1 ARG A 496      42.750  62.071 110.173  1.00  0.00           H  
ATOM   4571  HB2 ARG A 496      43.274  61.141 108.745  1.00  0.00           H  
ATOM   4572  HG1 ARG A 496      45.630  61.672 109.596  1.00  0.00           H  
ATOM   4573  HG2 ARG A 496      44.876  62.713 110.850  1.00  0.00           H  
ATOM   4574  HD1 ARG A 496      43.814  63.992 109.004  1.00  0.00           H  
ATOM   4575  HD2 ARG A 496      44.882  63.137 107.776  1.00  0.00           H  
ATOM   4576  HE  ARG A 496      46.894  63.968 109.038  1.00  0.00           H  
ATOM   4577 1HH1 ARG A 496      43.844  65.630 110.202  1.00  0.00           H  
ATOM   4578 2HH1 ARG A 496      44.813  66.406 111.327  1.00  0.00           H  
ATOM   4579 1HH2 ARG A 496      47.925  65.483 110.161  1.00  0.00           H  
ATOM   4580 2HH2 ARG A 496      47.049  66.544 111.184  1.00  0.00           H  
ATOM   4581  N   GLU A 497      41.762  60.267 112.291  1.00  0.00           N  
ATOM   4582  CA  GLU A 497      41.216  60.331 113.660  1.00  0.00           C  
ATOM   4583  C   GLU A 497      41.695  59.205 114.618  1.00  0.00           C  
ATOM   4584  O   GLU A 497      42.095  59.496 115.752  1.00  0.00           O  
ATOM   4585  CB  GLU A 497      39.630  60.438 113.661  1.00  0.00           C  
ATOM   4586  CG  GLU A 497      39.191  61.806 113.030  1.00  0.00           C  
ATOM   4587  CD  GLU A 497      37.726  62.066 113.286  1.00  0.00           C  
ATOM   4588  OE1 GLU A 497      36.852  61.292 112.843  1.00  0.00           O  
ATOM   4589  OE2 GLU A 497      37.391  63.140 113.854  1.00  0.00           O1-
ATOM   4590  HN  GLU A 497      41.105  59.961 111.605  1.00  0.00           H  
ATOM   4591  HA  GLU A 497      41.615  61.295 113.938  1.00  0.00           H  
ATOM   4592  HB1 GLU A 497      39.317  60.265 114.713  1.00  0.00           H  
ATOM   4593  HB2 GLU A 497      39.183  59.576 113.119  1.00  0.00           H  
ATOM   4594  HG1 GLU A 497      39.457  61.824 111.952  1.00  0.00           H  
ATOM   4595  HG2 GLU A 497      39.716  62.640 113.542  1.00  0.00           H  
HETATM 4596  N   HSD A 498      41.741  57.905 114.221  1.00  0.00           N  
HETATM 4597  CA  HSD A 498      42.396  56.772 114.919  1.00  0.00           C  
HETATM 4598  C   HSD A 498      43.889  56.952 115.175  1.00  0.00           C  
HETATM 4599  O   HSD A 498      44.385  56.712 116.281  1.00  0.00           O  
HETATM 4600  CB  HSD A 498      42.258  55.549 113.939  1.00  0.00           C  
HETATM 4601  CG  HSD A 498      42.980  54.234 114.226  1.00  0.00           C  
HETATM 4602  CD2 HSD A 498      43.771  53.506 113.441  1.00  0.00           C  
HETATM 4603  ND1 HSD A 498      42.907  53.529 115.409  1.00  0.00           N  
HETATM 4604  CE1 HSD A 498      43.695  52.415 115.287  1.00  0.00           C  
HETATM 4605  NE2 HSD A 498      44.287  52.372 114.096  1.00  0.00           N  
HETATM 4606  HN  HSD A 498      41.467  57.600 113.312  1.00  0.00           H  
HETATM 4607  HA  HSD A 498      41.817  56.546 115.802  1.00  0.00           H  
HETATM 4608  HB1 HSD A 498      42.574  55.862 112.920  1.00  0.00           H  
HETATM 4609  HB2 HSD A 498      41.178  55.295 113.902  1.00  0.00           H  
HETATM 4610  HD1 HSD A 498      42.309  53.629 116.204  1.00  0.00           H  
HETATM 4611  HD2 HSD A 498      43.843  53.641 112.369  1.00  0.00           H  
HETATM 4612  HE1 HSD A 498      43.689  51.645 116.058  1.00  0.00           H  
ATOM   4613  N   TRP A 499      44.740  57.350 114.248  1.00  0.00           N  
ATOM   4614  CA  TRP A 499      46.109  57.750 114.509  1.00  0.00           C  
ATOM   4615  C   TRP A 499      46.272  58.941 115.451  1.00  0.00           C  
ATOM   4616  O   TRP A 499      47.042  58.832 116.403  1.00  0.00           O  
ATOM   4617  CB  TRP A 499      46.907  57.993 113.209  1.00  0.00           C  
ATOM   4618  CG  TRP A 499      47.078  56.748 112.342  1.00  0.00           C  
ATOM   4619  CD1 TRP A 499      47.368  55.515 112.777  1.00  0.00           C  
ATOM   4620  CD2 TRP A 499      47.134  56.655 110.892  1.00  0.00           C  
ATOM   4621  CE2 TRP A 499      47.352  55.352 110.558  1.00  0.00           C  
ATOM   4622  CE3 TRP A 499      46.896  57.601 109.920  1.00  0.00           C  
ATOM   4623  NE1 TRP A 499      47.469  54.675 111.720  1.00  0.00           N  
ATOM   4624  CZ2 TRP A 499      47.525  54.973 109.258  1.00  0.00           C  
ATOM   4625  CZ3 TRP A 499      47.117  57.283 108.623  1.00  0.00           C  
ATOM   4626  CH2 TRP A 499      47.411  55.986 108.289  1.00  0.00           C  
ATOM   4627  HN  TRP A 499      44.404  57.455 113.316  1.00  0.00           H  
ATOM   4628  HA  TRP A 499      46.624  56.990 115.077  1.00  0.00           H  
ATOM   4629  HB1 TRP A 499      47.940  58.266 113.510  1.00  0.00           H  
ATOM   4630  HB2 TRP A 499      46.445  58.780 112.574  1.00  0.00           H  
ATOM   4631  HD1 TRP A 499      47.427  55.289 113.832  1.00  0.00           H  
ATOM   4632  HE1 TRP A 499      47.655  53.722 111.817  1.00  0.00           H  
ATOM   4633  HE3 TRP A 499      46.723  58.637 110.174  1.00  0.00           H  
ATOM   4634  HZ2 TRP A 499      47.686  53.941 108.984  1.00  0.00           H  
ATOM   4635  HZ3 TRP A 499      47.058  58.014 107.830  1.00  0.00           H  
ATOM   4636  HH2 TRP A 499      47.523  55.565 107.301  1.00  0.00           H  
ATOM   4637  N   GLU A 500      45.543  60.017 115.271  1.00  0.00           N  
ATOM   4638  CA  GLU A 500      45.518  61.134 116.222  1.00  0.00           C  
ATOM   4639  C   GLU A 500      45.169  60.836 117.707  1.00  0.00           C  
ATOM   4640  O   GLU A 500      45.794  61.195 118.688  1.00  0.00           O  
ATOM   4641  CB  GLU A 500      44.606  62.242 115.663  1.00  0.00           C  
ATOM   4642  CG  GLU A 500      44.291  63.463 116.598  1.00  0.00           C  
ATOM   4643  CD  GLU A 500      43.604  64.590 115.703  1.00  0.00           C  
ATOM   4644  OE1 GLU A 500      44.304  65.476 115.174  1.00  0.00           O  
ATOM   4645  OE2 GLU A 500      42.383  64.538 115.602  1.00  0.00           O1-
ATOM   4646  HN  GLU A 500      45.049  60.061 114.407  1.00  0.00           H  
ATOM   4647  HA  GLU A 500      46.513  61.546 116.308  1.00  0.00           H  
ATOM   4648  HB1 GLU A 500      43.650  61.800 115.307  1.00  0.00           H  
ATOM   4649  HB2 GLU A 500      45.066  62.653 114.740  1.00  0.00           H  
ATOM   4650  HG1 GLU A 500      45.183  64.013 116.968  1.00  0.00           H  
ATOM   4651  HG2 GLU A 500      43.666  63.106 117.444  1.00  0.00           H  
ATOM   4652  N   ARG A 501      44.071  60.107 117.926  1.00  0.00           N  
ATOM   4653  CA  ARG A 501      43.646  59.908 119.239  1.00  0.00           C  
ATOM   4654  C   ARG A 501      44.358  58.785 120.045  1.00  0.00           C  
ATOM   4655  O   ARG A 501      44.316  58.690 121.229  1.00  0.00           O  
ATOM   4656  CB  ARG A 501      42.136  59.660 119.205  1.00  0.00           C  
ATOM   4657  CG  ARG A 501      41.373  60.973 118.907  1.00  0.00           C  
ATOM   4658  CD  ARG A 501      39.864  60.644 118.612  1.00  0.00           C  
ATOM   4659  NE  ARG A 501      39.297  61.910 118.070  1.00  0.00           N  
ATOM   4660  CZ  ARG A 501      38.233  62.005 117.313  1.00  0.00           C  
ATOM   4661  NH1 ARG A 501      37.499  60.952 116.971  1.00  0.00           N1+
ATOM   4662  NH2 ARG A 501      37.781  63.202 116.914  1.00  0.00           N  
ATOM   4663  HN  ARG A 501      43.560  59.901 117.095  1.00  0.00           H  
ATOM   4664  HA  ARG A 501      43.806  60.817 119.800  1.00  0.00           H  
ATOM   4665  HB1 ARG A 501      41.794  59.136 120.124  1.00  0.00           H  
ATOM   4666  HB2 ARG A 501      41.956  59.065 118.285  1.00  0.00           H  
ATOM   4667  HG1 ARG A 501      41.872  61.419 118.020  1.00  0.00           H  
ATOM   4668  HG2 ARG A 501      41.519  61.644 119.779  1.00  0.00           H  
ATOM   4669  HD1 ARG A 501      39.442  60.331 119.591  1.00  0.00           H  
ATOM   4670  HD2 ARG A 501      39.847  59.894 117.792  1.00  0.00           H  
ATOM   4671  HE  ARG A 501      39.934  62.680 118.091  1.00  0.00           H  
ATOM   4672 1HH1 ARG A 501      37.764  60.040 117.283  1.00  0.00           H  
ATOM   4673 2HH1 ARG A 501      36.573  61.080 116.618  1.00  0.00           H  
ATOM   4674 1HH2 ARG A 501      38.406  63.936 117.180  1.00  0.00           H  
ATOM   4675 2HH2 ARG A 501      37.047  63.248 116.236  1.00  0.00           H  
ATOM   4676  N   THR A 502      45.125  57.898 119.339  1.00  0.00           N  
ATOM   4677  CA  THR A 502      46.008  56.843 119.926  1.00  0.00           C  
ATOM   4678  C   THR A 502      47.499  57.288 119.925  1.00  0.00           C  
ATOM   4679  O   THR A 502      48.355  56.538 120.378  1.00  0.00           O  
ATOM   4680  CB  THR A 502      45.754  55.480 119.218  1.00  0.00           C  
ATOM   4681  CG2 THR A 502      44.310  54.983 119.394  1.00  0.00           C  
ATOM   4682  OG1 THR A 502      46.117  55.404 117.833  1.00  0.00           O  
ATOM   4683  HN  THR A 502      45.290  58.093 118.375  1.00  0.00           H  
ATOM   4684  HA  THR A 502      45.798  56.724 120.978  1.00  0.00           H  
ATOM   4685  HB  THR A 502      46.341  54.724 119.783  1.00  0.00           H  
ATOM   4686  HG1 THR A 502      45.322  55.698 117.383  1.00  0.00           H  
ATOM   4687 1HG2 THR A 502      44.153  54.054 118.805  1.00  0.00           H  
ATOM   4688 2HG2 THR A 502      43.462  55.653 119.137  1.00  0.00           H  
ATOM   4689 3HG2 THR A 502      44.184  54.663 120.451  1.00  0.00           H  
ATOM   4690  N   TRP A 503      47.766  58.466 119.430  1.00  0.00           N  
ATOM   4691  CA  TRP A 503      49.089  59.079 119.387  1.00  0.00           C  
ATOM   4692  C   TRP A 503      49.771  59.197 120.776  1.00  0.00           C  
ATOM   4693  O   TRP A 503      50.939  58.833 120.912  1.00  0.00           O  
ATOM   4694  CB  TRP A 503      49.188  60.408 118.514  1.00  0.00           C  
ATOM   4695  CG  TRP A 503      50.520  61.050 118.572  1.00  0.00           C  
ATOM   4696  CD1 TRP A 503      50.857  62.229 119.170  1.00  0.00           C  
ATOM   4697  CD2 TRP A 503      51.722  60.611 117.851  1.00  0.00           C  
ATOM   4698  CE2 TRP A 503      52.709  61.559 118.042  1.00  0.00           C  
ATOM   4699  CE3 TRP A 503      52.039  59.415 117.088  1.00  0.00           C  
ATOM   4700  NE1 TRP A 503      52.136  62.626 118.743  1.00  0.00           N  
ATOM   4701  CZ2 TRP A 503      53.952  61.502 117.464  1.00  0.00           C  
ATOM   4702  CZ3 TRP A 503      53.366  59.362 116.544  1.00  0.00           C  
ATOM   4703  CH2 TRP A 503      54.354  60.353 116.863  1.00  0.00           C  
ATOM   4704  HN  TRP A 503      47.014  59.074 119.189  1.00  0.00           H  
ATOM   4705  HA  TRP A 503      49.697  58.326 118.906  1.00  0.00           H  
ATOM   4706  HB1 TRP A 503      48.455  61.112 118.964  1.00  0.00           H  
ATOM   4707  HB2 TRP A 503      48.881  60.156 117.476  1.00  0.00           H  
ATOM   4708  HD1 TRP A 503      50.166  62.929 119.614  1.00  0.00           H  
ATOM   4709  HE1 TRP A 503      52.329  63.550 118.492  1.00  0.00           H  
ATOM   4710  HE3 TRP A 503      51.218  58.724 116.977  1.00  0.00           H  
ATOM   4711  HZ2 TRP A 503      54.619  62.342 117.589  1.00  0.00           H  
ATOM   4712  HZ3 TRP A 503      53.708  58.587 115.872  1.00  0.00           H  
ATOM   4713  HH2 TRP A 503      55.271  60.417 116.296  1.00  0.00           H  
ATOM   4714  N   LEU A 504      49.102  59.760 121.808  1.00  0.00           N  
ATOM   4715  CA  LEU A 504      49.681  59.940 123.166  1.00  0.00           C  
ATOM   4716  C   LEU A 504      49.593  58.636 123.979  1.00  0.00           C  
ATOM   4717  O   LEU A 504      50.323  58.456 124.929  1.00  0.00           O  
ATOM   4718  CB  LEU A 504      49.064  61.060 123.985  1.00  0.00           C  
ATOM   4719  CG  LEU A 504      49.150  62.531 123.474  1.00  0.00           C  
ATOM   4720  CD1 LEU A 504      48.274  63.440 124.333  1.00  0.00           C  
ATOM   4721  CD2 LEU A 504      50.529  63.033 123.276  1.00  0.00           C  
ATOM   4722  HN  LEU A 504      48.137  59.986 121.703  1.00  0.00           H  
ATOM   4723  HA  LEU A 504      50.712  60.251 123.085  1.00  0.00           H  
ATOM   4724  HB1 LEU A 504      49.452  61.042 125.026  1.00  0.00           H  
ATOM   4725  HB2 LEU A 504      47.975  60.865 123.882  1.00  0.00           H  
ATOM   4726  HG  LEU A 504      48.721  62.604 122.451  1.00  0.00           H  
ATOM   4727 1HD1 LEU A 504      48.397  64.522 124.115  1.00  0.00           H  
ATOM   4728 2HD1 LEU A 504      48.493  63.247 125.406  1.00  0.00           H  
ATOM   4729 3HD1 LEU A 504      47.209  63.314 124.045  1.00  0.00           H  
ATOM   4730 1HD2 LEU A 504      51.142  62.775 124.166  1.00  0.00           H  
ATOM   4731 2HD2 LEU A 504      50.585  64.143 123.312  1.00  0.00           H  
ATOM   4732 3HD2 LEU A 504      51.023  62.640 122.362  1.00  0.00           H  
ATOM   4733  N   LEU A 505      48.902  57.617 123.331  1.00  0.00           N  
ATOM   4734  CA  LEU A 505      48.879  56.283 123.929  1.00  0.00           C  
ATOM   4735  C   LEU A 505      50.128  55.569 123.382  1.00  0.00           C  
ATOM   4736  O   LEU A 505      50.878  54.979 124.160  1.00  0.00           O  
ATOM   4737  CB  LEU A 505      47.503  55.620 123.458  1.00  0.00           C  
ATOM   4738  CG  LEU A 505      46.290  56.546 123.586  1.00  0.00           C  
ATOM   4739  CD1 LEU A 505      45.028  55.642 123.439  1.00  0.00           C  
ATOM   4740  CD2 LEU A 505      46.073  57.107 124.949  1.00  0.00           C  
ATOM   4741  HN  LEU A 505      48.317  57.652 122.524  1.00  0.00           H  
ATOM   4742  HA  LEU A 505      48.909  56.353 125.006  1.00  0.00           H  
ATOM   4743  HB1 LEU A 505      47.369  54.761 124.150  1.00  0.00           H  
ATOM   4744  HB2 LEU A 505      47.493  55.218 122.421  1.00  0.00           H  
ATOM   4745  HG  LEU A 505      46.254  57.341 122.811  1.00  0.00           H  
ATOM   4746 1HD1 LEU A 505      44.946  55.033 122.514  1.00  0.00           H  
ATOM   4747 2HD1 LEU A 505      44.140  56.309 123.400  1.00  0.00           H  
ATOM   4748 3HD1 LEU A 505      44.980  54.918 124.280  1.00  0.00           H  
ATOM   4749 1HD2 LEU A 505      46.113  56.367 125.778  1.00  0.00           H  
ATOM   4750 2HD2 LEU A 505      45.070  57.564 125.094  1.00  0.00           H  
ATOM   4751 3HD2 LEU A 505      46.851  57.886 125.101  1.00  0.00           H  
ATOM   4752  N   GLN A 506      50.371  55.727 122.070  1.00  0.00           N  
ATOM   4753  CA  GLN A 506      51.520  55.180 121.409  1.00  0.00           C  
ATOM   4754  C   GLN A 506      52.880  55.720 121.830  1.00  0.00           C  
ATOM   4755  O   GLN A 506      53.869  55.003 121.872  1.00  0.00           O  
ATOM   4756  CB  GLN A 506      51.461  55.241 119.842  1.00  0.00           C  
ATOM   4757  CG  GLN A 506      50.633  54.034 119.328  1.00  0.00           C  
ATOM   4758  CD  GLN A 506      50.513  54.025 117.808  1.00  0.00           C  
ATOM   4759  NE2 GLN A 506      51.551  53.486 117.158  1.00  0.00           N  
ATOM   4760  OE1 GLN A 506      49.433  54.377 117.284  1.00  0.00           O  
ATOM   4761  HN  GLN A 506      49.775  56.293 121.505  1.00  0.00           H  
ATOM   4762  HA  GLN A 506      51.568  54.123 121.626  1.00  0.00           H  
ATOM   4763  HB1 GLN A 506      52.483  55.243 119.407  1.00  0.00           H  
ATOM   4764  HB2 GLN A 506      50.938  56.177 119.551  1.00  0.00           H  
ATOM   4765  HG1 GLN A 506      49.609  54.233 119.708  1.00  0.00           H  
ATOM   4766  HG2 GLN A 506      51.092  53.089 119.691  1.00  0.00           H  
ATOM   4767 1HE2 GLN A 506      51.442  53.083 116.249  1.00  0.00           H  
ATOM   4768 2HE2 GLN A 506      52.395  53.181 117.603  1.00  0.00           H  
ATOM   4769  N   THR A 507      53.109  57.000 122.103  1.00  0.00           N  
ATOM   4770  CA  THR A 507      54.422  57.621 122.377  1.00  0.00           C  
ATOM   4771  C   THR A 507      54.790  57.512 123.858  1.00  0.00           C  
ATOM   4772  O   THR A 507      55.730  58.127 124.359  1.00  0.00           O  
ATOM   4773  CB  THR A 507      54.453  59.103 121.845  1.00  0.00           C  
ATOM   4774  CG2 THR A 507      54.614  59.026 120.300  1.00  0.00           C  
ATOM   4775  OG1 THR A 507      53.272  59.799 122.221  1.00  0.00           O  
ATOM   4776  HN  THR A 507      52.400  57.680 121.931  1.00  0.00           H  
ATOM   4777  HA  THR A 507      55.162  57.083 121.804  1.00  0.00           H  
ATOM   4778  HB  THR A 507      55.320  59.703 122.197  1.00  0.00           H  
ATOM   4779  HG1 THR A 507      52.567  59.496 121.643  1.00  0.00           H  
ATOM   4780 1HG2 THR A 507      53.703  58.743 119.730  1.00  0.00           H  
ATOM   4781 2HG2 THR A 507      55.446  58.340 120.033  1.00  0.00           H  
ATOM   4782 3HG2 THR A 507      54.921  60.009 119.884  1.00  0.00           H  
ATOM   4783  N   CYS A 508      54.040  56.638 124.574  1.00  0.00           N  
ATOM   4784  CA  CYS A 508      54.247  56.406 125.998  1.00  0.00           C  
ATOM   4785  C   CYS A 508      55.607  55.889 126.324  1.00  0.00           C  
ATOM   4786  O   CYS A 508      56.259  55.140 125.586  1.00  0.00           O  
ATOM   4787  CB  CYS A 508      53.244  55.452 126.638  1.00  0.00           C  
ATOM   4788  SG  CYS A 508      51.703  56.364 126.992  1.00  0.00           S  
ATOM   4789  HN  CYS A 508      53.345  56.125 124.074  1.00  0.00           H  
ATOM   4790  HA  CYS A 508      54.118  57.297 126.595  1.00  0.00           H  
ATOM   4791  HB1 CYS A 508      53.608  55.214 127.660  1.00  0.00           H  
ATOM   4792  HB2 CYS A 508      53.167  54.508 126.058  1.00  0.00           H  
ATOM   4793  HG1 CYS A 508      51.401  56.391 125.701  1.00  0.00           H  
ATOM   4794  N   LYS A 509      56.079  56.331 127.462  1.00  0.00           N  
ATOM   4795  CA  LYS A 509      57.403  56.016 127.903  1.00  0.00           C  
ATOM   4796  C   LYS A 509      57.722  54.577 128.273  1.00  0.00           C  
ATOM   4797  O   LYS A 509      56.817  53.789 128.437  1.00  0.00           O  
ATOM   4798  CB  LYS A 509      57.902  56.876 129.051  1.00  0.00           C  
ATOM   4799  CG  LYS A 509      57.731  58.354 128.834  1.00  0.00           C  
ATOM   4800  CD  LYS A 509      57.853  59.129 130.211  1.00  0.00           C  
ATOM   4801  CE  LYS A 509      57.472  60.615 130.032  1.00  0.00           C  
ATOM   4802  NZ  LYS A 509      57.487  61.290 131.335  1.00  0.00           N1+
ATOM   4803  HN  LYS A 509      55.590  56.860 128.152  1.00  0.00           H  
ATOM   4804  HA  LYS A 509      57.974  56.223 127.009  1.00  0.00           H  
ATOM   4805  HB1 LYS A 509      58.995  56.768 129.214  1.00  0.00           H  
ATOM   4806  HB2 LYS A 509      57.430  56.485 129.978  1.00  0.00           H  
ATOM   4807  HG1 LYS A 509      56.723  58.637 128.462  1.00  0.00           H  
ATOM   4808  HG2 LYS A 509      58.447  58.678 128.050  1.00  0.00           H  
ATOM   4809  HD1 LYS A 509      58.882  59.008 130.612  1.00  0.00           H  
ATOM   4810  HD2 LYS A 509      57.129  58.665 130.914  1.00  0.00           H  
ATOM   4811  HE1 LYS A 509      56.449  60.810 129.647  1.00  0.00           H  
ATOM   4812  HE2 LYS A 509      58.166  61.133 129.336  1.00  0.00           H  
ATOM   4813  HZ1 LYS A 509      56.813  60.716 131.881  1.00  0.00           H  
ATOM   4814  HZ2 LYS A 509      56.925  62.163 131.256  1.00  0.00           H  
ATOM   4815  HZ3 LYS A 509      58.393  61.334 131.842  1.00  0.00           H  
ATOM   4816  N   SER A 510      59.015  54.126 128.246  1.00  0.00           N  
ATOM   4817  CA  SER A 510      59.286  52.760 128.622  1.00  0.00           C  
ATOM   4818  C   SER A 510      59.019  52.539 130.110  1.00  0.00           C  
ATOM   4819  O   SER A 510      59.173  53.389 130.979  1.00  0.00           O  
ATOM   4820  CB  SER A 510      60.710  52.308 128.166  1.00  0.00           C  
ATOM   4821  OG  SER A 510      61.212  51.055 128.712  1.00  0.00           O  
ATOM   4822  HN  SER A 510      59.821  54.711 128.185  1.00  0.00           H  
ATOM   4823  HA  SER A 510      58.493  52.141 128.225  1.00  0.00           H  
ATOM   4824  HB1 SER A 510      61.278  53.177 128.561  1.00  0.00           H  
ATOM   4825  HB2 SER A 510      60.710  52.282 127.055  1.00  0.00           H  
ATOM   4826  HG1 SER A 510      60.450  50.472 128.706  1.00  0.00           H  
ATOM   4827  N   TYR A 511      58.479  51.346 130.389  1.00  0.00           N  
ATOM   4828  CA  TYR A 511      58.243  50.873 131.700  1.00  0.00           C  
ATOM   4829  C   TYR A 511      59.383  50.094 132.254  1.00  0.00           C  
ATOM   4830  O   TYR A 511      60.002  49.272 131.504  1.00  0.00           O  
ATOM   4831  CB  TYR A 511      56.917  50.126 131.816  1.00  0.00           C  
ATOM   4832  CG  TYR A 511      55.787  51.085 131.477  1.00  0.00           C  
ATOM   4833  CD1 TYR A 511      54.782  50.595 130.676  1.00  0.00           C  
ATOM   4834  CD2 TYR A 511      55.644  52.315 132.056  1.00  0.00           C  
ATOM   4835  CE1 TYR A 511      53.661  51.432 130.392  1.00  0.00           C  
ATOM   4836  CE2 TYR A 511      54.627  53.143 131.710  1.00  0.00           C  
ATOM   4837  CZ  TYR A 511      53.585  52.744 130.841  1.00  0.00           C  
ATOM   4838  OH  TYR A 511      52.560  53.692 130.573  1.00  0.00           O  
ATOM   4839  HN  TYR A 511      58.227  50.717 129.659  1.00  0.00           H  
ATOM   4840  HA  TYR A 511      58.164  51.663 132.432  1.00  0.00           H  
ATOM   4841  HB1 TYR A 511      56.788  49.699 132.834  1.00  0.00           H  
ATOM   4842  HB2 TYR A 511      56.898  49.310 131.062  1.00  0.00           H  
ATOM   4843  HD1 TYR A 511      54.763  49.547 130.414  1.00  0.00           H  
ATOM   4844  HD2 TYR A 511      56.332  52.683 132.803  1.00  0.00           H  
ATOM   4845  HE1 TYR A 511      52.866  51.076 129.754  1.00  0.00           H  
ATOM   4846  HE2 TYR A 511      54.582  54.117 132.172  1.00  0.00           H  
ATOM   4847  HH  TYR A 511      52.416  54.286 131.313  1.00  0.00           H  
ATOM   4848  N   ALA A 512      59.698  50.290 133.556  1.00  0.00           N  
ATOM   4849  CA  ALA A 512      60.636  49.584 134.390  1.00  0.00           C  
ATOM   4850  C   ALA A 512      60.725  48.068 134.256  1.00  0.00           C  
ATOM   4851  O   ALA A 512      59.836  47.372 133.733  1.00  0.00           O  
ATOM   4852  CB  ALA A 512      60.135  49.896 135.750  1.00  0.00           C  
ATOM   4853  HN  ALA A 512      59.152  51.004 133.987  1.00  0.00           H  
ATOM   4854  HA  ALA A 512      61.576  50.053 134.136  1.00  0.00           H  
ATOM   4855  HB1 ALA A 512      59.968  50.993 135.802  1.00  0.00           H  
ATOM   4856  HB2 ALA A 512      60.880  49.649 136.536  1.00  0.00           H  
ATOM   4857  HB3 ALA A 512      59.227  49.350 136.084  1.00  0.00           H  
ATOM   4858  N   VAL A 513      61.856  47.499 134.748  1.00  0.00           N  
ATOM   4859  CA  VAL A 513      62.235  46.114 134.727  1.00  0.00           C  
ATOM   4860  C   VAL A 513      61.187  45.089 135.230  1.00  0.00           C  
ATOM   4861  O   VAL A 513      60.987  44.153 134.441  1.00  0.00           O  
ATOM   4862  CB  VAL A 513      63.635  45.896 135.440  1.00  0.00           C  
ATOM   4863  CG1 VAL A 513      64.061  44.405 135.493  1.00  0.00           C  
ATOM   4864  CG2 VAL A 513      64.710  46.681 134.668  1.00  0.00           C  
ATOM   4865  HN  VAL A 513      62.518  48.105 135.181  1.00  0.00           H  
ATOM   4866  HA  VAL A 513      62.428  45.845 133.699  1.00  0.00           H  
ATOM   4867  HB  VAL A 513      63.648  46.245 136.494  1.00  0.00           H  
ATOM   4868 1HG1 VAL A 513      64.978  44.230 136.096  1.00  0.00           H  
ATOM   4869 2HG1 VAL A 513      64.174  44.031 134.453  1.00  0.00           H  
ATOM   4870 3HG1 VAL A 513      63.282  43.857 136.066  1.00  0.00           H  
ATOM   4871 1HG2 VAL A 513      65.741  46.287 134.792  1.00  0.00           H  
ATOM   4872 2HG2 VAL A 513      64.700  47.782 134.820  1.00  0.00           H  
ATOM   4873 3HG2 VAL A 513      64.522  46.617 133.574  1.00  0.00           H  
ATOM   4874  N   PRO A 514      60.562  45.161 136.370  1.00  0.00           N  
ATOM   4875  CA  PRO A 514      59.573  44.126 136.714  1.00  0.00           C  
ATOM   4876  C   PRO A 514      58.243  44.299 135.978  1.00  0.00           C  
ATOM   4877  O   PRO A 514      57.286  43.533 136.274  1.00  0.00           O  
ATOM   4878  CB  PRO A 514      59.355  44.282 138.181  1.00  0.00           C  
ATOM   4879  CG  PRO A 514      59.676  45.761 138.452  1.00  0.00           C  
ATOM   4880  CD  PRO A 514      60.880  46.005 137.563  1.00  0.00           C  
ATOM   4881  HA  PRO A 514      60.039  43.168 136.538  1.00  0.00           H  
ATOM   4882  HB1 PRO A 514      60.074  43.634 138.727  1.00  0.00           H  
ATOM   4883  HB2 PRO A 514      58.327  43.987 138.482  1.00  0.00           H  
ATOM   4884  HG1 PRO A 514      58.873  46.452 138.119  1.00  0.00           H  
ATOM   4885  HG2 PRO A 514      59.876  46.021 139.514  1.00  0.00           H  
ATOM   4886  HD1 PRO A 514      60.981  47.061 137.234  1.00  0.00           H  
ATOM   4887  HD2 PRO A 514      61.903  45.809 137.951  1.00  0.00           H  
ATOM   4888  N   CYS A 515      58.129  45.368 135.077  1.00  0.00           N  
ATOM   4889  CA  CYS A 515      56.949  45.633 134.371  1.00  0.00           C  
ATOM   4890  C   CYS A 515      56.929  45.339 132.931  1.00  0.00           C  
ATOM   4891  O   CYS A 515      57.725  45.870 132.191  1.00  0.00           O  
ATOM   4892  CB  CYS A 515      56.472  47.152 134.524  1.00  0.00           C  
ATOM   4893  SG  CYS A 515      56.434  47.835 136.263  1.00  0.00           S  
ATOM   4894  HN  CYS A 515      58.904  45.973 134.913  1.00  0.00           H  
ATOM   4895  HA  CYS A 515      56.175  45.139 134.939  1.00  0.00           H  
ATOM   4896  HB1 CYS A 515      55.533  47.422 133.997  1.00  0.00           H  
ATOM   4897  HB2 CYS A 515      57.329  47.645 134.015  1.00  0.00           H  
ATOM   4898  HG1 CYS A 515      57.741  48.039 136.330  1.00  0.00           H  
ATOM   4899  N   PRO A 516      55.944  44.546 132.407  1.00  0.00           N  
ATOM   4900  CA  PRO A 516      55.893  44.256 130.987  1.00  0.00           C  
ATOM   4901  C   PRO A 516      55.699  45.506 130.118  1.00  0.00           C  
ATOM   4902  O   PRO A 516      55.253  46.519 130.647  1.00  0.00           O  
ATOM   4903  CB  PRO A 516      54.676  43.339 130.948  1.00  0.00           C  
ATOM   4904  CG  PRO A 516      54.894  42.432 132.235  1.00  0.00           C  
ATOM   4905  CD  PRO A 516      55.363  43.467 133.193  1.00  0.00           C  
ATOM   4906  HA  PRO A 516      56.807  43.788 130.655  1.00  0.00           H  
ATOM   4907  HB1 PRO A 516      54.639  42.611 130.109  1.00  0.00           H  
ATOM   4908  HB2 PRO A 516      53.677  43.820 131.023  1.00  0.00           H  
ATOM   4909  HG1 PRO A 516      53.981  41.855 132.496  1.00  0.00           H  
ATOM   4910  HG2 PRO A 516      55.646  41.646 132.011  1.00  0.00           H  
ATOM   4911  HD1 PRO A 516      54.449  43.815 133.720  1.00  0.00           H  
ATOM   4912  HD2 PRO A 516      56.155  43.042 133.846  1.00  0.00           H  
ATOM   4913  N   PRO A 517      56.059  45.512 128.849  1.00  0.00           N  
ATOM   4914  CA  PRO A 517      55.768  46.669 127.998  1.00  0.00           C  
ATOM   4915  C   PRO A 517      54.280  46.849 127.732  1.00  0.00           C  
ATOM   4916  O   PRO A 517      53.507  45.868 127.729  1.00  0.00           O  
ATOM   4917  CB  PRO A 517      56.508  46.229 126.648  1.00  0.00           C  
ATOM   4918  CG  PRO A 517      57.687  45.491 127.148  1.00  0.00           C  
ATOM   4919  CD  PRO A 517      57.090  44.605 128.213  1.00  0.00           C  
ATOM   4920  HA  PRO A 517      56.118  47.561 128.496  1.00  0.00           H  
ATOM   4921  HB1 PRO A 517      56.709  47.123 126.019  1.00  0.00           H  
ATOM   4922  HB2 PRO A 517      55.848  45.550 126.069  1.00  0.00           H  
ATOM   4923  HG1 PRO A 517      58.153  44.895 126.334  1.00  0.00           H  
ATOM   4924  HG2 PRO A 517      58.368  46.235 127.616  1.00  0.00           H  
ATOM   4925  HD1 PRO A 517      56.517  43.771 127.754  1.00  0.00           H  
ATOM   4926  HD2 PRO A 517      57.799  44.281 129.003  1.00  0.00           H  
ATOM   4927  N   GLY A 518      53.778  48.160 127.577  1.00  0.00           N  
ATOM   4928  CA  GLY A 518      52.404  48.572 127.156  1.00  0.00           C  
ATOM   4929  C   GLY A 518      51.911  47.916 125.940  1.00  0.00           C  
ATOM   4930  O   GLY A 518      52.685  47.447 125.081  1.00  0.00           O  
ATOM   4931  HN  GLY A 518      54.380  48.914 127.828  1.00  0.00           H  
ATOM   4932  HA1 GLY A 518      52.386  49.628 126.929  1.00  0.00           H  
ATOM   4933  HA2 GLY A 518      51.813  48.341 128.030  1.00  0.00           H  
HETATM 4934  N   HSD A 519      50.573  47.894 125.852  1.00  0.00           N  
HETATM 4935  CA  HSD A 519      49.829  47.424 124.673  1.00  0.00           C  
HETATM 4936  C   HSD A 519      50.014  48.287 123.412  1.00  0.00           C  
HETATM 4937  O   HSD A 519      50.010  47.809 122.267  1.00  0.00           O  
HETATM 4938  CB  HSD A 519      48.294  47.323 125.042  1.00  0.00           C
[truncated: 74,186 more chars]
