# Supplementary material for: Structural insight into small molecule action on Frizzleds
Source: Nat Commun. 2020 Jan 21;11:414. doi: 10.1038/s41467-019-14149-3 (PMC6972889; doi:10.1038/s41467-019-14149-3)
Supplement: Supplementary file 30 — Supplementary Data 29 [file 41467_2019_14149_MOESM30_ESM.txt]

ATOM      1  N   CYS A 210      63.251  50.797 134.609  1.00  0.00           N  
ATOM      2  CA  CYS A 210      62.017  51.329 134.007  1.00  0.00           C  
ATOM      3  C   CYS A 210      60.864  50.349 133.695  1.00  0.00           C  
ATOM      4  O   CYS A 210      61.039  49.125 133.593  1.00  0.00           O  
ATOM      5  CB  CYS A 210      62.339  51.968 132.593  1.00  0.00           C  
ATOM      6  SG  CYS A 210      63.458  53.435 132.657  1.00  0.00           S  
ATOM      7  HA  CYS A 210      61.737  52.189 134.599  1.00  0.00           H  
ATOM      8  HB1 CYS A 210      61.417  52.257 132.046  1.00  0.00           H  
ATOM      9  HB2 CYS A 210      62.833  51.212 131.946  1.00  0.00           H  
ATOM     10  HT1 CYS A 210      63.021  50.340 135.514  1.00  0.00           H  
ATOM     11  HT2 CYS A 210      63.900  51.577 134.835  1.00  0.00           H  
ATOM     12  HT3 CYS A 210      63.781  50.103 134.045  1.00  0.00           H  
ATOM     13  N   PRO A 211      59.646  50.907 133.470  1.00  0.00           N  
ATOM     14  CA  PRO A 211      58.647  50.109 132.715  1.00  0.00           C  
ATOM     15  C   PRO A 211      59.137  49.609 131.364  1.00  0.00           C  
ATOM     16  O   PRO A 211      60.014  50.312 130.789  1.00  0.00           O  
ATOM     17  CB  PRO A 211      57.411  51.114 132.587  1.00  0.00           C  
ATOM     18  CG  PRO A 211      57.719  52.193 133.666  1.00  0.00           C  
ATOM     19  CD  PRO A 211      59.204  52.330 133.720  1.00  0.00           C  
ATOM     20  HA  PRO A 211      58.460  49.317 133.427  1.00  0.00           H  
ATOM     21  HB1 PRO A 211      56.538  50.473 132.837  1.00  0.00           H  
ATOM     22  HB2 PRO A 211      57.373  51.544 131.564  1.00  0.00           H  
ATOM     23  HG1 PRO A 211      57.258  53.169 133.406  1.00  0.00           H  
ATOM     24  HG2 PRO A 211      57.237  51.710 134.542  1.00  0.00           H  
ATOM     25  HD1 PRO A 211      59.574  52.991 132.906  1.00  0.00           H  
ATOM     26  HD2 PRO A 211      59.473  52.630 134.755  1.00  0.00           H  
ATOM     27  N   ARG A 212      58.724  48.424 130.908  1.00  0.00           N  
ATOM     28  CA  ARG A 212      59.392  47.509 129.993  1.00  0.00           C  
ATOM     29  C   ARG A 212      59.298  48.055 128.594  1.00  0.00           C  
ATOM     30  O   ARG A 212      60.016  47.776 127.702  1.00  0.00           O  
ATOM     31  CB  ARG A 212      58.596  46.094 130.119  1.00  0.00           C  
ATOM     32  CG  ARG A 212      58.884  45.476 131.490  1.00  0.00           C  
ATOM     33  CD  ARG A 212      57.779  44.592 131.906  1.00  0.00           C  
ATOM     34  NE  ARG A 212      57.503  43.415 130.989  1.00  0.00           N  
ATOM     35  CZ  ARG A 212      56.769  42.365 131.200  1.00  0.00           C  
ATOM     36  NH1 ARG A 212      56.293  41.954 132.362  1.00  0.00           N1+
ATOM     37  NH2 ARG A 212      56.511  41.560 130.148  1.00  0.00           N  
ATOM     38  HN  ARG A 212      57.996  47.915 131.361  1.00  0.00           H  
ATOM     39  HA  ARG A 212      60.438  47.580 130.259  1.00  0.00           H  
ATOM     40  HB1 ARG A 212      58.963  45.487 129.264  1.00  0.00           H  
ATOM     41  HB2 ARG A 212      57.539  46.409 129.994  1.00  0.00           H  
ATOM     42  HG1 ARG A 212      58.954  46.223 132.309  1.00  0.00           H  
ATOM     43  HG2 ARG A 212      59.843  44.921 131.554  1.00  0.00           H  
ATOM     44  HD1 ARG A 212      56.885  45.250 131.922  1.00  0.00           H  
ATOM     45  HD2 ARG A 212      57.726  44.251 132.963  1.00  0.00           H  
ATOM     46  HE  ARG A 212      57.860  43.403 130.055  1.00  0.00           H  
ATOM     47 1HH1 ARG A 212      56.365  42.661 133.066  1.00  0.00           H  
ATOM     48 2HH1 ARG A 212      55.706  41.148 132.431  1.00  0.00           H  
ATOM     49 1HH2 ARG A 212      55.852  40.810 130.222  1.00  0.00           H  
ATOM     50 2HH2 ARG A 212      56.801  41.892 129.251  1.00  0.00           H  
ATOM     51  N   GLN A 213      58.329  48.984 128.339  1.00  0.00           N  
ATOM     52  CA  GLN A 213      58.091  49.704 127.131  1.00  0.00           C  
ATOM     53  C   GLN A 213      59.152  50.817 126.967  1.00  0.00           C  
ATOM     54  O   GLN A 213      59.447  51.189 125.835  1.00  0.00           O  
ATOM     55  CB  GLN A 213      56.689  50.295 127.224  1.00  0.00           C  
ATOM     56  CG  GLN A 213      56.287  50.953 125.842  1.00  0.00           C  
ATOM     57  CD  GLN A 213      54.806  51.398 126.002  1.00  0.00           C  
ATOM     58  NE2 GLN A 213      54.554  52.691 126.100  1.00  0.00           N  
ATOM     59  OE1 GLN A 213      53.851  50.586 126.067  1.00  0.00           O  
ATOM     60  HN  GLN A 213      57.775  49.221 129.134  1.00  0.00           H  
ATOM     61  HA  GLN A 213      58.174  49.112 126.232  1.00  0.00           H  
ATOM     62  HB1 GLN A 213      56.481  50.944 128.101  1.00  0.00           H  
ATOM     63  HB2 GLN A 213      56.071  49.383 127.369  1.00  0.00           H  
ATOM     64  HG1 GLN A 213      56.384  50.298 124.951  1.00  0.00           H  
ATOM     65  HG2 GLN A 213      56.981  51.787 125.603  1.00  0.00           H  
ATOM     66 1HE2 GLN A 213      53.643  53.026 126.338  1.00  0.00           H  
ATOM     67 2HE2 GLN A 213      55.301  53.356 126.110  1.00  0.00           H  
ATOM     68  N   LEU A 214      59.613  51.393 128.081  1.00  0.00           N  
ATOM     69  CA  LEU A 214      60.201  52.721 128.120  1.00  0.00           C  
ATOM     70  C   LEU A 214      61.627  52.580 128.106  1.00  0.00           C  
ATOM     71  O   LEU A 214      62.307  51.639 128.573  1.00  0.00           O  
ATOM     72  CB  LEU A 214      59.650  53.467 129.376  1.00  0.00           C  
ATOM     73  CG  LEU A 214      58.049  53.452 129.372  1.00  0.00           C  
ATOM     74  CD1 LEU A 214      57.386  54.245 130.566  1.00  0.00           C  
ATOM     75  CD2 LEU A 214      57.473  54.069 128.095  1.00  0.00           C  
ATOM     76  HN  LEU A 214      59.475  50.981 128.978  1.00  0.00           H  
ATOM     77  HA  LEU A 214      59.909  53.275 127.239  1.00  0.00           H  
ATOM     78  HB1 LEU A 214      60.013  54.513 129.461  1.00  0.00           H  
ATOM     79  HB2 LEU A 214      60.061  52.955 130.273  1.00  0.00           H  
ATOM     80  HG  LEU A 214      57.679  52.404 129.371  1.00  0.00           H  
ATOM     81 1HD1 LEU A 214      57.728  53.786 131.518  1.00  0.00           H  
ATOM     82 2HD1 LEU A 214      56.281  54.142 130.522  1.00  0.00           H  
ATOM     83 3HD1 LEU A 214      57.731  55.300 130.519  1.00  0.00           H  
ATOM     84 1HD2 LEU A 214      57.807  53.512 127.194  1.00  0.00           H  
ATOM     85 2HD2 LEU A 214      57.833  55.110 127.948  1.00  0.00           H  
ATOM     86 3HD2 LEU A 214      56.362  54.074 128.085  1.00  0.00           H  
ATOM     87  N   LYS A 215      62.308  53.532 127.561  1.00  0.00           N  
ATOM     88  CA  LYS A 215      63.767  53.628 127.526  1.00  0.00           C  
ATOM     89  C   LYS A 215      64.447  54.052 128.819  1.00  0.00           C  
ATOM     90  O   LYS A 215      63.924  54.824 129.671  1.00  0.00           O  
ATOM     91  CB  LYS A 215      64.119  54.659 126.453  1.00  0.00           C  
ATOM     92  CG  LYS A 215      63.407  54.362 125.085  1.00  0.00           C  
ATOM     93  CD  LYS A 215      63.948  52.984 124.516  1.00  0.00           C  
ATOM     94  CE  LYS A 215      63.287  52.658 123.073  1.00  0.00           C  
ATOM     95  NZ  LYS A 215      63.810  51.457 122.419  1.00  0.00           N1+
ATOM     96  HN  LYS A 215      61.852  54.215 126.997  1.00  0.00           H  
ATOM     97  HA  LYS A 215      64.209  52.645 127.447  1.00  0.00           H  
ATOM     98  HB1 LYS A 215      65.187  54.637 126.147  1.00  0.00           H  
ATOM     99  HB2 LYS A 215      63.889  55.708 126.736  1.00  0.00           H  
ATOM    100  HG1 LYS A 215      63.453  55.207 124.365  1.00  0.00           H  
ATOM    101  HG2 LYS A 215      62.324  54.281 125.315  1.00  0.00           H  
ATOM    102  HD1 LYS A 215      63.798  52.200 125.289  1.00  0.00           H  
ATOM    103  HD2 LYS A 215      65.049  53.021 124.371  1.00  0.00           H  
ATOM    104  HE1 LYS A 215      63.439  53.456 122.317  1.00  0.00           H  
ATOM    105  HE2 LYS A 215      62.208  52.476 123.265  1.00  0.00           H  
ATOM    106  HZ1 LYS A 215      63.930  50.597 122.992  1.00  0.00           H  
ATOM    107  HZ2 LYS A 215      64.726  51.730 122.008  1.00  0.00           H  
ATOM    108  HZ3 LYS A 215      63.184  51.289 121.606  1.00  0.00           H  
ATOM    109  N   VAL A 216      65.619  53.506 129.240  1.00  0.00           N  
ATOM    110  CA  VAL A 216      66.364  53.810 130.464  1.00  0.00           C  
ATOM    111  C   VAL A 216      67.128  55.115 130.363  1.00  0.00           C  
ATOM    112  O   VAL A 216      67.979  55.156 129.488  1.00  0.00           O  
ATOM    113  CB  VAL A 216      67.200  52.682 130.934  1.00  0.00           C  
ATOM    114  CG1 VAL A 216      67.977  53.083 132.216  1.00  0.00           C  
ATOM    115  CG2 VAL A 216      66.442  51.350 130.972  1.00  0.00           C  
ATOM    116  HN  VAL A 216      66.085  52.789 128.726  1.00  0.00           H  
ATOM    117  HA  VAL A 216      65.605  54.019 131.203  1.00  0.00           H  
ATOM    118  HB  VAL A 216      67.916  52.649 130.084  1.00  0.00           H  
ATOM    119 1HG1 VAL A 216      67.293  53.595 132.927  1.00  0.00           H  
ATOM    120 2HG1 VAL A 216      68.867  53.713 132.001  1.00  0.00           H  
ATOM    121 3HG1 VAL A 216      68.390  52.222 132.783  1.00  0.00           H  
ATOM    122 1HG2 VAL A 216      65.352  51.530 131.097  1.00  0.00           H  
ATOM    123 2HG2 VAL A 216      66.873  50.680 131.746  1.00  0.00           H  
ATOM    124 3HG2 VAL A 216      66.718  50.878 130.004  1.00  0.00           H  
ATOM    125  N   PRO A 217      66.869  56.169 131.090  1.00  0.00           N  
ATOM    126  CA  PRO A 217      67.724  57.341 131.232  1.00  0.00           C  
ATOM    127  C   PRO A 217      69.201  57.097 131.447  1.00  0.00           C  
ATOM    128  O   PRO A 217      69.531  56.268 132.334  1.00  0.00           O  
ATOM    129  CB  PRO A 217      67.156  58.118 132.484  1.00  0.00           C  
ATOM    130  CG  PRO A 217      65.700  57.714 132.499  1.00  0.00           C  
ATOM    131  CD  PRO A 217      65.709  56.310 132.012  1.00  0.00           C  
ATOM    132  HA  PRO A 217      67.545  57.863 130.303  1.00  0.00           H  
ATOM    133  HB1 PRO A 217      67.392  59.198 132.366  1.00  0.00           H  
ATOM    134  HB2 PRO A 217      67.635  57.685 133.388  1.00  0.00           H  
ATOM    135  HG1 PRO A 217      65.320  57.853 133.533  1.00  0.00           H  
ATOM    136  HG2 PRO A 217      65.041  58.342 131.862  1.00  0.00           H  
ATOM    137  HD1 PRO A 217      65.799  55.634 132.889  1.00  0.00           H  
ATOM    138  HD2 PRO A 217      64.741  55.999 131.564  1.00  0.00           H  
ATOM    139  N   PRO A 218      70.159  57.795 130.903  1.00  0.00           N  
ATOM    140  CA  PRO A 218      71.576  57.691 131.400  1.00  0.00           C  
ATOM    141  C   PRO A 218      71.808  58.222 132.860  1.00  0.00           C  
ATOM    142  O   PRO A 218      70.966  58.874 133.533  1.00  0.00           O  
ATOM    143  CB  PRO A 218      72.320  58.438 130.352  1.00  0.00           C  
ATOM    144  CG  PRO A 218      71.337  59.568 129.978  1.00  0.00           C  
ATOM    145  CD  PRO A 218      69.972  58.907 129.984  1.00  0.00           C  
ATOM    146  HA  PRO A 218      71.778  56.631 131.385  1.00  0.00           H  
ATOM    147  HB1 PRO A 218      72.588  57.742 129.528  1.00  0.00           H  
ATOM    148  HB2 PRO A 218      73.238  58.918 130.753  1.00  0.00           H  
ATOM    149  HG1 PRO A 218      71.316  60.298 130.816  1.00  0.00           H  
ATOM    150  HG2 PRO A 218      71.763  60.010 129.052  1.00  0.00           H  
ATOM    151  HD1 PRO A 218      69.172  59.604 130.310  1.00  0.00           H  
ATOM    152  HD2 PRO A 218      69.732  58.587 128.947  1.00  0.00           H  
ATOM    153  N   TYR A 219      72.999  57.859 133.439  1.00  0.00           N  
ATOM    154  CA  TYR A 219      73.377  58.287 134.818  1.00  0.00           C  
ATOM    155  C   TYR A 219      73.816  59.747 134.839  1.00  0.00           C  
ATOM    156  O   TYR A 219      74.509  60.202 133.931  1.00  0.00           O  
ATOM    157  CB  TYR A 219      74.410  57.304 135.401  1.00  0.00           C  
ATOM    158  CG  TYR A 219      73.808  55.930 135.365  1.00  0.00           C  
ATOM    159  CD1 TYR A 219      72.666  55.572 136.123  1.00  0.00           C  
ATOM    160  CD2 TYR A 219      74.424  54.843 134.645  1.00  0.00           C  
ATOM    161  CE1 TYR A 219      72.193  54.218 136.295  1.00  0.00           C  
ATOM    162  CE2 TYR A 219      73.831  53.543 134.656  1.00  0.00           C  
ATOM    163  CZ  TYR A 219      72.806  53.213 135.551  1.00  0.00           C  
ATOM    164  OH  TYR A 219      72.336  51.925 135.553  1.00  0.00           O  
ATOM    165  HN  TYR A 219      73.616  57.183 133.045  1.00  0.00           H  
ATOM    166  HA  TYR A 219      72.587  58.297 135.555  1.00  0.00           H  
ATOM    167  HB1 TYR A 219      74.715  57.538 136.443  1.00  0.00           H  
ATOM    168  HB2 TYR A 219      75.218  57.268 134.640  1.00  0.00           H  
ATOM    169  HD1 TYR A 219      72.196  56.272 136.797  1.00  0.00           H  
ATOM    170  HD2 TYR A 219      75.351  54.991 134.111  1.00  0.00           H  
ATOM    171  HE1 TYR A 219      71.317  54.040 136.902  1.00  0.00           H  
ATOM    172  HE2 TYR A 219      74.255  52.752 134.056  1.00  0.00           H  
ATOM    173  HH  TYR A 219      71.553  51.824 136.098  1.00  0.00           H  
ATOM    174  N   LEU A 220      73.447  60.451 135.956  1.00  0.00           N  
ATOM    175  CA  LEU A 220      73.480  61.912 135.842  1.00  0.00           C  
ATOM    176  C   LEU A 220      73.699  62.507 137.224  1.00  0.00           C  
ATOM    177  O   LEU A 220      73.477  61.783 138.230  1.00  0.00           O  
ATOM    178  CB  LEU A 220      72.213  62.586 135.259  1.00  0.00           C  
ATOM    179  CG  LEU A 220      72.146  62.254 133.701  1.00  0.00           C  
ATOM    180  CD1 LEU A 220      70.759  62.581 133.063  1.00  0.00           C  
ATOM    181  CD2 LEU A 220      73.213  63.107 132.944  1.00  0.00           C  
ATOM    182  HN  LEU A 220      72.952  59.910 136.631  1.00  0.00           H  
ATOM    183  HA  LEU A 220      74.342  62.320 135.334  1.00  0.00           H  
ATOM    184  HB1 LEU A 220      72.281  63.695 135.216  1.00  0.00           H  
ATOM    185  HB2 LEU A 220      71.339  62.177 135.811  1.00  0.00           H  
ATOM    186  HG  LEU A 220      72.284  61.175 133.468  1.00  0.00           H  
ATOM    187 1HD1 LEU A 220      70.974  62.715 131.980  1.00  0.00           H  
ATOM    188 2HD1 LEU A 220      70.377  63.550 133.449  1.00  0.00           H  
ATOM    189 3HD1 LEU A 220      69.970  61.871 133.388  1.00  0.00           H  
ATOM    190 1HD2 LEU A 220      73.231  62.776 131.884  1.00  0.00           H  
ATOM    191 2HD2 LEU A 220      74.207  62.942 133.412  1.00  0.00           H  
ATOM    192 3HD2 LEU A 220      72.969  64.187 133.041  1.00  0.00           H  
ATOM    193  N   GLY A 221      74.137  63.752 137.350  1.00  0.00           N  
ATOM    194  CA  GLY A 221      74.313  64.411 138.651  1.00  0.00           C  
ATOM    195  C   GLY A 221      73.162  64.449 139.631  1.00  0.00           C  
ATOM    196  O   GLY A 221      72.025  64.141 139.373  1.00  0.00           O  
ATOM    197  HN  GLY A 221      74.252  64.348 136.559  1.00  0.00           H  
ATOM    198  HA1 GLY A 221      74.472  65.476 138.566  1.00  0.00           H  
ATOM    199  HA2 GLY A 221      75.058  63.879 139.224  1.00  0.00           H  
ATOM    200  N   TYR A 222      73.447  65.072 140.792  1.00  0.00           N  
ATOM    201  CA  TYR A 222      72.573  65.273 141.853  1.00  0.00           C  
ATOM    202  C   TYR A 222      71.430  66.254 141.474  1.00  0.00           C  
ATOM    203  O   TYR A 222      71.700  67.265 140.811  1.00  0.00           O  
ATOM    204  CB  TYR A 222      73.353  65.682 143.146  1.00  0.00           C  
ATOM    205  CG  TYR A 222      72.540  66.236 144.278  1.00  0.00           C  
ATOM    206  CD1 TYR A 222      71.596  65.484 144.962  1.00  0.00           C  
ATOM    207  CD2 TYR A 222      72.624  67.623 144.539  1.00  0.00           C  
ATOM    208  CE1 TYR A 222      70.659  66.071 145.814  1.00  0.00           C  
ATOM    209  CE2 TYR A 222      71.640  68.152 145.419  1.00  0.00           C  
ATOM    210  CZ  TYR A 222      70.713  67.438 146.075  1.00  0.00           C  
ATOM    211  OH  TYR A 222      69.886  68.143 147.029  1.00  0.00           O  
ATOM    212  HN  TYR A 222      74.386  65.326 141.008  1.00  0.00           H  
ATOM    213  HA  TYR A 222      72.090  64.355 142.157  1.00  0.00           H  
ATOM    214  HB1 TYR A 222      74.064  66.464 142.804  1.00  0.00           H  
ATOM    215  HB2 TYR A 222      73.933  64.752 143.332  1.00  0.00           H  
ATOM    216  HD1 TYR A 222      71.501  64.417 144.827  1.00  0.00           H  
ATOM    217  HD2 TYR A 222      73.316  68.283 144.037  1.00  0.00           H  
ATOM    218  HE1 TYR A 222      69.843  65.541 146.283  1.00  0.00           H  
ATOM    219  HE2 TYR A 222      71.729  69.212 145.600  1.00  0.00           H  
ATOM    220  HH  TYR A 222      70.303  68.986 147.221  1.00  0.00           H  
ATOM    221  N   ARG A 223      70.219  66.031 141.919  1.00  0.00           N  
ATOM    222  CA  ARG A 223      69.215  66.981 142.086  1.00  0.00           C  
ATOM    223  C   ARG A 223      68.265  66.411 143.171  1.00  0.00           C  
ATOM    224  O   ARG A 223      68.224  65.252 143.437  1.00  0.00           O  
ATOM    225  CB  ARG A 223      68.453  67.225 140.758  1.00  0.00           C  
ATOM    226  CG  ARG A 223      67.409  66.165 140.417  1.00  0.00           C  
ATOM    227  CD  ARG A 223      66.465  66.529 139.295  1.00  0.00           C  
ATOM    228  NE  ARG A 223      65.479  65.467 139.139  1.00  0.00           N  
ATOM    229  CZ  ARG A 223      64.335  65.570 138.476  1.00  0.00           C  
ATOM    230  NH1 ARG A 223      64.026  66.630 137.734  1.00  0.00           N1+
ATOM    231  NH2 ARG A 223      63.492  64.561 138.492  1.00  0.00           N  
ATOM    232  HN  ARG A 223      70.068  65.180 142.415  1.00  0.00           H  
ATOM    233  HA  ARG A 223      69.697  67.833 142.543  1.00  0.00           H  
ATOM    234  HB1 ARG A 223      69.173  67.402 139.931  1.00  0.00           H  
ATOM    235  HB2 ARG A 223      67.949  68.210 140.859  1.00  0.00           H  
ATOM    236  HG1 ARG A 223      66.742  66.031 141.296  1.00  0.00           H  
ATOM    237  HG2 ARG A 223      67.902  65.204 140.159  1.00  0.00           H  
ATOM    238  HD1 ARG A 223      67.094  66.466 138.382  1.00  0.00           H  
ATOM    239  HD2 ARG A 223      66.041  67.553 139.379  1.00  0.00           H  
ATOM    240  HE  ARG A 223      65.651  64.597 139.601  1.00  0.00           H  
ATOM    241 1HH1 ARG A 223      64.555  67.473 137.825  1.00  0.00           H  
ATOM    242 2HH1 ARG A 223      63.144  66.668 137.265  1.00  0.00           H  
ATOM    243 1HH2 ARG A 223      63.684  63.822 139.138  1.00  0.00           H  
ATOM    244 2HH2 ARG A 223      62.541  64.813 138.315  1.00  0.00           H  
ATOM    245  N   PHE A 224      67.518  67.352 143.896  1.00  0.00           N  
ATOM    246  CA  PHE A 224      66.659  67.051 145.056  1.00  0.00           C  
ATOM    247  C   PHE A 224      65.360  66.401 144.608  1.00  0.00           C  
ATOM    248  O   PHE A 224      64.789  65.549 145.249  1.00  0.00           O  
ATOM    249  CB  PHE A 224      66.343  68.386 145.839  1.00  0.00           C  
ATOM    250  CG  PHE A 224      65.604  67.972 147.166  1.00  0.00           C  
ATOM    251  CD1 PHE A 224      66.146  66.971 147.995  1.00  0.00           C  
ATOM    252  CD2 PHE A 224      64.463  68.639 147.630  1.00  0.00           C  
ATOM    253  CE1 PHE A 224      65.500  66.517 149.116  1.00  0.00           C  
ATOM    254  CE2 PHE A 224      63.775  68.242 148.787  1.00  0.00           C  
ATOM    255  CZ  PHE A 224      64.260  67.114 149.465  1.00  0.00           C  
ATOM    256  HN  PHE A 224      67.608  68.298 143.595  1.00  0.00           H  
ATOM    257  HA  PHE A 224      67.167  66.263 145.593  1.00  0.00           H  
ATOM    258  HB1 PHE A 224      65.662  69.043 145.258  1.00  0.00           H  
ATOM    259  HB2 PHE A 224      67.296  68.915 146.051  1.00  0.00           H  
ATOM    260  HD1 PHE A 224      67.098  66.578 147.670  1.00  0.00           H  
ATOM    261  HD2 PHE A 224      64.211  69.543 147.095  1.00  0.00           H  
ATOM    262  HE1 PHE A 224      65.950  65.808 149.795  1.00  0.00           H  
ATOM    263  HE2 PHE A 224      62.854  68.729 149.072  1.00  0.00           H  
ATOM    264  HZ  PHE A 224      63.858  66.997 150.461  1.00  0.00           H  
ATOM    265  N   LEU A 225      64.878  66.874 143.459  1.00  0.00           N  
ATOM    266  CA  LEU A 225      63.851  66.072 142.834  1.00  0.00           C  
ATOM    267  C   LEU A 225      64.231  64.632 142.471  1.00  0.00           C  
ATOM    268  O   LEU A 225      65.360  64.367 142.047  1.00  0.00           O  
ATOM    269  CB  LEU A 225      63.150  66.818 141.694  1.00  0.00           C  
ATOM    270  CG  LEU A 225      62.162  68.002 141.996  1.00  0.00           C  
ATOM    271  CD1 LEU A 225      62.486  68.966 143.102  1.00  0.00           C  
ATOM    272  CD2 LEU A 225      61.811  68.722 140.685  1.00  0.00           C  
ATOM    273  HN  LEU A 225      65.173  67.639 142.892  1.00  0.00           H  
ATOM    274  HA  LEU A 225      63.042  65.946 143.539  1.00  0.00           H  
ATOM    275  HB1 LEU A 225      62.627  66.131 140.993  1.00  0.00           H  
ATOM    276  HB2 LEU A 225      63.961  67.219 141.048  1.00  0.00           H  
ATOM    277  HG  LEU A 225      61.222  67.534 142.360  1.00  0.00           H  
ATOM    278 1HD1 LEU A 225      62.404  68.502 144.109  1.00  0.00           H  
ATOM    279 2HD1 LEU A 225      61.699  69.749 143.137  1.00  0.00           H  
ATOM    280 3HD1 LEU A 225      63.415  69.499 142.810  1.00  0.00           H  
ATOM    281 1HD2 LEU A 225      61.418  67.979 139.958  1.00  0.00           H  
ATOM    282 2HD2 LEU A 225      62.756  69.094 140.235  1.00  0.00           H  
ATOM    283 3HD2 LEU A 225      61.201  69.638 140.838  1.00  0.00           H  
ATOM    284  N   GLY A 226      63.395  63.617 142.724  1.00  0.00           N  
ATOM    285  CA  GLY A 226      63.574  62.205 142.468  1.00  0.00           C  
ATOM    286  C   GLY A 226      63.718  61.747 141.036  1.00  0.00           C  
ATOM    287  O   GLY A 226      63.457  62.496 140.066  1.00  0.00           O  
ATOM    288  HN  GLY A 226      62.568  63.840 143.234  1.00  0.00           H  
ATOM    289  HA1 GLY A 226      62.752  61.787 143.030  1.00  0.00           H  
ATOM    290  HA2 GLY A 226      64.520  61.951 142.924  1.00  0.00           H  
ATOM    291  N   GLU A 227      63.984  60.444 140.854  1.00  0.00           N  
ATOM    292  CA  GLU A 227      64.182  59.753 139.632  1.00  0.00           C  
ATOM    293  C   GLU A 227      63.600  60.319 138.284  1.00  0.00           C  
ATOM    294  O   GLU A 227      62.437  60.479 138.070  1.00  0.00           O  
ATOM    295  CB  GLU A 227      63.686  58.302 139.757  1.00  0.00           C  
ATOM    296  CG  GLU A 227      64.650  57.442 140.507  1.00  0.00           C  
ATOM    297  CD  GLU A 227      64.567  57.530 142.064  1.00  0.00           C  
ATOM    298  OE1 GLU A 227      63.914  56.683 142.737  1.00  0.00           O  
ATOM    299  OE2 GLU A 227      65.064  58.560 142.620  1.00  0.00           O1-
ATOM    300  HN  GLU A 227      64.263  59.862 141.614  1.00  0.00           H  
ATOM    301  HA  GLU A 227      65.249  59.757 139.465  1.00  0.00           H  
ATOM    302  HB1 GLU A 227      63.642  57.924 138.713  1.00  0.00           H  
ATOM    303  HB2 GLU A 227      62.643  58.206 140.125  1.00  0.00           H  
ATOM    304  HG1 GLU A 227      65.688  57.607 140.146  1.00  0.00           H  
ATOM    305  HG2 GLU A 227      64.439  56.361 140.359  1.00  0.00           H  
ATOM    306  N   ARG A 228      64.471  60.547 137.304  1.00  0.00           N  
ATOM    307  CA  ARG A 228      64.064  60.912 135.928  1.00  0.00           C  
ATOM    308  C   ARG A 228      63.073  59.996 135.216  1.00  0.00           C  
ATOM    309  O   ARG A 228      63.242  58.756 135.254  1.00  0.00           O  
ATOM    310  CB  ARG A 228      65.123  61.271 134.864  1.00  0.00           C  
ATOM    311  CG  ARG A 228      66.549  61.783 135.329  1.00  0.00           C  
ATOM    312  CD  ARG A 228      66.540  63.199 135.887  1.00  0.00           C  
ATOM    313  NE  ARG A 228      67.949  63.499 136.420  1.00  0.00           N  
ATOM    314  CZ  ARG A 228      68.748  64.557 136.123  1.00  0.00           C  
ATOM    315  NH1 ARG A 228      68.662  65.366 135.086  1.00  0.00           N1+
ATOM    316  NH2 ARG A 228      69.807  64.738 136.904  1.00  0.00           N  
ATOM    317  HN  ARG A 228      65.433  60.424 137.540  1.00  0.00           H  
ATOM    318  HA  ARG A 228      63.502  61.817 136.107  1.00  0.00           H  
ATOM    319  HB1 ARG A 228      64.798  61.854 133.976  1.00  0.00           H  
ATOM    320  HB2 ARG A 228      65.513  60.285 134.530  1.00  0.00           H  
ATOM    321  HG1 ARG A 228      67.268  61.705 134.485  1.00  0.00           H  
ATOM    322  HG2 ARG A 228      66.891  61.178 136.195  1.00  0.00           H  
ATOM    323  HD1 ARG A 228      65.738  63.288 136.650  1.00  0.00           H  
ATOM    324  HD2 ARG A 228      66.168  64.018 135.236  1.00  0.00           H  
ATOM    325  HE  ARG A 228      68.202  63.031 137.267  1.00  0.00           H  
ATOM    326 1HH1 ARG A 228      67.961  65.209 134.390  1.00  0.00           H  
ATOM    327 2HH1 ARG A 228      69.363  66.076 135.017  1.00  0.00           H  
ATOM    328 1HH2 ARG A 228      70.534  65.373 136.643  1.00  0.00           H  
ATOM    329 2HH2 ARG A 228      69.921  63.989 137.557  1.00  0.00           H  
ATOM    330  N   ASP A 229      62.095  60.548 134.531  1.00  0.00           N  
ATOM    331  CA  ASP A 229      61.266  59.752 133.728  1.00  0.00           C  
ATOM    332  C   ASP A 229      61.845  59.037 132.593  1.00  0.00           C  
ATOM    333  O   ASP A 229      62.895  59.437 132.055  1.00  0.00           O  
ATOM    334  CB  ASP A 229      60.020  60.556 133.223  1.00  0.00           C  
ATOM    335  CG  ASP A 229      59.141  61.181 134.193  1.00  0.00           C  
ATOM    336  OD1 ASP A 229      59.269  61.001 135.430  1.00  0.00           O  
ATOM    337  OD2 ASP A 229      58.148  61.814 133.784  1.00  0.00           O1-
ATOM    338  HN  ASP A 229      61.747  61.449 134.777  1.00  0.00           H  
ATOM    339  HA  ASP A 229      60.906  58.938 134.340  1.00  0.00           H  
ATOM    340  HB1 ASP A 229      59.461  59.916 132.506  1.00  0.00           H  
ATOM    341  HB2 ASP A 229      60.439  61.371 132.596  1.00  0.00           H  
ATOM    342  N   CYS A 230      61.281  57.836 132.242  1.00  0.00           N  
ATOM    343  CA  CYS A 230      61.816  56.890 131.264  1.00  0.00           C  
ATOM    344  C   CYS A 230      61.128  57.164 129.953  1.00  0.00           C  
ATOM    345  O   CYS A 230      59.904  57.282 129.916  1.00  0.00           O  
ATOM    346  CB  CYS A 230      61.350  55.496 131.746  1.00  0.00           C  
ATOM    347  SG  CYS A 230      62.182  54.927 133.249  1.00  0.00           S  
ATOM    348  HN  CYS A 230      60.478  57.580 132.775  1.00  0.00           H  
ATOM    349  HA  CYS A 230      62.891  56.919 131.153  1.00  0.00           H  
ATOM    350  HB1 CYS A 230      61.673  54.755 130.984  1.00  0.00           H  
ATOM    351  HB2 CYS A 230      60.261  55.471 131.968  1.00  0.00           H  
ATOM    352  N   GLY A 231      61.880  57.314 128.891  1.00  0.00           N  
ATOM    353  CA  GLY A 231      61.371  57.815 127.648  1.00  0.00           C  
ATOM    354  C   GLY A 231      60.434  56.880 126.923  1.00  0.00           C  
ATOM    355  O   GLY A 231      60.473  55.676 127.130  1.00  0.00           O  
ATOM    356  HN  GLY A 231      62.831  57.067 129.058  1.00  0.00           H  
ATOM    357  HA1 GLY A 231      62.169  58.091 126.972  1.00  0.00           H  
ATOM    358  HA2 GLY A 231      60.859  58.760 127.753  1.00  0.00           H  
ATOM    359  N   ALA A 232      59.619  57.482 126.083  1.00  0.00           N  
ATOM    360  CA  ALA A 232      58.981  56.688 125.149  1.00  0.00           C  
ATOM    361  C   ALA A 232      59.737  56.059 124.089  1.00  0.00           C  
ATOM    362  O   ALA A 232      60.797  56.470 123.713  1.00  0.00           O  
ATOM    363  CB  ALA A 232      57.926  57.538 124.413  1.00  0.00           C  
ATOM    364  HN  ALA A 232      59.581  58.443 125.825  1.00  0.00           H  
ATOM    365  HA  ALA A 232      58.403  55.967 125.707  1.00  0.00           H  
ATOM    366  HB1 ALA A 232      57.373  56.937 123.660  1.00  0.00           H  
ATOM    367  HB2 ALA A 232      58.434  58.346 123.843  1.00  0.00           H  
ATOM    368  HB3 ALA A 232      57.190  57.991 125.111  1.00  0.00           H  
ATOM    369  N   PRO A 233      59.204  54.927 123.522  1.00  0.00           N  
ATOM    370  CA  PRO A 233      59.561  54.664 122.162  1.00  0.00           C  
ATOM    371  C   PRO A 233      59.758  55.807 121.168  1.00  0.00           C  
ATOM    372  O   PRO A 233      59.019  56.758 121.082  1.00  0.00           O  
ATOM    373  CB  PRO A 233      58.380  53.884 121.638  1.00  0.00           C  
ATOM    374  CG  PRO A 233      58.003  53.017 122.845  1.00  0.00           C  
ATOM    375  CD  PRO A 233      58.163  54.026 124.023  1.00  0.00           C  
ATOM    376  HA  PRO A 233      60.459  54.064 122.185  1.00  0.00           H  
ATOM    377  HB1 PRO A 233      58.693  53.228 120.799  1.00  0.00           H  
ATOM    378  HB2 PRO A 233      57.522  54.512 121.317  1.00  0.00           H  
ATOM    379  HG1 PRO A 233      56.950  52.680 122.727  1.00  0.00           H  
ATOM    380  HG2 PRO A 233      58.703  52.166 122.982  1.00  0.00           H  
ATOM    381  HD1 PRO A 233      57.189  54.540 124.176  1.00  0.00           H  
ATOM    382  HD2 PRO A 233      58.512  53.545 124.962  1.00  0.00           H  
ATOM    383  N   CYS A 234      60.663  55.607 120.230  1.00  0.00           N  
ATOM    384  CA  CYS A 234      60.996  56.611 119.160  1.00  0.00           C  
ATOM    385  C   CYS A 234      59.749  56.964 118.313  1.00  0.00           C  
ATOM    386  O   CYS A 234      59.058  56.004 117.904  1.00  0.00           O  
ATOM    387  CB  CYS A 234      62.023  55.998 118.151  1.00  0.00           C  
ATOM    388  SG  CYS A 234      62.987  57.272 117.371  1.00  0.00           S  
ATOM    389  HN  CYS A 234      61.229  54.798 120.091  1.00  0.00           H  
ATOM    390  HA  CYS A 234      61.267  57.466 119.762  1.00  0.00           H  
ATOM    391  HB1 CYS A 234      61.499  55.298 117.465  1.00  0.00           H  
ATOM    392  HB2 CYS A 234      62.835  55.542 118.757  1.00  0.00           H  
ATOM    393  N   GLU A 235      59.461  58.190 117.898  1.00  0.00           N  
ATOM    394  CA  GLU A 235      58.384  58.530 116.979  1.00  0.00           C  
ATOM    395  C   GLU A 235      58.763  58.251 115.539  1.00  0.00           C  
ATOM    396  O   GLU A 235      57.960  57.559 114.906  1.00  0.00           O  
ATOM    397  CB  GLU A 235      57.830  59.962 117.204  1.00  0.00           C  
ATOM    398  CG  GLU A 235      56.948  60.125 118.532  1.00  0.00           C  
ATOM    399  CD  GLU A 235      56.630  61.548 118.868  1.00  0.00           C  
ATOM    400  OE1 GLU A 235      57.053  62.009 119.966  1.00  0.00           O  
ATOM    401  OE2 GLU A 235      55.923  62.284 118.122  1.00  0.00           O1-
ATOM    402  HN  GLU A 235      60.085  58.931 118.136  1.00  0.00           H  
ATOM    403  HA  GLU A 235      57.537  57.911 117.238  1.00  0.00           H  
ATOM    404  HB1 GLU A 235      57.237  60.097 116.274  1.00  0.00           H  
ATOM    405  HB2 GLU A 235      58.664  60.693 117.288  1.00  0.00           H  
ATOM    406  HG1 GLU A 235      57.539  59.790 119.412  1.00  0.00           H  
ATOM    407  HG2 GLU A 235      55.995  59.558 118.471  1.00  0.00           H  
ATOM    408  N   PRO A 236      59.929  58.683 115.043  1.00  0.00           N  
ATOM    409  CA  PRO A 236      60.511  58.324 113.754  1.00  0.00           C  
ATOM    410  C   PRO A 236      60.745  56.904 113.434  1.00  0.00           C  
ATOM    411  O   PRO A 236      60.674  56.031 114.276  1.00  0.00           O  
ATOM    412  CB  PRO A 236      61.907  59.040 113.699  1.00  0.00           C  
ATOM    413  CG  PRO A 236      61.473  60.325 114.355  1.00  0.00           C  
ATOM    414  CD  PRO A 236      60.633  59.870 115.503  1.00  0.00           C  
ATOM    415  HA  PRO A 236      59.862  58.730 112.993  1.00  0.00           H  
ATOM    416  HB1 PRO A 236      62.362  59.163 112.693  1.00  0.00           H  
ATOM    417  HB2 PRO A 236      62.652  58.464 114.288  1.00  0.00           H  
ATOM    418  HG1 PRO A 236      62.336  60.944 114.682  1.00  0.00           H  
ATOM    419  HG2 PRO A 236      60.802  60.885 113.668  1.00  0.00           H  
ATOM    420  HD1 PRO A 236      61.298  59.744 116.383  1.00  0.00           H  
ATOM    421  HD2 PRO A 236      59.938  60.726 115.636  1.00  0.00           H  
ATOM    422  N   GLY A 237      60.915  56.628 112.119  1.00  0.00           N  
ATOM    423  CA  GLY A 237      61.243  55.261 111.678  1.00  0.00           C  
ATOM    424  C   GLY A 237      60.067  54.299 111.657  1.00  0.00           C  
ATOM    425  O   GLY A 237      59.059  54.330 112.313  1.00  0.00           O  
ATOM    426  HN  GLY A 237      60.752  57.347 111.449  1.00  0.00           H  
ATOM    427  HA1 GLY A 237      61.887  54.782 112.401  1.00  0.00           H  
ATOM    428  HA2 GLY A 237      61.647  55.214 110.678  1.00  0.00           H  
ATOM    429  N   ARG A 238      60.259  53.247 110.840  1.00  0.00           N  
ATOM    430  CA  ARG A 238      59.383  52.140 110.790  1.00  0.00           C  
ATOM    431  C   ARG A 238      59.281  51.441 112.127  1.00  0.00           C  
ATOM    432  O   ARG A 238      60.290  51.244 112.793  1.00  0.00           O  
ATOM    433  CB  ARG A 238      59.890  51.104 109.743  1.00  0.00           C  
ATOM    434  CG  ARG A 238      58.926  49.874 109.615  1.00  0.00           C  
ATOM    435  CD  ARG A 238      59.236  48.964 108.432  1.00  0.00           C  
ATOM    436  NE  ARG A 238      58.282  47.748 108.380  1.00  0.00           N  
ATOM    437  CZ  ARG A 238      58.231  46.861 107.481  1.00  0.00           C  
ATOM    438  NH1 ARG A 238      58.938  46.845 106.377  1.00  0.00           N1+
ATOM    439  NH2 ARG A 238      57.505  45.827 107.738  1.00  0.00           N  
ATOM    440  HN  ARG A 238      61.072  53.116 110.277  1.00  0.00           H  
ATOM    441  HA  ARG A 238      58.400  52.547 110.601  1.00  0.00           H  
ATOM    442  HB1 ARG A 238      60.941  50.793 109.927  1.00  0.00           H  
ATOM    443  HB2 ARG A 238      59.877  51.575 108.738  1.00  0.00           H  
ATOM    444  HG1 ARG A 238      57.864  50.198 109.577  1.00  0.00           H  
ATOM    445  HG2 ARG A 238      58.960  49.282 110.555  1.00  0.00           H  
ATOM    446  HD1 ARG A 238      60.269  48.554 108.449  1.00  0.00           H  
ATOM    447  HD2 ARG A 238      59.223  49.564 107.497  1.00  0.00           H  
ATOM    448  HE  ARG A 238      57.791  47.438 109.194  1.00  0.00           H  
ATOM    449 1HH1 ARG A 238      59.111  45.999 105.872  1.00  0.00           H  
ATOM    450 2HH1 ARG A 238      59.583  47.599 106.259  1.00  0.00           H  
ATOM    451 1HH2 ARG A 238      57.333  45.171 107.003  1.00  0.00           H  
ATOM    452 2HH2 ARG A 238      57.131  45.871 108.665  1.00  0.00           H  
ATOM    453  N   ALA A 239      58.021  51.097 112.563  1.00  0.00           N  
ATOM    454  CA  ALA A 239      57.771  50.376 113.825  1.00  0.00           C  
ATOM    455  C   ALA A 239      58.507  51.022 115.020  1.00  0.00           C  
ATOM    456  O   ALA A 239      59.157  50.270 115.797  1.00  0.00           O  
ATOM    457  CB  ALA A 239      58.128  48.851 113.727  1.00  0.00           C  
ATOM    458  HN  ALA A 239      57.215  51.461 112.101  1.00  0.00           H  
ATOM    459  HA  ALA A 239      56.719  50.574 113.969  1.00  0.00           H  
ATOM    460  HB1 ALA A 239      57.683  48.390 112.818  1.00  0.00           H  
ATOM    461  HB2 ALA A 239      57.900  48.352 114.693  1.00  0.00           H  
ATOM    462  HB3 ALA A 239      59.207  48.825 113.465  1.00  0.00           H  
ATOM    463  N   ASN A 240      58.433  52.374 115.085  1.00  0.00           N  
ATOM    464  CA  ASN A 240      58.829  53.206 116.180  1.00  0.00           C  
ATOM    465  C   ASN A 240      60.323  53.125 116.426  1.00  0.00           C  
ATOM    466  O   ASN A 240      60.800  52.953 117.536  1.00  0.00           O  
ATOM    467  CB  ASN A 240      58.030  52.864 117.486  1.00  0.00           C  
ATOM    468  CG  ASN A 240      56.541  53.083 117.333  1.00  0.00           C  
ATOM    469  ND2 ASN A 240      56.105  54.167 116.636  1.00  0.00           N  
ATOM    470  OD1 ASN A 240      55.788  52.288 117.899  1.00  0.00           O  
ATOM    471  HN  ASN A 240      57.945  52.862 114.365  1.00  0.00           H  
ATOM    472  HA  ASN A 240      58.648  54.253 115.986  1.00  0.00           H  
ATOM    473  HB1 ASN A 240      58.468  53.527 118.262  1.00  0.00           H  
ATOM    474  HB2 ASN A 240      58.173  51.803 117.783  1.00  0.00           H  
ATOM    475 1HD2 ASN A 240      55.128  54.375 116.599  1.00  0.00           H  
ATOM    476 2HD2 ASN A 240      56.839  54.607 116.119  1.00  0.00           H  
ATOM    477  N   GLY A 241      61.039  53.256 115.258  1.00  0.00           N  
ATOM    478  CA  GLY A 241      62.557  53.108 115.415  1.00  0.00           C  
ATOM    479  C   GLY A 241      62.992  51.690 115.299  1.00  0.00           C  
ATOM    480  O   GLY A 241      64.034  51.279 115.853  1.00  0.00           O  
ATOM    481  HN  GLY A 241      60.550  53.438 114.409  1.00  0.00           H  
ATOM    482  HA1 GLY A 241      62.880  53.475 116.379  1.00  0.00           H  
ATOM    483  HA2 GLY A 241      62.975  53.648 114.579  1.00  0.00           H  
ATOM    484  N   LEU A 242      62.160  50.841 114.680  1.00  0.00           N  
ATOM    485  CA  LEU A 242      62.316  49.447 114.448  1.00  0.00           C  
ATOM    486  C   LEU A 242      62.104  48.576 115.665  1.00  0.00           C  
ATOM    487  O   LEU A 242      62.433  47.380 115.613  1.00  0.00           O  
ATOM    488  CB  LEU A 242      63.702  49.174 113.736  1.00  0.00           C  
ATOM    489  CG  LEU A 242      64.001  49.959 112.431  1.00  0.00           C  
ATOM    490  CD1 LEU A 242      65.517  49.950 112.241  1.00  0.00           C  
ATOM    491  CD2 LEU A 242      63.159  49.502 111.197  1.00  0.00           C  
ATOM    492  HN  LEU A 242      61.370  51.265 114.243  1.00  0.00           H  
ATOM    493  HA  LEU A 242      61.645  49.080 113.685  1.00  0.00           H  
ATOM    494  HB1 LEU A 242      63.736  48.077 113.563  1.00  0.00           H  
ATOM    495  HB2 LEU A 242      64.464  49.451 114.498  1.00  0.00           H  
ATOM    496  HG  LEU A 242      63.731  51.022 112.610  1.00  0.00           H  
ATOM    497 1HD1 LEU A 242      65.900  48.908 112.181  1.00  0.00           H  
ATOM    498 2HD1 LEU A 242      65.974  50.537 113.065  1.00  0.00           H  
ATOM    499 3HD1 LEU A 242      65.844  50.378 111.270  1.00  0.00           H  
ATOM    500 1HD2 LEU A 242      63.399  50.104 110.295  1.00  0.00           H  
ATOM    501 2HD2 LEU A 242      62.141  49.653 111.618  1.00  0.00           H  
ATOM    502 3HD2 LEU A 242      63.351  48.442 110.930  1.00  0.00           H  
ATOM    503  N   MET A 243      61.517  49.122 116.740  1.00  0.00           N  
ATOM    504  CA  MET A 243      61.260  48.499 118.058  1.00  0.00           C  
ATOM    505  C   MET A 243      60.383  47.302 117.910  1.00  0.00           C  
ATOM    506  O   MET A 243      60.507  46.372 118.725  1.00  0.00           O  
ATOM    507  CB  MET A 243      60.709  49.584 119.022  1.00  0.00           C  
ATOM    508  CG  MET A 243      60.839  49.197 120.503  1.00  0.00           C  
ATOM    509  SD  MET A 243      60.565  50.539 121.697  1.00  0.00           S  
ATOM    510  CE  MET A 243      60.490  49.336 123.073  1.00  0.00           C  
ATOM    511  HN  MET A 243      61.156  50.034 116.564  1.00  0.00           H  
ATOM    512  HA  MET A 243      62.226  48.123 118.364  1.00  0.00           H  
ATOM    513  HB1 MET A 243      59.668  49.804 118.702  1.00  0.00           H  
ATOM    514  HB2 MET A 243      61.295  50.511 118.841  1.00  0.00           H  
ATOM    515  HG1 MET A 243      61.881  48.833 120.630  1.00  0.00           H  
ATOM    516  HG2 MET A 243      60.225  48.310 120.770  1.00  0.00           H  
ATOM    517  HE1 MET A 243      60.970  48.349 122.902  1.00  0.00           H  
ATOM    518  HE2 MET A 243      59.461  48.919 123.108  1.00  0.00           H  
ATOM    519  HE3 MET A 243      60.876  49.721 124.041  1.00  0.00           H  
ATOM    520  N   TYR A 244      59.399  47.350 116.956  1.00  0.00           N  
ATOM    521  CA  TYR A 244      58.270  46.455 116.856  1.00  0.00           C  
ATOM    522  C   TYR A 244      58.197  45.639 115.615  1.00  0.00           C  
ATOM    523  O   TYR A 244      57.162  45.108 115.216  1.00  0.00           O  
ATOM    524  CB  TYR A 244      56.897  47.196 117.097  1.00  0.00           C  
ATOM    525  CG  TYR A 244      56.851  47.878 118.446  1.00  0.00           C  
ATOM    526  CD1 TYR A 244      57.123  49.274 118.653  1.00  0.00           C  
ATOM    527  CD2 TYR A 244      56.494  47.124 119.552  1.00  0.00           C  
ATOM    528  CE1 TYR A 244      56.796  49.847 119.900  1.00  0.00           C  
ATOM    529  CE2 TYR A 244      56.331  47.691 120.764  1.00  0.00           C  
ATOM    530  CZ  TYR A 244      56.368  49.074 120.941  1.00  0.00           C  
ATOM    531  OH  TYR A 244      56.162  49.696 122.104  1.00  0.00           O  
ATOM    532  HN  TYR A 244      59.253  48.188 116.434  1.00  0.00           H  
ATOM    533  HA  TYR A 244      58.359  45.796 117.708  1.00  0.00           H  
ATOM    534  HB1 TYR A 244      56.178  46.367 117.278  1.00  0.00           H  
ATOM    535  HB2 TYR A 244      56.559  47.918 116.323  1.00  0.00           H  
ATOM    536  HD1 TYR A 244      57.379  49.871 117.790  1.00  0.00           H  
ATOM    537  HD2 TYR A 244      56.182  46.099 119.424  1.00  0.00           H  
ATOM    538  HE1 TYR A 244      57.017  50.889 120.083  1.00  0.00           H  
ATOM    539  HE2 TYR A 244      55.997  47.028 121.548  1.00  0.00           H  
ATOM    540  HH  TYR A 244      55.880  49.031 122.736  1.00  0.00           H  
ATOM    541  N   PHE A 245      59.344  45.578 114.906  1.00  0.00           N  
ATOM    542  CA  PHE A 245      59.640  44.832 113.704  1.00  0.00           C  
ATOM    543  C   PHE A 245      60.909  44.030 114.132  1.00  0.00           C  
ATOM    544  O   PHE A 245      61.883  44.622 114.505  1.00  0.00           O  
ATOM    545  CB  PHE A 245      59.940  45.810 112.505  1.00  0.00           C  
ATOM    546  CG  PHE A 245      60.190  45.134 111.204  1.00  0.00           C  
ATOM    547  CD1 PHE A 245      59.721  43.856 110.797  1.00  0.00           C  
ATOM    548  CD2 PHE A 245      60.856  45.897 110.178  1.00  0.00           C  
ATOM    549  CE1 PHE A 245      59.834  43.343 109.510  1.00  0.00           C  
ATOM    550  CE2 PHE A 245      61.153  45.307 108.942  1.00  0.00           C  
ATOM    551  CZ  PHE A 245      60.631  44.065 108.597  1.00  0.00           C  
ATOM    552  HN  PHE A 245      60.170  45.912 115.354  1.00  0.00           H  
ATOM    553  HA  PHE A 245      58.846  44.106 113.597  1.00  0.00           H  
ATOM    554  HB1 PHE A 245      60.812  46.454 112.745  1.00  0.00           H  
ATOM    555  HB2 PHE A 245      58.994  46.358 112.303  1.00  0.00           H  
ATOM    556  HD1 PHE A 245      59.182  43.186 111.449  1.00  0.00           H  
ATOM    557  HD2 PHE A 245      61.327  46.850 110.367  1.00  0.00           H  
ATOM    558  HE1 PHE A 245      59.372  42.410 109.225  1.00  0.00           H  
ATOM    559  HE2 PHE A 245      61.645  45.919 108.201  1.00  0.00           H  
ATOM    560  HZ  PHE A 245      60.797  43.698 107.595  1.00  0.00           H  
ATOM    561  N   LYS A 246      60.828  42.702 114.056  1.00  0.00           N  
ATOM    562  CA  LYS A 246      61.909  41.931 114.562  1.00  0.00           C  
ATOM    563  C   LYS A 246      63.121  41.856 113.645  1.00  0.00           C  
ATOM    564  O   LYS A 246      62.997  41.801 112.415  1.00  0.00           O  
ATOM    565  CB  LYS A 246      61.264  40.540 114.706  1.00  0.00           C  
ATOM    566  CG  LYS A 246      62.161  39.478 115.430  1.00  0.00           C  
ATOM    567  CD  LYS A 246      62.474  39.811 116.852  1.00  0.00           C  
ATOM    568  CE  LYS A 246      63.186  38.759 117.655  1.00  0.00           C  
ATOM    569  NZ  LYS A 246      64.585  38.617 117.106  1.00  0.00           N1+
ATOM    570  HN  LYS A 246      60.061  42.114 113.812  1.00  0.00           H  
ATOM    571  HA  LYS A 246      62.277  42.298 115.510  1.00  0.00           H  
ATOM    572  HB1 LYS A 246      60.963  40.176 113.701  1.00  0.00           H  
ATOM    573  HB2 LYS A 246      60.376  40.639 115.366  1.00  0.00           H  
ATOM    574  HG1 LYS A 246      63.096  39.390 114.836  1.00  0.00           H  
ATOM    575  HG2 LYS A 246      61.638  38.499 115.371  1.00  0.00           H  
ATOM    576  HD1 LYS A 246      61.502  39.992 117.360  1.00  0.00           H  
ATOM    577  HD2 LYS A 246      63.153  40.683 116.961  1.00  0.00           H  
ATOM    578  HE1 LYS A 246      62.641  37.792 117.598  1.00  0.00           H  
ATOM    579  HE2 LYS A 246      63.252  39.035 118.729  1.00  0.00           H  
ATOM    580  HZ1 LYS A 246      65.067  37.841 117.602  1.00  0.00           H  
ATOM    581  HZ2 LYS A 246      65.145  39.486 117.222  1.00  0.00           H  
ATOM    582  HZ3 LYS A 246      64.530  38.392 116.092  1.00  0.00           H  
ATOM    583  N   GLU A 247      64.306  41.758 114.273  1.00  0.00           N  
ATOM    584  CA  GLU A 247      65.638  41.561 113.766  1.00  0.00           C  
ATOM    585  C   GLU A 247      65.826  40.697 112.480  1.00  0.00           C  
ATOM    586  O   GLU A 247      66.347  41.181 111.478  1.00  0.00           O  
ATOM    587  CB  GLU A 247      66.495  40.908 114.857  1.00  0.00           C  
ATOM    588  CG  GLU A 247      66.860  41.912 116.020  1.00  0.00           C  
ATOM    589  CD  GLU A 247      65.855  41.920 117.120  1.00  0.00           C  
ATOM    590  OE1 GLU A 247      65.120  42.931 117.337  1.00  0.00           O  
ATOM    591  OE2 GLU A 247      65.828  40.872 117.810  1.00  0.00           O1-
ATOM    592  HN  GLU A 247      64.126  41.913 115.241  1.00  0.00           H  
ATOM    593  HA  GLU A 247      66.032  42.543 113.545  1.00  0.00           H  
ATOM    594  HB1 GLU A 247      67.486  40.665 114.418  1.00  0.00           H  
ATOM    595  HB2 GLU A 247      66.043  39.966 115.233  1.00  0.00           H  
ATOM    596  HG1 GLU A 247      67.046  42.914 115.577  1.00  0.00           H  
ATOM    597  HG2 GLU A 247      67.850  41.532 116.348  1.00  0.00           H  
ATOM    598  N   GLU A 248      65.382  39.413 112.492  1.00  0.00           N  
ATOM    599  CA  GLU A 248      65.490  38.456 111.381  1.00  0.00           C  
ATOM    600  C   GLU A 248      64.598  38.742 110.212  1.00  0.00           C  
ATOM    601  O   GLU A 248      64.864  38.429 109.039  1.00  0.00           O  
ATOM    602  CB  GLU A 248      65.113  37.021 111.854  1.00  0.00           C  
ATOM    603  CG  GLU A 248      66.116  36.497 112.996  1.00  0.00           C  
ATOM    604  CD  GLU A 248      65.854  36.946 114.411  1.00  0.00           C  
ATOM    605  OE1 GLU A 248      64.840  37.682 114.656  1.00  0.00           O  
ATOM    606  OE2 GLU A 248      66.657  36.591 115.309  1.00  0.00           O1-
ATOM    607  HN  GLU A 248      65.076  38.934 113.311  1.00  0.00           H  
ATOM    608  HA  GLU A 248      66.495  38.343 110.999  1.00  0.00           H  
ATOM    609  HB1 GLU A 248      65.276  36.310 111.015  1.00  0.00           H  
ATOM    610  HB2 GLU A 248      64.047  36.943 112.156  1.00  0.00           H  
ATOM    611  HG1 GLU A 248      67.145  36.811 112.720  1.00  0.00           H  
ATOM    612  HG2 GLU A 248      66.118  35.387 113.039  1.00  0.00           H  
ATOM    613  N   GLU A 249      63.411  39.377 110.544  1.00  0.00           N  
ATOM    614  CA  GLU A 249      62.398  39.861 109.607  1.00  0.00           C  
ATOM    615  C   GLU A 249      62.921  41.051 108.780  1.00  0.00           C  
ATOM    616  O   GLU A 249      62.740  41.182 107.552  1.00  0.00           O  
ATOM    617  CB  GLU A 249      61.033  40.112 110.283  1.00  0.00           C  
ATOM    618  CG  GLU A 249      60.393  38.907 110.984  1.00  0.00           C  
ATOM    619  CD  GLU A 249      58.899  39.041 111.096  1.00  0.00           C  
ATOM    620  OE1 GLU A 249      58.150  38.969 110.107  1.00  0.00           O  
ATOM    621  OE2 GLU A 249      58.505  39.320 112.247  1.00  0.00           O1-
ATOM    622  HN  GLU A 249      63.273  39.624 111.500  1.00  0.00           H  
ATOM    623  HA  GLU A 249      62.233  39.109 108.850  1.00  0.00           H  
ATOM    624  HB1 GLU A 249      60.421  40.423 109.409  1.00  0.00           H  
ATOM    625  HB2 GLU A 249      61.164  41.029 110.895  1.00  0.00           H  
ATOM    626  HG1 GLU A 249      60.860  38.741 111.978  1.00  0.00           H  
ATOM    627  HG2 GLU A 249      60.628  37.985 110.411  1.00  0.00           H  
ATOM    628  N   ARG A 250      63.585  41.986 109.499  1.00  0.00           N  
ATOM    629  CA  ARG A 250      64.451  43.077 108.903  1.00  0.00           C  
ATOM    630  C   ARG A 250      65.491  42.539 107.979  1.00  0.00           C  
ATOM    631  O   ARG A 250      65.669  43.086 106.904  1.00  0.00           O  
ATOM    632  CB  ARG A 250      64.980  43.918 110.087  1.00  0.00           C  
ATOM    633  CG  ARG A 250      64.014  44.841 110.843  1.00  0.00           C  
ATOM    634  CD  ARG A 250      64.368  45.214 112.217  1.00  0.00           C  
ATOM    635  NE  ARG A 250      65.545  46.068 112.054  1.00  0.00           N  
ATOM    636  CZ  ARG A 250      66.521  46.198 112.953  1.00  0.00           C  
ATOM    637  NH1 ARG A 250      66.310  45.861 114.221  1.00  0.00           N1+
ATOM    638  NH2 ARG A 250      67.653  46.804 112.699  1.00  0.00           N  
ATOM    639  HN  ARG A 250      63.621  41.877 110.490  1.00  0.00           H  
ATOM    640  HA  ARG A 250      63.780  43.701 108.333  1.00  0.00           H  
ATOM    641  HB1 ARG A 250      65.891  44.404 109.679  1.00  0.00           H  
ATOM    642  HB2 ARG A 250      65.361  43.207 110.850  1.00  0.00           H  
ATOM    643  HG1 ARG A 250      63.027  44.363 111.017  1.00  0.00           H  
ATOM    644  HG2 ARG A 250      63.933  45.733 110.185  1.00  0.00           H  
ATOM    645  HD1 ARG A 250      64.674  44.336 112.824  1.00  0.00           H  
ATOM    646  HD2 ARG A 250      63.673  45.891 112.758  1.00  0.00           H  
ATOM    647  HE  ARG A 250      65.727  46.558 111.201  1.00  0.00           H  
ATOM    648 1HH1 ARG A 250      65.464  45.380 114.453  1.00  0.00           H  
ATOM    649 2HH1 ARG A 250      66.980  45.902 114.962  1.00  0.00           H  
ATOM    650 1HH2 ARG A 250      68.304  46.981 113.437  1.00  0.00           H  
ATOM    651 2HH2 ARG A 250      67.712  47.426 111.918  1.00  0.00           H  
ATOM    652  N   ARG A 251      66.155  41.412 108.257  1.00  0.00           N  
ATOM    653  CA  ARG A 251      67.142  40.844 107.306  1.00  0.00           C  
ATOM    654  C   ARG A 251      66.625  40.501 105.960  1.00  0.00           C  
ATOM    655  O   ARG A 251      67.143  40.976 104.933  1.00  0.00           O  
ATOM    656  CB  ARG A 251      67.898  39.617 107.893  1.00  0.00           C  
ATOM    657  CG  ARG A 251      68.606  39.851 109.315  1.00  0.00           C  
ATOM    658  CD  ARG A 251      69.554  41.061 109.248  1.00  0.00           C  
ATOM    659  NE  ARG A 251      70.151  41.172 110.603  1.00  0.00           N  
ATOM    660  CZ  ARG A 251      70.405  42.291 111.221  1.00  0.00           C  
ATOM    661  NH1 ARG A 251      70.483  43.502 110.725  1.00  0.00           N1+
ATOM    662  NH2 ARG A 251      70.520  42.284 112.530  1.00  0.00           N  
ATOM    663  HN  ARG A 251      66.062  41.136 109.210  1.00  0.00           H  
ATOM    664  HA  ARG A 251      67.843  41.633 107.074  1.00  0.00           H  
ATOM    665  HB1 ARG A 251      68.598  39.239 107.118  1.00  0.00           H  
ATOM    666  HB2 ARG A 251      67.109  38.838 107.967  1.00  0.00           H  
ATOM    667  HG1 ARG A 251      69.101  38.877 109.512  1.00  0.00           H  
ATOM    668  HG2 ARG A 251      67.816  40.079 110.063  1.00  0.00           H  
ATOM    669  HD1 ARG A 251      69.019  42.013 109.043  1.00  0.00           H  
ATOM    670  HD2 ARG A 251      70.338  40.857 108.487  1.00  0.00           H  
ATOM    671  HE  ARG A 251      70.267  40.322 111.116  1.00  0.00           H  
ATOM    672 1HH1 ARG A 251      70.688  43.527 109.746  1.00  0.00           H  
ATOM    673 2HH1 ARG A 251      71.025  44.131 111.281  1.00  0.00           H  
ATOM    674 1HH2 ARG A 251      70.303  41.475 113.075  1.00  0.00           H  
ATOM    675 2HH2 ARG A 251      70.439  43.170 112.986  1.00  0.00           H  
ATOM    676  N   PHE A 252      65.468  39.788 105.953  1.00  0.00           N  
ATOM    677  CA  PHE A 252      64.661  39.473 104.775  1.00  0.00           C  
ATOM    678  C   PHE A 252      64.134  40.674 104.084  1.00  0.00           C  
ATOM    679  O   PHE A 252      64.057  40.660 102.870  1.00  0.00           O  
ATOM    680  CB  PHE A 252      63.530  38.418 105.066  1.00  0.00           C  
ATOM    681  CG  PHE A 252      62.591  38.081 103.898  1.00  0.00           C  
ATOM    682  CD1 PHE A 252      61.478  38.854 103.705  1.00  0.00           C  
ATOM    683  CD2 PHE A 252      62.766  36.855 103.120  1.00  0.00           C  
ATOM    684  CE1 PHE A 252      60.554  38.545 102.712  1.00  0.00           C  
ATOM    685  CE2 PHE A 252      61.758  36.522 102.125  1.00  0.00           C  
ATOM    686  CZ  PHE A 252      60.623  37.392 101.925  1.00  0.00           C  
ATOM    687  HN  PHE A 252      64.978  39.689 106.815  1.00  0.00           H  
ATOM    688  HA  PHE A 252      65.320  38.955 104.094  1.00  0.00           H  
ATOM    689  HB1 PHE A 252      62.866  38.838 105.852  1.00  0.00           H  
ATOM    690  HB2 PHE A 252      63.962  37.418 105.279  1.00  0.00           H  
ATOM    691  HD1 PHE A 252      61.213  39.675 104.353  1.00  0.00           H  
ATOM    692  HD2 PHE A 252      63.625  36.229 103.317  1.00  0.00           H  
ATOM    693  HE1 PHE A 252      59.867  39.325 102.416  1.00  0.00           H  
ATOM    694  HE2 PHE A 252      61.797  35.600 101.563  1.00  0.00           H  
ATOM    695  HZ  PHE A 252      59.873  37.174 101.178  1.00  0.00           H  
ATOM    696  N   ALA A 253      63.742  41.730 104.839  1.00  0.00           N  
ATOM    697  CA  ALA A 253      63.214  43.028 104.432  1.00  0.00           C  
ATOM    698  C   ALA A 253      64.281  43.903 103.657  1.00  0.00           C  
ATOM    699  O   ALA A 253      64.082  44.482 102.576  1.00  0.00           O  
ATOM    700  CB  ALA A 253      62.726  43.749 105.643  1.00  0.00           C  
ATOM    701  HN  ALA A 253      63.823  41.576 105.821  1.00  0.00           H  
ATOM    702  HA  ALA A 253      62.454  42.820 103.693  1.00  0.00           H  
ATOM    703  HB1 ALA A 253      63.509  44.025 106.381  1.00  0.00           H  
ATOM    704  HB2 ALA A 253      62.113  42.960 106.129  1.00  0.00           H  
ATOM    705  HB3 ALA A 253      62.099  44.661 105.548  1.00  0.00           H  
ATOM    706  N   ARG A 254      65.491  44.029 104.228  1.00  0.00           N  
ATOM    707  CA  ARG A 254      66.719  44.484 103.530  1.00  0.00           C  
ATOM    708  C   ARG A 254      67.113  43.579 102.298  1.00  0.00           C  
ATOM    709  O   ARG A 254      67.542  44.114 101.261  1.00  0.00           O  
ATOM    710  CB  ARG A 254      67.889  44.590 104.543  1.00  0.00           C  
ATOM    711  CG  ARG A 254      67.597  45.467 105.766  1.00  0.00           C  
ATOM    712  CD  ARG A 254      67.366  47.010 105.578  1.00  0.00           C  
ATOM    713  NE  ARG A 254      68.472  47.479 104.687  1.00  0.00           N  
ATOM    714  CZ  ARG A 254      68.677  48.668 104.266  1.00  0.00           C  
ATOM    715  NH1 ARG A 254      67.916  49.745 104.517  1.00  0.00           N1+
ATOM    716  NH2 ARG A 254      69.695  49.015 103.557  1.00  0.00           N  
ATOM    717  HN  ARG A 254      65.595  43.727 105.173  1.00  0.00           H  
ATOM    718  HA  ARG A 254      66.700  45.508 103.190  1.00  0.00           H  
ATOM    719  HB1 ARG A 254      68.732  45.013 103.956  1.00  0.00           H  
ATOM    720  HB2 ARG A 254      68.045  43.540 104.871  1.00  0.00           H  
ATOM    721  HG1 ARG A 254      68.460  45.279 106.440  1.00  0.00           H  
ATOM    722  HG2 ARG A 254      66.730  45.025 106.302  1.00  0.00           H  
ATOM    723  HD1 ARG A 254      67.377  47.411 106.614  1.00  0.00           H  
ATOM    724  HD2 ARG A 254      66.367  47.107 105.101  1.00  0.00           H  
ATOM    725  HE  ARG A 254      69.110  46.830 104.274  1.00  0.00           H  
ATOM    726 1HH1 ARG A 254      66.992  49.670 104.893  1.00  0.00           H  
ATOM    727 2HH1 ARG A 254      68.279  50.510 103.986  1.00  0.00           H  
ATOM    728 1HH2 ARG A 254      70.391  48.296 103.575  1.00  0.00           H  
ATOM    729 2HH2 ARG A 254      69.811  49.947 103.216  1.00  0.00           H  
ATOM    730  N   LEU A 255      67.066  42.235 102.372  1.00  0.00           N  
ATOM    731  CA  LEU A 255      67.460  41.232 101.329  1.00  0.00           C  
ATOM    732  C   LEU A 255      66.558  41.456 100.123  1.00  0.00           C  
ATOM    733  O   LEU A 255      66.966  41.563  98.965  1.00  0.00           O  
ATOM    734  CB  LEU A 255      67.329  39.777 101.925  1.00  0.00           C  
ATOM    735  CG  LEU A 255      67.437  38.644 100.892  1.00  0.00           C  
ATOM    736  CD1 LEU A 255      68.693  38.659 100.041  1.00  0.00           C  
ATOM    737  CD2 LEU A 255      67.344  37.285 101.702  1.00  0.00           C  
ATOM    738  HN  LEU A 255      66.774  41.886 103.259  1.00  0.00           H  
ATOM    739  HA  LEU A 255      68.465  41.461 101.006  1.00  0.00           H  
ATOM    740  HB1 LEU A 255      66.318  39.723 102.381  1.00  0.00           H  
ATOM    741  HB2 LEU A 255      68.155  39.662 102.659  1.00  0.00           H  
ATOM    742  HG  LEU A 255      66.546  38.598 100.230  1.00  0.00           H  
ATOM    743 1HD1 LEU A 255      68.673  39.617  99.481  1.00  0.00           H  
ATOM    744 2HD1 LEU A 255      68.681  37.722  99.444  1.00  0.00           H  
ATOM    745 3HD1 LEU A 255      69.606  38.752 100.668  1.00  0.00           H  
ATOM    746 1HD2 LEU A 255      67.614  36.430 101.046  1.00  0.00           H  
ATOM    747 2HD2 LEU A 255      66.323  37.074 102.088  1.00  0.00           H  
ATOM    748 3HD2 LEU A 255      68.040  37.279 102.569  1.00  0.00           H  
ATOM    749  N   TRP A 256      65.257  41.645 100.346  1.00  0.00           N  
ATOM    750  CA  TRP A 256      64.303  41.714  99.251  1.00  0.00           C  
ATOM    751  C   TRP A 256      64.356  43.095  98.496  1.00  0.00           C  
ATOM    752  O   TRP A 256      64.174  43.069  97.281  1.00  0.00           O  
ATOM    753  CB  TRP A 256      62.876  41.379  99.710  1.00  0.00           C  
ATOM    754  CG  TRP A 256      61.785  42.394 100.113  1.00  0.00           C  
ATOM    755  CD1 TRP A 256      61.217  42.349 101.367  1.00  0.00           C  
ATOM    756  CD2 TRP A 256      61.182  43.521  99.435  1.00  0.00           C  
ATOM    757  CE2 TRP A 256      60.270  44.146 100.400  1.00  0.00           C  
ATOM    758  CE3 TRP A 256      61.203  43.961  98.147  1.00  0.00           C  
ATOM    759  NE1 TRP A 256      60.345  43.416 101.544  1.00  0.00           N  
ATOM    760  CZ2 TRP A 256      59.673  45.343 100.120  1.00  0.00           C  
ATOM    761  CZ3 TRP A 256      60.530  45.215  97.889  1.00  0.00           C  
ATOM    762  CH2 TRP A 256      59.876  45.898  98.834  1.00  0.00           C  
ATOM    763  HN  TRP A 256      64.923  41.587 101.283  1.00  0.00           H  
ATOM    764  HA  TRP A 256      64.672  41.027  98.504  1.00  0.00           H  
ATOM    765  HB1 TRP A 256      62.859  40.491 100.379  1.00  0.00           H  
ATOM    766  HB2 TRP A 256      62.431  41.058  98.744  1.00  0.00           H  
ATOM    767  HD1 TRP A 256      61.514  41.703 102.180  1.00  0.00           H  
ATOM    768  HE1 TRP A 256      59.769  43.596 102.312  1.00  0.00           H  
ATOM    769  HE3 TRP A 256      61.729  43.599  97.276  1.00  0.00           H  
ATOM    770  HZ2 TRP A 256      59.274  45.870 100.973  1.00  0.00           H  
ATOM    771  HZ3 TRP A 256      60.552  45.608  96.883  1.00  0.00           H  
ATOM    772  HH2 TRP A 256      59.497  46.887  98.622  1.00  0.00           H  
ATOM    773  N   VAL A 257      64.529  44.252  99.189  1.00  0.00           N  
ATOM    774  CA  VAL A 257      64.710  45.516  98.568  1.00  0.00           C  
ATOM    775  C   VAL A 257      66.113  45.690  97.993  1.00  0.00           C  
ATOM    776  O   VAL A 257      66.364  46.479  97.051  1.00  0.00           O  
ATOM    777  CB  VAL A 257      64.509  46.555  99.647  1.00  0.00           C  
ATOM    778  CG1 VAL A 257      64.747  47.969  99.050  1.00  0.00           C  
ATOM    779  CG2 VAL A 257      63.063  46.457  99.994  1.00  0.00           C  
ATOM    780  HN  VAL A 257      64.590  44.269 100.184  1.00  0.00           H  
ATOM    781  HA  VAL A 257      63.992  45.521  97.761  1.00  0.00           H  
ATOM    782  HB  VAL A 257      65.142  46.424 100.551  1.00  0.00           H  
ATOM    783 1HG1 VAL A 257      64.783  48.748  99.840  1.00  0.00           H  
ATOM    784 2HG1 VAL A 257      63.879  48.158  98.382  1.00  0.00           H  
ATOM    785 3HG1 VAL A 257      65.655  48.124  98.428  1.00  0.00           H  
ATOM    786 1HG2 VAL A 257      62.448  46.954  99.214  1.00  0.00           H  
ATOM    787 2HG2 VAL A 257      62.903  47.058 100.914  1.00  0.00           H  
ATOM    788 3HG2 VAL A 257      62.660  45.467 100.296  1.00  0.00           H  
ATOM    789  N   GLY A 258      67.054  44.874  98.551  1.00  0.00           N  
ATOM    790  CA  GLY A 258      68.416  44.629  98.064  1.00  0.00           C  
ATOM    791  C   GLY A 258      68.549  43.834  96.778  1.00  0.00           C  
ATOM    792  O   GLY A 258      69.243  44.198  95.843  1.00  0.00           O  
ATOM    793  HN  GLY A 258      66.797  44.555  99.460  1.00  0.00           H  
ATOM    794  HA1 GLY A 258      68.852  44.079  98.886  1.00  0.00           H  
ATOM    795  HA2 GLY A 258      68.856  45.604  97.909  1.00  0.00           H  
ATOM    796  N   VAL A 259      67.734  42.786  96.575  1.00  0.00           N  
ATOM    797  CA  VAL A 259      67.592  42.130  95.276  1.00  0.00           C  
ATOM    798  C   VAL A 259      66.840  43.071  94.317  1.00  0.00           C  
ATOM    799  O   VAL A 259      67.359  43.381  93.253  1.00  0.00           O  
ATOM    800  CB  VAL A 259      67.047  40.657  95.395  1.00  0.00           C  
ATOM    801  CG1 VAL A 259      66.765  40.027  94.010  1.00  0.00           C  
ATOM    802  CG2 VAL A 259      68.092  39.854  96.272  1.00  0.00           C  
ATOM    803  HN  VAL A 259      67.169  42.448  97.324  1.00  0.00           H  
ATOM    804  HA  VAL A 259      68.601  42.022  94.905  1.00  0.00           H  
ATOM    805  HB  VAL A 259      66.085  40.618  95.949  1.00  0.00           H  
ATOM    806 1HG1 VAL A 259      67.651  40.098  93.342  1.00  0.00           H  
ATOM    807 2HG1 VAL A 259      65.802  40.356  93.566  1.00  0.00           H  
ATOM    808 3HG1 VAL A 259      66.633  38.925  94.066  1.00  0.00           H  
ATOM    809 1HG2 VAL A 259      69.090  39.946  95.792  1.00  0.00           H  
ATOM    810 2HG2 VAL A 259      67.873  38.772  96.398  1.00  0.00           H  
ATOM    811 3HG2 VAL A 259      68.249  40.331  97.263  1.00  0.00           H  
ATOM    812  N   TRP A 260      65.727  43.708  94.746  1.00  0.00           N  
ATOM    813  CA  TRP A 260      65.023  44.744  93.917  1.00  0.00           C  
ATOM    814  C   TRP A 260      65.979  45.908  93.467  1.00  0.00           C  
ATOM    815  O   TRP A 260      65.971  46.287  92.328  1.00  0.00           O  
ATOM    816  CB  TRP A 260      63.851  45.165  94.840  1.00  0.00           C  
ATOM    817  CG  TRP A 260      63.084  46.333  94.524  1.00  0.00           C  
ATOM    818  CD1 TRP A 260      63.227  47.459  95.259  1.00  0.00           C  
ATOM    819  CD2 TRP A 260      62.031  46.571  93.548  1.00  0.00           C  
ATOM    820  CE2 TRP A 260      61.554  47.852  93.789  1.00  0.00           C  
ATOM    821  CE3 TRP A 260      61.522  45.802  92.534  1.00  0.00           C  
ATOM    822  NE1 TRP A 260      62.320  48.413  94.822  1.00  0.00           N  
ATOM    823  CZ2 TRP A 260      60.399  48.320  93.164  1.00  0.00           C  
ATOM    824  CZ3 TRP A 260      60.409  46.267  91.862  1.00  0.00           C  
ATOM    825  CH2 TRP A 260      59.861  47.486  92.155  1.00  0.00           C  
ATOM    826  HN  TRP A 260      65.453  43.625  95.702  1.00  0.00           H  
ATOM    827  HA  TRP A 260      64.655  44.243  93.034  1.00  0.00           H  
ATOM    828  HB1 TRP A 260      64.343  45.196  95.835  1.00  0.00           H  
ATOM    829  HB2 TRP A 260      63.229  44.251  94.740  1.00  0.00           H  
ATOM    830  HD1 TRP A 260      64.038  47.668  95.940  1.00  0.00           H  
ATOM    831  HE1 TRP A 260      61.990  49.193  95.307  1.00  0.00           H  
ATOM    832  HE3 TRP A 260      61.965  44.832  92.358  1.00  0.00           H  
ATOM    833  HZ2 TRP A 260      60.004  49.319  93.273  1.00  0.00           H  
ATOM    834  HZ3 TRP A 260      60.071  45.615  91.071  1.00  0.00           H  
ATOM    835  HH2 TRP A 260      58.927  47.617  91.626  1.00  0.00           H  
ATOM    836  N   SER A 261      66.861  46.390  94.395  1.00  0.00           N  
ATOM    837  CA  SER A 261      67.829  47.402  94.051  1.00  0.00           C  
ATOM    838  C   SER A 261      68.776  47.068  92.876  1.00  0.00           C  
ATOM    839  O   SER A 261      69.009  47.873  91.976  1.00  0.00           O  
ATOM    840  CB  SER A 261      68.586  47.902  95.322  1.00  0.00           C  
ATOM    841  OG  SER A 261      67.781  48.581  96.294  1.00  0.00           O  
ATOM    842  HN  SER A 261      66.782  46.149  95.360  1.00  0.00           H  
ATOM    843  HA  SER A 261      67.173  48.192  93.714  1.00  0.00           H  
ATOM    844  HB1 SER A 261      69.340  48.628  94.950  1.00  0.00           H  
ATOM    845  HB2 SER A 261      69.041  46.960  95.694  1.00  0.00           H  
ATOM    846  HG1 SER A 261      67.347  47.890  96.799  1.00  0.00           H  
ATOM    847  N   VAL A 262      69.297  45.809  92.896  1.00  0.00           N  
ATOM    848  CA  VAL A 262      70.012  45.246  91.768  1.00  0.00           C  
ATOM    849  C   VAL A 262      69.155  45.227  90.522  1.00  0.00           C  
ATOM    850  O   VAL A 262      69.569  45.851  89.548  1.00  0.00           O  
ATOM    851  CB  VAL A 262      70.484  43.808  92.077  1.00  0.00           C  
ATOM    852  CG1 VAL A 262      71.255  43.307  90.856  1.00  0.00           C  
ATOM    853  CG2 VAL A 262      71.431  43.820  93.282  1.00  0.00           C  
ATOM    854  HN  VAL A 262      69.129  45.105  93.582  1.00  0.00           H  
ATOM    855  HA  VAL A 262      70.888  45.789  91.446  1.00  0.00           H  
ATOM    856  HB  VAL A 262      69.737  43.020  92.313  1.00  0.00           H  
ATOM    857 1HG1 VAL A 262      70.660  43.131  89.933  1.00  0.00           H  
ATOM    858 2HG1 VAL A 262      71.767  42.338  91.048  1.00  0.00           H  
ATOM    859 3HG1 VAL A 262      72.105  43.985  90.628  1.00  0.00           H  
ATOM    860 1HG2 VAL A 262      70.945  43.979  94.267  1.00  0.00           H  
ATOM    861 2HG2 VAL A 262      72.165  44.653  93.326  1.00  0.00           H  
ATOM    862 3HG2 VAL A 262      71.975  42.850  93.299  1.00  0.00           H  
ATOM    863  N   LEU A 263      67.983  44.540  90.512  1.00  0.00           N  
ATOM    864  CA  LEU A 263      67.216  44.487  89.293  1.00  0.00           C  
ATOM    865  C   LEU A 263      66.750  45.802  88.635  1.00  0.00           C  
ATOM    866  O   LEU A 263      66.665  45.875  87.414  1.00  0.00           O  
ATOM    867  CB  LEU A 263      65.926  43.704  89.691  1.00  0.00           C  
ATOM    868  CG  LEU A 263      66.073  42.221  90.158  1.00  0.00           C  
ATOM    869  CD1 LEU A 263      64.864  41.908  90.937  1.00  0.00           C  
ATOM    870  CD2 LEU A 263      66.067  41.359  88.917  1.00  0.00           C  
ATOM    871  HN  LEU A 263      67.615  43.992  91.260  1.00  0.00           H  
ATOM    872  HA  LEU A 263      67.727  43.995  88.478  1.00  0.00           H  
ATOM    873  HB1 LEU A 263      65.247  43.756  88.814  1.00  0.00           H  
ATOM    874  HB2 LEU A 263      65.464  44.279  90.522  1.00  0.00           H  
ATOM    875  HG  LEU A 263      66.970  42.115  90.807  1.00  0.00           H  
ATOM    876 1HD1 LEU A 263      64.888  40.808  91.090  1.00  0.00           H  
ATOM    877 2HD1 LEU A 263      63.911  42.053  90.386  1.00  0.00           H  
ATOM    878 3HD1 LEU A 263      64.819  42.435  91.915  1.00  0.00           H  
ATOM    879 1HD2 LEU A 263      65.220  41.395  88.200  1.00  0.00           H  
ATOM    880 2HD2 LEU A 263      66.278  40.308  89.207  1.00  0.00           H  
ATOM    881 3HD2 LEU A 263      66.960  41.575  88.293  1.00  0.00           H  
ATOM    882  N   CYS A 264      66.356  46.832  89.403  1.00  0.00           N  
ATOM    883  CA  CYS A 264      65.997  48.155  88.967  1.00  0.00           C  
ATOM    884  C   CYS A 264      67.068  48.906  88.288  1.00  0.00           C  
ATOM    885  O   CYS A 264      66.918  49.519  87.274  1.00  0.00           O  
ATOM    886  CB  CYS A 264      65.534  48.949  90.251  1.00  0.00           C  
ATOM    887  SG  CYS A 264      63.909  48.436  90.919  1.00  0.00           S  
ATOM    888  HN  CYS A 264      66.227  46.649  90.375  1.00  0.00           H  
ATOM    889  HA  CYS A 264      65.143  48.026  88.319  1.00  0.00           H  
ATOM    890  HB1 CYS A 264      65.473  50.021  89.964  1.00  0.00           H  
ATOM    891  HB2 CYS A 264      66.351  48.855  90.999  1.00  0.00           H  
ATOM    892  HG1 CYS A 264      64.167  47.389  91.688  1.00  0.00           H  
ATOM    893  N   CYS A 265      68.286  48.884  88.830  1.00  0.00           N  
ATOM    894  CA  CYS A 265      69.489  49.421  88.195  1.00  0.00           C  
ATOM    895  C   CYS A 265      69.829  48.701  86.953  1.00  0.00           C  
ATOM    896  O   CYS A 265      69.963  49.263  85.873  1.00  0.00           O  
ATOM    897  CB  CYS A 265      70.773  49.552  89.120  1.00  0.00           C  
ATOM    898  SG  CYS A 265      72.474  49.716  88.416  1.00  0.00           S  
ATOM    899  HN  CYS A 265      68.363  48.371  89.681  1.00  0.00           H  
ATOM    900  HA  CYS A 265      69.351  50.465  87.962  1.00  0.00           H  
ATOM    901  HB1 CYS A 265      70.833  48.704  89.837  1.00  0.00           H  
ATOM    902  HB2 CYS A 265      70.496  50.403  89.779  1.00  0.00           H  
ATOM    903  HG1 CYS A 265      72.903  50.286  89.532  1.00  0.00           H  
ATOM    904  N   ALA A 266      69.891  47.334  87.066  1.00  0.00           N  
ATOM    905  CA  ALA A 266      70.096  46.494  85.901  1.00  0.00           C  
ATOM    906  C   ALA A 266      69.117  46.764  84.709  1.00  0.00           C  
ATOM    907  O   ALA A 266      69.518  46.933  83.548  1.00  0.00           O  
ATOM    908  CB  ALA A 266      70.140  45.011  86.240  1.00  0.00           C  
ATOM    909  HN  ALA A 266      69.665  46.838  87.901  1.00  0.00           H  
ATOM    910  HA  ALA A 266      71.112  46.661  85.574  1.00  0.00           H  
ATOM    911  HB1 ALA A 266      70.759  45.054  87.162  1.00  0.00           H  
ATOM    912  HB2 ALA A 266      70.649  44.387  85.474  1.00  0.00           H  
ATOM    913  HB3 ALA A 266      69.177  44.567  86.570  1.00  0.00           H  
ATOM    914  N   SER A 267      67.799  46.828  85.038  1.00  0.00           N  
ATOM    915  CA  SER A 267      66.790  47.160  84.055  1.00  0.00           C  
ATOM    916  C   SER A 267      66.875  48.534  83.459  1.00  0.00           C  
ATOM    917  O   SER A 267      66.730  48.681  82.241  1.00  0.00           O  
ATOM    918  CB  SER A 267      65.366  47.007  84.585  1.00  0.00           C  
ATOM    919  OG  SER A 267      64.997  45.679  84.800  1.00  0.00           O  
ATOM    920  HN  SER A 267      67.484  46.570  85.948  1.00  0.00           H  
ATOM    921  HA  SER A 267      66.916  46.496  83.212  1.00  0.00           H  
ATOM    922  HB1 SER A 267      64.655  47.394  83.824  1.00  0.00           H  
ATOM    923  HB2 SER A 267      65.191  47.551  85.537  1.00  0.00           H  
ATOM    924  HG1 SER A 267      65.311  45.440  85.675  1.00  0.00           H  
ATOM    925  N   THR A 268      67.071  49.574  84.342  1.00  0.00           N  
ATOM    926  CA  THR A 268      67.325  50.966  83.881  1.00  0.00           C  
ATOM    927  C   THR A 268      68.570  51.192  83.004  1.00  0.00           C  
ATOM    928  O   THR A 268      68.512  51.859  81.960  1.00  0.00           O  
ATOM    929  CB  THR A 268      67.359  52.071  84.901  1.00  0.00           C  
ATOM    930  CG2 THR A 268      65.904  52.265  85.352  1.00  0.00           C  
ATOM    931  OG1 THR A 268      68.097  51.796  86.153  1.00  0.00           O  
ATOM    932  HN  THR A 268      66.948  49.328  85.301  1.00  0.00           H  
ATOM    933  HA  THR A 268      66.484  51.132  83.225  1.00  0.00           H  
ATOM    934  HB  THR A 268      67.799  53.020  84.524  1.00  0.00           H  
ATOM    935  HG1 THR A 268      67.828  50.968  86.560  1.00  0.00           H  
ATOM    936 1HG2 THR A 268      65.263  52.396  84.454  1.00  0.00           H  
ATOM    937 2HG2 THR A 268      65.641  53.103  86.033  1.00  0.00           H  
ATOM    938 3HG2 THR A 268      65.632  51.361  85.937  1.00  0.00           H  
ATOM    939  N   LEU A 269      69.756  50.568  83.366  1.00  0.00           N  
ATOM    940  CA  LEU A 269      71.038  50.581  82.572  1.00  0.00           C  
ATOM    941  C   LEU A 269      70.850  49.738  81.262  1.00  0.00           C  
ATOM    942  O   LEU A 269      71.352  50.126  80.252  1.00  0.00           O  
ATOM    943  CB  LEU A 269      72.245  50.013  83.398  1.00  0.00           C  
ATOM    944  CG  LEU A 269      73.694  49.949  82.671  1.00  0.00           C  
ATOM    945  CD1 LEU A 269      73.973  51.429  82.284  1.00  0.00           C  
ATOM    946  CD2 LEU A 269      74.745  49.428  83.683  1.00  0.00           C  
ATOM    947  HN  LEU A 269      69.873  50.016  84.187  1.00  0.00           H  
ATOM    948  HA  LEU A 269      71.229  51.598  82.261  1.00  0.00           H  
ATOM    949  HB1 LEU A 269      72.010  48.961  83.665  1.00  0.00           H  
ATOM    950  HB2 LEU A 269      72.302  50.604  84.338  1.00  0.00           H  
ATOM    951  HG  LEU A 269      73.710  49.253  81.805  1.00  0.00           H  
ATOM    952 1HD1 LEU A 269      74.989  51.451  81.836  1.00  0.00           H  
ATOM    953 2HD1 LEU A 269      74.032  52.045  83.207  1.00  0.00           H  
ATOM    954 3HD1 LEU A 269      73.314  51.946  81.554  1.00  0.00           H  
ATOM    955 1HD2 LEU A 269      74.747  50.100  84.567  1.00  0.00           H  
ATOM    956 2HD2 LEU A 269      75.763  49.370  83.242  1.00  0.00           H  
ATOM    957 3HD2 LEU A 269      74.520  48.394  84.023  1.00  0.00           H  
ATOM    958  N   PHE A 270      70.080  48.640  81.357  1.00  0.00           N  
ATOM    959  CA  PHE A 270      69.775  47.717  80.255  1.00  0.00           C  
ATOM    960  C   PHE A 270      68.999  48.433  79.074  1.00  0.00           C  
ATOM    961  O   PHE A 270      69.325  48.466  77.923  1.00  0.00           O  
ATOM    962  CB  PHE A 270      69.065  46.406  80.664  1.00  0.00           C  
ATOM    963  CG  PHE A 270      68.783  45.442  79.584  1.00  0.00           C  
ATOM    964  CD1 PHE A 270      67.571  45.289  78.990  1.00  0.00           C  
ATOM    965  CD2 PHE A 270      69.814  44.487  79.233  1.00  0.00           C  
ATOM    966  CE1 PHE A 270      67.289  44.137  78.175  1.00  0.00           C  
ATOM    967  CE2 PHE A 270      69.447  43.437  78.354  1.00  0.00           C  
ATOM    968  CZ  PHE A 270      68.239  43.315  77.741  1.00  0.00           C  
ATOM    969  HN  PHE A 270      69.707  48.381  82.244  1.00  0.00           H  
ATOM    970  HA  PHE A 270      70.743  47.393  79.901  1.00  0.00           H  
ATOM    971  HB1 PHE A 270      68.072  46.601  81.124  1.00  0.00           H  
ATOM    972  HB2 PHE A 270      69.796  45.969  81.377  1.00  0.00           H  
ATOM    973  HD1 PHE A 270      66.727  45.926  79.208  1.00  0.00           H  
ATOM    974  HD2 PHE A 270      70.792  44.599  79.676  1.00  0.00           H  
ATOM    975  HE1 PHE A 270      66.232  44.066  77.966  1.00  0.00           H  
ATOM    976  HE2 PHE A 270      70.198  42.680  78.183  1.00  0.00           H  
ATOM    977  HZ  PHE A 270      68.087  42.493  77.056  1.00  0.00           H  
ATOM    978  N   THR A 271      67.995  49.221  79.458  1.00  0.00           N  
ATOM    979  CA  THR A 271      67.273  50.154  78.605  1.00  0.00           C  
ATOM    980  C   THR A 271      68.110  51.164  77.851  1.00  0.00           C  
ATOM    981  O   THR A 271      67.865  51.506  76.731  1.00  0.00           O  
ATOM    982  CB  THR A 271      66.127  50.818  79.445  1.00  0.00           C  
ATOM    983  CG2 THR A 271      65.163  51.521  78.512  1.00  0.00           C  
ATOM    984  OG1 THR A 271      65.296  49.834  80.150  1.00  0.00           O  
ATOM    985  HN  THR A 271      67.733  49.096  80.412  1.00  0.00           H  
ATOM    986  HA  THR A 271      66.735  49.608  77.844  1.00  0.00           H  
ATOM    987  HB  THR A 271      66.553  51.490  80.220  1.00  0.00           H  
ATOM    988  HG1 THR A 271      65.875  49.562  80.865  1.00  0.00           H  
ATOM    989 1HG2 THR A 271      64.820  50.729  77.813  1.00  0.00           H  
ATOM    990 2HG2 THR A 271      65.495  52.415  77.941  1.00  0.00           H  
ATOM    991 3HG2 THR A 271      64.251  51.942  78.986  1.00  0.00           H  
ATOM    992  N   VAL A 272      69.201  51.662  78.561  1.00  0.00           N  
ATOM    993  CA  VAL A 272      70.073  52.622  77.853  1.00  0.00           C  
ATOM    994  C   VAL A 272      70.973  52.028  76.742  1.00  0.00           C  
ATOM    995  O   VAL A 272      71.219  52.618  75.708  1.00  0.00           O  
ATOM    996  CB  VAL A 272      70.943  53.463  78.839  1.00  0.00           C  
ATOM    997  CG1 VAL A 272      71.821  54.521  78.180  1.00  0.00           C  
ATOM    998  CG2 VAL A 272      70.030  54.172  79.835  1.00  0.00           C  
ATOM    999  HN  VAL A 272      69.321  51.421  79.521  1.00  0.00           H  
ATOM   1000  HA  VAL A 272      69.465  53.354  77.344  1.00  0.00           H  
ATOM   1001  HB  VAL A 272      71.591  52.774  79.422  1.00  0.00           H  
ATOM   1002 1HG1 VAL A 272      72.148  55.180  79.012  1.00  0.00           H  
ATOM   1003 2HG1 VAL A 272      71.267  55.058  77.380  1.00  0.00           H  
ATOM   1004 3HG1 VAL A 272      72.649  53.982  77.672  1.00  0.00           H  
ATOM   1005 1HG2 VAL A 272      69.227  54.606  79.202  1.00  0.00           H  
ATOM   1006 2HG2 VAL A 272      70.573  54.944  80.422  1.00  0.00           H  
ATOM   1007 3HG2 VAL A 272      69.633  53.427  80.557  1.00  0.00           H  
ATOM   1008  N   LEU A 273      71.459  50.796  77.006  1.00  0.00           N  
ATOM   1009  CA  LEU A 273      72.172  49.959  76.069  1.00  0.00           C  
ATOM   1010  C   LEU A 273      71.305  49.553  74.878  1.00  0.00           C  
ATOM   1011  O   LEU A 273      71.770  49.574  73.737  1.00  0.00           O  
ATOM   1012  CB  LEU A 273      72.662  48.731  76.757  1.00  0.00           C  
ATOM   1013  CG  LEU A 273      73.667  48.838  77.937  1.00  0.00           C  
ATOM   1014  CD1 LEU A 273      73.966  47.551  78.667  1.00  0.00           C  
ATOM   1015  CD2 LEU A 273      75.076  49.348  77.465  1.00  0.00           C  
ATOM   1016  HN  LEU A 273      71.330  50.479  77.942  1.00  0.00           H  
ATOM   1017  HA  LEU A 273      72.961  50.554  75.633  1.00  0.00           H  
ATOM   1018  HB1 LEU A 273      73.130  48.134  75.946  1.00  0.00           H  
ATOM   1019  HB2 LEU A 273      71.804  48.089  77.053  1.00  0.00           H  
ATOM   1020  HG  LEU A 273      73.227  49.536  78.680  1.00  0.00           H  
ATOM   1021 1HD1 LEU A 273      74.407  46.772  78.009  1.00  0.00           H  
ATOM   1022 2HD1 LEU A 273      73.054  47.103  79.116  1.00  0.00           H  
ATOM   1023 3HD1 LEU A 273      74.595  47.674  79.574  1.00  0.00           H  
ATOM   1024 1HD2 LEU A 273      74.971  50.378  77.059  1.00  0.00           H  
ATOM   1025 2HD2 LEU A 273      75.547  48.740  76.664  1.00  0.00           H  
ATOM   1026 3HD2 LEU A 273      75.810  49.607  78.257  1.00  0.00           H  
ATOM   1027  N   THR A 274      70.034  49.219  75.059  1.00  0.00           N  
ATOM   1028  CA  THR A 274      69.106  49.067  73.880  1.00  0.00           C  
ATOM   1029  C   THR A 274      68.887  50.325  73.075  1.00  0.00           C  
ATOM   1030  O   THR A 274      68.927  50.346  71.846  1.00  0.00           O  
ATOM   1031  CB  THR A 274      67.762  48.492  74.249  1.00  0.00           C  
ATOM   1032  CG2 THR A 274      68.109  47.151  74.876  1.00  0.00           C  
ATOM   1033  OG1 THR A 274      67.012  49.091  75.310  1.00  0.00           O  
ATOM   1034  HN  THR A 274      69.722  48.951  75.967  1.00  0.00           H  
ATOM   1035  HA  THR A 274      69.580  48.352  73.223  1.00  0.00           H  
ATOM   1036  HB  THR A 274      67.185  48.332  73.313  1.00  0.00           H  
ATOM   1037  HG1 THR A 274      66.919  49.987  74.975  1.00  0.00           H  
ATOM   1038 1HG2 THR A 274      67.193  46.583  75.144  1.00  0.00           H  
ATOM   1039 2HG2 THR A 274      68.525  47.233  75.903  1.00  0.00           H  
ATOM   1040 3HG2 THR A 274      68.719  46.505  74.209  1.00  0.00           H  
ATOM   1041  N   TYR A 275      68.641  51.483  73.789  1.00  0.00           N  
ATOM   1042  CA  TYR A 275      68.621  52.836  73.243  1.00  0.00           C  
ATOM   1043  C   TYR A 275      69.857  53.211  72.450  1.00  0.00           C  
ATOM   1044  O   TYR A 275      69.764  53.921  71.446  1.00  0.00           O  
ATOM   1045  CB  TYR A 275      68.262  53.964  74.287  1.00  0.00           C  
ATOM   1046  CG  TYR A 275      68.082  55.302  73.765  1.00  0.00           C  
ATOM   1047  CD1 TYR A 275      66.967  55.410  72.908  1.00  0.00           C  
ATOM   1048  CD2 TYR A 275      68.757  56.431  74.225  1.00  0.00           C  
ATOM   1049  CE1 TYR A 275      66.588  56.676  72.436  1.00  0.00           C  
ATOM   1050  CE2 TYR A 275      68.328  57.754  73.774  1.00  0.00           C  
ATOM   1051  CZ  TYR A 275      67.241  57.772  72.814  1.00  0.00           C  
ATOM   1052  OH  TYR A 275      66.899  59.038  72.236  1.00  0.00           O  
ATOM   1053  HN  TYR A 275      68.640  51.487  74.786  1.00  0.00           H  
ATOM   1054  HA  TYR A 275      67.836  52.773  72.503  1.00  0.00           H  
ATOM   1055  HB1 TYR A 275      68.976  53.993  75.138  1.00  0.00           H  
ATOM   1056  HB2 TYR A 275      67.308  53.660  74.769  1.00  0.00           H  
ATOM   1057  HD1 TYR A 275      66.507  54.448  72.734  1.00  0.00           H  
ATOM   1058  HD2 TYR A 275      69.620  56.376  74.872  1.00  0.00           H  
ATOM   1059  HE1 TYR A 275      65.853  56.814  71.656  1.00  0.00           H  
ATOM   1060  HE2 TYR A 275      68.752  58.687  74.115  1.00  0.00           H  
ATOM   1061  HH  TYR A 275      67.353  59.742  72.706  1.00  0.00           H  
ATOM   1062  N   LEU A 276      71.028  52.910  72.889  1.00  0.00           N  
ATOM   1063  CA  LEU A 276      72.360  53.211  72.292  1.00  0.00           C  
ATOM   1064  C   LEU A 276      72.524  52.590  70.863  1.00  0.00           C  
ATOM   1065  O   LEU A 276      72.939  53.336  70.006  1.00  0.00           O  
ATOM   1066  CB  LEU A 276      73.412  52.761  73.326  1.00  0.00           C  
ATOM   1067  CG  LEU A 276      74.854  52.812  72.860  1.00  0.00           C  
ATOM   1068  CD1 LEU A 276      75.436  54.260  72.677  1.00  0.00           C  
ATOM   1069  CD2 LEU A 276      75.684  52.231  74.040  1.00  0.00           C  
ATOM   1070  HN  LEU A 276      71.068  52.301  73.677  1.00  0.00           H  
ATOM   1071  HA  LEU A 276      72.547  54.260  72.122  1.00  0.00           H  
ATOM   1072  HB1 LEU A 276      73.264  51.731  73.717  1.00  0.00           H  
ATOM   1073  HB2 LEU A 276      73.273  53.355  74.255  1.00  0.00           H  
ATOM   1074  HG  LEU A 276      75.079  52.202  71.958  1.00  0.00           H  
ATOM   1075 1HD1 LEU A 276      74.861  54.929  72.001  1.00  0.00           H  
ATOM   1076 2HD1 LEU A 276      76.396  54.100  72.140  1.00  0.00           H  
ATOM   1077 3HD1 LEU A 276      75.507  54.724  73.682  1.00  0.00           H  
ATOM   1078 1HD2 LEU A 276      75.436  51.169  74.257  1.00  0.00           H  
ATOM   1079 2HD2 LEU A 276      75.574  52.876  74.937  1.00  0.00           H  
ATOM   1080 3HD2 LEU A 276      76.746  52.341  73.734  1.00  0.00           H  
ATOM   1081  N   VAL A 277      72.026  51.350  70.571  1.00  0.00           N  
ATOM   1082  CA  VAL A 277      71.849  50.698  69.346  1.00  0.00           C  
ATOM   1083  C   VAL A 277      70.742  51.385  68.405  1.00  0.00           C  
ATOM   1084  O   VAL A 277      70.977  51.604  67.196  1.00  0.00           O  
ATOM   1085  CB  VAL A 277      71.560  49.217  69.466  1.00  0.00           C  
ATOM   1086  CG1 VAL A 277      71.514  48.508  68.210  1.00  0.00           C  
ATOM   1087  CG2 VAL A 277      72.727  48.689  70.338  1.00  0.00           C  
ATOM   1088  HN  VAL A 277      71.751  50.813  71.365  1.00  0.00           H  
ATOM   1089  HA  VAL A 277      72.795  50.779  68.829  1.00  0.00           H  
ATOM   1090  HB  VAL A 277      70.571  49.100  69.960  1.00  0.00           H  
ATOM   1091 1HG1 VAL A 277      70.647  48.687  67.539  1.00  0.00           H  
ATOM   1092 2HG1 VAL A 277      71.383  47.451  68.527  1.00  0.00           H  
ATOM   1093 3HG1 VAL A 277      72.507  48.519  67.712  1.00  0.00           H  
ATOM   1094 1HG2 VAL A 277      72.792  47.582  70.263  1.00  0.00           H  
ATOM   1095 2HG2 VAL A 277      72.593  48.944  71.411  1.00  0.00           H  
ATOM   1096 3HG2 VAL A 277      73.682  49.131  69.984  1.00  0.00           H  
ATOM   1097  N   ASP A 278      69.599  51.777  68.954  1.00  0.00           N  
ATOM   1098  CA  ASP A 278      68.629  52.523  68.149  1.00  0.00           C  
ATOM   1099  C   ASP A 278      69.078  53.823  67.606  1.00  0.00           C  
ATOM   1100  O   ASP A 278      68.917  54.188  66.467  1.00  0.00           O  
ATOM   1101  CB  ASP A 278      67.367  52.779  69.129  1.00  0.00           C  
ATOM   1102  CG  ASP A 278      66.392  51.607  69.267  1.00  0.00           C  
ATOM   1103  OD1 ASP A 278      65.463  51.651  70.152  1.00  0.00           O  
ATOM   1104  OD2 ASP A 278      66.680  50.603  68.542  1.00  0.00           O1-
ATOM   1105  HN  ASP A 278      69.416  51.396  69.858  1.00  0.00           H  
ATOM   1106  HA  ASP A 278      68.321  51.837  67.374  1.00  0.00           H  
ATOM   1107  HB1 ASP A 278      66.879  53.695  68.732  1.00  0.00           H  
ATOM   1108  HB2 ASP A 278      67.705  53.118  70.132  1.00  0.00           H  
ATOM   1109  N   MET A 279      69.789  54.578  68.409  1.00  0.00           N  
ATOM   1110  CA  MET A 279      70.533  55.759  68.002  1.00  0.00           C  
ATOM   1111  C   MET A 279      71.563  55.469  66.906  1.00  0.00           C  
ATOM   1112  O   MET A 279      71.696  56.278  65.995  1.00  0.00           O  
ATOM   1113  CB  MET A 279      71.235  56.424  69.254  1.00  0.00           C  
ATOM   1114  CG  MET A 279      70.229  57.175  70.138  1.00  0.00           C  
ATOM   1115  SD  MET A 279      71.017  58.095  71.507  1.00  0.00           S  
ATOM   1116  CE  MET A 279      71.951  56.801  72.246  1.00  0.00           C  
ATOM   1117  HN  MET A 279      69.929  54.277  69.349  1.00  0.00           H  
ATOM   1118  HA  MET A 279      69.828  56.383  67.471  1.00  0.00           H  
ATOM   1119  HB1 MET A 279      71.913  57.217  68.873  1.00  0.00           H  
ATOM   1120  HB2 MET A 279      71.676  55.602  69.857  1.00  0.00           H  
ATOM   1121  HG1 MET A 279      69.535  56.365  70.450  1.00  0.00           H  
ATOM   1122  HG2 MET A 279      69.619  57.876  69.529  1.00  0.00           H  
ATOM   1123  HE1 MET A 279      72.745  56.346  71.615  1.00  0.00           H  
ATOM   1124  HE2 MET A 279      71.287  55.982  72.593  1.00  0.00           H  
ATOM   1125  HE3 MET A 279      72.559  57.142  73.111  1.00  0.00           H  
ATOM   1126  N   ARG A 280      72.366  54.374  66.994  1.00  0.00           N  
ATOM   1127  CA  ARG A 280      73.304  53.944  65.978  1.00  0.00           C  
ATOM   1128  C   ARG A 280      72.815  53.536  64.611  1.00  0.00           C  
ATOM   1129  O   ARG A 280      73.460  53.705  63.578  1.00  0.00           O  
ATOM   1130  CB  ARG A 280      74.173  52.731  66.626  1.00  0.00           C  
ATOM   1131  CG  ARG A 280      75.106  53.297  67.732  1.00  0.00           C  
ATOM   1132  CD  ARG A 280      75.834  52.204  68.510  1.00  0.00           C  
ATOM   1133  NE  ARG A 280      76.935  52.943  69.210  1.00  0.00           N  
ATOM   1134  CZ  ARG A 280      77.800  52.338  70.032  1.00  0.00           C  
ATOM   1135  NH1 ARG A 280      77.654  51.086  70.457  1.00  0.00           N1+
ATOM   1136  NH2 ARG A 280      78.915  52.895  70.471  1.00  0.00           N  
ATOM   1137  HN  ARG A 280      72.398  53.709  67.736  1.00  0.00           H  
ATOM   1138  HA  ARG A 280      73.872  54.815  65.688  1.00  0.00           H  
ATOM   1139  HB1 ARG A 280      74.823  52.229  65.877  1.00  0.00           H  
ATOM   1140  HB2 ARG A 280      73.578  51.903  67.068  1.00  0.00           H  
ATOM   1141  HG1 ARG A 280      74.503  53.930  68.417  1.00  0.00           H  
ATOM   1142  HG2 ARG A 280      75.732  53.897  67.036  1.00  0.00           H  
ATOM   1143  HD1 ARG A 280      76.306  51.624  67.689  1.00  0.00           H  
ATOM   1144  HD2 ARG A 280      75.222  51.541  69.159  1.00  0.00           H  
ATOM   1145  HE  ARG A 280      77.359  53.778  68.863  1.00  0.00           H  
ATOM   1146 1HH1 ARG A 280      76.799  50.663  70.157  1.00  0.00           H  
ATOM   1147 2HH1 ARG A 280      78.173  50.482  71.061  1.00  0.00           H  
ATOM   1148 1HH2 ARG A 280      79.086  53.867  70.316  1.00  0.00           H  
ATOM   1149 2HH2 ARG A 280      79.481  52.497  71.192  1.00  0.00           H  
ATOM   1150  N   ARG A 281      71.581  53.011  64.540  1.00  0.00           N  
ATOM   1151  CA  ARG A 281      71.008  52.544  63.228  1.00  0.00           C  
ATOM   1152  C   ARG A 281      69.948  53.485  62.837  1.00  0.00           C  
ATOM   1153  O   ARG A 281      69.177  53.169  61.921  1.00  0.00           O  
ATOM   1154  CB  ARG A 281      70.415  51.101  63.498  1.00  0.00           C  
ATOM   1155  CG  ARG A 281      69.059  51.055  64.249  1.00  0.00           C  
ATOM   1156  CD  ARG A 281      68.878  49.763  65.006  1.00  0.00           C  
ATOM   1157  NE  ARG A 281      67.530  49.804  65.775  1.00  0.00           N  
ATOM   1158  CZ  ARG A 281      66.309  49.574  65.340  1.00  0.00           C  
ATOM   1159  NH1 ARG A 281      65.902  49.357  64.105  1.00  0.00           N1+
ATOM   1160  NH2 ARG A 281      65.330  49.663  66.236  1.00  0.00           N  
ATOM   1161  HN  ARG A 281      71.147  52.980  65.436  1.00  0.00           H  
ATOM   1162  HA  ARG A 281      71.724  52.536  62.420  1.00  0.00           H  
ATOM   1163  HB1 ARG A 281      71.174  50.527  64.071  1.00  0.00           H  
ATOM   1164  HB2 ARG A 281      70.355  50.469  62.587  1.00  0.00           H  
ATOM   1165  HG1 ARG A 281      68.231  51.217  63.527  1.00  0.00           H  
ATOM   1166  HG2 ARG A 281      68.927  51.808  65.055  1.00  0.00           H  
ATOM   1167  HD1 ARG A 281      69.708  49.546  65.711  1.00  0.00           H  
ATOM   1168  HD2 ARG A 281      68.753  48.897  64.323  1.00  0.00           H  
ATOM   1169  HE  ARG A 281      67.529  50.128  66.720  1.00  0.00           H  
ATOM   1170 1HH1 ARG A 281      66.513  49.194  63.330  1.00  0.00           H  
ATOM   1171 2HH1 ARG A 281      64.923  49.293  63.912  1.00  0.00           H  
ATOM   1172 1HH2 ARG A 281      65.570  49.644  67.206  1.00  0.00           H  
ATOM   1173 2HH2 ARG A 281      64.423  49.381  65.924  1.00  0.00           H  
ATOM   1174  N   PHE A 282      69.819  54.614  63.546  1.00  0.00           N  
ATOM   1175  CA  PHE A 282      68.862  55.710  63.386  1.00  0.00           C  
ATOM   1176  C   PHE A 282      67.407  55.281  63.371  1.00  0.00           C  
ATOM   1177  O   PHE A 282      66.669  55.207  62.355  1.00  0.00           O  
ATOM   1178  CB  PHE A 282      69.072  56.461  62.060  1.00  0.00           C  
ATOM   1179  CG  PHE A 282      70.463  56.943  62.050  1.00  0.00           C  
ATOM   1180  CD1 PHE A 282      71.089  57.504  63.151  1.00  0.00           C  
ATOM   1181  CD2 PHE A 282      71.236  56.941  60.902  1.00  0.00           C  
ATOM   1182  CE1 PHE A 282      72.444  58.027  63.163  1.00  0.00           C  
ATOM   1183  CE2 PHE A 282      72.593  57.343  60.818  1.00  0.00           C  
ATOM   1184  CZ  PHE A 282      73.164  57.957  61.996  1.00  0.00           C  
ATOM   1185  HN  PHE A 282      70.502  54.626  64.272  1.00  0.00           H  
ATOM   1186  HA  PHE A 282      69.029  56.410  64.192  1.00  0.00           H  
ATOM   1187  HB1 PHE A 282      68.388  57.317  61.878  1.00  0.00           H  
ATOM   1188  HB2 PHE A 282      68.969  55.834  61.148  1.00  0.00           H  
ATOM   1189  HD1 PHE A 282      70.577  57.689  64.084  1.00  0.00           H  
ATOM   1190  HD2 PHE A 282      70.751  56.587  60.005  1.00  0.00           H  
ATOM   1191  HE1 PHE A 282      72.865  58.482  64.047  1.00  0.00           H  
ATOM   1192  HE2 PHE A 282      73.045  57.232  59.844  1.00  0.00           H  
ATOM   1193  HZ  PHE A 282      74.195  58.265  62.087  1.00  0.00           H  
ATOM   1194  N   SER A 283      66.894  55.145  64.650  1.00  0.00           N  
ATOM   1195  CA  SER A 283      65.551  54.776  65.069  1.00  0.00           C  
ATOM   1196  C   SER A 283      65.450  55.640  66.315  1.00  0.00           C  
ATOM   1197  O   SER A 283      66.266  55.509  67.285  1.00  0.00           O  
ATOM   1198  CB  SER A 283      65.344  53.268  65.353  1.00  0.00           C  
ATOM   1199  OG  SER A 283      63.969  52.974  65.629  1.00  0.00           O  
ATOM   1200  HN  SER A 283      67.474  55.375  65.426  1.00  0.00           H  
ATOM   1201  HA  SER A 283      64.870  55.075  64.286  1.00  0.00           H  
ATOM   1202  HB1 SER A 283      65.935  52.933  66.231  1.00  0.00           H  
ATOM   1203  HB2 SER A 283      65.571  52.687  64.433  1.00  0.00           H  
ATOM   1204  HG1 SER A 283      63.463  52.989  64.813  1.00  0.00           H  
ATOM   1205  N   TYR A 284      64.420  56.485  66.447  1.00  0.00           N  
ATOM   1206  CA  TYR A 284      64.260  57.386  67.623  1.00  0.00           C  
ATOM   1207  C   TYR A 284      62.970  57.048  68.495  1.00  0.00           C  
ATOM   1208  O   TYR A 284      61.865  57.367  68.089  1.00  0.00           O  
ATOM   1209  CB  TYR A 284      64.155  58.882  67.062  1.00  0.00           C  
ATOM   1210  CG  TYR A 284      65.332  59.212  66.263  1.00  0.00           C  
ATOM   1211  CD1 TYR A 284      65.317  59.668  64.928  1.00  0.00           C  
ATOM   1212  CD2 TYR A 284      66.621  59.038  66.896  1.00  0.00           C  
ATOM   1213  CE1 TYR A 284      66.470  59.991  64.237  1.00  0.00           C  
ATOM   1214  CE2 TYR A 284      67.805  59.307  66.195  1.00  0.00           C  
ATOM   1215  CZ  TYR A 284      67.711  59.798  64.931  1.00  0.00           C  
ATOM   1216  OH  TYR A 284      68.954  59.977  64.227  1.00  0.00           O  
ATOM   1217  HN  TYR A 284      63.699  56.620  65.773  1.00  0.00           H  
ATOM   1218  HA  TYR A 284      65.039  57.283  68.363  1.00  0.00           H  
ATOM   1219  HB1 TYR A 284      63.930  59.723  67.754  1.00  0.00           H  
ATOM   1220  HB2 TYR A 284      63.269  58.944  66.394  1.00  0.00           H  
ATOM   1221  HD1 TYR A 284      64.313  59.860  64.580  1.00  0.00           H  
ATOM   1222  HD2 TYR A 284      66.823  58.722  67.908  1.00  0.00           H  
ATOM   1223  HE1 TYR A 284      66.549  60.393  63.238  1.00  0.00           H  
ATOM   1224  HE2 TYR A 284      68.753  59.088  66.664  1.00  0.00           H  
ATOM   1225  HH  TYR A 284      69.626  59.386  64.573  1.00  0.00           H  
ATOM   1226  N   PRO A 285      63.119  56.389  69.714  1.00  0.00           N  
ATOM   1227  CA  PRO A 285      62.077  56.428  70.701  1.00  0.00           C  
ATOM   1228  C   PRO A 285      61.471  57.834  71.027  1.00  0.00           C  
ATOM   1229  O   PRO A 285      62.174  58.813  70.866  1.00  0.00           O  
ATOM   1230  CB  PRO A 285      62.747  55.695  71.892  1.00  0.00           C  
ATOM   1231  CG  PRO A 285      63.651  54.652  71.238  1.00  0.00           C  
ATOM   1232  CD  PRO A 285      64.073  55.327  69.940  1.00  0.00           C  
ATOM   1233  HA  PRO A 285      61.333  55.810  70.222  1.00  0.00           H  
ATOM   1234  HB1 PRO A 285      62.008  55.335  72.640  1.00  0.00           H  
ATOM   1235  HB2 PRO A 285      63.543  56.239  72.442  1.00  0.00           H  
ATOM   1236  HG1 PRO A 285      64.526  54.372  71.863  1.00  0.00           H  
ATOM   1237  HG2 PRO A 285      63.017  53.778  70.979  1.00  0.00           H  
ATOM   1238  HD1 PRO A 285      65.106  55.734  69.900  1.00  0.00           H  
ATOM   1239  HD2 PRO A 285      63.876  54.574  69.146  1.00  0.00           H  
ATOM   1240  N   GLU A 286      60.127  57.824  71.255  1.00  0.00           N  
ATOM   1241  CA  GLU A 286      59.392  59.078  71.258  1.00  0.00           C  
ATOM   1242  C   GLU A 286      59.890  60.046  72.351  1.00  0.00           C  
ATOM   1243  O   GLU A 286      59.920  59.713  73.551  1.00  0.00           O  
ATOM   1244  CB  GLU A 286      57.933  58.850  71.502  1.00  0.00           C  
ATOM   1245  CG  GLU A 286      57.228  57.996  70.481  1.00  0.00           C  
ATOM   1246  CD  GLU A 286      57.449  58.499  69.044  1.00  0.00           C  
ATOM   1247  OE1 GLU A 286      58.127  57.826  68.165  1.00  0.00           O  
ATOM   1248  OE2 GLU A 286      57.096  59.692  68.891  1.00  0.00           O1-
ATOM   1249  HN  GLU A 286      59.579  57.039  70.978  1.00  0.00           H  
ATOM   1250  HA  GLU A 286      59.522  59.383  70.231  1.00  0.00           H  
ATOM   1251  HB1 GLU A 286      57.454  59.843  71.369  1.00  0.00           H  
ATOM   1252  HB2 GLU A 286      57.644  58.500  72.517  1.00  0.00           H  
ATOM   1253  HG1 GLU A 286      56.140  57.854  70.653  1.00  0.00           H  
ATOM   1254  HG2 GLU A 286      57.631  57.001  70.768  1.00  0.00           H  
ATOM   1255  N   ARG A 287      60.167  61.302  71.890  1.00  0.00           N  
ATOM   1256  CA  ARG A 287      60.996  62.362  72.591  1.00  0.00           C  
ATOM   1257  C   ARG A 287      60.374  62.652  74.014  1.00  0.00           C  
ATOM   1258  O   ARG A 287      61.209  62.764  74.944  1.00  0.00           O  
ATOM   1259  CB  ARG A 287      61.191  63.705  71.815  1.00  0.00           C  
ATOM   1260  CG  ARG A 287      62.035  63.500  70.549  1.00  0.00           C  
ATOM   1261  CD  ARG A 287      61.539  62.555  69.399  1.00  0.00           C  
ATOM   1262  NE  ARG A 287      62.451  62.786  68.205  1.00  0.00           N  
ATOM   1263  CZ  ARG A 287      62.080  62.562  66.973  1.00  0.00           C  
ATOM   1264  NH1 ARG A 287      61.053  61.804  66.654  1.00  0.00           N1+
ATOM   1265  NH2 ARG A 287      62.717  63.061  65.965  1.00  0.00           N  
ATOM   1266  HN  ARG A 287      59.846  61.504  70.968  1.00  0.00           H  
ATOM   1267  HA  ARG A 287      62.012  62.001  72.670  1.00  0.00           H  
ATOM   1268  HB1 ARG A 287      61.651  64.428  72.521  1.00  0.00           H  
ATOM   1269  HB2 ARG A 287      60.284  64.242  71.463  1.00  0.00           H  
ATOM   1270  HG1 ARG A 287      63.125  63.301  70.647  1.00  0.00           H  
ATOM   1271  HG2 ARG A 287      62.023  64.482  70.028  1.00  0.00           H  
ATOM   1272  HD1 ARG A 287      60.491  62.851  69.179  1.00  0.00           H  
ATOM   1273  HD2 ARG A 287      61.528  61.481  69.680  1.00  0.00           H  
ATOM   1274  HE  ARG A 287      63.101  63.542  68.275  1.00  0.00           H  
ATOM   1275 1HH1 ARG A 287      60.853  61.036  67.263  1.00  0.00           H  
ATOM   1276 2HH1 ARG A 287      60.945  61.418  65.738  1.00  0.00           H  
ATOM   1277 1HH2 ARG A 287      63.612  63.372  66.285  1.00  0.00           H  
ATOM   1278 2HH2 ARG A 287      62.532  62.746  65.033  1.00  0.00           H  
ATOM   1279  N   PRO A 288      59.057  62.831  74.339  1.00  0.00           N  
ATOM   1280  CA  PRO A 288      58.628  63.071  75.730  1.00  0.00           C  
ATOM   1281  C   PRO A 288      58.765  61.829  76.639  1.00  0.00           C  
ATOM   1282  O   PRO A 288      58.976  61.888  77.843  1.00  0.00           O  
ATOM   1283  CB  PRO A 288      57.166  63.445  75.509  1.00  0.00           C  
ATOM   1284  CG  PRO A 288      57.151  64.203  74.168  1.00  0.00           C  
ATOM   1285  CD  PRO A 288      58.075  63.219  73.375  1.00  0.00           C  
ATOM   1286  HA  PRO A 288      59.257  63.819  76.191  1.00  0.00           H  
ATOM   1287  HB1 PRO A 288      56.670  64.038  76.307  1.00  0.00           H  
ATOM   1288  HB2 PRO A 288      56.474  62.582  75.402  1.00  0.00           H  
ATOM   1289  HG1 PRO A 288      56.180  64.320  73.640  1.00  0.00           H  
ATOM   1290  HG2 PRO A 288      57.592  65.217  74.279  1.00  0.00           H  
ATOM   1291  HD1 PRO A 288      57.545  62.259  73.201  1.00  0.00           H  
ATOM   1292  HD2 PRO A 288      58.350  63.693  72.408  1.00  0.00           H  
ATOM   1293  N   ILE A 289      58.597  60.640  76.049  1.00  0.00           N  
ATOM   1294  CA  ILE A 289      58.674  59.302  76.684  1.00  0.00           C  
ATOM   1295  C   ILE A 289      60.175  59.092  77.090  1.00  0.00           C  
ATOM   1296  O   ILE A 289      60.476  58.758  78.224  1.00  0.00           O  
ATOM   1297  CB  ILE A 289      58.176  58.123  75.795  1.00  0.00           C  
ATOM   1298  CG1 ILE A 289      56.679  58.266  75.551  1.00  0.00           C  
ATOM   1299  CG2 ILE A 289      58.487  56.756  76.379  1.00  0.00           C  
ATOM   1300  CD  ILE A 289      55.786  57.643  76.651  1.00  0.00           C  
ATOM   1301  HN  ILE A 289      58.599  60.571  75.054  1.00  0.00           H  
ATOM   1302  HA  ILE A 289      58.079  59.271  77.586  1.00  0.00           H  
ATOM   1303  HB  ILE A 289      58.606  58.204  74.773  1.00  0.00           H  
ATOM   1304 1HG1 ILE A 289      56.542  57.876  74.520  1.00  0.00           H  
ATOM   1305 2HG1 ILE A 289      56.479  59.358  75.502  1.00  0.00           H  
ATOM   1306 1HG2 ILE A 289      59.579  56.554  76.368  1.00  0.00           H  
ATOM   1307 2HG2 ILE A 289      58.067  55.919  75.781  1.00  0.00           H  
ATOM   1308 3HG2 ILE A 289      58.192  56.632  77.442  1.00  0.00           H  
ATOM   1309  HD1 ILE A 289      56.182  57.991  77.630  1.00  0.00           H  
ATOM   1310  HD2 ILE A 289      55.757  56.541  76.522  1.00  0.00           H  
ATOM   1311  HD3 ILE A 289      54.732  57.957  76.497  1.00  0.00           H  
ATOM   1312  N   ILE A 290      61.074  59.520  76.193  1.00  0.00           N  
ATOM   1313  CA  ILE A 290      62.482  59.620  76.437  1.00  0.00           C  
ATOM   1314  C   ILE A 290      62.972  60.511  77.587  1.00  0.00           C  
ATOM   1315  O   ILE A 290      63.788  60.075  78.419  1.00  0.00           O  
ATOM   1316  CB  ILE A 290      63.254  59.802  75.070  1.00  0.00           C  
ATOM   1317  CG1 ILE A 290      63.272  58.460  74.413  1.00  0.00           C  
ATOM   1318  CG2 ILE A 290      64.648  60.446  75.168  1.00  0.00           C  
ATOM   1319  CD  ILE A 290      64.114  57.279  74.999  1.00  0.00           C  
ATOM   1320  HN  ILE A 290      60.683  59.758  75.306  1.00  0.00           H  
ATOM   1321  HA  ILE A 290      62.779  58.632  76.757  1.00  0.00           H  
ATOM   1322  HB  ILE A 290      62.611  60.442  74.430  1.00  0.00           H  
ATOM   1323 1HG1 ILE A 290      63.567  58.606  73.352  1.00  0.00           H  
ATOM   1324 2HG1 ILE A 290      62.217  58.132  74.292  1.00  0.00           H  
ATOM   1325 1HG2 ILE A 290      65.136  60.324  74.177  1.00  0.00           H  
ATOM   1326 2HG2 ILE A 290      65.249  59.972  75.973  1.00  0.00           H  
ATOM   1327 3HG2 ILE A 290      64.666  61.554  75.248  1.00  0.00           H  
ATOM   1328  HD1 ILE A 290      63.938  57.013  76.063  1.00  0.00           H  
ATOM   1329  HD2 ILE A 290      65.187  57.547  74.897  1.00  0.00           H  
ATOM   1330  HD3 ILE A 290      63.887  56.413  74.341  1.00  0.00           H  
ATOM   1331  N   PHE A 291      62.385  61.726  77.629  1.00  0.00           N  
ATOM   1332  CA  PHE A 291      62.666  62.667  78.687  1.00  0.00           C  
ATOM   1333  C   PHE A 291      62.168  62.264  80.007  1.00  0.00           C  
ATOM   1334  O   PHE A 291      62.862  62.517  80.984  1.00  0.00           O  
ATOM   1335  CB  PHE A 291      62.207  64.116  78.333  1.00  0.00           C  
ATOM   1336  CG  PHE A 291      62.793  64.656  76.984  1.00  0.00           C  
ATOM   1337  CD1 PHE A 291      62.043  65.536  76.209  1.00  0.00           C  
ATOM   1338  CD2 PHE A 291      64.020  64.242  76.434  1.00  0.00           C  
ATOM   1339  CE1 PHE A 291      62.516  66.099  75.038  1.00  0.00           C  
ATOM   1340  CE2 PHE A 291      64.531  64.853  75.318  1.00  0.00           C  
ATOM   1341  CZ  PHE A 291      63.757  65.696  74.488  1.00  0.00           C  
ATOM   1342  HN  PHE A 291      61.793  61.876  76.841  1.00  0.00           H  
ATOM   1343  HA  PHE A 291      63.698  62.681  79.006  1.00  0.00           H  
ATOM   1344  HB1 PHE A 291      62.519  64.709  79.219  1.00  0.00           H  
ATOM   1345  HB2 PHE A 291      61.098  64.142  78.281  1.00  0.00           H  
ATOM   1346  HD1 PHE A 291      61.130  65.848  76.697  1.00  0.00           H  
ATOM   1347  HD2 PHE A 291      64.643  63.591  77.030  1.00  0.00           H  
ATOM   1348  HE1 PHE A 291      61.926  66.772  74.434  1.00  0.00           H  
ATOM   1349  HE2 PHE A 291      65.469  64.514  74.903  1.00  0.00           H  
ATOM   1350  HZ  PHE A 291      64.106  65.984  73.508  1.00  0.00           H  
ATOM   1351  N   LEU A 292      61.016  61.600  79.971  1.00  0.00           N  
ATOM   1352  CA  LEU A 292      60.461  61.040  81.232  1.00  0.00           C  
ATOM   1353  C   LEU A 292      61.369  60.056  81.837  1.00  0.00           C  
ATOM   1354  O   LEU A 292      61.713  60.095  83.051  1.00  0.00           O  
ATOM   1355  CB  LEU A 292      59.016  60.446  80.991  1.00  0.00           C  
ATOM   1356  CG  LEU A 292      58.305  59.723  82.170  1.00  0.00           C  
ATOM   1357  CD1 LEU A 292      56.824  59.859  81.881  1.00  0.00           C  
ATOM   1358  CD2 LEU A 292      58.578  58.219  82.365  1.00  0.00           C  
ATOM   1359  HN  LEU A 292      60.370  61.725  79.221  1.00  0.00           H  
ATOM   1360  HA  LEU A 292      60.475  61.795  82.004  1.00  0.00           H  
ATOM   1361  HB1 LEU A 292      58.842  59.788  80.113  1.00  0.00           H  
ATOM   1362  HB2 LEU A 292      58.421  61.358  80.768  1.00  0.00           H  
ATOM   1363  HG  LEU A 292      58.651  60.231  83.095  1.00  0.00           H  
ATOM   1364 1HD1 LEU A 292      56.719  60.947  81.682  1.00  0.00           H  
ATOM   1365 2HD1 LEU A 292      56.246  59.597  82.793  1.00  0.00           H  
ATOM   1366 3HD1 LEU A 292      56.482  59.270  81.003  1.00  0.00           H  
ATOM   1367 1HD2 LEU A 292      58.159  57.663  81.499  1.00  0.00           H  
ATOM   1368 2HD2 LEU A 292      58.058  57.901  83.294  1.00  0.00           H  
ATOM   1369 3HD2 LEU A 292      59.671  58.021  82.412  1.00  0.00           H  
ATOM   1370  N   SER A 293      61.754  59.100  80.985  1.00  0.00           N  
ATOM   1371  CA  SER A 293      62.656  57.945  81.236  1.00  0.00           C  
ATOM   1372  C   SER A 293      64.053  58.310  81.873  1.00  0.00           C  
ATOM   1373  O   SER A 293      64.508  57.692  82.823  1.00  0.00           O  
ATOM   1374  CB  SER A 293      62.817  57.087  79.995  1.00  0.00           C  
ATOM   1375  OG  SER A 293      63.437  55.837  80.318  1.00  0.00           O  
ATOM   1376  HN  SER A 293      61.359  59.122  80.070  1.00  0.00           H  
ATOM   1377  HA  SER A 293      62.164  57.328  81.973  1.00  0.00           H  
ATOM   1378  HB1 SER A 293      63.274  57.574  79.106  1.00  0.00           H  
ATOM   1379  HB2 SER A 293      61.795  56.765  79.701  1.00  0.00           H  
ATOM   1380  HG1 SER A 293      62.807  55.466  80.940  1.00  0.00           H  
ATOM   1381  N   GLY A 294      64.741  59.411  81.391  1.00  0.00           N  
ATOM   1382  CA  GLY A 294      65.884  59.897  82.094  1.00  0.00           C  
ATOM   1383  C   GLY A 294      65.654  60.338  83.514  1.00  0.00           C  
ATOM   1384  O   GLY A 294      66.542  60.176  84.329  1.00  0.00           O  
ATOM   1385  HN  GLY A 294      64.476  59.709  80.478  1.00  0.00           H  
ATOM   1386  HA1 GLY A 294      66.249  60.701  81.471  1.00  0.00           H  
ATOM   1387  HA2 GLY A 294      66.644  59.130  82.107  1.00  0.00           H  
ATOM   1388  N   CYS A 295      64.464  60.921  83.823  1.00  0.00           N  
ATOM   1389  CA  CYS A 295      63.934  61.249  85.185  1.00  0.00           C  
ATOM   1390  C   CYS A 295      63.594  59.954  86.017  1.00  0.00           C  
ATOM   1391  O   CYS A 295      64.123  59.940  87.153  1.00  0.00           O  
ATOM   1392  CB  CYS A 295      62.676  62.157  85.196  1.00  0.00           C  
ATOM   1393  SG  CYS A 295      63.029  63.708  84.342  1.00  0.00           S  
ATOM   1394  HN  CYS A 295      63.782  60.980  83.099  1.00  0.00           H  
ATOM   1395  HA  CYS A 295      64.754  61.687  85.733  1.00  0.00           H  
ATOM   1396  HB1 CYS A 295      62.340  62.378  86.231  1.00  0.00           H  
ATOM   1397  HB2 CYS A 295      61.801  61.685  84.699  1.00  0.00           H  
ATOM   1398  HG1 CYS A 295      62.856  63.199  83.130  1.00  0.00           H  
ATOM   1399  N   TYR A 296      62.845  58.985  85.448  1.00  0.00           N  
ATOM   1400  CA  TYR A 296      62.697  57.656  86.061  1.00  0.00           C  
ATOM   1401  C   TYR A 296      64.051  56.914  86.302  1.00  0.00           C  
ATOM   1402  O   TYR A 296      64.147  56.292  87.370  1.00  0.00           O  
ATOM   1403  CB  TYR A 296      61.548  56.856  85.351  1.00  0.00           C  
ATOM   1404  CG  TYR A 296      61.686  55.375  85.522  1.00  0.00           C  
ATOM   1405  CD1 TYR A 296      62.271  54.569  84.617  1.00  0.00           C  
ATOM   1406  CD2 TYR A 296      61.414  54.851  86.816  1.00  0.00           C  
ATOM   1407  CE1 TYR A 296      62.617  53.256  84.890  1.00  0.00           C  
ATOM   1408  CE2 TYR A 296      61.766  53.511  87.090  1.00  0.00           C  
ATOM   1409  CZ  TYR A 296      62.264  52.687  86.103  1.00  0.00           C  
ATOM   1410  OH  TYR A 296      62.598  51.371  86.344  1.00  0.00           O  
ATOM   1411  HN  TYR A 296      62.516  59.171  84.526  1.00  0.00           H  
ATOM   1412  HA  TYR A 296      62.402  57.766  87.093  1.00  0.00           H  
ATOM   1413  HB1 TYR A 296      61.622  57.123  84.275  1.00  0.00           H  
ATOM   1414  HB2 TYR A 296      60.575  57.181  85.776  1.00  0.00           H  
ATOM   1415  HD1 TYR A 296      62.281  54.913  83.593  1.00  0.00           H  
ATOM   1416  HD2 TYR A 296      61.158  55.445  87.681  1.00  0.00           H  
ATOM   1417  HE1 TYR A 296      62.949  52.618  84.084  1.00  0.00           H  
ATOM   1418  HE2 TYR A 296      61.548  53.076  88.054  1.00  0.00           H  
ATOM   1419  HH  TYR A 296      62.719  50.882  85.528  1.00  0.00           H  
ATOM   1420  N   PHE A 297      65.004  56.923  85.446  1.00  0.00           N  
ATOM   1421  CA  PHE A 297      66.341  56.403  85.771  1.00  0.00           C  
ATOM   1422  C   PHE A 297      66.982  57.103  86.978  1.00  0.00           C  
ATOM   1423  O   PHE A 297      67.416  56.469  87.964  1.00  0.00           O  
ATOM   1424  CB  PHE A 297      67.299  56.610  84.456  1.00  0.00           C  
ATOM   1425  CG  PHE A 297      68.795  56.356  84.573  1.00  0.00           C  
ATOM   1426  CD1 PHE A 297      69.233  55.311  85.402  1.00  0.00           C  
ATOM   1427  CD2 PHE A 297      69.645  57.087  83.796  1.00  0.00           C  
ATOM   1428  CE1 PHE A 297      70.636  55.150  85.507  1.00  0.00           C  
ATOM   1429  CE2 PHE A 297      71.056  56.881  83.889  1.00  0.00           C  
ATOM   1430  CZ  PHE A 297      71.562  55.928  84.835  1.00  0.00           C  
ATOM   1431  HN  PHE A 297      64.865  57.350  84.556  1.00  0.00           H  
ATOM   1432  HA  PHE A 297      66.352  55.352  86.021  1.00  0.00           H  
ATOM   1433  HB1 PHE A 297      67.110  57.619  84.031  1.00  0.00           H  
ATOM   1434  HB2 PHE A 297      67.060  55.824  83.707  1.00  0.00           H  
ATOM   1435  HD1 PHE A 297      68.530  54.825  86.062  1.00  0.00           H  
ATOM   1436  HD2 PHE A 297      69.232  57.940  83.276  1.00  0.00           H  
ATOM   1437  HE1 PHE A 297      70.928  54.334  86.152  1.00  0.00           H  
ATOM   1438  HE2 PHE A 297      71.817  57.571  83.556  1.00  0.00           H  
ATOM   1439  HZ  PHE A 297      72.627  55.768  84.916  1.00  0.00           H  
ATOM   1440  N   MET A 298      66.995  58.476  86.977  1.00  0.00           N  
ATOM   1441  CA  MET A 298      67.629  59.232  88.011  1.00  0.00           C  
ATOM   1442  C   MET A 298      66.994  58.909  89.416  1.00  0.00           C  
ATOM   1443  O   MET A 298      67.737  58.636  90.374  1.00  0.00           O  
ATOM   1444  CB  MET A 298      67.513  60.748  87.661  1.00  0.00           C  
ATOM   1445  CG  MET A 298      68.355  61.664  88.694  1.00  0.00           C  
ATOM   1446  SD  MET A 298      67.910  63.433  88.590  1.00  0.00           S  
ATOM   1447  CE  MET A 298      68.372  63.544  86.800  1.00  0.00           C  
ATOM   1448  HN  MET A 298      66.556  58.962  86.226  1.00  0.00           H  
ATOM   1449  HA  MET A 298      68.672  58.952  88.033  1.00  0.00           H  
ATOM   1450  HB1 MET A 298      66.502  61.206  87.700  1.00  0.00           H  
ATOM   1451  HB2 MET A 298      67.969  60.884  86.657  1.00  0.00           H  
ATOM   1452  HG1 MET A 298      69.446  61.534  88.524  1.00  0.00           H  
ATOM   1453  HG2 MET A 298      68.013  61.426  89.725  1.00  0.00           H  
ATOM   1454  HE1 MET A 298      69.370  63.100  86.595  1.00  0.00           H  
ATOM   1455  HE2 MET A 298      68.373  64.623  86.535  1.00  0.00           H  
ATOM   1456  HE3 MET A 298      67.565  63.085  86.191  1.00  0.00           H  
ATOM   1457  N   VAL A 299      65.634  58.875  89.483  1.00  0.00           N  
ATOM   1458  CA  VAL A 299      64.923  58.514  90.738  1.00  0.00           C  
ATOM   1459  C   VAL A 299      65.115  57.086  91.164  1.00  0.00           C  
ATOM   1460  O   VAL A 299      65.379  56.737  92.312  1.00  0.00           O  
ATOM   1461  CB  VAL A 299      63.446  58.864  90.759  1.00  0.00           C  
ATOM   1462  CG1 VAL A 299      62.863  58.453  92.178  1.00  0.00           C  
ATOM   1463  CG2 VAL A 299      63.349  60.372  90.600  1.00  0.00           C  
ATOM   1464  HN  VAL A 299      65.100  59.268  88.738  1.00  0.00           H  
ATOM   1465  HA  VAL A 299      65.250  59.116  91.572  1.00  0.00           H  
ATOM   1466  HB  VAL A 299      62.928  58.412  89.886  1.00  0.00           H  
ATOM   1467 1HG1 VAL A 299      61.795  58.739  92.283  1.00  0.00           H  
ATOM   1468 2HG1 VAL A 299      63.465  58.871  93.014  1.00  0.00           H  
ATOM   1469 3HG1 VAL A 299      62.838  57.357  92.353  1.00  0.00           H  
ATOM   1470 1HG2 VAL A 299      62.277  60.625  90.743  1.00  0.00           H  
ATOM   1471 2HG2 VAL A 299      63.683  60.726  89.602  1.00  0.00           H  
ATOM   1472 3HG2 VAL A 299      63.890  60.910  91.408  1.00  0.00           H  
ATOM   1473  N   ALA A 300      65.103  56.112  90.248  1.00  0.00           N  
ATOM   1474  CA  ALA A 300      65.556  54.673  90.513  1.00  0.00           C  
ATOM   1475  C   ALA A 300      66.945  54.362  90.887  1.00  0.00           C  
ATOM   1476  O   ALA A 300      67.162  53.522  91.750  1.00  0.00           O  
ATOM   1477  CB  ALA A 300      65.089  53.784  89.377  1.00  0.00           C  
ATOM   1478  HN  ALA A 300      64.912  56.312  89.291  1.00  0.00           H  
ATOM   1479  HA  ALA A 300      65.075  54.275  91.395  1.00  0.00           H  
ATOM   1480  HB1 ALA A 300      64.847  52.800  89.834  1.00  0.00           H  
ATOM   1481  HB2 ALA A 300      65.759  53.814  88.492  1.00  0.00           H  
ATOM   1482  HB3 ALA A 300      64.122  54.191  89.011  1.00  0.00           H  
ATOM   1483  N   VAL A 301      67.966  55.082  90.329  1.00  0.00           N  
ATOM   1484  CA  VAL A 301      69.284  55.050  90.936  1.00  0.00           C  
ATOM   1485  C   VAL A 301      69.259  55.746  92.239  1.00  0.00           C  
ATOM   1486  O   VAL A 301      70.013  55.387  93.164  1.00  0.00           O  
ATOM   1487  CB  VAL A 301      70.410  55.725  90.143  1.00  0.00           C  
ATOM   1488  CG1 VAL A 301      71.785  55.877  90.759  1.00  0.00           C  
ATOM   1489  CG2 VAL A 301      70.748  54.815  88.932  1.00  0.00           C  
ATOM   1490  HN  VAL A 301      67.773  55.608  89.504  1.00  0.00           H  
ATOM   1491  HA  VAL A 301      69.563  54.049  91.230  1.00  0.00           H  
ATOM   1492  HB  VAL A 301      70.103  56.671  89.647  1.00  0.00           H  
ATOM   1493 1HG1 VAL A 301      71.829  56.642  91.564  1.00  0.00           H  
ATOM   1494 2HG1 VAL A 301      72.575  56.049  89.996  1.00  0.00           H  
ATOM   1495 3HG1 VAL A 301      71.961  54.890  91.240  1.00  0.00           H  
ATOM   1496 1HG2 VAL A 301      71.055  53.806  89.280  1.00  0.00           H  
ATOM   1497 2HG2 VAL A 301      71.506  55.303  88.283  1.00  0.00           H  
ATOM   1498 3HG2 VAL A 301      69.822  54.646  88.340  1.00  0.00           H  
ATOM   1499  N   ALA A 302      68.480  56.876  92.441  1.00  0.00           N  
ATOM   1500  CA  ALA A 302      68.454  57.551  93.725  1.00  0.00           C  
ATOM   1501  C   ALA A 302      67.680  56.781  94.903  1.00  0.00           C  
ATOM   1502  O   ALA A 302      67.927  56.947  96.097  1.00  0.00           O  
ATOM   1503  CB  ALA A 302      67.829  58.894  93.571  1.00  0.00           C  
ATOM   1504  HN  ALA A 302      67.834  57.299  91.810  1.00  0.00           H  
ATOM   1505  HA  ALA A 302      69.422  57.600  94.202  1.00  0.00           H  
ATOM   1506  HB1 ALA A 302      68.451  59.584  92.961  1.00  0.00           H  
ATOM   1507  HB2 ALA A 302      67.955  59.340  94.581  1.00  0.00           H  
ATOM   1508  HB3 ALA A 302      66.736  58.886  93.367  1.00  0.00           H  
HETATM 1509  N   HSD A 303      66.756  55.820  94.622  1.00  0.00           N  
HETATM 1510  CA  HSD A 303      66.294  54.740  95.438  1.00  0.00           C  
HETATM 1511  C   HSD A 303      67.411  53.785  95.921  1.00  0.00           C  
HETATM 1512  O   HSD A 303      67.377  53.318  97.079  1.00  0.00           O  
HETATM 1513  CB  HSD A 303      65.230  54.009  94.674  1.00  0.00           C  
HETATM 1514  CG  HSD A 303      63.953  54.838  94.516  1.00  0.00           C  
HETATM 1515  CD2 HSD A 303      63.533  55.960  95.128  1.00  0.00           C  
HETATM 1516  ND1 HSD A 303      62.844  54.238  93.926  1.00  0.00           N  
HETATM 1517  CE1 HSD A 303      61.820  55.122  94.091  1.00  0.00           C  
HETATM 1518  NE2 HSD A 303      62.175  56.096  94.937  1.00  0.00           N  
HETATM 1519  HN  HSD A 303      66.453  55.787  93.673  1.00  0.00           H  
HETATM 1520  HA  HSD A 303      65.764  55.164  96.278  1.00  0.00           H  
HETATM 1521  HB1 HSD A 303      64.967  53.099  95.254  1.00  0.00           H  
HETATM 1522  HB2 HSD A 303      65.666  53.673  93.709  1.00  0.00           H  
HETATM 1523  HD1 HSD A 303      62.828  53.387  93.402  1.00  0.00           H  
HETATM 1524  HD2 HSD A 303      64.035  56.823  95.547  1.00  0.00           H  
HETATM 1525  HE1 HSD A 303      60.809  54.943  93.722  1.00  0.00           H  
ATOM   1526  N   VAL A 304      68.448  53.553  95.119  1.00  0.00           N  
ATOM   1527  CA  VAL A 304      69.607  52.723  95.509  1.00  0.00           C  
ATOM   1528  C   VAL A 304      70.235  53.433  96.754  1.00  0.00           C  
ATOM   1529  O   VAL A 304      70.574  52.904  97.849  1.00  0.00           O  
ATOM   1530  CB  VAL A 304      70.695  52.577  94.428  1.00  0.00           C  
ATOM   1531  CG1 VAL A 304      71.821  51.607  94.989  1.00  0.00           C  
ATOM   1532  CG2 VAL A 304      70.024  52.060  93.122  1.00  0.00           C  
ATOM   1533  HN  VAL A 304      68.514  53.827  94.162  1.00  0.00           H  
ATOM   1534  HA  VAL A 304      69.192  51.762  95.773  1.00  0.00           H  
ATOM   1535  HB  VAL A 304      71.192  53.555  94.251  1.00  0.00           H  
ATOM   1536 1HG1 VAL A 304      72.410  51.976  95.855  1.00  0.00           H  
ATOM   1537 2HG1 VAL A 304      72.597  51.489  94.202  1.00  0.00           H  
ATOM   1538 3HG1 VAL A 304      71.393  50.611  95.229  1.00  0.00           H  
ATOM   1539 1HG2 VAL A 304      69.193  52.660  92.692  1.00  0.00           H  
ATOM   1540 2HG2 VAL A 304      69.528  51.072  93.239  1.00  0.00           H  
ATOM   1541 3HG2 VAL A 304      70.787  52.001  92.316  1.00  0.00           H  
ATOM   1542  N   ALA A 305      70.432  54.748  96.553  1.00  0.00           N  
ATOM   1543  CA  ALA A 305      70.939  55.614  97.624  1.00  0.00           C  
ATOM   1544  C   ALA A 305      69.977  55.775  98.839  1.00  0.00           C  
ATOM   1545  O   ALA A 305      70.513  55.812  99.911  1.00  0.00           O  
ATOM   1546  CB  ALA A 305      71.236  57.007  96.977  1.00  0.00           C  
ATOM   1547  HN  ALA A 305      70.229  55.214  95.696  1.00  0.00           H  
ATOM   1548  HA  ALA A 305      71.854  55.260  98.076  1.00  0.00           H  
ATOM   1549  HB1 ALA A 305      71.826  57.729  97.582  1.00  0.00           H  
ATOM   1550  HB2 ALA A 305      70.268  57.521  96.794  1.00  0.00           H  
ATOM   1551  HB3 ALA A 305      71.807  56.910  96.030  1.00  0.00           H  
ATOM   1552  N   GLY A 306      68.612  55.879  98.641  1.00  0.00           N  
ATOM   1553  CA  GLY A 306      67.621  55.905  99.798  1.00  0.00           C  
ATOM   1554  C   GLY A 306      67.466  54.566 100.556  1.00  0.00           C  
ATOM   1555  O   GLY A 306      67.148  54.539 101.749  1.00  0.00           O  
ATOM   1556  HN  GLY A 306      68.245  56.034  97.727  1.00  0.00           H  
ATOM   1557  HA1 GLY A 306      66.627  56.098  99.423  1.00  0.00           H  
ATOM   1558  HA2 GLY A 306      68.019  56.569 100.551  1.00  0.00           H  
ATOM   1559  N   PHE A 307      67.835  53.462  99.888  1.00  0.00           N  
ATOM   1560  CA  PHE A 307      68.008  52.167 100.497  1.00  0.00           C  
ATOM   1561  C   PHE A 307      69.183  51.991 101.518  1.00  0.00           C  
ATOM   1562  O   PHE A 307      69.083  51.422 102.579  1.00  0.00           O  
ATOM   1563  CB  PHE A 307      68.047  51.065  99.429  1.00  0.00           C  
ATOM   1564  CG  PHE A 307      68.421  49.636  99.942  1.00  0.00           C  
ATOM   1565  CD1 PHE A 307      67.548  48.971 100.779  1.00  0.00           C  
ATOM   1566  CD2 PHE A 307      69.601  48.959  99.492  1.00  0.00           C  
ATOM   1567  CE1 PHE A 307      67.852  47.639 101.181  1.00  0.00           C  
ATOM   1568  CE2 PHE A 307      69.942  47.634  99.987  1.00  0.00           C  
ATOM   1569  CZ  PHE A 307      69.104  47.050 100.912  1.00  0.00           C  
ATOM   1570  HN  PHE A 307      68.072  53.555  98.924  1.00  0.00           H  
ATOM   1571  HA  PHE A 307      67.090  51.951 101.024  1.00  0.00           H  
ATOM   1572  HB1 PHE A 307      68.639  51.409  98.553  1.00  0.00           H  
ATOM   1573  HB2 PHE A 307      67.020  50.958  99.018  1.00  0.00           H  
ATOM   1574  HD1 PHE A 307      66.654  49.470 101.123  1.00  0.00           H  
ATOM   1575  HD2 PHE A 307      70.230  49.463  98.772  1.00  0.00           H  
ATOM   1576  HE1 PHE A 307      67.283  47.239 102.009  1.00  0.00           H  
ATOM   1577  HE2 PHE A 307      70.862  47.151  99.694  1.00  0.00           H  
ATOM   1578  HZ  PHE A 307      69.363  46.091 101.335  1.00  0.00           H  
ATOM   1579  N   LEU A 308      70.333  52.665 101.239  1.00  0.00           N  
ATOM   1580  CA  LEU A 308      71.506  52.383 102.103  1.00  0.00           C  
ATOM   1581  C   LEU A 308      71.445  53.071 103.469  1.00  0.00           C  
ATOM   1582  O   LEU A 308      72.140  52.618 104.409  1.00  0.00           O  
ATOM   1583  CB  LEU A 308      72.800  52.677 101.376  1.00  0.00           C  
ATOM   1584  CG  LEU A 308      73.129  51.747 100.157  1.00  0.00           C  
ATOM   1585  CD1 LEU A 308      74.538  52.264  99.704  1.00  0.00           C  
ATOM   1586  CD2 LEU A 308      73.111  50.218 100.488  1.00  0.00           C  
ATOM   1587  HN  LEU A 308      70.391  52.959 100.287  1.00  0.00           H  
ATOM   1588  HA  LEU A 308      71.615  51.322 102.274  1.00  0.00           H  
ATOM   1589  HB1 LEU A 308      73.615  52.584 102.126  1.00  0.00           H  
ATOM   1590  HB2 LEU A 308      72.766  53.721 101.001  1.00  0.00           H  
ATOM   1591  HG  LEU A 308      72.418  51.911  99.320  1.00  0.00           H  
ATOM   1592 1HD1 LEU A 308      74.508  53.331  99.394  1.00  0.00           H  
ATOM   1593 2HD1 LEU A 308      75.049  51.676  98.912  1.00  0.00           H  
ATOM   1594 3HD1 LEU A 308      75.214  52.276 100.585  1.00  0.00           H  
ATOM   1595 1HD2 LEU A 308      73.465  49.605  99.632  1.00  0.00           H  
ATOM   1596 2HD2 LEU A 308      72.120  49.729 100.604  1.00  0.00           H  
ATOM   1597 3HD2 LEU A 308      73.662  49.956 101.416  1.00  0.00           H  
ATOM   1598  N   LEU A 309      70.548  54.070 103.636  1.00  0.00           N  
ATOM   1599  CA  LEU A 309      70.134  54.859 104.866  1.00  0.00           C  
ATOM   1600  C   LEU A 309      69.541  53.913 105.875  1.00  0.00           C  
ATOM   1601  O   LEU A 309      68.778  53.043 105.555  1.00  0.00           O  
ATOM   1602  CB  LEU A 309      69.246  56.047 104.590  1.00  0.00           C  
ATOM   1603  CG  LEU A 309      69.960  57.243 103.909  1.00  0.00           C  
ATOM   1604  CD1 LEU A 309      70.413  56.792 102.579  1.00  0.00           C  
ATOM   1605  CD2 LEU A 309      68.975  58.351 103.692  1.00  0.00           C  
ATOM   1606  HN  LEU A 309      70.092  54.440 102.831  1.00  0.00           H  
ATOM   1607  HA  LEU A 309      71.063  55.274 105.228  1.00  0.00           H  
ATOM   1608  HB1 LEU A 309      68.944  56.462 105.575  1.00  0.00           H  
ATOM   1609  HB2 LEU A 309      68.357  55.757 103.991  1.00  0.00           H  
ATOM   1610  HG  LEU A 309      70.786  57.714 104.483  1.00  0.00           H  
ATOM   1611 1HD1 LEU A 309      69.655  56.070 102.204  1.00  0.00           H  
ATOM   1612 2HD1 LEU A 309      71.444  56.382 102.631  1.00  0.00           H  
ATOM   1613 3HD1 LEU A 309      70.560  57.567 101.797  1.00  0.00           H  
ATOM   1614 1HD2 LEU A 309      69.390  59.164 103.059  1.00  0.00           H  
ATOM   1615 2HD2 LEU A 309      68.577  58.678 104.675  1.00  0.00           H  
ATOM   1616 3HD2 LEU A 309      68.101  57.866 103.206  1.00  0.00           H  
ATOM   1617  N   GLU A 310      69.913  54.022 107.141  1.00  0.00           N  
ATOM   1618  CA  GLU A 310      69.386  53.185 108.251  1.00  0.00           C  
ATOM   1619  C   GLU A 310      68.047  53.736 108.838  1.00  0.00           C  
ATOM   1620  O   GLU A 310      67.863  54.895 109.012  1.00  0.00           O  
ATOM   1621  CB  GLU A 310      70.432  53.062 109.420  1.00  0.00           C  
ATOM   1622  CG  GLU A 310      69.912  52.145 110.504  1.00  0.00           C  
ATOM   1623  CD  GLU A 310      70.990  51.800 111.533  1.00  0.00           C  
ATOM   1624  OE1 GLU A 310      71.766  52.756 111.912  1.00  0.00           O  
ATOM   1625  OE2 GLU A 310      70.992  50.622 112.031  1.00  0.00           O1-
ATOM   1626  HN  GLU A 310      70.593  54.739 107.273  1.00  0.00           H  
ATOM   1627  HA  GLU A 310      69.165  52.189 107.899  1.00  0.00           H  
ATOM   1628  HB1 GLU A 310      70.778  54.011 109.882  1.00  0.00           H  
ATOM   1629  HB2 GLU A 310      71.401  52.804 108.942  1.00  0.00           H  
ATOM   1630  HG1 GLU A 310      69.592  51.212 109.994  1.00  0.00           H  
ATOM   1631  HG2 GLU A 310      69.096  52.575 111.125  1.00  0.00           H  
ATOM   1632  N   ASP A 311      67.044  52.898 109.035  1.00  0.00           N  
ATOM   1633  CA  ASP A 311      65.691  53.182 109.407  1.00  0.00           C  
ATOM   1634  C   ASP A 311      65.505  53.582 110.930  1.00  0.00           C  
ATOM   1635  O   ASP A 311      64.504  54.167 111.295  1.00  0.00           O  
ATOM   1636  CB  ASP A 311      64.753  52.021 109.041  1.00  0.00           C  
ATOM   1637  CG  ASP A 311      64.709  51.841 107.544  1.00  0.00           C  
ATOM   1638  OD1 ASP A 311      64.921  50.680 107.094  1.00  0.00           O  
ATOM   1639  OD2 ASP A 311      64.319  52.785 106.826  1.00  0.00           O1-
ATOM   1640  HN  ASP A 311      67.222  52.042 108.556  1.00  0.00           H  
ATOM   1641  HA  ASP A 311      65.300  54.057 108.909  1.00  0.00           H  
ATOM   1642  HB1 ASP A 311      63.703  52.143 109.381  1.00  0.00           H  
ATOM   1643  HB2 ASP A 311      65.182  51.104 109.497  1.00  0.00           H  
ATOM   1644  N   ARG A 312      66.628  53.458 111.692  1.00  0.00           N  
ATOM   1645  CA  ARG A 312      66.708  54.065 113.069  1.00  0.00           C  
ATOM   1646  C   ARG A 312      67.772  55.151 113.241  1.00  0.00           C  
ATOM   1647  O   ARG A 312      68.132  55.518 114.353  1.00  0.00           O  
ATOM   1648  CB  ARG A 312      67.116  53.024 114.151  1.00  0.00           C  
ATOM   1649  CG  ARG A 312      68.523  52.338 113.998  1.00  0.00           C  
ATOM   1650  CD  ARG A 312      69.050  51.665 115.228  1.00  0.00           C  
ATOM   1651  NE  ARG A 312      70.258  50.880 114.813  1.00  0.00           N  
ATOM   1652  CZ  ARG A 312      71.043  50.125 115.623  1.00  0.00           C  
ATOM   1653  NH1 ARG A 312      70.984  50.267 116.922  1.00  0.00           N1+
ATOM   1654  NH2 ARG A 312      71.831  49.114 115.237  1.00  0.00           N  
ATOM   1655  HN  ARG A 312      67.415  52.988 111.299  1.00  0.00           H  
ATOM   1656  HA  ARG A 312      65.806  54.594 113.341  1.00  0.00           H  
ATOM   1657  HB1 ARG A 312      66.387  52.192 114.258  1.00  0.00           H  
ATOM   1658  HB2 ARG A 312      67.082  53.505 115.152  1.00  0.00           H  
ATOM   1659  HG1 ARG A 312      69.310  53.095 113.790  1.00  0.00           H  
ATOM   1660  HG2 ARG A 312      68.518  51.571 113.194  1.00  0.00           H  
ATOM   1661  HD1 ARG A 312      68.347  50.907 115.634  1.00  0.00           H  
ATOM   1662  HD2 ARG A 312      69.551  52.294 115.994  1.00  0.00           H  
ATOM   1663  HE  ARG A 312      70.694  50.860 113.913  1.00  0.00           H  
ATOM   1664 1HH1 ARG A 312      70.366  50.951 117.311  1.00  0.00           H  
ATOM   1665 2HH1 ARG A 312      71.527  49.615 117.451  1.00  0.00           H  
ATOM   1666 1HH2 ARG A 312      71.682  48.781 114.306  1.00  0.00           H  
ATOM   1667 2HH2 ARG A 312      72.206  48.606 116.013  1.00  0.00           H  
ATOM   1668  N   ALA A 313      68.254  55.643 112.067  1.00  0.00           N  
ATOM   1669  CA  ALA A 313      69.206  56.679 111.975  1.00  0.00           C  
ATOM   1670  C   ALA A 313      68.798  57.974 112.657  1.00  0.00           C  
ATOM   1671  O   ALA A 313      69.631  58.566 113.400  1.00  0.00           O  
ATOM   1672  CB  ALA A 313      69.635  57.018 110.497  1.00  0.00           C  
ATOM   1673  HN  ALA A 313      67.887  55.238 111.232  1.00  0.00           H  
ATOM   1674  HA  ALA A 313      70.130  56.368 112.441  1.00  0.00           H  
ATOM   1675  HB1 ALA A 313      68.828  57.375 109.823  1.00  0.00           H  
ATOM   1676  HB2 ALA A 313      69.997  56.132 109.933  1.00  0.00           H  
ATOM   1677  HB3 ALA A 313      70.458  57.760 110.576  1.00  0.00           H  
ATOM   1678  N   VAL A 314      67.546  58.349 112.557  1.00  0.00           N  
ATOM   1679  CA  VAL A 314      66.978  59.603 113.203  1.00  0.00           C  
ATOM   1680  C   VAL A 314      66.906  59.399 114.681  1.00  0.00           C  
ATOM   1681  O   VAL A 314      67.264  60.171 115.591  1.00  0.00           O  
ATOM   1682  CB  VAL A 314      65.535  59.899 112.704  1.00  0.00           C  
ATOM   1683  CG1 VAL A 314      64.837  61.168 113.231  1.00  0.00           C  
ATOM   1684  CG2 VAL A 314      65.747  60.142 111.164  1.00  0.00           C  
ATOM   1685  HN  VAL A 314      66.936  57.949 111.879  1.00  0.00           H  
ATOM   1686  HA  VAL A 314      67.622  60.431 112.943  1.00  0.00           H  
ATOM   1687  HB  VAL A 314      64.938  58.977 112.867  1.00  0.00           H  
ATOM   1688 1HG1 VAL A 314      64.602  61.094 114.314  1.00  0.00           H  
ATOM   1689 2HG1 VAL A 314      63.910  61.440 112.682  1.00  0.00           H  
ATOM   1690 3HG1 VAL A 314      65.530  62.029 113.132  1.00  0.00           H  
ATOM   1691 1HG2 VAL A 314      64.729  60.310 110.749  1.00  0.00           H  
ATOM   1692 2HG2 VAL A 314      66.310  59.413 110.543  1.00  0.00           H  
ATOM   1693 3HG2 VAL A 314      66.213  61.137 111.004  1.00  0.00           H  
ATOM   1694  N   CYS A 315      66.482  58.177 115.104  1.00  0.00           N  
ATOM   1695  CA  CYS A 315      66.478  57.695 116.432  1.00  0.00           C  
ATOM   1696  C   CYS A 315      67.903  57.610 117.108  1.00  0.00           C  
ATOM   1697  O   CYS A 315      68.035  58.079 118.213  1.00  0.00           O  
ATOM   1698  CB  CYS A 315      65.808  56.273 116.474  1.00  0.00           C  
ATOM   1699  SG  CYS A 315      64.037  56.383 115.948  1.00  0.00           S  
ATOM   1700  HN  CYS A 315      66.202  57.539 114.392  1.00  0.00           H  
ATOM   1701  HA  CYS A 315      65.836  58.398 116.941  1.00  0.00           H  
ATOM   1702  HB1 CYS A 315      65.952  55.898 117.510  1.00  0.00           H  
ATOM   1703  HB2 CYS A 315      66.387  55.602 115.804  1.00  0.00           H  
ATOM   1704  N   VAL A 316      68.955  57.179 116.358  1.00  0.00           N  
ATOM   1705  CA  VAL A 316      70.337  57.234 116.770  1.00  0.00           C  
ATOM   1706  C   VAL A 316      70.828  58.593 117.073  1.00  0.00           C  
ATOM   1707  O   VAL A 316      71.427  58.865 118.122  1.00  0.00           O  
ATOM   1708  CB  VAL A 316      71.191  56.408 115.849  1.00  0.00           C  
ATOM   1709  CG1 VAL A 316      72.736  56.649 115.902  1.00  0.00           C  
ATOM   1710  CG2 VAL A 316      70.885  54.928 116.149  1.00  0.00           C  
ATOM   1711  HN  VAL A 316      68.816  56.772 115.458  1.00  0.00           H  
ATOM   1712  HA  VAL A 316      70.378  56.714 117.716  1.00  0.00           H  
ATOM   1713  HB  VAL A 316      70.918  56.718 114.817  1.00  0.00           H  
ATOM   1714 1HG1 VAL A 316      72.890  57.745 115.808  1.00  0.00           H  
ATOM   1715 2HG1 VAL A 316      73.316  56.064 115.156  1.00  0.00           H  
ATOM   1716 3HG1 VAL A 316      73.165  56.388 116.893  1.00  0.00           H  
ATOM   1717 1HG2 VAL A 316      69.800  54.691 116.134  1.00  0.00           H  
ATOM   1718 2HG2 VAL A 316      71.166  54.571 117.163  1.00  0.00           H  
ATOM   1719 3HG2 VAL A 316      71.356  54.238 115.415  1.00  0.00           H  
ATOM   1720  N   GLU A 317      70.560  59.651 116.288  1.00  0.00           N  
ATOM   1721  CA  GLU A 317      70.834  61.051 116.627  1.00  0.00           C  
ATOM   1722  C   GLU A 317      70.252  61.689 117.833  1.00  0.00           C  
ATOM   1723  O   GLU A 317      70.891  62.594 118.388  1.00  0.00           O  
ATOM   1724  CB  GLU A 317      70.447  61.899 115.371  1.00  0.00           C  
ATOM   1725  CG  GLU A 317      71.363  61.718 114.165  1.00  0.00           C  
ATOM   1726  CD  GLU A 317      71.048  62.533 112.904  1.00  0.00           C  
ATOM   1727  OE1 GLU A 317      71.048  61.889 111.835  1.00  0.00           O  
ATOM   1728  OE2 GLU A 317      70.816  63.751 112.889  1.00  0.00           O1-
ATOM   1729  HN  GLU A 317      70.125  59.537 115.398  1.00  0.00           H  
ATOM   1730  HA  GLU A 317      71.889  61.229 116.776  1.00  0.00           H  
ATOM   1731  HB1 GLU A 317      70.641  62.962 115.629  1.00  0.00           H  
ATOM   1732  HB2 GLU A 317      69.357  61.870 115.163  1.00  0.00           H  
ATOM   1733  HG1 GLU A 317      71.417  60.636 113.919  1.00  0.00           H  
ATOM   1734  HG2 GLU A 317      72.429  61.944 114.380  1.00  0.00           H  
ATOM   1735  N   ARG A 318      69.064  61.291 118.279  1.00  0.00           N  
ATOM   1736  CA  ARG A 318      68.312  61.911 119.409  1.00  0.00           C  
ATOM   1737  C   ARG A 318      68.605  61.056 120.637  1.00  0.00           C  
ATOM   1738  O   ARG A 318      68.196  61.489 121.763  1.00  0.00           O  
ATOM   1739  CB  ARG A 318      66.819  62.098 119.120  1.00  0.00           C  
ATOM   1740  CG  ARG A 318      66.137  60.763 118.993  1.00  0.00           C  
ATOM   1741  CD  ARG A 318      64.646  60.781 118.526  1.00  0.00           C  
ATOM   1742  NE  ARG A 318      64.688  61.471 117.162  1.00  0.00           N  
ATOM   1743  CZ  ARG A 318      63.810  62.390 116.828  1.00  0.00           C  
ATOM   1744  NH1 ARG A 318      62.664  62.344 117.381  1.00  0.00           N1+
ATOM   1745  NH2 ARG A 318      64.047  63.283 115.893  1.00  0.00           N  
ATOM   1746  HN  ARG A 318      68.529  60.567 117.849  1.00  0.00           H  
ATOM   1747  HA  ARG A 318      68.734  62.882 119.622  1.00  0.00           H  
ATOM   1748  HB1 ARG A 318      66.611  62.731 118.231  1.00  0.00           H  
ATOM   1749  HB2 ARG A 318      66.380  62.604 120.006  1.00  0.00           H  
ATOM   1750  HG1 ARG A 318      66.162  60.304 120.004  1.00  0.00           H  
ATOM   1751  HG2 ARG A 318      66.676  60.001 118.389  1.00  0.00           H  
ATOM   1752  HD1 ARG A 318      63.982  61.218 119.303  1.00  0.00           H  
ATOM   1753  HD2 ARG A 318      64.302  59.727 118.466  1.00  0.00           H  
ATOM   1754  HE  ARG A 318      65.521  61.506 116.611  1.00  0.00           H  
ATOM   1755 1HH1 ARG A 318      61.993  63.025 117.091  1.00  0.00           H  
ATOM   1756 2HH1 ARG A 318      62.257  61.547 117.828  1.00  0.00           H  
ATOM   1757 1HH2 ARG A 318      63.426  64.065 115.837  1.00  0.00           H  
ATOM   1758 2HH2 ARG A 318      64.912  63.445 115.419  1.00  0.00           H  
ATOM   1759  N   PHE A 319      69.337  59.915 120.444  1.00  0.00           N  
ATOM   1760  CA  PHE A 319      69.700  59.009 121.482  1.00  0.00           C  
ATOM   1761  C   PHE A 319      68.542  58.182 122.082  1.00  0.00           C  
ATOM   1762  O   PHE A 319      68.403  57.983 123.262  1.00  0.00           O  
ATOM   1763  CB  PHE A 319      70.548  59.747 122.599  1.00  0.00           C  
ATOM   1764  CG  PHE A 319      71.958  60.189 122.142  1.00  0.00           C  
ATOM   1765  CD1 PHE A 319      73.124  59.367 122.164  1.00  0.00           C  
ATOM   1766  CD2 PHE A 319      72.114  61.556 121.732  1.00  0.00           C  
ATOM   1767  CE1 PHE A 319      74.398  59.924 121.858  1.00  0.00           C  
ATOM   1768  CE2 PHE A 319      73.396  62.043 121.439  1.00  0.00           C  
ATOM   1769  CZ  PHE A 319      74.554  61.257 121.511  1.00  0.00           C  
ATOM   1770  HN  PHE A 319      69.713  59.620 119.569  1.00  0.00           H  
ATOM   1771  HA  PHE A 319      70.241  58.185 121.040  1.00  0.00           H  
ATOM   1772  HB1 PHE A 319      70.736  58.965 123.365  1.00  0.00           H  
ATOM   1773  HB2 PHE A 319      70.042  60.635 123.034  1.00  0.00           H  
ATOM   1774  HD1 PHE A 319      73.096  58.396 122.638  1.00  0.00           H  
ATOM   1775  HD2 PHE A 319      71.238  62.187 121.713  1.00  0.00           H  
ATOM   1776  HE1 PHE A 319      75.259  59.274 121.893  1.00  0.00           H  
ATOM   1777  HE2 PHE A 319      73.461  63.091 121.183  1.00  0.00           H  
ATOM   1778  HZ  PHE A 319      75.525  61.636 121.229  1.00  0.00           H  
ATOM   1779  N   SER A 320      67.629  57.600 121.257  1.00  0.00           N  
ATOM   1780  CA  SER A 320      66.392  56.796 121.688  1.00  0.00           C  
ATOM   1781  C   SER A 320      66.587  55.538 122.495  1.00  0.00           C  
ATOM   1782  O   SER A 320      65.903  55.289 123.485  1.00  0.00           O  
ATOM   1783  CB  SER A 320      65.552  56.526 120.432  1.00  0.00           C  
ATOM   1784  OG  SER A 320      65.180  57.774 119.942  1.00  0.00           O  
ATOM   1785  HN  SER A 320      67.770  57.693 120.274  1.00  0.00           H  
ATOM   1786  HA  SER A 320      65.846  57.465 122.338  1.00  0.00           H  
ATOM   1787  HB1 SER A 320      64.625  55.940 120.610  1.00  0.00           H  
ATOM   1788  HB2 SER A 320      66.193  56.074 119.645  1.00  0.00           H  
ATOM   1789  HG1 SER A 320      64.349  57.910 120.402  1.00  0.00           H  
ATOM   1790  N   ASP A 321      67.563  54.703 122.127  1.00  0.00           N  
ATOM   1791  CA  ASP A 321      67.910  53.459 122.808  1.00  0.00           C  
ATOM   1792  C   ASP A 321      69.072  53.652 123.804  1.00  0.00           C  
ATOM   1793  O   ASP A 321      69.427  52.804 124.602  1.00  0.00           O  
ATOM   1794  CB  ASP A 321      68.226  52.457 121.703  1.00  0.00           C  
ATOM   1795  CG  ASP A 321      67.085  52.302 120.757  1.00  0.00           C  
ATOM   1796  OD1 ASP A 321      67.327  51.744 119.580  1.00  0.00           O  
ATOM   1797  OD2 ASP A 321      65.890  52.580 121.060  1.00  0.00           O1-
ATOM   1798  HN  ASP A 321      68.123  54.960 121.343  1.00  0.00           H  
ATOM   1799  HA  ASP A 321      66.993  53.065 123.223  1.00  0.00           H  
ATOM   1800  HB1 ASP A 321      68.678  51.525 122.106  1.00  0.00           H  
ATOM   1801  HB2 ASP A 321      69.088  52.839 121.113  1.00  0.00           H  
ATOM   1802  N   ASP A 322      69.632  54.847 123.812  1.00  0.00           N  
ATOM   1803  CA  ASP A 322      70.659  55.434 124.589  1.00  0.00           C  
ATOM   1804  C   ASP A 322      69.985  56.462 125.547  1.00  0.00           C  
ATOM   1805  O   ASP A 322      70.723  57.250 126.095  1.00  0.00           O  
ATOM   1806  CB  ASP A 322      71.658  56.124 123.602  1.00  0.00           C  
ATOM   1807  CG  ASP A 322      72.586  55.017 123.170  1.00  0.00           C  
ATOM   1808  OD1 ASP A 322      73.130  55.118 122.023  1.00  0.00           O  
ATOM   1809  OD2 ASP A 322      72.920  54.113 124.010  1.00  0.00           O1-
ATOM   1810  HN  ASP A 322      69.234  55.505 123.176  1.00  0.00           H  
ATOM   1811  HA  ASP A 322      71.087  54.649 125.196  1.00  0.00           H  
ATOM   1812  HB1 ASP A 322      72.176  56.992 124.063  1.00  0.00           H  
ATOM   1813  HB2 ASP A 322      71.023  56.519 122.781  1.00  0.00           H  
ATOM   1814  N   GLY A 323      68.636  56.350 125.687  1.00  0.00           N  
ATOM   1815  CA  GLY A 323      68.007  57.087 126.814  1.00  0.00           C  
ATOM   1816  C   GLY A 323      67.856  58.605 126.734  1.00  0.00           C  
ATOM   1817  O   GLY A 323      67.877  59.205 127.781  1.00  0.00           O  
ATOM   1818  HN  GLY A 323      68.103  55.634 125.244  1.00  0.00           H  
ATOM   1819  HA1 GLY A 323      68.530  56.863 127.731  1.00  0.00           H  
ATOM   1820  HA2 GLY A 323      66.993  56.723 126.889  1.00  0.00           H  
ATOM   1821  N   TYR A 324      67.731  59.182 125.531  1.00  0.00           N  
ATOM   1822  CA  TYR A 324      67.449  60.539 125.288  1.00  0.00           C  
ATOM   1823  C   TYR A 324      68.373  61.587 125.856  1.00  0.00           C  
ATOM   1824  O   TYR A 324      69.304  61.306 126.629  1.00  0.00           O  
ATOM   1825  CB  TYR A 324      65.968  60.895 125.441  1.00  0.00           C  
ATOM   1826  CG  TYR A 324      65.111  59.955 124.594  1.00  0.00           C  
ATOM   1827  CD1 TYR A 324      64.978  60.330 123.268  1.00  0.00           C  
ATOM   1828  CD2 TYR A 324      64.358  58.908 125.138  1.00  0.00           C  
ATOM   1829  CE1 TYR A 324      64.010  59.747 122.436  1.00  0.00           C  
ATOM   1830  CE2 TYR A 324      63.480  58.181 124.345  1.00  0.00           C  
ATOM   1831  CZ  TYR A 324      63.253  58.644 122.996  1.00  0.00           C  
ATOM   1832  OH  TYR A 324      62.599  57.800 122.049  1.00  0.00           O  
ATOM   1833  HN  TYR A 324      67.828  58.634 124.704  1.00  0.00           H  
ATOM   1834  HA  TYR A 324      67.621  60.734 124.239  1.00  0.00           H  
ATOM   1835  HB1 TYR A 324      65.610  61.902 125.136  1.00  0.00           H  
ATOM   1836  HB2 TYR A 324      65.646  60.722 126.490  1.00  0.00           H  
ATOM   1837  HD1 TYR A 324      65.469  61.164 122.789  1.00  0.00           H  
ATOM   1838  HD2 TYR A 324      64.652  58.717 126.161  1.00  0.00           H  
ATOM   1839  HE1 TYR A 324      63.953  60.000 121.388  1.00  0.00           H  
ATOM   1840  HE2 TYR A 324      62.951  57.308 124.701  1.00  0.00           H  
ATOM   1841  HH  TYR A 324      62.060  57.207 122.578  1.00  0.00           H  
ATOM   1842  N   ARG A 325      68.129  62.870 125.520  1.00  0.00           N  
ATOM   1843  CA  ARG A 325      68.995  63.961 125.833  1.00  0.00           C  
ATOM   1844  C   ARG A 325      68.145  65.217 126.031  1.00  0.00           C  
ATOM   1845  O   ARG A 325      66.933  65.358 125.755  1.00  0.00           O  
ATOM   1846  CB  ARG A 325      70.190  64.203 124.775  1.00  0.00           C  
ATOM   1847  CG  ARG A 325      71.347  63.163 124.761  1.00  0.00           C  
ATOM   1848  CD  ARG A 325      72.160  62.890 126.032  1.00  0.00           C  
ATOM   1849  NE  ARG A 325      73.104  61.703 125.916  1.00  0.00           N  
ATOM   1850  CZ  ARG A 325      72.754  60.443 125.897  1.00  0.00           C  
ATOM   1851  NH1 ARG A 325      71.530  59.937 126.068  1.00  0.00           N1+
ATOM   1852  NH2 ARG A 325      73.749  59.560 125.747  1.00  0.00           N  
ATOM   1853  HN  ARG A 325      67.419  62.992 124.831  1.00  0.00           H  
ATOM   1854  HA  ARG A 325      69.388  63.816 126.829  1.00  0.00           H  
ATOM   1855  HB1 ARG A 325      70.751  65.120 125.054  1.00  0.00           H  
ATOM   1856  HB2 ARG A 325      69.801  64.411 123.755  1.00  0.00           H  
ATOM   1857  HG1 ARG A 325      72.024  63.369 123.904  1.00  0.00           H  
ATOM   1858  HG2 ARG A 325      70.737  62.338 124.336  1.00  0.00           H  
ATOM   1859  HD1 ARG A 325      71.390  62.605 126.782  1.00  0.00           H  
ATOM   1860  HD2 ARG A 325      72.790  63.777 126.258  1.00  0.00           H  
ATOM   1861  HE  ARG A 325      74.077  61.818 125.717  1.00  0.00           H  
ATOM   1862 1HH1 ARG A 325      70.724  60.526 126.142  1.00  0.00           H  
ATOM   1863 2HH1 ARG A 325      71.464  58.976 125.797  1.00  0.00           H  
ATOM   1864 1HH2 ARG A 325      74.676  59.878 125.940  1.00  0.00           H  
ATOM   1865 2HH2 ARG A 325      73.667  58.570 125.855  1.00  0.00           H  
ATOM   1866  N   THR A 326      68.708  66.291 126.550  1.00  0.00           N  
ATOM   1867  CA  THR A 326      68.127  67.533 126.911  1.00  0.00           C  
ATOM   1868  C   THR A 326      68.162  68.529 125.784  1.00  0.00           C  
ATOM   1869  O   THR A 326      67.302  69.439 125.667  1.00  0.00           O  
ATOM   1870  CB  THR A 326      68.890  68.130 128.142  1.00  0.00           C  
ATOM   1871  CG2 THR A 326      68.292  67.449 129.394  1.00  0.00           C  
ATOM   1872  OG1 THR A 326      70.251  67.813 128.162  1.00  0.00           O  
ATOM   1873  HN  THR A 326      69.605  66.244 126.981  1.00  0.00           H  
ATOM   1874  HA  THR A 326      67.104  67.493 127.255  1.00  0.00           H  
ATOM   1875  HB  THR A 326      68.646  69.208 128.259  1.00  0.00           H  
ATOM   1876  HG1 THR A 326      70.719  68.644 128.269  1.00  0.00           H  
ATOM   1877 1HG2 THR A 326      68.307  66.348 129.244  1.00  0.00           H  
ATOM   1878 2HG2 THR A 326      67.206  67.682 129.401  1.00  0.00           H  
ATOM   1879 3HG2 THR A 326      68.690  67.896 130.330  1.00  0.00           H  
ATOM   1880  N   VAL A 327      69.260  68.492 125.057  1.00  0.00           N  
ATOM   1881  CA  VAL A 327      69.845  69.351 124.038  1.00  0.00           C  
ATOM   1882  C   VAL A 327      68.834  69.492 122.873  1.00  0.00           C  
ATOM   1883  O   VAL A 327      67.999  68.579 122.666  1.00  0.00           O  
ATOM   1884  CB  VAL A 327      71.308  69.017 123.724  1.00  0.00           C  
ATOM   1885  CG1 VAL A 327      71.729  69.032 122.251  1.00  0.00           C  
ATOM   1886  CG2 VAL A 327      72.277  69.767 124.544  1.00  0.00           C  
ATOM   1887  HN  VAL A 327      69.804  67.659 125.122  1.00  0.00           H  
ATOM   1888  HA  VAL A 327      69.967  70.349 124.432  1.00  0.00           H  
ATOM   1889  HB  VAL A 327      71.297  67.956 124.051  1.00  0.00           H  
ATOM   1890 1HG1 VAL A 327      70.912  68.564 121.663  1.00  0.00           H  
ATOM   1891 2HG1 VAL A 327      72.735  68.561 122.241  1.00  0.00           H  
ATOM   1892 3HG1 VAL A 327      71.911  70.105 122.027  1.00  0.00           H  
ATOM   1893 1HG2 VAL A 327      72.173  70.859 124.366  1.00  0.00           H  
ATOM   1894 2HG2 VAL A 327      73.307  69.439 124.291  1.00  0.00           H  
ATOM   1895 3HG2 VAL A 327      72.069  69.561 125.615  1.00  0.00           H  
ATOM   1896  N   ALA A 328      68.761  70.593 122.088  1.00  0.00           N  
ATOM   1897  CA  ALA A 328      67.776  70.806 121.037  1.00  0.00           C  
ATOM   1898  C   ALA A 328      68.366  70.283 119.727  1.00  0.00           C  
ATOM   1899  O   ALA A 328      69.426  70.671 119.230  1.00  0.00           O  
ATOM   1900  CB  ALA A 328      67.401  72.296 120.923  1.00  0.00           C  
ATOM   1901  HN  ALA A 328      69.399  71.334 122.282  1.00  0.00           H  
ATOM   1902  HA  ALA A 328      66.865  70.276 121.267  1.00  0.00           H  
ATOM   1903  HB1 ALA A 328      66.675  72.360 120.085  1.00  0.00           H  
ATOM   1904  HB2 ALA A 328      68.288  72.907 120.650  1.00  0.00           H  
ATOM   1905  HB3 ALA A 328      66.865  72.660 121.826  1.00  0.00           H  
ATOM   1906  N   GLN A 329      67.609  69.374 119.019  1.00  0.00           N  
ATOM   1907  CA  GLN A 329      67.869  68.813 117.698  1.00  0.00           C  
ATOM   1908  C   GLN A 329      68.012  69.826 116.562  1.00  0.00           C  
ATOM   1909  O   GLN A 329      67.327  70.831 116.443  1.00  0.00           O  
ATOM   1910  CB  GLN A 329      66.872  67.653 117.341  1.00  0.00           C  
ATOM   1911  CG  GLN A 329      66.866  66.445 118.214  1.00  0.00           C  
ATOM   1912  CD  GLN A 329      68.164  65.695 118.487  1.00  0.00           C  
ATOM   1913  NE2 GLN A 329      68.534  64.717 117.577  1.00  0.00           N  
ATOM   1914  OE1 GLN A 329      68.797  65.893 119.527  1.00  0.00           O  
ATOM   1915  HN  GLN A 329      66.828  68.906 119.426  1.00  0.00           H  
ATOM   1916  HA  GLN A 329      68.812  68.300 117.809  1.00  0.00           H  
ATOM   1917  HB1 GLN A 329      67.135  67.293 116.324  1.00  0.00           H  
ATOM   1918  HB2 GLN A 329      65.872  68.120 117.208  1.00  0.00           H  
ATOM   1919  HG1 GLN A 329      66.076  65.815 117.753  1.00  0.00           H  
ATOM   1920  HG2 GLN A 329      66.528  66.728 119.234  1.00  0.00           H  
ATOM   1921 1HE2 GLN A 329      69.343  64.212 117.877  1.00  0.00           H  
ATOM   1922 2HE2 GLN A 329      68.105  64.647 116.676  1.00  0.00           H  
ATOM   1923  N   GLY A 330      69.082  69.710 115.745  1.00  0.00           N  
ATOM   1924  CA  GLY A 330      69.265  70.660 114.658  1.00  0.00           C  
ATOM   1925  C   GLY A 330      68.407  70.618 113.396  1.00  0.00           C  
ATOM   1926  O   GLY A 330      67.535  69.761 113.301  1.00  0.00           O  
ATOM   1927  HN  GLY A 330      69.668  68.904 115.750  1.00  0.00           H  
ATOM   1928  HA1 GLY A 330      70.261  70.541 114.258  1.00  0.00           H  
ATOM   1929  HA2 GLY A 330      69.268  71.663 115.062  1.00  0.00           H  
ATOM   1930  N   THR A 331      68.650  71.601 112.524  1.00  0.00           N  
ATOM   1931  CA  THR A 331      67.998  71.784 111.250  1.00  0.00           C  
ATOM   1932  C   THR A 331      68.123  70.627 110.264  1.00  0.00           C  
ATOM   1933  O   THR A 331      68.957  69.776 110.376  1.00  0.00           O  
ATOM   1934  CB  THR A 331      68.357  73.084 110.559  1.00  0.00           C  
ATOM   1935  CG2 THR A 331      67.485  74.245 111.077  1.00  0.00           C  
ATOM   1936  OG1 THR A 331      69.687  73.507 110.892  1.00  0.00           O  
ATOM   1937  HN  THR A 331      69.307  72.307 112.774  1.00  0.00           H  
ATOM   1938  HA  THR A 331      66.935  71.825 111.440  1.00  0.00           H  
ATOM   1939  HB  THR A 331      68.083  73.117 109.482  1.00  0.00           H  
ATOM   1940  HG1 THR A 331      69.791  74.176 110.210  1.00  0.00           H  
ATOM   1941 1HG2 THR A 331      67.447  74.253 112.187  1.00  0.00           H  
ATOM   1942 2HG2 THR A 331      66.462  74.158 110.651  1.00  0.00           H  
ATOM   1943 3HG2 THR A 331      67.823  75.227 110.682  1.00  0.00           H  
ATOM   1944  N   LYS A 332      67.235  70.509 109.240  1.00  0.00           N  
ATOM   1945  CA  LYS A 332      67.187  69.340 108.411  1.00  0.00           C  
ATOM   1946  C   LYS A 332      68.446  69.033 107.592  1.00  0.00           C  
ATOM   1947  O   LYS A 332      69.048  69.871 106.954  1.00  0.00           O  
ATOM   1948  CB  LYS A 332      65.822  68.984 107.757  1.00  0.00           C  
ATOM   1949  CG  LYS A 332      64.699  68.482 108.737  1.00  0.00           C  
ATOM   1950  CD  LYS A 332      64.331  69.415 109.926  1.00  0.00           C  
ATOM   1951  CE  LYS A 332      63.108  68.816 110.748  1.00  0.00           C  
ATOM   1952  NZ  LYS A 332      62.526  69.734 111.738  1.00  0.00           N1+
ATOM   1953  HN  LYS A 332      66.437  71.069 109.032  1.00  0.00           H  
ATOM   1954  HA  LYS A 332      67.250  68.575 109.172  1.00  0.00           H  
ATOM   1955  HB1 LYS A 332      66.061  68.168 107.040  1.00  0.00           H  
ATOM   1956  HB2 LYS A 332      65.470  69.917 107.268  1.00  0.00           H  
ATOM   1957  HG1 LYS A 332      65.072  67.505 109.114  1.00  0.00           H  
ATOM   1958  HG2 LYS A 332      63.835  68.263 108.074  1.00  0.00           H  
ATOM   1959  HD1 LYS A 332      63.966  70.432 109.666  1.00  0.00           H  
ATOM   1960  HD2 LYS A 332      65.183  69.469 110.637  1.00  0.00           H  
ATOM   1961  HE1 LYS A 332      63.479  67.894 111.244  1.00  0.00           H  
ATOM   1962  HE2 LYS A 332      62.315  68.466 110.052  1.00  0.00           H  
ATOM   1963  HZ1 LYS A 332      63.328  69.979 112.353  1.00  0.00           H  
ATOM   1964  HZ2 LYS A 332      61.746  69.249 112.226  1.00  0.00           H  
ATOM   1965  HZ3 LYS A 332      62.229  70.612 111.265  1.00  0.00           H  
ATOM   1966  N   LYS A 333      68.764  67.693 107.493  1.00  0.00           N  
ATOM   1967  CA  LYS A 333      69.875  67.202 106.622  1.00  0.00           C  
ATOM   1968  C   LYS A 333      69.724  67.334 105.154  1.00  0.00           C  
ATOM   1969  O   LYS A 333      68.676  67.317 104.495  1.00  0.00           O  
ATOM   1970  CB  LYS A 333      70.098  65.674 106.873  1.00  0.00           C  
ATOM   1971  CG  LYS A 333      70.942  65.372 108.118  1.00  0.00           C  
ATOM   1972  CD  LYS A 333      71.135  63.838 108.468  1.00  0.00           C  
ATOM   1973  CE  LYS A 333      72.352  63.431 109.277  1.00  0.00           C  
ATOM   1974  NZ  LYS A 333      72.503  64.141 110.524  1.00  0.00           N1+
ATOM   1975  HN  LYS A 333      68.304  66.968 107.999  1.00  0.00           H  
ATOM   1976  HA  LYS A 333      70.713  67.840 106.861  1.00  0.00           H  
ATOM   1977  HB1 LYS A 333      70.655  65.271 106.001  1.00  0.00           H  
ATOM   1978  HB2 LYS A 333      69.106  65.176 106.919  1.00  0.00           H  
ATOM   1979  HG1 LYS A 333      70.449  65.795 109.018  1.00  0.00           H  
ATOM   1980  HG2 LYS A 333      71.979  65.721 107.927  1.00  0.00           H  
ATOM   1981  HD1 LYS A 333      71.164  63.290 107.503  1.00  0.00           H  
ATOM   1982  HD2 LYS A 333      70.241  63.447 109.000  1.00  0.00           H  
ATOM   1983  HE1 LYS A 333      73.247  63.621 108.648  1.00  0.00           H  
ATOM   1984  HE2 LYS A 333      72.394  62.362 109.578  1.00  0.00           H  
ATOM   1985  HZ1 LYS A 333      72.555  65.166 110.360  1.00  0.00           H  
ATOM   1986  HZ2 LYS A 333      73.414  63.784 110.876  1.00  0.00           H  
ATOM   1987  HZ3 LYS A 333      71.739  63.975 111.212  1.00  0.00           H  
ATOM   1988  N   GLU A 334      70.898  67.476 104.554  1.00  0.00           N  
ATOM   1989  CA  GLU A 334      71.180  67.594 103.133  1.00  0.00           C  
ATOM   1990  C   GLU A 334      70.777  66.353 102.379  1.00  0.00           C  
ATOM   1991  O   GLU A 334      70.096  66.396 101.336  1.00  0.00           O  
ATOM   1992  CB  GLU A 334      72.732  67.759 102.963  1.00  0.00           C  
ATOM   1993  CG  GLU A 334      73.440  68.988 103.646  1.00  0.00           C  
ATOM   1994  CD  GLU A 334      73.198  69.269 105.095  1.00  0.00           C  
ATOM   1995  OE1 GLU A 334      73.434  68.362 105.914  1.00  0.00           O  
ATOM   1996  OE2 GLU A 334      72.766  70.384 105.462  1.00  0.00           O1-
ATOM   1997  HN  GLU A 334      71.745  67.558 105.073  1.00  0.00           H  
ATOM   1998  HA  GLU A 334      70.619  68.417 102.714  1.00  0.00           H  
ATOM   1999  HB1 GLU A 334      72.988  67.915 101.893  1.00  0.00           H  
ATOM   2000  HB2 GLU A 334      73.200  66.872 103.442  1.00  0.00           H  
ATOM   2001  HG1 GLU A 334      73.308  69.954 103.113  1.00  0.00           H  
ATOM   2002  HG2 GLU A 334      74.533  68.793 103.611  1.00  0.00           H  
ATOM   2003  N   GLY A 335      71.170  65.166 102.833  1.00  0.00           N  
ATOM   2004  CA  GLY A 335      70.900  63.942 102.094  1.00  0.00           C  
ATOM   2005  C   GLY A 335      69.453  63.705 101.783  1.00  0.00           C  
ATOM   2006  O   GLY A 335      69.035  63.646 100.599  1.00  0.00           O  
ATOM   2007  HN  GLY A 335      71.720  65.157 103.665  1.00  0.00           H  
ATOM   2008  HA1 GLY A 335      71.204  63.118 102.722  1.00  0.00           H  
ATOM   2009  HA2 GLY A 335      71.447  64.044 101.167  1.00  0.00           H  
ATOM   2010  N   CYS A 336      68.640  63.605 102.832  1.00  0.00           N  
ATOM   2011  CA  CYS A 336      67.194  63.556 102.819  1.00  0.00           C  
ATOM   2012  C   CYS A 336      66.638  64.571 101.853  1.00  0.00           C  
ATOM   2013  O   CYS A 336      65.774  64.239 100.980  1.00  0.00           O  
ATOM   2014  CB  CYS A 336      66.667  63.812 104.247  1.00  0.00           C  
ATOM   2015  SG  CYS A 336      64.916  63.349 104.534  1.00  0.00           S  
ATOM   2016  HN  CYS A 336      68.975  63.447 103.756  1.00  0.00           H  
ATOM   2017  HA  CYS A 336      66.830  62.583 102.524  1.00  0.00           H  
ATOM   2018  HB1 CYS A 336      66.886  64.870 104.509  1.00  0.00           H  
ATOM   2019  HB2 CYS A 336      67.315  63.319 105.003  1.00  0.00           H  
ATOM   2020  N   THR A 337      67.183  65.816 101.961  1.00  0.00           N  
ATOM   2021  CA  THR A 337      66.643  67.023 101.341  1.00  0.00           C  
ATOM   2022  C   THR A 337      66.817  66.884  99.840  1.00  0.00           C  
ATOM   2023  O   THR A 337      66.004  67.219  99.054  1.00  0.00           O  
ATOM   2024  CB  THR A 337      67.475  68.277 101.735  1.00  0.00           C  
ATOM   2025  CG2 THR A 337      67.254  69.398 100.730  1.00  0.00           C  
ATOM   2026  OG1 THR A 337      66.868  68.768 102.991  1.00  0.00           O  
ATOM   2027  HN  THR A 337      67.949  65.950 102.585  1.00  0.00           H  
ATOM   2028  HA  THR A 337      65.592  67.207 101.508  1.00  0.00           H  
ATOM   2029  HB  THR A 337      68.526  67.962 101.906  1.00  0.00           H  
ATOM   2030  HG1 THR A 337      67.482  68.545 103.694  1.00  0.00           H  
ATOM   2031 1HG2 THR A 337      67.489  70.431 101.065  1.00  0.00           H  
ATOM   2032 2HG2 THR A 337      66.219  69.424 100.325  1.00  0.00           H  
ATOM   2033 3HG2 THR A 337      67.893  69.191  99.845  1.00  0.00           H  
ATOM   2034  N   ILE A 338      67.956  66.359  99.348  1.00  0.00           N  
ATOM   2035  CA  ILE A 338      68.349  66.216  97.920  1.00  0.00           C  
ATOM   2036  C   ILE A 338      67.552  65.127  97.240  1.00  0.00           C  
ATOM   2037  O   ILE A 338      67.065  65.253  96.106  1.00  0.00           O  
ATOM   2038  CB  ILE A 338      69.810  66.072  97.781  1.00  0.00           C  
ATOM   2039  CG1 ILE A 338      70.518  67.417  97.979  1.00  0.00           C  
ATOM   2040  CG2 ILE A 338      70.264  65.449  96.427  1.00  0.00           C  
ATOM   2041  CD  ILE A 338      70.325  68.530  96.948  1.00  0.00           C  
ATOM   2042  HN  ILE A 338      68.696  66.105  99.966  1.00  0.00           H  
ATOM   2043  HA  ILE A 338      68.104  67.073  97.310  1.00  0.00           H  
ATOM   2044  HB  ILE A 338      70.100  65.306  98.533  1.00  0.00           H  
ATOM   2045 1HG1 ILE A 338      71.595  67.169  98.103  1.00  0.00           H  
ATOM   2046 2HG1 ILE A 338      70.302  67.832  98.987  1.00  0.00           H  
ATOM   2047 1HG2 ILE A 338      71.363  65.301  96.510  1.00  0.00           H  
ATOM   2048 2HG2 ILE A 338      69.977  66.113  95.583  1.00  0.00           H  
ATOM   2049 3HG2 ILE A 338      69.889  64.437  96.165  1.00  0.00           H  
ATOM   2050  HD1 ILE A 338      69.341  69.047  96.962  1.00  0.00           H  
ATOM   2051  HD2 ILE A 338      70.392  68.108  95.922  1.00  0.00           H  
ATOM   2052  HD3 ILE A 338      71.124  69.293  97.065  1.00  0.00           H  
ATOM   2053  N   LEU A 339      67.400  64.049  98.083  1.00  0.00           N  
ATOM   2054  CA  LEU A 339      66.533  62.951  97.463  1.00  0.00           C  
ATOM   2055  C   LEU A 339      65.069  63.388  97.206  1.00  0.00           C  
ATOM   2056  O   LEU A 339      64.361  62.997  96.224  1.00  0.00           O  
ATOM   2057  CB  LEU A 339      66.655  61.750  98.442  1.00  0.00           C  
ATOM   2058  CG  LEU A 339      68.055  61.053  98.599  1.00  0.00           C  
ATOM   2059  CD1 LEU A 339      68.008  60.514  99.995  1.00  0.00           C  
ATOM   2060  CD2 LEU A 339      68.302  59.940  97.629  1.00  0.00           C  
ATOM   2061  HN  LEU A 339      67.750  64.058  99.015  1.00  0.00           H  
ATOM   2062  HA  LEU A 339      66.887  62.678  96.480  1.00  0.00           H  
ATOM   2063  HB1 LEU A 339      65.999  60.939  98.059  1.00  0.00           H  
ATOM   2064  HB2 LEU A 339      66.268  62.109  99.419  1.00  0.00           H  
ATOM   2065  HG  LEU A 339      68.791  61.877  98.479  1.00  0.00           H  
ATOM   2066 1HD1 LEU A 339      68.979  60.170 100.410  1.00  0.00           H  
ATOM   2067 2HD1 LEU A 339      67.360  59.620 100.125  1.00  0.00           H  
ATOM   2068 3HD1 LEU A 339      67.628  61.298 100.684  1.00  0.00           H  
ATOM   2069 1HD2 LEU A 339      68.381  60.341  96.596  1.00  0.00           H  
ATOM   2070 2HD2 LEU A 339      67.530  59.145  97.547  1.00  0.00           H  
ATOM   2071 3HD2 LEU A 339      69.267  59.457  97.892  1.00  0.00           H  
ATOM   2072  N   PHE A 340      64.498  64.273  97.994  1.00  0.00           N  
ATOM   2073  CA  PHE A 340      63.288  64.983  97.663  1.00  0.00           C  
ATOM   2074  C   PHE A 340      63.370  65.816  96.402  1.00  0.00           C  
ATOM   2075  O   PHE A 340      62.450  65.800  95.537  1.00  0.00           O  
ATOM   2076  CB  PHE A 340      62.796  65.822  98.913  1.00  0.00           C  
ATOM   2077  CG  PHE A 340      61.565  66.618  98.632  1.00  0.00           C  
ATOM   2078  CD1 PHE A 340      60.337  65.910  98.458  1.00  0.00           C  
ATOM   2079  CD2 PHE A 340      61.462  67.984  98.377  1.00  0.00           C  
ATOM   2080  CE1 PHE A 340      59.113  66.452  98.037  1.00  0.00           C  
ATOM   2081  CE2 PHE A 340      60.290  68.579  97.766  1.00  0.00           C  
ATOM   2082  CZ  PHE A 340      59.104  67.817  97.709  1.00  0.00           C  
ATOM   2083  HN  PHE A 340      64.909  64.636  98.827  1.00  0.00           H  
ATOM   2084  HA  PHE A 340      62.555  64.221  97.443  1.00  0.00           H  
ATOM   2085  HB1 PHE A 340      63.645  66.467  99.230  1.00  0.00           H  
ATOM   2086  HB2 PHE A 340      62.633  65.184  99.808  1.00  0.00           H  
ATOM   2087  HD1 PHE A 340      60.490  64.852  98.606  1.00  0.00           H  
ATOM   2088  HD2 PHE A 340      62.353  68.551  98.607  1.00  0.00           H  
ATOM   2089  HE1 PHE A 340      58.238  65.823  97.956  1.00  0.00           H  
ATOM   2090  HE2 PHE A 340      60.274  69.546  97.287  1.00  0.00           H  
ATOM   2091  HZ  PHE A 340      58.226  68.216  97.223  1.00  0.00           H  
ATOM   2092  N   MET A 341      64.481  66.509  96.175  1.00  0.00           N  
ATOM   2093  CA  MET A 341      64.680  67.336  95.024  1.00  0.00           C  
ATOM   2094  C   MET A 341      64.591  66.586  93.713  1.00  0.00           C  
ATOM   2095  O   MET A 341      63.991  67.126  92.776  1.00  0.00           O  
ATOM   2096  CB  MET A 341      65.938  68.209  95.063  1.00  0.00           C  
ATOM   2097  CG  MET A 341      65.844  69.321  96.143  1.00  0.00           C  
ATOM   2098  SD  MET A 341      64.314  70.319  96.118  1.00  0.00           S  
ATOM   2099  CE  MET A 341      64.469  70.456  97.956  1.00  0.00           C  
ATOM   2100  HN  MET A 341      65.073  66.610  96.971  1.00  0.00           H  
ATOM   2101  HA  MET A 341      63.824  67.993  95.022  1.00  0.00           H  
ATOM   2102  HB1 MET A 341      65.993  68.732  94.084  1.00  0.00           H  
ATOM   2103  HB2 MET A 341      66.825  67.552  95.184  1.00  0.00           H  
ATOM   2104  HG1 MET A 341      66.695  69.990  95.892  1.00  0.00           H  
ATOM   2105  HG2 MET A 341      66.090  68.891  97.137  1.00  0.00           H  
ATOM   2106  HE1 MET A 341      65.432  70.933  98.238  1.00  0.00           H  
ATOM   2107  HE2 MET A 341      64.296  69.525  98.537  1.00  0.00           H  
ATOM   2108  HE3 MET A 341      63.743  71.226  98.294  1.00  0.00           H  
ATOM   2109  N   VAL A 342      65.123  65.325  93.635  1.00  0.00           N  
ATOM   2110  CA  VAL A 342      64.929  64.602  92.436  1.00  0.00           C  
ATOM   2111  C   VAL A 342      63.541  63.981  92.301  1.00  0.00           C  
ATOM   2112  O   VAL A 342      63.105  63.776  91.132  1.00  0.00           O  
ATOM   2113  CB  VAL A 342      65.994  63.473  92.216  1.00  0.00           C  
ATOM   2114  CG1 VAL A 342      67.337  64.156  92.037  1.00  0.00           C  
ATOM   2115  CG2 VAL A 342      66.049  62.441  93.340  1.00  0.00           C  
ATOM   2116  HN  VAL A 342      65.691  64.969  94.374  1.00  0.00           H  
ATOM   2117  HA  VAL A 342      65.045  65.214  91.554  1.00  0.00           H  
ATOM   2118  HB  VAL A 342      65.749  62.906  91.291  1.00  0.00           H  
ATOM   2119 1HG1 VAL A 342      67.737  64.791  92.858  1.00  0.00           H  
ATOM   2120 2HG1 VAL A 342      67.115  64.852  91.200  1.00  0.00           H  
ATOM   2121 3HG1 VAL A 342      68.130  63.453  91.703  1.00  0.00           H  
ATOM   2122 1HG2 VAL A 342      65.099  61.866  93.294  1.00  0.00           H  
ATOM   2123 2HG2 VAL A 342      66.078  62.893  94.356  1.00  0.00           H  
ATOM   2124 3HG2 VAL A 342      66.872  61.699  93.276  1.00  0.00           H  
ATOM   2125  N   LEU A 343      62.905  63.589  93.400  1.00  0.00           N  
ATOM   2126  CA  LEU A 343      61.583  63.023  93.365  1.00  0.00           C  
ATOM   2127  C   LEU A 343      60.525  64.053  93.044  1.00  0.00           C  
ATOM   2128  O   LEU A 343      59.646  63.761  92.239  1.00  0.00           O  
ATOM   2129  CB  LEU A 343      61.307  62.513  94.772  1.00  0.00           C  
ATOM   2130  CG  LEU A 343      59.989  61.778  94.906  1.00  0.00           C  
ATOM   2131  CD1 LEU A 343      59.965  60.570  93.916  1.00  0.00           C  
ATOM   2132  CD2 LEU A 343      59.831  61.356  96.329  1.00  0.00           C  
ATOM   2133  HN  LEU A 343      63.297  63.774  94.298  1.00  0.00           H  
ATOM   2134  HA  LEU A 343      61.527  62.261  92.602  1.00  0.00           H  
ATOM   2135  HB1 LEU A 343      61.158  63.295  95.546  1.00  0.00           H  
ATOM   2136  HB2 LEU A 343      62.164  61.862  95.047  1.00  0.00           H  
ATOM   2137  HG  LEU A 343      59.155  62.429  94.569  1.00  0.00           H  
ATOM   2138 1HD1 LEU A 343      59.978  59.696  94.603  1.00  0.00           H  
ATOM   2139 2HD1 LEU A 343      60.869  60.513  93.272  1.00  0.00           H  
ATOM   2140 3HD1 LEU A 343      59.053  60.648  93.287  1.00  0.00           H  
ATOM   2141 1HD2 LEU A 343      58.938  60.697  96.345  1.00  0.00           H  
ATOM   2142 2HD2 LEU A 343      59.734  62.266  96.961  1.00  0.00           H  
ATOM   2143 3HD2 LEU A 343      60.632  60.700  96.731  1.00  0.00           H  
ATOM   2144  N   TYR A 344      60.648  65.229  93.562  1.00  0.00           N  
ATOM   2145  CA  TYR A 344      59.783  66.343  93.157  1.00  0.00           C  
ATOM   2146  C   TYR A 344      59.939  66.704  91.661  1.00  0.00           C  
ATOM   2147  O   TYR A 344      58.923  66.799  90.999  1.00  0.00           O  
ATOM   2148  CB  TYR A 344      60.032  67.616  94.115  1.00  0.00           C  
ATOM   2149  CG  TYR A 344      58.940  68.643  93.827  1.00  0.00           C  
ATOM   2150  CD1 TYR A 344      59.325  69.810  93.159  1.00  0.00           C  
ATOM   2151  CD2 TYR A 344      57.598  68.464  94.259  1.00  0.00           C  
ATOM   2152  CE1 TYR A 344      58.353  70.745  92.813  1.00  0.00           C  
ATOM   2153  CE2 TYR A 344      56.630  69.457  93.928  1.00  0.00           C  
ATOM   2154  CZ  TYR A 344      56.994  70.558  93.101  1.00  0.00           C  
ATOM   2155  OH  TYR A 344      56.030  71.570  92.837  1.00  0.00           O  
ATOM   2156  HN  TYR A 344      61.390  65.380  94.211  1.00  0.00           H  
ATOM   2157  HA  TYR A 344      58.742  66.068  93.240  1.00  0.00           H  
ATOM   2158  HB1 TYR A 344      61.008  68.096  93.886  1.00  0.00           H  
ATOM   2159  HB2 TYR A 344      59.999  67.219  95.153  1.00  0.00           H  
ATOM   2160  HD1 TYR A 344      60.368  69.980  92.938  1.00  0.00           H  
ATOM   2161  HD2 TYR A 344      57.189  67.569  94.702  1.00  0.00           H  
ATOM   2162  HE1 TYR A 344      58.686  71.564  92.192  1.00  0.00           H  
ATOM   2163  HE2 TYR A 344      55.595  69.224  94.126  1.00  0.00           H  
ATOM   2164  HH  TYR A 344      55.144  71.254  93.028  1.00  0.00           H  
ATOM   2165  N   PHE A 345      61.168  66.747  91.128  1.00  0.00           N  
ATOM   2166  CA  PHE A 345      61.504  67.001  89.754  1.00  0.00           C  
ATOM   2167  C   PHE A 345      60.950  65.972  88.789  1.00  0.00           C  
ATOM   2168  O   PHE A 345      60.345  66.373  87.774  1.00  0.00           O  
ATOM   2169  CB  PHE A 345      63.065  67.080  89.676  1.00  0.00           C  
ATOM   2170  CG  PHE A 345      63.524  67.526  88.250  1.00  0.00           C  
ATOM   2171  CD1 PHE A 345      63.559  68.886  87.775  1.00  0.00           C  
ATOM   2172  CD2 PHE A 345      64.031  66.528  87.344  1.00  0.00           C  
ATOM   2173  CE1 PHE A 345      64.061  69.257  86.572  1.00  0.00           C  
ATOM   2174  CE2 PHE A 345      64.671  66.997  86.183  1.00  0.00           C  
ATOM   2175  CZ  PHE A 345      64.625  68.271  85.734  1.00  0.00           C  
ATOM   2176  HN  PHE A 345      61.976  66.578  91.687  1.00  0.00           H  
ATOM   2177  HA  PHE A 345      61.123  67.982  89.512  1.00  0.00           H  
ATOM   2178  HB1 PHE A 345      63.478  66.076  89.916  1.00  0.00           H  
ATOM   2179  HB2 PHE A 345      63.499  67.837  90.365  1.00  0.00           H  
ATOM   2180  HD1 PHE A 345      63.143  69.568  88.502  1.00  0.00           H  
ATOM   2181  HD2 PHE A 345      64.102  65.468  87.544  1.00  0.00           H  
ATOM   2182  HE1 PHE A 345      64.001  70.297  86.283  1.00  0.00           H  
ATOM   2183  HE2 PHE A 345      65.144  66.268  85.543  1.00  0.00           H  
ATOM   2184  HZ  PHE A 345      65.123  68.487  84.800  1.00  0.00           H  
ATOM   2185  N   PHE A 346      61.118  64.709  89.158  1.00  0.00           N  
ATOM   2186  CA  PHE A 346      60.483  63.629  88.358  1.00  0.00           C  
ATOM   2187  C   PHE A 346      59.051  63.817  88.362  1.00  0.00           C  
ATOM   2188  O   PHE A 346      58.488  63.600  87.286  1.00  0.00           O  
ATOM   2189  CB  PHE A 346      60.883  62.295  88.892  1.00  0.00           C  
ATOM   2190  CG  PHE A 346      60.000  61.059  88.726  1.00  0.00           C  
ATOM   2191  CD1 PHE A 346      59.739  60.612  87.452  1.00  0.00           C  
ATOM   2192  CD2 PHE A 346      59.488  60.364  89.855  1.00  0.00           C  
ATOM   2193  CE1 PHE A 346      59.014  59.520  87.201  1.00  0.00           C  
ATOM   2194  CE2 PHE A 346      58.819  59.117  89.626  1.00  0.00           C  
ATOM   2195  CZ  PHE A 346      58.585  58.707  88.343  1.00  0.00           C  
ATOM   2196  HN  PHE A 346      61.793  64.482  89.855  1.00  0.00           H  
ATOM   2197  HA  PHE A 346      60.844  63.742  87.347  1.00  0.00           H  
ATOM   2198  HB1 PHE A 346      60.830  62.534  89.976  1.00  0.00           H  
ATOM   2199  HB2 PHE A 346      61.933  62.117  88.574  1.00  0.00           H  
ATOM   2200  HD1 PHE A 346      60.184  61.220  86.679  1.00  0.00           H  
ATOM   2201  HD2 PHE A 346      59.661  60.832  90.813  1.00  0.00           H  
ATOM   2202  HE1 PHE A 346      58.713  59.212  86.211  1.00  0.00           H  
ATOM   2203  HE2 PHE A 346      58.515  58.529  90.479  1.00  0.00           H  
ATOM   2204  HZ  PHE A 346      57.963  57.863  88.083  1.00  0.00           H  
ATOM   2205  N   GLY A 347      58.388  64.018  89.463  1.00  0.00           N  
ATOM   2206  CA  GLY A 347      56.949  64.165  89.446  1.00  0.00           C  
ATOM   2207  C   GLY A 347      56.379  65.254  88.588  1.00  0.00           C  
ATOM   2208  O   GLY A 347      55.457  65.079  87.734  1.00  0.00           O  
ATOM   2209  HN  GLY A 347      58.906  63.945  90.312  1.00  0.00           H  
ATOM   2210  HA1 GLY A 347      56.710  64.492  90.447  1.00  0.00           H  
ATOM   2211  HA2 GLY A 347      56.591  63.147  89.411  1.00  0.00           H  
ATOM   2212  N   MET A 348      56.938  66.496  88.725  1.00  0.00           N  
ATOM   2213  CA  MET A 348      56.644  67.539  87.805  1.00  0.00           C  
ATOM   2214  C   MET A 348      56.993  67.374  86.338  1.00  0.00           C  
ATOM   2215  O   MET A 348      56.202  67.491  85.366  1.00  0.00           O  
ATOM   2216  CB  MET A 348      57.191  68.887  88.379  1.00  0.00           C  
ATOM   2217  CG  MET A 348      56.685  69.362  89.762  1.00  0.00           C  
ATOM   2218  SD  MET A 348      54.911  69.901  89.831  1.00  0.00           S  
ATOM   2219  CE  MET A 348      54.497  68.384  90.792  1.00  0.00           C  
ATOM   2220  HN  MET A 348      57.709  66.556  89.355  1.00  0.00           H  
ATOM   2221  HA  MET A 348      55.567  67.614  87.797  1.00  0.00           H  
ATOM   2222  HB1 MET A 348      56.847  69.638  87.636  1.00  0.00           H  
ATOM   2223  HB2 MET A 348      58.279  68.692  88.495  1.00  0.00           H  
ATOM   2224  HG1 MET A 348      57.278  70.301  89.750  1.00  0.00           H  
ATOM   2225  HG2 MET A 348      56.864  68.859  90.737  1.00  0.00           H  
ATOM   2226  HE1 MET A 348      55.223  67.546  90.750  1.00  0.00           H  
ATOM   2227  HE2 MET A 348      53.541  68.033  90.348  1.00  0.00           H  
ATOM   2228  HE3 MET A 348      54.179  68.661  91.820  1.00  0.00           H  
ATOM   2229  N   ALA A 349      58.267  67.006  86.062  1.00  0.00           N  
ATOM   2230  CA  ALA A 349      58.759  66.662  84.725  1.00  0.00           C  
ATOM   2231  C   ALA A 349      58.166  65.447  83.929  1.00  0.00           C  
ATOM   2232  O   ALA A 349      57.813  65.612  82.738  1.00  0.00           O  
ATOM   2233  CB  ALA A 349      60.311  66.670  84.595  1.00  0.00           C  
ATOM   2234  HN  ALA A 349      58.844  66.816  86.853  1.00  0.00           H  
ATOM   2235  HA  ALA A 349      58.493  67.480  84.071  1.00  0.00           H  
ATOM   2236  HB1 ALA A 349      60.717  65.724  85.015  1.00  0.00           H  
ATOM   2237  HB2 ALA A 349      60.730  67.479  85.233  1.00  0.00           H  
ATOM   2238  HB3 ALA A 349      60.551  66.822  83.521  1.00  0.00           H  
ATOM   2239  N   SER A 350      57.860  64.302  84.606  1.00  0.00           N  
ATOM   2240  CA  SER A 350      57.021  63.276  84.061  1.00  0.00           C  
ATOM   2241  C   SER A 350      55.596  63.715  83.725  1.00  0.00           C  
ATOM   2242  O   SER A 350      54.929  63.251  82.791  1.00  0.00           O  
ATOM   2243  CB  SER A 350      56.891  61.976  84.839  1.00  0.00           C  
ATOM   2244  OG  SER A 350      56.282  62.058  86.137  1.00  0.00           O  
ATOM   2245  HN  SER A 350      58.186  64.150  85.536  1.00  0.00           H  
ATOM   2246  HA  SER A 350      57.545  62.933  83.182  1.00  0.00           H  
ATOM   2247  HB1 SER A 350      57.902  61.516  84.876  1.00  0.00           H  
ATOM   2248  HB2 SER A 350      56.266  61.179  84.382  1.00  0.00           H  
ATOM   2249  HG1 SER A 350      56.906  62.402  86.781  1.00  0.00           H  
ATOM   2250  N   SER A 351      55.020  64.605  84.583  1.00  0.00           N  
ATOM   2251  CA  SER A 351      53.679  65.149  84.318  1.00  0.00           C  
ATOM   2252  C   SER A 351      53.567  66.078  83.054  1.00  0.00           C  
ATOM   2253  O   SER A 351      52.871  65.759  82.098  1.00  0.00           O  
ATOM   2254  CB  SER A 351      53.208  65.928  85.519  1.00  0.00           C  
ATOM   2255  OG  SER A 351      51.893  66.436  85.269  1.00  0.00           O  
ATOM   2256  HN  SER A 351      55.513  64.926  85.389  1.00  0.00           H  
ATOM   2257  HA  SER A 351      53.006  64.358  84.021  1.00  0.00           H  
ATOM   2258  HB1 SER A 351      53.856  66.805  85.729  1.00  0.00           H  
ATOM   2259  HB2 SER A 351      53.178  65.382  86.487  1.00  0.00           H  
ATOM   2260  HG1 SER A 351      51.246  65.743  85.422  1.00  0.00           H  
ATOM   2261  N   ILE A 352      54.363  67.161  82.979  1.00  0.00           N  
ATOM   2262  CA  ILE A 352      54.400  68.152  81.868  1.00  0.00           C  
ATOM   2263  C   ILE A 352      54.777  67.555  80.505  1.00  0.00           C  
ATOM   2264  O   ILE A 352      54.235  67.974  79.456  1.00  0.00           O  
ATOM   2265  CB  ILE A 352      55.256  69.393  82.233  1.00  0.00           C  
ATOM   2266  CG1 ILE A 352      55.034  70.502  81.193  1.00  0.00           C  
ATOM   2267  CG2 ILE A 352      56.754  69.125  82.448  1.00  0.00           C  
ATOM   2268  CD  ILE A 352      55.591  71.835  81.724  1.00  0.00           C  
ATOM   2269  HN  ILE A 352      54.915  67.349  83.787  1.00  0.00           H  
ATOM   2270  HA  ILE A 352      53.356  68.417  81.791  1.00  0.00           H  
ATOM   2271  HB  ILE A 352      54.904  69.669  83.250  1.00  0.00           H  
ATOM   2272 1HG1 ILE A 352      53.956  70.604  80.945  1.00  0.00           H  
ATOM   2273 2HG1 ILE A 352      55.483  70.326  80.192  1.00  0.00           H  
ATOM   2274 1HG2 ILE A 352      57.188  68.705  81.515  1.00  0.00           H  
ATOM   2275 2HG2 ILE A 352      56.870  68.370  83.255  1.00  0.00           H  
ATOM   2276 3HG2 ILE A 352      57.239  70.077  82.753  1.00  0.00           H  
ATOM   2277  HD1 ILE A 352      56.701  71.851  81.757  1.00  0.00           H  
ATOM   2278  HD2 ILE A 352      55.295  72.138  82.751  1.00  0.00           H  
ATOM   2279  HD3 ILE A 352      55.280  72.647  81.032  1.00  0.00           H  
ATOM   2280  N   TRP A 353      55.760  66.609  80.496  1.00  0.00           N  
ATOM   2281  CA  TRP A 353      56.086  65.849  79.317  1.00  0.00           C  
ATOM   2282  C   TRP A 353      54.958  65.033  78.779  1.00  0.00           C  
ATOM   2283  O   TRP A 353      54.686  64.830  77.623  1.00  0.00           O  
ATOM   2284  CB  TRP A 353      57.419  64.997  79.500  1.00  0.00           C  
ATOM   2285  CG  TRP A 353      58.664  65.851  79.421  1.00  0.00           C  
ATOM   2286  CD1 TRP A 353      59.695  65.894  80.324  1.00  0.00           C  
ATOM   2287  CD2 TRP A 353      58.966  66.686  78.296  1.00  0.00           C  
ATOM   2288  CE2 TRP A 353      60.185  67.350  78.690  1.00  0.00           C  
ATOM   2289  CE3 TRP A 353      58.367  66.950  77.021  1.00  0.00           C  
ATOM   2290  NE1 TRP A 353      60.602  66.861  79.857  1.00  0.00           N  
ATOM   2291  CZ2 TRP A 353      60.750  68.237  77.785  1.00  0.00           C  
ATOM   2292  CZ3 TRP A 353      59.077  67.749  76.090  1.00  0.00           C  
ATOM   2293  CH2 TRP A 353      60.153  68.505  76.547  1.00  0.00           C  
ATOM   2294  HN  TRP A 353      56.141  66.351  81.381  1.00  0.00           H  
ATOM   2295  HA  TRP A 353      56.319  66.534  78.515  1.00  0.00           H  
ATOM   2296  HB1 TRP A 353      57.451  64.171  78.758  1.00  0.00           H  
ATOM   2297  HB2 TRP A 353      57.363  64.477  80.481  1.00  0.00           H  
ATOM   2298  HD1 TRP A 353      59.850  65.345  81.241  1.00  0.00           H  
ATOM   2299  HE1 TRP A 353      61.552  66.823  80.080  1.00  0.00           H  
ATOM   2300  HE3 TRP A 353      57.528  66.342  76.718  1.00  0.00           H  
ATOM   2301  HZ2 TRP A 353      61.563  68.854  78.139  1.00  0.00           H  
ATOM   2302  HZ3 TRP A 353      58.793  67.789  75.049  1.00  0.00           H  
ATOM   2303  HH2 TRP A 353      60.661  69.123  75.822  1.00  0.00           H  
ATOM   2304  N   TRP A 354      54.068  64.545  79.617  1.00  0.00           N  
ATOM   2305  CA  TRP A 354      52.870  63.883  79.247  1.00  0.00           C  
ATOM   2306  C   TRP A 354      51.806  64.892  78.867  1.00  0.00           C  
ATOM   2307  O   TRP A 354      51.064  64.577  77.916  1.00  0.00           O  
ATOM   2308  CB  TRP A 354      52.450  62.863  80.325  1.00  0.00           C  
ATOM   2309  CG  TRP A 354      51.130  62.217  80.206  1.00  0.00           C  
ATOM   2310  CD1 TRP A 354      50.845  60.915  79.890  1.00  0.00           C  
ATOM   2311  CD2 TRP A 354      49.901  62.775  80.706  1.00  0.00           C  
ATOM   2312  CE2 TRP A 354      48.856  61.889  80.294  1.00  0.00           C  
ATOM   2313  CE3 TRP A 354      49.577  63.964  81.338  1.00  0.00           C  
ATOM   2314  NE1 TRP A 354      49.419  60.756  79.897  1.00  0.00           N  
ATOM   2315  CZ2 TRP A 354      47.489  62.182  80.605  1.00  0.00           C  
ATOM   2316  CZ3 TRP A 354      48.220  64.341  81.407  1.00  0.00           C  
ATOM   2317  CH2 TRP A 354      47.201  63.435  81.080  1.00  0.00           C  
ATOM   2318  HN  TRP A 354      54.222  64.603  80.600  1.00  0.00           H  
ATOM   2319  HA  TRP A 354      53.089  63.360  78.328  1.00  0.00           H  
ATOM   2320  HB1 TRP A 354      52.535  63.349  81.321  1.00  0.00           H  
ATOM   2321  HB2 TRP A 354      53.230  62.076  80.253  1.00  0.00           H  
ATOM   2322  HD1 TRP A 354      51.503  60.132  79.544  1.00  0.00           H  
ATOM   2323  HE1 TRP A 354      48.900  60.031  79.500  1.00  0.00           H  
ATOM   2324  HE3 TRP A 354      50.370  64.612  81.685  1.00  0.00           H  
ATOM   2325  HZ2 TRP A 354      46.751  61.428  80.375  1.00  0.00           H  
ATOM   2326  HZ3 TRP A 354      47.924  65.318  81.759  1.00  0.00           H  
ATOM   2327  HH2 TRP A 354      46.165  63.653  81.296  1.00  0.00           H  
ATOM   2328  N   VAL A 355      51.703  66.146  79.479  1.00  0.00           N  
ATOM   2329  CA  VAL A 355      50.827  67.249  78.977  1.00  0.00           C  
ATOM   2330  C   VAL A 355      51.210  67.836  77.570  1.00  0.00           C  
ATOM   2331  O   VAL A 355      50.391  67.955  76.660  1.00  0.00           O  
ATOM   2332  CB  VAL A 355      50.626  68.392  80.049  1.00  0.00           C  
ATOM   2333  CG1 VAL A 355      49.613  69.499  79.558  1.00  0.00           C  
ATOM   2334  CG2 VAL A 355      50.001  67.718  81.250  1.00  0.00           C  
ATOM   2335  HN  VAL A 355      52.277  66.339  80.271  1.00  0.00           H  
ATOM   2336  HA  VAL A 355      49.825  66.884  78.809  1.00  0.00           H  
ATOM   2337  HB  VAL A 355      51.620  68.837  80.270  1.00  0.00           H  
ATOM   2338 1HG1 VAL A 355      48.659  69.165  79.096  1.00  0.00           H  
ATOM   2339 2HG1 VAL A 355      50.060  70.088  78.728  1.00  0.00           H  
ATOM   2340 3HG1 VAL A 355      49.433  70.180  80.418  1.00  0.00           H  
ATOM   2341 1HG2 VAL A 355      49.896  68.377  82.139  1.00  0.00           H  
ATOM   2342 2HG2 VAL A 355      50.846  67.110  81.639  1.00  0.00           H  
ATOM   2343 3HG2 VAL A 355      49.134  67.036  81.118  1.00  0.00           H  
ATOM   2344  N   ILE A 356      52.480  68.147  77.329  1.00  0.00           N  
ATOM   2345  CA  ILE A 356      52.942  68.361  75.911  1.00  0.00           C  
ATOM   2346  C   ILE A 356      52.797  67.239  74.900  1.00  0.00           C  
ATOM   2347  O   ILE A 356      52.299  67.528  73.763  1.00  0.00           O  
ATOM   2348  CB  ILE A 356      54.505  68.699  76.074  1.00  0.00           C  
ATOM   2349  CG1 ILE A 356      54.649  70.114  76.647  1.00  0.00           C  
ATOM   2350  CG2 ILE A 356      55.286  68.551  74.767  1.00  0.00           C  
ATOM   2351  CD  ILE A 356      54.650  71.369  75.743  1.00  0.00           C  
ATOM   2352  HN  ILE A 356      53.084  68.079  78.119  1.00  0.00           H  
ATOM   2353  HA  ILE A 356      52.382  69.201  75.527  1.00  0.00           H  
ATOM   2354  HB  ILE A 356      54.912  67.952  76.787  1.00  0.00           H  
ATOM   2355 1HG1 ILE A 356      55.648  70.083  77.131  1.00  0.00           H  
ATOM   2356 2HG1 ILE A 356      53.852  70.331  77.390  1.00  0.00           H  
ATOM   2357 1HG2 ILE A 356      56.280  69.046  74.737  1.00  0.00           H  
ATOM   2358 2HG2 ILE A 356      54.661  69.038  73.988  1.00  0.00           H  
ATOM   2359 3HG2 ILE A 356      55.452  67.462  74.625  1.00  0.00           H  
ATOM   2360  HD1 ILE A 356      53.718  71.473  75.149  1.00  0.00           H  
ATOM   2361  HD2 ILE A 356      55.499  71.313  75.029  1.00  0.00           H  
ATOM   2362  HD3 ILE A 356      54.860  72.307  76.302  1.00  0.00           H  
ATOM   2363  N   LEU A 357      53.053  65.947  75.175  1.00  0.00           N  
ATOM   2364  CA  LEU A 357      52.724  64.874  74.170  1.00  0.00           C  
ATOM   2365  C   LEU A 357      51.170  64.747  73.862  1.00  0.00           C  
ATOM   2366  O   LEU A 357      50.836  64.591  72.694  1.00  0.00           O  
ATOM   2367  CB  LEU A 357      53.353  63.500  74.654  1.00  0.00           C  
ATOM   2368  CG  LEU A 357      53.243  62.299  73.728  1.00  0.00           C  
ATOM   2369  CD1 LEU A 357      53.532  62.689  72.276  1.00  0.00           C  
ATOM   2370  CD2 LEU A 357      54.172  61.098  73.945  1.00  0.00           C  
ATOM   2371  HN  LEU A 357      53.474  65.601  76.011  1.00  0.00           H  
ATOM   2372  HA  LEU A 357      53.177  65.292  73.283  1.00  0.00           H  
ATOM   2373  HB1 LEU A 357      53.003  63.279  75.684  1.00  0.00           H  
ATOM   2374  HB2 LEU A 357      54.434  63.750  74.717  1.00  0.00           H  
ATOM   2375  HG  LEU A 357      52.213  61.894  73.630  1.00  0.00           H  
ATOM   2376 1HD1 LEU A 357      54.501  63.193  72.073  1.00  0.00           H  
ATOM   2377 2HD1 LEU A 357      52.713  63.322  71.874  1.00  0.00           H  
ATOM   2378 3HD1 LEU A 357      53.608  61.797  71.618  1.00  0.00           H  
ATOM   2379 1HD2 LEU A 357      55.198  61.508  74.059  1.00  0.00           H  
ATOM   2380 2HD2 LEU A 357      54.043  60.375  73.111  1.00  0.00           H  
ATOM   2381 3HD2 LEU A 357      53.872  60.638  74.911  1.00  0.00           H  
ATOM   2382  N   SER A 358      50.258  64.833  74.832  1.00  0.00           N  
ATOM   2383  CA  SER A 358      48.848  64.815  74.659  1.00  0.00           C  
ATOM   2384  C   SER A 358      48.390  65.944  73.824  1.00  0.00           C  
ATOM   2385  O   SER A 358      47.442  65.771  73.008  1.00  0.00           O  
ATOM   2386  CB  SER A 358      47.961  64.785  75.964  1.00  0.00           C  
ATOM   2387  OG  SER A 358      48.571  65.601  76.918  1.00  0.00           O  
ATOM   2388  HN  SER A 358      50.536  65.092  75.754  1.00  0.00           H  
ATOM   2389  HA  SER A 358      48.552  63.912  74.145  1.00  0.00           H  
ATOM   2390  HB1 SER A 358      47.913  63.769  76.412  1.00  0.00           H  
ATOM   2391  HB2 SER A 358      46.949  65.231  75.852  1.00  0.00           H  
ATOM   2392  HG1 SER A 358      49.162  65.063  77.451  1.00  0.00           H  
ATOM   2393  N   LEU A 359      48.852  67.193  73.970  1.00  0.00           N  
ATOM   2394  CA  LEU A 359      48.566  68.384  73.126  1.00  0.00           C  
ATOM   2395  C   LEU A 359      49.077  68.180  71.669  1.00  0.00           C  
ATOM   2396  O   LEU A 359      48.523  68.670  70.719  1.00  0.00           O  
ATOM   2397  CB  LEU A 359      49.265  69.602  73.738  1.00  0.00           C  
ATOM   2398  CG  LEU A 359      49.298  70.929  72.951  1.00  0.00           C  
ATOM   2399  CD1 LEU A 359      47.927  71.469  72.481  1.00  0.00           C  
ATOM   2400  CD2 LEU A 359      49.944  72.039  73.795  1.00  0.00           C  
ATOM   2401  HN  LEU A 359      49.530  67.306  74.692  1.00  0.00           H  
ATOM   2402  HA  LEU A 359      47.513  68.559  72.964  1.00  0.00           H  
ATOM   2403  HB1 LEU A 359      50.246  69.178  74.040  1.00  0.00           H  
ATOM   2404  HB2 LEU A 359      48.855  69.790  74.753  1.00  0.00           H  
ATOM   2405  HG  LEU A 359      49.844  70.669  72.019  1.00  0.00           H  
ATOM   2406 1HD1 LEU A 359      47.369  70.681  71.930  1.00  0.00           H  
ATOM   2407 2HD1 LEU A 359      48.128  72.233  71.700  1.00  0.00           H  
ATOM   2408 3HD1 LEU A 359      47.380  71.833  73.377  1.00  0.00           H  
ATOM   2409 1HD2 LEU A 359      50.987  71.708  73.991  1.00  0.00           H  
ATOM   2410 2HD2 LEU A 359      49.437  72.052  74.783  1.00  0.00           H  
ATOM   2411 3HD2 LEU A 359      49.925  73.061  73.357  1.00  0.00           H  
ATOM   2412  N   THR A 360      50.213  67.435  71.489  1.00  0.00           N  
ATOM   2413  CA  THR A 360      50.817  67.167  70.185  1.00  0.00           C  
ATOM   2414  C   THR A 360      49.899  66.246  69.419  1.00  0.00           C  
ATOM   2415  O   THR A 360      49.478  66.424  68.282  1.00  0.00           O  
ATOM   2416  CB  THR A 360      52.256  66.774  70.420  1.00  0.00           C  
ATOM   2417  CG2 THR A 360      52.825  66.258  69.069  1.00  0.00           C  
ATOM   2418  OG1 THR A 360      53.083  67.792  70.975  1.00  0.00           O  
ATOM   2419  HN  THR A 360      50.770  67.147  72.265  1.00  0.00           H  
ATOM   2420  HA  THR A 360      50.856  68.054  69.571  1.00  0.00           H  
ATOM   2421  HB  THR A 360      52.297  65.932  71.144  1.00  0.00           H  
ATOM   2422  HG1 THR A 360      52.685  67.965  71.832  1.00  0.00           H  
ATOM   2423 1HG2 THR A 360      53.195  67.085  68.426  1.00  0.00           H  
ATOM   2424 2HG2 THR A 360      52.212  65.442  68.629  1.00  0.00           H  
ATOM   2425 3HG2 THR A 360      53.809  65.769  69.227  1.00  0.00           H  
ATOM   2426  N   TRP A 361      49.447  65.199  70.148  1.00  0.00           N  
ATOM   2427  CA  TRP A 361      48.505  64.249  69.629  1.00  0.00           C  
ATOM   2428  C   TRP A 361      47.156  64.825  69.359  1.00  0.00           C  
ATOM   2429  O   TRP A 361      46.616  64.528  68.347  1.00  0.00           O  
ATOM   2430  CB  TRP A 361      48.515  62.968  70.562  1.00  0.00           C  
ATOM   2431  CG  TRP A 361      49.792  62.129  70.351  1.00  0.00           C  
ATOM   2432  CD1 TRP A 361      50.848  62.268  69.465  1.00  0.00           C  
ATOM   2433  CD2 TRP A 361      50.161  61.095  71.309  1.00  0.00           C  
ATOM   2434  CE2 TRP A 361      51.358  60.539  70.756  1.00  0.00           C  
ATOM   2435  CE3 TRP A 361      49.567  60.548  72.484  1.00  0.00           C  
ATOM   2436  NE1 TRP A 361      51.828  61.376  69.792  1.00  0.00           N  
ATOM   2437  CZ2 TRP A 361      51.990  59.419  71.402  1.00  0.00           C  
ATOM   2438  CZ3 TRP A 361      50.114  59.399  72.936  1.00  0.00           C  
ATOM   2439  CH2 TRP A 361      51.342  58.922  72.449  1.00  0.00           C  
ATOM   2440  HN  TRP A 361      49.818  64.933  71.035  1.00  0.00           H  
ATOM   2441  HA  TRP A 361      48.795  63.986  68.622  1.00  0.00           H  
ATOM   2442  HB1 TRP A 361      47.616  62.371  70.299  1.00  0.00           H  
ATOM   2443  HB2 TRP A 361      48.242  63.217  71.611  1.00  0.00           H  
ATOM   2444  HD1 TRP A 361      50.882  63.055  68.725  1.00  0.00           H  
ATOM   2445  HE1 TRP A 361      52.787  61.397  69.613  1.00  0.00           H  
ATOM   2446  HE3 TRP A 361      48.665  60.908  72.958  1.00  0.00           H  
ATOM   2447  HZ2 TRP A 361      52.934  59.072  71.009  1.00  0.00           H  
ATOM   2448  HZ3 TRP A 361      49.630  58.939  73.784  1.00  0.00           H  
ATOM   2449  HH2 TRP A 361      51.722  58.140  73.090  1.00  0.00           H  
ATOM   2450  N   PHE A 362      46.594  65.756  70.177  1.00  0.00           N  
ATOM   2451  CA  PHE A 362      45.414  66.487  69.873  1.00  0.00           C  
ATOM   2452  C   PHE A 362      45.421  67.242  68.535  1.00  0.00           C  
ATOM   2453  O   PHE A 362      44.502  67.086  67.720  1.00  0.00           O  
ATOM   2454  CB  PHE A 362      45.039  67.346  71.073  1.00  0.00           C  
ATOM   2455  CG  PHE A 362      43.946  68.374  70.867  1.00  0.00           C  
ATOM   2456  CD1 PHE A 362      44.174  69.734  71.107  1.00  0.00           C  
ATOM   2457  CD2 PHE A 362      42.742  68.038  70.214  1.00  0.00           C  
ATOM   2458  CE1 PHE A 362      43.232  70.694  70.822  1.00  0.00           C  
ATOM   2459  CE2 PHE A 362      41.806  68.973  69.817  1.00  0.00           C  
ATOM   2460  CZ  PHE A 362      41.996  70.331  70.222  1.00  0.00           C  
ATOM   2461  HN  PHE A 362      47.046  66.062  71.011  1.00  0.00           H  
ATOM   2462  HA  PHE A 362      44.626  65.749  69.849  1.00  0.00           H  
ATOM   2463  HB1 PHE A 362      45.940  67.926  71.369  1.00  0.00           H  
ATOM   2464  HB2 PHE A 362      44.719  66.710  71.925  1.00  0.00           H  
ATOM   2465  HD1 PHE A 362      45.098  69.969  71.614  1.00  0.00           H  
ATOM   2466  HD2 PHE A 362      42.596  67.033  69.843  1.00  0.00           H  
ATOM   2467  HE1 PHE A 362      43.546  71.712  71.001  1.00  0.00           H  
ATOM   2468  HE2 PHE A 362      40.939  68.730  69.220  1.00  0.00           H  
ATOM   2469  HZ  PHE A 362      41.346  71.181  70.070  1.00  0.00           H  
ATOM   2470  N   LEU A 363      46.319  68.175  68.255  1.00  0.00           N  
ATOM   2471  CA  LEU A 363      46.495  68.865  67.012  1.00  0.00           C  
ATOM   2472  C   LEU A 363      46.647  67.927  65.781  1.00  0.00           C  
ATOM   2473  O   LEU A 363      46.027  68.223  64.787  1.00  0.00           O  
ATOM   2474  CB  LEU A 363      47.685  69.830  67.087  1.00  0.00           C  
ATOM   2475  CG  LEU A 363      47.772  70.917  68.165  1.00  0.00           C  
ATOM   2476  CD1 LEU A 363      48.969  71.782  67.985  1.00  0.00           C  
ATOM   2477  CD2 LEU A 363      46.502  71.763  68.379  1.00  0.00           C  
ATOM   2478  HN  LEU A 363      46.923  68.430  69.006  1.00  0.00           H  
ATOM   2479  HA  LEU A 363      45.611  69.443  66.787  1.00  0.00           H  
ATOM   2480  HB1 LEU A 363      47.588  70.424  66.154  1.00  0.00           H  
ATOM   2481  HB2 LEU A 363      48.658  69.292  67.083  1.00  0.00           H  
ATOM   2482  HG  LEU A 363      48.017  70.466  69.151  1.00  0.00           H  
ATOM   2483 1HD1 LEU A 363      48.856  72.700  67.370  1.00  0.00           H  
ATOM   2484 2HD1 LEU A 363      49.831  71.278  67.497  1.00  0.00           H  
ATOM   2485 3HD1 LEU A 363      49.278  72.088  69.008  1.00  0.00           H  
ATOM   2486 1HD2 LEU A 363      46.571  72.076  69.443  1.00  0.00           H  
ATOM   2487 2HD2 LEU A 363      45.586  71.170  68.166  1.00  0.00           H  
ATOM   2488 3HD2 LEU A 363      46.454  72.676  67.747  1.00  0.00           H  
ATOM   2489  N   ALA A 364      47.366  66.851  65.896  1.00  0.00           N  
ATOM   2490  CA  ALA A 364      47.549  65.784  64.910  1.00  0.00           C  
ATOM   2491  C   ALA A 364      46.261  65.067  64.523  1.00  0.00           C  
ATOM   2492  O   ALA A 364      45.915  64.806  63.399  1.00  0.00           O  
ATOM   2493  CB  ALA A 364      48.633  64.833  65.364  1.00  0.00           C  
ATOM   2494  HN  ALA A 364      47.957  66.714  66.687  1.00  0.00           H  
ATOM   2495  HA  ALA A 364      47.972  66.270  64.044  1.00  0.00           H  
ATOM   2496  HB1 ALA A 364      48.650  63.843  64.861  1.00  0.00           H  
ATOM   2497  HB2 ALA A 364      48.397  64.657  66.436  1.00  0.00           H  
ATOM   2498  HB3 ALA A 364      49.645  65.291  65.354  1.00  0.00           H  
ATOM   2499  N   ALA A 365      45.444  64.736  65.542  1.00  0.00           N  
ATOM   2500  CA  ALA A 365      44.090  64.082  65.410  1.00  0.00           C  
ATOM   2501  C   ALA A 365      43.083  65.027  64.749  1.00  0.00           C  
ATOM   2502  O   ALA A 365      42.303  64.710  63.828  1.00  0.00           O  
ATOM   2503  CB  ALA A 365      43.491  63.698  66.797  1.00  0.00           C  
ATOM   2504  HN  ALA A 365      45.776  64.933  66.462  1.00  0.00           H  
ATOM   2505  HA  ALA A 365      44.172  63.183  64.819  1.00  0.00           H  
ATOM   2506  HB1 ALA A 365      44.063  62.817  67.159  1.00  0.00           H  
ATOM   2507  HB2 ALA A 365      42.438  63.353  66.721  1.00  0.00           H  
ATOM   2508  HB3 ALA A 365      43.562  64.505  67.558  1.00  0.00           H  
ATOM   2509  N   GLY A 366      43.172  66.288  65.113  1.00  0.00           N  
ATOM   2510  CA  GLY A 366      42.376  67.279  64.351  1.00  0.00           C  
ATOM   2511  C   GLY A 366      42.867  67.731  62.993  1.00  0.00           C  
ATOM   2512  O   GLY A 366      42.197  68.159  62.068  1.00  0.00           O  
ATOM   2513  HN  GLY A 366      43.744  66.529  65.893  1.00  0.00           H  
ATOM   2514  HA1 GLY A 366      42.310  68.221  64.876  1.00  0.00           H  
ATOM   2515  HA2 GLY A 366      41.400  66.820  64.308  1.00  0.00           H  
ATOM   2516  N   MET A 367      44.173  67.549  62.793  1.00  0.00           N  
ATOM   2517  CA  MET A 367      44.705  67.890  61.453  1.00  0.00           C  
ATOM   2518  C   MET A 367      44.935  66.688  60.458  1.00  0.00           C  
ATOM   2519  O   MET A 367      45.413  66.792  59.349  1.00  0.00           O  
ATOM   2520  CB  MET A 367      46.002  68.617  61.487  1.00  0.00           C  
ATOM   2521  CG  MET A 367      45.928  69.989  62.310  1.00  0.00           C  
ATOM   2522  SD  MET A 367      44.961  71.358  61.432  1.00  0.00           S  
ATOM   2523  CE  MET A 367      44.175  72.106  62.883  1.00  0.00           C  
ATOM   2524  HN  MET A 367      44.865  67.463  63.504  1.00  0.00           H  
ATOM   2525  HA  MET A 367      44.081  68.586  60.911  1.00  0.00           H  
ATOM   2526  HB1 MET A 367      46.339  68.831  60.451  1.00  0.00           H  
ATOM   2527  HB2 MET A 367      46.757  67.985  62.002  1.00  0.00           H  
ATOM   2528  HG1 MET A 367      47.018  70.200  62.300  1.00  0.00           H  
ATOM   2529  HG2 MET A 367      45.613  69.821  63.362  1.00  0.00           H  
ATOM   2530  HE1 MET A 367      43.340  72.830  62.765  1.00  0.00           H  
ATOM   2531  HE2 MET A 367      44.924  72.575  63.557  1.00  0.00           H  
ATOM   2532  HE3 MET A 367      43.823  71.313  63.578  1.00  0.00           H  
ATOM   2533  N   LYS A 368      44.447  65.526  60.899  1.00  0.00           N  
ATOM   2534  CA  LYS A 368      44.249  64.353  60.043  1.00  0.00           C  
ATOM   2535  C   LYS A 368      45.467  63.541  59.594  1.00  0.00           C  
ATOM   2536  O   LYS A 368      45.572  62.976  58.499  1.00  0.00           O  
ATOM   2537  CB  LYS A 368      43.289  64.722  58.911  1.00  0.00           C  
ATOM   2538  CG  LYS A 368      41.854  65.233  59.254  1.00  0.00           C  
ATOM   2539  CD  LYS A 368      41.013  65.683  58.032  1.00  0.00           C  
ATOM   2540  CE  LYS A 368      39.747  66.388  58.363  1.00  0.00           C  
ATOM   2541  NZ  LYS A 368      39.027  66.717  57.127  1.00  0.00           N1+
ATOM   2542  HN  LYS A 368      44.167  65.546  61.855  1.00  0.00           H  
ATOM   2543  HA  LYS A 368      43.534  63.732  60.560  1.00  0.00           H  
ATOM   2544  HB1 LYS A 368      43.168  63.816  58.280  1.00  0.00           H  
ATOM   2545  HB2 LYS A 368      43.757  65.528  58.307  1.00  0.00           H  
ATOM   2546  HG1 LYS A 368      41.813  66.117  59.926  1.00  0.00           H  
ATOM   2547  HG2 LYS A 368      41.364  64.407  59.814  1.00  0.00           H  
ATOM   2548  HD1 LYS A 368      40.814  64.829  57.349  1.00  0.00           H  
ATOM   2549  HD2 LYS A 368      41.621  66.413  57.456  1.00  0.00           H  
ATOM   2550  HE1 LYS A 368      39.977  67.375  58.819  1.00  0.00           H  
ATOM   2551  HE2 LYS A 368      39.066  65.895  59.088  1.00  0.00           H  
ATOM   2552  HZ1 LYS A 368      38.189  67.229  57.467  1.00  0.00           H  
ATOM   2553  HZ2 LYS A 368      38.799  65.874  56.563  1.00  0.00           H  
ATOM   2554  HZ3 LYS A 368      39.521  67.447  56.575  1.00  0.00           H  
ATOM   2555  N   TRP A 369      46.500  63.538  60.425  1.00  0.00           N  
ATOM   2556  CA  TRP A 369      47.830  62.904  60.332  1.00  0.00           C  
ATOM   2557  C   TRP A 369      47.917  61.530  59.582  1.00  0.00           C  
ATOM   2558  O   TRP A 369      47.303  60.492  59.914  1.00  0.00           O  
ATOM   2559  CB  TRP A 369      48.621  62.890  61.688  1.00  0.00           C  
ATOM   2560  CG  TRP A 369      49.768  61.951  61.892  1.00  0.00           C  
ATOM   2561  CD1 TRP A 369      51.059  62.379  61.792  1.00  0.00           C  
ATOM   2562  CD2 TRP A 369      49.798  60.591  62.325  1.00  0.00           C  
ATOM   2563  CE2 TRP A 369      51.148  60.324  62.592  1.00  0.00           C  
ATOM   2564  CE3 TRP A 369      48.855  59.682  62.806  1.00  0.00           C  
ATOM   2565  NE1 TRP A 369      51.898  61.351  62.234  1.00  0.00           N  
ATOM   2566  CZ2 TRP A 369      51.525  59.064  62.963  1.00  0.00           C  
ATOM   2567  CZ3 TRP A 369      49.220  58.388  63.223  1.00  0.00           C  
ATOM   2568  CH2 TRP A 369      50.562  58.109  63.310  1.00  0.00           C  
ATOM   2569  HN  TRP A 369      46.337  63.912  61.334  1.00  0.00           H  
ATOM   2570  HA  TRP A 369      48.366  63.624  59.729  1.00  0.00           H  
ATOM   2571  HB1 TRP A 369      47.876  62.686  62.486  1.00  0.00           H  
ATOM   2572  HB2 TRP A 369      49.025  63.912  61.854  1.00  0.00           H  
ATOM   2573  HD1 TRP A 369      51.372  63.393  61.590  1.00  0.00           H  
ATOM   2574  HE1 TRP A 369      52.743  61.209  61.766  1.00  0.00           H  
ATOM   2575  HE3 TRP A 369      47.826  60.004  62.742  1.00  0.00           H  
ATOM   2576  HZ2 TRP A 369      52.551  58.764  63.121  1.00  0.00           H  
ATOM   2577  HZ3 TRP A 369      48.568  57.565  63.475  1.00  0.00           H  
ATOM   2578  HH2 TRP A 369      50.736  57.106  63.671  1.00  0.00           H  
ATOM   2579  N   GLY A 370      48.767  61.517  58.451  1.00  0.00           N  
ATOM   2580  CA  GLY A 370      49.010  60.307  57.627  1.00  0.00           C  
ATOM   2581  C   GLY A 370      50.524  60.000  57.606  1.00  0.00           C  
ATOM   2582  O   GLY A 370      51.019  58.936  57.212  1.00  0.00           O  
ATOM   2583  HN  GLY A 370      49.248  62.319  58.105  1.00  0.00           H  
ATOM   2584  HA1 GLY A 370      48.718  60.516  56.609  1.00  0.00           H  
ATOM   2585  HA2 GLY A 370      48.526  59.423  58.016  1.00  0.00           H  
HETATM 2586  N   HSD A 371      51.399  60.906  58.084  1.00  0.00           N  
HETATM 2587  CA  HSD A 371      52.844  60.732  58.318  1.00  0.00           C  
HETATM 2588  C   HSD A 371      53.231  59.441  59.117  1.00  0.00           C  
HETATM 2589  O   HSD A 371      52.443  58.820  59.957  1.00  0.00           O  
HETATM 2590  CB  HSD A 371      53.414  62.026  58.875  1.00  0.00           C  
HETATM 2591  CG  HSD A 371      53.430  63.200  57.900  1.00  0.00           C  
HETATM 2592  CD2 HSD A 371      53.643  64.542  58.110  1.00  0.00           C  
HETATM 2593  ND1 HSD A 371      52.971  63.147  56.572  1.00  0.00           N  
HETATM 2594  CE1 HSD A 371      52.969  64.470  56.109  1.00  0.00           C  
HETATM 2595  NE2 HSD A 371      53.345  65.312  56.991  1.00  0.00           N  
HETATM 2596  HN  HSD A 371      51.119  61.804  58.414  1.00  0.00           H  
HETATM 2597  HA  HSD A 371      53.274  60.488  57.359  1.00  0.00           H  
HETATM 2598  HB1 HSD A 371      54.447  61.824  59.226  1.00  0.00           H  
HETATM 2599  HB2 HSD A 371      52.739  62.342  59.698  1.00  0.00           H  
HETATM 2600  HD1 HSD A 371      52.659  62.382  56.010  1.00  0.00           H  
HETATM 2601  HD2 HSD A 371      53.903  65.058  59.027  1.00  0.00           H  
HETATM 2602  HE1 HSD A 371      52.566  64.711  55.125  1.00  0.00           H  
ATOM   2603  N   GLU A 372      54.443  58.972  58.840  1.00  0.00           N  
ATOM   2604  CA  GLU A 372      55.084  57.862  59.522  1.00  0.00           C  
ATOM   2605  C   GLU A 372      55.469  58.122  60.923  1.00  0.00           C  
ATOM   2606  O   GLU A 372      55.329  57.242  61.798  1.00  0.00           O  
ATOM   2607  CB  GLU A 372      56.195  57.343  58.646  1.00  0.00           C  
ATOM   2608  CG  GLU A 372      55.648  56.709  57.366  1.00  0.00           C  
ATOM   2609  CD  GLU A 372      54.855  55.494  57.667  1.00  0.00           C  
ATOM   2610  OE1 GLU A 372      53.644  55.411  57.197  1.00  0.00           O  
ATOM   2611  OE2 GLU A 372      55.329  54.471  58.286  1.00  0.00           O1-
ATOM   2612  HN  GLU A 372      55.017  59.521  58.239  1.00  0.00           H  
ATOM   2613  HA  GLU A 372      54.307  57.114  59.581  1.00  0.00           H  
ATOM   2614  HB1 GLU A 372      56.864  56.609  59.146  1.00  0.00           H  
ATOM   2615  HB2 GLU A 372      56.876  58.208  58.489  1.00  0.00           H  
ATOM   2616  HG1 GLU A 372      56.493  56.283  56.783  1.00  0.00           H  
ATOM   2617  HG2 GLU A 372      55.129  57.444  56.716  1.00  0.00           H  
ATOM   2618  N   ALA A 373      55.838  59.400  61.226  1.00  0.00           N  
ATOM   2619  CA  ALA A 373      56.140  59.823  62.553  1.00  0.00           C  
ATOM   2620  C   ALA A 373      55.417  61.119  62.909  1.00  0.00           C  
ATOM   2621  O   ALA A 373      55.038  61.983  62.085  1.00  0.00           O  
ATOM   2622  CB  ALA A 373      57.700  59.967  62.628  1.00  0.00           C  
ATOM   2623  HN  ALA A 373      55.928  60.096  60.519  1.00  0.00           H  
ATOM   2624  HA  ALA A 373      55.733  59.135  63.279  1.00  0.00           H  
ATOM   2625  HB1 ALA A 373      58.101  60.545  63.488  1.00  0.00           H  
ATOM   2626  HB2 ALA A 373      58.096  60.329  61.655  1.00  0.00           H  
ATOM   2627  HB3 ALA A 373      58.113  58.935  62.646  1.00  0.00           H  
ATOM   2628  N   ILE A 374      55.217  61.380  64.184  1.00  0.00           N  
ATOM   2629  CA  ILE A 374      54.596  62.584  64.679  1.00  0.00           C  
ATOM   2630  C   ILE A 374      55.733  63.594  64.711  1.00  0.00           C  
ATOM   2631  O   ILE A 374      55.601  64.789  64.475  1.00  0.00           O  
ATOM   2632  CB  ILE A 374      54.027  62.273  66.037  1.00  0.00           C  
ATOM   2633  CG1 ILE A 374      52.533  61.736  65.798  1.00  0.00           C  
ATOM   2634  CG2 ILE A 374      54.086  63.478  67.079  1.00  0.00           C  
ATOM   2635  CD  ILE A 374      51.517  62.733  65.199  1.00  0.00           C  
ATOM   2636  HN  ILE A 374      55.509  60.726  64.878  1.00  0.00           H  
ATOM   2637  HA  ILE A 374      53.873  62.981  63.982  1.00  0.00           H  
ATOM   2638  HB  ILE A 374      54.630  61.429  66.437  1.00  0.00           H  
ATOM   2639 1HG1 ILE A 374      52.246  61.494  66.844  1.00  0.00           H  
ATOM   2640 2HG1 ILE A 374      52.629  60.822  65.173  1.00  0.00           H  
ATOM   2641 1HG2 ILE A 374      53.387  64.311  66.849  1.00  0.00           H  
ATOM   2642 2HG2 ILE A 374      55.126  63.831  67.243  1.00  0.00           H  
ATOM   2643 3HG2 ILE A 374      53.776  62.973  68.019  1.00  0.00           H  
ATOM   2644  HD1 ILE A 374      50.509  62.270  65.140  1.00  0.00           H  
ATOM   2645  HD2 ILE A 374      51.899  63.011  64.194  1.00  0.00           H  
ATOM   2646  HD3 ILE A 374      51.483  63.713  65.721  1.00  0.00           H  
ATOM   2647  N   GLU A 375      56.938  62.997  64.977  1.00  0.00           N  
ATOM   2648  CA  GLU A 375      58.233  63.675  65.288  1.00  0.00           C  
ATOM   2649  C   GLU A 375      58.410  64.598  66.505  1.00  0.00           C  
ATOM   2650  O   GLU A 375      57.381  64.852  67.205  1.00  0.00           O  
ATOM   2651  CB  GLU A 375      58.856  64.252  63.954  1.00  0.00           C  
ATOM   2652  CG  GLU A 375      58.892  63.200  62.823  1.00  0.00           C  
ATOM   2653  CD  GLU A 375      59.636  63.648  61.572  1.00  0.00           C  
ATOM   2654  OE1 GLU A 375      60.829  64.019  61.691  1.00  0.00           O  
ATOM   2655  OE2 GLU A 375      59.025  63.798  60.531  1.00  0.00           O1-
ATOM   2656  HN  GLU A 375      56.907  62.023  65.185  1.00  0.00           H  
ATOM   2657  HA  GLU A 375      58.897  62.855  65.517  1.00  0.00           H  
ATOM   2658  HB1 GLU A 375      59.869  64.646  64.181  1.00  0.00           H  
ATOM   2659  HB2 GLU A 375      58.064  64.952  63.610  1.00  0.00           H  
ATOM   2660  HG1 GLU A 375      57.882  62.858  62.509  1.00  0.00           H  
ATOM   2661  HG2 GLU A 375      59.409  62.282  63.177  1.00  0.00           H  
ATOM   2662  N   ALA A 376      59.649  65.122  66.575  1.00  0.00           N  
ATOM   2663  CA  ALA A 376      60.009  66.166  67.564  1.00  0.00           C  
ATOM   2664  C   ALA A 376      59.230  67.466  67.435  1.00  0.00           C  
ATOM   2665  O   ALA A 376      58.958  67.968  66.359  1.00  0.00           O  
ATOM   2666  CB  ALA A 376      61.513  66.462  67.488  1.00  0.00           C  
ATOM   2667  HN  ALA A 376      60.337  64.801  65.929  1.00  0.00           H  
ATOM   2668  HA  ALA A 376      59.815  65.797  68.560  1.00  0.00           H  
ATOM   2669  HB1 ALA A 376      62.126  65.565  67.722  1.00  0.00           H  
ATOM   2670  HB2 ALA A 376      61.864  67.231  68.210  1.00  0.00           H  
ATOM   2671  HB3 ALA A 376      61.599  66.766  66.423  1.00  0.00           H  
ATOM   2672  N   ASN A 377      59.069  68.140  68.576  1.00  0.00           N  
ATOM   2673  CA  ASN A 377      58.463  69.466  68.741  1.00  0.00           C  
ATOM   2674  C   ASN A 377      59.524  70.560  68.596  1.00  0.00           C  
ATOM   2675  O   ASN A 377      60.694  70.284  68.393  1.00  0.00           O  
ATOM   2676  CB  ASN A 377      57.679  69.670  70.062  1.00  0.00           C  
ATOM   2677  CG  ASN A 377      56.453  68.725  70.145  1.00  0.00           C  
ATOM   2678  ND2 ASN A 377      55.527  68.656  69.175  1.00  0.00           N  
ATOM   2679  OD1 ASN A 377      56.493  67.973  71.141  1.00  0.00           O  
ATOM   2680  HN  ASN A 377      59.240  67.708  69.458  1.00  0.00           H  
ATOM   2681  HA  ASN A 377      57.777  69.515  67.908  1.00  0.00           H  
ATOM   2682  HB1 ASN A 377      57.329  70.723  70.044  1.00  0.00           H  
ATOM   2683  HB2 ASN A 377      58.303  69.573  70.977  1.00  0.00           H  
ATOM   2684 1HD2 ASN A 377      54.791  67.980  69.218  1.00  0.00           H  
ATOM   2685 2HD2 ASN A 377      55.553  69.235  68.360  1.00  0.00           H  
ATOM   2686  N   SER A 378      59.200  71.853  68.658  1.00  0.00           N  
ATOM   2687  CA  SER A 378      60.274  72.876  68.757  1.00  0.00           C  
ATOM   2688  C   SER A 378      61.156  72.681  69.955  1.00  0.00           C  
ATOM   2689  O   SER A 378      60.741  72.243  71.009  1.00  0.00           O  
ATOM   2690  CB  SER A 378      59.727  74.332  68.633  1.00  0.00           C  
ATOM   2691  OG  SER A 378      60.801  75.266  68.631  1.00  0.00           O  
ATOM   2692  HN  SER A 378      58.254  72.158  68.737  1.00  0.00           H  
ATOM   2693  HA  SER A 378      60.939  72.694  67.926  1.00  0.00           H  
ATOM   2694  HB1 SER A 378      58.990  74.597  69.420  1.00  0.00           H  
ATOM   2695  HB2 SER A 378      59.109  74.393  67.711  1.00  0.00           H  
ATOM   2696  HG1 SER A 378      60.995  75.454  67.710  1.00  0.00           H  
ATOM   2697  N   GLN A 379      62.443  73.033  69.905  1.00  0.00           N  
ATOM   2698  CA  GLN A 379      63.432  72.840  70.960  1.00  0.00           C  
ATOM   2699  C   GLN A 379      63.340  74.041  71.954  1.00  0.00           C  
ATOM   2700  O   GLN A 379      63.723  73.857  73.113  1.00  0.00           O  
ATOM   2701  CB  GLN A 379      64.889  72.650  70.375  1.00  0.00           C  
ATOM   2702  CG  GLN A 379      65.175  71.395  69.566  1.00  0.00           C  
ATOM   2703  CD  GLN A 379      64.539  70.033  70.072  1.00  0.00           C  
ATOM   2704  NE2 GLN A 379      63.392  69.516  69.481  1.00  0.00           N  
ATOM   2705  OE1 GLN A 379      65.104  69.646  71.100  1.00  0.00           O  
ATOM   2706  HN  GLN A 379      62.859  73.360  69.060  1.00  0.00           H  
ATOM   2707  HA  GLN A 379      63.225  71.921  71.486  1.00  0.00           H  
ATOM   2708  HB1 GLN A 379      65.576  72.680  71.248  1.00  0.00           H  
ATOM   2709  HB2 GLN A 379      64.948  73.551  69.726  1.00  0.00           H  
ATOM   2710  HG1 GLN A 379      66.242  71.099  69.477  1.00  0.00           H  
ATOM   2711  HG2 GLN A 379      64.789  71.503  68.530  1.00  0.00           H  
ATOM   2712 1HE2 GLN A 379      63.152  68.597  69.791  1.00  0.00           H  
ATOM   2713 2HE2 GLN A 379      62.836  70.147  68.939  1.00  0.00           H  
ATOM   2714  N   TYR A 380      62.732  75.206  71.527  1.00  0.00           N  
ATOM   2715  CA  TYR A 380      62.416  76.265  72.403  1.00  0.00           C  
ATOM   2716  C   TYR A 380      61.315  75.736  73.306  1.00  0.00           C  
ATOM   2717  O   TYR A 380      61.239  76.082  74.473  1.00  0.00           O  
ATOM   2718  CB  TYR A 380      62.031  77.548  71.645  1.00  0.00           C  
ATOM   2719  CG  TYR A 380      63.248  78.156  70.963  1.00  0.00           C  
ATOM   2720  CD1 TYR A 380      63.941  79.262  71.412  1.00  0.00           C  
ATOM   2721  CD2 TYR A 380      63.607  77.574  69.799  1.00  0.00           C  
ATOM   2722  CE1 TYR A 380      65.020  79.768  70.672  1.00  0.00           C  
ATOM   2723  CE2 TYR A 380      64.695  77.984  69.045  1.00  0.00           C  
ATOM   2724  CZ  TYR A 380      65.363  79.113  69.499  1.00  0.00           C  
ATOM   2725  OH  TYR A 380      66.549  79.530  68.876  1.00  0.00           O  
ATOM   2726  HN  TYR A 380      62.516  75.188  70.554  1.00  0.00           H  
ATOM   2727  HA  TYR A 380      63.246  76.353  73.090  1.00  0.00           H  
ATOM   2728  HB1 TYR A 380      61.656  78.388  72.266  1.00  0.00           H  
ATOM   2729  HB2 TYR A 380      61.270  77.275  70.883  1.00  0.00           H  
ATOM   2730  HD1 TYR A 380      63.593  79.797  72.283  1.00  0.00           H  
ATOM   2731  HD2 TYR A 380      63.129  76.685  69.413  1.00  0.00           H  
ATOM   2732  HE1 TYR A 380      65.475  80.651  71.094  1.00  0.00           H  
ATOM   2733  HE2 TYR A 380      65.052  77.379  68.225  1.00  0.00           H  
ATOM   2734  HH  TYR A 380      66.929  80.310  69.287  1.00  0.00           H  
ATOM   2735  N   PHE A 381      60.326  74.971  72.745  1.00  0.00           N  
ATOM   2736  CA  PHE A 381      59.237  74.421  73.581  1.00  0.00           C  
ATOM   2737  C   PHE A 381      59.736  73.437  74.576  1.00  0.00           C  
ATOM   2738  O   PHE A 381      59.266  73.308  75.657  1.00  0.00           O  
ATOM   2739  CB  PHE A 381      58.135  73.671  72.758  1.00  0.00           C  
ATOM   2740  CG  PHE A 381      57.397  74.382  71.651  1.00  0.00           C  
ATOM   2741  CD1 PHE A 381      56.613  73.693  70.747  1.00  0.00           C  
ATOM   2742  CD2 PHE A 381      57.543  75.757  71.558  1.00  0.00           C  
ATOM   2743  CE1 PHE A 381      55.888  74.322  69.789  1.00  0.00           C  
ATOM   2744  CE2 PHE A 381      56.826  76.448  70.463  1.00  0.00           C  
ATOM   2745  CZ  PHE A 381      56.075  75.700  69.564  1.00  0.00           C  
ATOM   2746  HN  PHE A 381      60.326  74.592  71.822  1.00  0.00           H  
ATOM   2747  HA  PHE A 381      58.985  75.243  74.233  1.00  0.00           H  
ATOM   2748  HB1 PHE A 381      57.336  73.334  73.451  1.00  0.00           H  
ATOM   2749  HB2 PHE A 381      58.672  72.855  72.229  1.00  0.00           H  
ATOM   2750  HD1 PHE A 381      56.527  72.634  70.945  1.00  0.00           H  
ATOM   2751  HD2 PHE A 381      58.125  76.285  72.298  1.00  0.00           H  
ATOM   2752  HE1 PHE A 381      55.296  73.772  69.071  1.00  0.00           H  
ATOM   2753  HE2 PHE A 381      56.810  77.528  70.457  1.00  0.00           H  
ATOM   2754  HZ  PHE A 381      55.437  76.304  68.936  1.00  0.00           H  
HETATM 2755  N   HSD A 382      60.845  72.676  74.253  1.00  0.00           N  
HETATM 2756  CA  HSD A 382      61.597  71.904  75.172  1.00  0.00           C  
HETATM 2757  C   HSD A 382      62.317  72.659  76.349  1.00  0.00           C  
HETATM 2758  O   HSD A 382      62.466  72.135  77.420  1.00  0.00           O  
HETATM 2759  CB  HSD A 382      62.565  71.021  74.477  1.00  0.00           C  
HETATM 2760  CG  HSD A 382      61.944  70.083  73.492  1.00  0.00           C  
HETATM 2761  CD2 HSD A 382      60.635  69.855  73.151  1.00  0.00           C  
HETATM 2762  ND1 HSD A 382      62.635  69.071  72.976  1.00  0.00           N  
HETATM 2763  CE1 HSD A 382      61.749  68.277  72.294  1.00  0.00           C  
HETATM 2764  NE2 HSD A 382      60.546  68.693  72.416  1.00  0.00           N  
HETATM 2765  HN  HSD A 382      61.159  72.706  73.308  1.00  0.00           H  
HETATM 2766  HA  HSD A 382      60.874  71.284  75.682  1.00  0.00           H  
HETATM 2767  HB1 HSD A 382      63.057  70.415  75.266  1.00  0.00           H  
HETATM 2768  HB2 HSD A 382      63.440  71.490  73.979  1.00  0.00           H  
HETATM 2769  HD1 HSD A 382      63.611  68.857  73.007  1.00  0.00           H  
HETATM 2770  HD2 HSD A 382      59.781  70.455  73.439  1.00  0.00           H  
HETATM 2771  HE1 HSD A 382      61.962  67.451  71.615  1.00  0.00           H  
ATOM   2772  N   LEU A 383      62.761  73.864  76.038  1.00  0.00           N  
ATOM   2773  CA  LEU A 383      63.308  74.823  77.033  1.00  0.00           C  
ATOM   2774  C   LEU A 383      62.304  75.296  78.115  1.00  0.00           C  
ATOM   2775  O   LEU A 383      62.462  75.176  79.330  1.00  0.00           O  
ATOM   2776  CB  LEU A 383      63.948  76.044  76.223  1.00  0.00           C  
ATOM   2777  CG  LEU A 383      65.043  76.949  76.936  1.00  0.00           C  
ATOM   2778  CD1 LEU A 383      65.363  78.240  76.150  1.00  0.00           C  
ATOM   2779  CD2 LEU A 383      64.632  77.386  78.344  1.00  0.00           C  
ATOM   2780  HN  LEU A 383      62.887  74.066  75.069  1.00  0.00           H  
ATOM   2781  HA  LEU A 383      64.098  74.335  77.585  1.00  0.00           H  
ATOM   2782  HB1 LEU A 383      63.136  76.775  76.024  1.00  0.00           H  
ATOM   2783  HB2 LEU A 383      64.309  75.635  75.255  1.00  0.00           H  
ATOM   2784  HG  LEU A 383      65.977  76.357  77.053  1.00  0.00           H  
ATOM   2785 1HD1 LEU A 383      65.695  78.044  75.109  1.00  0.00           H  
ATOM   2786 2HD1 LEU A 383      66.153  78.870  76.612  1.00  0.00           H  
ATOM   2787 3HD1 LEU A 383      64.401  78.794  76.139  1.00  0.00           H  
ATOM   2788 1HD2 LEU A 383      64.590  76.531  79.052  1.00  0.00           H  
ATOM   2789 2HD2 LEU A 383      63.664  77.890  78.138  1.00  0.00           H  
ATOM   2790 3HD2 LEU A 383      65.225  78.266  78.677  1.00  0.00           H  
ATOM   2791  N   ALA A 384      61.093  75.690  77.532  1.00  0.00           N  
ATOM   2792  CA  ALA A 384      59.926  76.012  78.284  1.00  0.00           C  
ATOM   2793  C   ALA A 384      59.431  74.802  79.122  1.00  0.00           C  
ATOM   2794  O   ALA A 384      59.007  74.883  80.247  1.00  0.00           O  
ATOM   2795  CB  ALA A 384      58.765  76.547  77.436  1.00  0.00           C  
ATOM   2796  HN  ALA A 384      61.061  75.512  76.551  1.00  0.00           H  
ATOM   2797  HA  ALA A 384      60.129  76.798  78.996  1.00  0.00           H  
ATOM   2798  HB1 ALA A 384      58.056  77.218  77.968  1.00  0.00           H  
ATOM   2799  HB2 ALA A 384      58.083  75.744  77.084  1.00  0.00           H  
ATOM   2800  HB3 ALA A 384      59.142  77.016  76.502  1.00  0.00           H  
ATOM   2801  N   ALA A 385      59.409  73.598  78.540  1.00  0.00           N  
ATOM   2802  CA  ALA A 385      59.020  72.411  79.230  1.00  0.00           C  
ATOM   2803  C   ALA A 385      59.822  71.995  80.376  1.00  0.00           C  
ATOM   2804  O   ALA A 385      59.257  71.685  81.432  1.00  0.00           O  
ATOM   2805  CB  ALA A 385      58.839  71.257  78.243  1.00  0.00           C  
ATOM   2806  HN  ALA A 385      59.573  73.411  77.574  1.00  0.00           H  
ATOM   2807  HA  ALA A 385      58.058  72.685  79.635  1.00  0.00           H  
ATOM   2808  HB1 ALA A 385      59.821  70.984  77.801  1.00  0.00           H  
ATOM   2809  HB2 ALA A 385      58.174  71.605  77.424  1.00  0.00           H  
ATOM   2810  HB3 ALA A 385      58.483  70.351  78.778  1.00  0.00           H  
ATOM   2811  N   TRP A 386      61.185  71.987  80.220  1.00  0.00           N  
ATOM   2812  CA  TRP A 386      62.123  71.772  81.344  1.00  0.00           C  
ATOM   2813  C   TRP A 386      62.176  72.914  82.381  1.00  0.00           C  
ATOM   2814  O   TRP A 386      62.357  72.720  83.549  1.00  0.00           O  
ATOM   2815  CB  TRP A 386      63.544  71.527  80.763  1.00  0.00           C  
ATOM   2816  CG  TRP A 386      63.770  70.112  80.156  1.00  0.00           C  
ATOM   2817  CD1 TRP A 386      64.257  69.898  78.901  1.00  0.00           C  
ATOM   2818  CD2 TRP A 386      63.779  68.849  80.757  1.00  0.00           C  
ATOM   2819  CE2 TRP A 386      64.329  67.904  79.805  1.00  0.00           C  
ATOM   2820  CE3 TRP A 386      63.375  68.388  82.074  1.00  0.00           C  
ATOM   2821  NE1 TRP A 386      64.603  68.565  78.668  1.00  0.00           N  
ATOM   2822  CZ2 TRP A 386      64.547  66.561  80.124  1.00  0.00           C  
ATOM   2823  CZ3 TRP A 386      63.575  67.052  82.386  1.00  0.00           C  
ATOM   2824  CH2 TRP A 386      64.143  66.155  81.419  1.00  0.00           C  
ATOM   2825  HN  TRP A 386      61.513  72.115  79.288  1.00  0.00           H  
ATOM   2826  HA  TRP A 386      61.889  70.880  81.905  1.00  0.00           H  
ATOM   2827  HB1 TRP A 386      64.323  71.696  81.536  1.00  0.00           H  
ATOM   2828  HB2 TRP A 386      63.809  72.294  80.004  1.00  0.00           H  
ATOM   2829  HD1 TRP A 386      64.713  70.667  78.296  1.00  0.00           H  
ATOM   2830  HE1 TRP A 386      65.019  68.221  77.855  1.00  0.00           H  
ATOM   2831  HE3 TRP A 386      62.994  69.101  82.790  1.00  0.00           H  
ATOM   2832  HZ2 TRP A 386      64.821  65.810  79.398  1.00  0.00           H  
ATOM   2833  HZ3 TRP A 386      63.440  66.578  83.347  1.00  0.00           H  
ATOM   2834  HH2 TRP A 386      64.145  65.150  81.816  1.00  0.00           H  
ATOM   2835  N   ALA A 387      62.043  74.166  81.907  1.00  0.00           N  
ATOM   2836  CA  ALA A 387      62.099  75.317  82.723  1.00  0.00           C  
ATOM   2837  C   ALA A 387      60.968  75.393  83.838  1.00  0.00           C  
ATOM   2838  O   ALA A 387      61.223  75.783  85.025  1.00  0.00           O  
ATOM   2839  CB  ALA A 387      62.146  76.635  81.824  1.00  0.00           C  
ATOM   2840  HN  ALA A 387      61.991  74.190  80.912  1.00  0.00           H  
ATOM   2841  HA  ALA A 387      63.033  75.338  83.266  1.00  0.00           H  
ATOM   2842  HB1 ALA A 387      62.857  76.440  80.994  1.00  0.00           H  
ATOM   2843  HB2 ALA A 387      62.484  77.578  82.306  1.00  0.00           H  
ATOM   2844  HB3 ALA A 387      61.197  76.766  81.261  1.00  0.00           H  
ATOM   2845  N   VAL A 388      59.744  74.981  83.453  1.00  0.00           N  
ATOM   2846  CA  VAL A 388      58.547  74.921  84.427  1.00  0.00           C  
ATOM   2847  C   VAL A 388      58.642  74.153  85.739  1.00  0.00           C  
ATOM   2848  O   VAL A 388      58.323  74.613  86.833  1.00  0.00           O  
ATOM   2849  CB  VAL A 388      57.237  74.725  83.657  1.00  0.00           C  
ATOM   2850  CG1 VAL A 388      56.062  74.306  84.536  1.00  0.00           C  
ATOM   2851  CG2 VAL A 388      56.879  76.032  82.872  1.00  0.00           C  
ATOM   2852  HN  VAL A 388      59.630  74.604  82.537  1.00  0.00           H  
ATOM   2853  HA  VAL A 388      58.532  75.914  84.852  1.00  0.00           H  
ATOM   2854  HB  VAL A 388      57.402  73.943  82.885  1.00  0.00           H  
ATOM   2855 1HG1 VAL A 388      56.011  75.080  85.331  1.00  0.00           H  
ATOM   2856 2HG1 VAL A 388      56.238  73.369  85.107  1.00  0.00           H  
ATOM   2857 3HG1 VAL A 388      55.152  74.290  83.899  1.00  0.00           H  
ATOM   2858 1HG2 VAL A 388      55.921  75.814  82.354  1.00  0.00           H  
ATOM   2859 2HG2 VAL A 388      57.703  76.301  82.177  1.00  0.00           H  
ATOM   2860 3HG2 VAL A 388      56.825  76.811  83.662  1.00  0.00           H  
ATOM   2861  N   PRO A 389      59.083  72.878  85.645  1.00  0.00           N  
ATOM   2862  CA  PRO A 389      59.402  72.162  86.824  1.00  0.00           C  
ATOM   2863  C   PRO A 389      60.587  72.724  87.627  1.00  0.00           C  
ATOM   2864  O   PRO A 389      60.454  72.761  88.824  1.00  0.00           O  
ATOM   2865  CB  PRO A 389      59.591  70.702  86.318  1.00  0.00           C  
ATOM   2866  CG  PRO A 389      60.087  70.888  84.907  1.00  0.00           C  
ATOM   2867  CD  PRO A 389      59.187  72.074  84.496  1.00  0.00           C  
ATOM   2868  HA  PRO A 389      58.578  72.224  87.521  1.00  0.00           H  
ATOM   2869  HB1 PRO A 389      58.596  70.208  86.289  1.00  0.00           H  
ATOM   2870  HB2 PRO A 389      60.256  70.082  86.954  1.00  0.00           H  
ATOM   2871  HG1 PRO A 389      61.171  71.065  84.741  1.00  0.00           H  
ATOM   2872  HG2 PRO A 389      59.812  70.019  84.272  1.00  0.00           H  
ATOM   2873  HD1 PRO A 389      59.566  72.520  83.551  1.00  0.00           H  
ATOM   2874  HD2 PRO A 389      58.198  71.649  84.219  1.00  0.00           H  
ATOM   2875  N   ALA A 390      61.654  73.133  86.955  1.00  0.00           N  
ATOM   2876  CA  ALA A 390      62.870  73.699  87.543  1.00  0.00           C  
ATOM   2877  C   ALA A 390      62.614  75.003  88.280  1.00  0.00           C  
ATOM   2878  O   ALA A 390      63.141  75.348  89.334  1.00  0.00           O  
ATOM   2879  CB  ALA A 390      63.807  73.932  86.370  1.00  0.00           C  
ATOM   2880  HN  ALA A 390      61.739  73.046  85.966  1.00  0.00           H  
ATOM   2881  HA  ALA A 390      63.212  73.026  88.316  1.00  0.00           H  
ATOM   2882  HB1 ALA A 390      63.530  74.818  85.760  1.00  0.00           H  
ATOM   2883  HB2 ALA A 390      63.726  72.983  85.797  1.00  0.00           H  
ATOM   2884  HB3 ALA A 390      64.851  74.120  86.697  1.00  0.00           H  
ATOM   2885  N   VAL A 391      61.602  75.770  87.789  1.00  0.00           N  
ATOM   2886  CA  VAL A 391      61.107  76.960  88.505  1.00  0.00           C  
ATOM   2887  C   VAL A 391      60.311  76.652  89.811  1.00  0.00           C  
ATOM   2888  O   VAL A 391      60.567  77.232  90.879  1.00  0.00           O  
ATOM   2889  CB  VAL A 391      60.342  78.000  87.674  1.00  0.00           C  
ATOM   2890  CG1 VAL A 391      59.784  79.150  88.567  1.00  0.00           C  
ATOM   2891  CG2 VAL A 391      61.312  78.487  86.578  1.00  0.00           C  
ATOM   2892  HN  VAL A 391      61.163  75.665  86.899  1.00  0.00           H  
ATOM   2893  HA  VAL A 391      61.955  77.510  88.883  1.00  0.00           H  
ATOM   2894  HB  VAL A 391      59.446  77.608  87.148  1.00  0.00           H  
ATOM   2895 1HG1 VAL A 391      58.908  78.889  89.199  1.00  0.00           H  
ATOM   2896 2HG1 VAL A 391      59.425  79.960  87.896  1.00  0.00           H  
ATOM   2897 3HG1 VAL A 391      60.639  79.602  89.113  1.00  0.00           H  
ATOM   2898 1HG2 VAL A 391      61.771  77.600  86.092  1.00  0.00           H  
ATOM   2899 2HG2 VAL A 391      62.059  79.182  87.015  1.00  0.00           H  
ATOM   2900 3HG2 VAL A 391      60.744  79.105  85.850  1.00  0.00           H  
ATOM   2901  N   LYS A 392      59.475  75.593  89.697  1.00  0.00           N  
ATOM   2902  CA  LYS A 392      58.934  74.997  90.952  1.00  0.00           C  
ATOM   2903  C   LYS A 392      59.898  74.326  91.897  1.00  0.00           C  
ATOM   2904  O   LYS A 392      59.810  74.328  93.107  1.00  0.00           O  
ATOM   2905  CB  LYS A 392      57.723  74.079  90.603  1.00  0.00           C  
ATOM   2906  CG  LYS A 392      56.647  74.899  89.997  1.00  0.00           C  
ATOM   2907  CD  LYS A 392      55.283  74.118  90.016  1.00  0.00           C  
ATOM   2908  CE  LYS A 392      54.044  74.693  89.462  1.00  0.00           C  
ATOM   2909  NZ  LYS A 392      53.735  75.780  90.374  1.00  0.00           N1+
ATOM   2910  HN  LYS A 392      59.199  75.178  88.832  1.00  0.00           H  
ATOM   2911  HA  LYS A 392      58.517  75.812  91.524  1.00  0.00           H  
ATOM   2912  HB1 LYS A 392      57.346  73.681  91.569  1.00  0.00           H  
ATOM   2913  HB2 LYS A 392      58.127  73.341  89.877  1.00  0.00           H  
ATOM   2914  HG1 LYS A 392      56.983  75.119  88.961  1.00  0.00           H  
ATOM   2915  HG2 LYS A 392      56.528  75.843  90.569  1.00  0.00           H  
ATOM   2916  HD1 LYS A 392      55.078  73.708  91.028  1.00  0.00           H  
ATOM   2917  HD2 LYS A 392      55.594  73.223  89.435  1.00  0.00           H  
ATOM   2918  HE1 LYS A 392      53.169  74.009  89.464  1.00  0.00           H  
ATOM   2919  HE2 LYS A 392      54.183  75.154  88.461  1.00  0.00           H  
ATOM   2920  HZ1 LYS A 392      54.375  76.599  90.364  1.00  0.00           H  
ATOM   2921  HZ2 LYS A 392      53.753  75.441  91.358  1.00  0.00           H  
ATOM   2922  HZ3 LYS A 392      52.800  76.208  90.218  1.00  0.00           H  
ATOM   2923  N   THR A 393      60.952  73.723  91.340  1.00  0.00           N  
ATOM   2924  CA  THR A 393      61.917  72.901  92.100  1.00  0.00           C  
ATOM   2925  C   THR A 393      62.874  73.814  92.833  1.00  0.00           C  
ATOM   2926  O   THR A 393      63.245  73.543  93.967  1.00  0.00           O  
ATOM   2927  CB  THR A 393      62.740  71.982  91.237  1.00  0.00           C  
ATOM   2928  CG2 THR A 393      63.669  71.016  91.970  1.00  0.00           C  
ATOM   2929  OG1 THR A 393      61.942  71.211  90.425  1.00  0.00           O  
ATOM   2930  HN  THR A 393      61.016  73.813  90.349  1.00  0.00           H  
ATOM   2931  HA  THR A 393      61.377  72.236  92.759  1.00  0.00           H  
ATOM   2932  HB  THR A 393      63.368  72.527  90.500  1.00  0.00           H  
ATOM   2933  HG1 THR A 393      61.328  71.899  90.157  1.00  0.00           H  
ATOM   2934 1HG2 THR A 393      64.500  71.585  92.438  1.00  0.00           H  
ATOM   2935 2HG2 THR A 393      64.223  70.385  91.242  1.00  0.00           H  
ATOM   2936 3HG2 THR A 393      63.177  70.334  92.696  1.00  0.00           H  
ATOM   2937  N   ILE A 394      63.251  74.977  92.288  1.00  0.00           N  
ATOM   2938  CA  ILE A 394      64.123  75.978  92.930  1.00  0.00           C  
ATOM   2939  C   ILE A 394      63.337  76.727  93.993  1.00  0.00           C  
ATOM   2940  O   ILE A 394      63.989  77.184  94.926  1.00  0.00           O  
ATOM   2941  CB  ILE A 394      65.034  76.778  91.853  1.00  0.00           C  
ATOM   2942  CG1 ILE A 394      66.059  75.806  91.145  1.00  0.00           C  
ATOM   2943  CG2 ILE A 394      65.639  78.063  92.588  1.00  0.00           C  
ATOM   2944  CD  ILE A 394      66.926  76.445  90.104  1.00  0.00           C  
ATOM   2945  HN  ILE A 394      63.009  75.229  91.354  1.00  0.00           H  
ATOM   2946  HA  ILE A 394      64.807  75.437  93.568  1.00  0.00           H  
ATOM   2947  HB  ILE A 394      64.307  77.108  91.080  1.00  0.00           H  
ATOM   2948 1HG1 ILE A 394      65.574  74.961  90.610  1.00  0.00           H  
ATOM   2949 2HG1 ILE A 394      66.744  75.483  91.957  1.00  0.00           H  
ATOM   2950 1HG2 ILE A 394      66.392  78.630  91.998  1.00  0.00           H  
ATOM   2951 2HG2 ILE A 394      66.071  77.707  93.547  1.00  0.00           H  
ATOM   2952 3HG2 ILE A 394      64.726  78.658  92.805  1.00  0.00           H  
ATOM   2953  HD1 ILE A 394      66.286  76.858  89.295  1.00  0.00           H  
ATOM   2954  HD2 ILE A 394      67.639  75.802  89.544  1.00  0.00           H  
ATOM   2955  HD3 ILE A 394      67.567  77.264  90.495  1.00  0.00           H  
ATOM   2956  N   THR A 395      62.025  76.885  93.862  1.00  0.00           N  
ATOM   2957  CA  THR A 395      61.207  77.440  95.000  1.00  0.00           C  
ATOM   2958  C   THR A 395      61.182  76.550  96.229  1.00  0.00           C  
ATOM   2959  O   THR A 395      61.430  77.013  97.315  1.00  0.00           O  
ATOM   2960  CB  THR A 395      59.711  77.514  94.626  1.00  0.00           C  
ATOM   2961  CG2 THR A 395      58.826  78.206  95.729  1.00  0.00           C  
ATOM   2962  OG1 THR A 395      59.654  78.380  93.510  1.00  0.00           O  
ATOM   2963  HN  THR A 395      61.580  76.397  93.114  1.00  0.00           H  
ATOM   2964  HA  THR A 395      61.731  78.329  95.318  1.00  0.00           H  
ATOM   2965  HB  THR A 395      59.282  76.517  94.386  1.00  0.00           H  
ATOM   2966  HG1 THR A 395      60.196  77.926  92.860  1.00  0.00           H  
ATOM   2967 1HG2 THR A 395      59.317  79.136  96.089  1.00  0.00           H  
ATOM   2968 2HG2 THR A 395      58.484  77.473  96.491  1.00  0.00           H  
ATOM   2969 3HG2 THR A 395      57.947  78.573  95.158  1.00  0.00           H  
ATOM   2970  N   ILE A 396      60.934  75.248  96.093  1.00  0.00           N  
ATOM   2971  CA  ILE A 396      60.916  74.295  97.286  1.00  0.00           C  
ATOM   2972  C   ILE A 396      62.326  73.946  97.850  1.00  0.00           C  
ATOM   2973  O   ILE A 396      62.516  73.847  99.047  1.00  0.00           O  
ATOM   2974  CB  ILE A 396      59.985  73.106  96.924  1.00  0.00           C  
ATOM   2975  CG1 ILE A 396      59.577  72.365  98.145  1.00  0.00           C  
ATOM   2976  CG2 ILE A 396      60.518  72.200  95.786  1.00  0.00           C  
ATOM   2977  CD  ILE A 396      58.318  71.552  97.857  1.00  0.00           C  
ATOM   2978  HN  ILE A 396      60.598  74.886  95.227  1.00  0.00           H  
ATOM   2979  HA  ILE A 396      60.369  74.851  98.033  1.00  0.00           H  
ATOM   2980  HB  ILE A 396      59.098  73.626  96.503  1.00  0.00           H  
ATOM   2981 1HG1 ILE A 396      59.423  73.078  98.982  1.00  0.00           H  
ATOM   2982 2HG1 ILE A 396      60.337  71.591  98.383  1.00  0.00           H  
ATOM   2983 1HG2 ILE A 396      60.739  72.808  94.883  1.00  0.00           H  
ATOM   2984 2HG2 ILE A 396      59.825  71.370  95.531  1.00  0.00           H  
ATOM   2985 3HG2 ILE A 396      61.446  71.684  96.113  1.00  0.00           H  
ATOM   2986  HD1 ILE A 396      58.406  70.611  98.440  1.00  0.00           H  
ATOM   2987  HD2 ILE A 396      58.244  71.148  96.824  1.00  0.00           H  
ATOM   2988  HD3 ILE A 396      57.359  72.072  98.068  1.00  0.00           H  
ATOM   2989  N   LEU A 397      63.366  73.883  97.011  1.00  0.00           N  
ATOM   2990  CA  LEU A 397      64.692  74.036  97.507  1.00  0.00           C  
ATOM   2991  C   LEU A 397      64.927  75.347  98.353  1.00  0.00           C  
ATOM   2992  O   LEU A 397      65.386  75.422  99.474  1.00  0.00           O  
ATOM   2993  CB  LEU A 397      65.739  74.140  96.373  1.00  0.00           C  
ATOM   2994  CG  LEU A 397      67.256  74.116  96.705  1.00  0.00           C  
ATOM   2995  CD1 LEU A 397      67.774  72.663  96.989  1.00  0.00           C  
ATOM   2996  CD2 LEU A 397      68.014  74.566  95.412  1.00  0.00           C  
ATOM   2997  HN  LEU A 397      63.230  73.935  96.025  1.00  0.00           H  
ATOM   2998  HA  LEU A 397      64.975  73.206  98.137  1.00  0.00           H  
ATOM   2999  HB1 LEU A 397      65.555  75.003  95.699  1.00  0.00           H  
ATOM   3000  HB2 LEU A 397      65.610  73.264  95.702  1.00  0.00           H  
ATOM   3001  HG  LEU A 397      67.513  74.814  97.530  1.00  0.00           H  
ATOM   3002 1HD1 LEU A 397      68.800  72.658  96.563  1.00  0.00           H  
ATOM   3003 2HD1 LEU A 397      67.228  72.048  96.241  1.00  0.00           H  
ATOM   3004 3HD1 LEU A 397      67.667  72.406  98.065  1.00  0.00           H  
ATOM   3005 1HD2 LEU A 397      67.808  73.827  94.609  1.00  0.00           H  
ATOM   3006 2HD2 LEU A 397      69.093  74.594  95.677  1.00  0.00           H  
ATOM   3007 3HD2 LEU A 397      67.620  75.567  95.135  1.00  0.00           H  
ATOM   3008  N   ALA A 398      64.435  76.463  97.802  1.00  0.00           N  
ATOM   3009  CA  ALA A 398      64.801  77.694  98.357  1.00  0.00           C  
ATOM   3010  C   ALA A 398      64.159  78.110  99.670  1.00  0.00           C  
ATOM   3011  O   ALA A 398      64.795  78.874 100.365  1.00  0.00           O  
ATOM   3012  CB  ALA A 398      64.346  78.812  97.402  1.00  0.00           C  
ATOM   3013  HN  ALA A 398      64.105  76.679  96.887  1.00  0.00           H  
ATOM   3014  HA  ALA A 398      65.866  77.723  98.535  1.00  0.00           H  
ATOM   3015  HB1 ALA A 398      63.260  78.818  97.167  1.00  0.00           H  
ATOM   3016  HB2 ALA A 398      64.913  78.574  96.476  1.00  0.00           H  
ATOM   3017  HB3 ALA A 398      64.772  79.758  97.800  1.00  0.00           H  
ATOM   3018  N   MET A 399      62.854  77.737  99.988  1.00  0.00           N  
ATOM   3019  CA  MET A 399      62.236  77.911 101.217  1.00  0.00           C  
ATOM   3020  C   MET A 399      62.857  77.008 102.341  1.00  0.00           C  
ATOM   3021  O   MET A 399      63.051  77.490 103.465  1.00  0.00           O  
ATOM   3022  CB  MET A 399      60.753  77.536 101.082  1.00  0.00           C  
ATOM   3023  CG  MET A 399      59.975  78.475 100.069  1.00  0.00           C  
ATOM   3024  SD  MET A 399      58.101  78.234  99.873  1.00  0.00           S  
ATOM   3025  CE  MET A 399      57.905  79.687  98.839  1.00  0.00           C  
ATOM   3026  HN  MET A 399      62.627  77.037  99.316  1.00  0.00           H  
ATOM   3027  HA  MET A 399      62.423  78.915 101.566  1.00  0.00           H  
ATOM   3028  HB1 MET A 399      60.258  77.616 102.074  1.00  0.00           H  
ATOM   3029  HB2 MET A 399      60.511  76.497 100.770  1.00  0.00           H  
ATOM   3030  HG1 MET A 399      60.469  78.269  99.096  1.00  0.00           H  
ATOM   3031  HG2 MET A 399      60.148  79.558 100.242  1.00  0.00           H  
ATOM   3032  HE1 MET A 399      57.366  80.332  99.567  1.00  0.00           H  
ATOM   3033  HE2 MET A 399      57.162  79.512  98.032  1.00  0.00           H  
ATOM   3034  HE3 MET A 399      58.797  80.216  98.440  1.00  0.00           H  
ATOM   3035  N   GLY A 400      63.318  75.793 101.953  1.00  0.00           N  
ATOM   3036  CA  GLY A 400      64.117  74.888 102.856  1.00  0.00           C  
ATOM   3037  C   GLY A 400      63.346  74.310 104.115  1.00  0.00           C  
ATOM   3038  O   GLY A 400      62.265  74.812 104.475  1.00  0.00           O  
ATOM   3039  HN  GLY A 400      63.203  75.463 101.019  1.00  0.00           H  
ATOM   3040  HA1 GLY A 400      64.929  75.516 103.193  1.00  0.00           H  
ATOM   3041  HA2 GLY A 400      64.338  73.990 102.297  1.00  0.00           H  
ATOM   3042  N   GLN A 401      63.859  73.234 104.766  1.00  0.00           N  
ATOM   3043  CA  GLN A 401      63.141  72.652 105.932  1.00  0.00           C  
ATOM   3044  C   GLN A 401      61.989  71.740 105.466  1.00  0.00           C  
ATOM   3045  O   GLN A 401      60.945  71.646 106.111  1.00  0.00           O  
ATOM   3046  CB  GLN A 401      62.788  73.564 107.195  1.00  0.00           C  
ATOM   3047  CG  GLN A 401      63.963  74.247 107.924  1.00  0.00           C  
ATOM   3048  CD  GLN A 401      65.282  73.497 107.913  1.00  0.00           C  
ATOM   3049  NE2 GLN A 401      66.215  73.644 106.930  1.00  0.00           N  
ATOM   3050  OE1 GLN A 401      65.480  72.662 108.780  1.00  0.00           O  
ATOM   3051  HN  GLN A 401      64.726  72.766 104.615  1.00  0.00           H  
ATOM   3052  HA  GLN A 401      63.870  71.989 106.374  1.00  0.00           H  
ATOM   3053  HB1 GLN A 401      62.344  72.778 107.843  1.00  0.00           H  
ATOM   3054  HB2 GLN A 401      62.043  74.377 107.060  1.00  0.00           H  
ATOM   3055  HG1 GLN A 401      63.624  74.432 108.965  1.00  0.00           H  
ATOM   3056  HG2 GLN A 401      64.190  75.207 107.414  1.00  0.00           H  
ATOM   3057 1HE2 GLN A 401      66.120  74.336 106.214  1.00  0.00           H  
ATOM   3058 2HE2 GLN A 401      67.124  73.316 107.189  1.00  0.00           H  
ATOM   3059  N   VAL A 402      62.229  70.881 104.418  1.00  0.00           N  
ATOM   3060  CA  VAL A 402      61.311  69.855 103.998  1.00  0.00           C  
ATOM   3061  C   VAL A 402      61.062  68.899 105.164  1.00  0.00           C  
ATOM   3062  O   VAL A 402      61.920  68.528 105.987  1.00  0.00           O  
ATOM   3063  CB  VAL A 402      61.735  69.182 102.717  1.00  0.00           C  
ATOM   3064  CG1 VAL A 402      61.544  70.187 101.508  1.00  0.00           C  
ATOM   3065  CG2 VAL A 402      63.221  68.818 102.936  1.00  0.00           C  
ATOM   3066  HN  VAL A 402      63.099  70.811 103.937  1.00  0.00           H  
ATOM   3067  HA  VAL A 402      60.361  70.310 103.754  1.00  0.00           H  
ATOM   3068  HB  VAL A 402      61.180  68.248 102.488  1.00  0.00           H  
ATOM   3069 1HG1 VAL A 402      62.443  70.840 101.478  1.00  0.00           H  
ATOM   3070 2HG1 VAL A 402      60.650  70.834 101.644  1.00  0.00           H  
ATOM   3071 3HG1 VAL A 402      61.354  69.653 100.552  1.00  0.00           H  
ATOM   3072 1HG2 VAL A 402      63.208  67.967 103.650  1.00  0.00           H  
ATOM   3073 2HG2 VAL A 402      63.919  69.600 103.307  1.00  0.00           H  
ATOM   3074 3HG2 VAL A 402      63.571  68.525 101.923  1.00  0.00           H  
ATOM   3075  N   ASP A 403      59.824  68.451 105.237  1.00  0.00           N  
ATOM   3076  CA  ASP A 403      59.478  67.421 106.189  1.00  0.00           C  
ATOM   3077  C   ASP A 403      60.202  66.044 105.979  1.00  0.00           C  
ATOM   3078  O   ASP A 403      60.400  65.616 104.835  1.00  0.00           O  
ATOM   3079  CB  ASP A 403      58.005  67.122 106.342  1.00  0.00           C  
ATOM   3080  CG  ASP A 403      57.167  68.408 106.534  1.00  0.00           C  
ATOM   3081  OD1 ASP A 403      57.314  69.081 107.560  1.00  0.00           O  
ATOM   3082  OD2 ASP A 403      56.376  68.716 105.605  1.00  0.00           O1-
ATOM   3083  HN  ASP A 403      59.088  68.761 104.640  1.00  0.00           H  
ATOM   3084  HA  ASP A 403      59.822  67.793 107.142  1.00  0.00           H  
ATOM   3085  HB1 ASP A 403      57.898  66.527 107.274  1.00  0.00           H  
ATOM   3086  HB2 ASP A 403      57.645  66.521 105.479  1.00  0.00           H  
ATOM   3087  N   GLY A 404      60.416  65.370 107.135  1.00  0.00           N  
ATOM   3088  CA  GLY A 404      60.790  63.973 107.251  1.00  0.00           C  
ATOM   3089  C   GLY A 404      59.884  62.932 106.508  1.00  0.00           C  
ATOM   3090  O   GLY A 404      58.794  63.253 106.051  1.00  0.00           O  
ATOM   3091  HN  GLY A 404      60.448  65.976 107.926  1.00  0.00           H  
ATOM   3092  HA1 GLY A 404      60.775  63.785 108.314  1.00  0.00           H  
ATOM   3093  HA2 GLY A 404      61.775  63.901 106.815  1.00  0.00           H  
ATOM   3094  N   ASP A 405      60.252  61.630 106.514  1.00  0.00           N  
ATOM   3095  CA  ASP A 405      59.282  60.535 106.416  1.00  0.00           C  
ATOM   3096  C   ASP A 405      59.791  59.358 107.356  1.00  0.00           C  
ATOM   3097  O   ASP A 405      60.938  59.268 107.737  1.00  0.00           O  
ATOM   3098  CB  ASP A 405      59.157  60.076 104.968  1.00  0.00           C  
ATOM   3099  CG  ASP A 405      57.970  59.188 104.808  1.00  0.00           C  
ATOM   3100  OD1 ASP A 405      57.219  58.813 105.758  1.00  0.00           O  
ATOM   3101  OD2 ASP A 405      57.780  58.704 103.601  1.00  0.00           O1-
ATOM   3102  HN  ASP A 405      61.196  61.404 106.739  1.00  0.00           H  
ATOM   3103  HA  ASP A 405      58.320  60.849 106.790  1.00  0.00           H  
ATOM   3104  HB1 ASP A 405      60.079  59.615 104.555  1.00  0.00           H  
ATOM   3105  HB2 ASP A 405      59.043  61.004 104.367  1.00  0.00           H  
ATOM   3106  N   LEU A 406      58.875  58.536 107.870  1.00  0.00           N  
ATOM   3107  CA  LEU A 406      59.194  57.432 108.813  1.00  0.00           C  
ATOM   3108  C   LEU A 406      59.217  56.100 108.078  1.00  0.00           C  
ATOM   3109  O   LEU A 406      59.734  55.158 108.703  1.00  0.00           O  
ATOM   3110  CB  LEU A 406      58.180  57.378 110.037  1.00  0.00           C  
ATOM   3111  CG  LEU A 406      56.767  56.694 109.821  1.00  0.00           C  
ATOM   3112  CD1 LEU A 406      56.044  56.467 111.108  1.00  0.00           C  
ATOM   3113  CD2 LEU A 406      55.852  57.584 109.031  1.00  0.00           C  
ATOM   3114  HN  LEU A 406      57.927  58.588 107.567  1.00  0.00           H  
ATOM   3115  HA  LEU A 406      60.143  57.587 109.305  1.00  0.00           H  
ATOM   3116  HB1 LEU A 406      58.019  58.345 110.559  1.00  0.00           H  
ATOM   3117  HB2 LEU A 406      58.680  56.782 110.830  1.00  0.00           H  
ATOM   3118  HG  LEU A 406      56.846  55.794 109.174  1.00  0.00           H  
ATOM   3119 1HD1 LEU A 406      56.628  55.953 111.902  1.00  0.00           H  
ATOM   3120 2HD1 LEU A 406      55.154  55.824 110.937  1.00  0.00           H  
ATOM   3121 3HD1 LEU A 406      55.702  57.357 111.680  1.00  0.00           H  
ATOM   3122 1HD2 LEU A 406      56.175  57.609 107.969  1.00  0.00           H  
ATOM   3123 2HD2 LEU A 406      56.010  58.591 109.470  1.00  0.00           H  
ATOM   3124 3HD2 LEU A 406      54.789  57.286 109.163  1.00  0.00           H  
ATOM   3125  N   LEU A 407      58.661  56.087 106.794  1.00  0.00           N  
ATOM   3126  CA  LEU A 407      58.748  54.786 106.110  1.00  0.00           C  
ATOM   3127  C   LEU A 407      59.732  54.680 105.089  1.00  0.00           C  
ATOM   3128  O   LEU A 407      59.846  53.698 104.346  1.00  0.00           O  
ATOM   3129  CB  LEU A 407      57.334  54.329 105.669  1.00  0.00           C  
ATOM   3130  CG  LEU A 407      56.230  54.120 106.821  1.00  0.00           C  
ATOM   3131  CD1 LEU A 407      54.873  53.888 106.154  1.00  0.00           C  
ATOM   3132  CD2 LEU A 407      56.495  52.971 107.856  1.00  0.00           C  
ATOM   3133  HN  LEU A 407      58.064  56.780 106.396  1.00  0.00           H  
ATOM   3134  HA  LEU A 407      59.080  54.012 106.785  1.00  0.00           H  
ATOM   3135  HB1 LEU A 407      57.394  53.408 105.049  1.00  0.00           H  
ATOM   3136  HB2 LEU A 407      56.811  54.993 104.948  1.00  0.00           H  
ATOM   3137  HG  LEU A 407      56.023  55.017 107.444  1.00  0.00           H  
ATOM   3138 1HD1 LEU A 407      53.985  53.917 106.821  1.00  0.00           H  
ATOM   3139 2HD1 LEU A 407      54.864  52.964 105.537  1.00  0.00           H  
ATOM   3140 3HD1 LEU A 407      54.744  54.651 105.357  1.00  0.00           H  
ATOM   3141 1HD2 LEU A 407      55.577  52.955 108.481  1.00  0.00           H  
ATOM   3142 2HD2 LEU A 407      57.380  53.146 108.506  1.00  0.00           H  
ATOM   3143 3HD2 LEU A 407      56.574  51.936 107.463  1.00  0.00           H  
ATOM   3144  N   SER A 408      60.509  55.764 104.882  1.00  0.00           N  
ATOM   3145  CA  SER A 408      61.629  55.785 103.965  1.00  0.00           C  
ATOM   3146  C   SER A 408      62.597  56.728 104.493  1.00  0.00           C  
ATOM   3147  O   SER A 408      62.334  57.355 105.509  1.00  0.00           O  
ATOM   3148  CB  SER A 408      61.150  56.280 102.591  1.00  0.00           C  
ATOM   3149  OG  SER A 408      62.139  56.040 101.603  1.00  0.00           O  
ATOM   3150  HN  SER A 408      60.405  56.561 105.473  1.00  0.00           H  
ATOM   3151  HA  SER A 408      62.096  54.844 103.716  1.00  0.00           H  
ATOM   3152  HB1 SER A 408      60.793  57.332 102.583  1.00  0.00           H  
ATOM   3153  HB2 SER A 408      60.294  55.638 102.295  1.00  0.00           H  
ATOM   3154  HG1 SER A 408      62.249  55.088 101.655  1.00  0.00           H  
ATOM   3155  N   GLY A 409      63.866  56.740 103.968  1.00  0.00           N  
ATOM   3156  CA  GLY A 409      64.885  57.703 104.427  1.00  0.00           C  
ATOM   3157  C   GLY A 409      64.766  58.943 103.595  1.00  0.00           C  
ATOM   3158  O   GLY A 409      65.228  60.034 104.060  1.00  0.00           O  
ATOM   3159  HN  GLY A 409      64.326  56.010 103.467  1.00  0.00           H  
ATOM   3160  HA1 GLY A 409      65.860  57.264 104.281  1.00  0.00           H  
ATOM   3161  HA2 GLY A 409      64.775  58.009 105.456  1.00  0.00           H  
ATOM   3162  N   VAL A 410      64.144  58.864 102.410  1.00  0.00           N  
ATOM   3163  CA  VAL A 410      63.767  60.038 101.562  1.00  0.00           C  
ATOM   3164  C   VAL A 410      62.820  61.034 102.245  1.00  0.00           C  
ATOM   3165  O   VAL A 410      61.874  60.649 102.947  1.00  0.00           O  
ATOM   3166  CB  VAL A 410      63.272  59.547 100.203  1.00  0.00           C  
ATOM   3167  CG1 VAL A 410      63.029  60.689  99.099  1.00  0.00           C  
ATOM   3168  CG2 VAL A 410      64.233  58.512  99.635  1.00  0.00           C  
ATOM   3169  HN  VAL A 410      63.700  58.049 102.045  1.00  0.00           H  
ATOM   3170  HA  VAL A 410      64.643  60.644 101.379  1.00  0.00           H  
ATOM   3171  HB  VAL A 410      62.366  58.953 100.446  1.00  0.00           H  
ATOM   3172 1HG1 VAL A 410      62.087  61.270  99.195  1.00  0.00           H  
ATOM   3173 2HG1 VAL A 410      62.924  60.216  98.100  1.00  0.00           H  
ATOM   3174 3HG1 VAL A 410      63.929  61.305  98.889  1.00  0.00           H  
ATOM   3175 1HG2 VAL A 410      64.123  57.557 100.194  1.00  0.00           H  
ATOM   3176 2HG2 VAL A 410      65.234  58.995  99.653  1.00  0.00           H  
ATOM   3177 3HG2 VAL A 410      64.103  58.324  98.548  1.00  0.00           H  
ATOM   3178  N   CYS A 411      63.109  62.383 102.124  1.00  0.00           N  
ATOM   3179  CA  CYS A 411      62.130  63.378 102.595  1.00  0.00           C  
ATOM   3180  C   CYS A 411      60.858  63.547 101.709  1.00  0.00           C  
ATOM   3181  O   CYS A 411      60.848  63.359 100.513  1.00  0.00           O  
ATOM   3182  CB  CYS A 411      62.821  64.768 102.662  1.00  0.00           C  
ATOM   3183  SG  CYS A 411      63.820  64.990 104.215  1.00  0.00           S  
ATOM   3184  HN  CYS A 411      63.933  62.717 101.673  1.00  0.00           H  
ATOM   3185  HA  CYS A 411      61.810  63.174 103.606  1.00  0.00           H  
ATOM   3186  HB1 CYS A 411      62.069  65.570 102.501  1.00  0.00           H  
ATOM   3187  HB2 CYS A 411      63.531  64.867 101.813  1.00  0.00           H  
ATOM   3188  N   TYR A 412      59.798  63.954 102.398  1.00  0.00           N  
ATOM   3189  CA  TYR A 412      58.512  64.063 101.793  1.00  0.00           C  
ATOM   3190  C   TYR A 412      57.656  65.030 102.510  1.00  0.00           C  
ATOM   3191  O   TYR A 412      57.458  65.016 103.733  1.00  0.00           O  
ATOM   3192  CB  TYR A 412      57.768  62.716 101.687  1.00  0.00           C  
ATOM   3193  CG  TYR A 412      56.731  62.713 100.552  1.00  0.00           C  
ATOM   3194  CD1 TYR A 412      57.228  62.622  99.246  1.00  0.00           C  
ATOM   3195  CD2 TYR A 412      55.342  62.900 100.720  1.00  0.00           C  
ATOM   3196  CE1 TYR A 412      56.393  62.982  98.138  1.00  0.00           C  
ATOM   3197  CE2 TYR A 412      54.510  63.238  99.584  1.00  0.00           C  
ATOM   3198  CZ  TYR A 412      55.050  63.186  98.344  1.00  0.00           C  
ATOM   3199  OH  TYR A 412      54.247  63.361  97.280  1.00  0.00           O  
ATOM   3200  HN  TYR A 412      59.898  64.300 103.328  1.00  0.00           H  
ATOM   3201  HA  TYR A 412      58.694  64.472 100.810  1.00  0.00           H  
ATOM   3202  HB1 TYR A 412      57.346  62.348 102.646  1.00  0.00           H  
ATOM   3203  HB2 TYR A 412      58.553  61.981 101.408  1.00  0.00           H  
ATOM   3204  HD1 TYR A 412      58.283  62.458  99.086  1.00  0.00           H  
ATOM   3205  HD2 TYR A 412      54.804  63.008 101.651  1.00  0.00           H  
ATOM   3206  HE1 TYR A 412      56.898  63.032  97.185  1.00  0.00           H  
ATOM   3207  HE2 TYR A 412      53.455  63.428  99.716  1.00  0.00           H  
ATOM   3208  HH  TYR A 412      54.522  62.691  96.651  1.00  0.00           H  
ATOM   3209  N   VAL A 413      57.304  66.042 101.699  1.00  0.00           N  
ATOM   3210  CA  VAL A 413      56.542  67.266 102.060  1.00  0.00           C  
ATOM   3211  C   VAL A 413      55.101  67.117 102.445  1.00  0.00           C  
ATOM   3212  O   VAL A 413      54.330  66.390 101.818  1.00  0.00           O  
ATOM   3213  CB  VAL A 413      56.729  68.253 101.057  1.00  0.00           C  
ATOM   3214  CG1 VAL A 413      58.206  68.406 100.845  1.00  0.00           C  
ATOM   3215  CG2 VAL A 413      55.831  68.132  99.764  1.00  0.00           C  
ATOM   3216  HN  VAL A 413      57.521  65.988 100.728  1.00  0.00           H  
ATOM   3217  HA  VAL A 413      57.018  67.705 102.923  1.00  0.00           H  
ATOM   3218  HB  VAL A 413      56.456  69.239 101.490  1.00  0.00           H  
ATOM   3219 1HG1 VAL A 413      58.712  68.455 101.832  1.00  0.00           H  
ATOM   3220 2HG1 VAL A 413      58.356  69.312 100.219  1.00  0.00           H  
ATOM   3221 3HG1 VAL A 413      58.705  67.616 100.244  1.00  0.00           H  
ATOM   3222 1HG2 VAL A 413      54.758  68.058 100.038  1.00  0.00           H  
ATOM   3223 2HG2 VAL A 413      56.179  67.204  99.262  1.00  0.00           H  
ATOM   3224 3HG2 VAL A 413      55.963  68.956  99.031  1.00  0.00           H  
ATOM   3225  N   GLY A 414      54.630  67.773 103.530  1.00  0.00           N  
ATOM   3226  CA  GLY A 414      53.235  67.574 103.905  1.00  0.00           C  
ATOM   3227  C   GLY A 414      53.051  66.463 104.844  1.00  0.00           C  
ATOM   3228  O   GLY A 414      52.034  65.738 104.879  1.00  0.00           O  
ATOM   3229  HN  GLY A 414      55.131  68.385 104.136  1.00  0.00           H  
ATOM   3230  HA1 GLY A 414      52.624  67.306 103.056  1.00  0.00           H  
ATOM   3231  HA2 GLY A 414      53.018  68.460 104.483  1.00  0.00           H  
ATOM   3232  N   LEU A 415      54.153  66.180 105.644  1.00  0.00           N  
ATOM   3233  CA  LEU A 415      54.123  65.078 106.608  1.00  0.00           C  
ATOM   3234  C   LEU A 415      52.988  65.218 107.572  1.00  0.00           C  
ATOM   3235  O   LEU A 415      52.132  64.349 107.760  1.00  0.00           O  
ATOM   3236  CB  LEU A 415      55.403  65.130 107.496  1.00  0.00           C  
ATOM   3237  CG  LEU A 415      55.434  64.331 108.851  1.00  0.00           C  
ATOM   3238  CD1 LEU A 415      55.332  62.814 108.558  1.00  0.00           C  
ATOM   3239  CD2 LEU A 415      56.675  64.708 109.764  1.00  0.00           C  
ATOM   3240  HN  LEU A 415      55.019  66.635 105.451  1.00  0.00           H  
ATOM   3241  HA  LEU A 415      54.118  64.152 106.050  1.00  0.00           H  
ATOM   3242  HB1 LEU A 415      55.634  66.153 107.863  1.00  0.00           H  
ATOM   3243  HB2 LEU A 415      56.262  64.814 106.868  1.00  0.00           H  
ATOM   3244  HG  LEU A 415      54.504  64.660 109.359  1.00  0.00           H  
ATOM   3245 1HD1 LEU A 415      56.151  62.494 107.880  1.00  0.00           H  
ATOM   3246 2HD1 LEU A 415      54.338  62.676 108.082  1.00  0.00           H  
ATOM   3247 3HD1 LEU A 415      55.399  62.208 109.486  1.00  0.00           H  
ATOM   3248 1HD2 LEU A 415      56.620  64.057 110.663  1.00  0.00           H  
ATOM   3249 2HD2 LEU A 415      56.681  65.793 110.003  1.00  0.00           H  
ATOM   3250 3HD2 LEU A 415      57.590  64.520 109.164  1.00  0.00           H  
ATOM   3251  N   SER A 416      52.897  66.484 108.139  1.00  0.00           N  
ATOM   3252  CA  SER A 416      51.877  66.879 109.007  1.00  0.00           C  
ATOM   3253  C   SER A 416      50.685  67.661 108.445  1.00  0.00           C  
ATOM   3254  O   SER A 416      49.683  67.853 109.108  1.00  0.00           O  
ATOM   3255  CB  SER A 416      52.478  67.834 110.092  1.00  0.00           C  
ATOM   3256  OG  SER A 416      52.671  69.210 109.717  1.00  0.00           O  
ATOM   3257  HN  SER A 416      53.524  67.236 107.951  1.00  0.00           H  
ATOM   3258  HA  SER A 416      51.464  65.968 109.416  1.00  0.00           H  
ATOM   3259  HB1 SER A 416      53.388  67.298 110.438  1.00  0.00           H  
ATOM   3260  HB2 SER A 416      51.815  67.933 110.978  1.00  0.00           H  
ATOM   3261  HG1 SER A 416      53.427  69.241 109.128  1.00  0.00           H  
ATOM   3262  N   SER A 417      50.761  68.315 107.236  1.00  0.00           N  
ATOM   3263  CA  SER A 417      49.820  69.227 106.763  1.00  0.00           C  
ATOM   3264  C   SER A 417      49.505  68.999 105.277  1.00  0.00           C  
ATOM   3265  O   SER A 417      50.397  69.063 104.372  1.00  0.00           O  
ATOM   3266  CB  SER A 417      50.372  70.607 106.970  1.00  0.00           C  
ATOM   3267  OG  SER A 417      49.391  71.572 106.548  1.00  0.00           O  
ATOM   3268  HN  SER A 417      51.617  68.238 106.729  1.00  0.00           H  
ATOM   3269  HA  SER A 417      48.851  69.153 107.233  1.00  0.00           H  
ATOM   3270  HB1 SER A 417      51.283  70.795 106.363  1.00  0.00           H  
ATOM   3271  HB2 SER A 417      50.702  70.699 108.027  1.00  0.00           H  
ATOM   3272  HG1 SER A 417      49.677  72.488 106.578  1.00  0.00           H  
ATOM   3273  N   VAL A 418      48.198  68.766 105.030  1.00  0.00           N  
ATOM   3274  CA  VAL A 418      47.574  68.592 103.824  1.00  0.00           C  
ATOM   3275  C   VAL A 418      47.603  69.874 102.943  1.00  0.00           C  
ATOM   3276  O   VAL A 418      47.919  69.765 101.777  1.00  0.00           O  
ATOM   3277  CB  VAL A 418      46.212  67.830 103.847  1.00  0.00           C  
ATOM   3278  CG1 VAL A 418      45.496  67.922 102.425  1.00  0.00           C  
ATOM   3279  CG2 VAL A 418      46.539  66.344 104.168  1.00  0.00           C  
ATOM   3280  HN  VAL A 418      47.522  68.639 105.753  1.00  0.00           H  
ATOM   3281  HA  VAL A 418      48.173  67.797 103.405  1.00  0.00           H  
ATOM   3282  HB  VAL A 418      45.554  68.359 104.569  1.00  0.00           H  
ATOM   3283 1HG1 VAL A 418      45.043  68.931 102.320  1.00  0.00           H  
ATOM   3284 2HG1 VAL A 418      44.796  67.067 102.311  1.00  0.00           H  
ATOM   3285 3HG1 VAL A 418      46.241  67.831 101.607  1.00  0.00           H  
ATOM   3286 1HG2 VAL A 418      47.071  66.245 105.138  1.00  0.00           H  
ATOM   3287 2HG2 VAL A 418      47.174  65.947 103.347  1.00  0.00           H  
ATOM   3288 3HG2 VAL A 418      45.620  65.723 104.232  1.00  0.00           H  
ATOM   3289  N   ASP A 419      47.477  71.114 103.549  1.00  0.00           N  
ATOM   3290  CA  ASP A 419      47.692  72.368 102.826  1.00  0.00           C  
ATOM   3291  C   ASP A 419      49.140  72.537 102.300  1.00  0.00           C  
ATOM   3292  O   ASP A 419      49.336  73.015 101.159  1.00  0.00           O  
ATOM   3293  CB  ASP A 419      47.476  73.612 103.722  1.00  0.00           C  
ATOM   3294  CG  ASP A 419      45.989  73.735 104.087  1.00  0.00           C  
ATOM   3295  OD1 ASP A 419      45.633  73.585 105.290  1.00  0.00           O  
ATOM   3296  OD2 ASP A 419      45.073  73.986 103.217  1.00  0.00           O1-
ATOM   3297  HN  ASP A 419      47.300  71.259 104.519  1.00  0.00           H  
ATOM   3298  HA  ASP A 419      47.091  72.411 101.931  1.00  0.00           H  
ATOM   3299  HB1 ASP A 419      47.576  74.610 103.242  1.00  0.00           H  
ATOM   3300  HB2 ASP A 419      48.061  73.574 104.665  1.00  0.00           H  
ATOM   3301  N   ALA A 420      50.179  72.097 103.066  1.00  0.00           N  
ATOM   3302  CA  ALA A 420      51.541  72.064 102.482  1.00  0.00           C  
ATOM   3303  C   ALA A 420      51.786  71.110 101.270  1.00  0.00           C  
ATOM   3304  O   ALA A 420      52.533  71.483 100.340  1.00  0.00           O  
ATOM   3305  CB  ALA A 420      52.520  71.680 103.592  1.00  0.00           C  
ATOM   3306  HN  ALA A 420      50.144  71.654 103.959  1.00  0.00           H  
ATOM   3307  HA  ALA A 420      51.785  73.037 102.081  1.00  0.00           H  
ATOM   3308  HB1 ALA A 420      52.220  70.668 103.939  1.00  0.00           H  
ATOM   3309  HB2 ALA A 420      52.425  72.476 104.362  1.00  0.00           H  
ATOM   3310  HB3 ALA A 420      53.564  71.658 103.211  1.00  0.00           H  
ATOM   3311  N   LEU A 421      51.267  69.851 101.250  1.00  0.00           N  
ATOM   3312  CA  LEU A 421      51.124  68.989 100.094  1.00  0.00           C  
ATOM   3313  C   LEU A 421      50.236  69.573  98.979  1.00  0.00           C  
ATOM   3314  O   LEU A 421      50.546  69.461  97.819  1.00  0.00           O  
ATOM   3315  CB  LEU A 421      50.558  67.679 100.750  1.00  0.00           C  
ATOM   3316  CG  LEU A 421      49.999  66.668  99.743  1.00  0.00           C  
ATOM   3317  CD1 LEU A 421      51.149  65.894  99.040  1.00  0.00           C  
ATOM   3318  CD2 LEU A 421      49.045  65.639 100.412  1.00  0.00           C  
ATOM   3319  HN  LEU A 421      50.855  69.454 102.067  1.00  0.00           H  
ATOM   3320  HA  LEU A 421      52.101  68.760  99.697  1.00  0.00           H  
ATOM   3321  HB1 LEU A 421      49.745  67.910 101.471  1.00  0.00           H  
ATOM   3322  HB2 LEU A 421      51.412  67.194 101.271  1.00  0.00           H  
ATOM   3323  HG  LEU A 421      49.388  67.254  99.023  1.00  0.00           H  
ATOM   3324 1HD1 LEU A 421      51.869  66.510  98.459  1.00  0.00           H  
ATOM   3325 2HD1 LEU A 421      50.665  65.188  98.332  1.00  0.00           H  
ATOM   3326 3HD1 LEU A 421      51.752  65.455  99.862  1.00  0.00           H  
ATOM   3327 1HD2 LEU A 421      48.760  64.828  99.707  1.00  0.00           H  
ATOM   3328 2HD2 LEU A 421      48.145  66.137 100.834  1.00  0.00           H  
ATOM   3329 3HD2 LEU A 421      49.568  65.140 101.255  1.00  0.00           H  
ATOM   3330  N   ARG A 422      49.222  70.342  99.340  1.00  0.00           N  
ATOM   3331  CA  ARG A 422      48.223  70.931  98.443  1.00  0.00           C  
ATOM   3332  C   ARG A 422      48.748  71.895  97.390  1.00  0.00           C  
ATOM   3333  O   ARG A 422      48.432  71.710  96.215  1.00  0.00           O  
ATOM   3334  CB  ARG A 422      46.985  71.516  99.224  1.00  0.00           C  
ATOM   3335  CG  ARG A 422      45.817  72.019  98.327  1.00  0.00           C  
ATOM   3336  CD  ARG A 422      45.142  70.984  97.461  1.00  0.00           C  
ATOM   3337  NE  ARG A 422      44.015  71.753  96.802  1.00  0.00           N  
ATOM   3338  CZ  ARG A 422      43.021  71.090  96.237  1.00  0.00           C  
ATOM   3339  NH1 ARG A 422      42.498  70.048  96.796  1.00  0.00           N1+
ATOM   3340  NH2 ARG A 422      42.419  71.507  95.141  1.00  0.00           N  
ATOM   3341  HN  ARG A 422      49.019  70.333 100.316  1.00  0.00           H  
ATOM   3342  HA  ARG A 422      47.815  70.102  97.884  1.00  0.00           H  
ATOM   3343  HB1 ARG A 422      47.254  72.395  99.848  1.00  0.00           H  
ATOM   3344  HB2 ARG A 422      46.678  70.788 100.006  1.00  0.00           H  
ATOM   3345  HG1 ARG A 422      46.268  72.757  97.630  1.00  0.00           H  
ATOM   3346  HG2 ARG A 422      45.168  72.594  99.020  1.00  0.00           H  
ATOM   3347  HD1 ARG A 422      44.795  70.237  98.206  1.00  0.00           H  
ATOM   3348  HD2 ARG A 422      45.830  70.602  96.677  1.00  0.00           H  
ATOM   3349  HE  ARG A 422      44.096  72.718  96.555  1.00  0.00           H  
ATOM   3350 1HH1 ARG A 422      42.770  69.808  97.728  1.00  0.00           H  
ATOM   3351 2HH1 ARG A 422      41.709  69.571  96.407  1.00  0.00           H  
ATOM   3352 1HH2 ARG A 422      42.783  72.309  94.667  1.00  0.00           H  
ATOM   3353 2HH2 ARG A 422      41.481  71.316  94.853  1.00  0.00           H  
ATOM   3354  N   GLY A 423      49.572  72.844  97.724  1.00  0.00           N  
ATOM   3355  CA  GLY A 423      50.055  73.905  96.828  1.00  0.00           C  
ATOM   3356  C   GLY A 423      51.205  73.465  95.884  1.00  0.00           C  
ATOM   3357  O   GLY A 423      51.505  74.020  94.841  1.00  0.00           O  
ATOM   3358  HN  GLY A 423      49.699  73.031  98.695  1.00  0.00           H  
ATOM   3359  HA1 GLY A 423      50.443  74.680  97.471  1.00  0.00           H  
ATOM   3360  HA2 GLY A 423      49.294  74.271  96.155  1.00  0.00           H  
ATOM   3361  N   PHE A 424      51.928  72.480  96.380  1.00  0.00           N  
ATOM   3362  CA  PHE A 424      53.198  72.029  95.788  1.00  0.00           C  
ATOM   3363  C   PHE A 424      53.014  70.766  95.009  1.00  0.00           C  
ATOM   3364  O   PHE A 424      53.437  70.594  93.892  1.00  0.00           O  
ATOM   3365  CB  PHE A 424      54.335  71.824  96.667  1.00  0.00           C  
ATOM   3366  CG  PHE A 424      54.780  73.176  97.160  1.00  0.00           C  
ATOM   3367  CD1 PHE A 424      55.867  73.811  96.547  1.00  0.00           C  
ATOM   3368  CD2 PHE A 424      54.172  73.845  98.327  1.00  0.00           C  
ATOM   3369  CE1 PHE A 424      56.257  75.093  96.929  1.00  0.00           C  
ATOM   3370  CE2 PHE A 424      54.721  75.019  98.854  1.00  0.00           C  
ATOM   3371  CZ  PHE A 424      55.683  75.697  98.030  1.00  0.00           C  
ATOM   3372  HN  PHE A 424      51.611  72.001  97.196  1.00  0.00           H  
ATOM   3373  HA  PHE A 424      53.447  72.762  95.034  1.00  0.00           H  
ATOM   3374  HB1 PHE A 424      55.208  71.353  96.167  1.00  0.00           H  
ATOM   3375  HB2 PHE A 424      54.085  71.286  97.607  1.00  0.00           H  
ATOM   3376  HD1 PHE A 424      56.342  73.409  95.664  1.00  0.00           H  
ATOM   3377  HD2 PHE A 424      53.373  73.279  98.781  1.00  0.00           H  
ATOM   3378  HE1 PHE A 424      57.092  75.620  96.491  1.00  0.00           H  
ATOM   3379  HE2 PHE A 424      54.357  75.491  99.755  1.00  0.00           H  
ATOM   3380  HZ  PHE A 424      55.994  76.644  98.448  1.00  0.00           H  
ATOM   3381  N   VAL A 425      52.317  69.735  95.558  1.00  0.00           N  
ATOM   3382  CA  VAL A 425      52.004  68.519  94.765  1.00  0.00           C  
ATOM   3383  C   VAL A 425      50.665  68.530  94.103  1.00  0.00           C  
ATOM   3384  O   VAL A 425      50.493  68.698  92.889  1.00  0.00           O  
ATOM   3385  CB  VAL A 425      52.307  67.236  95.549  1.00  0.00           C  
ATOM   3386  CG1 VAL A 425      51.841  65.974  94.772  1.00  0.00           C  
ATOM   3387  CG2 VAL A 425      53.856  67.156  95.892  1.00  0.00           C  
ATOM   3388  HN  VAL A 425      51.921  69.802  96.471  1.00  0.00           H  
ATOM   3389  HA  VAL A 425      52.683  68.447  93.927  1.00  0.00           H  
ATOM   3390  HB  VAL A 425      51.709  67.307  96.482  1.00  0.00           H  
ATOM   3391 1HG1 VAL A 425      50.745  65.804  94.814  1.00  0.00           H  
ATOM   3392 2HG1 VAL A 425      52.231  64.994  95.121  1.00  0.00           H  
ATOM   3393 3HG1 VAL A 425      52.185  66.059  93.719  1.00  0.00           H  
ATOM   3394 1HG2 VAL A 425      54.183  67.885  96.666  1.00  0.00           H  
ATOM   3395 2HG2 VAL A 425      54.409  67.356  94.950  1.00  0.00           H  
ATOM   3396 3HG2 VAL A 425      54.164  66.133  96.195  1.00  0.00           H  
ATOM   3397  N   LEU A 426      49.568  68.363  94.923  1.00  0.00           N  
ATOM   3398  CA  LEU A 426      48.256  68.113  94.447  1.00  0.00           C  
ATOM   3399  C   LEU A 426      47.604  69.154  93.472  1.00  0.00           C  
ATOM   3400  O   LEU A 426      47.236  68.844  92.324  1.00  0.00           O  
ATOM   3401  CB  LEU A 426      47.325  67.918  95.717  1.00  0.00           C  
ATOM   3402  CG  LEU A 426      47.593  66.851  96.739  1.00  0.00           C  
ATOM   3403  CD1 LEU A 426      46.643  67.163  97.851  1.00  0.00           C  
ATOM   3404  CD2 LEU A 426      47.407  65.382  96.216  1.00  0.00           C  
ATOM   3405  HN  LEU A 426      49.681  68.359  95.914  1.00  0.00           H  
ATOM   3406  HA  LEU A 426      48.306  67.169  93.925  1.00  0.00           H  
ATOM   3407  HB1 LEU A 426      46.296  67.784  95.320  1.00  0.00           H  
ATOM   3408  HB2 LEU A 426      47.343  68.825  96.356  1.00  0.00           H  
ATOM   3409  HG  LEU A 426      48.646  66.953  97.078  1.00  0.00           H  
ATOM   3410 1HD1 LEU A 426      45.571  67.046  97.583  1.00  0.00           H  
ATOM   3411 2HD1 LEU A 426      46.708  68.154  98.350  1.00  0.00           H  
ATOM   3412 3HD1 LEU A 426      46.892  66.437  98.654  1.00  0.00           H  
ATOM   3413 1HD2 LEU A 426      47.177  64.702  97.065  1.00  0.00           H  
ATOM   3414 2HD2 LEU A 426      48.344  65.050  95.718  1.00  0.00           H  
ATOM   3415 3HD2 LEU A 426      46.477  65.304  95.614  1.00  0.00           H  
ATOM   3416  N   ALA A 427      47.592  70.464  93.875  1.00  0.00           N  
ATOM   3417  CA  ALA A 427      46.977  71.498  92.995  1.00  0.00           C  
ATOM   3418  C   ALA A 427      47.619  71.773  91.644  1.00  0.00           C  
ATOM   3419  O   ALA A 427      46.892  71.929  90.649  1.00  0.00           O  
ATOM   3420  CB  ALA A 427      46.896  72.806  93.797  1.00  0.00           C  
ATOM   3421  HN  ALA A 427      47.998  70.823  94.712  1.00  0.00           H  
ATOM   3422  HA  ALA A 427      45.954  71.205  92.814  1.00  0.00           H  
ATOM   3423  HB1 ALA A 427      46.442  72.649  94.799  1.00  0.00           H  
ATOM   3424  HB2 ALA A 427      46.208  73.483  93.250  1.00  0.00           H  
ATOM   3425  HB3 ALA A 427      47.886  73.219  94.088  1.00  0.00           H  
ATOM   3426  N   PRO A 428      48.957  71.819  91.486  1.00  0.00           N  
ATOM   3427  CA  PRO A 428      49.410  71.875  90.108  1.00  0.00           C  
ATOM   3428  C   PRO A 428      49.253  70.513  89.380  1.00  0.00           C  
ATOM   3429  O   PRO A 428      48.980  70.555  88.129  1.00  0.00           O  
ATOM   3430  CB  PRO A 428      50.888  72.399  90.194  1.00  0.00           C  
ATOM   3431  CG  PRO A 428      51.353  72.076  91.615  1.00  0.00           C  
ATOM   3432  CD  PRO A 428      50.068  71.959  92.441  1.00  0.00           C  
ATOM   3433  HA  PRO A 428      48.786  72.523  89.510  1.00  0.00           H  
ATOM   3434  HB1 PRO A 428      50.988  73.486  89.991  1.00  0.00           H  
ATOM   3435  HB2 PRO A 428      51.497  71.869  89.430  1.00  0.00           H  
ATOM   3436  HG1 PRO A 428      51.923  71.124  91.561  1.00  0.00           H  
ATOM   3437  HG2 PRO A 428      51.993  72.924  91.939  1.00  0.00           H  
ATOM   3438  HD1 PRO A 428      50.133  71.022  93.035  1.00  0.00           H  
ATOM   3439  HD2 PRO A 428      49.965  72.850  93.094  1.00  0.00           H  
ATOM   3440  N   LEU A 429      49.459  69.396  90.091  1.00  0.00           N  
ATOM   3441  CA  LEU A 429      49.294  68.066  89.430  1.00  0.00           C  
ATOM   3442  C   LEU A 429      47.947  67.799  88.791  1.00  0.00           C  
ATOM   3443  O   LEU A 429      47.672  67.280  87.696  1.00  0.00           O  
ATOM   3444  CB  LEU A 429      49.658  66.929  90.459  1.00  0.00           C  
ATOM   3445  CG  LEU A 429      49.626  65.504  89.940  1.00  0.00           C  
ATOM   3446  CD1 LEU A 429      50.576  65.244  88.794  1.00  0.00           C  
ATOM   3447  CD2 LEU A 429      50.062  64.557  91.103  1.00  0.00           C  
ATOM   3448  HN  LEU A 429      49.728  69.347  91.050  1.00  0.00           H  
ATOM   3449  HA  LEU A 429      50.000  67.928  88.624  1.00  0.00           H  
ATOM   3450  HB1 LEU A 429      49.060  66.980  91.395  1.00  0.00           H  
ATOM   3451  HB2 LEU A 429      50.732  67.061  90.707  1.00  0.00           H  
ATOM   3452  HG  LEU A 429      48.638  65.171  89.554  1.00  0.00           H  
ATOM   3453 1HD1 LEU A 429      50.743  64.188  88.492  1.00  0.00           H  
ATOM   3454 2HD1 LEU A 429      51.583  65.629  89.063  1.00  0.00           H  
ATOM   3455 3HD1 LEU A 429      50.202  65.731  87.868  1.00  0.00           H  
ATOM   3456 1HD2 LEU A 429      50.956  64.930  91.646  1.00  0.00           H  
ATOM   3457 2HD2 LEU A 429      50.376  63.572  90.695  1.00  0.00           H  
ATOM   3458 3HD2 LEU A 429      49.174  64.441  91.760  1.00  0.00           H  
ATOM   3459  N   PHE A 430      46.993  68.128  89.648  1.00  0.00           N  
ATOM   3460  CA  PHE A 430      45.530  68.085  89.314  1.00  0.00           C  
ATOM   3461  C   PHE A 430      45.196  68.916  88.099  1.00  0.00           C  
ATOM   3462  O   PHE A 430      44.458  68.460  87.263  1.00  0.00           O  
ATOM   3463  CB  PHE A 430      44.678  68.471  90.564  1.00  0.00           C  
ATOM   3464  CG  PHE A 430      44.673  67.513  91.647  1.00  0.00           C  
ATOM   3465  CD1 PHE A 430      45.191  66.265  91.591  1.00  0.00           C  
ATOM   3466  CD2 PHE A 430      44.213  68.044  92.872  1.00  0.00           C  
ATOM   3467  CE1 PHE A 430      45.058  65.408  92.688  1.00  0.00           C  
ATOM   3468  CE2 PHE A 430      43.984  67.236  93.950  1.00  0.00           C  
ATOM   3469  CZ  PHE A 430      44.452  65.882  93.830  1.00  0.00           C  
ATOM   3470  HN  PHE A 430      47.307  68.508  90.515  1.00  0.00           H  
ATOM   3471  HA  PHE A 430      45.336  67.044  89.097  1.00  0.00           H  
ATOM   3472  HB1 PHE A 430      43.627  68.569  90.218  1.00  0.00           H  
ATOM   3473  HB2 PHE A 430      45.051  69.495  90.779  1.00  0.00           H  
ATOM   3474  HD1 PHE A 430      45.550  65.822  90.674  1.00  0.00           H  
ATOM   3475  HD2 PHE A 430      43.902  69.076  92.932  1.00  0.00           H  
ATOM   3476  HE1 PHE A 430      45.331  64.366  92.605  1.00  0.00           H  
ATOM   3477  HE2 PHE A 430      43.526  67.532  94.883  1.00  0.00           H  
ATOM   3478  HZ  PHE A 430      44.193  65.158  94.589  1.00  0.00           H  
ATOM   3479  N   VAL A 431      45.786  70.148  87.952  1.00  0.00           N  
ATOM   3480  CA  VAL A 431      45.591  71.026  86.759  1.00  0.00           C  
ATOM   3481  C   VAL A 431      46.298  70.456  85.545  1.00  0.00           C  
ATOM   3482  O   VAL A 431      45.737  70.545  84.446  1.00  0.00           O  
ATOM   3483  CB  VAL A 431      46.050  72.465  87.100  1.00  0.00           C  
ATOM   3484  CG1 VAL A 431      46.091  73.352  85.862  1.00  0.00           C  
ATOM   3485  CG2 VAL A 431      45.095  73.092  88.159  1.00  0.00           C  
ATOM   3486  HN  VAL A 431      46.333  70.435  88.734  1.00  0.00           H  
ATOM   3487  HA  VAL A 431      44.532  71.199  86.641  1.00  0.00           H  
ATOM   3488  HB  VAL A 431      46.996  72.440  87.681  1.00  0.00           H  
ATOM   3489 1HG1 VAL A 431      46.836  73.135  85.067  1.00  0.00           H  
ATOM   3490 2HG1 VAL A 431      46.222  74.436  86.065  1.00  0.00           H  
ATOM   3491 3HG1 VAL A 431      45.197  73.259  85.210  1.00  0.00           H  
ATOM   3492 1HG2 VAL A 431      45.175  74.200  88.154  1.00  0.00           H  
ATOM   3493 2HG2 VAL A 431      45.202  72.766  89.216  1.00  0.00           H  
ATOM   3494 3HG2 VAL A 431      44.039  72.832  87.930  1.00  0.00           H  
ATOM   3495  N   TYR A 432      47.529  69.790  85.699  1.00  0.00           N  
ATOM   3496  CA  TYR A 432      48.286  69.216  84.679  1.00  0.00           C  
ATOM   3497  C   TYR A 432      47.513  68.075  84.030  1.00  0.00           C  
ATOM   3498  O   TYR A 432      47.119  68.080  82.848  1.00  0.00           O  
ATOM   3499  CB  TYR A 432      49.686  68.762  85.197  1.00  0.00           C  
ATOM   3500  CG  TYR A 432      50.626  69.789  85.776  1.00  0.00           C  
ATOM   3501  CD1 TYR A 432      51.730  69.385  86.571  1.00  0.00           C  
ATOM   3502  CD2 TYR A 432      50.553  71.131  85.393  1.00  0.00           C  
ATOM   3503  CE1 TYR A 432      52.706  70.313  86.908  1.00  0.00           C  
ATOM   3504  CE2 TYR A 432      51.559  72.026  85.638  1.00  0.00           C  
ATOM   3505  CZ  TYR A 432      52.664  71.629  86.469  1.00  0.00           C  
ATOM   3506  OH  TYR A 432      53.750  72.489  86.801  1.00  0.00           O  
ATOM   3507  HN  TYR A 432      48.042  69.817  86.553  1.00  0.00           H  
ATOM   3508  HA  TYR A 432      48.402  69.980  83.924  1.00  0.00           H  
ATOM   3509  HB1 TYR A 432      50.163  68.233  84.344  1.00  0.00           H  
ATOM   3510  HB2 TYR A 432      49.558  67.962  85.956  1.00  0.00           H  
ATOM   3511  HD1 TYR A 432      51.708  68.368  86.934  1.00  0.00           H  
ATOM   3512  HD2 TYR A 432      49.731  71.486  84.791  1.00  0.00           H  
ATOM   3513  HE1 TYR A 432      53.593  70.055  87.470  1.00  0.00           H  
ATOM   3514  HE2 TYR A 432      51.496  73.022  85.224  1.00  0.00           H  
ATOM   3515  HH  TYR A 432      53.556  73.421  86.685  1.00  0.00           H  
ATOM   3516  N   LEU A 433      46.985  67.211  84.894  1.00  0.00           N  
ATOM   3517  CA  LEU A 433      46.141  66.186  84.532  1.00  0.00           C  
ATOM   3518  C   LEU A 433      44.749  66.632  83.983  1.00  0.00           C  
ATOM   3519  O   LEU A 433      44.340  66.190  82.918  1.00  0.00           O  
ATOM   3520  CB  LEU A 433      45.847  65.231  85.792  1.00  0.00           C  
ATOM   3521  CG  LEU A 433      45.055  63.971  85.409  1.00  0.00           C  
ATOM   3522  CD1 LEU A 433      45.628  63.314  84.159  1.00  0.00           C  
ATOM   3523  CD2 LEU A 433      45.039  63.009  86.585  1.00  0.00           C  
ATOM   3524  HN  LEU A 433      47.110  67.298  85.878  1.00  0.00           H  
ATOM   3525  HA  LEU A 433      46.626  65.671  83.717  1.00  0.00           H  
ATOM   3526  HB1 LEU A 433      45.416  65.789  86.650  1.00  0.00           H  
ATOM   3527  HB2 LEU A 433      46.867  64.998  86.166  1.00  0.00           H  
ATOM   3528  HG  LEU A 433      44.013  64.286  85.184  1.00  0.00           H  
ATOM   3529 1HD1 LEU A 433      45.097  62.340  84.133  1.00  0.00           H  
ATOM   3530 2HD1 LEU A 433      46.667  62.940  84.285  1.00  0.00           H  
ATOM   3531 3HD1 LEU A 433      45.629  63.801  83.160  1.00  0.00           H  
ATOM   3532 1HD2 LEU A 433      44.434  62.106  86.358  1.00  0.00           H  
ATOM   3533 2HD2 LEU A 433      44.570  63.438  87.497  1.00  0.00           H  
ATOM   3534 3HD2 LEU A 433      46.040  62.620  86.869  1.00  0.00           H  
ATOM   3535  N   PHE A 434      44.025  67.532  84.607  1.00  0.00           N  
ATOM   3536  CA  PHE A 434      42.693  68.169  84.215  1.00  0.00           C  
ATOM   3537  C   PHE A 434      42.723  68.699  82.744  1.00  0.00           C  
ATOM   3538  O   PHE A 434      42.025  68.310  81.813  1.00  0.00           O  
ATOM   3539  CB  PHE A 434      42.219  69.113  85.334  1.00  0.00           C  
ATOM   3540  CG  PHE A 434      41.030  69.860  84.925  1.00  0.00           C  
ATOM   3541  CD1 PHE A 434      41.080  71.281  84.726  1.00  0.00           C  
ATOM   3542  CD2 PHE A 434      39.855  69.209  84.877  1.00  0.00           C  
ATOM   3543  CE1 PHE A 434      39.834  71.925  84.542  1.00  0.00           C  
ATOM   3544  CE2 PHE A 434      38.674  69.771  84.598  1.00  0.00           C  
ATOM   3545  CZ  PHE A 434      38.620  71.173  84.390  1.00  0.00           C  
ATOM   3546  HN  PHE A 434      44.285  67.914  85.491  1.00  0.00           H  
ATOM   3547  HA  PHE A 434      41.948  67.391  84.153  1.00  0.00           H  
ATOM   3548  HB1 PHE A 434      43.057  69.799  85.584  1.00  0.00           H  
ATOM   3549  HB2 PHE A 434      41.964  68.588  86.280  1.00  0.00           H  
ATOM   3550  HD1 PHE A 434      41.989  71.858  84.813  1.00  0.00           H  
ATOM   3551  HD2 PHE A 434      39.898  68.164  85.145  1.00  0.00           H  
ATOM   3552  HE1 PHE A 434      39.904  72.998  84.438  1.00  0.00           H  
ATOM   3553  HE2 PHE A 434      37.709  69.302  84.471  1.00  0.00           H  
ATOM   3554  HZ  PHE A 434      37.721  71.759  84.264  1.00  0.00           H  
ATOM   3555  N   ILE A 435      43.656  69.600  82.428  1.00  0.00           N  
ATOM   3556  CA  ILE A 435      43.763  70.151  81.095  1.00  0.00           C  
ATOM   3557  C   ILE A 435      44.465  69.138  80.093  1.00  0.00           C  
ATOM   3558  O   ILE A 435      44.190  69.096  78.898  1.00  0.00           O  
ATOM   3559  CB  ILE A 435      44.495  71.489  81.143  1.00  0.00           C  
ATOM   3560  CG1 ILE A 435      43.730  72.511  82.006  1.00  0.00           C  
ATOM   3561  CG2 ILE A 435      44.908  72.020  79.735  1.00  0.00           C  
ATOM   3562  CD  ILE A 435      42.399  73.029  81.525  1.00  0.00           C  
ATOM   3563  HN  ILE A 435      44.247  69.949  83.150  1.00  0.00           H  
ATOM   3564  HA  ILE A 435      42.772  70.303  80.694  1.00  0.00           H  
ATOM   3565  HB  ILE A 435      45.442  71.245  81.671  1.00  0.00           H  
ATOM   3566 1HG1 ILE A 435      44.454  73.345  82.118  1.00  0.00           H  
ATOM   3567 2HG1 ILE A 435      43.693  72.127  83.047  1.00  0.00           H  
ATOM   3568 1HG2 ILE A 435      45.198  73.089  79.811  1.00  0.00           H  
ATOM   3569 2HG2 ILE A 435      44.138  71.932  78.938  1.00  0.00           H  
ATOM   3570 3HG2 ILE A 435      45.853  71.480  79.516  1.00  0.00           H  
ATOM   3571  HD1 ILE A 435      42.452  73.765  80.696  1.00  0.00           H  
ATOM   3572  HD2 ILE A 435      41.860  73.533  82.356  1.00  0.00           H  
ATOM   3573  HD3 ILE A 435      41.793  72.229  81.047  1.00  0.00           H  
ATOM   3574  N   GLY A 436      45.353  68.234  80.521  1.00  0.00           N  
ATOM   3575  CA  GLY A 436      46.000  67.224  79.640  1.00  0.00           C  
ATOM   3576  C   GLY A 436      45.023  66.129  79.153  1.00  0.00           C  
ATOM   3577  O   GLY A 436      44.953  65.757  78.002  1.00  0.00           O  
ATOM   3578  HN  GLY A 436      45.793  68.349  81.409  1.00  0.00           H  
ATOM   3579  HA1 GLY A 436      46.858  66.775  80.119  1.00  0.00           H  
ATOM   3580  HA2 GLY A 436      46.312  67.681  78.713  1.00  0.00           H  
ATOM   3581  N   THR A 437      44.191  65.724  80.065  1.00  0.00           N  
ATOM   3582  CA  THR A 437      43.070  64.806  79.781  1.00  0.00           C  
ATOM   3583  C   THR A 437      42.110  65.401  78.795  1.00  0.00           C  
ATOM   3584  O   THR A 437      41.495  64.772  77.922  1.00  0.00           O  
ATOM   3585  CB  THR A 437      42.315  64.256  81.007  1.00  0.00           C  
ATOM   3586  CG2 THR A 437      41.369  63.033  80.670  1.00  0.00           C  
ATOM   3587  OG1 THR A 437      43.234  63.843  81.999  1.00  0.00           O  
ATOM   3588  HN  THR A 437      44.383  66.054  80.987  1.00  0.00           H  
ATOM   3589  HA  THR A 437      43.409  63.922  79.258  1.00  0.00           H  
ATOM   3590  HB  THR A 437      41.816  65.176  81.380  1.00  0.00           H  
ATOM   3591  HG1 THR A 437      43.715  64.577  82.389  1.00  0.00           H  
ATOM   3592 1HG2 THR A 437      41.977  62.140  80.409  1.00  0.00           H  
ATOM   3593 2HG2 THR A 437      40.765  63.213  79.756  1.00  0.00           H  
ATOM   3594 3HG2 THR A 437      40.676  62.821  81.511  1.00  0.00           H  
ATOM   3595  N   SER A 438      41.888  66.675  78.861  1.00  0.00           N  
ATOM   3596  CA  SER A 438      41.053  67.468  77.957  1.00  0.00           C  
ATOM   3597  C   SER A 438      41.537  67.465  76.547  1.00  0.00           C  
ATOM   3598  O   SER A 438      40.816  67.234  75.632  1.00  0.00           O  
ATOM   3599  CB  SER A 438      40.884  68.934  78.448  1.00  0.00           C  
ATOM   3600  OG  SER A 438      40.170  68.971  79.709  1.00  0.00           O  
ATOM   3601  HN  SER A 438      42.461  67.227  79.461  1.00  0.00           H  
ATOM   3602  HA  SER A 438      40.076  67.011  77.895  1.00  0.00           H  
ATOM   3603  HB1 SER A 438      40.387  69.635  77.744  1.00  0.00           H  
ATOM   3604  HB2 SER A 438      41.883  69.396  78.603  1.00  0.00           H  
ATOM   3605  HG1 SER A 438      40.765  68.856  80.453  1.00  0.00           H  
ATOM   3606  N   PHE A 439      42.835  67.584  76.295  1.00  0.00           N  
ATOM   3607  CA  PHE A 439      43.493  67.311  75.073  1.00  0.00           C  
ATOM   3608  C   PHE A 439      43.264  65.860  74.601  1.00  0.00           C  
ATOM   3609  O   PHE A 439      42.923  65.711  73.391  1.00  0.00           O  
ATOM   3610  CB  PHE A 439      45.022  67.607  75.086  1.00  0.00           C  
ATOM   3611  CG  PHE A 439      45.301  69.076  75.403  1.00  0.00           C  
ATOM   3612  CD1 PHE A 439      46.407  69.361  76.193  1.00  0.00           C  
ATOM   3613  CD2 PHE A 439      44.596  70.200  74.826  1.00  0.00           C  
ATOM   3614  CE1 PHE A 439      46.808  70.692  76.480  1.00  0.00           C  
ATOM   3615  CE2 PHE A 439      44.979  71.490  75.113  1.00  0.00           C  
ATOM   3616  CZ  PHE A 439      46.085  71.758  75.947  1.00  0.00           C  
ATOM   3617  HN  PHE A 439      43.428  67.660  77.093  1.00  0.00           H  
ATOM   3618  HA  PHE A 439      43.031  67.839  74.252  1.00  0.00           H  
ATOM   3619  HB1 PHE A 439      45.277  67.552  74.006  1.00  0.00           H  
ATOM   3620  HB2 PHE A 439      45.702  66.964  75.685  1.00  0.00           H  
ATOM   3621  HD1 PHE A 439      47.008  68.616  76.693  1.00  0.00           H  
ATOM   3622  HD2 PHE A 439      43.735  69.951  74.223  1.00  0.00           H  
ATOM   3623  HE1 PHE A 439      47.656  70.850  77.130  1.00  0.00           H  
ATOM   3624  HE2 PHE A 439      44.390  72.300  74.709  1.00  0.00           H  
ATOM   3625  HZ  PHE A 439      46.328  72.788  76.165  1.00  0.00           H  
ATOM   3626  N   LEU A 440      43.318  64.851  75.437  1.00  0.00           N  
ATOM   3627  CA  LEU A 440      43.068  63.478  75.045  1.00  0.00           C  
ATOM   3628  C   LEU A 440      41.606  63.170  74.707  1.00  0.00           C  
ATOM   3629  O   LEU A 440      41.331  62.351  73.831  1.00  0.00           O  
ATOM   3630  CB  LEU A 440      43.515  62.538  76.219  1.00  0.00           C  
ATOM   3631  CG  LEU A 440      45.033  62.431  76.458  1.00  0.00           C  
ATOM   3632  CD1 LEU A 440      45.405  62.034  77.898  1.00  0.00           C  
ATOM   3633  CD2 LEU A 440      45.557  61.331  75.595  1.00  0.00           C  
ATOM   3634  HN  LEU A 440      43.496  65.123  76.379  1.00  0.00           H  
ATOM   3635  HA  LEU A 440      43.678  63.180  74.204  1.00  0.00           H  
ATOM   3636  HB1 LEU A 440      43.147  61.507  76.030  1.00  0.00           H  
ATOM   3637  HB2 LEU A 440      42.988  63.020  77.070  1.00  0.00           H  
ATOM   3638  HG  LEU A 440      45.606  63.304  76.078  1.00  0.00           H  
ATOM   3639 1HD1 LEU A 440      44.815  61.139  78.190  1.00  0.00           H  
ATOM   3640 2HD1 LEU A 440      45.128  62.824  78.627  1.00  0.00           H  
ATOM   3641 3HD1 LEU A 440      46.488  61.849  78.057  1.00  0.00           H  
ATOM   3642 1HD2 LEU A 440      45.389  61.563  74.522  1.00  0.00           H  
ATOM   3643 2HD2 LEU A 440      45.034  60.392  75.878  1.00  0.00           H  
ATOM   3644 3HD2 LEU A 440      46.635  61.165  75.806  1.00  0.00           H  
ATOM   3645  N   LEU A 441      40.672  63.744  75.488  1.00  0.00           N  
ATOM   3646  CA  LEU A 441      39.274  63.679  75.201  1.00  0.00           C  
ATOM   3647  C   LEU A 441      38.970  64.413  73.915  1.00  0.00           C  
ATOM   3648  O   LEU A 441      38.161  63.962  73.125  1.00  0.00           O  
ATOM   3649  CB  LEU A 441      38.613  64.396  76.449  1.00  0.00           C  
ATOM   3650  CG  LEU A 441      37.075  64.283  76.442  1.00  0.00           C  
ATOM   3651  CD1 LEU A 441      36.428  62.913  76.580  1.00  0.00           C  
ATOM   3652  CD2 LEU A 441      36.516  65.196  77.561  1.00  0.00           C  
ATOM   3653  HN  LEU A 441      40.964  64.131  76.359  1.00  0.00           H  
ATOM   3654  HA  LEU A 441      38.937  62.678  74.970  1.00  0.00           H  
ATOM   3655  HB1 LEU A 441      38.860  65.473  76.565  1.00  0.00           H  
ATOM   3656  HB2 LEU A 441      39.042  63.824  77.300  1.00  0.00           H  
ATOM   3657  HG  LEU A 441      36.633  64.754  75.538  1.00  0.00           H  
ATOM   3658 1HD1 LEU A 441      36.904  62.171  75.903  1.00  0.00           H  
ATOM   3659 2HD1 LEU A 441      35.330  62.863  76.424  1.00  0.00           H  
ATOM   3660 3HD1 LEU A 441      36.618  62.565  77.618  1.00  0.00           H  
ATOM   3661 1HD2 LEU A 441      35.412  65.264  77.456  1.00  0.00           H  
ATOM   3662 2HD2 LEU A 441      36.925  66.229  77.584  1.00  0.00           H  
ATOM   3663 3HD2 LEU A 441      36.807  64.765  78.543  1.00  0.00           H  
ATOM   3664  N   ALA A 442      39.606  65.599  73.677  1.00  0.00           N  
ATOM   3665  CA  ALA A 442      39.526  66.374  72.407  1.00  0.00           C  
ATOM   3666  C   ALA A 442      39.956  65.534  71.169  1.00  0.00           C  
ATOM   3667  O   ALA A 442      39.367  65.536  70.095  1.00  0.00           O  
ATOM   3668  CB  ALA A 442      40.229  67.723  72.561  1.00  0.00           C  
ATOM   3669  HN  ALA A 442      40.160  65.994  74.407  1.00  0.00           H  
ATOM   3670  HA  ALA A 442      38.506  66.589  72.124  1.00  0.00           H  
ATOM   3671  HB1 ALA A 442      41.317  67.506  72.505  1.00  0.00           H  
ATOM   3672  HB2 ALA A 442      40.010  68.166  73.556  1.00  0.00           H  
ATOM   3673  HB3 ALA A 442      39.902  68.411  71.752  1.00  0.00           H  
ATOM   3674  N   GLY A 443      41.109  64.900  71.249  1.00  0.00           N  
ATOM   3675  CA  GLY A 443      41.552  64.004  70.177  1.00  0.00           C  
ATOM   3676  C   GLY A 443      40.669  62.822  69.922  1.00  0.00           C  
ATOM   3677  O   GLY A 443      40.523  62.356  68.801  1.00  0.00           O  
ATOM   3678  HN  GLY A 443      41.640  64.829  72.090  1.00  0.00           H  
ATOM   3679  HA1 GLY A 443      42.435  63.517  70.563  1.00  0.00           H  
ATOM   3680  HA2 GLY A 443      41.682  64.569  69.266  1.00  0.00           H  
ATOM   3681  N   PHE A 444      40.051  62.262  70.971  1.00  0.00           N  
ATOM   3682  CA  PHE A 444      38.940  61.324  70.818  1.00  0.00           C  
ATOM   3683  C   PHE A 444      37.654  61.776  70.140  1.00  0.00           C  
ATOM   3684  O   PHE A 444      37.164  61.142  69.205  1.00  0.00           O  
ATOM   3685  CB  PHE A 444      38.671  60.676  72.223  1.00  0.00           C  
ATOM   3686  CG  PHE A 444      37.409  59.873  72.304  1.00  0.00           C  
ATOM   3687  CD1 PHE A 444      36.246  60.376  72.964  1.00  0.00           C  
ATOM   3688  CD2 PHE A 444      37.411  58.493  71.896  1.00  0.00           C  
ATOM   3689  CE1 PHE A 444      35.085  59.592  73.028  1.00  0.00           C  
ATOM   3690  CE2 PHE A 444      36.216  57.795  71.879  1.00  0.00           C  
ATOM   3691  CZ  PHE A 444      35.135  58.337  72.495  1.00  0.00           C  
ATOM   3692  HN  PHE A 444      40.483  62.448  71.850  1.00  0.00           H  
ATOM   3693  HA  PHE A 444      39.215  60.479  70.206  1.00  0.00           H  
ATOM   3694  HB1 PHE A 444      38.619  61.387  73.076  1.00  0.00           H  
ATOM   3695  HB2 PHE A 444      39.552  60.024  72.405  1.00  0.00           H  
ATOM   3696  HD1 PHE A 444      36.227  61.389  73.340  1.00  0.00           H  
ATOM   3697  HD2 PHE A 444      38.354  58.073  71.578  1.00  0.00           H  
ATOM   3698  HE1 PHE A 444      34.182  59.948  73.501  1.00  0.00           H  
ATOM   3699  HE2 PHE A 444      36.152  56.730  71.712  1.00  0.00           H  
ATOM   3700  HZ  PHE A 444      34.257  57.708  72.516  1.00  0.00           H  
ATOM   3701  N   VAL A 445      37.162  62.927  70.599  1.00  0.00           N  
ATOM   3702  CA  VAL A 445      36.031  63.589  69.882  1.00  0.00           C  
ATOM   3703  C   VAL A 445      36.385  63.898  68.355  1.00  0.00           C  
ATOM   3704  O   VAL A 445      35.605  63.658  67.445  1.00  0.00           O  
ATOM   3705  CB  VAL A 445      35.539  64.849  70.552  1.00  0.00           C  
ATOM   3706  CG1 VAL A 445      34.393  65.662  69.867  1.00  0.00           C  
ATOM   3707  CG2 VAL A 445      34.977  64.277  71.897  1.00  0.00           C  
ATOM   3708  HN  VAL A 445      37.585  63.425  71.352  1.00  0.00           H  
ATOM   3709  HA  VAL A 445      35.232  62.868  69.804  1.00  0.00           H  
ATOM   3710  HB  VAL A 445      36.412  65.489  70.806  1.00  0.00           H  
ATOM   3711 1HG1 VAL A 445      33.543  65.020  69.550  1.00  0.00           H  
ATOM   3712 2HG1 VAL A 445      34.785  66.166  68.958  1.00  0.00           H  
ATOM   3713 3HG1 VAL A 445      34.098  66.439  70.603  1.00  0.00           H  
ATOM   3714 1HG2 VAL A 445      34.207  64.985  72.274  1.00  0.00           H  
ATOM   3715 2HG2 VAL A 445      35.683  64.134  72.743  1.00  0.00           H  
ATOM   3716 3HG2 VAL A 445      34.440  63.309  71.786  1.00  0.00           H  
ATOM   3717  N   SER A 446      37.595  64.513  68.040  1.00  0.00           N  
ATOM   3718  CA  SER A 446      38.053  64.702  66.688  1.00  0.00           C  
ATOM   3719  C   SER A 446      38.056  63.387  65.897  1.00  0.00           C  
ATOM   3720  O   SER A 446      37.542  63.372  64.775  1.00  0.00           O  
ATOM   3721  CB  SER A 446      39.545  65.151  66.605  1.00  0.00           C  
ATOM   3722  OG  SER A 446      39.775  66.418  67.274  1.00  0.00           O  
ATOM   3723  HN  SER A 446      38.229  64.853  68.732  1.00  0.00           H  
ATOM   3724  HA  SER A 446      37.369  65.382  66.202  1.00  0.00           H  
ATOM   3725  HB1 SER A 446      39.715  65.226  65.509  1.00  0.00           H  
ATOM   3726  HB2 SER A 446      40.243  64.456  67.120  1.00  0.00           H  
ATOM   3727  HG1 SER A 446      39.700  66.324  68.227  1.00  0.00           H  
ATOM   3728  N   LEU A 447      38.712  62.285  66.412  1.00  0.00           N  
ATOM   3729  CA  LEU A 447      38.938  61.117  65.544  1.00  0.00           C  
ATOM   3730  C   LEU A 447      37.670  60.431  65.111  1.00  0.00           C  
ATOM   3731  O   LEU A 447      37.460  60.042  63.975  1.00  0.00           O  
ATOM   3732  CB  LEU A 447      39.913  60.090  66.003  1.00  0.00           C  
ATOM   3733  CG  LEU A 447      41.359  60.589  66.328  1.00  0.00           C  
ATOM   3734  CD1 LEU A 447      41.950  59.655  67.431  1.00  0.00           C  
ATOM   3735  CD2 LEU A 447      42.276  60.530  65.169  1.00  0.00           C  
ATOM   3736  HN  LEU A 447      39.038  62.143  67.343  1.00  0.00           H  
ATOM   3737  HA  LEU A 447      39.310  61.532  64.619  1.00  0.00           H  
ATOM   3738  HB1 LEU A 447      40.023  59.185  65.368  1.00  0.00           H  
ATOM   3739  HB2 LEU A 447      39.429  59.662  66.907  1.00  0.00           H  
ATOM   3740  HG  LEU A 447      41.281  61.621  66.731  1.00  0.00           H  
ATOM   3741 1HD1 LEU A 447      43.023  59.813  67.675  1.00  0.00           H  
ATOM   3742 2HD1 LEU A 447      41.828  58.602  67.101  1.00  0.00           H  
ATOM   3743 3HD1 LEU A 447      41.393  59.848  68.372  1.00  0.00           H  
ATOM   3744 1HD2 LEU A 447      43.291  60.891  65.442  1.00  0.00           H  
ATOM   3745 2HD2 LEU A 447      41.916  61.095  64.284  1.00  0.00           H  
ATOM   3746 3HD2 LEU A 447      42.207  59.483  64.801  1.00  0.00           H  
ATOM   3747  N   PHE A 448      36.764  60.368  66.106  1.00  0.00           N  
ATOM   3748  CA  PHE A 448      35.401  59.858  65.937  1.00  0.00           C  
ATOM   3749  C   PHE A 448      34.647  60.632  64.818  1.00  0.00           C  
ATOM   3750  O   PHE A 448      34.138  60.067  63.844  1.00  0.00           O  
ATOM   3751  CB  PHE A 448      34.616  59.821  67.297  1.00  0.00           C  
ATOM   3752  CG  PHE A 448      33.325  59.049  67.295  1.00  0.00           C  
ATOM   3753  CD1 PHE A 448      33.320  57.646  67.136  1.00  0.00           C  
ATOM   3754  CD2 PHE A 448      32.073  59.698  67.348  1.00  0.00           C  
ATOM   3755  CE1 PHE A 448      32.148  56.997  66.948  1.00  0.00           C  
ATOM   3756  CE2 PHE A 448      30.873  59.021  67.300  1.00  0.00           C  
ATOM   3757  CZ  PHE A 448      30.879  57.647  67.066  1.00  0.00           C  
ATOM   3758  HN  PHE A 448      37.053  60.565  67.040  1.00  0.00           H  
ATOM   3759  HA  PHE A 448      35.515  58.820  65.662  1.00  0.00           H  
ATOM   3760  HB1 PHE A 448      34.400  60.897  67.464  1.00  0.00           H  
ATOM   3761  HB2 PHE A 448      35.332  59.382  68.024  1.00  0.00           H  
ATOM   3762  HD1 PHE A 448      34.304  57.210  67.043  1.00  0.00           H  
ATOM   3763  HD2 PHE A 448      32.054  60.776  67.421  1.00  0.00           H  
ATOM   3764  HE1 PHE A 448      32.150  55.936  66.747  1.00  0.00           H  
ATOM   3765  HE2 PHE A 448      29.959  59.591  67.383  1.00  0.00           H  
ATOM   3766  HZ  PHE A 448      29.985  57.071  66.879  1.00  0.00           H  
ATOM   3767  N   ARG A 449      34.703  61.997  64.898  1.00  0.00           N  
ATOM   3768  CA  ARG A 449      33.956  62.830  64.023  1.00  0.00           C  
ATOM   3769  C   ARG A 449      34.417  62.721  62.559  1.00  0.00           C  
ATOM   3770  O   ARG A 449      33.653  62.679  61.610  1.00  0.00           O  
ATOM   3771  CB  ARG A 449      34.006  64.324  64.410  1.00  0.00           C  
ATOM   3772  CG  ARG A 449      32.958  64.741  65.466  1.00  0.00           C  
ATOM   3773  CD  ARG A 449      31.485  64.518  64.993  1.00  0.00           C  
ATOM   3774  NE  ARG A 449      31.313  65.317  63.748  1.00  0.00           N  
ATOM   3775  CZ  ARG A 449      30.335  65.254  62.908  1.00  0.00           C  
ATOM   3776  NH1 ARG A 449      29.323  64.430  62.987  1.00  0.00           N1+
ATOM   3777  NH2 ARG A 449      30.350  65.995  61.880  1.00  0.00           N  
ATOM   3778  HN  ARG A 449      35.008  62.442  65.736  1.00  0.00           H  
ATOM   3779  HA  ARG A 449      32.974  62.381  64.009  1.00  0.00           H  
ATOM   3780  HB1 ARG A 449      33.639  64.858  63.509  1.00  0.00           H  
ATOM   3781  HB2 ARG A 449      35.055  64.584  64.667  1.00  0.00           H  
ATOM   3782  HG1 ARG A 449      32.915  65.833  65.665  1.00  0.00           H  
ATOM   3783  HG2 ARG A 449      33.167  64.273  66.451  1.00  0.00           H  
ATOM   3784  HD1 ARG A 449      30.614  64.814  65.616  1.00  0.00           H  
ATOM   3785  HD2 ARG A 449      31.285  63.454  64.745  1.00  0.00           H  
ATOM   3786  HE  ARG A 449      32.063  65.969  63.630  1.00  0.00           H  
ATOM   3787 1HH1 ARG A 449      29.395  63.699  63.667  1.00  0.00           H  
ATOM   3788 2HH1 ARG A 449      28.648  64.447  62.250  1.00  0.00           H  
ATOM   3789 1HH2 ARG A 449      31.184  66.475  61.610  1.00  0.00           H  
ATOM   3790 2HH2 ARG A 449      29.662  65.808  61.177  1.00  0.00           H  
ATOM   3791  N   ILE A 450      35.729  62.614  62.347  1.00  0.00           N  
ATOM   3792  CA  ILE A 450      36.428  62.456  60.983  1.00  0.00           C  
ATOM   3793  C   ILE A 450      35.964  61.096  60.351  1.00  0.00           C  
ATOM   3794  O   ILE A 450      35.829  60.883  59.150  1.00  0.00           O  
ATOM   3795  CB  ILE A 450      38.020  62.484  61.120  1.00  0.00           C  
ATOM   3796  CG1 ILE A 450      38.551  63.846  61.688  1.00  0.00           C  
ATOM   3797  CG2 ILE A 450      38.662  62.315  59.729  1.00  0.00           C  
ATOM   3798  CD  ILE A 450      39.918  63.780  62.335  1.00  0.00           C  
ATOM   3799  HN  ILE A 450      36.356  62.729  63.112  1.00  0.00           H  
ATOM   3800  HA  ILE A 450      36.157  63.284  60.343  1.00  0.00           H  
ATOM   3801  HB  ILE A 450      38.286  61.559  61.674  1.00  0.00           H  
ATOM   3802 1HG1 ILE A 450      37.844  64.099  62.506  1.00  0.00           H  
ATOM   3803 2HG1 ILE A 450      38.489  64.611  60.884  1.00  0.00           H  
ATOM   3804 1HG2 ILE A 450      38.788  61.240  59.479  1.00  0.00           H  
ATOM   3805 2HG2 ILE A 450      39.670  62.764  59.601  1.00  0.00           H  
ATOM   3806 3HG2 ILE A 450      38.032  62.761  58.930  1.00  0.00           H  
ATOM   3807  HD1 ILE A 450      40.239  64.752  62.771  1.00  0.00           H  
ATOM   3808  HD2 ILE A 450      40.753  63.396  61.710  1.00  0.00           H  
ATOM   3809  HD3 ILE A 450      39.868  63.205  63.286  1.00  0.00           H  
ATOM   3810  N   ARG A 451      35.831  60.048  61.167  1.00  0.00           N  
ATOM   3811  CA  ARG A 451      35.688  58.615  60.967  1.00  0.00           C  
ATOM   3812  C   ARG A 451      36.893  57.963  60.316  1.00  0.00           C  
ATOM   3813  O   ARG A 451      37.637  57.246  60.982  1.00  0.00           O  
ATOM   3814  CB  ARG A 451      34.442  58.296  60.190  1.00  0.00           C  
ATOM   3815  CG  ARG A 451      33.158  58.451  61.016  1.00  0.00           C  
ATOM   3816  CD  ARG A 451      33.135  57.479  62.276  1.00  0.00           C  
ATOM   3817  NE  ARG A 451      31.733  57.245  62.788  1.00  0.00           N  
ATOM   3818  CZ  ARG A 451      30.908  58.079  63.255  1.00  0.00           C  
ATOM   3819  NH1 ARG A 451      31.306  59.243  63.752  1.00  0.00           N1+
ATOM   3820  NH2 ARG A 451      29.627  57.800  63.434  1.00  0.00           N  
ATOM   3821  HN  ARG A 451      35.991  60.263  62.128  1.00  0.00           H  
ATOM   3822  HA  ARG A 451      35.620  58.183  61.954  1.00  0.00           H  
ATOM   3823  HB1 ARG A 451      34.497  57.254  59.812  1.00  0.00           H  
ATOM   3824  HB2 ARG A 451      34.402  58.972  59.309  1.00  0.00           H  
ATOM   3825  HG1 ARG A 451      32.264  58.254  60.384  1.00  0.00           H  
ATOM   3826  HG2 ARG A 451      32.976  59.508  61.303  1.00  0.00           H  
ATOM   3827  HD1 ARG A 451      33.845  57.646  63.114  1.00  0.00           H  
ATOM   3828  HD2 ARG A 451      33.497  56.525  61.834  1.00  0.00           H  
ATOM   3829  HE  ARG A 451      31.294  56.405  62.470  1.00  0.00           H  
ATOM   3830 1HH1 ARG A 451      32.299  59.344  63.707  1.00  0.00           H  
ATOM   3831 2HH1 ARG A 451      30.796  59.901  64.308  1.00  0.00           H  
ATOM   3832 1HH2 ARG A 451      29.160  58.464  64.019  1.00  0.00           H  
ATOM   3833 2HH2 ARG A 451      29.227  56.907  63.227  1.00  0.00           H  
ATOM   3834  N   THR A 452      36.978  58.132  58.994  1.00  0.00           N  
ATOM   3835  CA  THR A 452      37.861  57.399  58.099  1.00  0.00           C  
ATOM   3836  C   THR A 452      38.383  58.309  56.995  1.00  0.00           C  
ATOM   3837  O   THR A 452      37.757  59.224  56.548  1.00  0.00           O  
ATOM   3838  CB  THR A 452      37.198  56.189  57.399  1.00  0.00           C  
ATOM   3839  CG2 THR A 452      35.957  56.663  56.773  1.00  0.00           C  
ATOM   3840  OG1 THR A 452      37.992  55.512  56.419  1.00  0.00           O  
ATOM   3841  HN  THR A 452      36.436  58.773  58.456  1.00  0.00           H  
ATOM   3842  HA  THR A 452      38.714  56.984  58.616  1.00  0.00           H  
ATOM   3843  HB  THR A 452      36.848  55.495  58.193  1.00  0.00           H  
ATOM   3844  HG1 THR A 452      38.770  55.305  56.941  1.00  0.00           H  
ATOM   3845 1HG2 THR A 452      35.172  57.005  57.480  1.00  0.00           H  
ATOM   3846 2HG2 THR A 452      35.544  55.737  56.317  1.00  0.00           H  
ATOM   3847 3HG2 THR A 452      36.155  57.468  56.035  1.00  0.00           H  
ATOM   3848  N   ILE A 453      39.633  58.022  56.505  1.00  0.00           N  
ATOM   3849  CA  ILE A 453      40.230  58.706  55.325  1.00  0.00           C  
ATOM   3850  C   ILE A 453      40.625  57.609  54.338  1.00  0.00           C  
ATOM   3851  O   ILE A 453      41.272  56.648  54.692  1.00  0.00           O  
ATOM   3852  CB  ILE A 453      41.276  59.706  55.756  1.00  0.00           C  
ATOM   3853  CG1 ILE A 453      40.615  60.866  56.555  1.00  0.00           C  
ATOM   3854  CG2 ILE A 453      41.991  60.336  54.615  1.00  0.00           C  
ATOM   3855  CD  ILE A 453      41.599  61.643  57.394  1.00  0.00           C  
ATOM   3856  HN  ILE A 453      40.107  57.184  56.764  1.00  0.00           H  
ATOM   3857  HA  ILE A 453      39.398  59.265  54.922  1.00  0.00           H  
ATOM   3858  HB  ILE A 453      41.996  59.125  56.373  1.00  0.00           H  
ATOM   3859 1HG1 ILE A 453      39.946  60.345  57.271  1.00  0.00           H  
ATOM   3860 2HG1 ILE A 453      39.932  61.457  55.908  1.00  0.00           H  
ATOM   3861 1HG2 ILE A 453      41.292  60.639  53.806  1.00  0.00           H  
ATOM   3862 2HG2 ILE A 453      42.660  59.604  54.114  1.00  0.00           H  
ATOM   3863 3HG2 ILE A 453      42.564  61.219  54.968  1.00  0.00           H  
ATOM   3864  HD1 ILE A 453      41.906  62.554  56.839  1.00  0.00           H  
ATOM   3865  HD2 ILE A 453      42.605  61.170  57.408  1.00  0.00           H  
ATOM   3866  HD3 ILE A 453      41.245  61.852  58.427  1.00  0.00           H  
ATOM   3867  N   MET A 454      40.166  57.720  53.062  1.00  0.00           N  
ATOM   3868  CA  MET A 454      40.239  56.746  52.065  1.00  0.00           C  
ATOM   3869  C   MET A 454      41.353  57.042  51.052  1.00  0.00           C  
ATOM   3870  O   MET A 454      41.569  58.158  50.692  1.00  0.00           O  
ATOM   3871  CB  MET A 454      38.926  56.434  51.348  1.00  0.00           C  
ATOM   3872  CG  MET A 454      37.790  55.737  52.142  1.00  0.00           C  
ATOM   3873  SD  MET A 454      36.849  56.848  53.409  1.00  0.00           S  
ATOM   3874  CE  MET A 454      35.686  57.376  52.073  1.00  0.00           C  
ATOM   3875  HN  MET A 454      39.556  58.472  52.827  1.00  0.00           H  
ATOM   3876  HA  MET A 454      40.579  55.819  52.503  1.00  0.00           H  
ATOM   3877  HB1 MET A 454      39.210  55.820  50.467  1.00  0.00           H  
ATOM   3878  HB2 MET A 454      38.523  57.390  50.951  1.00  0.00           H  
ATOM   3879  HG1 MET A 454      38.264  54.920  52.726  1.00  0.00           H  
ATOM   3880  HG2 MET A 454      37.081  55.389  51.361  1.00  0.00           H  
ATOM   3881  HE1 MET A 454      35.313  56.441  51.602  1.00  0.00           H  
ATOM   3882  HE2 MET A 454      36.229  58.025  51.352  1.00  0.00           H  
ATOM   3883  HE3 MET A 454      34.759  57.907  52.376  1.00  0.00           H  
ATOM   3884  N   LYS A 455      41.979  55.885  50.691  1.00  0.00           N  
ATOM   3885  CA  LYS A 455      43.135  55.766  49.831  1.00  0.00           C  
ATOM   3886  C   LYS A 455      42.818  54.954  48.584  1.00  0.00           C  
ATOM   3887  O   LYS A 455      41.870  54.163  48.465  1.00  0.00           O  
ATOM   3888  CB  LYS A 455      44.193  54.997  50.626  1.00  0.00           C  
ATOM   3889  CG  LYS A 455      44.620  55.605  51.970  1.00  0.00           C  
ATOM   3890  CD  LYS A 455      45.541  56.874  51.860  1.00  0.00           C  
ATOM   3891  CE  LYS A 455      46.903  56.698  51.289  1.00  0.00           C  
ATOM   3892  NZ  LYS A 455      47.805  57.819  51.410  1.00  0.00           N1+
ATOM   3893  HN  LYS A 455      41.615  55.000  50.973  1.00  0.00           H  
ATOM   3894  HA  LYS A 455      43.644  56.677  49.551  1.00  0.00           H  
ATOM   3895  HB1 LYS A 455      45.041  54.753  49.950  1.00  0.00           H  
ATOM   3896  HB2 LYS A 455      43.710  54.022  50.853  1.00  0.00           H  
ATOM   3897  HG1 LYS A 455      45.191  54.783  52.453  1.00  0.00           H  
ATOM   3898  HG2 LYS A 455      43.740  55.790  52.622  1.00  0.00           H  
ATOM   3899  HD1 LYS A 455      45.663  57.260  52.895  1.00  0.00           H  
ATOM   3900  HD2 LYS A 455      44.873  57.559  51.295  1.00  0.00           H  
ATOM   3901  HE1 LYS A 455      46.878  56.408  50.217  1.00  0.00           H  
ATOM   3902  HE2 LYS A 455      47.371  55.814  51.771  1.00  0.00           H  
ATOM   3903  HZ1 LYS A 455      47.641  58.561  50.700  1.00  0.00           H  
ATOM   3904  HZ2 LYS A 455      48.787  57.491  51.307  1.00  0.00           H  
ATOM   3905  HZ3 LYS A 455      47.852  58.242  52.359  1.00  0.00           H  
HETATM 3906  N   HSD A 456      43.647  55.238  47.537  1.00  0.00           N  
HETATM 3907  CA  HSD A 456      43.785  54.345  46.398  1.00  0.00           C  
HETATM 3908  C   HSD A 456      44.593  53.138  46.717  1.00  0.00           C  
HETATM 3909  O   HSD A 456      45.532  53.291  47.485  1.00  0.00           O  
HETATM 3910  CB  HSD A 456      44.535  55.088  45.284  1.00  0.00           C  
HETATM 3911  CG  HSD A 456      43.843  56.336  44.885  1.00  0.00           C  
HETATM 3912  CD2 HSD A 456      44.233  57.637  44.855  1.00  0.00           C  
HETATM 3913  ND1 HSD A 456      42.570  56.370  44.463  1.00  0.00           N  
HETATM 3914  CE1 HSD A 456      42.263  57.654  44.198  1.00  0.00           C  
HETATM 3915  NE2 HSD A 456      43.220  58.475  44.455  1.00  0.00           N  
HETATM 3916  HN  HSD A 456      44.252  56.029  47.514  1.00  0.00           H  
HETATM 3917  HA  HSD A 456      42.767  54.111  46.126  1.00  0.00           H  
HETATM 3918  HB1 HSD A 456      44.561  54.512  44.334  1.00  0.00           H  
HETATM 3919  HB2 HSD A 456      45.560  55.416  45.559  1.00  0.00           H  
HETATM 3920  HD1 HSD A 456      41.975  55.588  44.279  1.00  0.00           H  
HETATM 3921  HD2 HSD A 456      45.171  58.088  45.158  1.00  0.00           H  
HETATM 3922  HE1 HSD A 456      41.303  58.053  43.870  1.00  0.00           H  
ATOM   3923  N   ASP A 457      44.372  51.984  46.056  1.00  0.00           N  
ATOM   3924  CA  ASP A 457      43.210  51.617  45.314  1.00  0.00           C  
ATOM   3925  C   ASP A 457      42.094  51.185  46.316  1.00  0.00           C  
ATOM   3926  O   ASP A 457      42.120  50.046  46.826  1.00  0.00           O  
ATOM   3927  CB  ASP A 457      43.580  50.493  44.401  1.00  0.00           C  
ATOM   3928  CG  ASP A 457      44.667  51.057  43.479  1.00  0.00           C  
ATOM   3929  OD1 ASP A 457      44.470  52.160  42.856  1.00  0.00           O  
ATOM   3930  OD2 ASP A 457      45.749  50.428  43.290  1.00  0.00           O1-
ATOM   3931  HN  ASP A 457      45.010  51.245  46.256  1.00  0.00           H  
ATOM   3932  HA  ASP A 457      42.847  52.464  44.750  1.00  0.00           H  
ATOM   3933  HB1 ASP A 457      42.718  50.279  43.734  1.00  0.00           H  
ATOM   3934  HB2 ASP A 457      43.938  49.543  44.849  1.00  0.00           H  
ATOM   3935  N   GLY A 458      40.994  52.007  46.583  1.00  0.00           N  
ATOM   3936  CA  GLY A 458      39.746  51.505  47.195  1.00  0.00           C  
ATOM   3937  C   GLY A 458      39.840  50.940  48.578  1.00  0.00           C  
ATOM   3938  O   GLY A 458      39.177  49.980  48.888  1.00  0.00           O  
ATOM   3939  HN  GLY A 458      40.968  52.881  46.105  1.00  0.00           H  
ATOM   3940  HA1 GLY A 458      39.495  50.785  46.429  1.00  0.00           H  
ATOM   3941  HA2 GLY A 458      39.084  52.345  47.341  1.00  0.00           H  
ATOM   3942  N   THR A 459      40.605  51.622  49.510  1.00  0.00           N  
ATOM   3943  CA  THR A 459      40.824  51.119  50.843  1.00  0.00           C  
ATOM   3944  C   THR A 459      40.991  52.262  51.839  1.00  0.00           C  
ATOM   3945  O   THR A 459      41.264  53.444  51.557  1.00  0.00           O  
ATOM   3946  CB  THR A 459      42.007  50.120  50.913  1.00  0.00           C  
ATOM   3947  CG2 THR A 459      43.266  50.876  50.592  1.00  0.00           C  
ATOM   3948  OG1 THR A 459      42.162  49.372  52.132  1.00  0.00           O  
ATOM   3949  HN  THR A 459      40.934  52.530  49.259  1.00  0.00           H  
ATOM   3950  HA  THR A 459      39.885  50.646  51.087  1.00  0.00           H  
ATOM   3951  HB  THR A 459      41.981  49.360  50.103  1.00  0.00           H  
ATOM   3952  HG1 THR A 459      41.279  49.309  52.503  1.00  0.00           H  
ATOM   3953 1HG2 THR A 459      44.118  50.168  50.669  1.00  0.00           H  
ATOM   3954 2HG2 THR A 459      43.500  51.624  51.380  1.00  0.00           H  
ATOM   3955 3HG2 THR A 459      43.229  51.287  49.561  1.00  0.00           H  
ATOM   3956  N   LYS A 460      40.753  51.978  53.088  1.00  0.00           N  
ATOM   3957  CA  LYS A 460      41.013  52.978  54.129  1.00  0.00           C  
ATOM   3958  C   LYS A 460      42.458  53.168  54.567  1.00  0.00           C  
ATOM   3959  O   LYS A 460      43.351  52.299  54.392  1.00  0.00           O  
ATOM   3960  CB  LYS A 460      40.086  52.563  55.294  1.00  0.00           C  
ATOM   3961  CG  LYS A 460      40.549  51.195  55.965  1.00  0.00           C  
ATOM   3962  CD  LYS A 460      40.241  51.076  57.395  1.00  0.00           C  
ATOM   3963  CE  LYS A 460      40.760  49.792  58.077  1.00  0.00           C  
ATOM   3964  NZ  LYS A 460      40.495  49.697  59.560  1.00  0.00           N1+
ATOM   3965  HN  LYS A 460      40.395  51.094  53.378  1.00  0.00           H  
ATOM   3966  HA  LYS A 460      40.539  53.899  53.822  1.00  0.00           H  
ATOM   3967  HB1 LYS A 460      39.049  52.447  54.914  1.00  0.00           H  
ATOM   3968  HB2 LYS A 460      40.063  53.372  56.055  1.00  0.00           H  
ATOM   3969  HG1 LYS A 460      41.632  51.051  55.764  1.00  0.00           H  
ATOM   3970  HG2 LYS A 460      40.155  50.352  55.359  1.00  0.00           H  
ATOM   3971  HD1 LYS A 460      39.131  51.116  57.389  1.00  0.00           H  
ATOM   3972  HD2 LYS A 460      40.534  51.965  57.994  1.00  0.00           H  
ATOM   3973  HE1 LYS A 460      41.845  49.638  57.890  1.00  0.00           H  
ATOM   3974  HE2 LYS A 460      40.127  49.005  57.614  1.00  0.00           H  
ATOM   3975  HZ1 LYS A 460      41.067  48.992  60.068  1.00  0.00           H  
ATOM   3976  HZ2 LYS A 460      39.483  49.659  59.793  1.00  0.00           H  
ATOM   3977  HZ3 LYS A 460      40.840  50.605  59.933  1.00  0.00           H  
ATOM   3978  N   THR A 461      42.693  54.293  55.233  1.00  0.00           N  
ATOM   3979  CA  THR A 461      43.925  54.563  55.954  1.00  0.00           C  
ATOM   3980  C   THR A 461      43.820  53.933  57.310  1.00  0.00           C  
ATOM   3981  O   THR A 461      42.695  53.814  57.817  1.00  0.00           O  
ATOM   3982  CB  THR A 461      44.241  56.065  56.124  1.00  0.00           C  
ATOM   3983  CG2 THR A 461      43.378  56.855  57.224  1.00  0.00           C  
ATOM   3984  OG1 THR A 461      45.550  56.270  56.637  1.00  0.00           O  
ATOM   3985  HN  THR A 461      42.013  55.018  55.155  1.00  0.00           H  
ATOM   3986  HA  THR A 461      44.676  54.019  55.400  1.00  0.00           H  
ATOM   3987  HB  THR A 461      44.009  56.670  55.222  1.00  0.00           H  
ATOM   3988  HG1 THR A 461      45.682  57.180  56.362  1.00  0.00           H  
ATOM   3989 1HG2 THR A 461      43.225  56.293  58.170  1.00  0.00           H  
ATOM   3990 2HG2 THR A 461      42.361  56.968  56.790  1.00  0.00           H  
ATOM   3991 3HG2 THR A 461      43.869  57.829  57.433  1.00  0.00           H  
ATOM   3992  N   GLU A 462      44.997  53.467  57.932  1.00  0.00           N  
ATOM   3993  CA  GLU A 462      45.112  52.810  59.242  1.00  0.00           C  
ATOM   3994  C   GLU A 462      45.597  53.713  60.272  1.00  0.00           C  
ATOM   3995  O   GLU A 462      45.680  53.426  61.456  1.00  0.00           O  
ATOM   3996  CB  GLU A 462      45.845  51.491  59.099  1.00  0.00           C  
ATOM   3997  CG  GLU A 462      45.059  50.383  58.382  1.00  0.00           C  
ATOM   3998  CD  GLU A 462      45.905  49.125  58.343  1.00  0.00           C  
ATOM   3999  OE1 GLU A 462      47.047  49.159  57.844  1.00  0.00           O  
ATOM   4000  OE2 GLU A 462      45.424  48.088  58.818  1.00  0.00           O1-
ATOM   4001  HN  GLU A 462      45.857  53.624  57.452  1.00  0.00           H  
ATOM   4002  HA  GLU A 462      44.223  52.375  59.673  1.00  0.00           H  
ATOM   4003  HB1 GLU A 462      46.051  51.147  60.135  1.00  0.00           H  
ATOM   4004  HB2 GLU A 462      46.788  51.712  58.553  1.00  0.00           H  
ATOM   4005  HG1 GLU A 462      44.723  50.606  57.347  1.00  0.00           H  
ATOM   4006  HG2 GLU A 462      44.212  50.030  59.007  1.00  0.00           H  
ATOM   4007  N   LYS A 463      46.084  54.896  59.838  1.00  0.00           N  
ATOM   4008  CA  LYS A 463      46.715  55.906  60.674  1.00  0.00           C  
ATOM   4009  C   LYS A 463      45.826  56.586  61.692  1.00  0.00           C  
ATOM   4010  O   LYS A 463      46.201  56.777  62.835  1.00  0.00           O  
ATOM   4011  CB  LYS A 463      47.467  56.984  59.828  1.00  0.00           C  
ATOM   4012  CG  LYS A 463      48.805  56.489  59.229  1.00  0.00           C  
ATOM   4013  CD  LYS A 463      49.901  56.254  60.294  1.00  0.00           C  
ATOM   4014  CE  LYS A 463      51.225  55.637  59.787  1.00  0.00           C  
ATOM   4015  NZ  LYS A 463      51.800  56.453  58.709  1.00  0.00           N1+
ATOM   4016  HN  LYS A 463      45.908  55.179  58.898  1.00  0.00           H  
ATOM   4017  HA  LYS A 463      47.408  55.317  61.256  1.00  0.00           H  
ATOM   4018  HB1 LYS A 463      47.676  57.841  60.502  1.00  0.00           H  
ATOM   4019  HB2 LYS A 463      46.824  57.505  59.087  1.00  0.00           H  
ATOM   4020  HG1 LYS A 463      49.141  57.304  58.553  1.00  0.00           H  
ATOM   4021  HG2 LYS A 463      48.665  55.560  58.638  1.00  0.00           H  
ATOM   4022  HD1 LYS A 463      49.408  55.650  61.086  1.00  0.00           H  
ATOM   4023  HD2 LYS A 463      50.091  57.262  60.722  1.00  0.00           H  
ATOM   4024  HE1 LYS A 463      51.074  54.582  59.472  1.00  0.00           H  
ATOM   4025  HE2 LYS A 463      51.952  55.811  60.608  1.00  0.00           H  
ATOM   4026  HZ1 LYS A 463      52.141  57.325  59.161  1.00  0.00           H  
ATOM   4027  HZ2 LYS A 463      51.102  56.776  58.010  1.00  0.00           H  
ATOM   4028  HZ3 LYS A 463      52.528  55.964  58.146  1.00  0.00           H  
ATOM   4029  N   LEU A 464      44.542  56.864  61.413  1.00  0.00           N  
ATOM   4030  CA  LEU A 464      43.700  57.546  62.446  1.00  0.00           C  
ATOM   4031  C   LEU A 464      43.396  56.698  63.592  1.00  0.00           C  
ATOM   4032  O   LEU A 464      43.438  56.976  64.762  1.00  0.00           O  
ATOM   4033  CB  LEU A 464      42.311  58.097  61.832  1.00  0.00           C  
ATOM   4034  CG  LEU A 464      42.255  59.174  60.751  1.00  0.00           C  
ATOM   4035  CD1 LEU A 464      40.785  59.148  60.269  1.00  0.00           C  
ATOM   4036  CD2 LEU A 464      42.740  60.593  61.190  1.00  0.00           C  
ATOM   4037  HN  LEU A 464      44.200  56.502  60.549  1.00  0.00           H  
ATOM   4038  HA  LEU A 464      44.149  58.381  62.963  1.00  0.00           H  
ATOM   4039  HB1 LEU A 464      41.705  58.447  62.696  1.00  0.00           H  
ATOM   4040  HB2 LEU A 464      41.810  57.244  61.327  1.00  0.00           H  
ATOM   4041  HG  LEU A 464      42.924  58.976  59.887  1.00  0.00           H  
ATOM   4042 1HD1 LEU A 464      40.719  59.972  59.526  1.00  0.00           H  
ATOM   4043 2HD1 LEU A 464      40.111  59.476  61.090  1.00  0.00           H  
ATOM   4044 3HD1 LEU A 464      40.431  58.248  59.722  1.00  0.00           H  
ATOM   4045 1HD2 LEU A 464      42.686  61.266  60.308  1.00  0.00           H  
ATOM   4046 2HD2 LEU A 464      43.751  60.511  61.644  1.00  0.00           H  
ATOM   4047 3HD2 LEU A 464      41.954  60.911  61.908  1.00  0.00           H  
ATOM   4048  N   GLU A 465      43.216  55.323  63.282  1.00  0.00           N  
ATOM   4049  CA  GLU A 465      43.099  54.302  64.308  1.00  0.00           C  
ATOM   4050  C   GLU A 465      44.339  54.129  65.158  1.00  0.00           C  
ATOM   4051  O   GLU A 465      44.199  54.041  66.382  1.00  0.00           O  
ATOM   4052  CB  GLU A 465      42.949  52.946  63.547  1.00  0.00           C  
ATOM   4053  CG  GLU A 465      41.479  52.791  62.983  1.00  0.00           C  
ATOM   4054  CD  GLU A 465      41.421  51.650  62.001  1.00  0.00           C  
ATOM   4055  OE1 GLU A 465      41.252  51.866  60.760  1.00  0.00           O  
ATOM   4056  OE2 GLU A 465      41.765  50.522  62.351  1.00  0.00           O1-
ATOM   4057  HN  GLU A 465      43.115  54.983  62.350  1.00  0.00           H  
ATOM   4058  HA  GLU A 465      42.229  54.379  64.941  1.00  0.00           H  
ATOM   4059  HB1 GLU A 465      43.169  52.035  64.143  1.00  0.00           H  
ATOM   4060  HB2 GLU A 465      43.701  52.975  62.730  1.00  0.00           H  
ATOM   4061  HG1 GLU A 465      41.130  53.709  62.462  1.00  0.00           H  
ATOM   4062  HG2 GLU A 465      40.749  52.675  63.812  1.00  0.00           H  
ATOM   4063  N   LYS A 466      45.581  54.109  64.566  1.00  0.00           N  
ATOM   4064  CA  LYS A 466      46.840  53.982  65.118  1.00  0.00           C  
ATOM   4065  C   LYS A 466      47.090  55.124  66.112  1.00  0.00           C  
ATOM   4066  O   LYS A 466      47.644  54.923  67.160  1.00  0.00           O  
ATOM   4067  CB  LYS A 466      47.983  53.713  64.170  1.00  0.00           C  
ATOM   4068  CG  LYS A 466      48.087  52.224  63.701  1.00  0.00           C  
ATOM   4069  CD  LYS A 466      49.200  51.969  62.565  1.00  0.00           C  
ATOM   4070  CE  LYS A 466      49.659  50.581  62.139  1.00  0.00           C  
ATOM   4071  NZ  LYS A 466      50.627  50.758  61.000  1.00  0.00           N1+
ATOM   4072  HN  LYS A 466      45.570  54.330  63.594  1.00  0.00           H  
ATOM   4073  HA  LYS A 466      46.708  53.042  65.634  1.00  0.00           H  
ATOM   4074  HB1 LYS A 466      48.942  54.108  64.568  1.00  0.00           H  
ATOM   4075  HB2 LYS A 466      47.895  54.288  63.224  1.00  0.00           H  
ATOM   4076  HG1 LYS A 466      47.123  51.856  63.290  1.00  0.00           H  
ATOM   4077  HG2 LYS A 466      48.329  51.556  64.556  1.00  0.00           H  
ATOM   4078  HD1 LYS A 466      50.129  52.413  62.983  1.00  0.00           H  
ATOM   4079  HD2 LYS A 466      49.007  52.508  61.614  1.00  0.00           H  
ATOM   4080  HE1 LYS A 466      48.755  50.059  61.759  1.00  0.00           H  
ATOM   4081  HE2 LYS A 466      50.150  50.014  62.958  1.00  0.00           H  
ATOM   4082  HZ1 LYS A 466      51.172  49.912  60.735  1.00  0.00           H  
ATOM   4083  HZ2 LYS A 466      51.400  51.406  61.256  1.00  0.00           H  
ATOM   4084  HZ3 LYS A 466      50.032  50.961  60.172  1.00  0.00           H  
ATOM   4085  N   LEU A 467      46.683  56.387  65.783  1.00  0.00           N  
ATOM   4086  CA  LEU A 467      46.556  57.553  66.653  1.00  0.00           C  
ATOM   4087  C   LEU A 467      45.677  57.304  67.890  1.00  0.00           C  
ATOM   4088  O   LEU A 467      45.975  57.764  68.998  1.00  0.00           O  
ATOM   4089  CB  LEU A 467      46.097  58.769  65.778  1.00  0.00           C  
ATOM   4090  CG  LEU A 467      46.330  60.148  66.391  1.00  0.00           C  
ATOM   4091  CD1 LEU A 467      47.619  60.243  67.112  1.00  0.00           C  
ATOM   4092  CD2 LEU A 467      46.252  61.294  65.320  1.00  0.00           C  
ATOM   4093  HN  LEU A 467      46.414  56.520  64.832  1.00  0.00           H  
ATOM   4094  HA  LEU A 467      47.568  57.705  66.999  1.00  0.00           H  
ATOM   4095  HB1 LEU A 467      45.024  58.634  65.524  1.00  0.00           H  
ATOM   4096  HB2 LEU A 467      46.710  58.692  64.854  1.00  0.00           H  
ATOM   4097  HG  LEU A 467      45.468  60.419  67.037  1.00  0.00           H  
ATOM   4098 1HD1 LEU A 467      47.580  59.571  67.996  1.00  0.00           H  
ATOM   4099 2HD1 LEU A 467      47.752  61.278  67.493  1.00  0.00           H  
ATOM   4100 3HD1 LEU A 467      48.436  59.850  66.469  1.00  0.00           H  
ATOM   4101 1HD2 LEU A 467      46.383  62.310  65.749  1.00  0.00           H  
ATOM   4102 2HD2 LEU A 467      45.269  61.370  64.809  1.00  0.00           H  
ATOM   4103 3HD2 LEU A 467      47.064  61.116  64.582  1.00  0.00           H  
ATOM   4104  N   MET A 468      44.519  56.602  67.766  1.00  0.00           N  
ATOM   4105  CA  MET A 468      43.560  56.295  68.817  1.00  0.00           C  
ATOM   4106  C   MET A 468      44.146  55.379  69.877  1.00  0.00           C  
ATOM   4107  O   MET A 468      43.884  55.602  71.061  1.00  0.00           O  
ATOM   4108  CB  MET A 468      42.305  55.717  68.164  1.00  0.00           C  
ATOM   4109  CG  MET A 468      41.102  55.631  69.110  1.00  0.00           C  
ATOM   4110  SD  MET A 468      40.651  57.187  69.860  1.00  0.00           S  
ATOM   4111  CE  MET A 468      39.168  57.711  68.905  1.00  0.00           C  
ATOM   4112  HN  MET A 468      44.341  56.186  66.877  1.00  0.00           H  
ATOM   4113  HA  MET A 468      43.302  57.220  69.312  1.00  0.00           H  
ATOM   4114  HB1 MET A 468      42.421  54.646  67.890  1.00  0.00           H  
ATOM   4115  HB2 MET A 468      41.988  56.348  67.307  1.00  0.00           H  
ATOM   4116  HG1 MET A 468      41.161  54.815  69.862  1.00  0.00           H  
ATOM   4117  HG2 MET A 468      40.184  55.362  68.545  1.00  0.00           H  
ATOM   4118  HE1 MET A 468      38.612  58.532  69.408  1.00  0.00           H  
ATOM   4119  HE2 MET A 468      38.403  56.975  68.577  1.00  0.00           H  
ATOM   4120  HE3 MET A 468      39.613  58.057  67.947  1.00  0.00           H  
ATOM   4121  N   VAL A 469      44.867  54.315  69.474  1.00  0.00           N  
ATOM   4122  CA  VAL A 469      45.444  53.376  70.386  1.00  0.00           C  
ATOM   4123  C   VAL A 469      46.390  54.062  71.355  1.00  0.00           C  
ATOM   4124  O   VAL A 469      46.340  53.903  72.597  1.00  0.00           O  
ATOM   4125  CB  VAL A 469      46.156  52.245  69.678  1.00  0.00           C  
ATOM   4126  CG1 VAL A 469      47.132  51.383  70.559  1.00  0.00           C  
ATOM   4127  CG2 VAL A 469      45.119  51.235  69.098  1.00  0.00           C  
ATOM   4128  HN  VAL A 469      44.956  54.133  68.497  1.00  0.00           H  
ATOM   4129  HA  VAL A 469      44.655  52.863  70.916  1.00  0.00           H  
ATOM   4130  HB  VAL A 469      46.829  52.652  68.893  1.00  0.00           H  
ATOM   4131 1HG1 VAL A 469      46.671  51.002  71.496  1.00  0.00           H  
ATOM   4132 2HG1 VAL A 469      47.971  52.030  70.895  1.00  0.00           H  
ATOM   4133 3HG1 VAL A 469      47.577  50.536  69.995  1.00  0.00           H  
ATOM   4134 1HG2 VAL A 469      45.534  50.370  68.537  1.00  0.00           H  
ATOM   4135 2HG2 VAL A 469      44.300  51.680  68.493  1.00  0.00           H  
ATOM   4136 3HG2 VAL A 469      44.508  50.879  69.955  1.00  0.00           H  
ATOM   4137  N   ARG A 470      47.289  54.886  70.808  1.00  0.00           N  
ATOM   4138  CA  ARG A 470      48.296  55.648  71.528  1.00  0.00           C  
ATOM   4139  C   ARG A 470      47.610  56.627  72.466  1.00  0.00           C  
ATOM   4140  O   ARG A 470      47.934  56.738  73.661  1.00  0.00           O  
ATOM   4141  CB  ARG A 470      49.382  56.396  70.656  1.00  0.00           C  
ATOM   4142  CG  ARG A 470      48.937  57.340  69.487  1.00  0.00           C  
ATOM   4143  CD  ARG A 470      50.025  57.722  68.420  1.00  0.00           C  
ATOM   4144  NE  ARG A 470      50.205  56.578  67.473  1.00  0.00           N  
ATOM   4145  CZ  ARG A 470      51.041  56.575  66.440  1.00  0.00           C  
ATOM   4146  NH1 ARG A 470      51.929  57.505  66.203  1.00  0.00           N1+
ATOM   4147  NH2 ARG A 470      51.025  55.531  65.664  1.00  0.00           N  
ATOM   4148  HN  ARG A 470      47.175  55.077  69.836  1.00  0.00           H  
ATOM   4149  HA  ARG A 470      48.787  54.909  72.143  1.00  0.00           H  
ATOM   4150  HB1 ARG A 470      50.150  55.728  70.213  1.00  0.00           H  
ATOM   4151  HB2 ARG A 470      49.889  57.034  71.412  1.00  0.00           H  
ATOM   4152  HG1 ARG A 470      48.325  58.226  69.761  1.00  0.00           H  
ATOM   4153  HG2 ARG A 470      48.248  56.727  68.866  1.00  0.00           H  
ATOM   4154  HD1 ARG A 470      51.025  57.951  68.847  1.00  0.00           H  
ATOM   4155  HD2 ARG A 470      49.703  58.665  67.930  1.00  0.00           H  
ATOM   4156  HE  ARG A 470      49.674  55.756  67.678  1.00  0.00           H  
ATOM   4157 1HH1 ARG A 470      52.235  58.006  67.013  1.00  0.00           H  
ATOM   4158 2HH1 ARG A 470      52.619  57.314  65.504  1.00  0.00           H  
ATOM   4159 1HH2 ARG A 470      50.599  54.804  66.205  1.00  0.00           H  
ATOM   4160 2HH2 ARG A 470      51.748  55.333  65.003  1.00  0.00           H  
ATOM   4161  N   ILE A 471      46.636  57.386  72.002  1.00  0.00           N  
ATOM   4162  CA  ILE A 471      45.799  58.270  72.815  1.00  0.00           C  
ATOM   4163  C   ILE A 471      45.021  57.582  73.938  1.00  0.00           C  
ATOM   4164  O   ILE A 471      45.156  57.900  75.111  1.00  0.00           O  
ATOM   4165  CB  ILE A 471      44.826  59.039  71.981  1.00  0.00           C  
ATOM   4166  CG1 ILE A 471      45.613  60.137  71.257  1.00  0.00           C  
ATOM   4167  CG2 ILE A 471      43.621  59.572  72.817  1.00  0.00           C  
ATOM   4168  CD  ILE A 471      44.728  60.721  70.091  1.00  0.00           C  
ATOM   4169  HN  ILE A 471      46.422  57.439  71.030  1.00  0.00           H  
ATOM   4170  HA  ILE A 471      46.519  58.846  73.376  1.00  0.00           H  
ATOM   4171  HB  ILE A 471      44.346  58.338  71.264  1.00  0.00           H  
ATOM   4172 1HG1 ILE A 471      46.510  59.692  70.774  1.00  0.00           H  
ATOM   4173 2HG1 ILE A 471      46.007  60.941  71.915  1.00  0.00           H  
ATOM   4174 1HG2 ILE A 471      43.026  60.268  72.187  1.00  0.00           H  
ATOM   4175 2HG2 ILE A 471      44.049  60.172  73.649  1.00  0.00           H  
ATOM   4176 3HG2 ILE A 471      42.941  58.769  73.173  1.00  0.00           H  
ATOM   4177  HD1 ILE A 471      44.442  59.829  69.493  1.00  0.00           H  
ATOM   4178  HD2 ILE A 471      45.394  61.359  69.474  1.00  0.00           H  
ATOM   4179  HD3 ILE A 471      43.787  61.200  70.439  1.00  0.00           H  
ATOM   4180  N   GLY A 472      44.275  56.506  73.582  1.00  0.00           N  
ATOM   4181  CA  GLY A 472      43.679  55.719  74.693  1.00  0.00           C  
ATOM   4182  C   GLY A 472      44.685  55.054  75.715  1.00  0.00           C  
ATOM   4183  O   GLY A 472      44.497  55.079  76.925  1.00  0.00           O  
ATOM   4184  HN  GLY A 472      44.233  56.305  72.607  1.00  0.00           H  
ATOM   4185  HA1 GLY A 472      43.116  54.922  74.229  1.00  0.00           H  
ATOM   4186  HA2 GLY A 472      43.107  56.407  75.297  1.00  0.00           H  
ATOM   4187  N   VAL A 473      45.787  54.474  75.259  1.00  0.00           N  
ATOM   4188  CA  VAL A 473      46.736  53.892  76.195  1.00  0.00           C  
ATOM   4189  C   VAL A 473      47.338  54.887  77.149  1.00  0.00           C  
ATOM   4190  O   VAL A 473      47.234  54.709  78.363  1.00  0.00           O  
ATOM   4191  CB  VAL A 473      47.794  52.993  75.450  1.00  0.00           C  
ATOM   4192  CG1 VAL A 473      48.976  52.758  76.429  1.00  0.00           C  
ATOM   4193  CG2 VAL A 473      47.233  51.678  75.140  1.00  0.00           C  
ATOM   4194  HN  VAL A 473      46.125  54.466  74.321  1.00  0.00           H  
ATOM   4195  HA  VAL A 473      46.126  53.268  76.831  1.00  0.00           H  
ATOM   4196  HB  VAL A 473      48.204  53.500  74.552  1.00  0.00           H  
ATOM   4197 1HG1 VAL A 473      49.758  52.121  75.964  1.00  0.00           H  
ATOM   4198 2HG1 VAL A 473      48.615  52.261  77.354  1.00  0.00           H  
ATOM   4199 3HG1 VAL A 473      49.526  53.650  76.797  1.00  0.00           H  
ATOM   4200 1HG2 VAL A 473      48.084  51.021  74.857  1.00  0.00           H  
ATOM   4201 2HG2 VAL A 473      46.494  51.772  74.316  1.00  0.00           H  
ATOM   4202 3HG2 VAL A 473      46.747  51.312  76.070  1.00  0.00           H  
ATOM   4203  N   PHE A 474      47.915  56.018  76.611  1.00  0.00           N  
ATOM   4204  CA  PHE A 474      48.551  57.070  77.384  1.00  0.00           C  
ATOM   4205  C   PHE A 474      47.787  57.782  78.408  1.00  0.00           C  
ATOM   4206  O   PHE A 474      48.264  57.967  79.508  1.00  0.00           O  
ATOM   4207  CB  PHE A 474      49.005  58.042  76.361  1.00  0.00           C  
ATOM   4208  CG  PHE A 474      50.063  59.080  76.688  1.00  0.00           C  
ATOM   4209  CD1 PHE A 474      51.330  58.679  77.087  1.00  0.00           C  
ATOM   4210  CD2 PHE A 474      49.970  60.487  76.366  1.00  0.00           C  
ATOM   4211  CE1 PHE A 474      52.415  59.602  77.184  1.00  0.00           C  
ATOM   4212  CE2 PHE A 474      51.027  61.422  76.523  1.00  0.00           C  
ATOM   4213  CZ  PHE A 474      52.216  60.924  76.876  1.00  0.00           C  
ATOM   4214  HN  PHE A 474      48.010  56.055  75.618  1.00  0.00           H  
ATOM   4215  HA  PHE A 474      49.380  56.664  77.946  1.00  0.00           H  
ATOM   4216  HB1 PHE A 474      48.152  58.593  75.908  1.00  0.00           H  
ATOM   4217  HB2 PHE A 474      49.395  57.508  75.469  1.00  0.00           H  
ATOM   4218  HD1 PHE A 474      51.398  57.606  77.192  1.00  0.00           H  
ATOM   4219  HD2 PHE A 474      49.028  60.869  76.003  1.00  0.00           H  
ATOM   4220  HE1 PHE A 474      53.347  59.268  77.614  1.00  0.00           H  
ATOM   4221  HE2 PHE A 474      50.869  62.489  76.470  1.00  0.00           H  
ATOM   4222  HZ  PHE A 474      53.075  61.565  77.012  1.00  0.00           H  
ATOM   4223  N   SER A 475      46.484  58.063  78.142  1.00  0.00           N  
ATOM   4224  CA  SER A 475      45.533  58.548  79.141  1.00  0.00           C  
ATOM   4225  C   SER A 475      45.534  57.671  80.364  1.00  0.00           C  
ATOM   4226  O   SER A 475      45.822  58.078  81.504  1.00  0.00           O  
ATOM   4227  CB  SER A 475      44.075  58.747  78.590  1.00  0.00           C  
ATOM   4228  OG  SER A 475      43.144  59.091  79.584  1.00  0.00           O  
ATOM   4229  HN  SER A 475      46.059  57.839  77.269  1.00  0.00           H  
ATOM   4230  HA  SER A 475      45.866  59.519  79.478  1.00  0.00           H  
ATOM   4231  HB1 SER A 475      43.768  57.762  78.177  1.00  0.00           H  
ATOM   4232  HB2 SER A 475      44.089  59.489  77.764  1.00  0.00           H  
ATOM   4233  HG1 SER A 475      43.265  59.996  79.880  1.00  0.00           H  
ATOM   4234  N   VAL A 476      45.201  56.333  80.128  1.00  0.00           N  
ATOM   4235  CA  VAL A 476      44.759  55.487  81.239  1.00  0.00           C  
ATOM   4236  C   VAL A 476      45.971  54.935  82.016  1.00  0.00           C  
ATOM   4237  O   VAL A 476      45.883  54.603  83.186  1.00  0.00           O  
ATOM   4238  CB  VAL A 476      43.962  54.339  80.603  1.00  0.00           C  
ATOM   4239  CG1 VAL A 476      43.610  53.204  81.633  1.00  0.00           C  
ATOM   4240  CG2 VAL A 476      42.640  54.835  80.003  1.00  0.00           C  
ATOM   4241  HN  VAL A 476      45.164  55.903  79.229  1.00  0.00           H  
ATOM   4242  HA  VAL A 476      44.073  56.003  81.894  1.00  0.00           H  
ATOM   4243  HB  VAL A 476      44.548  53.885  79.777  1.00  0.00           H  
ATOM   4244 1HG1 VAL A 476      42.996  52.432  81.122  1.00  0.00           H  
ATOM   4245 2HG1 VAL A 476      43.125  53.540  82.575  1.00  0.00           H  
ATOM   4246 3HG1 VAL A 476      44.580  52.705  81.841  1.00  0.00           H  
ATOM   4247 1HG2 VAL A 476      41.959  55.029  80.859  1.00  0.00           H  
ATOM   4248 2HG2 VAL A 476      42.221  53.983  79.425  1.00  0.00           H  
ATOM   4249 3HG2 VAL A 476      42.769  55.619  79.226  1.00  0.00           H  
ATOM   4250  N   LEU A 477      47.110  54.922  81.297  1.00  0.00           N  
ATOM   4251  CA  LEU A 477      48.365  54.613  81.760  1.00  0.00           C  
ATOM   4252  C   LEU A 477      48.890  55.506  82.918  1.00  0.00           C  
ATOM   4253  O   LEU A 477      49.345  55.036  83.928  1.00  0.00           O  
ATOM   4254  CB  LEU A 477      49.319  54.678  80.529  1.00  0.00           C  
ATOM   4255  CG  LEU A 477      50.867  54.833  80.746  1.00  0.00           C  
ATOM   4256  CD1 LEU A 477      51.429  53.650  81.461  1.00  0.00           C  
ATOM   4257  CD2 LEU A 477      51.483  54.875  79.336  1.00  0.00           C  
ATOM   4258  HN  LEU A 477      47.047  55.112  80.320  1.00  0.00           H  
ATOM   4259  HA  LEU A 477      48.365  53.635  82.218  1.00  0.00           H  
ATOM   4260  HB1 LEU A 477      48.995  55.563  79.942  1.00  0.00           H  
ATOM   4261  HB2 LEU A 477      49.115  53.693  80.058  1.00  0.00           H  
ATOM   4262  HG  LEU A 477      51.065  55.780  81.293  1.00  0.00           H  
ATOM   4263 1HD1 LEU A 477      50.929  53.391  82.418  1.00  0.00           H  
ATOM   4264 2HD1 LEU A 477      52.529  53.756  81.576  1.00  0.00           H  
ATOM   4265 3HD1 LEU A 477      51.195  52.761  80.837  1.00  0.00           H  
ATOM   4266 1HD2 LEU A 477      51.337  55.894  78.916  1.00  0.00           H  
ATOM   4267 2HD2 LEU A 477      51.108  54.118  78.615  1.00  0.00           H  
ATOM   4268 3HD2 LEU A 477      52.585  54.736  79.278  1.00  0.00           H  
ATOM   4269  N   TYR A 478      48.665  56.823  82.827  1.00  0.00           N  
ATOM   4270  CA  TYR A 478      49.008  57.776  83.906  1.00  0.00           C  
ATOM   4271  C   TYR A 478      47.965  57.544  85.002  1.00  0.00           C  
ATOM   4272  O   TYR A 478      48.237  57.467  86.165  1.00  0.00           O  
ATOM   4273  CB  TYR A 478      49.159  59.137  83.205  1.00  0.00           C  
ATOM   4274  CG  TYR A 478      49.729  60.301  83.975  1.00  0.00           C  
ATOM   4275  CD1 TYR A 478      49.170  61.559  83.916  1.00  0.00           C  
ATOM   4276  CD2 TYR A 478      50.870  60.088  84.742  1.00  0.00           C  
ATOM   4277  CE1 TYR A 478      49.644  62.581  84.758  1.00  0.00           C  
ATOM   4278  CE2 TYR A 478      51.352  61.122  85.501  1.00  0.00           C  
ATOM   4279  CZ  TYR A 478      50.791  62.377  85.507  1.00  0.00           C  
ATOM   4280  OH  TYR A 478      51.368  63.362  86.339  1.00  0.00           O  
ATOM   4281  HN  TYR A 478      48.277  57.182  81.982  1.00  0.00           H  
ATOM   4282  HA  TYR A 478      50.012  57.584  84.257  1.00  0.00           H  
ATOM   4283  HB1 TYR A 478      48.183  59.434  82.766  1.00  0.00           H  
ATOM   4284  HB2 TYR A 478      49.826  58.984  82.330  1.00  0.00           H  
ATOM   4285  HD1 TYR A 478      48.335  61.786  83.270  1.00  0.00           H  
ATOM   4286  HD2 TYR A 478      51.338  59.116  84.706  1.00  0.00           H  
ATOM   4287  HE1 TYR A 478      49.270  63.593  84.711  1.00  0.00           H  
ATOM   4288  HE2 TYR A 478      52.283  60.922  86.011  1.00  0.00           H  
ATOM   4289  HH  TYR A 478      52.228  63.065  86.646  1.00  0.00           H  
ATOM   4290  N   THR A 479      46.708  57.546  84.592  1.00  0.00           N  
ATOM   4291  CA  THR A 479      45.504  57.749  85.404  1.00  0.00           C  
ATOM   4292  C   THR A 479      45.192  56.665  86.391  1.00  0.00           C  
ATOM   4293  O   THR A 479      45.085  56.897  87.637  1.00  0.00           O  
ATOM   4294  CB  THR A 479      44.313  58.162  84.668  1.00  0.00           C  
ATOM   4295  CG2 THR A 479      43.238  58.709  85.705  1.00  0.00           C  
ATOM   4296  OG1 THR A 479      44.644  59.212  83.729  1.00  0.00           O  
ATOM   4297  HN  THR A 479      46.595  57.372  83.617  1.00  0.00           H  
ATOM   4298  HA  THR A 479      45.776  58.513  86.116  1.00  0.00           H  
ATOM   4299  HB  THR A 479      43.855  57.328  84.095  1.00  0.00           H  
ATOM   4300  HG1 THR A 479      45.231  58.832  83.072  1.00  0.00           H  
ATOM   4301 1HG2 THR A 479      42.441  59.301  85.207  1.00  0.00           H  
ATOM   4302 2HG2 THR A 479      43.779  59.426  86.360  1.00  0.00           H  
ATOM   4303 3HG2 THR A 479      42.742  57.903  86.286  1.00  0.00           H  
ATOM   4304  N   VAL A 480      45.114  55.376  85.991  1.00  0.00           N  
ATOM   4305  CA  VAL A 480      44.989  54.285  86.897  1.00  0.00           C  
ATOM   4306  C   VAL A 480      46.050  54.132  87.960  1.00  0.00           C  
ATOM   4307  O   VAL A 480      45.636  54.002  89.119  1.00  0.00           O  
ATOM   4308  CB  VAL A 480      44.677  53.043  86.100  1.00  0.00           C  
ATOM   4309  CG1 VAL A 480      44.712  51.783  87.036  1.00  0.00           C  
ATOM   4310  CG2 VAL A 480      43.292  53.116  85.398  1.00  0.00           C  
ATOM   4311  HN  VAL A 480      45.217  55.089  85.042  1.00  0.00           H  
ATOM   4312  HA  VAL A 480      44.081  54.485  87.445  1.00  0.00           H  
ATOM   4313  HB  VAL A 480      45.474  52.883  85.343  1.00  0.00           H  
ATOM   4314 1HG1 VAL A 480      45.758  51.652  87.385  1.00  0.00           H  
ATOM   4315 2HG1 VAL A 480      44.502  50.828  86.509  1.00  0.00           H  
ATOM   4316 3HG1 VAL A 480      44.041  51.932  87.909  1.00  0.00           H  
ATOM   4317 1HG2 VAL A 480      43.298  52.255  84.695  1.00  0.00           H  
ATOM   4318 2HG2 VAL A 480      43.281  54.035  84.773  1.00  0.00           H  
ATOM   4319 3HG2 VAL A 480      42.432  53.093  86.100  1.00  0.00           H  
ATOM   4320  N   PRO A 481      47.327  54.192  87.766  1.00  0.00           N  
ATOM   4321  CA  PRO A 481      48.155  54.035  88.942  1.00  0.00           C  
ATOM   4322  C   PRO A 481      48.182  55.174  89.961  1.00  0.00           C  
ATOM   4323  O   PRO A 481      48.083  55.011  91.161  1.00  0.00           O  
ATOM   4324  CB  PRO A 481      49.482  53.535  88.279  1.00  0.00           C  
ATOM   4325  CG  PRO A 481      49.479  54.278  86.971  1.00  0.00           C  
ATOM   4326  CD  PRO A 481      47.983  54.022  86.505  1.00  0.00           C  
ATOM   4327  HA  PRO A 481      47.739  53.262  89.569  1.00  0.00           H  
ATOM   4328  HB1 PRO A 481      49.438  52.441  88.090  1.00  0.00           H  
ATOM   4329  HB2 PRO A 481      50.408  53.779  88.842  1.00  0.00           H  
ATOM   4330  HG1 PRO A 481      49.650  55.355  87.188  1.00  0.00           H  
ATOM   4331  HG2 PRO A 481      50.174  54.061  86.132  1.00  0.00           H  
ATOM   4332  HD1 PRO A 481      47.670  54.787  85.764  1.00  0.00           H  
ATOM   4333  HD2 PRO A 481      47.850  52.960  86.204  1.00  0.00           H  
ATOM   4334  N   ALA A 482      48.106  56.471  89.516  1.00  0.00           N  
ATOM   4335  CA  ALA A 482      47.926  57.672  90.270  1.00  0.00           C  
ATOM   4336  C   ALA A 482      46.613  57.614  91.175  1.00  0.00           C  
ATOM   4337  O   ALA A 482      46.669  57.883  92.350  1.00  0.00           O  
ATOM   4338  CB  ALA A 482      47.924  58.910  89.371  1.00  0.00           C  
ATOM   4339  HN  ALA A 482      48.305  56.553  88.544  1.00  0.00           H  
ATOM   4340  HA  ALA A 482      48.799  57.700  90.905  1.00  0.00           H  
ATOM   4341  HB1 ALA A 482      47.795  59.900  89.860  1.00  0.00           H  
ATOM   4342  HB2 ALA A 482      47.099  58.775  88.640  1.00  0.00           H  
ATOM   4343  HB3 ALA A 482      48.916  59.045  88.889  1.00  0.00           H  
ATOM   4344  N   THR A 483      45.521  56.963  90.675  1.00  0.00           N  
ATOM   4345  CA  THR A 483      44.253  56.826  91.345  1.00  0.00           C  
ATOM   4346  C   THR A 483      44.349  55.927  92.549  1.00  0.00           C  
ATOM   4347  O   THR A 483      43.747  56.164  93.571  1.00  0.00           O  
ATOM   4348  CB  THR A 483      43.137  56.425  90.384  1.00  0.00           C  
ATOM   4349  CG2 THR A 483      41.867  56.471  91.255  1.00  0.00           C  
ATOM   4350  OG1 THR A 483      42.919  57.437  89.381  1.00  0.00           O  
ATOM   4351  HN  THR A 483      45.601  56.586  89.755  1.00  0.00           H  
ATOM   4352  HA  THR A 483      43.986  57.788  91.757  1.00  0.00           H  
ATOM   4353  HB  THR A 483      43.304  55.475  89.833  1.00  0.00           H  
ATOM   4354  HG1 THR A 483      43.759  57.410  88.917  1.00  0.00           H  
ATOM   4355 1HG2 THR A 483      41.761  57.413  91.835  1.00  0.00           H  
ATOM   4356 2HG2 THR A 483      41.855  55.615  91.962  1.00  0.00           H  
ATOM   4357 3HG2 THR A 483      40.988  56.358  90.586  1.00  0.00           H  
ATOM   4358  N   ILE A 484      45.189  54.904  92.484  1.00  0.00           N  
ATOM   4359  CA  ILE A 484      45.558  53.995  93.550  1.00  0.00           C  
ATOM   4360  C   ILE A 484      46.269  54.741  94.655  1.00  0.00           C  
ATOM   4361  O   ILE A 484      46.013  54.604  95.864  1.00  0.00           O  
ATOM   4362  CB  ILE A 484      46.222  52.750  93.051  1.00  0.00           C  
ATOM   4363  CG1 ILE A 484      45.346  51.846  92.188  1.00  0.00           C  
ATOM   4364  CG2 ILE A 484      46.787  51.931  94.261  1.00  0.00           C  
ATOM   4365  CD  ILE A 484      46.197  50.855  91.401  1.00  0.00           C  
ATOM   4366  HN  ILE A 484      45.748  54.745  91.673  1.00  0.00           H  
ATOM   4367  HA  ILE A 484      44.642  53.694  94.038  1.00  0.00           H  
ATOM   4368  HB  ILE A 484      47.115  53.034  92.455  1.00  0.00           H  
ATOM   4369 1HG1 ILE A 484      44.761  52.455  91.465  1.00  0.00           H  
ATOM   4370 2HG1 ILE A 484      44.740  51.332  92.964  1.00  0.00           H  
ATOM   4371 1HG2 ILE A 484      47.766  52.406  94.487  1.00  0.00           H  
ATOM   4372 2HG2 ILE A 484      47.040  50.937  93.835  1.00  0.00           H  
ATOM   4373 3HG2 ILE A 484      46.038  51.835  95.076  1.00  0.00           H  
ATOM   4374  HD1 ILE A 484      45.744  50.815  90.387  1.00  0.00           H  
ATOM   4375  HD2 ILE A 484      46.140  49.891  91.950  1.00  0.00           H  
ATOM   4376  HD3 ILE A 484      47.278  51.108  91.375  1.00  0.00           H  
ATOM   4377  N   VAL A 485      47.241  55.600  94.272  1.00  0.00           N  
ATOM   4378  CA  VAL A 485      47.871  56.572  95.149  1.00  0.00           C  
ATOM   4379  C   VAL A 485      46.994  57.535  95.947  1.00  0.00           C  
ATOM   4380  O   VAL A 485      47.040  57.644  97.211  1.00  0.00           O  
ATOM   4381  CB  VAL A 485      48.925  57.424  94.371  1.00  0.00           C  
ATOM   4382  CG1 VAL A 485      49.802  58.260  95.344  1.00  0.00           C  
ATOM   4383  CG2 VAL A 485      49.822  56.385  93.649  1.00  0.00           C  
ATOM   4384  HN  VAL A 485      47.591  55.611  93.338  1.00  0.00           H  
ATOM   4385  HA  VAL A 485      48.375  55.928  95.855  1.00  0.00           H  
ATOM   4386  HB  VAL A 485      48.403  58.149  93.710  1.00  0.00           H  
ATOM   4387 1HG1 VAL A 485      49.236  59.115  95.771  1.00  0.00           H  
ATOM   4388 2HG1 VAL A 485      50.567  58.750  94.703  1.00  0.00           H  
ATOM   4389 3HG1 VAL A 485      50.267  57.636  96.137  1.00  0.00           H  
ATOM   4390 1HG2 VAL A 485      50.151  55.577  94.338  1.00  0.00           H  
ATOM   4391 2HG2 VAL A 485      50.664  56.984  93.238  1.00  0.00           H  
ATOM   4392 3HG2 VAL A 485      49.344  56.087  92.691  1.00  0.00           H  
ATOM   4393  N   LEU A 486      46.158  58.259  95.223  1.00  0.00           N  
ATOM   4394  CA  LEU A 486      45.156  59.197  95.713  1.00  0.00           C  
ATOM   4395  C   LEU A 486      44.189  58.501  96.645  1.00  0.00           C  
ATOM   4396  O   LEU A 486      43.578  59.080  97.549  1.00  0.00           O  
ATOM   4397  CB  LEU A 486      44.308  59.835  94.559  1.00  0.00           C  
ATOM   4398  CG  LEU A 486      45.093  60.596  93.437  1.00  0.00           C  
ATOM   4399  CD1 LEU A 486      44.095  61.000  92.321  1.00  0.00           C  
ATOM   4400  CD2 LEU A 486      45.880  61.817  93.940  1.00  0.00           C  
ATOM   4401  HN  LEU A 486      46.310  58.251  94.238  1.00  0.00           H  
ATOM   4402  HA  LEU A 486      45.698  59.976  96.228  1.00  0.00           H  
ATOM   4403  HB1 LEU A 486      43.598  60.548  95.028  1.00  0.00           H  
ATOM   4404  HB2 LEU A 486      43.641  59.172  93.966  1.00  0.00           H  
ATOM   4405  HG  LEU A 486      45.810  59.866  93.005  1.00  0.00           H  
ATOM   4406 1HD1 LEU A 486      43.555  60.095  91.969  1.00  0.00           H  
ATOM   4407 2HD1 LEU A 486      44.681  61.474  91.503  1.00  0.00           H  
ATOM   4408 3HD1 LEU A 486      43.373  61.749  92.708  1.00  0.00           H  
ATOM   4409 1HD2 LEU A 486      46.428  62.217  93.060  1.00  0.00           H  
ATOM   4410 2HD2 LEU A 486      46.560  61.629  94.799  1.00  0.00           H  
ATOM   4411 3HD2 LEU A 486      45.145  62.605  94.213  1.00  0.00           H  
ATOM   4412  N   ALA A 487      43.895  57.183  96.373  1.00  0.00           N  
ATOM   4413  CA  ALA A 487      43.110  56.356  97.226  1.00  0.00           C  
ATOM   4414  C   ALA A 487      43.858  56.009  98.539  1.00  0.00           C  
ATOM   4415  O   ALA A 487      43.324  56.032  99.622  1.00  0.00           O  
ATOM   4416  CB  ALA A 487      42.686  55.103  96.423  1.00  0.00           C  
ATOM   4417  HN  ALA A 487      44.358  56.650  95.669  1.00  0.00           H  
ATOM   4418  HA  ALA A 487      42.222  56.895  97.517  1.00  0.00           H  
ATOM   4419  HB1 ALA A 487      41.897  54.531  96.956  1.00  0.00           H  
ATOM   4420  HB2 ALA A 487      43.488  54.364  96.212  1.00  0.00           H  
ATOM   4421  HB3 ALA A 487      42.327  55.346  95.399  1.00  0.00           H  
ATOM   4422  N   CYS A 488      45.154  55.686  98.427  1.00  0.00           N  
ATOM   4423  CA  CYS A 488      45.880  55.449  99.710  1.00  0.00           C  
ATOM   4424  C   CYS A 488      45.969  56.722 100.534  1.00  0.00           C  
ATOM   4425  O   CYS A 488      45.800  56.723 101.740  1.00  0.00           O  
ATOM   4426  CB  CYS A 488      47.358  54.908  99.358  1.00  0.00           C  
ATOM   4427  SG  CYS A 488      47.444  53.315  98.496  1.00  0.00           S  
ATOM   4428  HN  CYS A 488      45.657  55.812  97.575  1.00  0.00           H  
ATOM   4429  HA  CYS A 488      45.288  54.760 100.293  1.00  0.00           H  
ATOM   4430  HB1 CYS A 488      48.069  54.969 100.209  1.00  0.00           H  
ATOM   4431  HB2 CYS A 488      47.723  55.684  98.652  1.00  0.00           H  
ATOM   4432  HG1 CYS A 488      46.502  53.773  97.685  1.00  0.00           H  
ATOM   4433  N   TYR A 489      46.121  57.921  99.838  1.00  0.00           N  
ATOM   4434  CA  TYR A 489      46.191  59.270 100.458  1.00  0.00           C  
ATOM   4435  C   TYR A 489      44.834  59.570 101.233  1.00  0.00           C  
ATOM   4436  O   TYR A 489      44.906  60.131 102.285  1.00  0.00           O  
ATOM   4437  CB  TYR A 489      46.531  60.329  99.410  1.00  0.00           C  
ATOM   4438  CG  TYR A 489      45.914  61.724  99.553  1.00  0.00           C  
ATOM   4439  CD1 TYR A 489      46.407  62.524 100.564  1.00  0.00           C  
ATOM   4440  CD2 TYR A 489      44.824  62.154  98.774  1.00  0.00           C  
ATOM   4441  CE1 TYR A 489      45.743  63.732 100.892  1.00  0.00           C  
ATOM   4442  CE2 TYR A 489      44.251  63.440  98.939  1.00  0.00           C  
ATOM   4443  CZ  TYR A 489      44.647  64.206  99.988  1.00  0.00           C  
ATOM   4444  OH  TYR A 489      44.183  65.531 100.090  1.00  0.00           O  
ATOM   4445  HN  TYR A 489      46.225  57.924  98.847  1.00  0.00           H  
ATOM   4446  HA  TYR A 489      46.915  59.155 101.252  1.00  0.00           H  
ATOM   4447  HB1 TYR A 489      46.287  59.982  98.384  1.00  0.00           H  
ATOM   4448  HB2 TYR A 489      47.636  60.422  99.339  1.00  0.00           H  
ATOM   4449  HD1 TYR A 489      47.302  62.301 101.124  1.00  0.00           H  
ATOM   4450  HD2 TYR A 489      44.346  61.522  98.039  1.00  0.00           H  
ATOM   4451  HE1 TYR A 489      46.109  64.328 101.714  1.00  0.00           H  
ATOM   4452  HE2 TYR A 489      43.559  63.816  98.199  1.00  0.00           H  
ATOM   4453  HH  TYR A 489      43.442  65.572  99.480  1.00  0.00           H  
ATOM   4454  N   PHE A 490      43.732  59.156 100.683  1.00  0.00           N  
ATOM   4455  CA  PHE A 490      42.420  59.158 101.306  1.00  0.00           C  
ATOM   4456  C   PHE A 490      42.333  58.258 102.497  1.00  0.00           C  
ATOM   4457  O   PHE A 490      41.820  58.626 103.550  1.00  0.00           O  
ATOM   4458  CB  PHE A 490      41.479  58.791 100.133  1.00  0.00           C  
ATOM   4459  CG  PHE A 490      39.974  59.042 100.428  1.00  0.00           C  
ATOM   4460  CD1 PHE A 490      39.125  58.325  99.593  1.00  0.00           C  
ATOM   4461  CD2 PHE A 490      39.429  59.752 101.442  1.00  0.00           C  
ATOM   4462  CE1 PHE A 490      37.740  58.367  99.686  1.00  0.00           C  
ATOM   4463  CE2 PHE A 490      38.040  59.870 101.596  1.00  0.00           C  
ATOM   4464  CZ  PHE A 490      37.184  59.187 100.713  1.00  0.00           C  
ATOM   4465  HN  PHE A 490      43.904  58.660  99.836  1.00  0.00           H  
ATOM   4466  HA  PHE A 490      42.326  60.194 101.595  1.00  0.00           H  
ATOM   4467  HB1 PHE A 490      41.655  57.758  99.763  1.00  0.00           H  
ATOM   4468  HB2 PHE A 490      41.638  59.554  99.341  1.00  0.00           H  
ATOM   4469  HD1 PHE A 490      39.579  57.824  98.752  1.00  0.00           H  
ATOM   4470  HD2 PHE A 490      40.066  60.280 102.136  1.00  0.00           H  
ATOM   4471  HE1 PHE A 490      37.148  57.856  98.942  1.00  0.00           H  
ATOM   4472  HE2 PHE A 490      37.607  60.344 102.464  1.00  0.00           H  
ATOM   4473  HZ  PHE A 490      36.128  59.409 100.732  1.00  0.00           H  
ATOM   4474  N   TYR A 491      42.921  57.012 102.341  1.00  0.00           N  
ATOM   4475  CA  TYR A 491      42.885  56.035 103.414  1.00  0.00           C  
ATOM   4476  C   TYR A 491      43.712  56.573 104.622  1.00  0.00           C  
ATOM   4477  O   TYR A 491      43.220  56.586 105.771  1.00  0.00           O  
ATOM   4478  CB  TYR A 491      43.422  54.652 102.897  1.00  0.00           C  
ATOM   4479  CG  TYR A 491      43.536  53.612 103.992  1.00  0.00           C  
ATOM   4480  CD1 TYR A 491      44.711  52.895 104.205  1.00  0.00           C  
ATOM   4481  CD2 TYR A 491      42.459  53.543 104.959  1.00  0.00           C  
ATOM   4482  CE1 TYR A 491      44.806  52.069 105.305  1.00  0.00           C  
ATOM   4483  CE2 TYR A 491      42.588  52.710 106.020  1.00  0.00           C  
ATOM   4484  CZ  TYR A 491      43.745  51.993 106.247  1.00  0.00           C  
ATOM   4485  OH  TYR A 491      43.895  51.236 107.463  1.00  0.00           O  
ATOM   4486  HN  TYR A 491      43.305  56.728 101.466  1.00  0.00           H  
ATOM   4487  HA  TYR A 491      41.822  55.989 103.603  1.00  0.00           H  
ATOM   4488  HB1 TYR A 491      44.462  54.773 102.526  1.00  0.00           H  
ATOM   4489  HB2 TYR A 491      42.666  54.241 102.192  1.00  0.00           H  
ATOM   4490  HD1 TYR A 491      45.514  52.998 103.491  1.00  0.00           H  
ATOM   4491  HD2 TYR A 491      41.597  54.177 104.819  1.00  0.00           H  
ATOM   4492  HE1 TYR A 491      45.699  51.469 105.393  1.00  0.00           H  
ATOM   4493  HE2 TYR A 491      41.737  52.628 106.680  1.00  0.00           H  
ATOM   4494  HH  TYR A 491      44.807  51.453 107.671  1.00  0.00           H  
ATOM   4495  N   GLU A 492      44.834  57.294 104.333  1.00  0.00           N  
ATOM   4496  CA  GLU A 492      45.669  57.894 105.323  1.00  0.00           C  
ATOM   4497  C   GLU A 492      44.957  58.907 106.139  1.00  0.00           C  
ATOM   4498  O   GLU A 492      45.104  58.934 107.358  1.00  0.00           O  
ATOM   4499  CB  GLU A 492      46.987  58.481 104.711  1.00  0.00           C  
ATOM   4500  CG  GLU A 492      47.928  57.345 104.295  1.00  0.00           C  
ATOM   4501  CD  GLU A 492      49.170  57.795 103.469  1.00  0.00           C  
ATOM   4502  OE1 GLU A 492      50.330  57.375 103.839  1.00  0.00           O  
ATOM   4503  OE2 GLU A 492      48.928  58.339 102.397  1.00  0.00           O1-
ATOM   4504  HN  GLU A 492      45.124  57.303 103.379  1.00  0.00           H  
ATOM   4505  HA  GLU A 492      45.926  57.099 106.006  1.00  0.00           H  
ATOM   4506  HB1 GLU A 492      47.485  59.139 105.455  1.00  0.00           H  
ATOM   4507  HB2 GLU A 492      46.644  59.134 103.881  1.00  0.00           H  
ATOM   4508  HG1 GLU A 492      47.321  56.662 103.661  1.00  0.00           H  
ATOM   4509  HG2 GLU A 492      48.291  56.789 105.186  1.00  0.00           H  
ATOM   4510  N   GLN A 493      44.241  59.776 105.378  1.00  0.00           N  
ATOM   4511  CA  GLN A 493      43.591  60.917 105.907  1.00  0.00           C  
ATOM   4512  C   GLN A 493      42.414  60.567 106.830  1.00  0.00           C  
ATOM   4513  O   GLN A 493      42.331  61.042 107.941  1.00  0.00           O  
ATOM   4514  CB  GLN A 493      43.067  61.889 104.773  1.00  0.00           C  
ATOM   4515  CG  GLN A 493      44.070  62.741 103.969  1.00  0.00           C  
ATOM   4516  CD  GLN A 493      45.431  62.854 104.659  1.00  0.00           C  
ATOM   4517  NE2 GLN A 493      46.503  62.318 103.951  1.00  0.00           N  
ATOM   4518  OE1 GLN A 493      45.563  63.289 105.810  1.00  0.00           O  
ATOM   4519  HN  GLN A 493      44.366  59.745 104.390  1.00  0.00           H  
ATOM   4520  HA  GLN A 493      44.247  61.449 106.580  1.00  0.00           H  
ATOM   4521  HB1 GLN A 493      42.539  62.657 105.376  1.00  0.00           H  
ATOM   4522  HB2 GLN A 493      42.448  61.266 104.091  1.00  0.00           H  
ATOM   4523  HG1 GLN A 493      43.750  63.803 103.897  1.00  0.00           H  
ATOM   4524  HG2 GLN A 493      44.158  62.491 102.890  1.00  0.00           H  
ATOM   4525 1HE2 GLN A 493      46.341  61.889 103.062  1.00  0.00           H  
ATOM   4526 2HE2 GLN A 493      47.409  62.344 104.374  1.00  0.00           H  
ATOM   4527  N   ALA A 494      41.551  59.647 106.386  1.00  0.00           N  
ATOM   4528  CA  ALA A 494      40.473  59.070 107.171  1.00  0.00           C  
ATOM   4529  C   ALA A 494      40.884  58.244 108.383  1.00  0.00           C  
ATOM   4530  O   ALA A 494      40.277  58.292 109.436  1.00  0.00           O  
ATOM   4531  CB  ALA A 494      39.663  58.089 106.311  1.00  0.00           C  
ATOM   4532  HN  ALA A 494      41.829  59.208 105.534  1.00  0.00           H  
ATOM   4533  HA  ALA A 494      39.871  59.915 107.469  1.00  0.00           H  
ATOM   4534  HB1 ALA A 494      40.312  57.213 106.092  1.00  0.00           H  
ATOM   4535  HB2 ALA A 494      39.530  58.444 105.267  1.00  0.00           H  
ATOM   4536  HB3 ALA A 494      38.631  57.889 106.671  1.00  0.00           H  
ATOM   4537  N   PHE A 495      41.996  57.478 108.220  1.00  0.00           N  
ATOM   4538  CA  PHE A 495      42.653  56.693 109.258  1.00  0.00           C  
ATOM   4539  C   PHE A 495      43.117  57.693 110.342  1.00  0.00           C  
ATOM   4540  O   PHE A 495      42.885  57.472 111.514  1.00  0.00           O  
ATOM   4541  CB  PHE A 495      43.783  55.698 108.837  1.00  0.00           C  
ATOM   4542  CG  PHE A 495      44.470  55.029 110.103  1.00  0.00           C  
ATOM   4543  CD1 PHE A 495      43.630  54.686 111.169  1.00  0.00           C  
ATOM   4544  CD2 PHE A 495      45.828  54.805 110.190  1.00  0.00           C  
ATOM   4545  CE1 PHE A 495      44.102  54.099 112.324  1.00  0.00           C  
ATOM   4546  CE2 PHE A 495      46.323  54.277 111.416  1.00  0.00           C  
ATOM   4547  CZ  PHE A 495      45.440  53.848 112.414  1.00  0.00           C  
ATOM   4548  HN  PHE A 495      42.464  57.509 107.340  1.00  0.00           H  
ATOM   4549  HA  PHE A 495      41.842  56.148 109.717  1.00  0.00           H  
ATOM   4550  HB1 PHE A 495      44.545  56.230 108.228  1.00  0.00           H  
ATOM   4551  HB2 PHE A 495      43.346  54.896 108.206  1.00  0.00           H  
ATOM   4552  HD1 PHE A 495      42.554  54.784 111.174  1.00  0.00           H  
ATOM   4553  HD2 PHE A 495      46.546  55.131 109.450  1.00  0.00           H  
ATOM   4554  HE1 PHE A 495      43.395  53.966 113.128  1.00  0.00           H  
ATOM   4555  HE2 PHE A 495      47.384  54.076 111.457  1.00  0.00           H  
ATOM   4556  HZ  PHE A 495      45.798  53.398 113.328  1.00  0.00           H  
ATOM   4557  N   ARG A 496      43.726  58.858 109.991  1.00  0.00           N  
ATOM   4558  CA  ARG A 496      44.117  59.984 110.881  1.00  0.00           C  
ATOM   4559  C   ARG A 496      42.960  60.547 111.639  1.00  0.00           C  
ATOM   4560  O   ARG A 496      43.123  60.793 112.824  1.00  0.00           O  
ATOM   4561  CB  ARG A 496      44.910  61.120 110.106  1.00  0.00           C  
ATOM   4562  CG  ARG A 496      44.899  62.615 110.613  1.00  0.00           C  
ATOM   4563  CD  ARG A 496      45.902  63.533 109.858  1.00  0.00           C  
ATOM   4564  NE  ARG A 496      45.820  64.879 110.543  1.00  0.00           N  
ATOM   4565  CZ  ARG A 496      46.699  65.858 110.388  1.00  0.00           C  
ATOM   4566  NH1 ARG A 496      47.654  65.908 109.482  1.00  0.00           N1+
ATOM   4567  NH2 ARG A 496      46.404  66.952 111.004  1.00  0.00           N  
ATOM   4568  HN  ARG A 496      43.739  58.927 108.997  1.00  0.00           H  
ATOM   4569  HA  ARG A 496      44.834  59.592 111.589  1.00  0.00           H  
ATOM   4570  HB1 ARG A 496      44.578  61.075 109.047  1.00  0.00           H  
ATOM   4571  HB2 ARG A 496      45.977  60.836 110.231  1.00  0.00           H  
ATOM   4572  HG1 ARG A 496      45.225  62.543 111.672  1.00  0.00           H  
ATOM   4573  HG2 ARG A 496      43.838  62.944 110.655  1.00  0.00           H  
ATOM   4574  HD1 ARG A 496      45.633  63.569 108.780  1.00  0.00           H  
ATOM   4575  HD2 ARG A 496      46.933  63.152 110.019  1.00  0.00           H  
ATOM   4576  HE  ARG A 496      45.057  65.015 111.176  1.00  0.00           H  
ATOM   4577 1HH1 ARG A 496      47.560  65.281 108.710  1.00  0.00           H  
ATOM   4578 2HH1 ARG A 496      48.214  66.731 109.390  1.00  0.00           H  
ATOM   4579 1HH2 ARG A 496      45.542  66.992 111.509  1.00  0.00           H  
ATOM   4580 2HH2 ARG A 496      46.951  67.752 110.759  1.00  0.00           H  
ATOM   4581  N   GLU A 497      41.782  60.723 111.097  1.00  0.00           N  
ATOM   4582  CA  GLU A 497      40.606  61.047 111.845  1.00  0.00           C  
ATOM   4583  C   GLU A 497      40.171  59.933 112.867  1.00  0.00           C  
ATOM   4584  O   GLU A 497      39.822  60.171 114.045  1.00  0.00           O  
ATOM   4585  CB  GLU A 497      39.350  61.492 111.064  1.00  0.00           C  
ATOM   4586  CG  GLU A 497      39.500  63.025 110.669  1.00  0.00           C  
ATOM   4587  CD  GLU A 497      38.312  63.555 109.861  1.00  0.00           C  
ATOM   4588  OE1 GLU A 497      38.544  64.095 108.740  1.00  0.00           O  
ATOM   4589  OE2 GLU A 497      37.154  63.528 110.320  1.00  0.00           O1-
ATOM   4590  HN  GLU A 497      41.690  60.924 110.125  1.00  0.00           H  
ATOM   4591  HA  GLU A 497      40.938  61.919 112.389  1.00  0.00           H  
ATOM   4592  HB1 GLU A 497      38.419  61.431 111.666  1.00  0.00           H  
ATOM   4593  HB2 GLU A 497      39.211  60.863 110.159  1.00  0.00           H  
ATOM   4594  HG1 GLU A 497      40.420  63.131 110.056  1.00  0.00           H  
ATOM   4595  HG2 GLU A 497      39.639  63.729 111.517  1.00  0.00           H  
HETATM 4596  N   HSD A 498      40.150  58.653 112.544  1.00  0.00           N  
HETATM 4597  CA  HSD A 498      39.940  57.628 113.534  1.00  0.00           C  
HETATM 4598  C   HSD A 498      41.025  57.621 114.643  1.00  0.00           C  
HETATM 4599  O   HSD A 498      40.775  57.461 115.845  1.00  0.00           O  
HETATM 4600  CB  HSD A 498      40.046  56.192 112.969  1.00  0.00           C  
HETATM 4601  CG  HSD A 498      38.866  55.805 112.129  1.00  0.00           C  
HETATM 4602  CD2 HSD A 498      37.875  54.918 112.404  1.00  0.00           C  
HETATM 4603  ND1 HSD A 498      38.462  56.515 111.047  1.00  0.00           N  
HETATM 4604  CE1 HSD A 498      37.208  56.021 110.736  1.00  0.00           C  
HETATM 4605  NE2 HSD A 498      36.897  54.980 111.481  1.00  0.00           N  
HETATM 4606  HN  HSD A 498      40.213  58.372 111.590  1.00  0.00           H  
HETATM 4607  HA  HSD A 498      38.993  57.752 114.038  1.00  0.00           H  
HETATM 4608  HB1 HSD A 498      40.116  55.465 113.806  1.00  0.00           H  
HETATM 4609  HB2 HSD A 498      40.991  56.104 112.391  1.00  0.00           H  
HETATM 4610  HD1 HSD A 498      38.798  57.363 110.636  1.00  0.00           H  
HETATM 4611  HD2 HSD A 498      37.793  54.059 113.059  1.00  0.00           H  
HETATM 4612  HE1 HSD A 498      36.536  56.427 109.980  1.00  0.00           H  
ATOM   4613  N   TRP A 499      42.294  57.841 114.176  1.00  0.00           N  
ATOM   4614  CA  TRP A 499      43.424  57.909 115.009  1.00  0.00           C  
ATOM   4615  C   TRP A 499      43.289  59.088 116.036  1.00  0.00           C  
ATOM   4616  O   TRP A 499      43.890  58.839 117.094  1.00  0.00           O  
ATOM   4617  CB  TRP A 499      44.659  57.934 114.133  1.00  0.00           C  
ATOM   4618  CG  TRP A 499      46.032  58.383 114.639  1.00  0.00           C  
ATOM   4619  CD1 TRP A 499      46.463  59.620 115.059  1.00  0.00           C  
ATOM   4620  CD2 TRP A 499      47.224  57.559 114.550  1.00  0.00           C  
ATOM   4621  CE2 TRP A 499      48.304  58.360 115.058  1.00  0.00           C  
ATOM   4622  CE3 TRP A 499      47.569  56.209 114.169  1.00  0.00           C  
ATOM   4623  NE1 TRP A 499      47.752  59.539 115.354  1.00  0.00           N  
ATOM   4624  CZ2 TRP A 499      49.616  57.899 115.075  1.00  0.00           C  
ATOM   4625  CZ3 TRP A 499      48.868  55.760 114.246  1.00  0.00           C  
ATOM   4626  CH2 TRP A 499      49.881  56.611 114.601  1.00  0.00           C  
ATOM   4627  HN  TRP A 499      42.575  57.981 113.230  1.00  0.00           H  
ATOM   4628  HA  TRP A 499      43.495  57.083 115.700  1.00  0.00           H  
ATOM   4629  HB1 TRP A 499      44.448  58.579 113.254  1.00  0.00           H  
ATOM   4630  HB2 TRP A 499      44.636  56.937 113.644  1.00  0.00           H  
ATOM   4631  HD1 TRP A 499      45.863  60.517 115.065  1.00  0.00           H  
ATOM   4632  HE1 TRP A 499      48.253  60.088 115.987  1.00  0.00           H  
ATOM   4633  HE3 TRP A 499      46.816  55.473 113.931  1.00  0.00           H  
ATOM   4634  HZ2 TRP A 499      50.456  58.550 115.268  1.00  0.00           H  
ATOM   4635  HZ3 TRP A 499      49.008  54.741 113.912  1.00  0.00           H  
ATOM   4636  HH2 TRP A 499      50.906  56.284 114.697  1.00  0.00           H  
ATOM   4637  N   GLU A 500      42.535  60.145 115.754  1.00  0.00           N  
ATOM   4638  CA  GLU A 500      42.236  61.153 116.772  1.00  0.00           C  
ATOM   4639  C   GLU A 500      41.500  60.590 117.937  1.00  0.00           C  
ATOM   4640  O   GLU A 500      41.774  60.964 119.073  1.00  0.00           O  
ATOM   4641  CB  GLU A 500      41.452  62.422 116.224  1.00  0.00           C  
ATOM   4642  CG  GLU A 500      42.411  63.294 115.360  1.00  0.00           C  
ATOM   4643  CD  GLU A 500      41.774  64.560 115.004  1.00  0.00           C  
ATOM   4644  OE1 GLU A 500      41.559  65.339 116.000  1.00  0.00           O  
ATOM   4645  OE2 GLU A 500      41.477  64.779 113.836  1.00  0.00           O1-
ATOM   4646  HN  GLU A 500      42.236  60.318 114.818  1.00  0.00           H  
ATOM   4647  HA  GLU A 500      43.186  61.526 117.124  1.00  0.00           H  
ATOM   4648  HB1 GLU A 500      41.207  63.025 117.125  1.00  0.00           H  
ATOM   4649  HB2 GLU A 500      40.546  62.174 115.631  1.00  0.00           H  
ATOM   4650  HG1 GLU A 500      42.676  62.735 114.437  1.00  0.00           H  
ATOM   4651  HG2 GLU A 500      43.330  63.562 115.926  1.00  0.00           H  
ATOM   4652  N   ARG A 501      40.504  59.686 117.732  1.00  0.00           N  
ATOM   4653  CA  ARG A 501      39.638  59.162 118.791  1.00  0.00           C  
ATOM   4654  C   ARG A 501      40.286  57.994 119.613  1.00  0.00           C  
ATOM   4655  O   ARG A 501      39.688  57.511 120.544  1.00  0.00           O  
ATOM   4656  CB  ARG A 501      38.167  58.678 118.397  1.00  0.00           C  
ATOM   4657  CG  ARG A 501      37.175  59.690 117.824  1.00  0.00           C  
ATOM   4658  CD  ARG A 501      37.004  60.897 118.802  1.00  0.00           C  
ATOM   4659  NE  ARG A 501      36.150  61.877 118.090  1.00  0.00           N  
ATOM   4660  CZ  ARG A 501      36.524  63.128 117.922  1.00  0.00           C  
ATOM   4661  NH1 ARG A 501      37.539  63.715 118.556  1.00  0.00           N1+
ATOM   4662  NH2 ARG A 501      35.931  63.908 117.053  1.00  0.00           N  
ATOM   4663  HN  ARG A 501      40.431  59.501 116.755  1.00  0.00           H  
ATOM   4664  HA  ARG A 501      39.450  59.941 119.515  1.00  0.00           H  
ATOM   4665  HB1 ARG A 501      37.687  58.099 119.215  1.00  0.00           H  
ATOM   4666  HB2 ARG A 501      38.421  57.948 117.600  1.00  0.00           H  
ATOM   4667  HG1 ARG A 501      36.160  59.283 117.631  1.00  0.00           H  
ATOM   4668  HG2 ARG A 501      37.637  60.001 116.863  1.00  0.00           H  
ATOM   4669  HD1 ARG A 501      37.998  61.300 119.090  1.00  0.00           H  
ATOM   4670  HD2 ARG A 501      36.409  60.511 119.656  1.00  0.00           H  
ATOM   4671  HE  ARG A 501      35.498  61.499 117.433  1.00  0.00           H  
ATOM   4672 1HH1 ARG A 501      37.850  63.273 119.397  1.00  0.00           H  
ATOM   4673 2HH1 ARG A 501      37.919  64.589 118.254  1.00  0.00           H  
ATOM   4674 1HH2 ARG A 501      35.068  63.645 116.622  1.00  0.00           H  
ATOM   4675 2HH2 ARG A 501      36.218  64.861 116.962  1.00  0.00           H  
ATOM   4676  N   THR A 502      41.502  57.595 119.293  1.00  0.00           N  
ATOM   4677  CA  THR A 502      42.232  56.672 120.186  1.00  0.00           C  
ATOM   4678  C   THR A 502      43.598  57.215 120.607  1.00  0.00           C  
ATOM   4679  O   THR A 502      44.393  56.553 121.299  1.00  0.00           O  
ATOM   4680  CB  THR A 502      42.563  55.399 119.503  1.00  0.00           C  
ATOM   4681  CG2 THR A 502      41.235  54.615 119.246  1.00  0.00           C  
ATOM   4682  OG1 THR A 502      43.103  55.414 118.149  1.00  0.00           O  
ATOM   4683  HN  THR A 502      41.951  57.955 118.479  1.00  0.00           H  
ATOM   4684  HA  THR A 502      41.674  56.341 121.050  1.00  0.00           H  
ATOM   4685  HB  THR A 502      43.221  54.717 120.083  1.00  0.00           H  
ATOM   4686  HG1 THR A 502      43.990  55.778 118.193  1.00  0.00           H  
ATOM   4687 1HG2 THR A 502      40.603  55.260 118.599  1.00  0.00           H  
ATOM   4688 2HG2 THR A 502      40.804  54.364 120.238  1.00  0.00           H  
ATOM   4689 3HG2 THR A 502      41.321  53.612 118.775  1.00  0.00           H  
ATOM   4690  N   TRP A 503      43.795  58.493 120.348  1.00  0.00           N  
ATOM   4691  CA  TRP A 503      45.081  59.183 120.723  1.00  0.00           C  
ATOM   4692  C   TRP A 503      45.501  59.165 122.177  1.00  0.00           C  
ATOM   4693  O   TRP A 503      46.629  58.914 122.535  1.00  0.00           O  
ATOM   4694  CB  TRP A 503      45.089  60.614 120.137  1.00  0.00           C  
ATOM   4695  CG  TRP A 503      46.417  61.325 120.329  1.00  0.00           C  
ATOM   4696  CD1 TRP A 503      46.719  62.487 121.062  1.00  0.00           C  
ATOM   4697  CD2 TRP A 503      47.642  60.907 119.672  1.00  0.00           C  
ATOM   4698  CE2 TRP A 503      48.626  61.853 120.096  1.00  0.00           C  
ATOM   4699  CE3 TRP A 503      48.029  59.896 118.862  1.00  0.00           C  
ATOM   4700  NE1 TRP A 503      47.998  62.789 120.862  1.00  0.00           N  
ATOM   4701  CZ2 TRP A 503      49.936  61.857 119.640  1.00  0.00           C  
ATOM   4702  CZ3 TRP A 503      49.288  59.824 118.426  1.00  0.00           C  
ATOM   4703  CH2 TRP A 503      50.224  60.805 118.724  1.00  0.00           C  
ATOM   4704  HN  TRP A 503      43.094  59.039 119.898  1.00  0.00           H  
ATOM   4705  HA  TRP A 503      45.886  58.667 120.221  1.00  0.00           H  
ATOM   4706  HB1 TRP A 503      44.280  61.188 120.639  1.00  0.00           H  
ATOM   4707  HB2 TRP A 503      44.736  60.647 119.084  1.00  0.00           H  
ATOM   4708  HD1 TRP A 503      45.964  63.160 121.442  1.00  0.00           H  
ATOM   4709  HE1 TRP A 503      48.454  63.646 120.962  1.00  0.00           H  
ATOM   4710  HE3 TRP A 503      47.271  59.157 118.649  1.00  0.00           H  
ATOM   4711  HZ2 TRP A 503      50.663  62.624 119.861  1.00  0.00           H  
ATOM   4712  HZ3 TRP A 503      49.666  58.986 117.859  1.00  0.00           H  
ATOM   4713  HH2 TRP A 503      51.248  60.726 118.392  1.00  0.00           H  
ATOM   4714  N   LEU A 504      44.584  59.440 123.072  1.00  0.00           N  
ATOM   4715  CA  LEU A 504      44.806  59.420 124.503  1.00  0.00           C  
ATOM   4716  C   LEU A 504      45.143  58.097 125.088  1.00  0.00           C  
ATOM   4717  O   LEU A 504      45.821  58.051 126.100  1.00  0.00           O  
ATOM   4718  CB  LEU A 504      43.644  60.054 125.357  1.00  0.00           C  
ATOM   4719  CG  LEU A 504      43.257  61.495 124.982  1.00  0.00           C  
ATOM   4720  CD1 LEU A 504      41.916  62.033 125.569  1.00  0.00           C  
ATOM   4721  CD2 LEU A 504      44.418  62.480 125.295  1.00  0.00           C  
ATOM   4722  HN  LEU A 504      43.664  59.582 122.715  1.00  0.00           H  
ATOM   4723  HA  LEU A 504      45.734  59.948 124.665  1.00  0.00           H  
ATOM   4724  HB1 LEU A 504      43.988  60.013 126.413  1.00  0.00           H  
ATOM   4725  HB2 LEU A 504      42.735  59.432 125.212  1.00  0.00           H  
ATOM   4726  HG  LEU A 504      43.228  61.578 123.875  1.00  0.00           H  
ATOM   4727 1HD1 LEU A 504      41.074  61.376 125.265  1.00  0.00           H  
ATOM   4728 2HD1 LEU A 504      41.678  63.060 125.218  1.00  0.00           H  
ATOM   4729 3HD1 LEU A 504      41.992  61.905 126.669  1.00  0.00           H  
ATOM   4730 1HD2 LEU A 504      44.133  63.489 124.926  1.00  0.00           H  
ATOM   4731 2HD2 LEU A 504      45.412  62.259 124.851  1.00  0.00           H  
ATOM   4732 3HD2 LEU A 504      44.652  62.407 126.379  1.00  0.00           H  
ATOM   4733  N   LEU A 505      44.505  56.993 124.581  1.00  0.00           N  
ATOM   4734  CA  LEU A 505      45.029  55.639 124.855  1.00  0.00           C  
ATOM   4735  C   LEU A 505      46.432  55.367 124.237  1.00  0.00           C  
ATOM   4736  O   LEU A 505      47.329  54.830 124.869  1.00  0.00           O  
ATOM   4737  CB  LEU A 505      44.066  54.599 124.224  1.00  0.00           C  
ATOM   4738  CG  LEU A 505      42.609  54.662 124.791  1.00  0.00           C  
ATOM   4739  CD1 LEU A 505      41.771  53.512 124.233  1.00  0.00           C  
ATOM   4740  CD2 LEU A 505      42.521  54.317 126.316  1.00  0.00           C  
ATOM   4741  HN  LEU A 505      43.763  57.089 123.923  1.00  0.00           H  
ATOM   4742  HA  LEU A 505      45.193  55.585 125.921  1.00  0.00           H  
ATOM   4743  HB1 LEU A 505      44.412  53.555 124.385  1.00  0.00           H  
ATOM   4744  HB2 LEU A 505      43.818  54.718 123.148  1.00  0.00           H  
ATOM   4745  HG  LEU A 505      42.097  55.632 124.616  1.00  0.00           H  
ATOM   4746 1HD1 LEU A 505      41.620  53.639 123.139  1.00  0.00           H  
ATOM   4747 2HD1 LEU A 505      40.793  53.553 124.760  1.00  0.00           H  
ATOM   4748 3HD1 LEU A 505      42.308  52.552 124.388  1.00  0.00           H  
ATOM   4749 1HD2 LEU A 505      41.425  54.300 126.496  1.00  0.00           H  
ATOM   4750 2HD2 LEU A 505      43.042  55.005 127.016  1.00  0.00           H  
ATOM   4751 3HD2 LEU A 505      42.958  53.315 126.510  1.00  0.00           H  
ATOM   4752  N   GLN A 506      46.679  55.771 122.964  1.00  0.00           N  
ATOM   4753  CA  GLN A 506      48.010  55.806 122.333  1.00  0.00           C  
ATOM   4754  C   GLN A 506      49.051  56.577 123.123  1.00  0.00           C  
ATOM   4755  O   GLN A 506      50.199  56.157 123.118  1.00  0.00           O  
ATOM   4756  CB  GLN A 506      47.916  56.381 120.859  1.00  0.00           C  
ATOM   4757  CG  GLN A 506      47.500  55.219 119.848  1.00  0.00           C  
ATOM   4758  CD  GLN A 506      47.102  55.846 118.590  1.00  0.00           C  
ATOM   4759  NE2 GLN A 506      48.136  56.168 117.739  1.00  0.00           N  
ATOM   4760  OE1 GLN A 506      45.902  56.104 118.460  1.00  0.00           O  
ATOM   4761  HN  GLN A 506      45.950  56.065 122.351  1.00  0.00           H  
ATOM   4762  HA  GLN A 506      48.408  54.804 122.269  1.00  0.00           H  
ATOM   4763  HB1 GLN A 506      48.929  56.748 120.591  1.00  0.00           H  
ATOM   4764  HB2 GLN A 506      47.169  57.203 120.896  1.00  0.00           H  
ATOM   4765  HG1 GLN A 506      46.575  54.785 120.287  1.00  0.00           H  
ATOM   4766  HG2 GLN A 506      48.247  54.397 119.818  1.00  0.00           H  
ATOM   4767 1HE2 GLN A 506      47.877  56.571 116.860  1.00  0.00           H  
ATOM   4768 2HE2 GLN A 506      49.064  55.813 117.853  1.00  0.00           H  
ATOM   4769  N   THR A 507      48.681  57.656 123.845  1.00  0.00           N  
ATOM   4770  CA  THR A 507      49.625  58.600 124.479  1.00  0.00           C  
ATOM   4771  C   THR A 507      49.574  58.579 126.002  1.00  0.00           C  
ATOM   4772  O   THR A 507      49.922  59.524 126.748  1.00  0.00           O  
ATOM   4773  CB  THR A 507      49.641  60.051 123.990  1.00  0.00           C  
ATOM   4774  CG2 THR A 507      50.109  60.111 122.507  1.00  0.00           C  
ATOM   4775  OG1 THR A 507      48.384  60.647 123.960  1.00  0.00           O  
ATOM   4776  HN  THR A 507      47.731  57.954 123.783  1.00  0.00           H  
ATOM   4777  HA  THR A 507      50.635  58.277 124.271  1.00  0.00           H  
ATOM   4778  HB  THR A 507      50.322  60.738 124.537  1.00  0.00           H  
ATOM   4779  HG1 THR A 507      47.858  60.028 123.451  1.00  0.00           H  
ATOM   4780 1HG2 THR A 507      51.167  59.784 122.419  1.00  0.00           H  
ATOM   4781 2HG2 THR A 507      50.106  61.164 122.153  1.00  0.00           H  
ATOM   4782 3HG2 THR A 507      49.488  59.586 121.749  1.00  0.00           H  
ATOM   4783  N   CYS A 508      49.063  57.438 126.478  1.00  0.00           N  
ATOM   4784  CA  CYS A 508      49.005  56.960 127.838  1.00  0.00           C  
ATOM   4785  C   CYS A 508      50.345  57.148 128.670  1.00  0.00           C  
ATOM   4786  O   CYS A 508      51.426  57.039 128.133  1.00  0.00           O  
ATOM   4787  CB  CYS A 508      48.497  55.508 127.863  1.00  0.00           C  
ATOM   4788  SG  CYS A 508      48.326  54.853 129.544  1.00  0.00           S  
ATOM   4789  HN  CYS A 508      48.737  56.805 125.780  1.00  0.00           H  
ATOM   4790  HA  CYS A 508      48.251  57.608 128.261  1.00  0.00           H  
ATOM   4791  HB1 CYS A 508      49.154  54.859 127.246  1.00  0.00           H  
ATOM   4792  HB2 CYS A 508      47.481  55.551 127.416  1.00  0.00           H  
ATOM   4793  HG1 CYS A 508      49.637  54.681 129.640  1.00  0.00           H  
ATOM   4794  N   LYS A 509      50.227  57.332 129.994  1.00  0.00           N  
ATOM   4795  CA  LYS A 509      51.211  57.785 130.872  1.00  0.00           C  
ATOM   4796  C   LYS A 509      51.029  57.120 132.274  1.00  0.00           C  
ATOM   4797  O   LYS A 509      49.929  56.647 132.473  1.00  0.00           O  
ATOM   4798  CB  LYS A 509      51.301  59.305 130.989  1.00  0.00           C  
ATOM   4799  CG  LYS A 509      51.880  60.042 129.743  1.00  0.00           C  
ATOM   4800  CD  LYS A 509      53.345  59.667 129.317  1.00  0.00           C  
ATOM   4801  CE  LYS A 509      54.375  59.467 130.455  1.00  0.00           C  
ATOM   4802  NZ  LYS A 509      55.793  59.398 129.878  1.00  0.00           N1+
ATOM   4803  HN  LYS A 509      49.278  57.309 130.299  1.00  0.00           H  
ATOM   4804  HA  LYS A 509      52.145  57.355 130.542  1.00  0.00           H  
ATOM   4805  HB1 LYS A 509      51.940  59.544 131.865  1.00  0.00           H  
ATOM   4806  HB2 LYS A 509      50.306  59.749 131.205  1.00  0.00           H  
ATOM   4807  HG1 LYS A 509      51.996  61.099 130.064  1.00  0.00           H  
ATOM   4808  HG2 LYS A 509      51.254  59.936 128.831  1.00  0.00           H  
ATOM   4809  HD1 LYS A 509      53.733  60.546 128.760  1.00  0.00           H  
ATOM   4810  HD2 LYS A 509      53.374  58.805 128.617  1.00  0.00           H  
ATOM   4811  HE1 LYS A 509      54.170  58.475 130.912  1.00  0.00           H  
ATOM   4812  HE2 LYS A 509      54.369  60.275 131.216  1.00  0.00           H  
ATOM   4813  HZ1 LYS A 509      55.936  58.762 129.068  1.00  0.00           H  
ATOM   4814  HZ2 LYS A 509      56.372  58.959 130.623  1.00  0.00           H  
ATOM   4815  HZ3 LYS A 509      56.148  60.358 129.692  1.00  0.00           H  
ATOM   4816  N   SER A 510      52.027  56.912 133.199  1.00  0.00           N  
ATOM   4817  CA  SER A 510      51.882  56.341 134.550  1.00  0.00           C  
ATOM   4818  C   SER A 510      51.918  54.800 134.553  1.00  0.00           C  
ATOM   4819  O   SER A 510      51.346  54.197 135.474  1.00  0.00           O  
ATOM   4820  CB  SER A 510      50.603  56.814 135.349  1.00  0.00           C  
ATOM   4821  OG  SER A 510      50.359  58.217 135.298  1.00  0.00           O  
ATOM   4822  HN  SER A 510      52.983  57.075 132.972  1.00  0.00           H  
ATOM   4823  HA  SER A 510      52.735  56.624 135.149  1.00  0.00           H  
ATOM   4824  HB1 SER A 510      50.709  56.508 136.412  1.00  0.00           H  
ATOM   4825  HB2 SER A 510      49.766  56.200 134.952  1.00  0.00           H  
ATOM   4826  HG1 SER A 510      51.043  58.572 135.872  1.00  0.00           H  
ATOM   4827  N   TYR A 511      52.557  54.128 133.630  1.00  0.00           N  
ATOM   4828  CA  TYR A 511      52.783  52.702 133.557  1.00  0.00           C  
ATOM   4829  C   TYR A 511      53.474  52.096 134.770  1.00  0.00           C  
ATOM   4830  O   TYR A 511      54.507  52.553 135.161  1.00  0.00           O  
ATOM   4831  CB  TYR A 511      53.476  52.117 132.295  1.00  0.00           C  
ATOM   4832  CG  TYR A 511      52.985  52.803 131.028  1.00  0.00           C  
ATOM   4833  CD1 TYR A 511      53.582  53.998 130.571  1.00  0.00           C  
ATOM   4834  CD2 TYR A 511      52.037  52.112 130.193  1.00  0.00           C  
ATOM   4835  CE1 TYR A 511      53.231  54.428 129.286  1.00  0.00           C  
ATOM   4836  CE2 TYR A 511      51.617  52.622 128.980  1.00  0.00           C  
ATOM   4837  CZ  TYR A 511      52.194  53.797 128.509  1.00  0.00           C  
ATOM   4838  OH  TYR A 511      51.569  54.266 127.396  1.00  0.00           O  
ATOM   4839  HN  TYR A 511      52.784  54.662 132.819  1.00  0.00           H  
ATOM   4840  HA  TYR A 511      51.780  52.320 133.431  1.00  0.00           H  
ATOM   4841  HB1 TYR A 511      53.485  51.009 132.218  1.00  0.00           H  
ATOM   4842  HB2 TYR A 511      54.541  52.435 132.332  1.00  0.00           H  
ATOM   4843  HD1 TYR A 511      54.388  54.531 131.052  1.00  0.00           H  
ATOM   4844  HD2 TYR A 511      51.675  51.139 130.493  1.00  0.00           H  
ATOM   4845  HE1 TYR A 511      53.685  55.348 128.951  1.00  0.00           H  
ATOM   4846  HE2 TYR A 511      51.031  52.044 128.280  1.00  0.00           H  
ATOM   4847  HH  TYR A 511      52.050  54.998 127.002  1.00  0.00           H  
ATOM   4848  N   ALA A 512      53.012  50.968 135.259  1.00  0.00           N  
ATOM   4849  CA  ALA A 512      53.663  50.277 136.341  1.00  0.00           C  
ATOM   4850  C   ALA A 512      54.853  49.477 135.924  1.00  0.00           C  
ATOM   4851  O   ALA A 512      54.934  49.073 134.768  1.00  0.00           O  
ATOM   4852  CB  ALA A 512      52.647  49.275 137.001  1.00  0.00           C  
ATOM   4853  HN  ALA A 512      52.113  50.581 135.070  1.00  0.00           H  
ATOM   4854  HA  ALA A 512      54.000  51.043 137.024  1.00  0.00           H  
ATOM   4855  HB1 ALA A 512      53.056  48.898 137.963  1.00  0.00           H  
ATOM   4856  HB2 ALA A 512      52.657  48.372 136.354  1.00  0.00           H  
ATOM   4857  HB3 ALA A 512      51.640  49.736 137.095  1.00  0.00           H  
ATOM   4858  N   VAL A 513      55.770  49.298 136.866  1.00  0.00           N  
ATOM   4859  CA  VAL A 513      57.069  48.638 136.738  1.00  0.00           C  
ATOM   4860  C   VAL A 513      56.973  47.179 136.228  1.00  0.00           C  
ATOM   4861  O   VAL A 513      57.517  46.865 135.150  1.00  0.00           O  
ATOM   4862  CB  VAL A 513      57.981  48.788 137.964  1.00  0.00           C  
ATOM   4863  CG1 VAL A 513      59.353  48.086 137.717  1.00  0.00           C  
ATOM   4864  CG2 VAL A 513      58.337  50.321 138.153  1.00  0.00           C  
ATOM   4865  HN  VAL A 513      55.625  49.590 137.808  1.00  0.00           H  
ATOM   4866  HA  VAL A 513      57.613  49.113 135.934  1.00  0.00           H  
ATOM   4867  HB  VAL A 513      57.552  48.379 138.904  1.00  0.00           H  
ATOM   4868 1HG1 VAL A 513      59.228  46.986 137.625  1.00  0.00           H  
ATOM   4869 2HG1 VAL A 513      60.028  48.436 138.528  1.00  0.00           H  
ATOM   4870 3HG1 VAL A 513      59.649  48.456 136.712  1.00  0.00           H  
ATOM   4871 1HG2 VAL A 513      57.456  50.997 138.109  1.00  0.00           H  
ATOM   4872 2HG2 VAL A 513      58.984  50.760 137.362  1.00  0.00           H  
ATOM   4873 3HG2 VAL A 513      58.898  50.468 139.100  1.00  0.00           H  
ATOM   4874  N   PRO A 514      56.005  46.302 136.798  1.00  0.00           N  
ATOM   4875  CA  PRO A 514      55.846  44.866 136.407  1.00  0.00           C  
ATOM   4876  C   PRO A 514      55.226  44.698 135.083  1.00  0.00           C  
ATOM   4877  O   PRO A 514      55.749  43.786 134.376  1.00  0.00           O  
ATOM   4878  CB  PRO A 514      55.035  44.300 137.518  1.00  0.00           C  
ATOM   4879  CG  PRO A 514      54.390  45.542 138.196  1.00  0.00           C  
ATOM   4880  CD  PRO A 514      55.500  46.506 138.177  1.00  0.00           C  
ATOM   4881  HA  PRO A 514      56.833  44.431 136.332  1.00  0.00           H  
ATOM   4882  HB1 PRO A 514      55.648  43.863 138.336  1.00  0.00           H  
ATOM   4883  HB2 PRO A 514      54.263  43.568 137.197  1.00  0.00           H  
ATOM   4884  HG1 PRO A 514      53.479  46.004 137.760  1.00  0.00           H  
ATOM   4885  HG2 PRO A 514      54.164  45.210 139.232  1.00  0.00           H  
ATOM   4886  HD1 PRO A 514      55.256  47.560 138.432  1.00  0.00           H  
ATOM   4887  HD2 PRO A 514      56.373  46.243 138.811  1.00  0.00           H  
ATOM   4888  N   CYS A 515      54.187  45.470 134.789  1.00  0.00           N  
ATOM   4889  CA  CYS A 515      53.215  45.110 133.847  1.00  0.00           C  
ATOM   4890  C   CYS A 515      53.701  45.013 132.419  1.00  0.00           C  
ATOM   4891  O   CYS A 515      54.625  45.689 132.027  1.00  0.00           O  
ATOM   4892  CB  CYS A 515      52.122  46.144 133.854  1.00  0.00           C  
ATOM   4893  SG  CYS A 515      51.299  46.223 135.383  1.00  0.00           S  
ATOM   4894  HN  CYS A 515      53.929  46.151 135.470  1.00  0.00           H  
ATOM   4895  HA  CYS A 515      52.881  44.113 134.098  1.00  0.00           H  
ATOM   4896  HB1 CYS A 515      51.416  46.034 133.003  1.00  0.00           H  
ATOM   4897  HB2 CYS A 515      52.668  47.111 133.829  1.00  0.00           H  
ATOM   4898  HG1 CYS A 515      50.935  44.949 135.340  1.00  0.00           H  
ATOM   4899  N   PRO A 516      53.037  44.239 131.577  1.00  0.00           N  
ATOM   4900  CA  PRO A 516      53.326  44.174 130.162  1.00  0.00           C  
ATOM   4901  C   PRO A 516      53.292  45.507 129.395  1.00  0.00           C  
ATOM   4902  O   PRO A 516      52.520  46.326 129.812  1.00  0.00           O  
ATOM   4903  CB  PRO A 516      52.222  43.254 129.498  1.00  0.00           C  
ATOM   4904  CG  PRO A 516      51.917  42.313 130.666  1.00  0.00           C  
ATOM   4905  CD  PRO A 516      52.142  43.116 131.960  1.00  0.00           C  
ATOM   4906  HA  PRO A 516      54.298  43.747 129.958  1.00  0.00           H  
ATOM   4907  HB1 PRO A 516      52.598  42.745 128.585  1.00  0.00           H  
ATOM   4908  HB2 PRO A 516      51.273  43.740 129.183  1.00  0.00           H  
ATOM   4909  HG1 PRO A 516      50.854  42.001 130.583  1.00  0.00           H  
ATOM   4910  HG2 PRO A 516      52.575  41.426 130.546  1.00  0.00           H  
ATOM   4911  HD1 PRO A 516      51.243  43.569 132.430  1.00  0.00           H  
ATOM   4912  HD2 PRO A 516      52.586  42.393 132.677  1.00  0.00           H  
ATOM   4913  N   PRO A 517      54.132  45.733 128.379  1.00  0.00           N  
ATOM   4914  CA  PRO A 517      54.143  46.924 127.448  1.00  0.00           C  
ATOM   4915  C   PRO A 517      52.744  47.163 126.906  1.00  0.00           C  
ATOM   4916  O   PRO A 517      52.071  46.153 126.563  1.00  0.00           O  
ATOM   4917  CB  PRO A 517      55.309  46.693 126.511  1.00  0.00           C  
ATOM   4918  CG  PRO A 517      55.180  45.181 126.310  1.00  0.00           C  
ATOM   4919  CD  PRO A 517      55.097  44.749 127.755  1.00  0.00           C  
ATOM   4920  HA  PRO A 517      54.269  47.772 128.106  1.00  0.00           H  
ATOM   4921  HB1 PRO A 517      56.263  46.938 127.024  1.00  0.00           H  
ATOM   4922  HB2 PRO A 517      55.337  47.257 125.555  1.00  0.00           H  
ATOM   4923  HG1 PRO A 517      54.199  45.004 125.820  1.00  0.00           H  
ATOM   4924  HG2 PRO A 517      56.110  44.860 125.793  1.00  0.00           H  
ATOM   4925  HD1 PRO A 517      54.765  43.690 127.805  1.00  0.00           H  
ATOM   4926  HD2 PRO A 517      56.080  44.948 128.231  1.00  0.00           H  
ATOM   4927  N   GLY A 518      52.247  48.417 126.915  1.00  0.00           N  
ATOM   4928  CA  GLY A 518      50.805  48.775 126.757  1.00  0.00           C  
ATOM   4929  C   GLY A 518      50.332  48.511 125.427  1.00  0.00           C  
ATOM   4930  O   GLY A 518      51.068  48.674 124.444  1.00  0.00           O  
ATOM   4931  HN  GLY A 518      52.764  49.227 127.179  1.00  0.00           H  
ATOM   4932  HA1 GLY A 518      50.840  49.852 126.827  1.00  0.00           H  
ATOM   4933  HA2 GLY A 518      50.247  48.230 127.505  1.00  0.00           H  
HETATM 4934  N   HSD A 519      49.100  48.129 125.261  1.00  0.00           N  
HETATM 4935  CA  HSD A 519      48.517  47.870 123.955  1.00  0.00           C  
HETATM 4936  C   HSD A 519      48.310  48.925 122.861  1.00  0.00           C  
HETATM 4937  O   HSD A 519      48.547  48.685 121.678  1.00  0.00           O  
HETATM 4938  CB  HSD A 519      47.290  47.037 124.140  1.00  0.00           C
[truncated: 74,186 more chars]
