# Supplementary material for: Structural insight into small molecule action on Frizzleds
Source: Nat Commun. 2020 Jan 21;11:414. doi: 10.1038/s41467-019-14149-3 (PMC6972889; doi:10.1038/s41467-019-14149-3)
Supplement: Supplementary file 31 — Supplementary Data 30 [file 41467_2019_14149_MOESM31_ESM.txt]

ATOM      1  N   CYS A 210      59.551  64.634 131.133  1.00  0.00           N  
ATOM      2  CA  CYS A 210      59.909  65.289 129.850  1.00  0.00           C  
ATOM      3  C   CYS A 210      58.758  66.191 129.333  1.00  0.00           C  
ATOM      4  O   CYS A 210      57.585  65.890 129.532  1.00  0.00           O  
ATOM      5  CB  CYS A 210      60.346  64.278 128.728  1.00  0.00           C  
ATOM      6  SG  CYS A 210      61.798  63.254 129.095  1.00  0.00           S  
ATOM      7  HA  CYS A 210      60.771  65.895 130.086  1.00  0.00           H  
ATOM      8  HB1 CYS A 210      60.406  64.812 127.755  1.00  0.00           H  
ATOM      9  HB2 CYS A 210      59.442  63.633 128.706  1.00  0.00           H  
ATOM     10  HT1 CYS A 210      58.731  64.000 131.045  1.00  0.00           H  
ATOM     11  HT2 CYS A 210      59.394  65.387 131.833  1.00  0.00           H  
ATOM     12  HT3 CYS A 210      60.292  64.036 131.551  1.00  0.00           H  
ATOM     13  N   PRO A 211      59.133  67.307 128.648  1.00  0.00           N  
ATOM     14  CA  PRO A 211      58.304  67.999 127.670  1.00  0.00           C  
ATOM     15  C   PRO A 211      57.514  67.243 126.708  1.00  0.00           C  
ATOM     16  O   PRO A 211      58.150  66.443 125.979  1.00  0.00           O  
ATOM     17  CB  PRO A 211      59.329  68.994 126.941  1.00  0.00           C  
ATOM     18  CG  PRO A 211      60.345  69.272 127.999  1.00  0.00           C  
ATOM     19  CD  PRO A 211      60.438  67.911 128.737  1.00  0.00           C  
ATOM     20  HA  PRO A 211      57.585  68.590 128.217  1.00  0.00           H  
ATOM     21  HB1 PRO A 211      58.826  69.936 126.633  1.00  0.00           H  
ATOM     22  HB2 PRO A 211      59.905  68.516 126.121  1.00  0.00           H  
ATOM     23  HG1 PRO A 211      61.287  69.714 127.611  1.00  0.00           H  
ATOM     24  HG2 PRO A 211      59.805  70.081 128.535  1.00  0.00           H  
ATOM     25  HD1 PRO A 211      61.111  67.175 128.250  1.00  0.00           H  
ATOM     26  HD2 PRO A 211      60.875  68.015 129.754  1.00  0.00           H  
ATOM     27  N   ARG A 212      56.184  67.546 126.628  1.00  0.00           N  
ATOM     28  CA  ARG A 212      55.368  66.909 125.557  1.00  0.00           C  
ATOM     29  C   ARG A 212      56.000  67.129 124.104  1.00  0.00           C  
ATOM     30  O   ARG A 212      55.826  66.206 123.308  1.00  0.00           O  
ATOM     31  CB  ARG A 212      53.878  67.219 125.649  1.00  0.00           C  
ATOM     32  CG  ARG A 212      53.324  66.567 126.930  1.00  0.00           C  
ATOM     33  CD  ARG A 212      51.844  66.736 126.962  1.00  0.00           C  
ATOM     34  NE  ARG A 212      51.437  66.142 128.244  1.00  0.00           N  
ATOM     35  CZ  ARG A 212      50.467  66.642 128.978  1.00  0.00           C  
ATOM     36  NH1 ARG A 212      49.694  67.666 128.767  1.00  0.00           N1+
ATOM     37  NH2 ARG A 212      50.377  66.022 130.174  1.00  0.00           N  
ATOM     38  HN  ARG A 212      55.749  68.180 127.262  1.00  0.00           H  
ATOM     39  HA  ARG A 212      55.403  65.829 125.539  1.00  0.00           H  
ATOM     40  HB1 ARG A 212      53.423  66.759 124.746  1.00  0.00           H  
ATOM     41  HB2 ARG A 212      53.815  68.327 125.619  1.00  0.00           H  
ATOM     42  HG1 ARG A 212      53.862  67.063 127.765  1.00  0.00           H  
ATOM     43  HG2 ARG A 212      53.656  65.511 127.027  1.00  0.00           H  
ATOM     44  HD1 ARG A 212      51.372  66.130 126.159  1.00  0.00           H  
ATOM     45  HD2 ARG A 212      51.524  67.799 126.953  1.00  0.00           H  
ATOM     46  HE  ARG A 212      52.037  65.530 128.759  1.00  0.00           H  
ATOM     47 1HH1 ARG A 212      49.813  68.304 128.006  1.00  0.00           H  
ATOM     48 2HH1 ARG A 212      49.092  68.043 129.470  1.00  0.00           H  
ATOM     49 1HH2 ARG A 212      49.596  66.184 130.776  1.00  0.00           H  
ATOM     50 2HH2 ARG A 212      51.117  65.392 130.412  1.00  0.00           H  
ATOM     51  N   GLN A 213      56.763  68.233 123.869  1.00  0.00           N  
ATOM     52  CA  GLN A 213      57.534  68.396 122.626  1.00  0.00           C  
ATOM     53  C   GLN A 213      58.813  67.500 122.474  1.00  0.00           C  
ATOM     54  O   GLN A 213      59.369  67.455 121.367  1.00  0.00           O  
ATOM     55  CB  GLN A 213      57.996  69.890 122.569  1.00  0.00           C  
ATOM     56  CG  GLN A 213      56.989  71.043 122.744  1.00  0.00           C  
ATOM     57  CD  GLN A 213      55.887  70.967 121.633  1.00  0.00           C  
ATOM     58  NE2 GLN A 213      54.612  71.153 121.963  1.00  0.00           N  
ATOM     59  OE1 GLN A 213      56.252  70.843 120.433  1.00  0.00           O  
ATOM     60  HN  GLN A 213      56.732  68.996 124.510  1.00  0.00           H  
ATOM     61  HA  GLN A 213      56.932  68.156 121.763  1.00  0.00           H  
ATOM     62  HB1 GLN A 213      58.621  70.018 121.659  1.00  0.00           H  
ATOM     63  HB2 GLN A 213      58.754  70.029 123.368  1.00  0.00           H  
ATOM     64  HG1 GLN A 213      57.627  71.920 122.499  1.00  0.00           H  
ATOM     65  HG2 GLN A 213      56.441  71.219 123.694  1.00  0.00           H  
ATOM     66 1HE2 GLN A 213      53.907  71.268 121.263  1.00  0.00           H  
ATOM     67 2HE2 GLN A 213      54.556  71.054 122.957  1.00  0.00           H  
ATOM     68  N   LEU A 214      59.230  66.725 123.516  1.00  0.00           N  
ATOM     69  CA  LEU A 214      60.420  65.906 123.425  1.00  0.00           C  
ATOM     70  C   LEU A 214      59.883  64.427 123.663  1.00  0.00           C  
ATOM     71  O   LEU A 214      58.799  64.205 124.131  1.00  0.00           O  
ATOM     72  CB  LEU A 214      61.603  66.261 124.372  1.00  0.00           C  
ATOM     73  CG  LEU A 214      62.239  67.655 124.030  1.00  0.00           C  
ATOM     74  CD1 LEU A 214      63.070  68.335 125.103  1.00  0.00           C  
ATOM     75  CD2 LEU A 214      63.098  67.434 122.784  1.00  0.00           C  
ATOM     76  HN  LEU A 214      58.653  66.649 124.327  1.00  0.00           H  
ATOM     77  HA  LEU A 214      60.906  65.988 122.464  1.00  0.00           H  
ATOM     78  HB1 LEU A 214      62.442  65.535 124.333  1.00  0.00           H  
ATOM     79  HB2 LEU A 214      61.202  66.225 125.408  1.00  0.00           H  
ATOM     80  HG  LEU A 214      61.420  68.331 123.706  1.00  0.00           H  
ATOM     81 1HD1 LEU A 214      63.639  69.212 124.728  1.00  0.00           H  
ATOM     82 2HD1 LEU A 214      63.829  67.579 125.397  1.00  0.00           H  
ATOM     83 3HD1 LEU A 214      62.418  68.508 125.986  1.00  0.00           H  
ATOM     84 1HD2 LEU A 214      63.988  66.802 122.991  1.00  0.00           H  
ATOM     85 2HD2 LEU A 214      63.504  68.349 122.302  1.00  0.00           H  
ATOM     86 3HD2 LEU A 214      62.499  66.936 121.992  1.00  0.00           H  
ATOM     87  N   LYS A 215      60.663  63.332 123.354  1.00  0.00           N  
ATOM     88  CA  LYS A 215      60.360  61.973 123.660  1.00  0.00           C  
ATOM     89  C   LYS A 215      60.107  61.691 125.068  1.00  0.00           C  
ATOM     90  O   LYS A 215      60.620  62.326 125.934  1.00  0.00           O  
ATOM     91  CB  LYS A 215      61.443  60.996 123.130  1.00  0.00           C  
ATOM     92  CG  LYS A 215      61.646  61.192 121.586  1.00  0.00           C  
ATOM     93  CD  LYS A 215      62.279  59.956 120.875  1.00  0.00           C  
ATOM     94  CE  LYS A 215      63.543  59.447 121.573  1.00  0.00           C  
ATOM     95  NZ  LYS A 215      64.181  58.389 120.744  1.00  0.00           N1+
ATOM     96  HN  LYS A 215      61.553  63.614 123.005  1.00  0.00           H  
ATOM     97  HA  LYS A 215      59.513  61.700 123.047  1.00  0.00           H  
ATOM     98  HB1 LYS A 215      61.331  59.957 123.507  1.00  0.00           H  
ATOM     99  HB2 LYS A 215      62.430  61.276 123.557  1.00  0.00           H  
ATOM    100  HG1 LYS A 215      62.331  62.053 121.432  1.00  0.00           H  
ATOM    101  HG2 LYS A 215      60.668  61.526 121.176  1.00  0.00           H  
ATOM    102  HD1 LYS A 215      62.516  60.184 119.814  1.00  0.00           H  
ATOM    103  HD2 LYS A 215      61.500  59.170 120.976  1.00  0.00           H  
ATOM    104  HE1 LYS A 215      63.373  58.978 122.566  1.00  0.00           H  
ATOM    105  HE2 LYS A 215      64.190  60.349 121.553  1.00  0.00           H  
ATOM    106  HZ1 LYS A 215      63.480  57.745 120.324  1.00  0.00           H  
ATOM    107  HZ2 LYS A 215      64.902  57.899 121.311  1.00  0.00           H  
ATOM    108  HZ3 LYS A 215      64.664  58.756 119.900  1.00  0.00           H  
ATOM    109  N   VAL A 216      59.199  60.738 125.343  1.00  0.00           N  
ATOM    110  CA  VAL A 216      58.954  60.306 126.670  1.00  0.00           C  
ATOM    111  C   VAL A 216      60.118  59.625 127.400  1.00  0.00           C  
ATOM    112  O   VAL A 216      61.117  59.169 126.778  1.00  0.00           O  
ATOM    113  CB  VAL A 216      57.784  59.371 126.629  1.00  0.00           C  
ATOM    114  CG1 VAL A 216      56.484  60.284 126.410  1.00  0.00           C  
ATOM    115  CG2 VAL A 216      57.894  58.390 125.356  1.00  0.00           C  
ATOM    116  HN  VAL A 216      58.662  60.289 124.633  1.00  0.00           H  
ATOM    117  HA  VAL A 216      58.763  61.216 127.220  1.00  0.00           H  
ATOM    118  HB  VAL A 216      57.697  58.849 127.606  1.00  0.00           H  
ATOM    119 1HG1 VAL A 216      56.504  60.774 125.413  1.00  0.00           H  
ATOM    120 2HG1 VAL A 216      56.485  60.985 127.272  1.00  0.00           H  
ATOM    121 3HG1 VAL A 216      55.689  59.508 126.443  1.00  0.00           H  
ATOM    122 1HG2 VAL A 216      57.343  57.446 125.549  1.00  0.00           H  
ATOM    123 2HG2 VAL A 216      58.936  58.080 125.124  1.00  0.00           H  
ATOM    124 3HG2 VAL A 216      57.473  58.997 124.526  1.00  0.00           H  
ATOM    125  N   PRO A 217      60.211  59.724 128.720  1.00  0.00           N  
ATOM    126  CA  PRO A 217      61.042  58.899 129.610  1.00  0.00           C  
ATOM    127  C   PRO A 217      61.316  57.475 129.204  1.00  0.00           C  
ATOM    128  O   PRO A 217      60.321  56.937 128.691  1.00  0.00           O  
ATOM    129  CB  PRO A 217      60.364  59.044 130.981  1.00  0.00           C  
ATOM    130  CG  PRO A 217      59.684  60.404 130.908  1.00  0.00           C  
ATOM    131  CD  PRO A 217      59.157  60.371 129.470  1.00  0.00           C  
ATOM    132  HA  PRO A 217      62.044  59.289 129.504  1.00  0.00           H  
ATOM    133  HB1 PRO A 217      61.012  58.905 131.873  1.00  0.00           H  
ATOM    134  HB2 PRO A 217      59.583  58.255 130.975  1.00  0.00           H  
ATOM    135  HG1 PRO A 217      58.888  60.597 131.659  1.00  0.00           H  
ATOM    136  HG2 PRO A 217      60.473  61.187 130.918  1.00  0.00           H  
ATOM    137  HD1 PRO A 217      58.198  59.809 129.468  1.00  0.00           H  
ATOM    138  HD2 PRO A 217      58.937  61.415 129.160  1.00  0.00           H  
ATOM    139  N   PRO A 218      62.456  56.816 129.397  1.00  0.00           N  
ATOM    140  CA  PRO A 218      62.598  55.356 129.369  1.00  0.00           C  
ATOM    141  C   PRO A 218      61.849  54.588 130.407  1.00  0.00           C  
ATOM    142  O   PRO A 218      61.545  55.153 131.440  1.00  0.00           O  
ATOM    143  CB  PRO A 218      64.125  55.177 129.413  1.00  0.00           C  
ATOM    144  CG  PRO A 218      64.602  56.291 130.264  1.00  0.00           C  
ATOM    145  CD  PRO A 218      63.696  57.426 129.762  1.00  0.00           C  
ATOM    146  HA  PRO A 218      62.228  55.015 128.413  1.00  0.00           H  
ATOM    147  HB1 PRO A 218      64.471  55.259 128.361  1.00  0.00           H  
ATOM    148  HB2 PRO A 218      64.412  54.194 129.847  1.00  0.00           H  
ATOM    149  HG1 PRO A 218      64.388  56.120 131.340  1.00  0.00           H  
ATOM    150  HG2 PRO A 218      65.670  56.546 130.099  1.00  0.00           H  
ATOM    151  HD1 PRO A 218      63.475  58.216 130.512  1.00  0.00           H  
ATOM    152  HD2 PRO A 218      64.052  57.954 128.851  1.00  0.00           H  
ATOM    153  N   TYR A 219      61.483  53.304 130.107  1.00  0.00           N  
ATOM    154  CA  TYR A 219      60.695  52.366 130.937  1.00  0.00           C  
ATOM    155  C   TYR A 219      61.744  51.552 131.730  1.00  0.00           C  
ATOM    156  O   TYR A 219      62.722  50.968 131.197  1.00  0.00           O  
ATOM    157  CB  TYR A 219      59.613  51.628 130.173  1.00  0.00           C  
ATOM    158  CG  TYR A 219      58.984  50.384 130.834  1.00  0.00           C  
ATOM    159  CD1 TYR A 219      58.256  50.396 132.067  1.00  0.00           C  
ATOM    160  CD2 TYR A 219      58.933  49.140 130.065  1.00  0.00           C  
ATOM    161  CE1 TYR A 219      57.544  49.341 132.521  1.00  0.00           C  
ATOM    162  CE2 TYR A 219      58.212  48.061 130.622  1.00  0.00           C  
ATOM    163  CZ  TYR A 219      57.416  48.139 131.749  1.00  0.00           C  
ATOM    164  OH  TYR A 219      56.560  47.160 132.231  1.00  0.00           O  
ATOM    165  HN  TYR A 219      61.811  53.014 129.212  1.00  0.00           H  
ATOM    166  HA  TYR A 219      60.178  53.042 131.603  1.00  0.00           H  
ATOM    167  HB1 TYR A 219      60.109  51.334 129.224  1.00  0.00           H  
ATOM    168  HB2 TYR A 219      58.848  52.399 129.939  1.00  0.00           H  
ATOM    169  HD1 TYR A 219      58.308  51.332 132.606  1.00  0.00           H  
ATOM    170  HD2 TYR A 219      59.396  49.012 129.097  1.00  0.00           H  
ATOM    171  HE1 TYR A 219      56.976  49.514 133.423  1.00  0.00           H  
ATOM    172  HE2 TYR A 219      58.092  47.175 130.015  1.00  0.00           H  
ATOM    173  HH  TYR A 219      56.665  46.411 131.640  1.00  0.00           H  
ATOM    174  N   LEU A 220      61.507  51.533 133.025  1.00  0.00           N  
ATOM    175  CA  LEU A 220      62.374  50.827 134.048  1.00  0.00           C  
ATOM    176  C   LEU A 220      62.166  49.296 134.099  1.00  0.00           C  
ATOM    177  O   LEU A 220      62.931  48.496 134.727  1.00  0.00           O  
ATOM    178  CB  LEU A 220      62.253  51.517 135.422  1.00  0.00           C  
ATOM    179  CG  LEU A 220      62.468  53.068 135.343  1.00  0.00           C  
ATOM    180  CD1 LEU A 220      62.351  53.641 136.750  1.00  0.00           C  
ATOM    181  CD2 LEU A 220      63.873  53.491 134.779  1.00  0.00           C  
ATOM    182  HN  LEU A 220      60.673  51.978 133.343  1.00  0.00           H  
ATOM    183  HA  LEU A 220      63.374  50.985 133.672  1.00  0.00           H  
ATOM    184  HB1 LEU A 220      62.847  51.067 136.247  1.00  0.00           H  
ATOM    185  HB2 LEU A 220      61.221  51.378 135.808  1.00  0.00           H  
ATOM    186  HG  LEU A 220      61.655  53.448 134.687  1.00  0.00           H  
ATOM    187 1HD1 LEU A 220      61.420  53.282 137.237  1.00  0.00           H  
ATOM    188 2HD1 LEU A 220      62.514  54.739 136.783  1.00  0.00           H  
ATOM    189 3HD1 LEU A 220      63.211  53.209 137.304  1.00  0.00           H  
ATOM    190 1HD2 LEU A 220      64.722  52.932 135.226  1.00  0.00           H  
ATOM    191 2HD2 LEU A 220      63.906  54.600 134.800  1.00  0.00           H  
ATOM    192 3HD2 LEU A 220      63.775  53.218 133.707  1.00  0.00           H  
ATOM    193  N   GLY A 221      61.046  48.812 133.492  1.00  0.00           N  
ATOM    194  CA  GLY A 221      60.662  47.381 133.500  1.00  0.00           C  
ATOM    195  C   GLY A 221      61.298  46.567 132.378  1.00  0.00           C  
ATOM    196  O   GLY A 221      61.391  45.345 132.426  1.00  0.00           O  
ATOM    197  HN  GLY A 221      60.312  49.370 133.112  1.00  0.00           H  
ATOM    198  HA1 GLY A 221      59.632  47.100 133.340  1.00  0.00           H  
ATOM    199  HA2 GLY A 221      60.939  46.972 134.461  1.00  0.00           H  
ATOM    200  N   TYR A 222      61.768  47.223 131.253  1.00  0.00           N  
ATOM    201  CA  TYR A 222      62.377  46.453 130.167  1.00  0.00           C  
ATOM    202  C   TYR A 222      63.437  47.345 129.498  1.00  0.00           C  
ATOM    203  O   TYR A 222      63.149  48.500 129.206  1.00  0.00           O  
ATOM    204  CB  TYR A 222      61.338  45.859 129.127  1.00  0.00           C  
ATOM    205  CG  TYR A 222      61.880  44.866 128.095  1.00  0.00           C  
ATOM    206  CD1 TYR A 222      61.830  45.119 126.752  1.00  0.00           C  
ATOM    207  CD2 TYR A 222      62.531  43.802 128.606  1.00  0.00           C  
ATOM    208  CE1 TYR A 222      62.528  44.290 125.833  1.00  0.00           C  
ATOM    209  CE2 TYR A 222      63.132  42.853 127.719  1.00  0.00           C  
ATOM    210  CZ  TYR A 222      63.016  43.093 126.323  1.00  0.00           C  
ATOM    211  OH  TYR A 222      63.577  42.218 125.341  1.00  0.00           O  
ATOM    212  HN  TYR A 222      61.781  48.217 131.180  1.00  0.00           H  
ATOM    213  HA  TYR A 222      62.947  45.627 130.567  1.00  0.00           H  
ATOM    214  HB1 TYR A 222      60.940  46.704 128.524  1.00  0.00           H  
ATOM    215  HB2 TYR A 222      60.453  45.449 129.659  1.00  0.00           H  
ATOM    216  HD1 TYR A 222      61.217  45.886 126.299  1.00  0.00           H  
ATOM    217  HD2 TYR A 222      62.574  43.629 129.672  1.00  0.00           H  
ATOM    218  HE1 TYR A 222      62.584  44.491 124.774  1.00  0.00           H  
ATOM    219  HE2 TYR A 222      63.615  41.973 128.120  1.00  0.00           H  
ATOM    220  HH  TYR A 222      63.830  41.408 125.792  1.00  0.00           H  
ATOM    221  N   ARG A 223      64.574  46.792 129.202  1.00  0.00           N  
ATOM    222  CA  ARG A 223      65.761  47.409 128.510  1.00  0.00           C  
ATOM    223  C   ARG A 223      66.156  48.879 128.874  1.00  0.00           C  
ATOM    224  O   ARG A 223      65.878  49.902 128.288  1.00  0.00           O  
ATOM    225  CB  ARG A 223      65.452  47.419 127.012  1.00  0.00           C  
ATOM    226  CG  ARG A 223      65.392  45.975 126.609  1.00  0.00           C  
ATOM    227  CD  ARG A 223      66.843  45.467 126.258  1.00  0.00           C  
ATOM    228  NE  ARG A 223      66.599  44.199 125.529  1.00  0.00           N  
ATOM    229  CZ  ARG A 223      67.255  43.102 125.873  1.00  0.00           C  
ATOM    230  NH1 ARG A 223      67.709  42.749 127.052  1.00  0.00           N1+
ATOM    231  NH2 ARG A 223      67.462  42.193 124.937  1.00  0.00           N  
ATOM    232  HN  ARG A 223      64.667  45.853 129.525  1.00  0.00           H  
ATOM    233  HA  ARG A 223      66.620  46.787 128.714  1.00  0.00           H  
ATOM    234  HB1 ARG A 223      66.049  47.990 126.268  1.00  0.00           H  
ATOM    235  HB2 ARG A 223      64.446  47.890 126.987  1.00  0.00           H  
ATOM    236  HG1 ARG A 223      64.767  46.028 125.692  1.00  0.00           H  
ATOM    237  HG2 ARG A 223      64.922  45.249 127.306  1.00  0.00           H  
ATOM    238  HD1 ARG A 223      67.393  45.489 127.223  1.00  0.00           H  
ATOM    239  HD2 ARG A 223      67.249  46.169 125.499  1.00  0.00           H  
ATOM    240  HE  ARG A 223      66.069  44.275 124.684  1.00  0.00           H  
ATOM    241 1HH1 ARG A 223      67.712  43.301 127.885  1.00  0.00           H  
ATOM    242 2HH1 ARG A 223      68.317  41.957 127.014  1.00  0.00           H  
ATOM    243 1HH2 ARG A 223      67.159  42.431 124.014  1.00  0.00           H  
ATOM    244 2HH2 ARG A 223      67.988  41.395 125.231  1.00  0.00           H  
ATOM    245  N   PHE A 224      66.800  48.990 130.025  1.00  0.00           N  
ATOM    246  CA  PHE A 224      67.162  50.197 130.633  1.00  0.00           C  
ATOM    247  C   PHE A 224      68.657  50.336 130.605  1.00  0.00           C  
ATOM    248  O   PHE A 224      69.362  49.628 131.325  1.00  0.00           O  
ATOM    249  CB  PHE A 224      66.447  50.336 132.039  1.00  0.00           C  
ATOM    250  CG  PHE A 224      66.996  51.449 132.906  1.00  0.00           C  
ATOM    251  CD1 PHE A 224      67.922  51.192 133.962  1.00  0.00           C  
ATOM    252  CD2 PHE A 224      66.736  52.806 132.662  1.00  0.00           C  
ATOM    253  CE1 PHE A 224      68.535  52.227 134.621  1.00  0.00           C  
ATOM    254  CE2 PHE A 224      67.250  53.862 133.461  1.00  0.00           C  
ATOM    255  CZ  PHE A 224      68.124  53.558 134.454  1.00  0.00           C  
ATOM    256  HN  PHE A 224      66.976  48.206 130.617  1.00  0.00           H  
ATOM    257  HA  PHE A 224      66.792  51.018 130.037  1.00  0.00           H  
ATOM    258  HB1 PHE A 224      66.592  49.429 132.663  1.00  0.00           H  
ATOM    259  HB2 PHE A 224      65.365  50.559 131.920  1.00  0.00           H  
ATOM    260  HD1 PHE A 224      68.261  50.179 134.114  1.00  0.00           H  
ATOM    261  HD2 PHE A 224      65.993  53.081 131.929  1.00  0.00           H  
ATOM    262  HE1 PHE A 224      69.221  52.013 135.427  1.00  0.00           H  
ATOM    263  HE2 PHE A 224      67.018  54.902 133.284  1.00  0.00           H  
ATOM    264  HZ  PHE A 224      68.518  54.336 135.090  1.00  0.00           H  
ATOM    265  N   LEU A 225      69.068  51.363 129.876  1.00  0.00           N  
ATOM    266  CA  LEU A 225      70.436  51.586 129.467  1.00  0.00           C  
ATOM    267  C   LEU A 225      71.103  52.770 130.286  1.00  0.00           C  
ATOM    268  O   LEU A 225      72.261  53.122 130.096  1.00  0.00           O  
ATOM    269  CB  LEU A 225      70.600  51.986 127.991  1.00  0.00           C  
ATOM    270  CG  LEU A 225      69.841  51.083 127.035  1.00  0.00           C  
ATOM    271  CD1 LEU A 225      70.190  51.375 125.545  1.00  0.00           C  
ATOM    272  CD2 LEU A 225      70.139  49.611 127.282  1.00  0.00           C  
ATOM    273  HN  LEU A 225      68.384  51.873 129.359  1.00  0.00           H  
ATOM    274  HA  LEU A 225      70.923  50.639 129.651  1.00  0.00           H  
ATOM    275  HB1 LEU A 225      71.660  51.962 127.662  1.00  0.00           H  
ATOM    276  HB2 LEU A 225      70.260  53.034 127.852  1.00  0.00           H  
ATOM    277  HG  LEU A 225      68.734  51.167 127.018  1.00  0.00           H  
ATOM    278 1HD1 LEU A 225      70.170  52.478 125.412  1.00  0.00           H  
ATOM    279 2HD1 LEU A 225      69.499  50.862 124.842  1.00  0.00           H  
ATOM    280 3HD1 LEU A 225      71.208  50.950 125.413  1.00  0.00           H  
ATOM    281 1HD2 LEU A 225      71.211  49.474 127.541  1.00  0.00           H  
ATOM    282 2HD2 LEU A 225      69.763  49.084 126.379  1.00  0.00           H  
ATOM    283 3HD2 LEU A 225      69.453  49.041 127.945  1.00  0.00           H  
ATOM    284  N   GLY A 226      70.356  53.222 131.314  1.00  0.00           N  
ATOM    285  CA  GLY A 226      70.788  54.287 132.228  1.00  0.00           C  
ATOM    286  C   GLY A 226      69.994  55.502 132.012  1.00  0.00           C  
ATOM    287  O   GLY A 226      69.487  55.782 130.898  1.00  0.00           O  
ATOM    288  HN  GLY A 226      69.426  52.868 131.261  1.00  0.00           H  
ATOM    289  HA1 GLY A 226      71.807  54.627 132.108  1.00  0.00           H  
ATOM    290  HA2 GLY A 226      70.651  53.941 133.242  1.00  0.00           H  
ATOM    291  N   GLU A 227      69.786  56.349 133.065  1.00  0.00           N  
ATOM    292  CA  GLU A 227      69.217  57.641 132.987  1.00  0.00           C  
ATOM    293  C   GLU A 227      69.968  58.597 132.031  1.00  0.00           C  
ATOM    294  O   GLU A 227      71.187  58.458 131.937  1.00  0.00           O  
ATOM    295  CB  GLU A 227      69.021  58.333 134.431  1.00  0.00           C  
ATOM    296  CG  GLU A 227      68.328  57.390 135.403  1.00  0.00           C  
ATOM    297  CD  GLU A 227      67.705  58.105 136.531  1.00  0.00           C  
ATOM    298  OE1 GLU A 227      68.347  58.230 137.583  1.00  0.00           O  
ATOM    299  OE2 GLU A 227      66.628  58.695 136.320  1.00  0.00           O1-
ATOM    300  HN  GLU A 227      69.896  56.078 134.019  1.00  0.00           H  
ATOM    301  HA  GLU A 227      68.224  57.556 132.571  1.00  0.00           H  
ATOM    302  HB1 GLU A 227      68.433  59.252 134.220  1.00  0.00           H  
ATOM    303  HB2 GLU A 227      69.894  58.750 134.977  1.00  0.00           H  
ATOM    304  HG1 GLU A 227      69.020  56.590 135.741  1.00  0.00           H  
ATOM    305  HG2 GLU A 227      67.485  56.915 134.856  1.00  0.00           H  
ATOM    306  N   ARG A 228      69.238  59.445 131.391  1.00  0.00           N  
ATOM    307  CA  ARG A 228      69.781  60.517 130.573  1.00  0.00           C  
ATOM    308  C   ARG A 228      68.717  61.606 130.362  1.00  0.00           C  
ATOM    309  O   ARG A 228      67.545  61.409 130.692  1.00  0.00           O  
ATOM    310  CB  ARG A 228      70.295  60.007 129.185  1.00  0.00           C  
ATOM    311  CG  ARG A 228      69.252  59.249 128.336  1.00  0.00           C  
ATOM    312  CD  ARG A 228      68.976  57.754 128.719  1.00  0.00           C  
ATOM    313  NE  ARG A 228      68.071  57.151 127.672  1.00  0.00           N  
ATOM    314  CZ  ARG A 228      67.755  55.866 127.642  1.00  0.00           C  
ATOM    315  NH1 ARG A 228      68.263  55.007 128.543  1.00  0.00           N1+
ATOM    316  NH2 ARG A 228      67.002  55.378 126.690  1.00  0.00           N  
ATOM    317  HN  ARG A 228      68.290  59.523 131.687  1.00  0.00           H  
ATOM    318  HA  ARG A 228      70.701  60.946 130.943  1.00  0.00           H  
ATOM    319  HB1 ARG A 228      71.227  59.415 129.302  1.00  0.00           H  
ATOM    320  HB2 ARG A 228      70.665  60.819 128.522  1.00  0.00           H  
ATOM    321  HG1 ARG A 228      69.729  59.094 127.345  1.00  0.00           H  
ATOM    322  HG2 ARG A 228      68.341  59.872 128.203  1.00  0.00           H  
ATOM    323  HD1 ARG A 228      68.363  57.764 129.645  1.00  0.00           H  
ATOM    324  HD2 ARG A 228      69.906  57.147 128.733  1.00  0.00           H  
ATOM    325  HE  ARG A 228      67.745  57.730 126.925  1.00  0.00           H  
ATOM    326 1HH1 ARG A 228      68.955  55.338 129.183  1.00  0.00           H  
ATOM    327 2HH1 ARG A 228      67.862  54.092 128.579  1.00  0.00           H  
ATOM    328 1HH2 ARG A 228      66.970  54.407 126.449  1.00  0.00           H  
ATOM    329 2HH2 ARG A 228      66.840  56.106 126.024  1.00  0.00           H  
ATOM    330  N   ASP A 229      69.111  62.741 129.715  1.00  0.00           N  
ATOM    331  CA  ASP A 229      68.297  63.744 129.197  1.00  0.00           C  
ATOM    332  C   ASP A 229      67.092  63.191 128.332  1.00  0.00           C  
ATOM    333  O   ASP A 229      66.899  62.059 127.913  1.00  0.00           O  
ATOM    334  CB  ASP A 229      69.055  64.856 128.408  1.00  0.00           C  
ATOM    335  CG  ASP A 229      69.914  65.743 129.342  1.00  0.00           C  
ATOM    336  OD1 ASP A 229      69.576  65.823 130.526  1.00  0.00           O  
ATOM    337  OD2 ASP A 229      70.852  66.520 128.854  1.00  0.00           O1-
ATOM    338  HN  ASP A 229      70.046  62.753 129.369  1.00  0.00           H  
ATOM    339  HA  ASP A 229      67.783  64.230 130.012  1.00  0.00           H  
ATOM    340  HB1 ASP A 229      68.387  65.602 127.926  1.00  0.00           H  
ATOM    341  HB2 ASP A 229      69.803  64.444 127.697  1.00  0.00           H  
ATOM    342  N   CYS A 230      66.205  64.111 128.010  1.00  0.00           N  
ATOM    343  CA  CYS A 230      65.000  63.838 127.280  1.00  0.00           C  
ATOM    344  C   CYS A 230      65.360  63.883 125.771  1.00  0.00           C  
ATOM    345  O   CYS A 230      66.095  64.773 125.307  1.00  0.00           O  
ATOM    346  CB  CYS A 230      63.899  64.841 127.485  1.00  0.00           C  
ATOM    347  SG  CYS A 230      63.347  64.672 129.240  1.00  0.00           S  
ATOM    348  HN  CYS A 230      66.217  65.004 128.452  1.00  0.00           H  
ATOM    349  HA  CYS A 230      64.562  62.870 127.471  1.00  0.00           H  
ATOM    350  HB1 CYS A 230      62.977  64.601 126.914  1.00  0.00           H  
ATOM    351  HB2 CYS A 230      64.046  65.927 127.299  1.00  0.00           H  
ATOM    352  N   GLY A 231      64.890  62.932 124.967  1.00  0.00           N  
ATOM    353  CA  GLY A 231      65.330  62.840 123.606  1.00  0.00           C  
ATOM    354  C   GLY A 231      64.623  63.735 122.591  1.00  0.00           C  
ATOM    355  O   GLY A 231      63.449  64.074 122.763  1.00  0.00           O  
ATOM    356  HN  GLY A 231      64.343  62.249 125.445  1.00  0.00           H  
ATOM    357  HA1 GLY A 231      65.253  61.819 123.262  1.00  0.00           H  
ATOM    358  HA2 GLY A 231      66.351  63.190 123.552  1.00  0.00           H  
ATOM    359  N   ALA A 232      65.346  64.237 121.607  1.00  0.00           N  
ATOM    360  CA  ALA A 232      64.666  64.800 120.413  1.00  0.00           C  
ATOM    361  C   ALA A 232      63.980  63.685 119.617  1.00  0.00           C  
ATOM    362  O   ALA A 232      64.630  62.632 119.331  1.00  0.00           O  
ATOM    363  CB  ALA A 232      65.773  65.497 119.509  1.00  0.00           C  
ATOM    364  HN  ALA A 232      66.342  64.210 121.658  1.00  0.00           H  
ATOM    365  HA  ALA A 232      63.951  65.519 120.782  1.00  0.00           H  
ATOM    366  HB1 ALA A 232      66.543  64.720 119.317  1.00  0.00           H  
ATOM    367  HB2 ALA A 232      66.171  66.352 120.096  1.00  0.00           H  
ATOM    368  HB3 ALA A 232      65.457  65.881 118.516  1.00  0.00           H  
ATOM    369  N   PRO A 233      62.691  63.738 119.214  1.00  0.00           N  
ATOM    370  CA  PRO A 233      62.140  62.847 118.211  1.00  0.00           C  
ATOM    371  C   PRO A 233      62.881  62.631 116.861  1.00  0.00           C  
ATOM    372  O   PRO A 233      63.329  63.607 116.319  1.00  0.00           O  
ATOM    373  CB  PRO A 233      60.797  63.528 117.868  1.00  0.00           C  
ATOM    374  CG  PRO A 233      60.392  64.380 119.136  1.00  0.00           C  
ATOM    375  CD  PRO A 233      61.793  64.784 119.624  1.00  0.00           C  
ATOM    376  HA  PRO A 233      62.154  61.890 118.710  1.00  0.00           H  
ATOM    377  HB1 PRO A 233      59.952  62.879 117.550  1.00  0.00           H  
ATOM    378  HB2 PRO A 233      60.914  64.302 117.080  1.00  0.00           H  
ATOM    379  HG1 PRO A 233      59.661  65.209 119.016  1.00  0.00           H  
ATOM    380  HG2 PRO A 233      60.000  63.501 119.691  1.00  0.00           H  
ATOM    381  HD1 PRO A 233      62.243  65.627 119.057  1.00  0.00           H  
ATOM    382  HD2 PRO A 233      61.878  65.003 120.710  1.00  0.00           H  
ATOM    383  N   CYS A 234      63.125  61.388 116.382  1.00  0.00           N  
ATOM    384  CA  CYS A 234      63.659  61.182 115.078  1.00  0.00           C  
ATOM    385  C   CYS A 234      62.552  60.646 114.174  1.00  0.00           C  
ATOM    386  O   CYS A 234      61.909  59.672 114.491  1.00  0.00           O  
ATOM    387  CB  CYS A 234      64.924  60.343 115.242  1.00  0.00           C  
ATOM    388  SG  CYS A 234      66.237  60.496 113.858  1.00  0.00           S  
ATOM    389  HN  CYS A 234      62.883  60.548 116.861  1.00  0.00           H  
ATOM    390  HA  CYS A 234      63.928  62.150 114.679  1.00  0.00           H  
ATOM    391  HB1 CYS A 234      64.608  59.298 115.447  1.00  0.00           H  
ATOM    392  HB2 CYS A 234      65.363  60.645 116.217  1.00  0.00           H  
ATOM    393  N   GLU A 235      62.242  61.315 113.003  1.00  0.00           N  
ATOM    394  CA  GLU A 235      61.248  60.820 112.023  1.00  0.00           C  
ATOM    395  C   GLU A 235      61.516  59.469 111.363  1.00  0.00           C  
ATOM    396  O   GLU A 235      60.534  58.799 111.027  1.00  0.00           O  
ATOM    397  CB  GLU A 235      60.852  61.975 111.033  1.00  0.00           C  
ATOM    398  CG  GLU A 235      60.264  63.286 111.594  1.00  0.00           C  
ATOM    399  CD  GLU A 235      61.161  64.410 111.133  1.00  0.00           C  
ATOM    400  OE1 GLU A 235      62.062  64.796 111.846  1.00  0.00           O  
ATOM    401  OE2 GLU A 235      61.035  64.835 109.933  1.00  0.00           O1-
ATOM    402  HN  GLU A 235      62.733  62.066 112.567  1.00  0.00           H  
ATOM    403  HA  GLU A 235      60.352  60.647 112.601  1.00  0.00           H  
ATOM    404  HB1 GLU A 235      60.018  61.645 110.376  1.00  0.00           H  
ATOM    405  HB2 GLU A 235      61.709  62.254 110.383  1.00  0.00           H  
ATOM    406  HG1 GLU A 235      60.186  63.350 112.701  1.00  0.00           H  
ATOM    407  HG2 GLU A 235      59.245  63.364 111.158  1.00  0.00           H  
ATOM    408  N   PRO A 236      62.727  58.960 110.938  1.00  0.00           N  
ATOM    409  CA  PRO A 236      62.705  57.851 109.984  1.00  0.00           C  
ATOM    410  C   PRO A 236      62.776  56.564 110.675  1.00  0.00           C  
ATOM    411  O   PRO A 236      63.305  56.495 111.782  1.00  0.00           O  
ATOM    412  CB  PRO A 236      63.953  58.208 109.071  1.00  0.00           C  
ATOM    413  CG  PRO A 236      64.915  58.944 110.019  1.00  0.00           C  
ATOM    414  CD  PRO A 236      63.973  59.751 110.845  1.00  0.00           C  
ATOM    415  HA  PRO A 236      61.799  57.921 109.399  1.00  0.00           H  
ATOM    416  HB1 PRO A 236      63.535  58.886 108.297  1.00  0.00           H  
ATOM    417  HB2 PRO A 236      64.409  57.329 108.570  1.00  0.00           H  
ATOM    418  HG1 PRO A 236      65.459  58.233 110.676  1.00  0.00           H  
ATOM    419  HG2 PRO A 236      65.733  59.423 109.439  1.00  0.00           H  
ATOM    420  HD1 PRO A 236      64.329  59.989 111.871  1.00  0.00           H  
ATOM    421  HD2 PRO A 236      63.800  60.740 110.370  1.00  0.00           H  
ATOM    422  N   GLY A 237      62.395  55.459 110.028  1.00  0.00           N  
ATOM    423  CA  GLY A 237      62.288  54.108 110.594  1.00  0.00           C  
ATOM    424  C   GLY A 237      61.328  53.908 111.760  1.00  0.00           C  
ATOM    425  O   GLY A 237      60.712  54.842 112.183  1.00  0.00           O  
ATOM    426  HN  GLY A 237      62.142  55.479 109.064  1.00  0.00           H  
ATOM    427  HA1 GLY A 237      63.278  53.730 110.806  1.00  0.00           H  
ATOM    428  HA2 GLY A 237      61.870  53.527 109.785  1.00  0.00           H  
ATOM    429  N   ARG A 238      61.240  52.665 112.213  1.00  0.00           N  
ATOM    430  CA  ARG A 238      60.470  52.231 113.412  1.00  0.00           C  
ATOM    431  C   ARG A 238      60.864  52.838 114.748  1.00  0.00           C  
ATOM    432  O   ARG A 238      62.081  53.002 114.900  1.00  0.00           O  
ATOM    433  CB  ARG A 238      60.409  50.731 113.471  1.00  0.00           C  
ATOM    434  CG  ARG A 238      60.005  50.070 112.152  1.00  0.00           C  
ATOM    435  CD  ARG A 238      58.687  50.562 111.496  1.00  0.00           C  
ATOM    436  NE  ARG A 238      58.541  49.720 110.298  1.00  0.00           N  
ATOM    437  CZ  ARG A 238      57.677  48.735 110.171  1.00  0.00           C  
ATOM    438  NH1 ARG A 238      56.727  48.480 111.023  1.00  0.00           N1+
ATOM    439  NH2 ARG A 238      57.824  47.977 109.081  1.00  0.00           N  
ATOM    440  HN  ARG A 238      61.784  51.999 111.707  1.00  0.00           H  
ATOM    441  HA  ARG A 238      59.415  52.412 113.264  1.00  0.00           H  
ATOM    442  HB1 ARG A 238      59.578  50.433 114.146  1.00  0.00           H  
ATOM    443  HB2 ARG A 238      61.348  50.285 113.861  1.00  0.00           H  
ATOM    444  HG1 ARG A 238      59.801  48.998 112.363  1.00  0.00           H  
ATOM    445  HG2 ARG A 238      60.892  50.133 111.486  1.00  0.00           H  
ATOM    446  HD1 ARG A 238      58.636  51.641 111.240  1.00  0.00           H  
ATOM    447  HD2 ARG A 238      57.920  50.327 112.264  1.00  0.00           H  
ATOM    448  HE  ARG A 238      59.213  49.750 109.559  1.00  0.00           H  
ATOM    449 1HH1 ARG A 238      56.041  47.806 110.749  1.00  0.00           H  
ATOM    450 2HH1 ARG A 238      56.664  48.998 111.876  1.00  0.00           H  
ATOM    451 1HH2 ARG A 238      57.372  47.086 109.045  1.00  0.00           H  
ATOM    452 2HH2 ARG A 238      58.740  47.912 108.684  1.00  0.00           H  
ATOM    453  N   ALA A 239      59.896  53.153 115.639  1.00  0.00           N  
ATOM    454  CA  ALA A 239      60.031  53.867 116.799  1.00  0.00           C  
ATOM    455  C   ALA A 239      61.095  53.284 117.783  1.00  0.00           C  
ATOM    456  O   ALA A 239      61.294  52.059 117.838  1.00  0.00           O  
ATOM    457  CB  ALA A 239      58.606  53.947 117.456  1.00  0.00           C  
ATOM    458  HN  ALA A 239      59.010  52.731 115.462  1.00  0.00           H  
ATOM    459  HA  ALA A 239      60.266  54.874 116.486  1.00  0.00           H  
ATOM    460  HB1 ALA A 239      58.619  54.383 118.478  1.00  0.00           H  
ATOM    461  HB2 ALA A 239      58.131  52.943 117.447  1.00  0.00           H  
ATOM    462  HB3 ALA A 239      57.996  54.462 116.685  1.00  0.00           H  
ATOM    463  N   ASN A 240      61.737  54.149 118.508  1.00  0.00           N  
ATOM    464  CA  ASN A 240      62.689  53.763 119.523  1.00  0.00           C  
ATOM    465  C   ASN A 240      63.839  52.984 119.050  1.00  0.00           C  
ATOM    466  O   ASN A 240      64.263  52.049 119.799  1.00  0.00           O  
ATOM    467  CB  ASN A 240      61.963  53.102 120.704  1.00  0.00           C  
ATOM    468  CG  ASN A 240      60.728  53.884 121.220  1.00  0.00           C  
ATOM    469  ND2 ASN A 240      60.884  55.177 121.500  1.00  0.00           N  
ATOM    470  OD1 ASN A 240      59.661  53.299 121.393  1.00  0.00           O  
ATOM    471  HN  ASN A 240      61.487  55.097 118.321  1.00  0.00           H  
ATOM    472  HA  ASN A 240      63.112  54.656 119.959  1.00  0.00           H  
ATOM    473  HB1 ASN A 240      62.661  53.020 121.564  1.00  0.00           H  
ATOM    474  HB2 ASN A 240      61.561  52.092 120.478  1.00  0.00           H  
ATOM    475 1HD2 ASN A 240      60.045  55.558 121.889  1.00  0.00           H  
ATOM    476 2HD2 ASN A 240      61.721  55.723 121.466  1.00  0.00           H  
ATOM    477  N   GLY A 241      64.377  53.304 117.861  1.00  0.00           N  
ATOM    478  CA  GLY A 241      65.458  52.500 117.274  1.00  0.00           C  
ATOM    479  C   GLY A 241      65.172  51.065 116.921  1.00  0.00           C  
ATOM    480  O   GLY A 241      65.996  50.186 117.011  1.00  0.00           O  
ATOM    481  HN  GLY A 241      64.066  54.084 117.323  1.00  0.00           H  
ATOM    482  HA1 GLY A 241      66.274  52.524 117.981  1.00  0.00           H  
ATOM    483  HA2 GLY A 241      65.615  52.995 116.327  1.00  0.00           H  
ATOM    484  N   LEU A 242      63.931  50.818 116.528  1.00  0.00           N  
ATOM    485  CA  LEU A 242      63.541  49.543 115.900  1.00  0.00           C  
ATOM    486  C   LEU A 242      63.108  48.482 116.923  1.00  0.00           C  
ATOM    487  O   LEU A 242      63.307  47.254 116.735  1.00  0.00           O  
ATOM    488  CB  LEU A 242      64.501  48.951 114.744  1.00  0.00           C  
ATOM    489  CG  LEU A 242      65.267  49.907 113.806  1.00  0.00           C  
ATOM    490  CD1 LEU A 242      66.048  49.136 112.683  1.00  0.00           C  
ATOM    491  CD2 LEU A 242      64.223  50.766 113.181  1.00  0.00           C  
ATOM    492  HN  LEU A 242      63.257  51.529 116.342  1.00  0.00           H  
ATOM    493  HA  LEU A 242      62.658  49.719 115.303  1.00  0.00           H  
ATOM    494  HB1 LEU A 242      63.850  48.347 114.077  1.00  0.00           H  
ATOM    495  HB2 LEU A 242      65.215  48.237 115.207  1.00  0.00           H  
ATOM    496  HG  LEU A 242      66.029  50.508 114.346  1.00  0.00           H  
ATOM    497 1HD1 LEU A 242      66.734  48.382 113.124  1.00  0.00           H  
ATOM    498 2HD1 LEU A 242      66.501  49.904 112.018  1.00  0.00           H  
ATOM    499 3HD1 LEU A 242      65.265  48.679 112.042  1.00  0.00           H  
ATOM    500 1HD2 LEU A 242      63.568  51.202 113.965  1.00  0.00           H  
ATOM    501 2HD2 LEU A 242      63.575  50.222 112.460  1.00  0.00           H  
ATOM    502 3HD2 LEU A 242      64.711  51.552 112.568  1.00  0.00           H  
ATOM    503  N   MET A 243      62.596  48.893 118.071  1.00  0.00           N  
ATOM    504  CA  MET A 243      62.317  48.122 119.290  1.00  0.00           C  
ATOM    505  C   MET A 243      61.190  47.079 119.301  1.00  0.00           C  
ATOM    506  O   MET A 243      61.278  45.958 119.831  1.00  0.00           O  
ATOM    507  CB  MET A 243      62.137  49.111 120.469  1.00  0.00           C  
ATOM    508  CG  MET A 243      61.894  48.555 121.867  1.00  0.00           C  
ATOM    509  SD  MET A 243      63.368  47.926 122.656  1.00  0.00           S  
ATOM    510  CE  MET A 243      63.096  48.820 124.186  1.00  0.00           C  
ATOM    511  HN  MET A 243      62.405  49.871 118.114  1.00  0.00           H  
ATOM    512  HA  MET A 243      63.244  47.568 119.344  1.00  0.00           H  
ATOM    513  HB1 MET A 243      61.253  49.725 120.196  1.00  0.00           H  
ATOM    514  HB2 MET A 243      62.994  49.816 120.517  1.00  0.00           H  
ATOM    515  HG1 MET A 243      60.995  47.911 121.976  1.00  0.00           H  
ATOM    516  HG2 MET A 243      61.561  49.467 122.407  1.00  0.00           H  
ATOM    517  HE1 MET A 243      62.970  49.903 123.976  1.00  0.00           H  
ATOM    518  HE2 MET A 243      63.969  48.712 124.864  1.00  0.00           H  
ATOM    519  HE3 MET A 243      62.204  48.362 124.665  1.00  0.00           H  
ATOM    520  N   TYR A 244      60.042  47.337 118.657  1.00  0.00           N  
ATOM    521  CA  TYR A 244      58.869  46.547 118.584  1.00  0.00           C  
ATOM    522  C   TYR A 244      58.590  46.099 117.201  1.00  0.00           C  
ATOM    523  O   TYR A 244      57.496  45.722 116.830  1.00  0.00           O  
ATOM    524  CB  TYR A 244      57.582  47.225 119.202  1.00  0.00           C  
ATOM    525  CG  TYR A 244      57.867  47.757 120.546  1.00  0.00           C  
ATOM    526  CD1 TYR A 244      57.840  49.155 120.817  1.00  0.00           C  
ATOM    527  CD2 TYR A 244      58.120  46.965 121.668  1.00  0.00           C  
ATOM    528  CE1 TYR A 244      58.238  49.739 122.010  1.00  0.00           C  
ATOM    529  CE2 TYR A 244      58.307  47.453 122.970  1.00  0.00           C  
ATOM    530  CZ  TYR A 244      58.501  48.843 123.117  1.00  0.00           C  
ATOM    531  OH  TYR A 244      59.270  49.405 124.172  1.00  0.00           O  
ATOM    532  HN  TYR A 244      59.915  48.167 118.119  1.00  0.00           H  
ATOM    533  HA  TYR A 244      58.870  45.655 119.194  1.00  0.00           H  
ATOM    534  HB1 TYR A 244      56.708  46.549 119.314  1.00  0.00           H  
ATOM    535  HB2 TYR A 244      57.334  48.061 118.514  1.00  0.00           H  
ATOM    536  HD1 TYR A 244      57.650  49.770 119.950  1.00  0.00           H  
ATOM    537  HD2 TYR A 244      58.068  45.895 121.526  1.00  0.00           H  
ATOM    538  HE1 TYR A 244      58.585  50.759 122.087  1.00  0.00           H  
ATOM    539  HE2 TYR A 244      58.525  46.805 123.806  1.00  0.00           H  
ATOM    540  HH  TYR A 244      59.598  50.291 124.007  1.00  0.00           H  
ATOM    541  N   PHE A 245      59.602  46.196 116.379  1.00  0.00           N  
ATOM    542  CA  PHE A 245      59.640  45.593 115.067  1.00  0.00           C  
ATOM    543  C   PHE A 245      60.552  44.328 115.202  1.00  0.00           C  
ATOM    544  O   PHE A 245      61.625  44.344 115.817  1.00  0.00           O  
ATOM    545  CB  PHE A 245      60.251  46.638 114.138  1.00  0.00           C  
ATOM    546  CG  PHE A 245      60.394  46.205 112.736  1.00  0.00           C  
ATOM    547  CD1 PHE A 245      61.344  46.923 111.925  1.00  0.00           C  
ATOM    548  CD2 PHE A 245      59.487  45.344 112.058  1.00  0.00           C  
ATOM    549  CE1 PHE A 245      61.464  46.614 110.569  1.00  0.00           C  
ATOM    550  CE2 PHE A 245      59.560  45.092 110.683  1.00  0.00           C  
ATOM    551  CZ  PHE A 245      60.504  45.816 109.938  1.00  0.00           C  
ATOM    552  HN  PHE A 245      60.526  46.459 116.645  1.00  0.00           H  
ATOM    553  HA  PHE A 245      58.717  45.138 114.738  1.00  0.00           H  
ATOM    554  HB1 PHE A 245      61.236  46.952 114.543  1.00  0.00           H  
ATOM    555  HB2 PHE A 245      59.624  47.554 114.072  1.00  0.00           H  
ATOM    556  HD1 PHE A 245      62.070  47.610 112.336  1.00  0.00           H  
ATOM    557  HD2 PHE A 245      58.690  44.868 112.610  1.00  0.00           H  
ATOM    558  HE1 PHE A 245      62.108  47.207 109.936  1.00  0.00           H  
ATOM    559  HE2 PHE A 245      58.799  44.463 110.246  1.00  0.00           H  
ATOM    560  HZ  PHE A 245      60.488  45.724 108.862  1.00  0.00           H  
ATOM    561  N   LYS A 246      60.113  43.181 114.576  1.00  0.00           N  
ATOM    562  CA  LYS A 246      60.821  41.914 114.510  1.00  0.00           C  
ATOM    563  C   LYS A 246      61.885  41.881 113.424  1.00  0.00           C  
ATOM    564  O   LYS A 246      61.646  42.248 112.250  1.00  0.00           O  
ATOM    565  CB  LYS A 246      59.896  40.660 114.372  1.00  0.00           C  
ATOM    566  CG  LYS A 246      58.855  40.205 115.474  1.00  0.00           C  
ATOM    567  CD  LYS A 246      59.510  40.504 116.831  1.00  0.00           C  
ATOM    568  CE  LYS A 246      58.800  39.881 118.028  1.00  0.00           C  
ATOM    569  NZ  LYS A 246      57.344  40.008 117.789  1.00  0.00           N1+
ATOM    570  HN  LYS A 246      59.198  43.164 114.179  1.00  0.00           H  
ATOM    571  HA  LYS A 246      61.436  41.917 115.398  1.00  0.00           H  
ATOM    572  HB1 LYS A 246      60.671  39.875 114.235  1.00  0.00           H  
ATOM    573  HB2 LYS A 246      59.283  40.852 113.466  1.00  0.00           H  
ATOM    574  HG1 LYS A 246      58.612  39.122 115.411  1.00  0.00           H  
ATOM    575  HG2 LYS A 246      57.921  40.774 115.278  1.00  0.00           H  
ATOM    576  HD1 LYS A 246      59.573  41.607 116.937  1.00  0.00           H  
ATOM    577  HD2 LYS A 246      60.574  40.188 116.826  1.00  0.00           H  
ATOM    578  HE1 LYS A 246      59.071  40.415 118.965  1.00  0.00           H  
ATOM    579  HE2 LYS A 246      59.110  38.815 118.009  1.00  0.00           H  
ATOM    580  HZ1 LYS A 246      57.009  40.958 117.530  1.00  0.00           H  
ATOM    581  HZ2 LYS A 246      56.827  39.926 118.686  1.00  0.00           H  
ATOM    582  HZ3 LYS A 246      57.088  39.303 117.068  1.00  0.00           H  
ATOM    583  N   GLU A 247      63.110  41.426 113.796  1.00  0.00           N  
ATOM    584  CA  GLU A 247      64.294  41.206 112.915  1.00  0.00           C  
ATOM    585  C   GLU A 247      63.939  40.345 111.761  1.00  0.00           C  
ATOM    586  O   GLU A 247      64.237  40.595 110.579  1.00  0.00           O  
ATOM    587  CB  GLU A 247      65.364  40.463 113.694  1.00  0.00           C  
ATOM    588  CG  GLU A 247      65.910  41.367 114.868  1.00  0.00           C  
ATOM    589  CD  GLU A 247      67.202  40.884 115.455  1.00  0.00           C  
ATOM    590  OE1 GLU A 247      68.170  40.713 114.705  1.00  0.00           O  
ATOM    591  OE2 GLU A 247      67.253  40.618 116.661  1.00  0.00           O1-
ATOM    592  HN  GLU A 247      63.074  40.878 114.627  1.00  0.00           H  
ATOM    593  HA  GLU A 247      64.561  42.207 112.608  1.00  0.00           H  
ATOM    594  HB1 GLU A 247      66.158  40.106 113.003  1.00  0.00           H  
ATOM    595  HB2 GLU A 247      65.086  39.552 114.267  1.00  0.00           H  
ATOM    596  HG1 GLU A 247      65.163  41.423 115.687  1.00  0.00           H  
ATOM    597  HG2 GLU A 247      66.017  42.436 114.586  1.00  0.00           H  
ATOM    598  N   GLU A 248      63.214  39.210 112.005  1.00  0.00           N  
ATOM    599  CA  GLU A 248      62.697  38.217 111.034  1.00  0.00           C  
ATOM    600  C   GLU A 248      61.802  38.887 110.019  1.00  0.00           C  
ATOM    601  O   GLU A 248      61.771  38.640 108.808  1.00  0.00           O  
ATOM    602  CB  GLU A 248      61.904  37.131 111.755  1.00  0.00           C  
ATOM    603  CG  GLU A 248      62.864  36.194 112.641  1.00  0.00           C  
ATOM    604  CD  GLU A 248      62.178  35.432 113.741  1.00  0.00           C  
ATOM    605  OE1 GLU A 248      61.075  34.925 113.531  1.00  0.00           O  
ATOM    606  OE2 GLU A 248      62.788  35.343 114.880  1.00  0.00           O1-
ATOM    607  HN  GLU A 248      63.104  38.944 112.960  1.00  0.00           H  
ATOM    608  HA  GLU A 248      63.473  37.790 110.415  1.00  0.00           H  
ATOM    609  HB1 GLU A 248      61.414  36.417 111.058  1.00  0.00           H  
ATOM    610  HB2 GLU A 248      61.127  37.658 112.347  1.00  0.00           H  
ATOM    611  HG1 GLU A 248      63.533  36.904 113.172  1.00  0.00           H  
ATOM    612  HG2 GLU A 248      63.480  35.546 111.982  1.00  0.00           H  
ATOM    613  N   GLU A 249      60.792  39.772 110.522  1.00  0.00           N  
ATOM    614  CA  GLU A 249      59.877  40.503 109.765  1.00  0.00           C  
ATOM    615  C   GLU A 249      60.528  41.517 108.856  1.00  0.00           C  
ATOM    616  O   GLU A 249      60.278  41.559 107.648  1.00  0.00           O  
ATOM    617  CB  GLU A 249      58.838  41.243 110.621  1.00  0.00           C  
ATOM    618  CG  GLU A 249      57.751  40.288 111.225  1.00  0.00           C  
ATOM    619  CD  GLU A 249      56.497  40.999 111.552  1.00  0.00           C  
ATOM    620  OE1 GLU A 249      55.815  41.557 110.658  1.00  0.00           O  
ATOM    621  OE2 GLU A 249      56.009  40.980 112.751  1.00  0.00           O1-
ATOM    622  HN  GLU A 249      60.769  39.932 111.507  1.00  0.00           H  
ATOM    623  HA  GLU A 249      59.423  39.754 109.135  1.00  0.00           H  
ATOM    624  HB1 GLU A 249      58.336  42.072 110.079  1.00  0.00           H  
ATOM    625  HB2 GLU A 249      59.358  41.747 111.464  1.00  0.00           H  
ATOM    626  HG1 GLU A 249      58.197  39.703 112.058  1.00  0.00           H  
ATOM    627  HG2 GLU A 249      57.500  39.559 110.425  1.00  0.00           H  
ATOM    628  N   ARG A 250      61.498  42.256 109.408  1.00  0.00           N  
ATOM    629  CA  ARG A 250      62.520  43.074 108.715  1.00  0.00           C  
ATOM    630  C   ARG A 250      63.222  42.347 107.554  1.00  0.00           C  
ATOM    631  O   ARG A 250      63.380  42.906 106.506  1.00  0.00           O  
ATOM    632  CB  ARG A 250      63.515  43.688 109.733  1.00  0.00           C  
ATOM    633  CG  ARG A 250      64.933  44.106 109.241  1.00  0.00           C  
ATOM    634  CD  ARG A 250      65.751  45.006 110.198  1.00  0.00           C  
ATOM    635  NE  ARG A 250      67.002  45.303 109.521  1.00  0.00           N  
ATOM    636  CZ  ARG A 250      67.831  46.286 109.865  1.00  0.00           C  
ATOM    637  NH1 ARG A 250      67.695  46.993 110.970  1.00  0.00           N1+
ATOM    638  NH2 ARG A 250      68.885  46.485 109.128  1.00  0.00           N  
ATOM    639  HN  ARG A 250      61.636  42.280 110.395  1.00  0.00           H  
ATOM    640  HA  ARG A 250      61.927  43.878 108.307  1.00  0.00           H  
ATOM    641  HB1 ARG A 250      63.665  42.920 110.522  1.00  0.00           H  
ATOM    642  HB2 ARG A 250      62.962  44.523 110.213  1.00  0.00           H  
ATOM    643  HG1 ARG A 250      64.817  44.536 108.223  1.00  0.00           H  
ATOM    644  HG2 ARG A 250      65.445  43.125 109.143  1.00  0.00           H  
ATOM    645  HD1 ARG A 250      65.976  44.467 111.143  1.00  0.00           H  
ATOM    646  HD2 ARG A 250      65.199  45.961 110.327  1.00  0.00           H  
ATOM    647  HE  ARG A 250      67.227  44.826 108.672  1.00  0.00           H  
ATOM    648 1HH1 ARG A 250      67.312  46.542 111.777  1.00  0.00           H  
ATOM    649 2HH1 ARG A 250      68.330  47.762 111.032  1.00  0.00           H  
ATOM    650 1HH2 ARG A 250      69.403  47.314 109.341  1.00  0.00           H  
ATOM    651 2HH2 ARG A 250      69.012  46.113 108.208  1.00  0.00           H  
ATOM    652  N   ARG A 251      63.658  41.121 107.758  1.00  0.00           N  
ATOM    653  CA  ARG A 251      64.473  40.363 106.764  1.00  0.00           C  
ATOM    654  C   ARG A 251      63.604  40.069 105.530  1.00  0.00           C  
ATOM    655  O   ARG A 251      63.998  40.316 104.373  1.00  0.00           O  
ATOM    656  CB  ARG A 251      65.094  39.027 107.381  1.00  0.00           C  
ATOM    657  CG  ARG A 251      65.601  38.015 106.304  1.00  0.00           C  
ATOM    658  CD  ARG A 251      66.561  37.026 106.945  1.00  0.00           C  
ATOM    659  NE  ARG A 251      67.104  36.186 105.942  1.00  0.00           N  
ATOM    660  CZ  ARG A 251      68.361  35.916 105.853  1.00  0.00           C  
ATOM    661  NH1 ARG A 251      69.400  36.623 106.178  1.00  0.00           N1+
ATOM    662  NH2 ARG A 251      68.684  34.676 105.512  1.00  0.00           N  
ATOM    663  HN  ARG A 251      63.402  40.659 108.604  1.00  0.00           H  
ATOM    664  HA  ARG A 251      65.240  40.922 106.248  1.00  0.00           H  
ATOM    665  HB1 ARG A 251      64.272  38.528 107.938  1.00  0.00           H  
ATOM    666  HB2 ARG A 251      65.836  39.383 108.127  1.00  0.00           H  
ATOM    667  HG1 ARG A 251      66.009  38.582 105.440  1.00  0.00           H  
ATOM    668  HG2 ARG A 251      64.754  37.453 105.854  1.00  0.00           H  
ATOM    669  HD1 ARG A 251      65.990  36.437 107.695  1.00  0.00           H  
ATOM    670  HD2 ARG A 251      67.342  37.538 107.546  1.00  0.00           H  
ATOM    671  HE  ARG A 251      66.529  35.579 105.393  1.00  0.00           H  
ATOM    672 1HH1 ARG A 251      69.016  37.509 106.439  1.00  0.00           H  
ATOM    673 2HH1 ARG A 251      70.263  36.362 105.745  1.00  0.00           H  
ATOM    674 1HH2 ARG A 251      67.952  34.015 105.675  1.00  0.00           H  
ATOM    675 2HH2 ARG A 251      69.646  34.421 105.421  1.00  0.00           H  
ATOM    676  N   PHE A 252      62.391  39.550 105.754  1.00  0.00           N  
ATOM    677  CA  PHE A 252      61.368  39.451 104.681  1.00  0.00           C  
ATOM    678  C   PHE A 252      60.893  40.755 104.049  1.00  0.00           C  
ATOM    679  O   PHE A 252      60.718  40.857 102.853  1.00  0.00           O  
ATOM    680  CB  PHE A 252      60.170  38.577 105.157  1.00  0.00           C  
ATOM    681  CG  PHE A 252      59.124  38.105 104.103  1.00  0.00           C  
ATOM    682  CD1 PHE A 252      59.611  37.344 103.001  1.00  0.00           C  
ATOM    683  CD2 PHE A 252      57.714  38.319 104.241  1.00  0.00           C  
ATOM    684  CE1 PHE A 252      58.693  36.890 102.055  1.00  0.00           C  
ATOM    685  CE2 PHE A 252      56.864  37.744 103.307  1.00  0.00           C  
ATOM    686  CZ  PHE A 252      57.338  37.078 102.172  1.00  0.00           C  
ATOM    687  HN  PHE A 252      62.142  39.012 106.556  1.00  0.00           H  
ATOM    688  HA  PHE A 252      61.826  38.857 103.904  1.00  0.00           H  
ATOM    689  HB1 PHE A 252      59.686  38.998 106.063  1.00  0.00           H  
ATOM    690  HB2 PHE A 252      60.640  37.600 105.401  1.00  0.00           H  
ATOM    691  HD1 PHE A 252      60.650  37.057 102.950  1.00  0.00           H  
ATOM    692  HD2 PHE A 252      57.362  38.957 105.037  1.00  0.00           H  
ATOM    693  HE1 PHE A 252      59.016  36.337 101.185  1.00  0.00           H  
ATOM    694  HE2 PHE A 252      55.841  38.081 103.391  1.00  0.00           H  
ATOM    695  HZ  PHE A 252      56.651  36.783 101.391  1.00  0.00           H  
ATOM    696  N   ALA A 253      60.696  41.831 104.856  1.00  0.00           N  
ATOM    697  CA  ALA A 253      60.196  43.055 104.258  1.00  0.00           C  
ATOM    698  C   ALA A 253      61.204  43.721 103.333  1.00  0.00           C  
ATOM    699  O   ALA A 253      60.965  43.935 102.164  1.00  0.00           O  
ATOM    700  CB  ALA A 253      59.693  44.073 105.275  1.00  0.00           C  
ATOM    701  HN  ALA A 253      60.673  41.807 105.853  1.00  0.00           H  
ATOM    702  HA  ALA A 253      59.266  42.800 103.772  1.00  0.00           H  
ATOM    703  HB1 ALA A 253      58.998  43.393 105.813  1.00  0.00           H  
ATOM    704  HB2 ALA A 253      59.060  44.787 104.706  1.00  0.00           H  
ATOM    705  HB3 ALA A 253      60.535  44.429 105.906  1.00  0.00           H  
ATOM    706  N   ARG A 254      62.536  43.821 103.806  1.00  0.00           N  
ATOM    707  CA  ARG A 254      63.571  44.450 103.042  1.00  0.00           C  
ATOM    708  C   ARG A 254      63.874  43.871 101.575  1.00  0.00           C  
ATOM    709  O   ARG A 254      64.109  44.518 100.541  1.00  0.00           O  
ATOM    710  CB  ARG A 254      64.880  44.444 103.854  1.00  0.00           C  
ATOM    711  CG  ARG A 254      64.815  45.389 105.110  1.00  0.00           C  
ATOM    712  CD  ARG A 254      64.722  46.908 104.792  1.00  0.00           C  
ATOM    713  NE  ARG A 254      66.026  47.350 104.131  1.00  0.00           N  
ATOM    714  CZ  ARG A 254      66.345  48.581 103.839  1.00  0.00           C  
ATOM    715  NH1 ARG A 254      65.555  49.583 104.141  1.00  0.00           N1+
ATOM    716  NH2 ARG A 254      67.477  48.834 103.154  1.00  0.00           N  
ATOM    717  HN  ARG A 254      62.776  43.787 104.773  1.00  0.00           H  
ATOM    718  HA  ARG A 254      63.145  45.432 102.897  1.00  0.00           H  
ATOM    719  HB1 ARG A 254      65.814  44.579 103.267  1.00  0.00           H  
ATOM    720  HB2 ARG A 254      64.899  43.419 104.282  1.00  0.00           H  
ATOM    721  HG1 ARG A 254      65.630  45.159 105.829  1.00  0.00           H  
ATOM    722  HG2 ARG A 254      63.900  45.195 105.711  1.00  0.00           H  
ATOM    723  HD1 ARG A 254      64.565  47.473 105.736  1.00  0.00           H  
ATOM    724  HD2 ARG A 254      63.877  47.102 104.098  1.00  0.00           H  
ATOM    725  HE  ARG A 254      66.847  46.781 104.155  1.00  0.00           H  
ATOM    726 1HH1 ARG A 254      64.944  49.407 104.912  1.00  0.00           H  
ATOM    727 2HH1 ARG A 254      66.069  50.432 104.257  1.00  0.00           H  
ATOM    728 1HH2 ARG A 254      67.982  48.076 102.740  1.00  0.00           H  
ATOM    729 2HH2 ARG A 254      67.622  49.704 102.684  1.00  0.00           H  
ATOM    730  N   LEU A 255      63.559  42.582 101.505  1.00  0.00           N  
ATOM    731  CA  LEU A 255      63.599  41.654 100.377  1.00  0.00           C  
ATOM    732  C   LEU A 255      62.641  42.045  99.302  1.00  0.00           C  
ATOM    733  O   LEU A 255      62.897  42.032  98.092  1.00  0.00           O  
ATOM    734  CB  LEU A 255      63.370  40.142 100.754  1.00  0.00           C  
ATOM    735  CG  LEU A 255      63.780  39.090  99.781  1.00  0.00           C  
ATOM    736  CD1 LEU A 255      64.458  37.908 100.536  1.00  0.00           C  
ATOM    737  CD2 LEU A 255      62.676  38.615  98.907  1.00  0.00           C  
ATOM    738  HN  LEU A 255      63.165  42.194 102.335  1.00  0.00           H  
ATOM    739  HA  LEU A 255      64.579  41.638  99.923  1.00  0.00           H  
ATOM    740  HB1 LEU A 255      62.326  39.939 101.072  1.00  0.00           H  
ATOM    741  HB2 LEU A 255      63.993  40.041 101.668  1.00  0.00           H  
ATOM    742  HG  LEU A 255      64.559  39.510  99.110  1.00  0.00           H  
ATOM    743 1HD1 LEU A 255      64.722  36.960 100.022  1.00  0.00           H  
ATOM    744 2HD1 LEU A 255      63.679  37.606 101.269  1.00  0.00           H  
ATOM    745 3HD1 LEU A 255      65.338  38.199 101.149  1.00  0.00           H  
ATOM    746 1HD2 LEU A 255      62.143  37.712  99.272  1.00  0.00           H  
ATOM    747 2HD2 LEU A 255      62.940  38.089  97.965  1.00  0.00           H  
ATOM    748 3HD2 LEU A 255      61.854  39.354  98.788  1.00  0.00           H  
ATOM    749  N   TRP A 256      61.372  42.386  99.746  1.00  0.00           N  
ATOM    750  CA  TRP A 256      60.352  42.823  98.809  1.00  0.00           C  
ATOM    751  C   TRP A 256      60.668  44.155  98.174  1.00  0.00           C  
ATOM    752  O   TRP A 256      60.409  44.290  96.956  1.00  0.00           O  
ATOM    753  CB  TRP A 256      58.898  42.775  99.453  1.00  0.00           C  
ATOM    754  CG  TRP A 256      58.302  41.406  99.475  1.00  0.00           C  
ATOM    755  CD1 TRP A 256      58.345  40.552 100.562  1.00  0.00           C  
ATOM    756  CD2 TRP A 256      57.811  40.589  98.412  1.00  0.00           C  
ATOM    757  CE2 TRP A 256      57.543  39.291  98.899  1.00  0.00           C  
ATOM    758  CE3 TRP A 256      57.504  40.857  97.032  1.00  0.00           C  
ATOM    759  NE1 TRP A 256      58.008  39.292 100.196  1.00  0.00           N  
ATOM    760  CZ2 TRP A 256      56.959  38.303  98.171  1.00  0.00           C  
ATOM    761  CZ3 TRP A 256      56.909  39.846  96.303  1.00  0.00           C  
ATOM    762  CH2 TRP A 256      56.608  38.582  96.854  1.00  0.00           C  
ATOM    763  HN  TRP A 256      61.106  42.311 100.704  1.00  0.00           H  
ATOM    764  HA  TRP A 256      60.264  42.192  97.938  1.00  0.00           H  
ATOM    765  HB1 TRP A 256      58.205  43.493  98.964  1.00  0.00           H  
ATOM    766  HB2 TRP A 256      58.933  43.219 100.472  1.00  0.00           H  
ATOM    767  HD1 TRP A 256      58.750  40.799 101.533  1.00  0.00           H  
ATOM    768  HE1 TRP A 256      58.080  38.444 100.674  1.00  0.00           H  
ATOM    769  HE3 TRP A 256      57.777  41.804  96.593  1.00  0.00           H  
ATOM    770  HZ2 TRP A 256      56.760  37.287  98.478  1.00  0.00           H  
ATOM    771  HZ3 TRP A 256      56.893  39.857  95.223  1.00  0.00           H  
ATOM    772  HH2 TRP A 256      56.258  37.885  96.107  1.00  0.00           H  
ATOM    773  N   VAL A 257      61.228  45.164  98.904  1.00  0.00           N  
ATOM    774  CA  VAL A 257      61.711  46.488  98.353  1.00  0.00           C  
ATOM    775  C   VAL A 257      62.941  46.290  97.420  1.00  0.00           C  
ATOM    776  O   VAL A 257      62.989  46.851  96.274  1.00  0.00           O  
ATOM    777  CB  VAL A 257      62.095  47.437  99.436  1.00  0.00           C  
ATOM    778  CG1 VAL A 257      62.508  48.756  99.028  1.00  0.00           C  
ATOM    779  CG2 VAL A 257      60.950  47.538 100.439  1.00  0.00           C  
ATOM    780  HN  VAL A 257      61.355  45.154  99.893  1.00  0.00           H  
ATOM    781  HA  VAL A 257      60.886  47.016  97.897  1.00  0.00           H  
ATOM    782  HB  VAL A 257      63.003  46.979  99.882  1.00  0.00           H  
ATOM    783 1HG1 VAL A 257      63.128  48.841  98.109  1.00  0.00           H  
ATOM    784 2HG1 VAL A 257      63.168  49.154  99.827  1.00  0.00           H  
ATOM    785 3HG1 VAL A 257      61.556  49.328  99.025  1.00  0.00           H  
ATOM    786 1HG2 VAL A 257      60.150  48.233 100.107  1.00  0.00           H  
ATOM    787 2HG2 VAL A 257      61.435  47.912 101.367  1.00  0.00           H  
ATOM    788 3HG2 VAL A 257      60.469  46.557 100.637  1.00  0.00           H  
ATOM    789  N   GLY A 258      63.830  45.345  97.863  1.00  0.00           N  
ATOM    790  CA  GLY A 258      65.043  45.058  97.165  1.00  0.00           C  
ATOM    791  C   GLY A 258      64.859  44.324  95.786  1.00  0.00           C  
ATOM    792  O   GLY A 258      65.638  44.562  94.794  1.00  0.00           O  
ATOM    793  HN  GLY A 258      63.705  44.900  98.747  1.00  0.00           H  
ATOM    794  HA1 GLY A 258      65.682  44.457  97.794  1.00  0.00           H  
ATOM    795  HA2 GLY A 258      65.674  45.895  96.907  1.00  0.00           H  
ATOM    796  N   VAL A 259      63.846  43.398  95.630  1.00  0.00           N  
ATOM    797  CA  VAL A 259      63.533  42.782  94.289  1.00  0.00           C  
ATOM    798  C   VAL A 259      62.988  43.766  93.269  1.00  0.00           C  
ATOM    799  O   VAL A 259      63.450  43.763  92.105  1.00  0.00           O  
ATOM    800  CB  VAL A 259      62.733  41.511  94.604  1.00  0.00           C  
ATOM    801  CG1 VAL A 259      62.031  41.029  93.300  1.00  0.00           C  
ATOM    802  CG2 VAL A 259      63.664  40.396  95.193  1.00  0.00           C  
ATOM    803  HN  VAL A 259      63.360  43.092  96.445  1.00  0.00           H  
ATOM    804  HA  VAL A 259      64.425  42.475  93.764  1.00  0.00           H  
ATOM    805  HB  VAL A 259      61.959  41.804  95.346  1.00  0.00           H  
ATOM    806 1HG1 VAL A 259      61.436  41.861  92.865  1.00  0.00           H  
ATOM    807 2HG1 VAL A 259      61.327  40.205  93.542  1.00  0.00           H  
ATOM    808 3HG1 VAL A 259      62.803  40.627  92.608  1.00  0.00           H  
ATOM    809 1HG2 VAL A 259      63.818  40.521  96.286  1.00  0.00           H  
ATOM    810 2HG2 VAL A 259      64.646  40.441  94.674  1.00  0.00           H  
ATOM    811 3HG2 VAL A 259      63.141  39.426  95.052  1.00  0.00           H  
ATOM    812  N   TRP A 260      62.063  44.614  93.658  1.00  0.00           N  
ATOM    813  CA  TRP A 260      61.552  45.721  92.877  1.00  0.00           C  
ATOM    814  C   TRP A 260      62.700  46.746  92.575  1.00  0.00           C  
ATOM    815  O   TRP A 260      62.837  47.224  91.463  1.00  0.00           O  
ATOM    816  CB  TRP A 260      60.285  46.417  93.426  1.00  0.00           C  
ATOM    817  CG  TRP A 260      59.714  47.521  92.581  1.00  0.00           C  
ATOM    818  CD1 TRP A 260      59.580  48.846  92.962  1.00  0.00           C  
ATOM    819  CD2 TRP A 260      59.096  47.415  91.257  1.00  0.00           C  
ATOM    820  CE2 TRP A 260      58.666  48.700  90.905  1.00  0.00           C  
ATOM    821  CE3 TRP A 260      58.805  46.300  90.399  1.00  0.00           C  
ATOM    822  NE1 TRP A 260      58.898  49.541  91.972  1.00  0.00           N  
ATOM    823  CZ2 TRP A 260      58.026  48.948  89.726  1.00  0.00           C  
ATOM    824  CZ3 TRP A 260      58.255  46.577  89.128  1.00  0.00           C  
ATOM    825  CH2 TRP A 260      57.762  47.896  88.843  1.00  0.00           C  
ATOM    826  HN  TRP A 260      61.622  44.453  94.539  1.00  0.00           H  
ATOM    827  HA  TRP A 260      61.319  45.340  91.893  1.00  0.00           H  
ATOM    828  HB1 TRP A 260      60.636  46.966  94.327  1.00  0.00           H  
ATOM    829  HB2 TRP A 260      59.479  45.707  93.706  1.00  0.00           H  
ATOM    830  HD1 TRP A 260      59.906  49.240  93.914  1.00  0.00           H  
ATOM    831  HE1 TRP A 260      58.748  50.500  91.870  1.00  0.00           H  
ATOM    832  HE3 TRP A 260      59.132  45.341  90.770  1.00  0.00           H  
ATOM    833  HZ2 TRP A 260      57.638  49.939  89.542  1.00  0.00           H  
ATOM    834  HZ3 TRP A 260      58.054  45.761  88.451  1.00  0.00           H  
ATOM    835  HH2 TRP A 260      57.224  47.985  87.911  1.00  0.00           H  
ATOM    836  N   SER A 261      63.573  47.068  93.513  1.00  0.00           N  
ATOM    837  CA  SER A 261      64.804  47.803  93.244  1.00  0.00           C  
ATOM    838  C   SER A 261      65.769  47.205  92.215  1.00  0.00           C  
ATOM    839  O   SER A 261      66.045  47.890  91.201  1.00  0.00           O  
ATOM    840  CB  SER A 261      65.655  47.983  94.534  1.00  0.00           C  
ATOM    841  OG  SER A 261      64.763  48.600  95.581  1.00  0.00           O  
ATOM    842  HN  SER A 261      63.477  46.790  94.466  1.00  0.00           H  
ATOM    843  HA  SER A 261      64.449  48.731  92.822  1.00  0.00           H  
ATOM    844  HB1 SER A 261      66.511  48.650  94.299  1.00  0.00           H  
ATOM    845  HB2 SER A 261      66.088  47.030  94.905  1.00  0.00           H  
ATOM    846  HG1 SER A 261      64.238  47.868  95.913  1.00  0.00           H  
ATOM    847  N   VAL A 262      66.182  45.895  92.258  1.00  0.00           N  
ATOM    848  CA  VAL A 262      66.905  45.261  91.139  1.00  0.00           C  
ATOM    849  C   VAL A 262      66.229  45.337  89.793  1.00  0.00           C  
ATOM    850  O   VAL A 262      66.874  45.864  88.878  1.00  0.00           O  
ATOM    851  CB  VAL A 262      67.460  43.860  91.576  1.00  0.00           C  
ATOM    852  CG1 VAL A 262      68.182  43.048  90.485  1.00  0.00           C  
ATOM    853  CG2 VAL A 262      68.402  44.044  92.770  1.00  0.00           C  
ATOM    854  HN  VAL A 262      65.948  45.174  92.905  1.00  0.00           H  
ATOM    855  HA  VAL A 262      67.705  45.968  90.976  1.00  0.00           H  
ATOM    856  HB  VAL A 262      66.606  43.262  91.962  1.00  0.00           H  
ATOM    857 1HG1 VAL A 262      67.456  42.389  89.962  1.00  0.00           H  
ATOM    858 2HG1 VAL A 262      68.830  42.301  90.990  1.00  0.00           H  
ATOM    859 3HG1 VAL A 262      68.665  43.597  89.649  1.00  0.00           H  
ATOM    860 1HG2 VAL A 262      68.892  43.099  93.087  1.00  0.00           H  
ATOM    861 2HG2 VAL A 262      67.914  44.606  93.594  1.00  0.00           H  
ATOM    862 3HG2 VAL A 262      69.167  44.730  92.348  1.00  0.00           H  
ATOM    863  N   LEU A 263      64.933  45.026  89.728  1.00  0.00           N  
ATOM    864  CA  LEU A 263      64.275  45.238  88.495  1.00  0.00           C  
ATOM    865  C   LEU A 263      64.206  46.772  87.989  1.00  0.00           C  
ATOM    866  O   LEU A 263      64.415  47.051  86.805  1.00  0.00           O  
ATOM    867  CB  LEU A 263      62.944  44.539  88.641  1.00  0.00           C  
ATOM    868  CG  LEU A 263      63.091  43.013  88.823  1.00  0.00           C  
ATOM    869  CD1 LEU A 263      61.769  42.311  89.175  1.00  0.00           C  
ATOM    870  CD2 LEU A 263      63.760  42.374  87.549  1.00  0.00           C  
ATOM    871  HN  LEU A 263      64.384  44.644  90.467  1.00  0.00           H  
ATOM    872  HA  LEU A 263      64.852  44.800  87.695  1.00  0.00           H  
ATOM    873  HB1 LEU A 263      62.358  44.671  87.707  1.00  0.00           H  
ATOM    874  HB2 LEU A 263      62.389  45.106  89.419  1.00  0.00           H  
ATOM    875  HG  LEU A 263      63.736  42.654  89.652  1.00  0.00           H  
ATOM    876 1HD1 LEU A 263      61.823  41.201  89.170  1.00  0.00           H  
ATOM    877 2HD1 LEU A 263      60.997  42.628  88.441  1.00  0.00           H  
ATOM    878 3HD1 LEU A 263      61.402  42.599  90.183  1.00  0.00           H  
ATOM    879 1HD2 LEU A 263      63.304  42.738  86.604  1.00  0.00           H  
ATOM    880 2HD2 LEU A 263      63.775  41.264  87.514  1.00  0.00           H  
ATOM    881 3HD2 LEU A 263      64.848  42.572  87.440  1.00  0.00           H  
ATOM    882  N   CYS A 264      64.012  47.793  88.865  1.00  0.00           N  
ATOM    883  CA  CYS A 264      64.099  49.211  88.414  1.00  0.00           C  
ATOM    884  C   CYS A 264      65.465  49.618  88.003  1.00  0.00           C  
ATOM    885  O   CYS A 264      65.705  50.460  87.126  1.00  0.00           O  
ATOM    886  CB  CYS A 264      63.445  50.151  89.442  1.00  0.00           C  
ATOM    887  SG  CYS A 264      61.689  49.779  89.765  1.00  0.00           S  
ATOM    888  HN  CYS A 264      63.689  47.636  89.794  1.00  0.00           H  
ATOM    889  HA  CYS A 264      63.516  49.315  87.510  1.00  0.00           H  
ATOM    890  HB1 CYS A 264      63.475  51.205  89.093  1.00  0.00           H  
ATOM    891  HB2 CYS A 264      63.995  50.161  90.407  1.00  0.00           H  
ATOM    892  HG1 CYS A 264      61.901  48.682  90.476  1.00  0.00           H  
ATOM    893  N   CYS A 265      66.507  49.092  88.667  1.00  0.00           N  
ATOM    894  CA  CYS A 265      67.913  49.497  88.516  1.00  0.00           C  
ATOM    895  C   CYS A 265      68.483  48.926  87.203  1.00  0.00           C  
ATOM    896  O   CYS A 265      69.052  49.726  86.422  1.00  0.00           O  
ATOM    897  CB  CYS A 265      68.871  49.043  89.644  1.00  0.00           C  
ATOM    898  SG  CYS A 265      70.694  49.248  89.584  1.00  0.00           S  
ATOM    899  HN  CYS A 265      66.329  48.348  89.306  1.00  0.00           H  
ATOM    900  HA  CYS A 265      68.035  50.568  88.455  1.00  0.00           H  
ATOM    901  HB1 CYS A 265      68.641  47.973  89.838  1.00  0.00           H  
ATOM    902  HB2 CYS A 265      68.495  49.585  90.538  1.00  0.00           H  
ATOM    903  HG1 CYS A 265      70.957  47.993  89.246  1.00  0.00           H  
ATOM    904  N   ALA A 266      68.236  47.638  86.843  1.00  0.00           N  
ATOM    905  CA  ALA A 266      68.852  47.064  85.647  1.00  0.00           C  
ATOM    906  C   ALA A 266      68.103  47.611  84.423  1.00  0.00           C  
ATOM    907  O   ALA A 266      68.677  47.909  83.368  1.00  0.00           O  
ATOM    908  CB  ALA A 266      68.593  45.522  85.686  1.00  0.00           C  
ATOM    909  HN  ALA A 266      67.776  47.002  87.458  1.00  0.00           H  
ATOM    910  HA  ALA A 266      69.884  47.366  85.544  1.00  0.00           H  
ATOM    911  HB1 ALA A 266      69.077  44.917  84.889  1.00  0.00           H  
ATOM    912  HB2 ALA A 266      67.496  45.403  85.811  1.00  0.00           H  
ATOM    913  HB3 ALA A 266      69.083  45.179  86.622  1.00  0.00           H  
ATOM    914  N   SER A 267      66.753  47.846  84.563  1.00  0.00           N  
ATOM    915  CA  SER A 267      65.881  48.303  83.499  1.00  0.00           C  
ATOM    916  C   SER A 267      66.259  49.680  82.984  1.00  0.00           C  
ATOM    917  O   SER A 267      66.363  49.823  81.792  1.00  0.00           O  
ATOM    918  CB  SER A 267      64.323  48.331  83.732  1.00  0.00           C  
ATOM    919  OG  SER A 267      63.892  48.939  84.973  1.00  0.00           O  
ATOM    920  HN  SER A 267      66.302  47.534  85.395  1.00  0.00           H  
ATOM    921  HA  SER A 267      66.134  47.651  82.677  1.00  0.00           H  
ATOM    922  HB1 SER A 267      64.050  47.259  83.841  1.00  0.00           H  
ATOM    923  HB2 SER A 267      63.881  48.728  82.793  1.00  0.00           H  
ATOM    924  HG1 SER A 267      64.225  48.345  85.649  1.00  0.00           H  
ATOM    925  N   THR A 268      66.680  50.688  83.779  1.00  0.00           N  
ATOM    926  CA  THR A 268      67.188  51.938  83.306  1.00  0.00           C  
ATOM    927  C   THR A 268      68.481  51.804  82.605  1.00  0.00           C  
ATOM    928  O   THR A 268      68.696  52.444  81.569  1.00  0.00           O  
ATOM    929  CB  THR A 268      67.311  53.035  84.410  1.00  0.00           C  
ATOM    930  CG2 THR A 268      68.049  52.537  85.687  1.00  0.00           C  
ATOM    931  OG1 THR A 268      67.950  54.239  83.994  1.00  0.00           O  
ATOM    932  HN  THR A 268      66.670  50.615  84.773  1.00  0.00           H  
ATOM    933  HA  THR A 268      66.465  52.160  82.534  1.00  0.00           H  
ATOM    934  HB  THR A 268      66.306  53.127  84.873  1.00  0.00           H  
ATOM    935  HG1 THR A 268      67.321  54.595  83.361  1.00  0.00           H  
ATOM    936 1HG2 THR A 268      68.034  53.316  86.479  1.00  0.00           H  
ATOM    937 2HG2 THR A 268      69.062  52.362  85.267  1.00  0.00           H  
ATOM    938 3HG2 THR A 268      67.575  51.641  86.141  1.00  0.00           H  
ATOM    939  N   LEU A 269      69.396  50.929  83.047  1.00  0.00           N  
ATOM    940  CA  LEU A 269      70.723  50.857  82.362  1.00  0.00           C  
ATOM    941  C   LEU A 269      70.507  50.256  80.960  1.00  0.00           C  
ATOM    942  O   LEU A 269      71.022  50.747  79.970  1.00  0.00           O  
ATOM    943  CB  LEU A 269      71.572  49.895  83.248  1.00  0.00           C  
ATOM    944  CG  LEU A 269      71.980  50.342  84.679  1.00  0.00           C  
ATOM    945  CD1 LEU A 269      72.951  49.477  85.363  1.00  0.00           C  
ATOM    946  CD2 LEU A 269      72.539  51.797  84.552  1.00  0.00           C  
ATOM    947  HN  LEU A 269      69.345  50.322  83.837  1.00  0.00           H  
ATOM    948  HA  LEU A 269      71.234  51.798  82.221  1.00  0.00           H  
ATOM    949  HB1 LEU A 269      72.575  49.711  82.809  1.00  0.00           H  
ATOM    950  HB2 LEU A 269      71.064  48.920  83.409  1.00  0.00           H  
ATOM    951  HG  LEU A 269      71.084  50.389  85.334  1.00  0.00           H  
ATOM    952 1HD1 LEU A 269      73.858  49.345  84.736  1.00  0.00           H  
ATOM    953 2HD1 LEU A 269      72.559  48.438  85.417  1.00  0.00           H  
ATOM    954 3HD1 LEU A 269      73.098  49.783  86.421  1.00  0.00           H  
ATOM    955 1HD2 LEU A 269      71.928  52.463  83.907  1.00  0.00           H  
ATOM    956 2HD2 LEU A 269      73.569  51.770  84.137  1.00  0.00           H  
ATOM    957 3HD2 LEU A 269      72.762  52.226  85.553  1.00  0.00           H  
ATOM    958  N   PHE A 270      69.728  49.165  80.906  1.00  0.00           N  
ATOM    959  CA  PHE A 270      69.381  48.521  79.679  1.00  0.00           C  
ATOM    960  C   PHE A 270      68.574  49.460  78.760  1.00  0.00           C  
ATOM    961  O   PHE A 270      68.717  49.470  77.566  1.00  0.00           O  
ATOM    962  CB  PHE A 270      68.710  47.108  79.887  1.00  0.00           C  
ATOM    963  CG  PHE A 270      68.331  46.433  78.613  1.00  0.00           C  
ATOM    964  CD1 PHE A 270      69.355  45.985  77.693  1.00  0.00           C  
ATOM    965  CD2 PHE A 270      67.014  46.279  78.193  1.00  0.00           C  
ATOM    966  CE1 PHE A 270      69.066  45.278  76.542  1.00  0.00           C  
ATOM    967  CE2 PHE A 270      66.680  45.617  77.035  1.00  0.00           C  
ATOM    968  CZ  PHE A 270      67.685  45.081  76.214  1.00  0.00           C  
ATOM    969  HN  PHE A 270      69.368  48.855  81.784  1.00  0.00           H  
ATOM    970  HA  PHE A 270      70.296  48.301  79.151  1.00  0.00           H  
ATOM    971  HB1 PHE A 270      67.880  47.163  80.625  1.00  0.00           H  
ATOM    972  HB2 PHE A 270      69.480  46.424  80.302  1.00  0.00           H  
ATOM    973  HD1 PHE A 270      70.409  46.099  77.901  1.00  0.00           H  
ATOM    974  HD2 PHE A 270      66.197  46.590  78.828  1.00  0.00           H  
ATOM    975  HE1 PHE A 270      69.783  44.968  75.796  1.00  0.00           H  
ATOM    976  HE2 PHE A 270      65.641  45.495  76.766  1.00  0.00           H  
ATOM    977  HZ  PHE A 270      67.388  44.707  75.245  1.00  0.00           H  
ATOM    978  N   THR A 271      67.655  50.240  79.338  1.00  0.00           N  
ATOM    979  CA  THR A 271      66.982  51.285  78.630  1.00  0.00           C  
ATOM    980  C   THR A 271      67.923  52.396  78.079  1.00  0.00           C  
ATOM    981  O   THR A 271      67.740  52.856  76.926  1.00  0.00           O  
ATOM    982  CB  THR A 271      65.749  51.822  79.327  1.00  0.00           C  
ATOM    983  CG2 THR A 271      64.992  52.746  78.401  1.00  0.00           C  
ATOM    984  OG1 THR A 271      64.927  50.722  79.714  1.00  0.00           O  
ATOM    985  HN  THR A 271      67.466  50.059  80.301  1.00  0.00           H  
ATOM    986  HA  THR A 271      66.644  50.873  77.690  1.00  0.00           H  
ATOM    987  HB  THR A 271      65.971  52.426  80.233  1.00  0.00           H  
ATOM    988  HG1 THR A 271      65.362  50.264  80.437  1.00  0.00           H  
ATOM    989 1HG2 THR A 271      65.602  53.587  78.007  1.00  0.00           H  
ATOM    990 2HG2 THR A 271      64.214  53.282  78.987  1.00  0.00           H  
ATOM    991 3HG2 THR A 271      64.557  52.104  77.605  1.00  0.00           H  
ATOM    992  N   VAL A 272      68.966  52.836  78.808  1.00  0.00           N  
ATOM    993  CA  VAL A 272      69.985  53.716  78.261  1.00  0.00           C  
ATOM    994  C   VAL A 272      70.664  53.024  77.118  1.00  0.00           C  
ATOM    995  O   VAL A 272      70.789  53.577  76.013  1.00  0.00           O  
ATOM    996  CB  VAL A 272      71.075  54.166  79.254  1.00  0.00           C  
ATOM    997  CG1 VAL A 272      72.252  54.851  78.530  1.00  0.00           C  
ATOM    998  CG2 VAL A 272      70.609  55.031  80.417  1.00  0.00           C  
ATOM    999  HN  VAL A 272      69.068  52.483  79.735  1.00  0.00           H  
ATOM   1000  HA  VAL A 272      69.383  54.506  77.836  1.00  0.00           H  
ATOM   1001  HB  VAL A 272      71.482  53.204  79.632  1.00  0.00           H  
ATOM   1002 1HG1 VAL A 272      71.996  55.608  77.759  1.00  0.00           H  
ATOM   1003 2HG1 VAL A 272      72.868  54.080  78.019  1.00  0.00           H  
ATOM   1004 3HG1 VAL A 272      72.927  55.236  79.324  1.00  0.00           H  
ATOM   1005 1HG2 VAL A 272      71.411  55.176  81.174  1.00  0.00           H  
ATOM   1006 2HG2 VAL A 272      69.778  54.465  80.887  1.00  0.00           H  
ATOM   1007 3HG2 VAL A 272      70.180  55.995  80.067  1.00  0.00           H  
ATOM   1008  N   LEU A 273      71.125  51.797  77.318  1.00  0.00           N  
ATOM   1009  CA  LEU A 273      71.786  51.038  76.331  1.00  0.00           C  
ATOM   1010  C   LEU A 273      71.063  50.850  74.963  1.00  0.00           C  
ATOM   1011  O   LEU A 273      71.644  51.016  73.927  1.00  0.00           O  
ATOM   1012  CB  LEU A 273      72.102  49.718  77.047  1.00  0.00           C  
ATOM   1013  CG  LEU A 273      72.893  48.590  76.250  1.00  0.00           C  
ATOM   1014  CD1 LEU A 273      74.065  49.142  75.508  1.00  0.00           C  
ATOM   1015  CD2 LEU A 273      73.303  47.525  77.229  1.00  0.00           C  
ATOM   1016  HN  LEU A 273      70.939  51.419  78.222  1.00  0.00           H  
ATOM   1017  HA  LEU A 273      72.757  51.485  76.176  1.00  0.00           H  
ATOM   1018  HB1 LEU A 273      71.155  49.227  77.359  1.00  0.00           H  
ATOM   1019  HB2 LEU A 273      72.782  49.983  77.885  1.00  0.00           H  
ATOM   1020  HG  LEU A 273      72.274  48.121  75.455  1.00  0.00           H  
ATOM   1021 1HD1 LEU A 273      74.355  48.543  74.618  1.00  0.00           H  
ATOM   1022 2HD1 LEU A 273      74.906  49.384  76.191  1.00  0.00           H  
ATOM   1023 3HD1 LEU A 273      73.673  50.051  75.004  1.00  0.00           H  
ATOM   1024 1HD2 LEU A 273      74.136  47.876  77.875  1.00  0.00           H  
ATOM   1025 2HD2 LEU A 273      73.756  46.621  76.769  1.00  0.00           H  
ATOM   1026 3HD2 LEU A 273      72.481  47.127  77.862  1.00  0.00           H  
ATOM   1027  N   THR A 274      69.738  50.571  75.086  1.00  0.00           N  
ATOM   1028  CA  THR A 274      68.758  50.382  74.052  1.00  0.00           C  
ATOM   1029  C   THR A 274      68.625  51.662  73.281  1.00  0.00           C  
ATOM   1030  O   THR A 274      68.641  51.607  72.044  1.00  0.00           O  
ATOM   1031  CB  THR A 274      67.353  49.908  74.423  1.00  0.00           C  
ATOM   1032  CG2 THR A 274      66.337  49.968  73.178  1.00  0.00           C  
ATOM   1033  OG1 THR A 274      67.487  48.509  74.839  1.00  0.00           O  
ATOM   1034  HN  THR A 274      69.366  50.469  76.004  1.00  0.00           H  
ATOM   1035  HA  THR A 274      69.225  49.693  73.364  1.00  0.00           H  
ATOM   1036  HB  THR A 274      66.943  50.553  75.230  1.00  0.00           H  
ATOM   1037  HG1 THR A 274      68.041  48.639  75.612  1.00  0.00           H  
ATOM   1038 1HG2 THR A 274      66.843  49.571  72.273  1.00  0.00           H  
ATOM   1039 2HG2 THR A 274      66.180  51.029  72.887  1.00  0.00           H  
ATOM   1040 3HG2 THR A 274      65.408  49.420  73.445  1.00  0.00           H  
ATOM   1041  N   TYR A 275      68.449  52.822  73.925  1.00  0.00           N  
ATOM   1042  CA  TYR A 275      68.583  54.063  73.121  1.00  0.00           C  
ATOM   1043  C   TYR A 275      69.994  54.225  72.451  1.00  0.00           C  
ATOM   1044  O   TYR A 275      70.101  54.377  71.224  1.00  0.00           O  
ATOM   1045  CB  TYR A 275      68.328  55.341  74.065  1.00  0.00           C  
ATOM   1046  CG  TYR A 275      68.411  56.625  73.382  1.00  0.00           C  
ATOM   1047  CD1 TYR A 275      67.923  56.738  72.072  1.00  0.00           C  
ATOM   1048  CD2 TYR A 275      68.885  57.815  74.059  1.00  0.00           C  
ATOM   1049  CE1 TYR A 275      67.981  57.963  71.390  1.00  0.00           C  
ATOM   1050  CE2 TYR A 275      68.900  59.053  73.323  1.00  0.00           C  
ATOM   1051  CZ  TYR A 275      68.497  59.085  72.015  1.00  0.00           C  
ATOM   1052  OH  TYR A 275      68.788  60.247  71.341  1.00  0.00           O  
ATOM   1053  HN  TYR A 275      68.625  52.838  74.907  1.00  0.00           H  
ATOM   1054  HA  TYR A 275      67.819  54.043  72.358  1.00  0.00           H  
ATOM   1055  HB1 TYR A 275      68.854  55.408  75.041  1.00  0.00           H  
ATOM   1056  HB2 TYR A 275      67.241  55.356  74.296  1.00  0.00           H  
ATOM   1057  HD1 TYR A 275      67.375  56.013  71.490  1.00  0.00           H  
ATOM   1058  HD2 TYR A 275      69.078  57.783  75.121  1.00  0.00           H  
ATOM   1059  HE1 TYR A 275      67.664  58.205  70.386  1.00  0.00           H  
ATOM   1060  HE2 TYR A 275      69.261  60.013  73.663  1.00  0.00           H  
ATOM   1061  HH  TYR A 275      69.085  60.871  72.007  1.00  0.00           H  
ATOM   1062  N   LEU A 276      71.117  54.104  73.172  1.00  0.00           N  
ATOM   1063  CA  LEU A 276      72.425  54.408  72.636  1.00  0.00           C  
ATOM   1064  C   LEU A 276      72.916  53.597  71.468  1.00  0.00           C  
ATOM   1065  O   LEU A 276      73.553  54.141  70.624  1.00  0.00           O  
ATOM   1066  CB  LEU A 276      73.494  54.138  73.709  1.00  0.00           C  
ATOM   1067  CG  LEU A 276      73.551  55.017  74.910  1.00  0.00           C  
ATOM   1068  CD1 LEU A 276      74.610  54.495  75.927  1.00  0.00           C  
ATOM   1069  CD2 LEU A 276      73.881  56.554  74.617  1.00  0.00           C  
ATOM   1070  HN  LEU A 276      70.983  53.659  74.055  1.00  0.00           H  
ATOM   1071  HA  LEU A 276      72.343  55.434  72.308  1.00  0.00           H  
ATOM   1072  HB1 LEU A 276      74.468  54.127  73.175  1.00  0.00           H  
ATOM   1073  HB2 LEU A 276      73.392  53.125  74.155  1.00  0.00           H  
ATOM   1074  HG  LEU A 276      72.525  55.090  75.329  1.00  0.00           H  
ATOM   1075 1HD1 LEU A 276      75.560  54.748  75.412  1.00  0.00           H  
ATOM   1076 2HD1 LEU A 276      74.603  53.386  75.996  1.00  0.00           H  
ATOM   1077 3HD1 LEU A 276      74.522  55.097  76.856  1.00  0.00           H  
ATOM   1078 1HD2 LEU A 276      73.209  56.960  73.830  1.00  0.00           H  
ATOM   1079 2HD2 LEU A 276      74.980  56.500  74.460  1.00  0.00           H  
ATOM   1080 3HD2 LEU A 276      73.711  57.215  75.494  1.00  0.00           H  
ATOM   1081  N   VAL A 277      72.601  52.353  71.518  1.00  0.00           N  
ATOM   1082  CA  VAL A 277      72.847  51.459  70.489  1.00  0.00           C  
ATOM   1083  C   VAL A 277      72.026  51.716  69.239  1.00  0.00           C  
ATOM   1084  O   VAL A 277      72.561  51.864  68.159  1.00  0.00           O  
ATOM   1085  CB  VAL A 277      72.686  49.960  70.972  1.00  0.00           C  
ATOM   1086  CG1 VAL A 277      72.628  48.954  69.775  1.00  0.00           C  
ATOM   1087  CG2 VAL A 277      73.826  49.565  71.889  1.00  0.00           C  
ATOM   1088  HN  VAL A 277      72.081  51.902  72.239  1.00  0.00           H  
ATOM   1089  HA  VAL A 277      73.883  51.542  70.197  1.00  0.00           H  
ATOM   1090  HB  VAL A 277      71.700  49.894  71.482  1.00  0.00           H  
ATOM   1091 1HG1 VAL A 277      72.779  47.957  70.243  1.00  0.00           H  
ATOM   1092 2HG1 VAL A 277      73.419  49.134  69.016  1.00  0.00           H  
ATOM   1093 3HG1 VAL A 277      71.609  48.935  69.333  1.00  0.00           H  
ATOM   1094 1HG2 VAL A 277      73.695  48.565  72.355  1.00  0.00           H  
ATOM   1095 2HG2 VAL A 277      74.020  50.328  72.672  1.00  0.00           H  
ATOM   1096 3HG2 VAL A 277      74.801  49.547  71.355  1.00  0.00           H  
ATOM   1097  N   ASP A 278      70.707  51.931  69.453  1.00  0.00           N  
ATOM   1098  CA  ASP A 278      69.924  52.471  68.288  1.00  0.00           C  
ATOM   1099  C   ASP A 278      70.293  53.840  67.723  1.00  0.00           C  
ATOM   1100  O   ASP A 278      70.423  54.021  66.499  1.00  0.00           O  
ATOM   1101  CB  ASP A 278      68.474  52.411  68.676  1.00  0.00           C  
ATOM   1102  CG  ASP A 278      67.939  51.010  68.705  1.00  0.00           C  
ATOM   1103  OD1 ASP A 278      68.710  50.078  68.289  1.00  0.00           O  
ATOM   1104  OD2 ASP A 278      66.759  50.777  69.023  1.00  0.00           O1-
ATOM   1105  HN  ASP A 278      70.263  51.631  70.294  1.00  0.00           H  
ATOM   1106  HA  ASP A 278      70.231  51.931  67.404  1.00  0.00           H  
ATOM   1107  HB1 ASP A 278      67.860  52.866  67.871  1.00  0.00           H  
ATOM   1108  HB2 ASP A 278      68.268  52.903  69.651  1.00  0.00           H  
ATOM   1109  N   MET A 279      70.483  54.795  68.609  1.00  0.00           N  
ATOM   1110  CA  MET A 279      71.043  56.128  68.292  1.00  0.00           C  
ATOM   1111  C   MET A 279      72.276  56.198  67.517  1.00  0.00           C  
ATOM   1112  O   MET A 279      72.404  57.010  66.566  1.00  0.00           O  
ATOM   1113  CB  MET A 279      71.306  56.867  69.646  1.00  0.00           C  
ATOM   1114  CG  MET A 279      71.317  58.375  69.676  1.00  0.00           C  
ATOM   1115  SD  MET A 279      72.049  59.095  71.161  1.00  0.00           S  
ATOM   1116  CE  MET A 279      72.099  60.845  70.609  1.00  0.00           C  
ATOM   1117  HN  MET A 279      70.310  54.747  69.590  1.00  0.00           H  
ATOM   1118  HA  MET A 279      70.366  56.741  67.716  1.00  0.00           H  
ATOM   1119  HB1 MET A 279      72.188  56.499  70.211  1.00  0.00           H  
ATOM   1120  HB2 MET A 279      70.448  56.567  70.284  1.00  0.00           H  
ATOM   1121  HG1 MET A 279      70.266  58.694  69.511  1.00  0.00           H  
ATOM   1122  HG2 MET A 279      71.959  58.733  68.843  1.00  0.00           H  
ATOM   1123  HE1 MET A 279      72.396  61.574  71.393  1.00  0.00           H  
ATOM   1124  HE2 MET A 279      71.081  61.088  70.234  1.00  0.00           H  
ATOM   1125  HE3 MET A 279      72.808  60.819  69.755  1.00  0.00           H  
ATOM   1126  N   ARG A 280      73.174  55.249  67.778  1.00  0.00           N  
ATOM   1127  CA  ARG A 280      74.446  55.092  67.011  1.00  0.00           C  
ATOM   1128  C   ARG A 280      74.179  54.980  65.495  1.00  0.00           C  
ATOM   1129  O   ARG A 280      74.681  55.774  64.759  1.00  0.00           O  
ATOM   1130  CB  ARG A 280      75.073  53.696  67.418  1.00  0.00           C  
ATOM   1131  CG  ARG A 280      76.457  53.350  66.933  1.00  0.00           C  
ATOM   1132  CD  ARG A 280      76.442  52.880  65.486  1.00  0.00           C  
ATOM   1133  NE  ARG A 280      77.745  52.406  65.107  1.00  0.00           N  
ATOM   1134  CZ  ARG A 280      78.014  51.133  64.828  1.00  0.00           C  
ATOM   1135  NH1 ARG A 280      77.117  50.113  64.872  1.00  0.00           N1+
ATOM   1136  NH2 ARG A 280      79.167  50.843  64.336  1.00  0.00           N  
ATOM   1137  HN  ARG A 280      72.964  54.551  68.458  1.00  0.00           H  
ATOM   1138  HA  ARG A 280      75.056  55.960  67.210  1.00  0.00           H  
ATOM   1139  HB1 ARG A 280      74.329  52.873  67.354  1.00  0.00           H  
ATOM   1140  HB2 ARG A 280      75.114  53.793  68.523  1.00  0.00           H  
ATOM   1141  HG1 ARG A 280      76.809  52.585  67.658  1.00  0.00           H  
ATOM   1142  HG2 ARG A 280      77.168  54.175  67.151  1.00  0.00           H  
ATOM   1143  HD1 ARG A 280      76.327  53.750  64.804  1.00  0.00           H  
ATOM   1144  HD2 ARG A 280      75.741  52.052  65.248  1.00  0.00           H  
ATOM   1145  HE  ARG A 280      78.452  53.101  64.976  1.00  0.00           H  
ATOM   1146 1HH1 ARG A 280      76.208  50.412  65.163  1.00  0.00           H  
ATOM   1147 2HH1 ARG A 280      77.345  49.190  64.563  1.00  0.00           H  
ATOM   1148 1HH2 ARG A 280      79.771  51.630  64.209  1.00  0.00           H  
ATOM   1149 2HH2 ARG A 280      79.247  49.996  63.811  1.00  0.00           H  
ATOM   1150  N   ARG A 281      73.255  54.074  65.095  1.00  0.00           N  
ATOM   1151  CA  ARG A 281      72.762  53.804  63.827  1.00  0.00           C  
ATOM   1152  C   ARG A 281      71.860  54.858  63.197  1.00  0.00           C  
ATOM   1153  O   ARG A 281      71.499  54.761  62.014  1.00  0.00           O  
ATOM   1154  CB  ARG A 281      71.896  52.561  63.808  1.00  0.00           C  
ATOM   1155  CG  ARG A 281      72.738  51.309  64.245  1.00  0.00           C  
ATOM   1156  CD  ARG A 281      72.213  50.006  63.665  1.00  0.00           C  
ATOM   1157  NE  ARG A 281      70.788  49.962  64.031  1.00  0.00           N  
ATOM   1158  CZ  ARG A 281      70.219  49.817  65.232  1.00  0.00           C  
ATOM   1159  NH1 ARG A 281      70.844  49.468  66.340  1.00  0.00           N1+
ATOM   1160  NH2 ARG A 281      68.967  50.170  65.354  1.00  0.00           N  
ATOM   1161  HN  ARG A 281      72.689  53.571  65.744  1.00  0.00           H  
ATOM   1162  HA  ARG A 281      73.644  53.708  63.210  1.00  0.00           H  
ATOM   1163  HB1 ARG A 281      71.734  52.295  62.741  1.00  0.00           H  
ATOM   1164  HB2 ARG A 281      70.984  52.766  64.410  1.00  0.00           H  
ATOM   1165  HG1 ARG A 281      72.797  51.182  65.348  1.00  0.00           H  
ATOM   1166  HG2 ARG A 281      73.775  51.348  63.846  1.00  0.00           H  
ATOM   1167  HD1 ARG A 281      72.766  49.127  64.062  1.00  0.00           H  
ATOM   1168  HD2 ARG A 281      72.277  50.029  62.556  1.00  0.00           H  
ATOM   1169  HE  ARG A 281      70.162  50.133  63.271  1.00  0.00           H  
ATOM   1170 1HH1 ARG A 281      71.646  48.886  66.199  1.00  0.00           H  
ATOM   1171 2HH1 ARG A 281      70.321  49.514  67.192  1.00  0.00           H  
ATOM   1172 1HH2 ARG A 281      68.400  50.475  64.588  1.00  0.00           H  
ATOM   1173 2HH2 ARG A 281      68.728  50.164  66.325  1.00  0.00           H  
ATOM   1174  N   PHE A 282      71.318  55.832  63.946  1.00  0.00           N  
ATOM   1175  CA  PHE A 282      70.415  56.850  63.547  1.00  0.00           C  
ATOM   1176  C   PHE A 282      68.861  56.464  63.574  1.00  0.00           C  
ATOM   1177  O   PHE A 282      68.049  57.043  62.879  1.00  0.00           O  
ATOM   1178  CB  PHE A 282      70.654  57.371  62.099  1.00  0.00           C  
ATOM   1179  CG  PHE A 282      72.117  57.797  61.816  1.00  0.00           C  
ATOM   1180  CD1 PHE A 282      72.434  58.070  60.486  1.00  0.00           C  
ATOM   1181  CD2 PHE A 282      73.101  58.038  62.789  1.00  0.00           C  
ATOM   1182  CE1 PHE A 282      73.773  58.454  60.080  1.00  0.00           C  
ATOM   1183  CE2 PHE A 282      74.363  58.492  62.393  1.00  0.00           C  
ATOM   1184  CZ  PHE A 282      74.731  58.704  61.113  1.00  0.00           C  
ATOM   1185  HN  PHE A 282      71.717  55.898  64.858  1.00  0.00           H  
ATOM   1186  HA  PHE A 282      70.496  57.663  64.254  1.00  0.00           H  
ATOM   1187  HB1 PHE A 282      69.959  58.233  62.002  1.00  0.00           H  
ATOM   1188  HB2 PHE A 282      70.263  56.704  61.301  1.00  0.00           H  
ATOM   1189  HD1 PHE A 282      71.623  58.072  59.772  1.00  0.00           H  
ATOM   1190  HD2 PHE A 282      72.795  57.993  63.824  1.00  0.00           H  
ATOM   1191  HE1 PHE A 282      74.033  58.708  59.062  1.00  0.00           H  
ATOM   1192  HE2 PHE A 282      75.039  58.704  63.209  1.00  0.00           H  
ATOM   1193  HZ  PHE A 282      75.720  59.066  60.874  1.00  0.00           H  
ATOM   1194  N   SER A 283      68.591  55.397  64.323  1.00  0.00           N  
ATOM   1195  CA  SER A 283      67.225  55.196  64.727  1.00  0.00           C  
ATOM   1196  C   SER A 283      66.981  55.814  66.099  1.00  0.00           C  
ATOM   1197  O   SER A 283      67.540  55.327  67.133  1.00  0.00           O  
ATOM   1198  CB  SER A 283      66.851  53.683  64.761  1.00  0.00           C  
ATOM   1199  OG  SER A 283      65.644  53.364  65.424  1.00  0.00           O  
ATOM   1200  HN  SER A 283      69.249  54.944  64.919  1.00  0.00           H  
ATOM   1201  HA  SER A 283      66.534  55.694  64.064  1.00  0.00           H  
ATOM   1202  HB1 SER A 283      67.581  53.058  65.318  1.00  0.00           H  
ATOM   1203  HB2 SER A 283      66.840  53.228  63.748  1.00  0.00           H  
ATOM   1204  HG1 SER A 283      65.723  52.458  65.733  1.00  0.00           H  
ATOM   1205  N   TYR A 284      66.246  56.972  66.050  1.00  0.00           N  
ATOM   1206  CA  TYR A 284      66.126  57.827  67.229  1.00  0.00           C  
ATOM   1207  C   TYR A 284      64.675  57.658  67.702  1.00  0.00           C  
ATOM   1208  O   TYR A 284      63.711  58.099  66.984  1.00  0.00           O  
ATOM   1209  CB  TYR A 284      66.420  59.319  66.933  1.00  0.00           C  
ATOM   1210  CG  TYR A 284      67.759  59.569  66.289  1.00  0.00           C  
ATOM   1211  CD1 TYR A 284      67.833  59.698  64.916  1.00  0.00           C  
ATOM   1212  CD2 TYR A 284      68.905  59.678  67.120  1.00  0.00           C  
ATOM   1213  CE1 TYR A 284      69.155  59.932  64.398  1.00  0.00           C  
ATOM   1214  CE2 TYR A 284      70.123  59.956  66.563  1.00  0.00           C  
ATOM   1215  CZ  TYR A 284      70.261  60.139  65.194  1.00  0.00           C  
ATOM   1216  OH  TYR A 284      71.508  60.529  64.748  1.00  0.00           O  
ATOM   1217  HN  TYR A 284      65.753  57.284  65.242  1.00  0.00           H  
ATOM   1218  HA  TYR A 284      66.769  57.564  68.056  1.00  0.00           H  
ATOM   1219  HB1 TYR A 284      66.338  59.921  67.864  1.00  0.00           H  
ATOM   1220  HB2 TYR A 284      65.706  59.699  66.172  1.00  0.00           H  
ATOM   1221  HD1 TYR A 284      66.942  59.637  64.308  1.00  0.00           H  
ATOM   1222  HD2 TYR A 284      68.756  59.684  68.190  1.00  0.00           H  
ATOM   1223  HE1 TYR A 284      69.304  60.186  63.359  1.00  0.00           H  
ATOM   1224  HE2 TYR A 284      70.986  60.115  67.192  1.00  0.00           H  
ATOM   1225  HH  TYR A 284      71.549  60.487  63.790  1.00  0.00           H  
ATOM   1226  N   PRO A 285      64.354  57.109  68.858  1.00  0.00           N  
ATOM   1227  CA  PRO A 285      63.212  57.454  69.723  1.00  0.00           C  
ATOM   1228  C   PRO A 285      62.863  58.914  69.883  1.00  0.00           C  
ATOM   1229  O   PRO A 285      63.738  59.758  69.889  1.00  0.00           O  
ATOM   1230  CB  PRO A 285      63.452  56.558  70.884  1.00  0.00           C  
ATOM   1231  CG  PRO A 285      64.258  55.367  70.373  1.00  0.00           C  
ATOM   1232  CD  PRO A 285      65.134  55.962  69.280  1.00  0.00           C  
ATOM   1233  HA  PRO A 285      62.445  57.043  69.085  1.00  0.00           H  
ATOM   1234  HB1 PRO A 285      62.572  56.309  71.514  1.00  0.00           H  
ATOM   1235  HB2 PRO A 285      64.145  57.067  71.589  1.00  0.00           H  
ATOM   1236  HG1 PRO A 285      64.932  54.932  71.141  1.00  0.00           H  
ATOM   1237  HG2 PRO A 285      63.538  54.558  70.123  1.00  0.00           H  
ATOM   1238  HD1 PRO A 285      66.059  56.390  69.720  1.00  0.00           H  
ATOM   1239  HD2 PRO A 285      65.312  55.180  68.511  1.00  0.00           H  
ATOM   1240  N   GLU A 286      61.569  59.282  69.989  1.00  0.00           N  
ATOM   1241  CA  GLU A 286      60.967  60.551  70.191  1.00  0.00           C  
ATOM   1242  C   GLU A 286      61.459  61.200  71.480  1.00  0.00           C  
ATOM   1243  O   GLU A 286      61.601  60.516  72.462  1.00  0.00           O  
ATOM   1244  CB  GLU A 286      59.413  60.532  70.219  1.00  0.00           C  
ATOM   1245  CG  GLU A 286      58.833  60.459  68.783  1.00  0.00           C  
ATOM   1246  CD  GLU A 286      57.276  60.451  68.762  1.00  0.00           C  
ATOM   1247  OE1 GLU A 286      56.670  61.493  68.977  1.00  0.00           O  
ATOM   1248  OE2 GLU A 286      56.790  59.319  68.580  1.00  0.00           O1-
ATOM   1249  HN  GLU A 286      60.949  58.513  69.850  1.00  0.00           H  
ATOM   1250  HA  GLU A 286      61.216  61.190  69.358  1.00  0.00           H  
ATOM   1251  HB1 GLU A 286      59.052  61.474  70.684  1.00  0.00           H  
ATOM   1252  HB2 GLU A 286      59.069  59.632  70.773  1.00  0.00           H  
ATOM   1253  HG1 GLU A 286      59.265  59.544  68.325  1.00  0.00           H  
ATOM   1254  HG2 GLU A 286      59.198  61.287  68.140  1.00  0.00           H  
ATOM   1255  N   ARG A 287      61.723  62.528  71.503  1.00  0.00           N  
ATOM   1256  CA  ARG A 287      62.302  63.297  72.616  1.00  0.00           C  
ATOM   1257  C   ARG A 287      61.536  63.318  73.967  1.00  0.00           C  
ATOM   1258  O   ARG A 287      62.159  63.116  75.016  1.00  0.00           O  
ATOM   1259  CB  ARG A 287      62.680  64.777  72.296  1.00  0.00           C  
ATOM   1260  CG  ARG A 287      63.965  64.980  71.413  1.00  0.00           C  
ATOM   1261  CD  ARG A 287      64.028  66.413  71.021  1.00  0.00           C  
ATOM   1262  NE  ARG A 287      65.109  66.676  70.080  1.00  0.00           N  
ATOM   1263  CZ  ARG A 287      65.240  67.752  69.326  1.00  0.00           C  
ATOM   1264  NH1 ARG A 287      64.218  68.483  68.979  1.00  0.00           N1+
ATOM   1265  NH2 ARG A 287      66.392  68.209  68.993  1.00  0.00           N  
ATOM   1266  HN  ARG A 287      61.622  62.998  70.630  1.00  0.00           H  
ATOM   1267  HA  ARG A 287      63.187  62.793  72.974  1.00  0.00           H  
ATOM   1268  HB1 ARG A 287      62.840  65.297  73.264  1.00  0.00           H  
ATOM   1269  HB2 ARG A 287      61.815  65.232  71.767  1.00  0.00           H  
ATOM   1270  HG1 ARG A 287      63.979  64.239  70.586  1.00  0.00           H  
ATOM   1271  HG2 ARG A 287      64.860  64.772  72.037  1.00  0.00           H  
ATOM   1272  HD1 ARG A 287      64.060  67.039  71.938  1.00  0.00           H  
ATOM   1273  HD2 ARG A 287      63.089  66.737  70.524  1.00  0.00           H  
ATOM   1274  HE  ARG A 287      65.971  66.220  70.297  1.00  0.00           H  
ATOM   1275 1HH1 ARG A 287      63.448  67.902  68.716  1.00  0.00           H  
ATOM   1276 2HH1 ARG A 287      64.380  69.385  68.579  1.00  0.00           H  
ATOM   1277 1HH2 ARG A 287      67.220  67.649  69.029  1.00  0.00           H  
ATOM   1278 2HH2 ARG A 287      66.411  68.837  68.215  1.00  0.00           H  
ATOM   1279  N   PRO A 288      60.210  63.354  74.032  1.00  0.00           N  
ATOM   1280  CA  PRO A 288      59.539  63.249  75.357  1.00  0.00           C  
ATOM   1281  C   PRO A 288      59.661  61.852  75.966  1.00  0.00           C  
ATOM   1282  O   PRO A 288      59.837  61.743  77.183  1.00  0.00           O  
ATOM   1283  CB  PRO A 288      58.104  63.573  75.178  1.00  0.00           C  
ATOM   1284  CG  PRO A 288      58.276  64.626  74.098  1.00  0.00           C  
ATOM   1285  CD  PRO A 288      59.343  64.053  73.127  1.00  0.00           C  
ATOM   1286  HA  PRO A 288      60.008  64.001  75.975  1.00  0.00           H  
ATOM   1287  HB1 PRO A 288      57.574  63.980  76.067  1.00  0.00           H  
ATOM   1288  HB2 PRO A 288      57.493  62.765  74.723  1.00  0.00           H  
ATOM   1289  HG1 PRO A 288      57.289  64.874  73.653  1.00  0.00           H  
ATOM   1290  HG2 PRO A 288      58.720  65.590  74.427  1.00  0.00           H  
ATOM   1291  HD1 PRO A 288      58.816  63.353  72.443  1.00  0.00           H  
ATOM   1292  HD2 PRO A 288      59.795  64.833  72.479  1.00  0.00           H  
ATOM   1293  N   ILE A 289      59.688  60.751  75.156  1.00  0.00           N  
ATOM   1294  CA  ILE A 289      59.993  59.465  75.629  1.00  0.00           C  
ATOM   1295  C   ILE A 289      61.447  59.383  76.121  1.00  0.00           C  
ATOM   1296  O   ILE A 289      61.684  58.934  77.237  1.00  0.00           O  
ATOM   1297  CB  ILE A 289      59.786  58.486  74.455  1.00  0.00           C  
ATOM   1298  CG1 ILE A 289      58.449  58.691  73.699  1.00  0.00           C  
ATOM   1299  CG2 ILE A 289      59.742  57.003  74.965  1.00  0.00           C  
ATOM   1300  CD  ILE A 289      57.231  58.467  74.594  1.00  0.00           C  
ATOM   1301  HN  ILE A 289      59.594  60.813  74.165  1.00  0.00           H  
ATOM   1302  HA  ILE A 289      59.396  59.215  76.493  1.00  0.00           H  
ATOM   1303  HB  ILE A 289      60.709  58.533  73.838  1.00  0.00           H  
ATOM   1304 1HG1 ILE A 289      58.395  57.971  72.854  1.00  0.00           H  
ATOM   1305 2HG1 ILE A 289      58.390  59.699  73.235  1.00  0.00           H  
ATOM   1306 1HG2 ILE A 289      59.080  56.418  74.291  1.00  0.00           H  
ATOM   1307 2HG2 ILE A 289      59.302  57.003  75.985  1.00  0.00           H  
ATOM   1308 3HG2 ILE A 289      60.822  56.754  75.034  1.00  0.00           H  
ATOM   1309  HD1 ILE A 289      57.062  57.404  74.868  1.00  0.00           H  
ATOM   1310  HD2 ILE A 289      56.296  58.802  74.097  1.00  0.00           H  
ATOM   1311  HD3 ILE A 289      57.299  59.042  75.541  1.00  0.00           H  
ATOM   1312  N   ILE A 290      62.486  59.849  75.313  1.00  0.00           N  
ATOM   1313  CA  ILE A 290      63.847  59.833  75.822  1.00  0.00           C  
ATOM   1314  C   ILE A 290      64.262  60.703  76.994  1.00  0.00           C  
ATOM   1315  O   ILE A 290      64.949  60.264  77.883  1.00  0.00           O  
ATOM   1316  CB  ILE A 290      64.899  60.066  74.662  1.00  0.00           C  
ATOM   1317  CG1 ILE A 290      64.868  58.879  73.654  1.00  0.00           C  
ATOM   1318  CG2 ILE A 290      66.370  60.249  75.181  1.00  0.00           C  
ATOM   1319  CD  ILE A 290      64.952  57.467  74.205  1.00  0.00           C  
ATOM   1320  HN  ILE A 290      62.325  60.170  74.383  1.00  0.00           H  
ATOM   1321  HA  ILE A 290      64.094  58.862  76.225  1.00  0.00           H  
ATOM   1322  HB  ILE A 290      64.606  60.977  74.096  1.00  0.00           H  
ATOM   1323 1HG1 ILE A 290      65.797  59.067  73.075  1.00  0.00           H  
ATOM   1324 2HG1 ILE A 290      64.058  58.941  72.897  1.00  0.00           H  
ATOM   1325 1HG2 ILE A 290      66.591  61.072  75.893  1.00  0.00           H  
ATOM   1326 2HG2 ILE A 290      67.106  60.531  74.398  1.00  0.00           H  
ATOM   1327 3HG2 ILE A 290      66.813  59.328  75.617  1.00  0.00           H  
ATOM   1328  HD1 ILE A 290      63.951  57.137  74.558  1.00  0.00           H  
ATOM   1329  HD2 ILE A 290      65.587  57.401  75.114  1.00  0.00           H  
ATOM   1330  HD3 ILE A 290      65.300  56.761  73.421  1.00  0.00           H  
ATOM   1331  N   PHE A 291      63.803  61.942  77.004  1.00  0.00           N  
ATOM   1332  CA  PHE A 291      63.924  62.923  78.126  1.00  0.00           C  
ATOM   1333  C   PHE A 291      63.309  62.404  79.459  1.00  0.00           C  
ATOM   1334  O   PHE A 291      63.857  62.555  80.526  1.00  0.00           O  
ATOM   1335  CB  PHE A 291      63.390  64.335  77.909  1.00  0.00           C  
ATOM   1336  CG  PHE A 291      64.054  65.090  76.785  1.00  0.00           C  
ATOM   1337  CD1 PHE A 291      63.386  66.309  76.424  1.00  0.00           C  
ATOM   1338  CD2 PHE A 291      65.328  64.828  76.170  1.00  0.00           C  
ATOM   1339  CE1 PHE A 291      63.968  67.178  75.520  1.00  0.00           C  
ATOM   1340  CE2 PHE A 291      65.790  65.722  75.197  1.00  0.00           C  
ATOM   1341  CZ  PHE A 291      65.154  66.901  74.915  1.00  0.00           C  
ATOM   1342  HN  PHE A 291      63.308  62.275  76.206  1.00  0.00           H  
ATOM   1343  HA  PHE A 291      64.951  63.040  78.441  1.00  0.00           H  
ATOM   1344  HB1 PHE A 291      63.458  65.004  78.794  1.00  0.00           H  
ATOM   1345  HB2 PHE A 291      62.348  64.241  77.535  1.00  0.00           H  
ATOM   1346  HD1 PHE A 291      62.439  66.585  76.863  1.00  0.00           H  
ATOM   1347  HD2 PHE A 291      65.988  64.015  76.436  1.00  0.00           H  
ATOM   1348  HE1 PHE A 291      63.430  68.073  75.247  1.00  0.00           H  
ATOM   1349  HE2 PHE A 291      66.732  65.457  74.741  1.00  0.00           H  
ATOM   1350  HZ  PHE A 291      65.654  67.631  74.296  1.00  0.00           H  
ATOM   1351  N   LEU A 292      62.088  61.768  79.501  1.00  0.00           N  
ATOM   1352  CA  LEU A 292      61.540  61.108  80.653  1.00  0.00           C  
ATOM   1353  C   LEU A 292      62.328  59.842  80.999  1.00  0.00           C  
ATOM   1354  O   LEU A 292      62.504  59.599  82.187  1.00  0.00           O  
ATOM   1355  CB  LEU A 292      59.988  60.696  80.402  1.00  0.00           C  
ATOM   1356  CG  LEU A 292      59.090  60.441  81.670  1.00  0.00           C  
ATOM   1357  CD1 LEU A 292      57.592  60.406  81.250  1.00  0.00           C  
ATOM   1358  CD2 LEU A 292      59.328  59.164  82.450  1.00  0.00           C  
ATOM   1359  HN  LEU A 292      61.507  61.850  78.695  1.00  0.00           H  
ATOM   1360  HA  LEU A 292      61.556  61.770  81.506  1.00  0.00           H  
ATOM   1361  HB1 LEU A 292      59.908  59.735  79.850  1.00  0.00           H  
ATOM   1362  HB2 LEU A 292      59.554  61.562  79.859  1.00  0.00           H  
ATOM   1363  HG  LEU A 292      59.191  61.279  82.392  1.00  0.00           H  
ATOM   1364 1HD1 LEU A 292      56.998  60.414  82.190  1.00  0.00           H  
ATOM   1365 2HD1 LEU A 292      57.357  59.435  80.765  1.00  0.00           H  
ATOM   1366 3HD1 LEU A 292      57.239  61.241  80.607  1.00  0.00           H  
ATOM   1367 1HD2 LEU A 292      60.176  59.305  83.154  1.00  0.00           H  
ATOM   1368 2HD2 LEU A 292      59.684  58.336  81.798  1.00  0.00           H  
ATOM   1369 3HD2 LEU A 292      58.424  58.782  82.972  1.00  0.00           H  
ATOM   1370  N   SER A 293      62.788  59.039  80.082  1.00  0.00           N  
ATOM   1371  CA  SER A 293      63.632  57.911  80.315  1.00  0.00           C  
ATOM   1372  C   SER A 293      64.870  58.274  81.103  1.00  0.00           C  
ATOM   1373  O   SER A 293      65.325  57.654  82.108  1.00  0.00           O  
ATOM   1374  CB  SER A 293      63.765  57.079  79.060  1.00  0.00           C  
ATOM   1375  OG  SER A 293      64.254  55.811  79.379  1.00  0.00           O  
ATOM   1376  HN  SER A 293      62.495  59.294  79.164  1.00  0.00           H  
ATOM   1377  HA  SER A 293      63.060  57.292  80.990  1.00  0.00           H  
ATOM   1378  HB1 SER A 293      64.321  57.602  78.252  1.00  0.00           H  
ATOM   1379  HB2 SER A 293      62.764  56.923  78.605  1.00  0.00           H  
ATOM   1380  HG1 SER A 293      63.556  55.205  79.639  1.00  0.00           H  
ATOM   1381  N   GLY A 294      65.465  59.459  80.741  1.00  0.00           N  
ATOM   1382  CA  GLY A 294      66.594  60.105  81.445  1.00  0.00           C  
ATOM   1383  C   GLY A 294      66.214  60.590  82.879  1.00  0.00           C  
ATOM   1384  O   GLY A 294      67.024  60.421  83.784  1.00  0.00           O  
ATOM   1385  HN  GLY A 294      65.107  59.950  79.951  1.00  0.00           H  
ATOM   1386  HA1 GLY A 294      66.962  60.966  80.906  1.00  0.00           H  
ATOM   1387  HA2 GLY A 294      67.393  59.388  81.562  1.00  0.00           H  
ATOM   1388  N   CYS A 295      65.008  61.082  83.072  1.00  0.00           N  
ATOM   1389  CA  CYS A 295      64.497  61.408  84.371  1.00  0.00           C  
ATOM   1390  C   CYS A 295      64.384  60.118  85.251  1.00  0.00           C  
ATOM   1391  O   CYS A 295      64.783  60.085  86.407  1.00  0.00           O  
ATOM   1392  CB  CYS A 295      63.274  62.438  84.404  1.00  0.00           C  
ATOM   1393  SG  CYS A 295      63.206  63.208  86.070  1.00  0.00           S  
ATOM   1394  HN  CYS A 295      64.494  61.222  82.229  1.00  0.00           H  
ATOM   1395  HA  CYS A 295      65.290  61.805  84.988  1.00  0.00           H  
ATOM   1396  HB1 CYS A 295      62.380  61.816  84.184  1.00  0.00           H  
ATOM   1397  HB2 CYS A 295      63.359  63.241  83.639  1.00  0.00           H  
ATOM   1398  HG1 CYS A 295      62.015  63.773  85.945  1.00  0.00           H  
ATOM   1399  N   TYR A 296      63.908  59.078  84.608  1.00  0.00           N  
ATOM   1400  CA  TYR A 296      63.800  57.792  85.262  1.00  0.00           C  
ATOM   1401  C   TYR A 296      65.150  57.238  85.697  1.00  0.00           C  
ATOM   1402  O   TYR A 296      65.217  56.801  86.864  1.00  0.00           O  
ATOM   1403  CB  TYR A 296      63.004  56.811  84.360  1.00  0.00           C  
ATOM   1404  CG  TYR A 296      62.961  55.347  84.861  1.00  0.00           C  
ATOM   1405  CD1 TYR A 296      63.437  54.305  83.999  1.00  0.00           C  
ATOM   1406  CD2 TYR A 296      62.462  55.023  86.106  1.00  0.00           C  
ATOM   1407  CE1 TYR A 296      63.366  52.983  84.418  1.00  0.00           C  
ATOM   1408  CE2 TYR A 296      62.330  53.621  86.436  1.00  0.00           C  
ATOM   1409  CZ  TYR A 296      62.735  52.610  85.574  1.00  0.00           C  
ATOM   1410  OH  TYR A 296      62.603  51.237  85.913  1.00  0.00           O  
ATOM   1411  HN  TYR A 296      63.599  59.161  83.662  1.00  0.00           H  
ATOM   1412  HA  TYR A 296      63.283  57.958  86.196  1.00  0.00           H  
ATOM   1413  HB1 TYR A 296      63.430  56.702  83.340  1.00  0.00           H  
ATOM   1414  HB2 TYR A 296      61.979  57.221  84.232  1.00  0.00           H  
ATOM   1415  HD1 TYR A 296      63.972  54.512  83.084  1.00  0.00           H  
ATOM   1416  HD2 TYR A 296      62.125  55.747  86.833  1.00  0.00           H  
ATOM   1417  HE1 TYR A 296      63.692  52.196  83.753  1.00  0.00           H  
ATOM   1418  HE2 TYR A 296      61.849  53.330  87.358  1.00  0.00           H  
ATOM   1419  HH  TYR A 296      63.216  50.697  85.408  1.00  0.00           H  
ATOM   1420  N   PHE A 297      66.254  57.485  84.943  1.00  0.00           N  
ATOM   1421  CA  PHE A 297      67.613  57.267  85.467  1.00  0.00           C  
ATOM   1422  C   PHE A 297      67.948  57.956  86.783  1.00  0.00           C  
ATOM   1423  O   PHE A 297      68.467  57.372  87.746  1.00  0.00           O  
ATOM   1424  CB  PHE A 297      68.810  57.447  84.355  1.00  0.00           C  
ATOM   1425  CG  PHE A 297      70.271  57.351  84.787  1.00  0.00           C  
ATOM   1426  CD1 PHE A 297      70.864  58.492  85.287  1.00  0.00           C  
ATOM   1427  CD2 PHE A 297      70.971  56.108  84.749  1.00  0.00           C  
ATOM   1428  CE1 PHE A 297      72.129  58.344  85.972  1.00  0.00           C  
ATOM   1429  CE2 PHE A 297      72.199  56.017  85.323  1.00  0.00           C  
ATOM   1430  CZ  PHE A 297      72.810  57.109  85.923  1.00  0.00           C  
ATOM   1431  HN  PHE A 297      66.312  57.963  84.069  1.00  0.00           H  
ATOM   1432  HA  PHE A 297      67.652  56.231  85.772  1.00  0.00           H  
ATOM   1433  HB1 PHE A 297      68.659  58.409  83.821  1.00  0.00           H  
ATOM   1434  HB2 PHE A 297      68.681  56.739  83.510  1.00  0.00           H  
ATOM   1435  HD1 PHE A 297      70.392  59.452  85.143  1.00  0.00           H  
ATOM   1436  HD2 PHE A 297      70.393  55.294  84.338  1.00  0.00           H  
ATOM   1437  HE1 PHE A 297      72.525  59.246  86.412  1.00  0.00           H  
ATOM   1438  HE2 PHE A 297      72.662  55.042  85.277  1.00  0.00           H  
ATOM   1439  HZ  PHE A 297      73.738  57.042  86.471  1.00  0.00           H  
ATOM   1440  N   MET A 298      67.604  59.243  86.888  1.00  0.00           N  
ATOM   1441  CA  MET A 298      67.963  60.136  88.026  1.00  0.00           C  
ATOM   1442  C   MET A 298      67.306  59.799  89.303  1.00  0.00           C  
ATOM   1443  O   MET A 298      67.999  59.818  90.327  1.00  0.00           O  
ATOM   1444  CB  MET A 298      67.652  61.604  87.571  1.00  0.00           C  
ATOM   1445  CG  MET A 298      68.438  62.093  86.350  1.00  0.00           C  
ATOM   1446  SD  MET A 298      70.232  62.221  86.712  1.00  0.00           S  
ATOM   1447  CE  MET A 298      70.102  63.909  87.576  1.00  0.00           C  
ATOM   1448  HN  MET A 298      67.045  59.670  86.181  1.00  0.00           H  
ATOM   1449  HA  MET A 298      69.006  60.138  88.306  1.00  0.00           H  
ATOM   1450  HB1 MET A 298      67.730  62.314  88.422  1.00  0.00           H  
ATOM   1451  HB2 MET A 298      66.638  61.615  87.118  1.00  0.00           H  
ATOM   1452  HG1 MET A 298      68.064  63.105  86.088  1.00  0.00           H  
ATOM   1453  HG2 MET A 298      68.217  61.353  85.550  1.00  0.00           H  
ATOM   1454  HE1 MET A 298      71.153  64.250  87.684  1.00  0.00           H  
ATOM   1455  HE2 MET A 298      69.821  63.704  88.631  1.00  0.00           H  
ATOM   1456  HE3 MET A 298      69.357  64.696  87.333  1.00  0.00           H  
ATOM   1457  N   VAL A 299      65.959  59.531  89.262  1.00  0.00           N  
ATOM   1458  CA  VAL A 299      65.157  58.991  90.391  1.00  0.00           C  
ATOM   1459  C   VAL A 299      65.619  57.577  90.737  1.00  0.00           C  
ATOM   1460  O   VAL A 299      65.705  57.281  91.970  1.00  0.00           O  
ATOM   1461  CB  VAL A 299      63.632  59.197  90.214  1.00  0.00           C  
ATOM   1462  CG1 VAL A 299      63.023  58.312  89.159  1.00  0.00           C  
ATOM   1463  CG2 VAL A 299      62.872  58.763  91.516  1.00  0.00           C  
ATOM   1464  HN  VAL A 299      65.489  59.578  88.383  1.00  0.00           H  
ATOM   1465  HA  VAL A 299      65.555  59.641  91.157  1.00  0.00           H  
ATOM   1466  HB  VAL A 299      63.519  60.265  89.927  1.00  0.00           H  
ATOM   1467 1HG1 VAL A 299      63.181  57.214  89.228  1.00  0.00           H  
ATOM   1468 2HG1 VAL A 299      63.345  58.666  88.157  1.00  0.00           H  
ATOM   1469 3HG1 VAL A 299      61.940  58.535  89.262  1.00  0.00           H  
ATOM   1470 1HG2 VAL A 299      63.380  59.244  92.380  1.00  0.00           H  
ATOM   1471 2HG2 VAL A 299      62.961  57.667  91.671  1.00  0.00           H  
ATOM   1472 3HG2 VAL A 299      61.806  59.072  91.477  1.00  0.00           H  
ATOM   1473  N   ALA A 300      65.958  56.611  89.765  1.00  0.00           N  
ATOM   1474  CA  ALA A 300      66.313  55.253  89.988  1.00  0.00           C  
ATOM   1475  C   ALA A 300      67.630  55.190  90.740  1.00  0.00           C  
ATOM   1476  O   ALA A 300      67.822  54.465  91.740  1.00  0.00           O  
ATOM   1477  CB  ALA A 300      66.458  54.448  88.671  1.00  0.00           C  
ATOM   1478  HN  ALA A 300      65.717  56.769  88.810  1.00  0.00           H  
ATOM   1479  HA  ALA A 300      65.547  54.798  90.598  1.00  0.00           H  
ATOM   1480  HB1 ALA A 300      65.577  54.468  87.994  1.00  0.00           H  
ATOM   1481  HB2 ALA A 300      66.558  53.378  88.952  1.00  0.00           H  
ATOM   1482  HB3 ALA A 300      67.344  54.760  88.078  1.00  0.00           H  
ATOM   1483  N   VAL A 301      68.639  56.068  90.418  1.00  0.00           N  
ATOM   1484  CA  VAL A 301      69.822  56.173  91.213  1.00  0.00           C  
ATOM   1485  C   VAL A 301      69.651  56.676  92.640  1.00  0.00           C  
ATOM   1486  O   VAL A 301      70.240  56.169  93.626  1.00  0.00           O  
ATOM   1487  CB  VAL A 301      70.925  57.096  90.551  1.00  0.00           C  
ATOM   1488  CG1 VAL A 301      72.137  57.356  91.448  1.00  0.00           C  
ATOM   1489  CG2 VAL A 301      71.435  56.572  89.193  1.00  0.00           C  
ATOM   1490  HN  VAL A 301      68.574  56.642  89.605  1.00  0.00           H  
ATOM   1491  HA  VAL A 301      70.171  55.152  91.271  1.00  0.00           H  
ATOM   1492  HB  VAL A 301      70.387  58.053  90.378  1.00  0.00           H  
ATOM   1493 1HG1 VAL A 301      72.007  58.057  92.300  1.00  0.00           H  
ATOM   1494 2HG1 VAL A 301      72.939  57.765  90.796  1.00  0.00           H  
ATOM   1495 3HG1 VAL A 301      72.515  56.437  91.948  1.00  0.00           H  
ATOM   1496 1HG2 VAL A 301      70.548  56.290  88.585  1.00  0.00           H  
ATOM   1497 2HG2 VAL A 301      72.230  55.816  89.368  1.00  0.00           H  
ATOM   1498 3HG2 VAL A 301      71.881  57.444  88.667  1.00  0.00           H  
ATOM   1499  N   ALA A 302      68.752  57.710  92.863  1.00  0.00           N  
ATOM   1500  CA  ALA A 302      68.389  58.303  94.115  1.00  0.00           C  
ATOM   1501  C   ALA A 302      67.744  57.308  95.069  1.00  0.00           C  
ATOM   1502  O   ALA A 302      68.136  57.113  96.210  1.00  0.00           O  
ATOM   1503  CB  ALA A 302      67.430  59.556  93.872  1.00  0.00           C  
ATOM   1504  HN  ALA A 302      68.323  58.121  92.062  1.00  0.00           H  
ATOM   1505  HA  ALA A 302      69.298  58.674  94.564  1.00  0.00           H  
ATOM   1506  HB1 ALA A 302      67.959  60.306  93.247  1.00  0.00           H  
ATOM   1507  HB2 ALA A 302      67.171  59.872  94.906  1.00  0.00           H  
ATOM   1508  HB3 ALA A 302      66.496  59.154  93.425  1.00  0.00           H  
HETATM 1509  N   HSD A 303      66.817  56.578  94.526  1.00  0.00           N  
HETATM 1510  CA  HSD A 303      66.130  55.512  95.183  1.00  0.00           C  
HETATM 1511  C   HSD A 303      66.889  54.195  95.420  1.00  0.00           C  
HETATM 1512  O   HSD A 303      66.598  53.546  96.443  1.00  0.00           O  
HETATM 1513  CB  HSD A 303      64.704  55.168  94.590  1.00  0.00           C  
HETATM 1514  CG  HSD A 303      63.579  56.147  94.865  1.00  0.00           C  
HETATM 1515  CD2 HSD A 303      62.279  56.029  95.257  1.00  0.00           C  
HETATM 1516  ND1 HSD A 303      63.763  57.540  94.759  1.00  0.00           N  
HETATM 1517  CE1 HSD A 303      62.643  58.182  95.072  1.00  0.00           C  
HETATM 1518  NE2 HSD A 303      61.686  57.285  95.368  1.00  0.00           N  
HETATM 1519  HN  HSD A 303      66.626  56.754  93.564  1.00  0.00           H  
HETATM 1520  HA  HSD A 303      65.926  55.817  96.199  1.00  0.00           H  
HETATM 1521  HB1 HSD A 303      64.375  54.174  94.962  1.00  0.00           H  
HETATM 1522  HB2 HSD A 303      64.844  55.132  93.488  1.00  0.00           H  
HETATM 1523  HD1 HSD A 303      64.581  58.073  94.540  1.00  0.00           H  
HETATM 1524  HD2 HSD A 303      61.864  55.086  95.590  1.00  0.00           H  
HETATM 1525  HE1 HSD A 303      62.557  59.241  95.318  1.00  0.00           H  
ATOM   1526  N   VAL A 304      67.821  53.703  94.614  1.00  0.00           N  
ATOM   1527  CA  VAL A 304      68.806  52.709  94.997  1.00  0.00           C  
ATOM   1528  C   VAL A 304      69.619  53.166  96.086  1.00  0.00           C  
ATOM   1529  O   VAL A 304      69.922  52.471  97.081  1.00  0.00           O  
ATOM   1530  CB  VAL A 304      69.802  52.270  93.896  1.00  0.00           C  
ATOM   1531  CG1 VAL A 304      71.002  51.450  94.294  1.00  0.00           C  
ATOM   1532  CG2 VAL A 304      68.983  51.449  92.921  1.00  0.00           C  
ATOM   1533  HN  VAL A 304      67.931  54.188  93.749  1.00  0.00           H  
ATOM   1534  HA  VAL A 304      68.278  51.877  95.439  1.00  0.00           H  
ATOM   1535  HB  VAL A 304      70.120  53.099  93.227  1.00  0.00           H  
ATOM   1536 1HG1 VAL A 304      71.582  51.095  93.415  1.00  0.00           H  
ATOM   1537 2HG1 VAL A 304      70.702  50.658  95.012  1.00  0.00           H  
ATOM   1538 3HG1 VAL A 304      71.690  52.067  94.912  1.00  0.00           H  
ATOM   1539 1HG2 VAL A 304      68.514  50.562  93.398  1.00  0.00           H  
ATOM   1540 2HG2 VAL A 304      69.548  51.142  92.015  1.00  0.00           H  
ATOM   1541 3HG2 VAL A 304      68.162  52.066  92.496  1.00  0.00           H  
ATOM   1542  N   ALA A 305      70.130  54.398  95.987  1.00  0.00           N  
ATOM   1543  CA  ALA A 305      71.010  54.911  96.998  1.00  0.00           C  
ATOM   1544  C   ALA A 305      70.416  55.108  98.378  1.00  0.00           C  
ATOM   1545  O   ALA A 305      71.007  54.808  99.434  1.00  0.00           O  
ATOM   1546  CB  ALA A 305      71.713  56.239  96.633  1.00  0.00           C  
ATOM   1547  HN  ALA A 305      70.009  54.908  95.139  1.00  0.00           H  
ATOM   1548  HA  ALA A 305      71.861  54.261  97.137  1.00  0.00           H  
ATOM   1549  HB1 ALA A 305      72.546  56.055  95.921  1.00  0.00           H  
ATOM   1550  HB2 ALA A 305      72.118  56.785  97.512  1.00  0.00           H  
ATOM   1551  HB3 ALA A 305      71.057  57.004  96.168  1.00  0.00           H  
ATOM   1552  N   GLY A 306      69.165  55.655  98.440  1.00  0.00           N  
ATOM   1553  CA  GLY A 306      68.365  55.795  99.653  1.00  0.00           C  
ATOM   1554  C   GLY A 306      67.976  54.382 100.230  1.00  0.00           C  
ATOM   1555  O   GLY A 306      67.881  54.261 101.431  1.00  0.00           O  
ATOM   1556  HN  GLY A 306      68.796  56.077  97.616  1.00  0.00           H  
ATOM   1557  HA1 GLY A 306      67.426  56.278  99.425  1.00  0.00           H  
ATOM   1558  HA2 GLY A 306      68.910  56.366 100.389  1.00  0.00           H  
ATOM   1559  N   PHE A 307      67.755  53.287  99.482  1.00  0.00           N  
ATOM   1560  CA  PHE A 307      67.525  51.953  99.912  1.00  0.00           C  
ATOM   1561  C   PHE A 307      68.670  51.418 100.775  1.00  0.00           C  
ATOM   1562  O   PHE A 307      68.392  50.935 101.818  1.00  0.00           O  
ATOM   1563  CB  PHE A 307      67.103  51.068  98.713  1.00  0.00           C  
ATOM   1564  CG  PHE A 307      66.787  49.612  99.082  1.00  0.00           C  
ATOM   1565  CD1 PHE A 307      65.985  49.233 100.146  1.00  0.00           C  
ATOM   1566  CD2 PHE A 307      67.374  48.557  98.313  1.00  0.00           C  
ATOM   1567  CE1 PHE A 307      65.774  47.829 100.467  1.00  0.00           C  
ATOM   1568  CE2 PHE A 307      67.153  47.202  98.613  1.00  0.00           C  
ATOM   1569  CZ  PHE A 307      66.417  46.800  99.754  1.00  0.00           C  
ATOM   1570  HN  PHE A 307      67.794  53.396  98.490  1.00  0.00           H  
ATOM   1571  HA  PHE A 307      66.727  51.988 100.638  1.00  0.00           H  
ATOM   1572  HB1 PHE A 307      67.991  51.012  98.048  1.00  0.00           H  
ATOM   1573  HB2 PHE A 307      66.270  51.532  98.143  1.00  0.00           H  
ATOM   1574  HD1 PHE A 307      65.626  49.997 100.820  1.00  0.00           H  
ATOM   1575  HD2 PHE A 307      68.069  48.746  97.509  1.00  0.00           H  
ATOM   1576  HE1 PHE A 307      65.126  47.619 101.304  1.00  0.00           H  
ATOM   1577  HE2 PHE A 307      67.661  46.557  97.913  1.00  0.00           H  
ATOM   1578  HZ  PHE A 307      66.212  45.761  99.964  1.00  0.00           H  
ATOM   1579  N   LEU A 308      69.892  51.707 100.386  1.00  0.00           N  
ATOM   1580  CA  LEU A 308      71.109  51.266 101.035  1.00  0.00           C  
ATOM   1581  C   LEU A 308      71.434  51.921 102.359  1.00  0.00           C  
ATOM   1582  O   LEU A 308      72.038  51.341 103.297  1.00  0.00           O  
ATOM   1583  CB  LEU A 308      72.334  51.418 100.029  1.00  0.00           C  
ATOM   1584  CG  LEU A 308      72.254  50.546  98.743  1.00  0.00           C  
ATOM   1585  CD1 LEU A 308      73.199  50.983  97.600  1.00  0.00           C  
ATOM   1586  CD2 LEU A 308      72.506  49.057  99.207  1.00  0.00           C  
ATOM   1587  HN  LEU A 308      70.064  52.357  99.651  1.00  0.00           H  
ATOM   1588  HA  LEU A 308      70.972  50.231 101.312  1.00  0.00           H  
ATOM   1589  HB1 LEU A 308      73.273  51.205 100.583  1.00  0.00           H  
ATOM   1590  HB2 LEU A 308      72.362  52.490  99.738  1.00  0.00           H  
ATOM   1591  HG  LEU A 308      71.182  50.532  98.448  1.00  0.00           H  
ATOM   1592 1HD1 LEU A 308      72.925  51.959  97.145  1.00  0.00           H  
ATOM   1593 2HD1 LEU A 308      73.088  50.264  96.759  1.00  0.00           H  
ATOM   1594 3HD1 LEU A 308      74.264  50.938  97.912  1.00  0.00           H  
ATOM   1595 1HD2 LEU A 308      71.543  48.546  99.424  1.00  0.00           H  
ATOM   1596 2HD2 LEU A 308      73.210  49.104 100.064  1.00  0.00           H  
ATOM   1597 3HD2 LEU A 308      73.224  48.494  98.574  1.00  0.00           H  
ATOM   1598  N   LEU A 309      71.172  53.222 102.436  1.00  0.00           N  
ATOM   1599  CA  LEU A 309      71.317  54.102 103.620  1.00  0.00           C  
ATOM   1600  C   LEU A 309      70.457  53.652 104.778  1.00  0.00           C  
ATOM   1601  O   LEU A 309      69.310  53.245 104.601  1.00  0.00           O  
ATOM   1602  CB  LEU A 309      70.987  55.543 103.360  1.00  0.00           C  
ATOM   1603  CG  LEU A 309      71.997  56.186 102.362  1.00  0.00           C  
ATOM   1604  CD1 LEU A 309      71.462  57.530 101.879  1.00  0.00           C  
ATOM   1605  CD2 LEU A 309      73.373  56.483 103.003  1.00  0.00           C  
ATOM   1606  HN  LEU A 309      70.766  53.672 101.645  1.00  0.00           H  
ATOM   1607  HA  LEU A 309      72.344  54.187 103.939  1.00  0.00           H  
ATOM   1608  HB1 LEU A 309      71.021  56.206 104.251  1.00  0.00           H  
ATOM   1609  HB2 LEU A 309      69.952  55.498 102.962  1.00  0.00           H  
ATOM   1610  HG  LEU A 309      72.150  55.539 101.471  1.00  0.00           H  
ATOM   1611 1HD1 LEU A 309      71.360  58.370 102.599  1.00  0.00           H  
ATOM   1612 2HD1 LEU A 309      70.488  57.292 101.399  1.00  0.00           H  
ATOM   1613 3HD1 LEU A 309      72.087  57.901 101.038  1.00  0.00           H  
ATOM   1614 1HD2 LEU A 309      73.192  57.172 103.855  1.00  0.00           H  
ATOM   1615 2HD2 LEU A 309      74.037  56.976 102.262  1.00  0.00           H  
ATOM   1616 3HD2 LEU A 309      73.836  55.564 103.422  1.00  0.00           H  
ATOM   1617  N   GLU A 310      71.108  53.594 105.933  1.00  0.00           N  
ATOM   1618  CA  GLU A 310      70.553  53.035 107.159  1.00  0.00           C  
ATOM   1619  C   GLU A 310      69.585  53.955 107.929  1.00  0.00           C  
ATOM   1620  O   GLU A 310      69.787  55.129 108.158  1.00  0.00           O  
ATOM   1621  CB  GLU A 310      71.606  52.462 108.106  1.00  0.00           C  
ATOM   1622  CG  GLU A 310      72.340  51.193 107.537  1.00  0.00           C  
ATOM   1623  CD  GLU A 310      73.285  50.610 108.578  1.00  0.00           C  
ATOM   1624  OE1 GLU A 310      72.805  50.184 109.684  1.00  0.00           O  
ATOM   1625  OE2 GLU A 310      74.592  50.541 108.347  1.00  0.00           O1-
ATOM   1626  HN  GLU A 310      72.093  53.742 105.978  1.00  0.00           H  
ATOM   1627  HA  GLU A 310      69.972  52.193 106.813  1.00  0.00           H  
ATOM   1628  HB1 GLU A 310      71.120  52.101 109.039  1.00  0.00           H  
ATOM   1629  HB2 GLU A 310      72.380  53.206 108.390  1.00  0.00           H  
ATOM   1630  HG1 GLU A 310      72.926  51.468 106.635  1.00  0.00           H  
ATOM   1631  HG2 GLU A 310      71.639  50.395 107.211  1.00  0.00           H  
ATOM   1632  N   ASP A 311      68.381  53.452 108.175  1.00  0.00           N  
ATOM   1633  CA  ASP A 311      67.229  54.207 108.746  1.00  0.00           C  
ATOM   1634  C   ASP A 311      67.459  54.996 109.994  1.00  0.00           C  
ATOM   1635  O   ASP A 311      66.991  56.089 110.058  1.00  0.00           O  
ATOM   1636  CB  ASP A 311      65.983  53.217 109.092  1.00  0.00           C  
ATOM   1637  CG  ASP A 311      65.333  52.629 107.830  1.00  0.00           C  
ATOM   1638  OD1 ASP A 311      65.855  52.806 106.719  1.00  0.00           O  
ATOM   1639  OD2 ASP A 311      64.235  51.988 107.989  1.00  0.00           O1-
ATOM   1640  HN  ASP A 311      68.128  52.498 108.030  1.00  0.00           H  
ATOM   1641  HA  ASP A 311      66.860  54.928 108.032  1.00  0.00           H  
ATOM   1642  HB1 ASP A 311      65.218  53.851 109.589  1.00  0.00           H  
ATOM   1643  HB2 ASP A 311      66.155  52.359 109.775  1.00  0.00           H  
ATOM   1644  N   ARG A 312      68.251  54.508 110.960  1.00  0.00           N  
ATOM   1645  CA  ARG A 312      68.337  55.200 112.250  1.00  0.00           C  
ATOM   1646  C   ARG A 312      69.835  55.638 112.405  1.00  0.00           C  
ATOM   1647  O   ARG A 312      70.262  55.959 113.422  1.00  0.00           O  
ATOM   1648  CB  ARG A 312      67.956  54.160 113.293  1.00  0.00           C  
ATOM   1649  CG  ARG A 312      66.510  53.615 113.250  1.00  0.00           C  
ATOM   1650  CD  ARG A 312      65.387  54.709 113.389  1.00  0.00           C  
ATOM   1651  NE  ARG A 312      65.394  55.258 114.774  1.00  0.00           N  
ATOM   1652  CZ  ARG A 312      64.408  55.897 115.361  1.00  0.00           C  
ATOM   1653  NH1 ARG A 312      63.421  56.490 114.735  1.00  0.00           N1+
ATOM   1654  NH2 ARG A 312      64.254  55.895 116.703  1.00  0.00           N  
ATOM   1655  HN  ARG A 312      68.648  53.605 110.819  1.00  0.00           H  
ATOM   1656  HA  ARG A 312      67.677  56.055 112.239  1.00  0.00           H  
ATOM   1657  HB1 ARG A 312      68.042  54.568 114.322  1.00  0.00           H  
ATOM   1658  HB2 ARG A 312      68.639  53.283 113.281  1.00  0.00           H  
ATOM   1659  HG1 ARG A 312      66.377  52.822 114.015  1.00  0.00           H  
ATOM   1660  HG2 ARG A 312      66.345  53.112 112.272  1.00  0.00           H  
ATOM   1661  HD1 ARG A 312      64.459  54.104 113.299  1.00  0.00           H  
ATOM   1662  HD2 ARG A 312      65.444  55.508 112.620  1.00  0.00           H  
ATOM   1663  HE  ARG A 312      66.103  54.861 115.356  1.00  0.00           H  
ATOM   1664 1HH1 ARG A 312      63.428  56.482 113.735  1.00  0.00           H  
ATOM   1665 2HH1 ARG A 312      62.589  56.844 115.163  1.00  0.00           H  
ATOM   1666 1HH2 ARG A 312      64.967  55.809 117.400  1.00  0.00           H  
ATOM   1667 2HH2 ARG A 312      63.515  56.501 116.998  1.00  0.00           H  
ATOM   1668  N   ALA A 313      70.637  55.661 111.278  1.00  0.00           N  
ATOM   1669  CA  ALA A 313      71.967  56.214 111.310  1.00  0.00           C  
ATOM   1670  C   ALA A 313      72.048  57.699 111.639  1.00  0.00           C  
ATOM   1671  O   ALA A 313      72.792  58.013 112.531  1.00  0.00           O  
ATOM   1672  CB  ALA A 313      72.488  56.070 109.848  1.00  0.00           C  
ATOM   1673  HN  ALA A 313      70.282  55.347 110.401  1.00  0.00           H  
ATOM   1674  HA  ALA A 313      72.610  55.584 111.905  1.00  0.00           H  
ATOM   1675  HB1 ALA A 313      71.724  56.584 109.226  1.00  0.00           H  
ATOM   1676  HB2 ALA A 313      72.635  55.058 109.415  1.00  0.00           H  
ATOM   1677  HB3 ALA A 313      73.423  56.669 109.802  1.00  0.00           H  
ATOM   1678  N   VAL A 314      71.127  58.587 111.033  1.00  0.00           N  
ATOM   1679  CA  VAL A 314      70.816  59.902 111.490  1.00  0.00           C  
ATOM   1680  C   VAL A 314      70.422  59.931 112.971  1.00  0.00           C  
ATOM   1681  O   VAL A 314      70.866  60.788 113.779  1.00  0.00           O  
ATOM   1682  CB  VAL A 314      69.844  60.627 110.554  1.00  0.00           C  
ATOM   1683  CG1 VAL A 314      68.498  60.081 110.838  1.00  0.00           C  
ATOM   1684  CG2 VAL A 314      69.848  62.168 110.747  1.00  0.00           C  
ATOM   1685  HN  VAL A 314      70.404  58.356 110.386  1.00  0.00           H  
ATOM   1686  HA  VAL A 314      71.788  60.365 111.415  1.00  0.00           H  
ATOM   1687  HB  VAL A 314      70.123  60.443 109.494  1.00  0.00           H  
ATOM   1688 1HG1 VAL A 314      68.025  60.627 111.681  1.00  0.00           H  
ATOM   1689 2HG1 VAL A 314      68.449  58.971 110.894  1.00  0.00           H  
ATOM   1690 3HG1 VAL A 314      67.823  60.327 109.989  1.00  0.00           H  
ATOM   1691 1HG2 VAL A 314      69.147  62.684 110.057  1.00  0.00           H  
ATOM   1692 2HG2 VAL A 314      70.876  62.540 110.550  1.00  0.00           H  
ATOM   1693 3HG2 VAL A 314      69.675  62.516 111.788  1.00  0.00           H  
ATOM   1694  N   CYS A 315      69.626  58.921 113.419  1.00  0.00           N  
ATOM   1695  CA  CYS A 315      69.014  59.062 114.802  1.00  0.00           C  
ATOM   1696  C   CYS A 315      70.011  58.747 115.853  1.00  0.00           C  
ATOM   1697  O   CYS A 315      69.996  59.424 116.915  1.00  0.00           O  
ATOM   1698  CB  CYS A 315      67.751  58.166 114.740  1.00  0.00           C  
ATOM   1699  SG  CYS A 315      66.596  58.630 113.513  1.00  0.00           S  
ATOM   1700  HN  CYS A 315      69.262  58.251 112.777  1.00  0.00           H  
ATOM   1701  HA  CYS A 315      68.797  60.105 114.982  1.00  0.00           H  
ATOM   1702  HB1 CYS A 315      67.308  58.365 115.739  1.00  0.00           H  
ATOM   1703  HB2 CYS A 315      68.118  57.118 114.719  1.00  0.00           H  
ATOM   1704  N   VAL A 316      70.916  57.845 115.615  1.00  0.00           N  
ATOM   1705  CA  VAL A 316      71.918  57.500 116.492  1.00  0.00           C  
ATOM   1706  C   VAL A 316      73.062  58.477 116.351  1.00  0.00           C  
ATOM   1707  O   VAL A 316      73.768  58.825 117.310  1.00  0.00           O  
ATOM   1708  CB  VAL A 316      72.504  55.993 116.245  1.00  0.00           C  
ATOM   1709  CG1 VAL A 316      71.474  54.880 116.531  1.00  0.00           C  
ATOM   1710  CG2 VAL A 316      73.138  55.787 114.850  1.00  0.00           C  
ATOM   1711  HN  VAL A 316      70.837  57.289 114.792  1.00  0.00           H  
ATOM   1712  HA  VAL A 316      71.511  57.689 117.475  1.00  0.00           H  
ATOM   1713  HB  VAL A 316      73.306  55.826 116.996  1.00  0.00           H  
ATOM   1714 1HG1 VAL A 316      70.610  55.061 115.855  1.00  0.00           H  
ATOM   1715 2HG1 VAL A 316      71.089  54.834 117.572  1.00  0.00           H  
ATOM   1716 3HG1 VAL A 316      71.931  53.904 116.260  1.00  0.00           H  
ATOM   1717 1HG2 VAL A 316      73.684  56.698 114.523  1.00  0.00           H  
ATOM   1718 2HG2 VAL A 316      72.424  55.414 114.086  1.00  0.00           H  
ATOM   1719 3HG2 VAL A 316      73.835  54.931 114.977  1.00  0.00           H  
ATOM   1720  N   GLU A 317      73.323  59.055 115.152  1.00  0.00           N  
ATOM   1721  CA  GLU A 317      74.371  60.078 114.956  1.00  0.00           C  
ATOM   1722  C   GLU A 317      74.060  61.290 115.746  1.00  0.00           C  
ATOM   1723  O   GLU A 317      74.960  61.941 116.333  1.00  0.00           O  
ATOM   1724  CB  GLU A 317      74.455  60.406 113.468  1.00  0.00           C  
ATOM   1725  CG  GLU A 317      75.433  61.491 113.115  1.00  0.00           C  
ATOM   1726  CD  GLU A 317      75.589  61.879 111.685  1.00  0.00           C  
ATOM   1727  OE1 GLU A 317      75.148  62.915 111.194  1.00  0.00           O  
ATOM   1728  OE2 GLU A 317      76.179  61.055 110.944  1.00  0.00           O1-
ATOM   1729  HN  GLU A 317      72.769  58.842 114.350  1.00  0.00           H  
ATOM   1730  HA  GLU A 317      75.306  59.692 115.333  1.00  0.00           H  
ATOM   1731  HB1 GLU A 317      73.402  60.725 113.312  1.00  0.00           H  
ATOM   1732  HB2 GLU A 317      74.703  59.531 112.830  1.00  0.00           H  
ATOM   1733  HG1 GLU A 317      76.431  61.233 113.528  1.00  0.00           H  
ATOM   1734  HG2 GLU A 317      75.148  62.430 113.636  1.00  0.00           H  
ATOM   1735  N   ARG A 318      72.754  61.651 115.709  1.00  0.00           N  
ATOM   1736  CA  ARG A 318      72.323  62.890 116.295  1.00  0.00           C  
ATOM   1737  C   ARG A 318      71.691  62.748 117.662  1.00  0.00           C  
ATOM   1738  O   ARG A 318      70.953  63.560 118.133  1.00  0.00           O  
ATOM   1739  CB  ARG A 318      71.275  63.485 115.332  1.00  0.00           C  
ATOM   1740  CG  ARG A 318      71.754  63.763 113.911  1.00  0.00           C  
ATOM   1741  CD  ARG A 318      73.093  64.508 113.940  1.00  0.00           C  
ATOM   1742  NE  ARG A 318      73.605  64.867 112.557  1.00  0.00           N  
ATOM   1743  CZ  ARG A 318      73.169  65.949 111.963  1.00  0.00           C  
ATOM   1744  NH1 ARG A 318      72.081  66.618 112.270  1.00  0.00           N1+
ATOM   1745  NH2 ARG A 318      73.909  66.290 110.953  1.00  0.00           N  
ATOM   1746  HN  ARG A 318      72.214  61.260 114.968  1.00  0.00           H  
ATOM   1747  HA  ARG A 318      73.190  63.525 116.403  1.00  0.00           H  
ATOM   1748  HB1 ARG A 318      70.797  64.404 115.735  1.00  0.00           H  
ATOM   1749  HB2 ARG A 318      70.453  62.739 115.352  1.00  0.00           H  
ATOM   1750  HG1 ARG A 318      70.873  64.126 113.341  1.00  0.00           H  
ATOM   1751  HG2 ARG A 318      71.994  62.787 113.438  1.00  0.00           H  
ATOM   1752  HD1 ARG A 318      73.860  63.901 114.466  1.00  0.00           H  
ATOM   1753  HD2 ARG A 318      73.099  65.397 114.607  1.00  0.00           H  
ATOM   1754  HE  ARG A 318      74.351  64.363 112.122  1.00  0.00           H  
ATOM   1755 1HH1 ARG A 318      71.695  67.188 111.545  1.00  0.00           H  
ATOM   1756 2HH1 ARG A 318      71.467  66.335 113.006  1.00  0.00           H  
ATOM   1757 1HH2 ARG A 318      73.574  67.007 110.341  1.00  0.00           H  
ATOM   1758 2HH2 ARG A 318      74.733  65.790 110.685  1.00  0.00           H  
ATOM   1759  N   PHE A 319      72.034  61.687 118.451  1.00  0.00           N  
ATOM   1760  CA  PHE A 319      71.848  61.611 119.920  1.00  0.00           C  
ATOM   1761  C   PHE A 319      70.371  61.542 120.394  1.00  0.00           C  
ATOM   1762  O   PHE A 319      69.942  62.193 121.340  1.00  0.00           O  
ATOM   1763  CB  PHE A 319      72.614  62.687 120.728  1.00  0.00           C  
ATOM   1764  CG  PHE A 319      74.082  62.804 120.540  1.00  0.00           C  
ATOM   1765  CD1 PHE A 319      74.949  62.073 121.385  1.00  0.00           C  
ATOM   1766  CD2 PHE A 319      74.630  63.614 119.529  1.00  0.00           C  
ATOM   1767  CE1 PHE A 319      76.312  62.133 121.246  1.00  0.00           C  
ATOM   1768  CE2 PHE A 319      76.028  63.679 119.382  1.00  0.00           C  
ATOM   1769  CZ  PHE A 319      76.854  62.895 120.233  1.00  0.00           C  
ATOM   1770  HN  PHE A 319      72.656  60.963 118.165  1.00  0.00           H  
ATOM   1771  HA  PHE A 319      72.380  60.686 120.082  1.00  0.00           H  
ATOM   1772  HB1 PHE A 319      72.307  62.605 121.792  1.00  0.00           H  
ATOM   1773  HB2 PHE A 319      72.171  63.647 120.387  1.00  0.00           H  
ATOM   1774  HD1 PHE A 319      74.454  61.492 122.149  1.00  0.00           H  
ATOM   1775  HD2 PHE A 319      73.844  64.037 118.921  1.00  0.00           H  
ATOM   1776  HE1 PHE A 319      76.956  61.664 121.975  1.00  0.00           H  
ATOM   1777  HE2 PHE A 319      76.469  64.347 118.657  1.00  0.00           H  
ATOM   1778  HZ  PHE A 319      77.910  62.731 120.074  1.00  0.00           H  
ATOM   1779  N   SER A 320      69.473  60.868 119.572  1.00  0.00           N  
ATOM   1780  CA  SER A 320      68.057  60.705 119.899  1.00  0.00           C  
ATOM   1781  C   SER A 320      67.688  60.049 121.224  1.00  0.00           C  
ATOM   1782  O   SER A 320      66.924  60.591 121.987  1.00  0.00           O  
ATOM   1783  CB  SER A 320      67.187  60.019 118.752  1.00  0.00           C  
ATOM   1784  OG  SER A 320      65.778  59.911 119.025  1.00  0.00           O  
ATOM   1785  HN  SER A 320      69.858  60.509 118.725  1.00  0.00           H  
ATOM   1786  HA  SER A 320      67.710  61.726 119.951  1.00  0.00           H  
ATOM   1787  HB1 SER A 320      67.624  59.016 118.560  1.00  0.00           H  
ATOM   1788  HB2 SER A 320      67.371  60.564 117.801  1.00  0.00           H  
ATOM   1789  HG1 SER A 320      65.439  60.809 119.063  1.00  0.00           H  
ATOM   1790  N   ASP A 321      68.398  58.971 121.665  1.00  0.00           N  
ATOM   1791  CA  ASP A 321      68.194  58.421 122.942  1.00  0.00           C  
ATOM   1792  C   ASP A 321      69.350  58.662 123.916  1.00  0.00           C  
ATOM   1793  O   ASP A 321      69.372  58.161 125.061  1.00  0.00           O  
ATOM   1794  CB  ASP A 321      67.973  56.868 122.752  1.00  0.00           C  
ATOM   1795  CG  ASP A 321      66.545  56.618 122.164  1.00  0.00           C  
ATOM   1796  OD1 ASP A 321      66.357  55.700 121.346  1.00  0.00           O  
ATOM   1797  OD2 ASP A 321      65.607  57.257 122.731  1.00  0.00           O1-
ATOM   1798  HN  ASP A 321      69.023  58.517 121.036  1.00  0.00           H  
ATOM   1799  HA  ASP A 321      67.372  58.873 123.478  1.00  0.00           H  
ATOM   1800  HB1 ASP A 321      67.942  56.366 123.743  1.00  0.00           H  
ATOM   1801  HB2 ASP A 321      68.714  56.462 122.032  1.00  0.00           H  
ATOM   1802  N   ASP A 322      70.291  59.493 123.508  1.00  0.00           N  
ATOM   1803  CA  ASP A 322      71.382  59.913 124.275  1.00  0.00           C  
ATOM   1804  C   ASP A 322      70.971  61.314 124.877  1.00  0.00           C  
ATOM   1805  O   ASP A 322      71.707  61.896 125.736  1.00  0.00           O  
ATOM   1806  CB  ASP A 322      72.637  60.074 123.322  1.00  0.00           C  
ATOM   1807  CG  ASP A 322      73.362  58.856 122.927  1.00  0.00           C  
ATOM   1808  OD1 ASP A 322      73.953  58.198 123.822  1.00  0.00           O  
ATOM   1809  OD2 ASP A 322      73.269  58.468 121.754  1.00  0.00           O1-
ATOM   1810  HN  ASP A 322      70.339  59.679 122.530  1.00  0.00           H  
ATOM   1811  HA  ASP A 322      71.519  59.236 125.105  1.00  0.00           H  
ATOM   1812  HB1 ASP A 322      73.349  60.804 123.762  1.00  0.00           H  
ATOM   1813  HB2 ASP A 322      72.247  60.596 122.421  1.00  0.00           H  
ATOM   1814  N   GLY A 323      69.811  61.858 124.451  1.00  0.00           N  
ATOM   1815  CA  GLY A 323      69.211  63.040 124.914  1.00  0.00           C  
ATOM   1816  C   GLY A 323      69.860  64.346 124.538  1.00  0.00           C  
ATOM   1817  O   GLY A 323      71.082  64.353 124.226  1.00  0.00           O  
ATOM   1818  HN  GLY A 323      69.353  61.363 123.717  1.00  0.00           H  
ATOM   1819  HA1 GLY A 323      69.316  63.066 125.988  1.00  0.00           H  
ATOM   1820  HA2 GLY A 323      68.194  63.054 124.549  1.00  0.00           H  
ATOM   1821  N   TYR A 324      68.974  65.424 124.612  1.00  0.00           N  
ATOM   1822  CA  TYR A 324      69.102  66.820 124.319  1.00  0.00           C  
ATOM   1823  C   TYR A 324      70.532  67.374 124.158  1.00  0.00           C  
ATOM   1824  O   TYR A 324      71.297  67.338 125.105  1.00  0.00           O  
ATOM   1825  CB  TYR A 324      68.172  67.568 125.305  1.00  0.00           C  
ATOM   1826  CG  TYR A 324      68.355  68.999 125.093  1.00  0.00           C  
ATOM   1827  CD1 TYR A 324      69.134  69.754 125.881  1.00  0.00           C  
ATOM   1828  CD2 TYR A 324      67.481  69.768 124.229  1.00  0.00           C  
ATOM   1829  CE1 TYR A 324      69.075  71.226 125.940  1.00  0.00           C  
ATOM   1830  CE2 TYR A 324      67.475  71.155 124.149  1.00  0.00           C  
ATOM   1831  CZ  TYR A 324      68.271  71.935 125.003  1.00  0.00           C  
ATOM   1832  OH  TYR A 324      68.147  73.366 125.127  1.00  0.00           O  
ATOM   1833  HN  TYR A 324      68.044  65.157 124.855  1.00  0.00           H  
ATOM   1834  HA  TYR A 324      68.660  66.938 123.341  1.00  0.00           H  
ATOM   1835  HB1 TYR A 324      68.474  67.327 126.346  1.00  0.00           H  
ATOM   1836  HB2 TYR A 324      67.107  67.304 125.130  1.00  0.00           H  
ATOM   1837  HD1 TYR A 324      69.678  69.273 126.680  1.00  0.00           H  
ATOM   1838  HD2 TYR A 324      66.794  69.200 123.619  1.00  0.00           H  
ATOM   1839  HE1 TYR A 324      69.672  71.827 126.609  1.00  0.00           H  
ATOM   1840  HE2 TYR A 324      66.950  71.675 123.361  1.00  0.00           H  
ATOM   1841  HH  TYR A 324      68.745  73.560 125.853  1.00  0.00           H  
ATOM   1842  N   ARG A 325      70.881  67.970 122.994  1.00  0.00           N  
ATOM   1843  CA  ARG A 325      72.187  68.655 122.829  1.00  0.00           C  
ATOM   1844  C   ARG A 325      72.078  70.002 122.300  1.00  0.00           C  
ATOM   1845  O   ARG A 325      71.016  70.204 121.662  1.00  0.00           O  
ATOM   1846  CB  ARG A 325      72.949  67.822 121.821  1.00  0.00           C  
ATOM   1847  CG  ARG A 325      72.931  66.352 122.077  1.00  0.00           C  
ATOM   1848  CD  ARG A 325      73.862  66.032 123.219  1.00  0.00           C  
ATOM   1849  NE  ARG A 325      73.686  64.562 123.595  1.00  0.00           N  
ATOM   1850  CZ  ARG A 325      74.505  63.909 124.393  1.00  0.00           C  
ATOM   1851  NH1 ARG A 325      75.688  64.379 124.644  1.00  0.00           N1+
ATOM   1852  NH2 ARG A 325      74.133  62.836 125.061  1.00  0.00           N  
ATOM   1853  HN  ARG A 325      70.343  67.984 122.155  1.00  0.00           H  
ATOM   1854  HA  ARG A 325      72.746  68.744 123.748  1.00  0.00           H  
ATOM   1855  HB1 ARG A 325      73.972  68.255 121.844  1.00  0.00           H  
ATOM   1856  HB2 ARG A 325      72.528  68.017 120.811  1.00  0.00           H  
ATOM   1857  HG1 ARG A 325      73.367  65.793 121.222  1.00  0.00           H  
ATOM   1858  HG2 ARG A 325      71.859  66.057 122.097  1.00  0.00           H  
ATOM   1859  HD1 ARG A 325      73.626  66.675 124.094  1.00  0.00           H  
ATOM   1860  HD2 ARG A 325      74.912  66.284 122.960  1.00  0.00           H  
ATOM   1861  HE  ARG A 325      72.727  64.295 123.695  1.00  0.00           H  
ATOM   1862 1HH1 ARG A 325      75.846  65.361 124.548  1.00  0.00           H  
ATOM   1863 2HH1 ARG A 325      76.134  63.889 125.394  1.00  0.00           H  
ATOM   1864 1HH2 ARG A 325      73.176  62.555 124.985  1.00  0.00           H  
ATOM   1865 2HH2 ARG A 325      74.845  62.224 125.405  1.00  0.00           H  
ATOM   1866  N   THR A 326      72.984  70.867 122.646  1.00  0.00           N  
ATOM   1867  CA  THR A 326      72.973  72.285 122.174  1.00  0.00           C  
ATOM   1868  C   THR A 326      74.169  72.571 121.257  1.00  0.00           C  
ATOM   1869  O   THR A 326      74.091  73.473 120.437  1.00  0.00           O  
ATOM   1870  CB  THR A 326      73.036  73.283 123.235  1.00  0.00           C  
ATOM   1871  CG2 THR A 326      71.678  73.279 123.914  1.00  0.00           C  
ATOM   1872  OG1 THR A 326      73.968  72.887 124.265  1.00  0.00           O  
ATOM   1873  HN  THR A 326      73.754  70.634 123.234  1.00  0.00           H  
ATOM   1874  HA  THR A 326      72.061  72.394 121.608  1.00  0.00           H  
ATOM   1875  HB  THR A 326      73.276  74.329 122.946  1.00  0.00           H  
ATOM   1876  HG1 THR A 326      73.487  72.200 124.733  1.00  0.00           H  
ATOM   1877 1HG2 THR A 326      70.942  73.502 123.111  1.00  0.00           H  
ATOM   1878 2HG2 THR A 326      71.512  74.095 124.651  1.00  0.00           H  
ATOM   1879 3HG2 THR A 326      71.418  72.253 124.253  1.00  0.00           H  
ATOM   1880  N   VAL A 327      75.285  71.817 121.355  1.00  0.00           N  
ATOM   1881  CA  VAL A 327      76.504  72.100 120.612  1.00  0.00           C  
ATOM   1882  C   VAL A 327      76.655  71.115 119.472  1.00  0.00           C  
ATOM   1883  O   VAL A 327      77.439  71.345 118.548  1.00  0.00           O  
ATOM   1884  CB  VAL A 327      77.598  72.007 121.635  1.00  0.00           C  
ATOM   1885  CG1 VAL A 327      78.979  72.068 120.998  1.00  0.00           C  
ATOM   1886  CG2 VAL A 327      77.643  73.185 122.629  1.00  0.00           C  
ATOM   1887  HN  VAL A 327      75.416  71.152 122.086  1.00  0.00           H  
ATOM   1888  HA  VAL A 327      76.499  73.081 120.160  1.00  0.00           H  
ATOM   1889  HB  VAL A 327      77.549  71.082 122.249  1.00  0.00           H  
ATOM   1890 1HG1 VAL A 327      79.796  72.274 121.723  1.00  0.00           H  
ATOM   1891 2HG1 VAL A 327      78.932  72.831 120.192  1.00  0.00           H  
ATOM   1892 3HG1 VAL A 327      79.281  71.155 120.441  1.00  0.00           H  
ATOM   1893 1HG2 VAL A 327      76.896  73.149 123.451  1.00  0.00           H  
ATOM   1894 2HG2 VAL A 327      77.578  74.152 122.086  1.00  0.00           H  
ATOM   1895 3HG2 VAL A 327      78.614  73.257 123.164  1.00  0.00           H  
ATOM   1896  N   ALA A 328      75.828  70.042 119.485  1.00  0.00           N  
ATOM   1897  CA  ALA A 328      75.464  69.114 118.411  1.00  0.00           C  
ATOM   1898  C   ALA A 328      74.180  69.428 117.766  1.00  0.00           C  
ATOM   1899  O   ALA A 328      73.355  70.047 118.436  1.00  0.00           O  
ATOM   1900  CB  ALA A 328      75.572  67.624 118.943  1.00  0.00           C  
ATOM   1901  HN  ALA A 328      75.366  69.936 120.362  1.00  0.00           H  
ATOM   1902  HA  ALA A 328      76.217  69.215 117.644  1.00  0.00           H  
ATOM   1903  HB1 ALA A 328      76.596  67.366 119.288  1.00  0.00           H  
ATOM   1904  HB2 ALA A 328      75.339  66.938 118.101  1.00  0.00           H  
ATOM   1905  HB3 ALA A 328      74.796  67.334 119.683  1.00  0.00           H  
ATOM   1906  N   GLN A 329      74.099  69.059 116.488  1.00  0.00           N  
ATOM   1907  CA  GLN A 329      72.929  69.298 115.707  1.00  0.00           C  
ATOM   1908  C   GLN A 329      71.819  68.390 116.073  1.00  0.00           C  
ATOM   1909  O   GLN A 329      72.079  67.377 116.741  1.00  0.00           O  
ATOM   1910  CB  GLN A 329      73.261  69.313 114.202  1.00  0.00           C  
ATOM   1911  CG  GLN A 329      74.324  70.415 113.672  1.00  0.00           C  
ATOM   1912  CD  GLN A 329      73.851  71.818 114.036  1.00  0.00           C  
ATOM   1913  NE2 GLN A 329      74.518  72.500 114.944  1.00  0.00           N  
ATOM   1914  OE1 GLN A 329      72.842  72.345 113.487  1.00  0.00           O  
ATOM   1915  HN  GLN A 329      74.843  68.593 116.016  1.00  0.00           H  
ATOM   1916  HA  GLN A 329      72.580  70.304 115.890  1.00  0.00           H  
ATOM   1917  HB1 GLN A 329      72.430  69.473 113.482  1.00  0.00           H  
ATOM   1918  HB2 GLN A 329      73.811  68.376 113.967  1.00  0.00           H  
ATOM   1919  HG1 GLN A 329      74.408  70.212 112.583  1.00  0.00           H  
ATOM   1920  HG2 GLN A 329      75.250  70.053 114.166  1.00  0.00           H  
ATOM   1921 1HE2 GLN A 329      74.309  73.455 115.152  1.00  0.00           H  
ATOM   1922 2HE2 GLN A 329      75.411  72.091 115.134  1.00  0.00           H  
ATOM   1923  N   GLY A 330      70.568  68.764 115.722  1.00  0.00           N  
ATOM   1924  CA  GLY A 330      69.424  67.966 115.984  1.00  0.00           C  
ATOM   1925  C   GLY A 330      69.294  66.708 115.076  1.00  0.00           C  
ATOM   1926  O   GLY A 330      70.216  66.309 114.411  1.00  0.00           O  
ATOM   1927  HN  GLY A 330      70.426  69.473 115.035  1.00  0.00           H  
ATOM   1928  HA1 GLY A 330      68.575  68.610 115.815  1.00  0.00           H  
ATOM   1929  HA2 GLY A 330      69.525  67.591 116.992  1.00  0.00           H  
ATOM   1930  N   THR A 331      68.049  66.076 115.138  1.00  0.00           N  
ATOM   1931  CA  THR A 331      67.690  64.880 114.342  1.00  0.00           C  
ATOM   1932  C   THR A 331      67.575  65.005 112.841  1.00  0.00           C  
ATOM   1933  O   THR A 331      67.586  64.015 112.156  1.00  0.00           O  
ATOM   1934  CB  THR A 331      66.575  64.037 114.937  1.00  0.00           C  
ATOM   1935  CG2 THR A 331      67.143  63.350 116.126  1.00  0.00           C  
ATOM   1936  OG1 THR A 331      65.518  64.971 115.428  1.00  0.00           O  
ATOM   1937  HN  THR A 331      67.278  66.371 115.700  1.00  0.00           H  
ATOM   1938  HA  THR A 331      68.562  64.295 114.595  1.00  0.00           H  
ATOM   1939  HB  THR A 331      66.160  63.282 114.236  1.00  0.00           H  
ATOM   1940  HG1 THR A 331      64.817  64.391 115.737  1.00  0.00           H  
ATOM   1941 1HG2 THR A 331      67.772  63.991 116.780  1.00  0.00           H  
ATOM   1942 2HG2 THR A 331      67.766  62.515 115.741  1.00  0.00           H  
ATOM   1943 3HG2 THR A 331      66.410  62.774 116.732  1.00  0.00           H  
ATOM   1944  N   LYS A 332      67.354  66.288 112.322  1.00  0.00           N  
ATOM   1945  CA  LYS A 332      67.357  66.687 110.928  1.00  0.00           C  
ATOM   1946  C   LYS A 332      68.728  66.681 110.320  1.00  0.00           C  
ATOM   1947  O   LYS A 332      69.717  67.053 110.981  1.00  0.00           O  
ATOM   1948  CB  LYS A 332      66.734  68.063 110.654  1.00  0.00           C  
ATOM   1949  CG  LYS A 332      65.270  68.322 111.041  1.00  0.00           C  
ATOM   1950  CD  LYS A 332      64.283  67.338 110.391  1.00  0.00           C  
ATOM   1951  CE  LYS A 332      62.854  67.778 110.545  1.00  0.00           C  
ATOM   1952  NZ  LYS A 332      62.545  67.371 111.876  1.00  0.00           N1+
ATOM   1953  HN  LYS A 332      67.277  67.077 112.927  1.00  0.00           H  
ATOM   1954  HA  LYS A 332      66.773  65.909 110.459  1.00  0.00           H  
ATOM   1955  HB1 LYS A 332      66.681  68.193 109.552  1.00  0.00           H  
ATOM   1956  HB2 LYS A 332      67.384  68.823 111.138  1.00  0.00           H  
ATOM   1957  HG1 LYS A 332      65.030  69.324 110.626  1.00  0.00           H  
ATOM   1958  HG2 LYS A 332      65.138  68.416 112.141  1.00  0.00           H  
ATOM   1959  HD1 LYS A 332      64.482  66.307 110.757  1.00  0.00           H  
ATOM   1960  HD2 LYS A 332      64.492  67.360 109.300  1.00  0.00           H  
ATOM   1961  HE1 LYS A 332      62.175  67.196 109.886  1.00  0.00           H  
ATOM   1962  HE2 LYS A 332      62.802  68.876 110.387  1.00  0.00           H  
ATOM   1963  HZ1 LYS A 332      61.609  67.724 112.157  1.00  0.00           H  
ATOM   1964  HZ2 LYS A 332      63.221  67.679 112.605  1.00  0.00           H  
ATOM   1965  HZ3 LYS A 332      62.371  66.354 112.003  1.00  0.00           H  
ATOM   1966  N   LYS A 333      68.890  66.138 109.076  1.00  0.00           N  
ATOM   1967  CA  LYS A 333      70.076  66.115 108.206  1.00  0.00           C  
ATOM   1968  C   LYS A 333      69.652  66.241 106.727  1.00  0.00           C  
ATOM   1969  O   LYS A 333      68.613  65.824 106.273  1.00  0.00           O  
ATOM   1970  CB  LYS A 333      70.738  64.693 108.551  1.00  0.00           C  
ATOM   1971  CG  LYS A 333      72.181  64.535 107.938  1.00  0.00           C  
ATOM   1972  CD  LYS A 333      72.944  63.366 108.598  1.00  0.00           C  
ATOM   1973  CE  LYS A 333      74.317  63.320 107.951  1.00  0.00           C  
ATOM   1974  NZ  LYS A 333      75.167  62.183 108.471  1.00  0.00           N1+
ATOM   1975  HN  LYS A 333      68.109  65.634 108.715  1.00  0.00           H  
ATOM   1976  HA  LYS A 333      70.746  66.904 108.511  1.00  0.00           H  
ATOM   1977  HB1 LYS A 333      70.107  63.857 108.182  1.00  0.00           H  
ATOM   1978  HB2 LYS A 333      70.850  64.692 109.656  1.00  0.00           H  
ATOM   1979  HG1 LYS A 333      72.626  65.501 108.261  1.00  0.00           H  
ATOM   1980  HG2 LYS A 333      72.188  64.494 106.828  1.00  0.00           H  
ATOM   1981  HD1 LYS A 333      72.438  62.386 108.465  1.00  0.00           H  
ATOM   1982  HD2 LYS A 333      72.951  63.658 109.670  1.00  0.00           H  
ATOM   1983  HE1 LYS A 333      74.875  64.204 108.327  1.00  0.00           H  
ATOM   1984  HE2 LYS A 333      74.350  63.389 106.842  1.00  0.00           H  
ATOM   1985  HZ1 LYS A 333      75.075  62.090 109.503  1.00  0.00           H  
ATOM   1986  HZ2 LYS A 333      76.152  62.426 108.245  1.00  0.00           H  
ATOM   1987  HZ3 LYS A 333      74.932  61.253 108.069  1.00  0.00           H  
ATOM   1988  N   GLU A 334      70.542  66.882 105.968  1.00  0.00           N  
ATOM   1989  CA  GLU A 334      70.239  67.438 104.670  1.00  0.00           C  
ATOM   1990  C   GLU A 334      69.791  66.461 103.493  1.00  0.00           C  
ATOM   1991  O   GLU A 334      68.910  66.831 102.729  1.00  0.00           O  
ATOM   1992  CB  GLU A 334      71.351  68.422 104.163  1.00  0.00           C  
ATOM   1993  CG  GLU A 334      71.798  69.591 105.088  1.00  0.00           C  
ATOM   1994  CD  GLU A 334      72.957  69.225 105.960  1.00  0.00           C  
ATOM   1995  OE1 GLU A 334      74.142  69.109 105.505  1.00  0.00           O  
ATOM   1996  OE2 GLU A 334      72.722  69.123 107.216  1.00  0.00           O1-
ATOM   1997  HN  GLU A 334      71.330  67.219 106.476  1.00  0.00           H  
ATOM   1998  HA  GLU A 334      69.409  68.085 104.910  1.00  0.00           H  
ATOM   1999  HB1 GLU A 334      70.859  68.951 103.318  1.00  0.00           H  
ATOM   2000  HB2 GLU A 334      72.212  67.794 103.849  1.00  0.00           H  
ATOM   2001  HG1 GLU A 334      70.930  69.872 105.721  1.00  0.00           H  
ATOM   2002  HG2 GLU A 334      72.106  70.495 104.521  1.00  0.00           H  
ATOM   2003  N   GLY A 335      70.424  65.312 103.358  1.00  0.00           N  
ATOM   2004  CA  GLY A 335      70.151  64.171 102.445  1.00  0.00           C  
ATOM   2005  C   GLY A 335      68.732  63.652 102.162  1.00  0.00           C  
ATOM   2006  O   GLY A 335      68.441  63.373 101.005  1.00  0.00           O  
ATOM   2007  HN  GLY A 335      71.205  65.127 103.948  1.00  0.00           H  
ATOM   2008  HA1 GLY A 335      70.657  63.426 103.040  1.00  0.00           H  
ATOM   2009  HA2 GLY A 335      70.700  64.381 101.539  1.00  0.00           H  
ATOM   2010  N   CYS A 336      67.903  63.572 103.221  1.00  0.00           N  
ATOM   2011  CA  CYS A 336      66.472  63.174 103.152  1.00  0.00           C  
ATOM   2012  C   CYS A 336      65.692  64.189 102.379  1.00  0.00           C  
ATOM   2013  O   CYS A 336      64.816  63.924 101.571  1.00  0.00           O  
ATOM   2014  CB  CYS A 336      65.935  62.844 104.596  1.00  0.00           C  
ATOM   2015  SG  CYS A 336      64.304  62.136 104.458  1.00  0.00           S  
ATOM   2016  HN  CYS A 336      68.099  63.892 104.144  1.00  0.00           H  
ATOM   2017  HA  CYS A 336      66.468  62.344 102.461  1.00  0.00           H  
ATOM   2018  HB1 CYS A 336      65.937  63.762 105.222  1.00  0.00           H  
ATOM   2019  HB2 CYS A 336      66.561  62.078 105.102  1.00  0.00           H  
ATOM   2020  N   THR A 337      65.960  65.455 102.586  1.00  0.00           N  
ATOM   2021  CA  THR A 337      65.391  66.605 101.809  1.00  0.00           C  
ATOM   2022  C   THR A 337      65.959  66.569 100.393  1.00  0.00           C  
ATOM   2023  O   THR A 337      65.195  66.784  99.474  1.00  0.00           O  
ATOM   2024  CB  THR A 337      65.638  67.991 102.417  1.00  0.00           C  
ATOM   2025  CG2 THR A 337      65.634  69.122 101.294  1.00  0.00           C  
ATOM   2026  OG1 THR A 337      64.762  68.303 103.435  1.00  0.00           O  
ATOM   2027  HN  THR A 337      66.714  65.651 103.209  1.00  0.00           H  
ATOM   2028  HA  THR A 337      64.341  66.400 101.662  1.00  0.00           H  
ATOM   2029  HB  THR A 337      66.686  68.123 102.762  1.00  0.00           H  
ATOM   2030  HG1 THR A 337      65.146  67.911 104.223  1.00  0.00           H  
ATOM   2031 1HG2 THR A 337      66.518  68.975 100.636  1.00  0.00           H  
ATOM   2032 2HG2 THR A 337      65.711  70.096 101.823  1.00  0.00           H  
ATOM   2033 3HG2 THR A 337      64.634  69.148 100.810  1.00  0.00           H  
ATOM   2034  N   ILE A 338      67.258  66.333 100.089  1.00  0.00           N  
ATOM   2035  CA  ILE A 338      67.832  66.238  98.742  1.00  0.00           C  
ATOM   2036  C   ILE A 338      67.168  65.107  97.794  1.00  0.00           C  
ATOM   2037  O   ILE A 338      66.813  65.269  96.645  1.00  0.00           O  
ATOM   2038  CB  ILE A 338      69.354  66.187  98.766  1.00  0.00           C  
ATOM   2039  CG1 ILE A 338      69.944  67.515  99.411  1.00  0.00           C  
ATOM   2040  CG2 ILE A 338      69.908  66.098  97.266  1.00  0.00           C  
ATOM   2041  CD  ILE A 338      69.159  68.786  98.989  1.00  0.00           C  
ATOM   2042  HN  ILE A 338      67.934  66.126 100.791  1.00  0.00           H  
ATOM   2043  HA  ILE A 338      67.421  67.134  98.301  1.00  0.00           H  
ATOM   2044  HB  ILE A 338      69.625  65.360  99.457  1.00  0.00           H  
ATOM   2045 1HG1 ILE A 338      71.014  67.538  99.109  1.00  0.00           H  
ATOM   2046 2HG1 ILE A 338      70.016  67.412 100.515  1.00  0.00           H  
ATOM   2047 1HG2 ILE A 338      69.489  65.224  96.722  1.00  0.00           H  
ATOM   2048 2HG2 ILE A 338      71.009  66.094  97.414  1.00  0.00           H  
ATOM   2049 3HG2 ILE A 338      69.683  66.991  96.645  1.00  0.00           H  
ATOM   2050  HD1 ILE A 338      68.165  68.813  99.487  1.00  0.00           H  
ATOM   2051  HD2 ILE A 338      69.055  68.853  97.885  1.00  0.00           H  
ATOM   2052  HD3 ILE A 338      69.656  69.703  99.374  1.00  0.00           H  
ATOM   2053  N   LEU A 339      66.999  63.799  98.373  1.00  0.00           N  
ATOM   2054  CA  LEU A 339      66.295  62.722  97.632  1.00  0.00           C  
ATOM   2055  C   LEU A 339      64.863  63.160  97.329  1.00  0.00           C  
ATOM   2056  O   LEU A 339      64.441  62.783  96.273  1.00  0.00           O  
ATOM   2057  CB  LEU A 339      66.407  61.316  98.341  1.00  0.00           C  
ATOM   2058  CG  LEU A 339      67.824  60.744  98.556  1.00  0.00           C  
ATOM   2059  CD1 LEU A 339      67.814  59.566  99.503  1.00  0.00           C  
ATOM   2060  CD2 LEU A 339      68.611  60.310  97.301  1.00  0.00           C  
ATOM   2061  HN  LEU A 339      67.276  63.525  99.290  1.00  0.00           H  
ATOM   2062  HA  LEU A 339      66.846  62.788  96.705  1.00  0.00           H  
ATOM   2063  HB1 LEU A 339      65.882  60.532  97.755  1.00  0.00           H  
ATOM   2064  HB2 LEU A 339      65.848  61.535  99.276  1.00  0.00           H  
ATOM   2065  HG  LEU A 339      68.400  61.594  98.981  1.00  0.00           H  
ATOM   2066 1HD1 LEU A 339      67.262  59.764 100.448  1.00  0.00           H  
ATOM   2067 2HD1 LEU A 339      68.810  59.176  99.802  1.00  0.00           H  
ATOM   2068 3HD1 LEU A 339      67.227  58.758  99.016  1.00  0.00           H  
ATOM   2069 1HD2 LEU A 339      68.251  59.296  97.027  1.00  0.00           H  
ATOM   2070 2HD2 LEU A 339      69.717  60.211  97.364  1.00  0.00           H  
ATOM   2071 3HD2 LEU A 339      68.351  61.009  96.478  1.00  0.00           H  
ATOM   2072  N   PHE A 340      64.106  63.880  98.315  1.00  0.00           N  
ATOM   2073  CA  PHE A 340      62.808  64.442  97.999  1.00  0.00           C  
ATOM   2074  C   PHE A 340      62.773  65.438  96.821  1.00  0.00           C  
ATOM   2075  O   PHE A 340      61.847  65.439  96.036  1.00  0.00           O  
ATOM   2076  CB  PHE A 340      62.176  65.006  99.210  1.00  0.00           C  
ATOM   2077  CG  PHE A 340      60.853  65.684  98.949  1.00  0.00           C  
ATOM   2078  CD1 PHE A 340      59.697  64.920  98.577  1.00  0.00           C  
ATOM   2079  CD2 PHE A 340      60.800  67.071  99.141  1.00  0.00           C  
ATOM   2080  CE1 PHE A 340      58.533  65.641  98.214  1.00  0.00           C  
ATOM   2081  CE2 PHE A 340      59.652  67.726  98.746  1.00  0.00           C  
ATOM   2082  CZ  PHE A 340      58.568  67.061  98.180  1.00  0.00           C  
ATOM   2083  HN  PHE A 340      64.372  64.093  99.253  1.00  0.00           H  
ATOM   2084  HA  PHE A 340      62.235  63.646  97.548  1.00  0.00           H  
ATOM   2085  HB1 PHE A 340      62.909  65.743  99.605  1.00  0.00           H  
ATOM   2086  HB2 PHE A 340      62.070  64.201  99.968  1.00  0.00           H  
ATOM   2087  HD1 PHE A 340      59.657  63.843  98.515  1.00  0.00           H  
ATOM   2088  HD2 PHE A 340      61.729  67.543  99.424  1.00  0.00           H  
ATOM   2089  HE1 PHE A 340      57.616  65.161  97.906  1.00  0.00           H  
ATOM   2090  HE2 PHE A 340      59.539  68.797  98.823  1.00  0.00           H  
ATOM   2091  HZ  PHE A 340      57.674  67.507  97.770  1.00  0.00           H  
ATOM   2092  N   MET A 341      63.861  66.212  96.573  1.00  0.00           N  
ATOM   2093  CA  MET A 341      63.798  67.217  95.477  1.00  0.00           C  
ATOM   2094  C   MET A 341      63.910  66.456  94.128  1.00  0.00           C  
ATOM   2095  O   MET A 341      63.306  66.859  93.115  1.00  0.00           O  
ATOM   2096  CB  MET A 341      64.975  68.271  95.518  1.00  0.00           C  
ATOM   2097  CG  MET A 341      64.829  69.235  96.751  1.00  0.00           C  
ATOM   2098  SD  MET A 341      63.248  70.274  96.719  1.00  0.00           S  
ATOM   2099  CE  MET A 341      62.894  70.453  98.488  1.00  0.00           C  
ATOM   2100  HN  MET A 341      64.650  66.205  97.182  1.00  0.00           H  
ATOM   2101  HA  MET A 341      62.866  67.758  95.554  1.00  0.00           H  
ATOM   2102  HB1 MET A 341      65.037  68.926  94.622  1.00  0.00           H  
ATOM   2103  HB2 MET A 341      65.990  67.842  95.663  1.00  0.00           H  
ATOM   2104  HG1 MET A 341      65.742  69.848  96.905  1.00  0.00           H  
ATOM   2105  HG2 MET A 341      64.819  68.596  97.659  1.00  0.00           H  
ATOM   2106  HE1 MET A 341      62.795  69.431  98.912  1.00  0.00           H  
ATOM   2107  HE2 MET A 341      61.917  70.910  98.756  1.00  0.00           H  
ATOM   2108  HE3 MET A 341      63.599  71.041  99.114  1.00  0.00           H  
ATOM   2109  N   VAL A 342      64.626  65.345  94.171  1.00  0.00           N  
ATOM   2110  CA  VAL A 342      64.716  64.348  93.107  1.00  0.00           C  
ATOM   2111  C   VAL A 342      63.407  63.634  92.896  1.00  0.00           C  
ATOM   2112  O   VAL A 342      62.948  63.432  91.727  1.00  0.00           O  
ATOM   2113  CB  VAL A 342      65.961  63.533  93.213  1.00  0.00           C  
ATOM   2114  CG1 VAL A 342      66.086  62.700  91.929  1.00  0.00           C  
ATOM   2115  CG2 VAL A 342      67.130  64.513  93.266  1.00  0.00           C  
ATOM   2116  HN  VAL A 342      65.037  65.080  95.038  1.00  0.00           H  
ATOM   2117  HA  VAL A 342      64.924  64.869  92.184  1.00  0.00           H  
ATOM   2118  HB  VAL A 342      65.874  62.895  94.119  1.00  0.00           H  
ATOM   2119 1HG1 VAL A 342      66.148  63.358  91.035  1.00  0.00           H  
ATOM   2120 2HG1 VAL A 342      65.306  61.909  91.899  1.00  0.00           H  
ATOM   2121 3HG1 VAL A 342      67.051  62.158  92.024  1.00  0.00           H  
ATOM   2122 1HG2 VAL A 342      67.304  64.807  94.324  1.00  0.00           H  
ATOM   2123 2HG2 VAL A 342      66.955  65.413  92.637  1.00  0.00           H  
ATOM   2124 3HG2 VAL A 342      68.028  63.928  92.978  1.00  0.00           H  
ATOM   2125  N   LEU A 343      62.771  63.203  94.005  1.00  0.00           N  
ATOM   2126  CA  LEU A 343      61.438  62.671  93.949  1.00  0.00           C  
ATOM   2127  C   LEU A 343      60.353  63.643  93.442  1.00  0.00           C  
ATOM   2128  O   LEU A 343      59.534  63.265  92.618  1.00  0.00           O  
ATOM   2129  CB  LEU A 343      60.986  62.092  95.302  1.00  0.00           C  
ATOM   2130  CG  LEU A 343      59.610  61.338  95.347  1.00  0.00           C  
ATOM   2131  CD1 LEU A 343      59.767  60.013  94.601  1.00  0.00           C  
ATOM   2132  CD2 LEU A 343      58.999  61.208  96.715  1.00  0.00           C  
ATOM   2133  HN  LEU A 343      63.316  63.023  94.820  1.00  0.00           H  
ATOM   2134  HA  LEU A 343      61.513  61.867  93.231  1.00  0.00           H  
ATOM   2135  HB1 LEU A 343      60.937  63.071  95.826  1.00  0.00           H  
ATOM   2136  HB2 LEU A 343      61.790  61.451  95.722  1.00  0.00           H  
ATOM   2137  HG  LEU A 343      58.917  61.991  94.775  1.00  0.00           H  
ATOM   2138 1HD1 LEU A 343      58.718  59.715  94.388  1.00  0.00           H  
ATOM   2139 2HD1 LEU A 343      60.206  59.298  95.330  1.00  0.00           H  
ATOM   2140 3HD1 LEU A 343      60.350  60.134  93.662  1.00  0.00           H  
ATOM   2141 1HD2 LEU A 343      59.546  60.416  97.271  1.00  0.00           H  
ATOM   2142 2HD2 LEU A 343      57.933  60.944  96.551  1.00  0.00           H  
ATOM   2143 3HD2 LEU A 343      59.102  62.181  97.240  1.00  0.00           H  
ATOM   2144  N   TYR A 344      60.327  64.870  93.943  1.00  0.00           N  
ATOM   2145  CA  TYR A 344      59.428  65.957  93.459  1.00  0.00           C  
ATOM   2146  C   TYR A 344      59.708  66.277  91.993  1.00  0.00           C  
ATOM   2147  O   TYR A 344      58.811  66.434  91.143  1.00  0.00           O  
ATOM   2148  CB  TYR A 344      59.332  67.112  94.456  1.00  0.00           C  
ATOM   2149  CG  TYR A 344      58.248  68.097  94.045  1.00  0.00           C  
ATOM   2150  CD1 TYR A 344      58.549  69.292  93.472  1.00  0.00           C  
ATOM   2151  CD2 TYR A 344      56.908  67.929  94.428  1.00  0.00           C  
ATOM   2152  CE1 TYR A 344      57.558  70.285  93.149  1.00  0.00           C  
ATOM   2153  CE2 TYR A 344      55.898  68.909  94.237  1.00  0.00           C  
ATOM   2154  CZ  TYR A 344      56.290  70.088  93.592  1.00  0.00           C  
ATOM   2155  OH  TYR A 344      55.420  71.157  93.518  1.00  0.00           O  
ATOM   2156  HN  TYR A 344      60.895  65.152  94.713  1.00  0.00           H  
ATOM   2157  HA  TYR A 344      58.458  65.483  93.400  1.00  0.00           H  
ATOM   2158  HB1 TYR A 344      60.355  67.536  94.559  1.00  0.00           H  
ATOM   2159  HB2 TYR A 344      59.002  66.798  95.469  1.00  0.00           H  
ATOM   2160  HD1 TYR A 344      59.573  69.416  93.149  1.00  0.00           H  
ATOM   2161  HD2 TYR A 344      56.717  67.055  95.032  1.00  0.00           H  
ATOM   2162  HE1 TYR A 344      57.804  71.165  92.574  1.00  0.00           H  
ATOM   2163  HE2 TYR A 344      54.894  68.687  94.563  1.00  0.00           H  
ATOM   2164  HH  TYR A 344      54.558  70.797  93.741  1.00  0.00           H  
ATOM   2165  N   PHE A 345      61.003  66.422  91.608  1.00  0.00           N  
ATOM   2166  CA  PHE A 345      61.397  66.763  90.279  1.00  0.00           C  
ATOM   2167  C   PHE A 345      60.847  65.685  89.305  1.00  0.00           C  
ATOM   2168  O   PHE A 345      60.367  65.929  88.208  1.00  0.00           O  
ATOM   2169  CB  PHE A 345      63.003  66.930  90.115  1.00  0.00           C  
ATOM   2170  CG  PHE A 345      63.514  67.345  88.705  1.00  0.00           C  
ATOM   2171  CD1 PHE A 345      63.261  68.618  88.075  1.00  0.00           C  
ATOM   2172  CD2 PHE A 345      64.374  66.481  88.022  1.00  0.00           C  
ATOM   2173  CE1 PHE A 345      63.792  68.992  86.806  1.00  0.00           C  
ATOM   2174  CE2 PHE A 345      65.007  66.805  86.835  1.00  0.00           C  
ATOM   2175  CZ  PHE A 345      64.719  68.051  86.236  1.00  0.00           C  
ATOM   2176  HN  PHE A 345      61.797  66.472  92.210  1.00  0.00           H  
ATOM   2177  HA  PHE A 345      60.912  67.682  89.985  1.00  0.00           H  
ATOM   2178  HB1 PHE A 345      63.472  65.988  90.472  1.00  0.00           H  
ATOM   2179  HB2 PHE A 345      63.257  67.733  90.839  1.00  0.00           H  
ATOM   2180  HD1 PHE A 345      62.636  69.198  88.737  1.00  0.00           H  
ATOM   2181  HD2 PHE A 345      64.735  65.583  88.502  1.00  0.00           H  
ATOM   2182  HE1 PHE A 345      63.589  69.977  86.414  1.00  0.00           H  
ATOM   2183  HE2 PHE A 345      65.686  66.198  86.255  1.00  0.00           H  
ATOM   2184  HZ  PHE A 345      65.180  68.282  85.287  1.00  0.00           H  
ATOM   2185  N   PHE A 346      61.021  64.358  89.664  1.00  0.00           N  
ATOM   2186  CA  PHE A 346      60.582  63.249  88.777  1.00  0.00           C  
ATOM   2187  C   PHE A 346      59.130  63.254  88.468  1.00  0.00           C  
ATOM   2188  O   PHE A 346      58.668  63.082  87.326  1.00  0.00           O  
ATOM   2189  CB  PHE A 346      61.031  61.832  89.398  1.00  0.00           C  
ATOM   2190  CG  PHE A 346      60.632  60.688  88.411  1.00  0.00           C  
ATOM   2191  CD1 PHE A 346      61.337  60.410  87.256  1.00  0.00           C  
ATOM   2192  CD2 PHE A 346      59.550  59.962  88.777  1.00  0.00           C  
ATOM   2193  CE1 PHE A 346      60.875  59.403  86.422  1.00  0.00           C  
ATOM   2194  CE2 PHE A 346      58.971  58.976  87.857  1.00  0.00           C  
ATOM   2195  CZ  PHE A 346      59.645  58.760  86.607  1.00  0.00           C  
ATOM   2196  HN  PHE A 346      61.412  64.131  90.552  1.00  0.00           H  
ATOM   2197  HA  PHE A 346      61.018  63.450  87.809  1.00  0.00           H  
ATOM   2198  HB1 PHE A 346      60.603  61.650  90.407  1.00  0.00           H  
ATOM   2199  HB2 PHE A 346      62.135  61.943  89.453  1.00  0.00           H  
ATOM   2200  HD1 PHE A 346      62.255  60.940  87.048  1.00  0.00           H  
ATOM   2201  HD2 PHE A 346      59.031  60.054  89.721  1.00  0.00           H  
ATOM   2202  HE1 PHE A 346      61.396  59.145  85.511  1.00  0.00           H  
ATOM   2203  HE2 PHE A 346      58.132  58.393  88.207  1.00  0.00           H  
ATOM   2204  HZ  PHE A 346      59.174  58.132  85.866  1.00  0.00           H  
ATOM   2205  N   GLY A 347      58.276  63.548  89.469  1.00  0.00           N  
ATOM   2206  CA  GLY A 347      56.779  63.638  89.419  1.00  0.00           C  
ATOM   2207  C   GLY A 347      56.271  64.810  88.622  1.00  0.00           C  
ATOM   2208  O   GLY A 347      55.400  64.644  87.738  1.00  0.00           O  
ATOM   2209  HN  GLY A 347      58.555  63.693  90.416  1.00  0.00           H  
ATOM   2210  HA1 GLY A 347      56.488  63.823  90.443  1.00  0.00           H  
ATOM   2211  HA2 GLY A 347      56.505  62.708  88.944  1.00  0.00           H  
ATOM   2212  N   MET A 348      56.855  65.984  88.824  1.00  0.00           N  
ATOM   2213  CA  MET A 348      56.704  67.106  88.010  1.00  0.00           C  
ATOM   2214  C   MET A 348      57.110  66.919  86.593  1.00  0.00           C  
ATOM   2215  O   MET A 348      56.338  67.231  85.675  1.00  0.00           O  
ATOM   2216  CB  MET A 348      57.463  68.267  88.659  1.00  0.00           C  
ATOM   2217  CG  MET A 348      56.863  68.682  90.060  1.00  0.00           C  
ATOM   2218  SD  MET A 348      55.172  69.455  90.169  1.00  0.00           S  
ATOM   2219  CE  MET A 348      54.253  68.040  90.866  1.00  0.00           C  
ATOM   2220  HN  MET A 348      57.417  66.133  89.634  1.00  0.00           H  
ATOM   2221  HA  MET A 348      55.667  67.350  87.838  1.00  0.00           H  
ATOM   2222  HB1 MET A 348      57.356  69.168  88.018  1.00  0.00           H  
ATOM   2223  HB2 MET A 348      58.507  67.904  88.767  1.00  0.00           H  
ATOM   2224  HG1 MET A 348      57.607  69.447  90.370  1.00  0.00           H  
ATOM   2225  HG2 MET A 348      56.900  67.850  90.795  1.00  0.00           H  
ATOM   2226  HE1 MET A 348      54.028  67.213  90.158  1.00  0.00           H  
ATOM   2227  HE2 MET A 348      53.266  68.428  91.195  1.00  0.00           H  
ATOM   2228  HE3 MET A 348      54.818  67.595  91.712  1.00  0.00           H  
ATOM   2229  N   ALA A 349      58.317  66.405  86.370  1.00  0.00           N  
ATOM   2230  CA  ALA A 349      58.873  66.146  84.991  1.00  0.00           C  
ATOM   2231  C   ALA A 349      58.079  65.098  84.161  1.00  0.00           C  
ATOM   2232  O   ALA A 349      57.794  65.230  82.964  1.00  0.00           O  
ATOM   2233  CB  ALA A 349      60.361  65.821  85.103  1.00  0.00           C  
ATOM   2234  HN  ALA A 349      58.853  66.259  87.197  1.00  0.00           H  
ATOM   2235  HA  ALA A 349      58.842  67.084  84.456  1.00  0.00           H  
ATOM   2236  HB1 ALA A 349      60.887  65.664  84.137  1.00  0.00           H  
ATOM   2237  HB2 ALA A 349      60.446  64.902  85.722  1.00  0.00           H  
ATOM   2238  HB3 ALA A 349      60.917  66.573  85.702  1.00  0.00           H  
ATOM   2239  N   SER A 350      57.686  63.948  84.785  1.00  0.00           N  
ATOM   2240  CA  SER A 350      56.961  62.955  84.022  1.00  0.00           C  
ATOM   2241  C   SER A 350      55.490  63.324  83.718  1.00  0.00           C  
ATOM   2242  O   SER A 350      54.942  63.045  82.625  1.00  0.00           O  
ATOM   2243  CB  SER A 350      56.938  61.612  84.789  1.00  0.00           C  
ATOM   2244  OG  SER A 350      56.364  61.611  86.156  1.00  0.00           O  
ATOM   2245  HN  SER A 350      57.821  63.760  85.755  1.00  0.00           H  
ATOM   2246  HA  SER A 350      57.320  62.827  83.011  1.00  0.00           H  
ATOM   2247  HB1 SER A 350      57.990  61.255  84.746  1.00  0.00           H  
ATOM   2248  HB2 SER A 350      56.335  60.865  84.230  1.00  0.00           H  
ATOM   2249  HG1 SER A 350      57.062  61.854  86.769  1.00  0.00           H  
ATOM   2250  N   SER A 351      54.858  64.101  84.642  1.00  0.00           N  
ATOM   2251  CA  SER A 351      53.598  64.810  84.450  1.00  0.00           C  
ATOM   2252  C   SER A 351      53.625  65.823  83.255  1.00  0.00           C  
ATOM   2253  O   SER A 351      52.641  65.941  82.516  1.00  0.00           O  
ATOM   2254  CB  SER A 351      53.115  65.618  85.611  1.00  0.00           C  
ATOM   2255  OG  SER A 351      52.828  64.780  86.740  1.00  0.00           O  
ATOM   2256  HN  SER A 351      55.318  64.156  85.525  1.00  0.00           H  
ATOM   2257  HA  SER A 351      52.769  64.141  84.273  1.00  0.00           H  
ATOM   2258  HB1 SER A 351      52.208  66.210  85.365  1.00  0.00           H  
ATOM   2259  HB2 SER A 351      53.967  66.297  85.828  1.00  0.00           H  
ATOM   2260  HG1 SER A 351      53.510  64.864  87.411  1.00  0.00           H  
ATOM   2261  N   ILE A 352      54.701  66.613  83.151  1.00  0.00           N  
ATOM   2262  CA  ILE A 352      54.836  67.613  82.118  1.00  0.00           C  
ATOM   2263  C   ILE A 352      55.008  66.900  80.743  1.00  0.00           C  
ATOM   2264  O   ILE A 352      54.339  67.133  79.743  1.00  0.00           O  
ATOM   2265  CB  ILE A 352      56.059  68.586  82.384  1.00  0.00           C  
ATOM   2266  CG1 ILE A 352      55.808  69.542  83.511  1.00  0.00           C  
ATOM   2267  CG2 ILE A 352      56.419  69.336  81.060  1.00  0.00           C  
ATOM   2268  CD  ILE A 352      54.287  70.001  83.604  1.00  0.00           C  
ATOM   2269  HN  ILE A 352      55.421  66.550  83.837  1.00  0.00           H  
ATOM   2270  HA  ILE A 352      53.964  68.241  82.016  1.00  0.00           H  
ATOM   2271  HB  ILE A 352      56.959  67.966  82.584  1.00  0.00           H  
ATOM   2272 1HG1 ILE A 352      56.446  70.433  83.328  1.00  0.00           H  
ATOM   2273 2HG1 ILE A 352      56.062  69.161  84.523  1.00  0.00           H  
ATOM   2274 1HG2 ILE A 352      57.245  70.039  81.300  1.00  0.00           H  
ATOM   2275 2HG2 ILE A 352      55.675  70.091  80.727  1.00  0.00           H  
ATOM   2276 3HG2 ILE A 352      56.734  68.685  80.217  1.00  0.00           H  
ATOM   2277  HD1 ILE A 352      53.826  69.285  84.317  1.00  0.00           H  
ATOM   2278  HD2 ILE A 352      53.645  70.123  82.705  1.00  0.00           H  
ATOM   2279  HD3 ILE A 352      54.338  70.967  84.149  1.00  0.00           H  
ATOM   2280  N   TRP A 353      55.820  65.843  80.649  1.00  0.00           N  
ATOM   2281  CA  TRP A 353      56.064  65.110  79.369  1.00  0.00           C  
ATOM   2282  C   TRP A 353      54.836  64.323  79.003  1.00  0.00           C  
ATOM   2283  O   TRP A 353      54.561  64.203  77.779  1.00  0.00           O  
ATOM   2284  CB  TRP A 353      57.368  64.271  79.516  1.00  0.00           C  
ATOM   2285  CG  TRP A 353      58.644  64.997  79.613  1.00  0.00           C  
ATOM   2286  CD1 TRP A 353      59.551  65.027  80.651  1.00  0.00           C  
ATOM   2287  CD2 TRP A 353      59.004  66.070  78.745  1.00  0.00           C  
ATOM   2288  CE2 TRP A 353      60.059  66.747  79.316  1.00  0.00           C  
ATOM   2289  CE3 TRP A 353      58.516  66.435  77.461  1.00  0.00           C  
ATOM   2290  NE1 TRP A 353      60.427  66.056  80.451  1.00  0.00           N  
ATOM   2291  CZ2 TRP A 353      60.729  67.781  78.714  1.00  0.00           C  
ATOM   2292  CZ3 TRP A 353      59.106  67.510  76.905  1.00  0.00           C  
ATOM   2293  CH2 TRP A 353      60.252  68.189  77.480  1.00  0.00           C  
ATOM   2294  HN  TRP A 353      56.244  65.513  81.489  1.00  0.00           H  
ATOM   2295  HA  TRP A 353      56.238  65.793  78.551  1.00  0.00           H  
ATOM   2296  HB1 TRP A 353      57.492  63.722  78.558  1.00  0.00           H  
ATOM   2297  HB2 TRP A 353      57.236  63.557  80.357  1.00  0.00           H  
ATOM   2298  HD1 TRP A 353      59.687  64.365  81.493  1.00  0.00           H  
ATOM   2299  HE1 TRP A 353      61.311  66.250  80.817  1.00  0.00           H  
ATOM   2300  HE3 TRP A 353      57.746  65.970  76.862  1.00  0.00           H  
ATOM   2301  HZ2 TRP A 353      61.469  68.273  79.328  1.00  0.00           H  
ATOM   2302  HZ3 TRP A 353      58.766  67.825  75.930  1.00  0.00           H  
ATOM   2303  HH2 TRP A 353      60.614  69.085  76.998  1.00  0.00           H  
ATOM   2304  N   TRP A 354      54.064  63.830  80.014  1.00  0.00           N  
ATOM   2305  CA  TRP A 354      52.721  63.324  79.806  1.00  0.00           C  
ATOM   2306  C   TRP A 354      51.752  64.396  79.195  1.00  0.00           C  
ATOM   2307  O   TRP A 354      50.960  64.132  78.281  1.00  0.00           O  
ATOM   2308  CB  TRP A 354      52.156  62.586  81.083  1.00  0.00           C  
ATOM   2309  CG  TRP A 354      50.928  61.829  80.846  1.00  0.00           C  
ATOM   2310  CD1 TRP A 354      51.016  60.632  80.268  1.00  0.00           C  
ATOM   2311  CD2 TRP A 354      49.549  62.237  80.918  1.00  0.00           C  
ATOM   2312  CE2 TRP A 354      48.860  61.122  80.391  1.00  0.00           C  
ATOM   2313  CE3 TRP A 354      48.846  63.443  81.207  1.00  0.00           C  
ATOM   2314  NE1 TRP A 354      49.764  60.167  79.964  1.00  0.00           N  
ATOM   2315  CZ2 TRP A 354      47.494  61.068  80.263  1.00  0.00           C  
ATOM   2316  CZ3 TRP A 354      47.471  63.345  81.097  1.00  0.00           C  
ATOM   2317  CH2 TRP A 354      46.813  62.215  80.605  1.00  0.00           C  
ATOM   2318  HN  TRP A 354      54.417  63.800  80.946  1.00  0.00           H  
ATOM   2319  HA  TRP A 354      52.974  62.614  79.032  1.00  0.00           H  
ATOM   2320  HB1 TRP A 354      52.040  63.428  81.799  1.00  0.00           H  
ATOM   2321  HB2 TRP A 354      52.962  61.884  81.385  1.00  0.00           H  
ATOM   2322  HD1 TRP A 354      51.943  60.151  79.992  1.00  0.00           H  
ATOM   2323  HE1 TRP A 354      49.525  59.226  79.854  1.00  0.00           H  
ATOM   2324  HE3 TRP A 354      49.272  64.344  81.622  1.00  0.00           H  
ATOM   2325  HZ2 TRP A 354      47.012  60.142  79.986  1.00  0.00           H  
ATOM   2326  HZ3 TRP A 354      46.826  64.170  81.357  1.00  0.00           H  
ATOM   2327  HH2 TRP A 354      45.736  62.268  80.541  1.00  0.00           H  
ATOM   2328  N   VAL A 355      51.719  65.716  79.608  1.00  0.00           N  
ATOM   2329  CA  VAL A 355      50.961  66.791  79.001  1.00  0.00           C  
ATOM   2330  C   VAL A 355      51.490  67.051  77.599  1.00  0.00           C  
ATOM   2331  O   VAL A 355      50.669  67.147  76.666  1.00  0.00           O  
ATOM   2332  CB  VAL A 355      50.933  68.115  79.810  1.00  0.00           C  
ATOM   2333  CG1 VAL A 355      50.225  69.198  78.948  1.00  0.00           C  
ATOM   2334  CG2 VAL A 355      50.137  67.806  81.080  1.00  0.00           C  
ATOM   2335  HN  VAL A 355      52.199  66.036  80.421  1.00  0.00           H  
ATOM   2336  HA  VAL A 355      49.931  66.480  78.921  1.00  0.00           H  
ATOM   2337  HB  VAL A 355      51.911  68.504  80.165  1.00  0.00           H  
ATOM   2338 1HG1 VAL A 355      50.115  70.155  79.500  1.00  0.00           H  
ATOM   2339 2HG1 VAL A 355      49.271  68.892  78.466  1.00  0.00           H  
ATOM   2340 3HG1 VAL A 355      50.830  69.429  78.045  1.00  0.00           H  
ATOM   2341 1HG2 VAL A 355      50.776  67.178  81.738  1.00  0.00           H  
ATOM   2342 2HG2 VAL A 355      49.178  67.262  80.943  1.00  0.00           H  
ATOM   2343 3HG2 VAL A 355      49.768  68.731  81.573  1.00  0.00           H  
ATOM   2344  N   ILE A 356      52.816  67.071  77.335  1.00  0.00           N  
ATOM   2345  CA  ILE A 356      53.442  67.170  75.997  1.00  0.00           C  
ATOM   2346  C   ILE A 356      53.049  65.980  75.018  1.00  0.00           C  
ATOM   2347  O   ILE A 356      52.707  66.235  73.888  1.00  0.00           O  
ATOM   2348  CB  ILE A 356      54.996  67.255  76.066  1.00  0.00           C  
ATOM   2349  CG1 ILE A 356      55.442  68.548  76.798  1.00  0.00           C  
ATOM   2350  CG2 ILE A 356      55.652  67.182  74.642  1.00  0.00           C  
ATOM   2351  CD  ILE A 356      54.949  69.802  76.166  1.00  0.00           C  
ATOM   2352  HN  ILE A 356      53.480  67.088  78.077  1.00  0.00           H  
ATOM   2353  HA  ILE A 356      53.125  68.057  75.466  1.00  0.00           H  
ATOM   2354  HB  ILE A 356      55.348  66.351  76.606  1.00  0.00           H  
ATOM   2355 1HG1 ILE A 356      56.548  68.646  76.797  1.00  0.00           H  
ATOM   2356 2HG1 ILE A 356      55.127  68.521  77.863  1.00  0.00           H  
ATOM   2357 1HG2 ILE A 356      55.627  66.160  74.207  1.00  0.00           H  
ATOM   2358 2HG2 ILE A 356      56.666  67.633  74.691  1.00  0.00           H  
ATOM   2359 3HG2 ILE A 356      55.088  67.842  73.949  1.00  0.00           H  
ATOM   2360  HD1 ILE A 356      55.159  69.911  75.081  1.00  0.00           H  
ATOM   2361  HD2 ILE A 356      55.176  70.697  76.784  1.00  0.00           H  
ATOM   2362  HD3 ILE A 356      53.839  69.839  76.134  1.00  0.00           H  
ATOM   2363  N   LEU A 357      53.058  64.746  75.551  1.00  0.00           N  
ATOM   2364  CA  LEU A 357      52.599  63.606  74.721  1.00  0.00           C  
ATOM   2365  C   LEU A 357      51.074  63.685  74.464  1.00  0.00           C  
ATOM   2366  O   LEU A 357      50.646  63.438  73.362  1.00  0.00           O  
ATOM   2367  CB  LEU A 357      53.125  62.409  75.387  1.00  0.00           C  
ATOM   2368  CG  LEU A 357      54.689  62.147  75.218  1.00  0.00           C  
ATOM   2369  CD1 LEU A 357      55.134  60.874  76.077  1.00  0.00           C  
ATOM   2370  CD2 LEU A 357      55.005  61.872  73.789  1.00  0.00           C  
ATOM   2371  HN  LEU A 357      53.413  64.629  76.475  1.00  0.00           H  
ATOM   2372  HA  LEU A 357      53.022  63.713  73.733  1.00  0.00           H  
ATOM   2373  HB1 LEU A 357      52.563  61.575  74.915  1.00  0.00           H  
ATOM   2374  HB2 LEU A 357      52.838  62.430  76.460  1.00  0.00           H  
ATOM   2375  HG  LEU A 357      55.145  63.123  75.494  1.00  0.00           H  
ATOM   2376 1HD1 LEU A 357      54.484  60.025  75.778  1.00  0.00           H  
ATOM   2377 2HD1 LEU A 357      54.898  61.160  77.125  1.00  0.00           H  
ATOM   2378 3HD1 LEU A 357      56.203  60.636  75.889  1.00  0.00           H  
ATOM   2379 1HD2 LEU A 357      54.355  61.110  73.308  1.00  0.00           H  
ATOM   2380 2HD2 LEU A 357      56.017  61.436  73.648  1.00  0.00           H  
ATOM   2381 3HD2 LEU A 357      54.884  62.857  73.290  1.00  0.00           H  
ATOM   2382  N   SER A 358      50.243  64.075  75.459  1.00  0.00           N  
ATOM   2383  CA  SER A 358      48.842  64.269  75.220  1.00  0.00           C  
ATOM   2384  C   SER A 358      48.429  65.331  74.221  1.00  0.00           C  
ATOM   2385  O   SER A 358      47.763  65.128  73.204  1.00  0.00           O  
ATOM   2386  CB  SER A 358      47.975  64.428  76.540  1.00  0.00           C  
ATOM   2387  OG  SER A 358      48.622  65.271  77.478  1.00  0.00           O  
ATOM   2388  HN  SER A 358      50.493  64.274  76.404  1.00  0.00           H  
ATOM   2389  HA  SER A 358      48.421  63.392  74.750  1.00  0.00           H  
ATOM   2390  HB1 SER A 358      47.895  63.412  76.983  1.00  0.00           H  
ATOM   2391  HB2 SER A 358      46.982  64.883  76.338  1.00  0.00           H  
ATOM   2392  HG1 SER A 358      49.465  64.874  77.708  1.00  0.00           H  
ATOM   2393  N   LEU A 359      49.015  66.556  74.308  1.00  0.00           N  
ATOM   2394  CA  LEU A 359      49.063  67.643  73.385  1.00  0.00           C  
ATOM   2395  C   LEU A 359      49.502  67.260  71.966  1.00  0.00           C  
ATOM   2396  O   LEU A 359      48.857  67.728  71.046  1.00  0.00           O  
ATOM   2397  CB  LEU A 359      49.857  68.780  74.072  1.00  0.00           C  
ATOM   2398  CG  LEU A 359      49.820  70.085  73.162  1.00  0.00           C  
ATOM   2399  CD1 LEU A 359      49.380  71.322  74.023  1.00  0.00           C  
ATOM   2400  CD2 LEU A 359      51.092  70.229  72.333  1.00  0.00           C  
ATOM   2401  HN  LEU A 359      49.505  66.735  75.157  1.00  0.00           H  
ATOM   2402  HA  LEU A 359      48.010  67.816  73.218  1.00  0.00           H  
ATOM   2403  HB1 LEU A 359      50.891  68.429  74.277  1.00  0.00           H  
ATOM   2404  HB2 LEU A 359      49.485  69.066  75.078  1.00  0.00           H  
ATOM   2405  HG  LEU A 359      49.006  69.868  72.437  1.00  0.00           H  
ATOM   2406 1HD1 LEU A 359      49.424  72.211  73.357  1.00  0.00           H  
ATOM   2407 2HD1 LEU A 359      50.099  71.421  74.863  1.00  0.00           H  
ATOM   2408 3HD1 LEU A 359      48.386  71.129  74.482  1.00  0.00           H  
ATOM   2409 1HD2 LEU A 359      51.270  69.307  71.739  1.00  0.00           H  
ATOM   2410 2HD2 LEU A 359      51.954  70.590  72.933  1.00  0.00           H  
ATOM   2411 3HD2 LEU A 359      50.989  70.967  71.508  1.00  0.00           H  
ATOM   2412  N   THR A 360      50.532  66.404  71.778  1.00  0.00           N  
ATOM   2413  CA  THR A 360      51.059  65.832  70.510  1.00  0.00           C  
ATOM   2414  C   THR A 360      50.112  64.904  69.874  1.00  0.00           C  
ATOM   2415  O   THR A 360      49.765  64.947  68.733  1.00  0.00           O  
ATOM   2416  CB  THR A 360      52.385  65.091  70.719  1.00  0.00           C  
ATOM   2417  CG2 THR A 360      52.935  64.416  69.444  1.00  0.00           C  
ATOM   2418  OG1 THR A 360      53.314  66.014  71.248  1.00  0.00           O  
ATOM   2419  HN  THR A 360      50.824  65.986  72.634  1.00  0.00           H  
ATOM   2420  HA  THR A 360      51.300  66.580  69.768  1.00  0.00           H  
ATOM   2421  HB  THR A 360      52.222  64.326  71.508  1.00  0.00           H  
ATOM   2422  HG1 THR A 360      53.111  66.103  72.182  1.00  0.00           H  
ATOM   2423 1HG2 THR A 360      53.100  65.178  68.654  1.00  0.00           H  
ATOM   2424 2HG2 THR A 360      52.212  63.677  69.035  1.00  0.00           H  
ATOM   2425 3HG2 THR A 360      53.894  63.907  69.684  1.00  0.00           H  
ATOM   2426  N   TRP A 361      49.487  64.045  70.779  1.00  0.00           N  
ATOM   2427  CA  TRP A 361      48.560  63.063  70.311  1.00  0.00           C  
ATOM   2428  C   TRP A 361      47.171  63.623  69.857  1.00  0.00           C  
ATOM   2429  O   TRP A 361      46.494  63.060  68.945  1.00  0.00           O  
ATOM   2430  CB  TRP A 361      48.339  62.017  71.381  1.00  0.00           C  
ATOM   2431  CG  TRP A 361      49.476  61.143  71.693  1.00  0.00           C  
ATOM   2432  CD1 TRP A 361      50.639  60.964  70.931  1.00  0.00           C  
ATOM   2433  CD2 TRP A 361      49.734  60.477  72.937  1.00  0.00           C  
ATOM   2434  CE2 TRP A 361      51.029  59.942  72.888  1.00  0.00           C  
ATOM   2435  CE3 TRP A 361      48.954  60.388  74.099  1.00  0.00           C  
ATOM   2436  NE1 TRP A 361      51.578  60.322  71.609  1.00  0.00           N  
ATOM   2437  CZ2 TRP A 361      51.575  59.252  73.954  1.00  0.00           C  
ATOM   2438  CZ3 TRP A 361      49.485  59.577  75.128  1.00  0.00           C  
ATOM   2439  CH2 TRP A 361      50.761  58.976  75.080  1.00  0.00           C  
ATOM   2440  HN  TRP A 361      49.691  64.038  71.755  1.00  0.00           H  
ATOM   2441  HA  TRP A 361      48.937  62.572  69.427  1.00  0.00           H  
ATOM   2442  HB1 TRP A 361      47.464  61.385  71.115  1.00  0.00           H  
ATOM   2443  HB2 TRP A 361      48.078  62.517  72.338  1.00  0.00           H  
ATOM   2444  HD1 TRP A 361      50.759  61.346  69.927  1.00  0.00           H  
ATOM   2445  HE1 TRP A 361      52.529  60.234  71.409  1.00  0.00           H  
ATOM   2446  HE3 TRP A 361      47.955  60.787  74.176  1.00  0.00           H  
ATOM   2447  HZ2 TRP A 361      52.563  58.817  74.000  1.00  0.00           H  
ATOM   2448  HZ3 TRP A 361      48.888  59.536  76.028  1.00  0.00           H  
ATOM   2449  HH2 TRP A 361      51.188  58.571  75.986  1.00  0.00           H  
ATOM   2450  N   PHE A 362      46.746  64.750  70.501  1.00  0.00           N  
ATOM   2451  CA  PHE A 362      45.589  65.504  70.031  1.00  0.00           C  
ATOM   2452  C   PHE A 362      45.732  66.188  68.679  1.00  0.00           C  
ATOM   2453  O   PHE A 362      44.972  65.955  67.802  1.00  0.00           O  
ATOM   2454  CB  PHE A 362      45.238  66.438  71.223  1.00  0.00           C  
ATOM   2455  CG  PHE A 362      44.260  67.539  70.822  1.00  0.00           C  
ATOM   2456  CD1 PHE A 362      44.426  68.893  71.258  1.00  0.00           C  
ATOM   2457  CD2 PHE A 362      43.083  67.187  70.231  1.00  0.00           C  
ATOM   2458  CE1 PHE A 362      43.360  69.804  71.061  1.00  0.00           C  
ATOM   2459  CE2 PHE A 362      42.097  68.101  69.898  1.00  0.00           C  
ATOM   2460  CZ  PHE A 362      42.187  69.498  70.325  1.00  0.00           C  
ATOM   2461  HN  PHE A 362      47.168  65.094  71.335  1.00  0.00           H  
ATOM   2462  HA  PHE A 362      44.795  64.787  69.882  1.00  0.00           H  
ATOM   2463  HB1 PHE A 362      46.170  66.913  71.598  1.00  0.00           H  
ATOM   2464  HB2 PHE A 362      44.826  65.803  72.036  1.00  0.00           H  
ATOM   2465  HD1 PHE A 362      45.351  69.093  71.779  1.00  0.00           H  
ATOM   2466  HD2 PHE A 362      42.942  66.167  69.903  1.00  0.00           H  
ATOM   2467  HE1 PHE A 362      43.473  70.758  71.553  1.00  0.00           H  
ATOM   2468  HE2 PHE A 362      41.222  67.788  69.347  1.00  0.00           H  
ATOM   2469  HZ  PHE A 362      41.315  70.117  70.178  1.00  0.00           H  
ATOM   2470  N   LEU A 363      46.844  66.870  68.456  1.00  0.00           N  
ATOM   2471  CA  LEU A 363      47.239  67.449  67.174  1.00  0.00           C  
ATOM   2472  C   LEU A 363      47.388  66.388  66.042  1.00  0.00           C  
ATOM   2473  O   LEU A 363      46.762  66.569  64.958  1.00  0.00           O  
ATOM   2474  CB  LEU A 363      48.466  68.404  67.298  1.00  0.00           C  
ATOM   2475  CG  LEU A 363      48.057  69.633  68.075  1.00  0.00           C  
ATOM   2476  CD1 LEU A 363      49.270  70.469  68.589  1.00  0.00           C  
ATOM   2477  CD2 LEU A 363      47.080  70.594  67.238  1.00  0.00           C  
ATOM   2478  HN  LEU A 363      47.474  67.158  69.174  1.00  0.00           H  
ATOM   2479  HA  LEU A 363      46.392  68.023  66.827  1.00  0.00           H  
ATOM   2480  HB1 LEU A 363      48.958  68.655  66.333  1.00  0.00           H  
ATOM   2481  HB2 LEU A 363      49.257  67.925  67.916  1.00  0.00           H  
ATOM   2482  HG  LEU A 363      47.496  69.444  69.016  1.00  0.00           H  
ATOM   2483 1HD1 LEU A 363      49.638  70.056  69.552  1.00  0.00           H  
ATOM   2484 2HD1 LEU A 363      48.984  71.526  68.774  1.00  0.00           H  
ATOM   2485 3HD1 LEU A 363      50.022  70.558  67.776  1.00  0.00           H  
ATOM   2486 1HD2 LEU A 363      46.157  70.022  67.001  1.00  0.00           H  
ATOM   2487 2HD2 LEU A 363      47.491  70.831  66.233  1.00  0.00           H  
ATOM   2488 3HD2 LEU A 363      46.936  71.543  67.798  1.00  0.00           H  
ATOM   2489  N   ALA A 364      48.036  65.296  66.339  1.00  0.00           N  
ATOM   2490  CA  ALA A 364      48.210  64.295  65.297  1.00  0.00           C  
ATOM   2491  C   ALA A 364      46.852  63.582  64.928  1.00  0.00           C  
ATOM   2492  O   ALA A 364      46.530  63.289  63.759  1.00  0.00           O  
ATOM   2493  CB  ALA A 364      49.131  63.090  65.814  1.00  0.00           C  
ATOM   2494  HN  ALA A 364      48.579  65.182  67.166  1.00  0.00           H  
ATOM   2495  HA  ALA A 364      48.601  64.661  64.359  1.00  0.00           H  
ATOM   2496  HB1 ALA A 364      48.947  62.269  65.087  1.00  0.00           H  
ATOM   2497  HB2 ALA A 364      48.764  62.752  66.807  1.00  0.00           H  
ATOM   2498  HB3 ALA A 364      50.214  63.335  65.838  1.00  0.00           H  
ATOM   2499  N   ALA A 365      45.979  63.257  65.949  1.00  0.00           N  
ATOM   2500  CA  ALA A 365      44.660  62.674  65.781  1.00  0.00           C  
ATOM   2501  C   ALA A 365      43.816  63.627  64.962  1.00  0.00           C  
ATOM   2502  O   ALA A 365      43.148  63.260  64.005  1.00  0.00           O  
ATOM   2503  CB  ALA A 365      43.995  62.394  67.137  1.00  0.00           C  
ATOM   2504  HN  ALA A 365      46.200  63.465  66.898  1.00  0.00           H  
ATOM   2505  HA  ALA A 365      44.779  61.822  65.128  1.00  0.00           H  
ATOM   2506  HB1 ALA A 365      44.572  61.597  67.654  1.00  0.00           H  
ATOM   2507  HB2 ALA A 365      42.982  61.984  66.942  1.00  0.00           H  
ATOM   2508  HB3 ALA A 365      43.887  63.301  67.769  1.00  0.00           H  
ATOM   2509  N   GLY A 366      43.891  64.911  65.364  1.00  0.00           N  
ATOM   2510  CA  GLY A 366      43.459  66.101  64.665  1.00  0.00           C  
ATOM   2511  C   GLY A 366      43.778  66.332  63.239  1.00  0.00           C  
ATOM   2512  O   GLY A 366      42.949  66.569  62.409  1.00  0.00           O  
ATOM   2513  HN  GLY A 366      44.301  65.050  66.261  1.00  0.00           H  
ATOM   2514  HA1 GLY A 366      43.951  66.925  65.160  1.00  0.00           H  
ATOM   2515  HA2 GLY A 366      42.390  66.212  64.775  1.00  0.00           H  
ATOM   2516  N   MET A 367      45.069  66.206  62.886  1.00  0.00           N  
ATOM   2517  CA  MET A 367      45.669  66.404  61.550  1.00  0.00           C  
ATOM   2518  C   MET A 367      45.541  65.297  60.572  1.00  0.00           C  
ATOM   2519  O   MET A 367      45.876  65.360  59.395  1.00  0.00           O  
ATOM   2520  CB  MET A 367      47.204  66.748  61.688  1.00  0.00           C  
ATOM   2521  CG  MET A 367      47.443  68.280  61.998  1.00  0.00           C  
ATOM   2522  SD  MET A 367      47.106  69.487  60.731  1.00  0.00           S  
ATOM   2523  CE  MET A 367      46.704  70.888  61.906  1.00  0.00           C  
ATOM   2524  HN  MET A 367      45.768  66.125  63.592  1.00  0.00           H  
ATOM   2525  HA  MET A 367      45.120  67.227  61.115  1.00  0.00           H  
ATOM   2526  HB1 MET A 367      47.764  66.526  60.755  1.00  0.00           H  
ATOM   2527  HB2 MET A 367      47.511  66.044  62.490  1.00  0.00           H  
ATOM   2528  HG1 MET A 367      48.459  68.437  62.419  1.00  0.00           H  
ATOM   2529  HG2 MET A 367      46.794  68.414  62.890  1.00  0.00           H  
ATOM   2530  HE1 MET A 367      45.613  70.937  62.111  1.00  0.00           H  
ATOM   2531  HE2 MET A 367      47.018  71.809  61.370  1.00  0.00           H  
ATOM   2532  HE3 MET A 367      47.211  70.896  62.893  1.00  0.00           H  
ATOM   2533  N   LYS A 368      45.154  64.094  61.131  1.00  0.00           N  
ATOM   2534  CA  LYS A 368      45.012  62.854  60.415  1.00  0.00           C  
ATOM   2535  C   LYS A 368      46.390  62.097  60.232  1.00  0.00           C  
ATOM   2536  O   LYS A 368      46.653  61.435  59.218  1.00  0.00           O  
ATOM   2537  CB  LYS A 368      44.158  62.974  59.117  1.00  0.00           C  
ATOM   2538  CG  LYS A 368      42.695  63.140  59.364  1.00  0.00           C  
ATOM   2539  CD  LYS A 368      41.874  63.677  58.106  1.00  0.00           C  
ATOM   2540  CE  LYS A 368      40.463  63.989  58.591  1.00  0.00           C  
ATOM   2541  NZ  LYS A 368      39.846  64.548  57.371  1.00  0.00           N1+
ATOM   2542  HN  LYS A 368      45.042  64.131  62.121  1.00  0.00           H  
ATOM   2543  HA  LYS A 368      44.465  62.215  61.092  1.00  0.00           H  
ATOM   2544  HB1 LYS A 368      44.271  62.119  58.416  1.00  0.00           H  
ATOM   2545  HB2 LYS A 368      44.446  63.883  58.547  1.00  0.00           H  
ATOM   2546  HG1 LYS A 368      42.506  63.723  60.291  1.00  0.00           H  
ATOM   2547  HG2 LYS A 368      42.375  62.117  59.658  1.00  0.00           H  
ATOM   2548  HD1 LYS A 368      41.945  62.898  57.317  1.00  0.00           H  
ATOM   2549  HD2 LYS A 368      42.393  64.581  57.721  1.00  0.00           H  
ATOM   2550  HE1 LYS A 368      40.504  64.677  59.462  1.00  0.00           H  
ATOM   2551  HE2 LYS A 368      40.008  62.989  58.747  1.00  0.00           H  
ATOM   2552  HZ1 LYS A 368      39.765  63.887  56.573  1.00  0.00           H  
ATOM   2553  HZ2 LYS A 368      40.387  65.399  57.119  1.00  0.00           H  
ATOM   2554  HZ3 LYS A 368      38.887  64.832  57.657  1.00  0.00           H  
ATOM   2555  N   TRP A 369      47.257  62.280  61.258  1.00  0.00           N  
ATOM   2556  CA  TRP A 369      48.605  61.826  61.254  1.00  0.00           C  
ATOM   2557  C   TRP A 369      49.481  62.532  60.183  1.00  0.00           C  
ATOM   2558  O   TRP A 369      49.190  62.547  58.981  1.00  0.00           O  
ATOM   2559  CB  TRP A 369      48.705  60.232  61.198  1.00  0.00           C  
ATOM   2560  CG  TRP A 369      50.048  59.679  61.054  1.00  0.00           C  
ATOM   2561  CD1 TRP A 369      50.623  59.380  59.851  1.00  0.00           C  
ATOM   2562  CD2 TRP A 369      51.069  59.631  62.073  1.00  0.00           C  
ATOM   2563  CE2 TRP A 369      52.194  59.076  61.436  1.00  0.00           C  
ATOM   2564  CE3 TRP A 369      51.208  60.100  63.343  1.00  0.00           C  
ATOM   2565  NE1 TRP A 369      51.876  58.969  60.086  1.00  0.00           N  
ATOM   2566  CZ2 TRP A 369      53.416  59.008  62.129  1.00  0.00           C  
ATOM   2567  CZ3 TRP A 369      52.365  59.978  64.007  1.00  0.00           C  
ATOM   2568  CH2 TRP A 369      53.479  59.420  63.425  1.00  0.00           C  
ATOM   2569  HN  TRP A 369      46.975  62.692  62.120  1.00  0.00           H  
ATOM   2570  HA  TRP A 369      48.954  62.015  62.258  1.00  0.00           H  
ATOM   2571  HB1 TRP A 369      48.151  59.857  60.310  1.00  0.00           H  
ATOM   2572  HB2 TRP A 369      48.066  60.013  62.080  1.00  0.00           H  
ATOM   2573  HD1 TRP A 369      50.260  59.496  58.841  1.00  0.00           H  
ATOM   2574  HE1 TRP A 369      52.515  58.880  59.353  1.00  0.00           H  
ATOM   2575  HE3 TRP A 369      50.419  60.717  63.748  1.00  0.00           H  
ATOM   2576  HZ2 TRP A 369      54.353  58.699  61.689  1.00  0.00           H  
ATOM   2577  HZ3 TRP A 369      52.455  60.472  64.964  1.00  0.00           H  
ATOM   2578  HH2 TRP A 369      54.455  59.337  63.880  1.00  0.00           H  
ATOM   2579  N   GLY A 370      50.478  63.328  60.665  1.00  0.00           N  
ATOM   2580  CA  GLY A 370      51.237  64.267  59.896  1.00  0.00           C  
ATOM   2581  C   GLY A 370      52.061  63.874  58.674  1.00  0.00           C  
ATOM   2582  O   GLY A 370      52.155  62.721  58.245  1.00  0.00           O  
ATOM   2583  HN  GLY A 370      50.631  63.338  61.649  1.00  0.00           H  
ATOM   2584  HA1 GLY A 370      51.886  64.674  60.658  1.00  0.00           H  
ATOM   2585  HA2 GLY A 370      50.441  64.954  59.650  1.00  0.00           H  
HETATM 2586  N   HSD A 371      52.704  64.886  58.122  1.00  0.00           N  
HETATM 2587  CA  HSD A 371      53.477  64.876  56.861  1.00  0.00           C  
HETATM 2588  C   HSD A 371      54.546  63.805  56.689  1.00  0.00           C  
HETATM 2589  O   HSD A 371      55.068  63.216  57.609  1.00  0.00           O  
HETATM 2590  CB  HSD A 371      54.101  66.237  56.552  1.00  0.00           C  
HETATM 2591  CG  HSD A 371      53.084  67.264  56.124  1.00  0.00           C  
HETATM 2592  CD2 HSD A 371      52.517  68.346  56.747  1.00  0.00           C  
HETATM 2593  ND1 HSD A 371      52.249  67.051  55.092  1.00  0.00           N  
HETATM 2594  CE1 HSD A 371      51.326  67.960  55.105  1.00  0.00           C  
HETATM 2595  NE2 HSD A 371      51.390  68.766  56.137  1.00  0.00           N  
HETATM 2596  HN  HSD A 371      52.622  65.719  58.663  1.00  0.00           H  
HETATM 2597  HA  HSD A 371      52.681  64.700  56.154  1.00  0.00           H  
HETATM 2598  HB1 HSD A 371      54.825  66.229  55.710  1.00  0.00           H  
HETATM 2599  HB2 HSD A 371      54.619  66.660  57.440  1.00  0.00           H  
HETATM 2600  HD1 HSD A 371      52.420  66.391  54.361  1.00  0.00           H  
HETATM 2601  HD2 HSD A 371      52.743  68.809  57.700  1.00  0.00           H  
HETATM 2602  HE1 HSD A 371      50.610  67.939  54.284  1.00  0.00           H  
ATOM   2603  N   GLU A 372      54.975  63.626  55.447  1.00  0.00           N  
ATOM   2604  CA  GLU A 372      55.993  62.686  55.047  1.00  0.00           C  
ATOM   2605  C   GLU A 372      57.402  63.307  55.112  1.00  0.00           C  
ATOM   2606  O   GLU A 372      58.386  62.727  55.530  1.00  0.00           O  
ATOM   2607  CB  GLU A 372      55.687  61.933  53.733  1.00  0.00           C  
ATOM   2608  CG  GLU A 372      54.307  61.244  53.539  1.00  0.00           C  
ATOM   2609  CD  GLU A 372      54.316  60.532  52.195  1.00  0.00           C  
ATOM   2610  OE1 GLU A 372      54.147  61.216  51.134  1.00  0.00           O  
ATOM   2611  OE2 GLU A 372      54.596  59.350  52.198  1.00  0.00           O1-
ATOM   2612  HN  GLU A 372      54.774  64.323  54.762  1.00  0.00           H  
ATOM   2613  HA  GLU A 372      56.044  61.949  55.835  1.00  0.00           H  
ATOM   2614  HB1 GLU A 372      56.538  61.221  53.692  1.00  0.00           H  
ATOM   2615  HB2 GLU A 372      55.763  62.531  52.800  1.00  0.00           H  
ATOM   2616  HG1 GLU A 372      53.441  61.938  53.583  1.00  0.00           H  
ATOM   2617  HG2 GLU A 372      54.115  60.595  54.420  1.00  0.00           H  
ATOM   2618  N   ALA A 373      57.432  64.591  54.655  1.00  0.00           N  
ATOM   2619  CA  ALA A 373      58.536  65.512  54.776  1.00  0.00           C  
ATOM   2620  C   ALA A 373      59.015  65.681  56.223  1.00  0.00           C  
ATOM   2621  O   ALA A 373      58.267  66.084  57.068  1.00  0.00           O  
ATOM   2622  CB  ALA A 373      58.108  66.880  54.198  1.00  0.00           C  
ATOM   2623  HN  ALA A 373      56.650  64.926  54.133  1.00  0.00           H  
ATOM   2624  HA  ALA A 373      59.307  65.113  54.134  1.00  0.00           H  
ATOM   2625  HB1 ALA A 373      58.825  67.657  54.540  1.00  0.00           H  
ATOM   2626  HB2 ALA A 373      57.121  67.118  54.649  1.00  0.00           H  
ATOM   2627  HB3 ALA A 373      57.849  66.743  53.127  1.00  0.00           H  
ATOM   2628  N   ILE A 374      60.306  65.385  56.444  1.00  0.00           N  
ATOM   2629  CA  ILE A 374      60.867  65.308  57.764  1.00  0.00           C  
ATOM   2630  C   ILE A 374      60.805  66.518  58.663  1.00  0.00           C  
ATOM   2631  O   ILE A 374      61.274  67.636  58.285  1.00  0.00           O  
ATOM   2632  CB  ILE A 374      62.258  64.561  57.921  1.00  0.00           C  
ATOM   2633  CG1 ILE A 374      62.811  64.463  59.331  1.00  0.00           C  
ATOM   2634  CG2 ILE A 374      63.330  65.279  57.054  1.00  0.00           C  
ATOM   2635  CD  ILE A 374      62.189  63.506  60.271  1.00  0.00           C  
ATOM   2636  HN  ILE A 374      60.965  65.171  55.727  1.00  0.00           H  
ATOM   2637  HA  ILE A 374      60.195  64.637  58.279  1.00  0.00           H  
ATOM   2638  HB  ILE A 374      62.132  63.522  57.548  1.00  0.00           H  
ATOM   2639 1HG1 ILE A 374      62.809  65.485  59.767  1.00  0.00           H  
ATOM   2640 2HG1 ILE A 374      63.864  64.161  59.146  1.00  0.00           H  
ATOM   2641 1HG2 ILE A 374      64.296  64.763  57.242  1.00  0.00           H  
ATOM   2642 2HG2 ILE A 374      63.504  66.233  57.597  1.00  0.00           H  
ATOM   2643 3HG2 ILE A 374      63.214  65.439  55.960  1.00  0.00           H  
ATOM   2644  HD1 ILE A 374      62.381  62.496  59.848  1.00  0.00           H  
ATOM   2645  HD2 ILE A 374      61.098  63.671  60.398  1.00  0.00           H  
ATOM   2646  HD3 ILE A 374      62.689  63.559  61.262  1.00  0.00           H  
ATOM   2647  N   GLU A 375      60.268  66.256  59.853  1.00  0.00           N  
ATOM   2648  CA  GLU A 375      60.115  67.215  60.950  1.00  0.00           C  
ATOM   2649  C   GLU A 375      61.134  68.213  61.105  1.00  0.00           C  
ATOM   2650  O   GLU A 375      62.282  67.903  61.183  1.00  0.00           O  
ATOM   2651  CB  GLU A 375      59.885  66.610  62.360  1.00  0.00           C  
ATOM   2652  CG  GLU A 375      58.617  65.752  62.529  1.00  0.00           C  
ATOM   2653  CD  GLU A 375      58.544  65.213  63.967  1.00  0.00           C  
ATOM   2654  OE1 GLU A 375      58.277  65.872  64.970  1.00  0.00           O  
ATOM   2655  OE2 GLU A 375      58.767  63.996  64.000  1.00  0.00           O1-
ATOM   2656  HN  GLU A 375      59.903  65.340  60.008  1.00  0.00           H  
ATOM   2657  HA  GLU A 375      59.242  67.806  60.713  1.00  0.00           H  
ATOM   2658  HB1 GLU A 375      59.951  67.391  63.147  1.00  0.00           H  
ATOM   2659  HB2 GLU A 375      60.723  65.907  62.554  1.00  0.00           H  
ATOM   2660  HG1 GLU A 375      58.687  64.849  61.886  1.00  0.00           H  
ATOM   2661  HG2 GLU A 375      57.646  66.272  62.379  1.00  0.00           H  
ATOM   2662  N   ALA A 376      60.723  69.484  61.266  1.00  0.00           N  
ATOM   2663  CA  ALA A 376      61.640  70.547  61.760  1.00  0.00           C  
ATOM   2664  C   ALA A 376      62.029  70.233  63.254  1.00  0.00           C  
ATOM   2665  O   ALA A 376      63.164  70.433  63.609  1.00  0.00           O  
ATOM   2666  CB  ALA A 376      61.072  72.029  61.610  1.00  0.00           C  
ATOM   2667  HN  ALA A 376      59.752  69.642  61.109  1.00  0.00           H  
ATOM   2668  HA  ALA A 376      62.573  70.319  61.264  1.00  0.00           H  
ATOM   2669  HB1 ALA A 376      61.031  72.171  60.509  1.00  0.00           H  
ATOM   2670  HB2 ALA A 376      61.832  72.700  62.065  1.00  0.00           H  
ATOM   2671  HB3 ALA A 376      60.136  72.145  62.199  1.00  0.00           H  
ATOM   2672  N   ASN A 377      61.087  69.718  64.068  1.00  0.00           N  
ATOM   2673  CA  ASN A 377      61.212  69.371  65.479  1.00  0.00           C  
ATOM   2674  C   ASN A 377      62.025  70.341  66.386  1.00  0.00           C  
ATOM   2675  O   ASN A 377      63.157  70.068  66.810  1.00  0.00           O  
ATOM   2676  CB  ASN A 377      61.664  67.925  65.557  1.00  0.00           C  
ATOM   2677  CG  ASN A 377      61.326  67.286  66.941  1.00  0.00           C  
ATOM   2678  ND2 ASN A 377      60.055  66.892  67.142  1.00  0.00           N  
ATOM   2679  OD1 ASN A 377      62.187  67.105  67.791  1.00  0.00           O  
ATOM   2680  HN  ASN A 377      60.228  69.456  63.635  1.00  0.00           H  
ATOM   2681  HA  ASN A 377      60.225  69.236  65.898  1.00  0.00           H  
ATOM   2682  HB1 ASN A 377      62.742  67.978  65.294  1.00  0.00           H  
ATOM   2683  HB2 ASN A 377      61.213  67.340  64.727  1.00  0.00           H  
ATOM   2684 1HD2 ASN A 377      59.729  66.556  68.026  1.00  0.00           H  
ATOM   2685 2HD2 ASN A 377      59.418  66.813  66.375  1.00  0.00           H  
ATOM   2686  N   SER A 378      61.550  71.523  66.763  1.00  0.00           N  
ATOM   2687  CA  SER A 378      62.346  72.557  67.333  1.00  0.00           C  
ATOM   2688  C   SER A 378      62.910  72.247  68.746  1.00  0.00           C  
ATOM   2689  O   SER A 378      62.234  71.646  69.558  1.00  0.00           O  
ATOM   2690  CB  SER A 378      61.540  73.869  67.521  1.00  0.00           C  
ATOM   2691  OG  SER A 378      62.361  74.838  68.079  1.00  0.00           O  
ATOM   2692  HN  SER A 378      60.608  71.716  66.499  1.00  0.00           H  
ATOM   2693  HA  SER A 378      63.200  72.808  66.720  1.00  0.00           H  
ATOM   2694  HB1 SER A 378      60.656  73.707  68.174  1.00  0.00           H  
ATOM   2695  HB2 SER A 378      61.242  74.210  66.506  1.00  0.00           H  
ATOM   2696  HG1 SER A 378      63.014  75.086  67.421  1.00  0.00           H  
ATOM   2697  N   GLN A 379      64.142  72.656  68.989  1.00  0.00           N  
ATOM   2698  CA  GLN A 379      64.766  72.524  70.314  1.00  0.00           C  
ATOM   2699  C   GLN A 379      64.091  73.362  71.355  1.00  0.00           C  
ATOM   2700  O   GLN A 379      63.863  72.971  72.502  1.00  0.00           O  
ATOM   2701  CB  GLN A 379      66.207  72.942  70.114  1.00  0.00           C  
ATOM   2702  CG  GLN A 379      67.275  72.607  71.259  1.00  0.00           C  
ATOM   2703  CD  GLN A 379      67.048  71.208  71.832  1.00  0.00           C  
ATOM   2704  NE2 GLN A 379      67.530  70.115  71.241  1.00  0.00           N  
ATOM   2705  OE1 GLN A 379      66.510  71.069  72.948  1.00  0.00           O  
ATOM   2706  HN  GLN A 379      64.770  73.159  68.401  1.00  0.00           H  
ATOM   2707  HA  GLN A 379      64.740  71.480  70.591  1.00  0.00           H  
ATOM   2708  HB1 GLN A 379      66.164  74.013  69.821  1.00  0.00           H  
ATOM   2709  HB2 GLN A 379      66.642  72.311  69.310  1.00  0.00           H  
ATOM   2710  HG1 GLN A 379      67.070  73.315  72.090  1.00  0.00           H  
ATOM   2711  HG2 GLN A 379      68.324  72.792  70.943  1.00  0.00           H  
ATOM   2712 1HE2 GLN A 379      67.422  69.248  71.725  1.00  0.00           H  
ATOM   2713 2HE2 GLN A 379      67.879  70.331  70.328  1.00  0.00           H  
ATOM   2714  N   TYR A 380      63.727  74.680  70.975  1.00  0.00           N  
ATOM   2715  CA  TYR A 380      63.210  75.735  71.834  1.00  0.00           C  
ATOM   2716  C   TYR A 380      61.929  75.335  72.458  1.00  0.00           C  
ATOM   2717  O   TYR A 380      61.750  75.708  73.601  1.00  0.00           O  
ATOM   2718  CB  TYR A 380      63.095  77.033  71.064  1.00  0.00           C  
ATOM   2719  CG  TYR A 380      64.269  77.267  70.120  1.00  0.00           C  
ATOM   2720  CD1 TYR A 380      65.617  77.323  70.718  1.00  0.00           C  
ATOM   2721  CD2 TYR A 380      64.193  77.439  68.731  1.00  0.00           C  
ATOM   2722  CE1 TYR A 380      66.774  77.512  69.968  1.00  0.00           C  
ATOM   2723  CE2 TYR A 380      65.406  77.677  67.969  1.00  0.00           C  
ATOM   2724  CZ  TYR A 380      66.661  77.682  68.645  1.00  0.00           C  
ATOM   2725  OH  TYR A 380      67.843  78.107  67.928  1.00  0.00           O  
ATOM   2726  HN  TYR A 380      63.865  75.004  70.042  1.00  0.00           H  
ATOM   2727  HA  TYR A 380      63.929  75.744  72.640  1.00  0.00           H  
ATOM   2728  HB1 TYR A 380      62.936  77.905  71.733  1.00  0.00           H  
ATOM   2729  HB2 TYR A 380      62.237  76.978  70.360  1.00  0.00           H  
ATOM   2730  HD1 TYR A 380      65.582  77.251  71.795  1.00  0.00           H  
ATOM   2731  HD2 TYR A 380      63.261  77.355  68.192  1.00  0.00           H  
ATOM   2732  HE1 TYR A 380      67.712  77.446  70.501  1.00  0.00           H  
ATOM   2733  HE2 TYR A 380      65.252  77.820  66.909  1.00  0.00           H  
ATOM   2734  HH  TYR A 380      67.602  78.237  67.009  1.00  0.00           H  
ATOM   2735  N   PHE A 381      60.928  74.727  71.779  1.00  0.00           N  
ATOM   2736  CA  PHE A 381      59.697  74.281  72.436  1.00  0.00           C  
ATOM   2737  C   PHE A 381      59.901  73.423  73.759  1.00  0.00           C  
ATOM   2738  O   PHE A 381      59.204  73.678  74.711  1.00  0.00           O  
ATOM   2739  CB  PHE A 381      58.848  73.463  71.489  1.00  0.00           C  
ATOM   2740  CG  PHE A 381      58.083  74.245  70.453  1.00  0.00           C  
ATOM   2741  CD1 PHE A 381      57.538  75.489  70.782  1.00  0.00           C  
ATOM   2742  CD2 PHE A 381      58.107  73.870  69.012  1.00  0.00           C  
ATOM   2743  CE1 PHE A 381      56.997  76.323  69.855  1.00  0.00           C  
ATOM   2744  CE2 PHE A 381      57.568  74.673  68.068  1.00  0.00           C  
ATOM   2745  CZ  PHE A 381      56.976  75.858  68.469  1.00  0.00           C  
ATOM   2746  HN  PHE A 381      61.128  74.527  70.823  1.00  0.00           H  
ATOM   2747  HA  PHE A 381      59.315  75.241  72.750  1.00  0.00           H  
ATOM   2748  HB1 PHE A 381      58.034  72.970  72.062  1.00  0.00           H  
ATOM   2749  HB2 PHE A 381      59.390  72.609  71.030  1.00  0.00           H  
ATOM   2750  HD1 PHE A 381      57.621  75.866  71.790  1.00  0.00           H  
ATOM   2751  HD2 PHE A 381      58.569  72.917  68.804  1.00  0.00           H  
ATOM   2752  HE1 PHE A 381      56.642  77.311  70.106  1.00  0.00           H  
ATOM   2753  HE2 PHE A 381      57.707  74.499  67.011  1.00  0.00           H  
ATOM   2754  HZ  PHE A 381      56.511  76.521  67.753  1.00  0.00           H  
HETATM 2755  N   HSD A 382      60.832  72.475  73.638  1.00  0.00           N  
HETATM 2756  CA  HSD A 382      61.344  71.600  74.651  1.00  0.00           C  
HETATM 2757  C   HSD A 382      62.066  72.320  75.784  1.00  0.00           C  
HETATM 2758  O   HSD A 382      61.727  72.072  76.924  1.00  0.00           O  
HETATM 2759  CB  HSD A 382      62.189  70.423  74.065  1.00  0.00           C  
HETATM 2760  CG  HSD A 382      61.474  69.481  73.132  1.00  0.00           C  
HETATM 2761  CD2 HSD A 382      60.761  68.347  73.500  1.00  0.00           C  
HETATM 2762  ND1 HSD A 382      61.657  69.504  71.753  1.00  0.00           N  
HETATM 2763  CE1 HSD A 382      61.030  68.390  71.268  1.00  0.00           C  
HETATM 2764  NE2 HSD A 382      60.540  67.694  72.300  1.00  0.00           N  
HETATM 2765  HN  HSD A 382      61.331  72.696  72.804  1.00  0.00           H  
HETATM 2766  HA  HSD A 382      60.558  71.075  75.172  1.00  0.00           H  
HETATM 2767  HB1 HSD A 382      62.409  69.813  74.967  1.00  0.00           H  
HETATM 2768  HB2 HSD A 382      63.105  70.762  73.534  1.00  0.00           H  
HETATM 2769  HD1 HSD A 382      62.083  70.294  71.311  1.00  0.00           H  
HETATM 2770  HD2 HSD A 382      60.568  67.852  74.444  1.00  0.00           H  
HETATM 2771  HE1 HSD A 382      60.989  68.100  70.217  1.00  0.00           H  
ATOM   2772  N   LEU A 383      62.958  73.243  75.600  1.00  0.00           N  
ATOM   2773  CA  LEU A 383      63.413  74.116  76.668  1.00  0.00           C  
ATOM   2774  C   LEU A 383      62.351  74.904  77.421  1.00  0.00           C  
ATOM   2775  O   LEU A 383      62.556  75.083  78.634  1.00  0.00           O  
ATOM   2776  CB  LEU A 383      64.563  75.076  76.175  1.00  0.00           C  
ATOM   2777  CG  LEU A 383      65.688  74.544  75.200  1.00  0.00           C  
ATOM   2778  CD1 LEU A 383      66.659  75.721  74.729  1.00  0.00           C  
ATOM   2779  CD2 LEU A 383      66.481  73.353  75.721  1.00  0.00           C  
ATOM   2780  HN  LEU A 383      63.436  73.382  74.736  1.00  0.00           H  
ATOM   2781  HA  LEU A 383      63.935  73.404  77.290  1.00  0.00           H  
ATOM   2782  HB1 LEU A 383      65.164  75.378  77.061  1.00  0.00           H  
ATOM   2783  HB2 LEU A 383      64.028  75.998  75.863  1.00  0.00           H  
ATOM   2784  HG  LEU A 383      65.295  74.245  74.205  1.00  0.00           H  
ATOM   2785 1HD1 LEU A 383      66.822  76.421  75.576  1.00  0.00           H  
ATOM   2786 2HD1 LEU A 383      66.203  76.302  73.899  1.00  0.00           H  
ATOM   2787 3HD1 LEU A 383      67.607  75.382  74.259  1.00  0.00           H  
ATOM   2788 1HD2 LEU A 383      65.895  72.422  75.870  1.00  0.00           H  
ATOM   2789 2HD2 LEU A 383      66.964  73.645  76.678  1.00  0.00           H  
ATOM   2790 3HD2 LEU A 383      67.242  73.074  74.963  1.00  0.00           H  
ATOM   2791  N   ALA A 384      61.404  75.454  76.738  1.00  0.00           N  
ATOM   2792  CA  ALA A 384      60.276  75.973  77.493  1.00  0.00           C  
ATOM   2793  C   ALA A 384      59.584  74.880  78.429  1.00  0.00           C  
ATOM   2794  O   ALA A 384      59.061  75.148  79.500  1.00  0.00           O  
ATOM   2795  CB  ALA A 384      59.263  76.586  76.476  1.00  0.00           C  
ATOM   2796  HN  ALA A 384      61.462  75.463  75.743  1.00  0.00           H  
ATOM   2797  HA  ALA A 384      60.620  76.815  78.075  1.00  0.00           H  
ATOM   2798  HB1 ALA A 384      58.601  75.809  76.037  1.00  0.00           H  
ATOM   2799  HB2 ALA A 384      59.788  77.111  75.650  1.00  0.00           H  
ATOM   2800  HB3 ALA A 384      58.515  77.267  76.937  1.00  0.00           H  
ATOM   2801  N   ALA A 385      59.458  73.628  77.879  1.00  0.00           N  
ATOM   2802  CA  ALA A 385      58.861  72.607  78.669  1.00  0.00           C  
ATOM   2803  C   ALA A 385      59.647  72.253  79.886  1.00  0.00           C  
ATOM   2804  O   ALA A 385      59.054  71.998  80.980  1.00  0.00           O  
ATOM   2805  CB  ALA A 385      58.482  71.389  77.737  1.00  0.00           C  
ATOM   2806  HN  ALA A 385      59.841  73.475  76.972  1.00  0.00           H  
ATOM   2807  HA  ALA A 385      57.973  72.904  79.208  1.00  0.00           H  
ATOM   2808  HB1 ALA A 385      59.396  71.045  77.209  1.00  0.00           H  
ATOM   2809  HB2 ALA A 385      58.101  71.789  76.774  1.00  0.00           H  
ATOM   2810  HB3 ALA A 385      57.790  70.673  78.231  1.00  0.00           H  
ATOM   2811  N   TRP A 386      60.989  72.033  79.716  1.00  0.00           N  
ATOM   2812  CA  TRP A 386      61.977  71.784  80.752  1.00  0.00           C  
ATOM   2813  C   TRP A 386      61.945  72.706  81.964  1.00  0.00           C  
ATOM   2814  O   TRP A 386      62.081  72.264  83.102  1.00  0.00           O  
ATOM   2815  CB  TRP A 386      63.450  71.964  80.257  1.00  0.00           C  
ATOM   2816  CG  TRP A 386      63.956  70.704  79.656  1.00  0.00           C  
ATOM   2817  CD1 TRP A 386      64.348  70.477  78.376  1.00  0.00           C  
ATOM   2818  CD2 TRP A 386      64.176  69.471  80.385  1.00  0.00           C  
ATOM   2819  CE2 TRP A 386      64.589  68.507  79.408  1.00  0.00           C  
ATOM   2820  CE3 TRP A 386      63.868  69.046  81.721  1.00  0.00           C  
ATOM   2821  NE1 TRP A 386      64.665  69.195  78.224  1.00  0.00           N  
ATOM   2822  CZ2 TRP A 386      64.841  67.192  79.728  1.00  0.00           C  
ATOM   2823  CZ3 TRP A 386      63.999  67.708  81.971  1.00  0.00           C  
ATOM   2824  CH2 TRP A 386      64.583  66.817  81.039  1.00  0.00           C  
ATOM   2825  HN  TRP A 386      61.391  72.048  78.803  1.00  0.00           H  
ATOM   2826  HA  TRP A 386      61.741  70.824  81.190  1.00  0.00           H  
ATOM   2827  HB1 TRP A 386      64.170  72.209  81.067  1.00  0.00           H  
ATOM   2828  HB2 TRP A 386      63.520  72.813  79.546  1.00  0.00           H  
ATOM   2829  HD1 TRP A 386      64.613  71.173  77.594  1.00  0.00           H  
ATOM   2830  HE1 TRP A 386      65.115  68.777  77.466  1.00  0.00           H  
ATOM   2831  HE3 TRP A 386      63.511  69.758  82.450  1.00  0.00           H  
ATOM   2832  HZ2 TRP A 386      65.167  66.424  79.042  1.00  0.00           H  
ATOM   2833  HZ3 TRP A 386      63.830  67.366  82.980  1.00  0.00           H  
ATOM   2834  HH2 TRP A 386      64.892  65.827  81.342  1.00  0.00           H  
ATOM   2835  N   ALA A 387      61.626  74.019  81.719  1.00  0.00           N  
ATOM   2836  CA  ALA A 387      61.691  75.001  82.827  1.00  0.00           C  
ATOM   2837  C   ALA A 387      60.540  74.846  83.789  1.00  0.00           C  
ATOM   2838  O   ALA A 387      60.598  75.306  84.897  1.00  0.00           O  
ATOM   2839  CB  ALA A 387      61.677  76.396  82.308  1.00  0.00           C  
ATOM   2840  HN  ALA A 387      61.587  74.387  80.793  1.00  0.00           H  
ATOM   2841  HA  ALA A 387      62.645  74.763  83.275  1.00  0.00           H  
ATOM   2842  HB1 ALA A 387      61.764  77.110  83.155  1.00  0.00           H  
ATOM   2843  HB2 ALA A 387      60.762  76.531  81.693  1.00  0.00           H  
ATOM   2844  HB3 ALA A 387      62.516  76.613  81.612  1.00  0.00           H  
ATOM   2845  N   VAL A 388      59.396  74.278  83.314  1.00  0.00           N  
ATOM   2846  CA  VAL A 388      58.182  73.983  84.077  1.00  0.00           C  
ATOM   2847  C   VAL A 388      58.299  73.313  85.482  1.00  0.00           C  
ATOM   2848  O   VAL A 388      58.058  73.932  86.491  1.00  0.00           O  
ATOM   2849  CB  VAL A 388      57.034  73.566  83.217  1.00  0.00           C  
ATOM   2850  CG1 VAL A 388      55.739  73.514  84.183  1.00  0.00           C  
ATOM   2851  CG2 VAL A 388      56.837  74.489  82.049  1.00  0.00           C  
ATOM   2852  HN  VAL A 388      59.422  73.895  82.393  1.00  0.00           H  
ATOM   2853  HA  VAL A 388      57.768  74.943  84.347  1.00  0.00           H  
ATOM   2854  HB  VAL A 388      57.138  72.530  82.828  1.00  0.00           H  
ATOM   2855 1HG1 VAL A 388      54.822  73.320  83.585  1.00  0.00           H  
ATOM   2856 2HG1 VAL A 388      55.633  74.489  84.703  1.00  0.00           H  
ATOM   2857 3HG1 VAL A 388      55.791  72.653  84.883  1.00  0.00           H  
ATOM   2858 1HG2 VAL A 388      56.869  75.516  82.469  1.00  0.00           H  
ATOM   2859 2HG2 VAL A 388      55.908  74.192  81.516  1.00  0.00           H  
ATOM   2860 3HG2 VAL A 388      57.624  74.443  81.264  1.00  0.00           H  
ATOM   2861  N   PRO A 389      58.911  72.084  85.602  1.00  0.00           N  
ATOM   2862  CA  PRO A 389      59.125  71.471  86.912  1.00  0.00           C  
ATOM   2863  C   PRO A 389      60.290  72.130  87.632  1.00  0.00           C  
ATOM   2864  O   PRO A 389      60.423  71.840  88.814  1.00  0.00           O  
ATOM   2865  CB  PRO A 389      59.502  70.025  86.490  1.00  0.00           C  
ATOM   2866  CG  PRO A 389      60.179  70.160  85.097  1.00  0.00           C  
ATOM   2867  CD  PRO A 389      59.241  71.215  84.465  1.00  0.00           C  
ATOM   2868  HA  PRO A 389      58.332  71.658  87.622  1.00  0.00           H  
ATOM   2869  HB1 PRO A 389      58.476  69.635  86.320  1.00  0.00           H  
ATOM   2870  HB2 PRO A 389      60.056  69.420  87.239  1.00  0.00           H  
ATOM   2871  HG1 PRO A 389      61.233  70.446  85.304  1.00  0.00           H  
ATOM   2872  HG2 PRO A 389      60.177  69.203  84.532  1.00  0.00           H  
ATOM   2873  HD1 PRO A 389      59.821  71.679  83.639  1.00  0.00           H  
ATOM   2874  HD2 PRO A 389      58.293  70.771  84.091  1.00  0.00           H  
ATOM   2875  N   ALA A 390      61.222  72.689  86.886  1.00  0.00           N  
ATOM   2876  CA  ALA A 390      62.444  73.392  87.388  1.00  0.00           C  
ATOM   2877  C   ALA A 390      61.992  74.527  88.280  1.00  0.00           C  
ATOM   2878  O   ALA A 390      62.450  74.633  89.414  1.00  0.00           O  
ATOM   2879  CB  ALA A 390      63.207  73.981  86.142  1.00  0.00           C  
ATOM   2880  HN  ALA A 390      61.127  72.821  85.903  1.00  0.00           H  
ATOM   2881  HA  ALA A 390      63.085  72.703  87.919  1.00  0.00           H  
ATOM   2882  HB1 ALA A 390      63.165  73.257  85.300  1.00  0.00           H  
ATOM   2883  HB2 ALA A 390      64.275  74.139  86.404  1.00  0.00           H  
ATOM   2884  HB3 ALA A 390      62.765  74.885  85.669  1.00  0.00           H  
ATOM   2885  N   VAL A 391      60.986  75.409  87.882  1.00  0.00           N  
ATOM   2886  CA  VAL A 391      60.455  76.542  88.701  1.00  0.00           C  
ATOM   2887  C   VAL A 391      59.691  76.047  90.013  1.00  0.00           C  
ATOM   2888  O   VAL A 391      59.880  76.509  91.153  1.00  0.00           O  
ATOM   2889  CB  VAL A 391      59.512  77.518  87.967  1.00  0.00           C  
ATOM   2890  CG1 VAL A 391      58.689  78.463  88.895  1.00  0.00           C  
ATOM   2891  CG2 VAL A 391      60.191  78.349  86.957  1.00  0.00           C  
ATOM   2892  HN  VAL A 391      60.713  75.321  86.927  1.00  0.00           H  
ATOM   2893  HA  VAL A 391      61.234  77.221  89.016  1.00  0.00           H  
ATOM   2894  HB  VAL A 391      58.698  76.988  87.427  1.00  0.00           H  
ATOM   2895 1HG1 VAL A 391      59.320  79.269  89.328  1.00  0.00           H  
ATOM   2896 2HG1 VAL A 391      58.038  77.887  89.586  1.00  0.00           H  
ATOM   2897 3HG1 VAL A 391      57.967  79.011  88.251  1.00  0.00           H  
ATOM   2898 1HG2 VAL A 391      60.914  77.789  86.327  1.00  0.00           H  
ATOM   2899 2HG2 VAL A 391      60.784  79.103  87.517  1.00  0.00           H  
ATOM   2900 3HG2 VAL A 391      59.437  78.859  86.320  1.00  0.00           H  
ATOM   2901  N   LYS A 392      58.895  74.943  89.757  1.00  0.00           N  
ATOM   2902  CA  LYS A 392      58.315  74.238  90.871  1.00  0.00           C  
ATOM   2903  C   LYS A 392      59.308  73.686  91.902  1.00  0.00           C  
ATOM   2904  O   LYS A 392      59.340  74.069  93.082  1.00  0.00           O  
ATOM   2905  CB  LYS A 392      57.459  73.051  90.431  1.00  0.00           C  
ATOM   2906  CG  LYS A 392      56.364  73.413  89.398  1.00  0.00           C  
ATOM   2907  CD  LYS A 392      55.248  74.358  89.998  1.00  0.00           C  
ATOM   2908  CE  LYS A 392      54.420  73.886  91.233  1.00  0.00           C  
ATOM   2909  NZ  LYS A 392      53.697  74.963  91.888  1.00  0.00           N1+
ATOM   2910  HN  LYS A 392      58.653  74.845  88.795  1.00  0.00           H  
ATOM   2911  HA  LYS A 392      57.652  74.958  91.329  1.00  0.00           H  
ATOM   2912  HB1 LYS A 392      56.863  72.629  91.269  1.00  0.00           H  
ATOM   2913  HB2 LYS A 392      58.126  72.261  90.022  1.00  0.00           H  
ATOM   2914  HG1 LYS A 392      55.939  72.441  89.067  1.00  0.00           H  
ATOM   2915  HG2 LYS A 392      56.784  73.785  88.438  1.00  0.00           H  
ATOM   2916  HD1 LYS A 392      54.577  74.609  89.149  1.00  0.00           H  
ATOM   2917  HD2 LYS A 392      55.863  75.246  90.256  1.00  0.00           H  
ATOM   2918  HE1 LYS A 392      55.081  73.414  91.993  1.00  0.00           H  
ATOM   2919  HE2 LYS A 392      53.685  73.114  90.921  1.00  0.00           H  
ATOM   2920  HZ1 LYS A 392      53.279  74.645  92.785  1.00  0.00           H  
ATOM   2921  HZ2 LYS A 392      52.868  75.238  91.325  1.00  0.00           H  
ATOM   2922  HZ3 LYS A 392      54.265  75.819  92.053  1.00  0.00           H  
ATOM   2923  N   THR A 393      60.301  72.921  91.428  1.00  0.00           N  
ATOM   2924  CA  THR A 393      61.269  72.293  92.314  1.00  0.00           C  
ATOM   2925  C   THR A 393      62.209  73.245  93.097  1.00  0.00           C  
ATOM   2926  O   THR A 393      62.385  73.020  94.254  1.00  0.00           O  
ATOM   2927  CB  THR A 393      62.201  71.170  91.697  1.00  0.00           C  
ATOM   2928  CG2 THR A 393      63.079  70.451  92.713  1.00  0.00           C  
ATOM   2929  OG1 THR A 393      61.317  70.224  91.189  1.00  0.00           O  
ATOM   2930  HN  THR A 393      60.294  72.727  90.450  1.00  0.00           H  
ATOM   2931  HA  THR A 393      60.695  71.737  93.039  1.00  0.00           H  
ATOM   2932  HB  THR A 393      62.771  71.717  90.916  1.00  0.00           H  
ATOM   2933  HG1 THR A 393      61.247  70.441  90.256  1.00  0.00           H  
ATOM   2934 1HG2 THR A 393      62.496  70.207  93.626  1.00  0.00           H  
ATOM   2935 2HG2 THR A 393      63.932  71.128  92.931  1.00  0.00           H  
ATOM   2936 3HG2 THR A 393      63.500  69.536  92.246  1.00  0.00           H  
ATOM   2937  N   ILE A 394      62.612  74.301  92.475  1.00  0.00           N  
ATOM   2938  CA  ILE A 394      63.178  75.393  93.092  1.00  0.00           C  
ATOM   2939  C   ILE A 394      62.198  76.162  93.987  1.00  0.00           C  
ATOM   2940  O   ILE A 394      62.564  76.603  95.054  1.00  0.00           O  
ATOM   2941  CB  ILE A 394      63.849  76.325  92.020  1.00  0.00           C  
ATOM   2942  CG1 ILE A 394      64.912  75.524  91.220  1.00  0.00           C  
ATOM   2943  CG2 ILE A 394      64.529  77.539  92.715  1.00  0.00           C  
ATOM   2944  CD  ILE A 394      65.433  76.263  89.972  1.00  0.00           C  
ATOM   2945  HN  ILE A 394      62.420  74.271  91.497  1.00  0.00           H  
ATOM   2946  HA  ILE A 394      63.980  75.062  93.736  1.00  0.00           H  
ATOM   2947  HB  ILE A 394      62.992  76.607  91.372  1.00  0.00           H  
ATOM   2948 1HG1 ILE A 394      64.573  74.526  90.869  1.00  0.00           H  
ATOM   2949 2HG1 ILE A 394      65.820  75.402  91.850  1.00  0.00           H  
ATOM   2950 1HG2 ILE A 394      65.123  77.199  93.591  1.00  0.00           H  
ATOM   2951 2HG2 ILE A 394      63.803  78.252  93.160  1.00  0.00           H  
ATOM   2952 3HG2 ILE A 394      65.200  78.144  92.069  1.00  0.00           H  
ATOM   2953  HD1 ILE A 394      64.652  76.841  89.433  1.00  0.00           H  
ATOM   2954  HD2 ILE A 394      65.784  75.555  89.191  1.00  0.00           H  
ATOM   2955  HD3 ILE A 394      66.141  77.063  90.277  1.00  0.00           H  
ATOM   2956  N   THR A 395      60.903  76.319  93.686  1.00  0.00           N  
ATOM   2957  CA  THR A 395      59.990  76.789  94.665  1.00  0.00           C  
ATOM   2958  C   THR A 395      59.837  76.075  96.038  1.00  0.00           C  
ATOM   2959  O   THR A 395      59.915  76.719  97.083  1.00  0.00           O  
ATOM   2960  CB  THR A 395      58.575  77.055  94.179  1.00  0.00           C  
ATOM   2961  CG2 THR A 395      57.686  77.724  95.177  1.00  0.00           C  
ATOM   2962  OG1 THR A 395      58.631  77.862  92.998  1.00  0.00           O  
ATOM   2963  HN  THR A 395      60.555  75.951  92.827  1.00  0.00           H  
ATOM   2964  HA  THR A 395      60.338  77.768  94.960  1.00  0.00           H  
ATOM   2965  HB  THR A 395      58.048  76.112  93.920  1.00  0.00           H  
ATOM   2966  HG1 THR A 395      58.994  77.310  92.302  1.00  0.00           H  
ATOM   2967 1HG2 THR A 395      57.629  77.325  96.213  1.00  0.00           H  
ATOM   2968 2HG2 THR A 395      56.648  77.735  94.782  1.00  0.00           H  
ATOM   2969 3HG2 THR A 395      58.001  78.781  95.309  1.00  0.00           H  
ATOM   2970  N   ILE A 396      59.620  74.736  95.959  1.00  0.00           N  
ATOM   2971  CA  ILE A 396      59.552  73.857  97.149  1.00  0.00           C  
ATOM   2972  C   ILE A 396      60.858  73.740  97.886  1.00  0.00           C  
ATOM   2973  O   ILE A 396      60.894  73.723  99.103  1.00  0.00           O  
ATOM   2974  CB  ILE A 396      58.832  72.564  96.845  1.00  0.00           C  
ATOM   2975  CG1 ILE A 396      58.718  71.646  98.125  1.00  0.00           C  
ATOM   2976  CG2 ILE A 396      59.594  71.719  95.811  1.00  0.00           C  
ATOM   2977  CD  ILE A 396      57.982  72.348  99.305  1.00  0.00           C  
ATOM   2978  HN  ILE A 396      59.679  74.268  95.080  1.00  0.00           H  
ATOM   2979  HA  ILE A 396      58.984  74.360  97.917  1.00  0.00           H  
ATOM   2980  HB  ILE A 396      57.795  72.710  96.472  1.00  0.00           H  
ATOM   2981 1HG1 ILE A 396      59.719  71.265  98.419  1.00  0.00           H  
ATOM   2982 2HG1 ILE A 396      58.053  70.849  97.728  1.00  0.00           H  
ATOM   2983 1HG2 ILE A 396      60.559  71.381  96.245  1.00  0.00           H  
ATOM   2984 2HG2 ILE A 396      59.801  72.240  94.852  1.00  0.00           H  
ATOM   2985 3HG2 ILE A 396      59.009  70.789  95.645  1.00  0.00           H  
ATOM   2986  HD1 ILE A 396      56.890  72.278  99.117  1.00  0.00           H  
ATOM   2987  HD2 ILE A 396      58.429  73.342  99.524  1.00  0.00           H  
ATOM   2988  HD3 ILE A 396      58.191  71.665 100.155  1.00  0.00           H  
ATOM   2989  N   LEU A 397      62.041  73.683  97.226  1.00  0.00           N  
ATOM   2990  CA  LEU A 397      63.425  73.809  97.729  1.00  0.00           C  
ATOM   2991  C   LEU A 397      63.635  75.145  98.429  1.00  0.00           C  
ATOM   2992  O   LEU A 397      64.213  75.129  99.514  1.00  0.00           O  
ATOM   2993  CB  LEU A 397      64.438  73.828  96.601  1.00  0.00           C  
ATOM   2994  CG  LEU A 397      65.877  74.267  96.858  1.00  0.00           C  
ATOM   2995  CD1 LEU A 397      66.646  73.206  97.647  1.00  0.00           C  
ATOM   2996  CD2 LEU A 397      66.590  74.545  95.477  1.00  0.00           C  
ATOM   2997  HN  LEU A 397      62.077  73.557  96.238  1.00  0.00           H  
ATOM   2998  HA  LEU A 397      63.601  73.021  98.445  1.00  0.00           H  
ATOM   2999  HB1 LEU A 397      63.972  74.543  95.892  1.00  0.00           H  
ATOM   3000  HB2 LEU A 397      64.468  72.895  95.999  1.00  0.00           H  
ATOM   3001  HG  LEU A 397      65.930  75.147  97.532  1.00  0.00           H  
ATOM   3002 1HD1 LEU A 397      67.669  73.632  97.714  1.00  0.00           H  
ATOM   3003 2HD1 LEU A 397      66.588  72.208  97.164  1.00  0.00           H  
ATOM   3004 3HD1 LEU A 397      66.144  73.193  98.639  1.00  0.00           H  
ATOM   3005 1HD2 LEU A 397      66.248  75.528  95.091  1.00  0.00           H  
ATOM   3006 2HD2 LEU A 397      66.362  73.761  94.723  1.00  0.00           H  
ATOM   3007 3HD2 LEU A 397      67.685  74.640  95.641  1.00  0.00           H  
ATOM   3008  N   ALA A 398      63.105  76.274  97.860  1.00  0.00           N  
ATOM   3009  CA  ALA A 398      63.137  77.528  98.614  1.00  0.00           C  
ATOM   3010  C   ALA A 398      62.195  77.805  99.739  1.00  0.00           C  
ATOM   3011  O   ALA A 398      62.602  78.462 100.717  1.00  0.00           O  
ATOM   3012  CB  ALA A 398      62.979  78.710  97.704  1.00  0.00           C  
ATOM   3013  HN  ALA A 398      62.737  76.361  96.939  1.00  0.00           H  
ATOM   3014  HA  ALA A 398      64.172  77.636  98.901  1.00  0.00           H  
ATOM   3015  HB1 ALA A 398      61.956  78.647  97.276  1.00  0.00           H  
ATOM   3016  HB2 ALA A 398      63.624  78.518  96.820  1.00  0.00           H  
ATOM   3017  HB3 ALA A 398      63.337  79.677  98.116  1.00  0.00           H  
ATOM   3018  N   MET A 399      60.962  77.187  99.712  1.00  0.00           N  
ATOM   3019  CA  MET A 399      60.111  77.126 100.881  1.00  0.00           C  
ATOM   3020  C   MET A 399      60.743  76.210 101.992  1.00  0.00           C  
ATOM   3021  O   MET A 399      60.730  76.576 103.164  1.00  0.00           O  
ATOM   3022  CB  MET A 399      58.668  76.642 100.576  1.00  0.00           C  
ATOM   3023  CG  MET A 399      57.916  77.547  99.574  1.00  0.00           C  
ATOM   3024  SD  MET A 399      57.782  79.298 100.088  1.00  0.00           S  
ATOM   3025  CE  MET A 399      57.151  79.790  98.465  1.00  0.00           C  
ATOM   3026  HN  MET A 399      60.777  76.658  98.888  1.00  0.00           H  
ATOM   3027  HA  MET A 399      60.109  78.111 101.323  1.00  0.00           H  
ATOM   3028  HB1 MET A 399      58.064  76.667 101.508  1.00  0.00           H  
ATOM   3029  HB2 MET A 399      58.541  75.568 100.322  1.00  0.00           H  
ATOM   3030  HG1 MET A 399      56.890  77.138  99.453  1.00  0.00           H  
ATOM   3031  HG2 MET A 399      58.322  77.419  98.548  1.00  0.00           H  
ATOM   3032  HE1 MET A 399      56.761  80.830  98.480  1.00  0.00           H  
ATOM   3033  HE2 MET A 399      56.398  79.084  98.055  1.00  0.00           H  
ATOM   3034  HE3 MET A 399      57.997  79.806  97.744  1.00  0.00           H  
ATOM   3035  N   GLY A 400      61.300  75.029 101.648  1.00  0.00           N  
ATOM   3036  CA  GLY A 400      61.835  74.036 102.616  1.00  0.00           C  
ATOM   3037  C   GLY A 400      60.717  73.482 103.570  1.00  0.00           C  
ATOM   3038  O   GLY A 400      59.543  73.572 103.260  1.00  0.00           O  
ATOM   3039  HN  GLY A 400      61.198  74.706 100.710  1.00  0.00           H  
ATOM   3040  HA1 GLY A 400      62.578  74.482 103.259  1.00  0.00           H  
ATOM   3041  HA2 GLY A 400      62.259  73.195 102.086  1.00  0.00           H  
ATOM   3042  N   GLN A 401      61.150  72.801 104.718  1.00  0.00           N  
ATOM   3043  CA  GLN A 401      60.237  72.415 105.784  1.00  0.00           C  
ATOM   3044  C   GLN A 401      59.434  71.165 105.503  1.00  0.00           C  
ATOM   3045  O   GLN A 401      58.218  71.021 105.675  1.00  0.00           O  
ATOM   3046  CB  GLN A 401      59.459  73.576 106.326  1.00  0.00           C  
ATOM   3047  CG  GLN A 401      60.260  74.775 106.916  1.00  0.00           C  
ATOM   3048  CD  GLN A 401      61.312  74.192 107.894  1.00  0.00           C  
ATOM   3049  NE2 GLN A 401      62.638  74.403 107.657  1.00  0.00           N  
ATOM   3050  OE1 GLN A 401      60.947  73.511 108.825  1.00  0.00           O  
ATOM   3051  HN  GLN A 401      62.120  72.595 104.819  1.00  0.00           H  
ATOM   3052  HA  GLN A 401      60.902  71.988 106.520  1.00  0.00           H  
ATOM   3053  HB1 GLN A 401      58.662  73.384 107.076  1.00  0.00           H  
ATOM   3054  HB2 GLN A 401      58.843  73.932 105.471  1.00  0.00           H  
ATOM   3055  HG1 GLN A 401      59.701  75.631 107.350  1.00  0.00           H  
ATOM   3056  HG2 GLN A 401      60.735  75.225 106.017  1.00  0.00           H  
ATOM   3057 1HE2 GLN A 401      62.897  75.033 106.925  1.00  0.00           H  
ATOM   3058 2HE2 GLN A 401      63.267  74.027 108.338  1.00  0.00           H  
ATOM   3059  N   VAL A 402      60.156  70.181 104.940  1.00  0.00           N  
ATOM   3060  CA  VAL A 402      59.647  68.922 104.531  1.00  0.00           C  
ATOM   3061  C   VAL A 402      60.099  67.894 105.618  1.00  0.00           C  
ATOM   3062  O   VAL A 402      61.085  68.187 106.354  1.00  0.00           O  
ATOM   3063  CB  VAL A 402      60.002  68.572 103.042  1.00  0.00           C  
ATOM   3064  CG1 VAL A 402      59.585  69.726 102.170  1.00  0.00           C  
ATOM   3065  CG2 VAL A 402      61.487  68.377 102.828  1.00  0.00           C  
ATOM   3066  HN  VAL A 402      61.087  70.339 104.622  1.00  0.00           H  
ATOM   3067  HA  VAL A 402      58.568  68.880 104.574  1.00  0.00           H  
ATOM   3068  HB  VAL A 402      59.479  67.659 102.690  1.00  0.00           H  
ATOM   3069 1HG1 VAL A 402      60.339  70.529 102.031  1.00  0.00           H  
ATOM   3070 2HG1 VAL A 402      58.569  70.064 102.469  1.00  0.00           H  
ATOM   3071 3HG1 VAL A 402      59.394  69.318 101.154  1.00  0.00           H  
ATOM   3072 1HG2 VAL A 402      61.648  67.354 103.231  1.00  0.00           H  
ATOM   3073 2HG2 VAL A 402      62.188  69.114 103.276  1.00  0.00           H  
ATOM   3074 3HG2 VAL A 402      61.807  68.285 101.769  1.00  0.00           H  
ATOM   3075  N   ASP A 403      59.304  66.791 105.802  1.00  0.00           N  
ATOM   3076  CA  ASP A 403      59.264  65.912 106.945  1.00  0.00           C  
ATOM   3077  C   ASP A 403      59.480  64.409 106.591  1.00  0.00           C  
ATOM   3078  O   ASP A 403      59.187  63.973 105.468  1.00  0.00           O  
ATOM   3079  CB  ASP A 403      57.729  66.021 107.390  1.00  0.00           C  
ATOM   3080  CG  ASP A 403      57.293  67.313 107.914  1.00  0.00           C  
ATOM   3081  OD1 ASP A 403      58.088  67.977 108.577  1.00  0.00           O  
ATOM   3082  OD2 ASP A 403      56.098  67.761 107.666  1.00  0.00           O1-
ATOM   3083  HN  ASP A 403      58.560  66.585 105.171  1.00  0.00           H  
ATOM   3084  HA  ASP A 403      59.896  66.267 107.747  1.00  0.00           H  
ATOM   3085  HB1 ASP A 403      57.762  65.437 108.334  1.00  0.00           H  
ATOM   3086  HB2 ASP A 403      57.117  65.548 106.591  1.00  0.00           H  
ATOM   3087  N   GLY A 404      60.006  63.639 107.545  1.00  0.00           N  
ATOM   3088  CA  GLY A 404      60.118  62.213 107.466  1.00  0.00           C  
ATOM   3089  C   GLY A 404      58.946  61.306 107.413  1.00  0.00           C  
ATOM   3090  O   GLY A 404      57.793  61.628 107.469  1.00  0.00           O  
ATOM   3091  HN  GLY A 404      60.400  63.954 108.404  1.00  0.00           H  
ATOM   3092  HA1 GLY A 404      60.747  61.895 108.285  1.00  0.00           H  
ATOM   3093  HA2 GLY A 404      60.539  62.170 106.472  1.00  0.00           H  
ATOM   3094  N   ASP A 405      59.187  59.984 107.350  1.00  0.00           N  
ATOM   3095  CA  ASP A 405      58.129  59.133 106.982  1.00  0.00           C  
ATOM   3096  C   ASP A 405      58.521  57.723 107.517  1.00  0.00           C  
ATOM   3097  O   ASP A 405      59.721  57.537 107.681  1.00  0.00           O  
ATOM   3098  CB  ASP A 405      58.015  59.020 105.387  1.00  0.00           C  
ATOM   3099  CG  ASP A 405      57.023  57.925 104.968  1.00  0.00           C  
ATOM   3100  OD1 ASP A 405      57.299  56.721 104.680  1.00  0.00           O  
ATOM   3101  OD2 ASP A 405      55.845  58.324 104.989  1.00  0.00           O1-
ATOM   3102  HN  ASP A 405      60.089  59.581 107.222  1.00  0.00           H  
ATOM   3103  HA  ASP A 405      57.281  59.391 107.602  1.00  0.00           H  
ATOM   3104  HB1 ASP A 405      59.025  58.919 104.935  1.00  0.00           H  
ATOM   3105  HB2 ASP A 405      57.515  59.872 104.879  1.00  0.00           H  
ATOM   3106  N   LEU A 406      57.580  56.784 107.859  1.00  0.00           N  
ATOM   3107  CA  LEU A 406      58.067  55.637 108.603  1.00  0.00           C  
ATOM   3108  C   LEU A 406      58.448  54.499 107.672  1.00  0.00           C  
ATOM   3109  O   LEU A 406      59.134  53.609 108.127  1.00  0.00           O  
ATOM   3110  CB  LEU A 406      57.078  55.071 109.664  1.00  0.00           C  
ATOM   3111  CG  LEU A 406      56.644  56.051 110.736  1.00  0.00           C  
ATOM   3112  CD1 LEU A 406      55.343  55.436 111.331  1.00  0.00           C  
ATOM   3113  CD2 LEU A 406      57.726  56.360 111.797  1.00  0.00           C  
ATOM   3114  HN  LEU A 406      56.616  57.035 107.811  1.00  0.00           H  
ATOM   3115  HA  LEU A 406      58.947  55.873 109.183  1.00  0.00           H  
ATOM   3116  HB1 LEU A 406      57.450  54.159 110.178  1.00  0.00           H  
ATOM   3117  HB2 LEU A 406      56.088  54.876 109.201  1.00  0.00           H  
ATOM   3118  HG  LEU A 406      56.228  56.958 110.247  1.00  0.00           H  
ATOM   3119 1HD1 LEU A 406      54.458  55.486 110.661  1.00  0.00           H  
ATOM   3120 2HD1 LEU A 406      55.089  56.006 112.251  1.00  0.00           H  
ATOM   3121 3HD1 LEU A 406      55.465  54.335 111.413  1.00  0.00           H  
ATOM   3122 1HD2 LEU A 406      58.686  56.823 111.485  1.00  0.00           H  
ATOM   3123 2HD2 LEU A 406      57.960  55.456 112.399  1.00  0.00           H  
ATOM   3124 3HD2 LEU A 406      57.304  57.143 112.462  1.00  0.00           H  
ATOM   3125  N   LEU A 407      58.068  54.544 106.378  1.00  0.00           N  
ATOM   3126  CA  LEU A 407      58.459  53.456 105.521  1.00  0.00           C  
ATOM   3127  C   LEU A 407      59.349  53.896 104.434  1.00  0.00           C  
ATOM   3128  O   LEU A 407      60.339  53.216 104.177  1.00  0.00           O  
ATOM   3129  CB  LEU A 407      57.248  52.763 104.883  1.00  0.00           C  
ATOM   3130  CG  LEU A 407      56.322  52.095 105.954  1.00  0.00           C  
ATOM   3131  CD1 LEU A 407      55.057  51.665 105.331  1.00  0.00           C  
ATOM   3132  CD2 LEU A 407      57.013  50.878 106.584  1.00  0.00           C  
ATOM   3133  HN  LEU A 407      57.624  55.361 106.021  1.00  0.00           H  
ATOM   3134  HA  LEU A 407      59.017  52.655 105.983  1.00  0.00           H  
ATOM   3135  HB1 LEU A 407      57.567  51.873 104.299  1.00  0.00           H  
ATOM   3136  HB2 LEU A 407      56.736  53.552 104.291  1.00  0.00           H  
ATOM   3137  HG  LEU A 407      56.096  52.763 106.813  1.00  0.00           H  
ATOM   3138 1HD1 LEU A 407      54.468  52.560 105.036  1.00  0.00           H  
ATOM   3139 2HD1 LEU A 407      54.500  50.968 105.992  1.00  0.00           H  
ATOM   3140 3HD1 LEU A 407      55.258  51.155 104.364  1.00  0.00           H  
ATOM   3141 1HD2 LEU A 407      56.348  50.587 107.425  1.00  0.00           H  
ATOM   3142 2HD2 LEU A 407      57.972  51.211 107.035  1.00  0.00           H  
ATOM   3143 3HD2 LEU A 407      57.241  50.071 105.854  1.00  0.00           H  
ATOM   3144  N   SER A 408      59.187  55.142 103.850  1.00  0.00           N  
ATOM   3145  CA  SER A 408      60.086  55.683 102.866  1.00  0.00           C  
ATOM   3146  C   SER A 408      61.386  56.284 103.536  1.00  0.00           C  
ATOM   3147  O   SER A 408      61.277  57.033 104.497  1.00  0.00           O  
ATOM   3148  CB  SER A 408      59.482  56.707 101.843  1.00  0.00           C  
ATOM   3149  OG  SER A 408      60.503  57.154 100.913  1.00  0.00           O  
ATOM   3150  HN  SER A 408      58.496  55.783 104.178  1.00  0.00           H  
ATOM   3151  HA  SER A 408      60.430  54.845 102.277  1.00  0.00           H  
ATOM   3152  HB1 SER A 408      59.126  57.530 102.500  1.00  0.00           H  
ATOM   3153  HB2 SER A 408      58.561  56.336 101.345  1.00  0.00           H  
ATOM   3154  HG1 SER A 408      60.588  56.481 100.234  1.00  0.00           H  
ATOM   3155  N   GLY A 409      62.534  56.146 102.877  1.00  0.00           N  
ATOM   3156  CA  GLY A 409      63.769  56.850 103.359  1.00  0.00           C  
ATOM   3157  C   GLY A 409      64.017  58.276 102.868  1.00  0.00           C  
ATOM   3158  O   GLY A 409      64.870  59.045 103.324  1.00  0.00           O  
ATOM   3159  HN  GLY A 409      62.621  55.613 102.039  1.00  0.00           H  
ATOM   3160  HA1 GLY A 409      64.532  56.299 102.831  1.00  0.00           H  
ATOM   3161  HA2 GLY A 409      63.941  56.884 104.424  1.00  0.00           H  
ATOM   3162  N   VAL A 410      63.200  58.563 101.889  1.00  0.00           N  
ATOM   3163  CA  VAL A 410      63.041  59.846 101.254  1.00  0.00           C  
ATOM   3164  C   VAL A 410      61.956  60.681 101.965  1.00  0.00           C  
ATOM   3165  O   VAL A 410      60.948  60.114 102.350  1.00  0.00           O  
ATOM   3166  CB  VAL A 410      62.569  59.720  99.749  1.00  0.00           C  
ATOM   3167  CG1 VAL A 410      62.412  61.061  98.908  1.00  0.00           C  
ATOM   3168  CG2 VAL A 410      63.520  58.667  99.093  1.00  0.00           C  
ATOM   3169  HN  VAL A 410      62.550  57.867 101.593  1.00  0.00           H  
ATOM   3170  HA  VAL A 410      63.966  60.402 101.274  1.00  0.00           H  
ATOM   3171  HB  VAL A 410      61.576  59.226  99.678  1.00  0.00           H  
ATOM   3172 1HG1 VAL A 410      62.165  60.734  97.876  1.00  0.00           H  
ATOM   3173 2HG1 VAL A 410      63.400  61.555  99.029  1.00  0.00           H  
ATOM   3174 3HG1 VAL A 410      61.669  61.795  99.289  1.00  0.00           H  
ATOM   3175 1HG2 VAL A 410      63.625  57.752  99.714  1.00  0.00           H  
ATOM   3176 2HG2 VAL A 410      64.491  59.191  98.964  1.00  0.00           H  
ATOM   3177 3HG2 VAL A 410      63.231  58.437  98.045  1.00  0.00           H  
ATOM   3178  N   CYS A 411      62.124  61.998 102.187  1.00  0.00           N  
ATOM   3179  CA  CYS A 411      61.207  62.805 102.967  1.00  0.00           C  
ATOM   3180  C   CYS A 411      59.978  63.232 102.121  1.00  0.00           C  
ATOM   3181  O   CYS A 411      59.758  62.863 100.961  1.00  0.00           O  
ATOM   3182  CB  CYS A 411      62.059  64.021 103.567  1.00  0.00           C  
ATOM   3183  SG  CYS A 411      62.959  63.563 105.042  1.00  0.00           S  
ATOM   3184  HN  CYS A 411      62.915  62.481 101.820  1.00  0.00           H  
ATOM   3185  HA  CYS A 411      60.777  62.233 103.775  1.00  0.00           H  
ATOM   3186  HB1 CYS A 411      61.319  64.797 103.860  1.00  0.00           H  
ATOM   3187  HB2 CYS A 411      62.689  64.365 102.721  1.00  0.00           H  
ATOM   3188  N   TYR A 412      59.058  63.998 102.722  1.00  0.00           N  
ATOM   3189  CA  TYR A 412      57.823  64.327 102.010  1.00  0.00           C  
ATOM   3190  C   TYR A 412      57.219  65.499 102.752  1.00  0.00           C  
ATOM   3191  O   TYR A 412      57.553  65.839 103.855  1.00  0.00           O  
ATOM   3192  CB  TYR A 412      56.778  63.162 101.884  1.00  0.00           C  
ATOM   3193  CG  TYR A 412      55.974  63.159 100.615  1.00  0.00           C  
ATOM   3194  CD1 TYR A 412      56.530  62.845  99.428  1.00  0.00           C  
ATOM   3195  CD2 TYR A 412      54.643  63.434 100.647  1.00  0.00           C  
ATOM   3196  CE1 TYR A 412      55.807  62.892  98.224  1.00  0.00           C  
ATOM   3197  CE2 TYR A 412      53.821  63.494  99.473  1.00  0.00           C  
ATOM   3198  CZ  TYR A 412      54.434  63.247  98.257  1.00  0.00           C  
ATOM   3199  OH  TYR A 412      53.796  63.367  96.980  1.00  0.00           O  
ATOM   3200  HN  TYR A 412      59.088  64.245 103.687  1.00  0.00           H  
ATOM   3201  HA  TYR A 412      58.138  64.640 101.026  1.00  0.00           H  
ATOM   3202  HB1 TYR A 412      55.972  63.298 102.637  1.00  0.00           H  
ATOM   3203  HB2 TYR A 412      57.296  62.180 101.868  1.00  0.00           H  
ATOM   3204  HD1 TYR A 412      57.568  62.569  99.320  1.00  0.00           H  
ATOM   3205  HD2 TYR A 412      54.135  63.544 101.594  1.00  0.00           H  
ATOM   3206  HE1 TYR A 412      56.328  62.535  97.349  1.00  0.00           H  
ATOM   3207  HE2 TYR A 412      52.809  63.872  99.480  1.00  0.00           H  
ATOM   3208  HH  TYR A 412      53.950  62.578  96.454  1.00  0.00           H  
ATOM   3209  N   VAL A 413      56.265  66.089 102.035  1.00  0.00           N  
ATOM   3210  CA  VAL A 413      55.485  67.191 102.562  1.00  0.00           C  
ATOM   3211  C   VAL A 413      54.303  66.709 103.396  1.00  0.00           C  
ATOM   3212  O   VAL A 413      53.714  65.679 103.132  1.00  0.00           O  
ATOM   3213  CB  VAL A 413      55.020  68.227 101.521  1.00  0.00           C  
ATOM   3214  CG1 VAL A 413      56.207  69.006 100.864  1.00  0.00           C  
ATOM   3215  CG2 VAL A 413      54.253  67.453 100.457  1.00  0.00           C  
ATOM   3216  HN  VAL A 413      56.007  65.792 101.120  1.00  0.00           H  
ATOM   3217  HA  VAL A 413      56.109  67.656 103.310  1.00  0.00           H  
ATOM   3218  HB  VAL A 413      54.349  68.936 102.051  1.00  0.00           H  
ATOM   3219 1HG1 VAL A 413      56.415  69.955 101.404  1.00  0.00           H  
ATOM   3220 2HG1 VAL A 413      55.755  69.447  99.951  1.00  0.00           H  
ATOM   3221 3HG1 VAL A 413      57.093  68.352 100.717  1.00  0.00           H  
ATOM   3222 1HG2 VAL A 413      53.642  66.617 100.858  1.00  0.00           H  
ATOM   3223 2HG2 VAL A 413      54.920  67.037  99.671  1.00  0.00           H  
ATOM   3224 3HG2 VAL A 413      53.564  68.014  99.788  1.00  0.00           H  
ATOM   3225  N   GLY A 414      53.941  67.526 104.384  1.00  0.00           N  
ATOM   3226  CA  GLY A 414      52.633  67.442 105.088  1.00  0.00           C  
ATOM   3227  C   GLY A 414      52.476  66.322 106.135  1.00  0.00           C  
ATOM   3228  O   GLY A 414      51.397  65.741 106.179  1.00  0.00           O  
ATOM   3229  HN  GLY A 414      54.550  68.300 104.542  1.00  0.00           H  
ATOM   3230  HA1 GLY A 414      51.863  67.338 104.337  1.00  0.00           H  
ATOM   3231  HA2 GLY A 414      52.503  68.352 105.655  1.00  0.00           H  
ATOM   3232  N   LEU A 415      53.386  66.271 107.107  1.00  0.00           N  
ATOM   3233  CA  LEU A 415      53.240  65.400 108.238  1.00  0.00           C  
ATOM   3234  C   LEU A 415      52.007  65.656 109.145  1.00  0.00           C  
ATOM   3235  O   LEU A 415      51.222  64.776 109.441  1.00  0.00           O  
ATOM   3236  CB  LEU A 415      54.516  65.387 109.125  1.00  0.00           C  
ATOM   3237  CG  LEU A 415      54.528  64.557 110.455  1.00  0.00           C  
ATOM   3238  CD1 LEU A 415      55.905  63.971 110.775  1.00  0.00           C  
ATOM   3239  CD2 LEU A 415      54.223  65.395 111.670  1.00  0.00           C  
ATOM   3240  HN  LEU A 415      54.263  66.743 107.156  1.00  0.00           H  
ATOM   3241  HA  LEU A 415      52.996  64.453 107.781  1.00  0.00           H  
ATOM   3242  HB1 LEU A 415      54.866  66.408 109.386  1.00  0.00           H  
ATOM   3243  HB2 LEU A 415      55.239  64.987 108.381  1.00  0.00           H  
ATOM   3244  HG  LEU A 415      53.788  63.734 110.363  1.00  0.00           H  
ATOM   3245 1HD1 LEU A 415      55.820  63.617 111.824  1.00  0.00           H  
ATOM   3246 2HD1 LEU A 415      56.690  64.724 110.543  1.00  0.00           H  
ATOM   3247 3HD1 LEU A 415      56.081  63.072 110.148  1.00  0.00           H  
ATOM   3248 1HD2 LEU A 415      54.470  64.943 112.654  1.00  0.00           H  
ATOM   3249 2HD2 LEU A 415      53.170  65.751 111.703  1.00  0.00           H  
ATOM   3250 3HD2 LEU A 415      54.860  66.301 111.589  1.00  0.00           H  
ATOM   3251  N   SER A 416      51.761  66.983 109.422  1.00  0.00           N  
ATOM   3252  CA  SER A 416      50.768  67.540 110.225  1.00  0.00           C  
ATOM   3253  C   SER A 416      50.001  68.604 109.408  1.00  0.00           C  
ATOM   3254  O   SER A 416      49.283  69.408 109.998  1.00  0.00           O  
ATOM   3255  CB  SER A 416      51.375  68.234 111.453  1.00  0.00           C  
ATOM   3256  OG  SER A 416      52.614  68.815 111.089  1.00  0.00           O  
ATOM   3257  HN  SER A 416      52.424  67.611 109.025  1.00  0.00           H  
ATOM   3258  HA  SER A 416      50.049  66.772 110.467  1.00  0.00           H  
ATOM   3259  HB1 SER A 416      51.606  67.478 112.234  1.00  0.00           H  
ATOM   3260  HB2 SER A 416      50.716  69.030 111.858  1.00  0.00           H  
ATOM   3261  HG1 SER A 416      52.388  69.732 110.917  1.00  0.00           H  
ATOM   3262  N   SER A 417      50.093  68.584 108.048  1.00  0.00           N  
ATOM   3263  CA  SER A 417      49.696  69.649 107.220  1.00  0.00           C  
ATOM   3264  C   SER A 417      48.905  69.116 106.079  1.00  0.00           C  
ATOM   3265  O   SER A 417      49.465  68.451 105.196  1.00  0.00           O  
ATOM   3266  CB  SER A 417      50.870  70.539 106.813  1.00  0.00           C  
ATOM   3267  OG  SER A 417      50.384  71.560 105.938  1.00  0.00           O  
ATOM   3268  HN  SER A 417      50.465  67.792 107.571  1.00  0.00           H  
ATOM   3269  HA  SER A 417      49.027  70.264 107.803  1.00  0.00           H  
ATOM   3270  HB1 SER A 417      51.735  70.052 106.315  1.00  0.00           H  
ATOM   3271  HB2 SER A 417      51.174  71.118 107.712  1.00  0.00           H  
ATOM   3272  HG1 SER A 417      51.076  72.219 105.848  1.00  0.00           H  
ATOM   3273  N   VAL A 418      47.564  69.444 105.996  1.00  0.00           N  
ATOM   3274  CA  VAL A 418      46.774  69.127 104.794  1.00  0.00           C  
ATOM   3275  C   VAL A 418      47.093  70.132 103.721  1.00  0.00           C  
ATOM   3276  O   VAL A 418      47.156  69.926 102.548  1.00  0.00           O  
ATOM   3277  CB  VAL A 418      45.238  69.149 105.031  1.00  0.00           C  
ATOM   3278  CG1 VAL A 418      44.467  68.332 103.933  1.00  0.00           C  
ATOM   3279  CG2 VAL A 418      44.848  68.674 106.418  1.00  0.00           C  
ATOM   3280  HN  VAL A 418      47.105  69.893 106.758  1.00  0.00           H  
ATOM   3281  HA  VAL A 418      47.091  68.132 104.523  1.00  0.00           H  
ATOM   3282  HB  VAL A 418      44.910  70.205 104.923  1.00  0.00           H  
ATOM   3283 1HG1 VAL A 418      44.426  67.249 104.172  1.00  0.00           H  
ATOM   3284 2HG1 VAL A 418      44.779  68.602 102.901  1.00  0.00           H  
ATOM   3285 3HG1 VAL A 418      43.391  68.598 104.020  1.00  0.00           H  
ATOM   3286 1HG2 VAL A 418      43.766  68.635 106.665  1.00  0.00           H  
ATOM   3287 2HG2 VAL A 418      45.333  69.335 107.167  1.00  0.00           H  
ATOM   3288 3HG2 VAL A 418      45.271  67.678 106.669  1.00  0.00           H  
ATOM   3289  N   ASP A 419      47.427  71.347 104.175  1.00  0.00           N  
ATOM   3290  CA  ASP A 419      47.657  72.501 103.366  1.00  0.00           C  
ATOM   3291  C   ASP A 419      48.905  72.399 102.329  1.00  0.00           C  
ATOM   3292  O   ASP A 419      48.876  72.657 101.123  1.00  0.00           O  
ATOM   3293  CB  ASP A 419      47.767  73.812 104.147  1.00  0.00           C  
ATOM   3294  CG  ASP A 419      46.465  74.078 104.927  1.00  0.00           C  
ATOM   3295  OD1 ASP A 419      46.565  74.198 106.181  1.00  0.00           O  
ATOM   3296  OD2 ASP A 419      45.367  74.208 104.334  1.00  0.00           O1-
ATOM   3297  HN  ASP A 419      47.354  71.608 105.135  1.00  0.00           H  
ATOM   3298  HA  ASP A 419      46.838  72.670 102.683  1.00  0.00           H  
ATOM   3299  HB1 ASP A 419      47.853  74.609 103.377  1.00  0.00           H  
ATOM   3300  HB2 ASP A 419      48.685  73.887 104.769  1.00  0.00           H  
ATOM   3301  N   ALA A 420      50.049  71.868 102.847  1.00  0.00           N  
ATOM   3302  CA  ALA A 420      51.189  71.426 102.094  1.00  0.00           C  
ATOM   3303  C   ALA A 420      50.818  70.383 101.003  1.00  0.00           C  
ATOM   3304  O   ALA A 420      51.234  70.453  99.846  1.00  0.00           O  
ATOM   3305  CB  ALA A 420      52.237  70.822 103.058  1.00  0.00           C  
ATOM   3306  HN  ALA A 420      49.987  71.701 103.828  1.00  0.00           H  
ATOM   3307  HA  ALA A 420      51.637  72.332 101.715  1.00  0.00           H  
ATOM   3308  HB1 ALA A 420      53.140  70.393 102.574  1.00  0.00           H  
ATOM   3309  HB2 ALA A 420      51.746  69.938 103.520  1.00  0.00           H  
ATOM   3310  HB3 ALA A 420      52.537  71.645 103.742  1.00  0.00           H  
ATOM   3311  N   LEU A 421      50.018  69.384 101.388  1.00  0.00           N  
ATOM   3312  CA  LEU A 421      49.586  68.382 100.392  1.00  0.00           C  
ATOM   3313  C   LEU A 421      48.623  68.862  99.343  1.00  0.00           C  
ATOM   3314  O   LEU A 421      48.700  68.501  98.147  1.00  0.00           O  
ATOM   3315  CB  LEU A 421      48.928  67.120 101.128  1.00  0.00           C  
ATOM   3316  CG  LEU A 421      49.856  66.420 102.218  1.00  0.00           C  
ATOM   3317  CD1 LEU A 421      49.121  65.730 103.307  1.00  0.00           C  
ATOM   3318  CD2 LEU A 421      50.675  65.358 101.384  1.00  0.00           C  
ATOM   3319  HN  LEU A 421      49.690  69.387 102.329  1.00  0.00           H  
ATOM   3320  HA  LEU A 421      50.489  68.027  99.916  1.00  0.00           H  
ATOM   3321  HB1 LEU A 421      48.636  66.370 100.362  1.00  0.00           H  
ATOM   3322  HB2 LEU A 421      48.008  67.457 101.651  1.00  0.00           H  
ATOM   3323  HG  LEU A 421      50.605  67.167 102.560  1.00  0.00           H  
ATOM   3324 1HD1 LEU A 421      48.620  66.389 104.048  1.00  0.00           H  
ATOM   3325 2HD1 LEU A 421      49.836  65.093 103.871  1.00  0.00           H  
ATOM   3326 3HD1 LEU A 421      48.294  65.105 102.909  1.00  0.00           H  
ATOM   3327 1HD2 LEU A 421      49.992  64.541 101.067  1.00  0.00           H  
ATOM   3328 2HD2 LEU A 421      51.488  64.967 102.031  1.00  0.00           H  
ATOM   3329 3HD2 LEU A 421      51.286  65.860 100.603  1.00  0.00           H  
ATOM   3330  N   ARG A 422      47.722  69.746  99.753  1.00  0.00           N  
ATOM   3331  CA  ARG A 422      46.841  70.456  98.886  1.00  0.00           C  
ATOM   3332  C   ARG A 422      47.486  71.456  97.857  1.00  0.00           C  
ATOM   3333  O   ARG A 422      46.982  71.490  96.765  1.00  0.00           O  
ATOM   3334  CB  ARG A 422      45.785  71.273  99.691  1.00  0.00           C  
ATOM   3335  CG  ARG A 422      44.762  70.552 100.415  1.00  0.00           C  
ATOM   3336  CD  ARG A 422      44.175  71.314 101.637  1.00  0.00           C  
ATOM   3337  NE  ARG A 422      43.283  72.439 101.285  1.00  0.00           N  
ATOM   3338  CZ  ARG A 422      42.140  72.283 100.724  1.00  0.00           C  
ATOM   3339  NH1 ARG A 422      41.630  71.103 100.474  1.00  0.00           N1+
ATOM   3340  NH2 ARG A 422      41.460  73.346 100.307  1.00  0.00           N  
ATOM   3341  HN  ARG A 422      47.646  69.872 100.739  1.00  0.00           H  
ATOM   3342  HA  ARG A 422      46.308  69.696  98.333  1.00  0.00           H  
ATOM   3343  HB1 ARG A 422      45.334  72.132  99.150  1.00  0.00           H  
ATOM   3344  HB2 ARG A 422      46.445  71.757 100.442  1.00  0.00           H  
ATOM   3345  HG1 ARG A 422      45.148  69.578 100.788  1.00  0.00           H  
ATOM   3346  HG2 ARG A 422      43.938  70.319  99.708  1.00  0.00           H  
ATOM   3347  HD1 ARG A 422      45.046  71.622 102.254  1.00  0.00           H  
ATOM   3348  HD2 ARG A 422      43.694  70.618 102.356  1.00  0.00           H  
ATOM   3349  HE  ARG A 422      43.572  73.372 101.503  1.00  0.00           H  
ATOM   3350 1HH1 ARG A 422      42.166  70.306 100.753  1.00  0.00           H  
ATOM   3351 2HH1 ARG A 422      40.982  71.152  99.713  1.00  0.00           H  
ATOM   3352 1HH2 ARG A 422      41.641  74.239 100.719  1.00  0.00           H  
ATOM   3353 2HH2 ARG A 422      40.536  73.229  99.943  1.00  0.00           H  
ATOM   3354  N   GLY A 423      48.622  72.087  98.265  1.00  0.00           N  
ATOM   3355  CA  GLY A 423      49.314  73.075  97.503  1.00  0.00           C  
ATOM   3356  C   GLY A 423      50.448  72.528  96.720  1.00  0.00           C  
ATOM   3357  O   GLY A 423      50.420  72.773  95.524  1.00  0.00           O  
ATOM   3358  HN  GLY A 423      48.918  72.015  99.215  1.00  0.00           H  
ATOM   3359  HA1 GLY A 423      49.666  73.798  98.224  1.00  0.00           H  
ATOM   3360  HA2 GLY A 423      48.579  73.342  96.758  1.00  0.00           H  
ATOM   3361  N   PHE A 424      51.457  71.714  97.213  1.00  0.00           N  
ATOM   3362  CA  PHE A 424      52.667  71.335  96.431  1.00  0.00           C  
ATOM   3363  C   PHE A 424      52.458  70.189  95.519  1.00  0.00           C  
ATOM   3364  O   PHE A 424      53.054  70.010  94.464  1.00  0.00           O  
ATOM   3365  CB  PHE A 424      53.846  71.082  97.485  1.00  0.00           C  
ATOM   3366  CG  PHE A 424      54.025  72.188  98.506  1.00  0.00           C  
ATOM   3367  CD1 PHE A 424      54.420  73.446  98.046  1.00  0.00           C  
ATOM   3368  CD2 PHE A 424      54.026  72.061  99.873  1.00  0.00           C  
ATOM   3369  CE1 PHE A 424      54.753  74.493  98.915  1.00  0.00           C  
ATOM   3370  CE2 PHE A 424      54.226  73.070 100.787  1.00  0.00           C  
ATOM   3371  CZ  PHE A 424      54.595  74.328 100.291  1.00  0.00           C  
ATOM   3372  HN  PHE A 424      51.498  71.395  98.156  1.00  0.00           H  
ATOM   3373  HA  PHE A 424      52.891  72.163  95.776  1.00  0.00           H  
ATOM   3374  HB1 PHE A 424      54.805  70.798  97.001  1.00  0.00           H  
ATOM   3375  HB2 PHE A 424      53.486  70.184  98.031  1.00  0.00           H  
ATOM   3376  HD1 PHE A 424      54.497  73.654  96.989  1.00  0.00           H  
ATOM   3377  HD2 PHE A 424      53.606  71.126 100.213  1.00  0.00           H  
ATOM   3378  HE1 PHE A 424      54.949  75.475  98.513  1.00  0.00           H  
ATOM   3379  HE2 PHE A 424      54.257  72.891 101.852  1.00  0.00           H  
ATOM   3380  HZ  PHE A 424      54.866  75.106 100.990  1.00  0.00           H  
ATOM   3381  N   VAL A 425      51.530  69.274  95.936  1.00  0.00           N  
ATOM   3382  CA  VAL A 425      51.290  67.966  95.278  1.00  0.00           C  
ATOM   3383  C   VAL A 425      49.922  67.918  94.538  1.00  0.00           C  
ATOM   3384  O   VAL A 425      49.869  67.948  93.322  1.00  0.00           O  
ATOM   3385  CB  VAL A 425      51.450  66.913  96.341  1.00  0.00           C  
ATOM   3386  CG1 VAL A 425      51.347  65.488  95.681  1.00  0.00           C  
ATOM   3387  CG2 VAL A 425      52.844  66.920  96.988  1.00  0.00           C  
ATOM   3388  HN  VAL A 425      50.994  69.490  96.748  1.00  0.00           H  
ATOM   3389  HA  VAL A 425      52.097  67.702  94.609  1.00  0.00           H  
ATOM   3390  HB  VAL A 425      50.631  67.052  97.080  1.00  0.00           H  
ATOM   3391 1HG1 VAL A 425      50.514  65.404  94.951  1.00  0.00           H  
ATOM   3392 2HG1 VAL A 425      51.180  64.774  96.515  1.00  0.00           H  
ATOM   3393 3HG1 VAL A 425      52.299  65.087  95.272  1.00  0.00           H  
ATOM   3394 1HG2 VAL A 425      53.034  67.872  97.528  1.00  0.00           H  
ATOM   3395 2HG2 VAL A 425      53.679  66.791  96.266  1.00  0.00           H  
ATOM   3396 3HG2 VAL A 425      52.930  66.158  97.792  1.00  0.00           H  
ATOM   3397  N   LEU A 426      48.809  67.896  95.263  1.00  0.00           N  
ATOM   3398  CA  LEU A 426      47.433  67.624  94.762  1.00  0.00           C  
ATOM   3399  C   LEU A 426      46.878  68.561  93.707  1.00  0.00           C  
ATOM   3400  O   LEU A 426      46.335  68.105  92.680  1.00  0.00           O  
ATOM   3401  CB  LEU A 426      46.430  67.399  95.888  1.00  0.00           C  
ATOM   3402  CG  LEU A 426      46.771  66.237  96.852  1.00  0.00           C  
ATOM   3403  CD1 LEU A 426      45.987  66.309  98.195  1.00  0.00           C  
ATOM   3404  CD2 LEU A 426      46.480  64.967  96.110  1.00  0.00           C  
ATOM   3405  HN  LEU A 426      48.792  68.073  96.245  1.00  0.00           H  
ATOM   3406  HA  LEU A 426      47.417  66.661  94.274  1.00  0.00           H  
ATOM   3407  HB1 LEU A 426      45.361  67.288  95.609  1.00  0.00           H  
ATOM   3408  HB2 LEU A 426      46.464  68.248  96.604  1.00  0.00           H  
ATOM   3409  HG  LEU A 426      47.833  66.313  97.171  1.00  0.00           H  
ATOM   3410 1HD1 LEU A 426      45.958  65.366  98.780  1.00  0.00           H  
ATOM   3411 2HD1 LEU A 426      44.928  66.568  97.978  1.00  0.00           H  
ATOM   3412 3HD1 LEU A 426      46.331  67.148  98.836  1.00  0.00           H  
ATOM   3413 1HD2 LEU A 426      45.457  65.026  95.682  1.00  0.00           H  
ATOM   3414 2HD2 LEU A 426      46.613  64.046  96.716  1.00  0.00           H  
ATOM   3415 3HD2 LEU A 426      47.257  64.879  95.320  1.00  0.00           H  
ATOM   3416  N   ALA A 427      46.920  69.917  93.896  1.00  0.00           N  
ATOM   3417  CA  ALA A 427      46.506  70.883  92.938  1.00  0.00           C  
ATOM   3418  C   ALA A 427      47.220  70.986  91.618  1.00  0.00           C  
ATOM   3419  O   ALA A 427      46.488  71.027  90.659  1.00  0.00           O  
ATOM   3420  CB  ALA A 427      46.324  72.245  93.575  1.00  0.00           C  
ATOM   3421  HN  ALA A 427      47.385  70.294  94.692  1.00  0.00           H  
ATOM   3422  HA  ALA A 427      45.550  70.555  92.554  1.00  0.00           H  
ATOM   3423  HB1 ALA A 427      47.014  72.667  94.337  1.00  0.00           H  
ATOM   3424  HB2 ALA A 427      45.345  72.127  94.086  1.00  0.00           H  
ATOM   3425  HB3 ALA A 427      46.220  72.958  92.729  1.00  0.00           H  
ATOM   3426  N   PRO A 428      48.483  71.013  91.411  1.00  0.00           N  
ATOM   3427  CA  PRO A 428      49.048  70.845  90.078  1.00  0.00           C  
ATOM   3428  C   PRO A 428      48.945  69.449  89.461  1.00  0.00           C  
ATOM   3429  O   PRO A 428      48.832  69.325  88.240  1.00  0.00           O  
ATOM   3430  CB  PRO A 428      50.541  71.283  90.226  1.00  0.00           C  
ATOM   3431  CG  PRO A 428      50.813  71.036  91.737  1.00  0.00           C  
ATOM   3432  CD  PRO A 428      49.524  71.274  92.449  1.00  0.00           C  
ATOM   3433  HA  PRO A 428      48.577  71.481  89.343  1.00  0.00           H  
ATOM   3434  HB1 PRO A 428      50.606  72.369  90.003  1.00  0.00           H  
ATOM   3435  HB2 PRO A 428      51.262  70.896  89.474  1.00  0.00           H  
ATOM   3436  HG1 PRO A 428      51.140  69.984  91.875  1.00  0.00           H  
ATOM   3437  HG2 PRO A 428      51.598  71.755  92.055  1.00  0.00           H  
ATOM   3438  HD1 PRO A 428      49.316  70.627  93.328  1.00  0.00           H  
ATOM   3439  HD2 PRO A 428      49.413  72.312  92.830  1.00  0.00           H  
ATOM   3440  N   LEU A 429      48.975  68.330  90.216  1.00  0.00           N  
ATOM   3441  CA  LEU A 429      48.630  66.986  89.869  1.00  0.00           C  
ATOM   3442  C   LEU A 429      47.283  66.908  89.132  1.00  0.00           C  
ATOM   3443  O   LEU A 429      47.095  66.455  88.020  1.00  0.00           O  
ATOM   3444  CB  LEU A 429      48.586  65.956  91.031  1.00  0.00           C  
ATOM   3445  CG  LEU A 429      48.306  64.481  90.698  1.00  0.00           C  
ATOM   3446  CD1 LEU A 429      49.554  63.945  89.949  1.00  0.00           C  
ATOM   3447  CD2 LEU A 429      47.950  63.572  91.830  1.00  0.00           C  
ATOM   3448  HN  LEU A 429      49.158  68.365  91.196  1.00  0.00           H  
ATOM   3449  HA  LEU A 429      49.305  66.659  89.091  1.00  0.00           H  
ATOM   3450  HB1 LEU A 429      47.854  66.279  91.803  1.00  0.00           H  
ATOM   3451  HB2 LEU A 429      49.502  65.961  91.662  1.00  0.00           H  
ATOM   3452  HG  LEU A 429      47.508  64.392  89.930  1.00  0.00           H  
ATOM   3453 1HD1 LEU A 429      49.744  64.505  89.008  1.00  0.00           H  
ATOM   3454 2HD1 LEU A 429      49.299  62.905  89.655  1.00  0.00           H  
ATOM   3455 3HD1 LEU A 429      50.389  64.010  90.677  1.00  0.00           H  
ATOM   3456 1HD2 LEU A 429      48.934  63.294  92.266  1.00  0.00           H  
ATOM   3457 2HD2 LEU A 429      47.578  62.621  91.391  1.00  0.00           H  
ATOM   3458 3HD2 LEU A 429      47.214  63.983  92.554  1.00  0.00           H  
ATOM   3459  N   PHE A 430      46.322  67.510  89.753  1.00  0.00           N  
ATOM   3460  CA  PHE A 430      44.991  67.672  89.204  1.00  0.00           C  
ATOM   3461  C   PHE A 430      44.990  68.569  87.939  1.00  0.00           C  
ATOM   3462  O   PHE A 430      44.405  68.275  86.899  1.00  0.00           O  
ATOM   3463  CB  PHE A 430      44.032  68.276  90.297  1.00  0.00           C  
ATOM   3464  CG  PHE A 430      42.542  68.456  90.010  1.00  0.00           C  
ATOM   3465  CD1 PHE A 430      41.740  69.282  90.835  1.00  0.00           C  
ATOM   3466  CD2 PHE A 430      41.862  67.870  88.919  1.00  0.00           C  
ATOM   3467  CE1 PHE A 430      40.382  69.387  90.651  1.00  0.00           C  
ATOM   3468  CE2 PHE A 430      40.478  68.131  88.725  1.00  0.00           C  
ATOM   3469  CZ  PHE A 430      39.701  68.825  89.646  1.00  0.00           C  
ATOM   3470  HN  PHE A 430      46.447  67.945  90.641  1.00  0.00           H  
ATOM   3471  HA  PHE A 430      44.582  66.798  88.720  1.00  0.00           H  
ATOM   3472  HB1 PHE A 430      44.590  69.175  90.636  1.00  0.00           H  
ATOM   3473  HB2 PHE A 430      44.090  67.638  91.206  1.00  0.00           H  
ATOM   3474  HD1 PHE A 430      42.280  69.779  91.628  1.00  0.00           H  
ATOM   3475  HD2 PHE A 430      42.203  67.100  88.243  1.00  0.00           H  
ATOM   3476  HE1 PHE A 430      39.940  70.000  91.423  1.00  0.00           H  
ATOM   3477  HE2 PHE A 430      40.076  67.772  87.788  1.00  0.00           H  
ATOM   3478  HZ  PHE A 430      38.651  68.970  89.437  1.00  0.00           H  
ATOM   3479  N   VAL A 431      45.707  69.669  88.030  1.00  0.00           N  
ATOM   3480  CA  VAL A 431      45.726  70.641  86.920  1.00  0.00           C  
ATOM   3481  C   VAL A 431      46.428  70.079  85.631  1.00  0.00           C  
ATOM   3482  O   VAL A 431      45.883  70.254  84.547  1.00  0.00           O  
ATOM   3483  CB  VAL A 431      46.138  71.994  87.399  1.00  0.00           C  
ATOM   3484  CG1 VAL A 431      46.323  72.975  86.172  1.00  0.00           C  
ATOM   3485  CG2 VAL A 431      44.913  72.480  88.220  1.00  0.00           C  
ATOM   3486  HN  VAL A 431      46.143  69.893  88.899  1.00  0.00           H  
ATOM   3487  HA  VAL A 431      44.718  70.637  86.531  1.00  0.00           H  
ATOM   3488  HB  VAL A 431      47.100  71.995  87.955  1.00  0.00           H  
ATOM   3489 1HG1 VAL A 431      46.463  73.970  86.647  1.00  0.00           H  
ATOM   3490 2HG1 VAL A 431      45.407  72.933  85.545  1.00  0.00           H  
ATOM   3491 3HG1 VAL A 431      47.240  72.720  85.599  1.00  0.00           H  
ATOM   3492 1HG2 VAL A 431      44.451  71.744  88.913  1.00  0.00           H  
ATOM   3493 2HG2 VAL A 431      44.048  72.777  87.589  1.00  0.00           H  
ATOM   3494 3HG2 VAL A 431      45.171  73.404  88.779  1.00  0.00           H  
ATOM   3495  N   TYR A 432      47.588  69.381  85.733  1.00  0.00           N  
ATOM   3496  CA  TYR A 432      48.274  68.634  84.734  1.00  0.00           C  
ATOM   3497  C   TYR A 432      47.530  67.476  84.188  1.00  0.00           C  
ATOM   3498  O   TYR A 432      47.459  67.334  82.943  1.00  0.00           O  
ATOM   3499  CB  TYR A 432      49.669  68.171  85.343  1.00  0.00           C  
ATOM   3500  CG  TYR A 432      50.640  69.269  85.704  1.00  0.00           C  
ATOM   3501  CD1 TYR A 432      51.584  69.096  86.723  1.00  0.00           C  
ATOM   3502  CD2 TYR A 432      50.600  70.495  85.026  1.00  0.00           C  
ATOM   3503  CE1 TYR A 432      52.401  70.187  87.075  1.00  0.00           C  
ATOM   3504  CE2 TYR A 432      51.393  71.580  85.437  1.00  0.00           C  
ATOM   3505  CZ  TYR A 432      52.266  71.461  86.562  1.00  0.00           C  
ATOM   3506  OH  TYR A 432      53.085  72.584  86.911  1.00  0.00           O  
ATOM   3507  HN  TYR A 432      48.061  69.225  86.597  1.00  0.00           H  
ATOM   3508  HA  TYR A 432      48.531  69.330  83.948  1.00  0.00           H  
ATOM   3509  HB1 TYR A 432      50.148  67.547  84.559  1.00  0.00           H  
ATOM   3510  HB2 TYR A 432      49.365  67.514  86.186  1.00  0.00           H  
ATOM   3511  HD1 TYR A 432      51.702  68.166  87.258  1.00  0.00           H  
ATOM   3512  HD2 TYR A 432      49.901  70.734  84.238  1.00  0.00           H  
ATOM   3513  HE1 TYR A 432      53.010  70.032  87.953  1.00  0.00           H  
ATOM   3514  HE2 TYR A 432      51.252  72.547  84.980  1.00  0.00           H  
ATOM   3515  HH  TYR A 432      52.665  73.372  86.556  1.00  0.00           H  
ATOM   3516  N   LEU A 433      46.830  66.746  85.065  1.00  0.00           N  
ATOM   3517  CA  LEU A 433      45.978  65.675  84.653  1.00  0.00           C  
ATOM   3518  C   LEU A 433      44.761  66.157  83.845  1.00  0.00           C  
ATOM   3519  O   LEU A 433      44.534  65.754  82.718  1.00  0.00           O  
ATOM   3520  CB  LEU A 433      45.506  64.672  85.692  1.00  0.00           C  
ATOM   3521  CG  LEU A 433      44.463  63.579  85.256  1.00  0.00           C  
ATOM   3522  CD1 LEU A 433      44.730  62.265  85.883  1.00  0.00           C  
ATOM   3523  CD2 LEU A 433      42.914  63.958  85.645  1.00  0.00           C  
ATOM   3524  HN  LEU A 433      46.768  66.884  86.050  1.00  0.00           H  
ATOM   3525  HA  LEU A 433      46.539  65.099  83.932  1.00  0.00           H  
ATOM   3526  HB1 LEU A 433      44.844  65.159  86.438  1.00  0.00           H  
ATOM   3527  HB2 LEU A 433      46.318  64.089  86.177  1.00  0.00           H  
ATOM   3528  HG  LEU A 433      44.493  63.391  84.162  1.00  0.00           H  
ATOM   3529 1HD1 LEU A 433      45.672  61.827  85.487  1.00  0.00           H  
ATOM   3530 2HD1 LEU A 433      43.894  61.553  85.716  1.00  0.00           H  
ATOM   3531 3HD1 LEU A 433      44.836  62.248  86.989  1.00  0.00           H  
ATOM   3532 1HD2 LEU A 433      42.622  64.912  85.154  1.00  0.00           H  
ATOM   3533 2HD2 LEU A 433      42.866  64.132  86.741  1.00  0.00           H  
ATOM   3534 3HD2 LEU A 433      42.168  63.188  85.355  1.00  0.00           H  
ATOM   3535  N   PHE A 434      44.118  67.163  84.409  1.00  0.00           N  
ATOM   3536  CA  PHE A 434      43.003  67.872  83.732  1.00  0.00           C  
ATOM   3537  C   PHE A 434      43.407  68.524  82.378  1.00  0.00           C  
ATOM   3538  O   PHE A 434      42.775  68.253  81.393  1.00  0.00           O  
ATOM   3539  CB  PHE A 434      42.443  69.018  84.660  1.00  0.00           C  
ATOM   3540  CG  PHE A 434      41.325  69.879  84.074  1.00  0.00           C  
ATOM   3541  CD1 PHE A 434      40.062  69.243  83.909  1.00  0.00           C  
ATOM   3542  CD2 PHE A 434      41.423  71.285  83.842  1.00  0.00           C  
ATOM   3543  CE1 PHE A 434      39.004  69.960  83.361  1.00  0.00           C  
ATOM   3544  CE2 PHE A 434      40.298  72.038  83.479  1.00  0.00           C  
ATOM   3545  CZ  PHE A 434      39.075  71.361  83.195  1.00  0.00           C  
ATOM   3546  HN  PHE A 434      44.461  67.542  85.265  1.00  0.00           H  
ATOM   3547  HA  PHE A 434      42.273  67.105  83.517  1.00  0.00           H  
ATOM   3548  HB1 PHE A 434      43.271  69.712  84.916  1.00  0.00           H  
ATOM   3549  HB2 PHE A 434      42.097  68.414  85.527  1.00  0.00           H  
ATOM   3550  HD1 PHE A 434      39.984  68.200  84.175  1.00  0.00           H  
ATOM   3551  HD2 PHE A 434      42.322  71.805  84.142  1.00  0.00           H  
ATOM   3552  HE1 PHE A 434      38.111  69.391  83.147  1.00  0.00           H  
ATOM   3553  HE2 PHE A 434      40.322  73.103  83.655  1.00  0.00           H  
ATOM   3554  HZ  PHE A 434      38.231  71.886  82.773  1.00  0.00           H  
ATOM   3555  N   ILE A 435      44.505  69.279  82.256  1.00  0.00           N  
ATOM   3556  CA  ILE A 435      44.930  69.856  81.026  1.00  0.00           C  
ATOM   3557  C   ILE A 435      45.264  68.749  79.974  1.00  0.00           C  
ATOM   3558  O   ILE A 435      44.747  68.761  78.848  1.00  0.00           O  
ATOM   3559  CB  ILE A 435      46.092  70.784  81.179  1.00  0.00           C  
ATOM   3560  CG1 ILE A 435      45.741  71.999  82.034  1.00  0.00           C  
ATOM   3561  CG2 ILE A 435      46.698  71.244  79.778  1.00  0.00           C  
ATOM   3562  CD  ILE A 435      46.909  72.744  82.689  1.00  0.00           C  
ATOM   3563  HN  ILE A 435      45.075  69.508  83.042  1.00  0.00           H  
ATOM   3564  HA  ILE A 435      44.076  70.422  80.685  1.00  0.00           H  
ATOM   3565  HB  ILE A 435      46.942  70.289  81.698  1.00  0.00           H  
ATOM   3566 1HG1 ILE A 435      45.091  71.666  82.871  1.00  0.00           H  
ATOM   3567 2HG1 ILE A 435      45.275  72.712  81.321  1.00  0.00           H  
ATOM   3568 1HG2 ILE A 435      47.218  70.376  79.318  1.00  0.00           H  
ATOM   3569 2HG2 ILE A 435      47.464  72.041  79.882  1.00  0.00           H  
ATOM   3570 3HG2 ILE A 435      45.905  71.664  79.123  1.00  0.00           H  
ATOM   3571  HD1 ILE A 435      47.556  73.178  81.897  1.00  0.00           H  
ATOM   3572  HD2 ILE A 435      47.442  72.037  83.360  1.00  0.00           H  
ATOM   3573  HD3 ILE A 435      46.404  73.605  83.177  1.00  0.00           H  
ATOM   3574  N   GLY A 436      46.086  67.751  80.398  1.00  0.00           N  
ATOM   3575  CA  GLY A 436      46.414  66.688  79.389  1.00  0.00           C  
ATOM   3576  C   GLY A 436      45.230  65.708  79.007  1.00  0.00           C  
ATOM   3577  O   GLY A 436      45.070  65.302  77.853  1.00  0.00           O  
ATOM   3578  HN  GLY A 436      46.542  67.698  81.282  1.00  0.00           H  
ATOM   3579  HA1 GLY A 436      47.123  66.015  79.846  1.00  0.00           H  
ATOM   3580  HA2 GLY A 436      46.757  67.048  78.431  1.00  0.00           H  
ATOM   3581  N   THR A 437      44.440  65.329  80.024  1.00  0.00           N  
ATOM   3582  CA  THR A 437      43.255  64.523  79.815  1.00  0.00           C  
ATOM   3583  C   THR A 437      42.186  65.219  79.006  1.00  0.00           C  
ATOM   3584  O   THR A 437      41.597  64.579  78.130  1.00  0.00           O  
ATOM   3585  CB  THR A 437      42.542  63.930  81.072  1.00  0.00           C  
ATOM   3586  CG2 THR A 437      41.587  62.717  80.643  1.00  0.00           C  
ATOM   3587  OG1 THR A 437      43.490  63.437  81.993  1.00  0.00           O  
ATOM   3588  HN  THR A 437      44.706  65.603  80.944  1.00  0.00           H  
ATOM   3589  HA  THR A 437      43.531  63.608  79.312  1.00  0.00           H  
ATOM   3590  HB  THR A 437      41.912  64.678  81.598  1.00  0.00           H  
ATOM   3591  HG1 THR A 437      43.996  64.195  82.293  1.00  0.00           H  
ATOM   3592 1HG2 THR A 437      41.161  62.036  81.413  1.00  0.00           H  
ATOM   3593 2HG2 THR A 437      42.146  62.026  79.977  1.00  0.00           H  
ATOM   3594 3HG2 THR A 437      40.717  63.218  80.165  1.00  0.00           H  
ATOM   3595  N   SER A 438      42.049  66.536  79.151  1.00  0.00           N  
ATOM   3596  CA  SER A 438      41.217  67.401  78.322  1.00  0.00           C  
ATOM   3597  C   SER A 438      41.612  67.441  76.872  1.00  0.00           C  
ATOM   3598  O   SER A 438      40.674  67.373  76.081  1.00  0.00           O  
ATOM   3599  CB  SER A 438      41.022  68.925  78.913  1.00  0.00           C  
ATOM   3600  OG  SER A 438      40.339  68.927  80.163  1.00  0.00           O  
ATOM   3601  HN  SER A 438      42.638  67.005  79.805  1.00  0.00           H  
ATOM   3602  HA  SER A 438      40.271  66.884  78.342  1.00  0.00           H  
ATOM   3603  HB1 SER A 438      40.418  69.528  78.203  1.00  0.00           H  
ATOM   3604  HB2 SER A 438      42.000  69.440  79.032  1.00  0.00           H  
ATOM   3605  HG1 SER A 438      41.009  68.543  80.732  1.00  0.00           H  
ATOM   3606  N   PHE A 439      42.923  67.515  76.547  1.00  0.00           N  
ATOM   3607  CA  PHE A 439      43.333  67.312  75.162  1.00  0.00           C  
ATOM   3608  C   PHE A 439      43.048  65.910  74.668  1.00  0.00           C  
ATOM   3609  O   PHE A 439      42.529  65.699  73.560  1.00  0.00           O  
ATOM   3610  CB  PHE A 439      44.808  67.667  74.939  1.00  0.00           C  
ATOM   3611  CG  PHE A 439      45.235  69.148  75.388  1.00  0.00           C  
ATOM   3612  CD1 PHE A 439      46.328  69.336  76.246  1.00  0.00           C  
ATOM   3613  CD2 PHE A 439      44.622  70.257  74.806  1.00  0.00           C  
ATOM   3614  CE1 PHE A 439      46.735  70.679  76.519  1.00  0.00           C  
ATOM   3615  CE2 PHE A 439      45.072  71.522  75.074  1.00  0.00           C  
ATOM   3616  CZ  PHE A 439      46.102  71.771  75.983  1.00  0.00           C  
ATOM   3617  HN  PHE A 439      43.643  67.636  77.226  1.00  0.00           H  
ATOM   3618  HA  PHE A 439      42.710  67.991  74.597  1.00  0.00           H  
ATOM   3619  HB1 PHE A 439      45.134  67.621  73.877  1.00  0.00           H  
ATOM   3620  HB2 PHE A 439      45.376  67.014  75.636  1.00  0.00           H  
ATOM   3621  HD1 PHE A 439      46.836  68.560  76.800  1.00  0.00           H  
ATOM   3622  HD2 PHE A 439      43.796  70.100  74.128  1.00  0.00           H  
ATOM   3623  HE1 PHE A 439      47.479  70.826  77.289  1.00  0.00           H  
ATOM   3624  HE2 PHE A 439      44.537  72.354  74.641  1.00  0.00           H  
ATOM   3625  HZ  PHE A 439      46.322  72.780  76.300  1.00  0.00           H  
ATOM   3626  N   LEU A 440      43.339  64.823  75.409  1.00  0.00           N  
ATOM   3627  CA  LEU A 440      42.930  63.463  75.032  1.00  0.00           C  
ATOM   3628  C   LEU A 440      41.452  63.248  74.923  1.00  0.00           C  
ATOM   3629  O   LEU A 440      41.013  62.676  73.956  1.00  0.00           O  
ATOM   3630  CB  LEU A 440      43.708  62.395  75.824  1.00  0.00           C  
ATOM   3631  CG  LEU A 440      45.320  62.351  75.637  1.00  0.00           C  
ATOM   3632  CD1 LEU A 440      45.891  61.190  76.307  1.00  0.00           C  
ATOM   3633  CD2 LEU A 440      45.680  62.475  74.119  1.00  0.00           C  
ATOM   3634  HN  LEU A 440      43.795  65.042  76.268  1.00  0.00           H  
ATOM   3635  HA  LEU A 440      43.279  63.437  74.010  1.00  0.00           H  
ATOM   3636  HB1 LEU A 440      43.326  61.368  75.640  1.00  0.00           H  
ATOM   3637  HB2 LEU A 440      43.500  62.646  76.886  1.00  0.00           H  
ATOM   3638  HG  LEU A 440      45.629  63.277  76.167  1.00  0.00           H  
ATOM   3639 1HD1 LEU A 440      45.531  61.237  77.357  1.00  0.00           H  
ATOM   3640 2HD1 LEU A 440      46.995  61.174  76.419  1.00  0.00           H  
ATOM   3641 3HD1 LEU A 440      45.511  60.252  75.848  1.00  0.00           H  
ATOM   3642 1HD2 LEU A 440      45.318  63.442  73.707  1.00  0.00           H  
ATOM   3643 2HD2 LEU A 440      45.310  61.568  73.596  1.00  0.00           H  
ATOM   3644 3HD2 LEU A 440      46.782  62.595  74.062  1.00  0.00           H  
ATOM   3645  N   LEU A 441      40.624  63.784  75.843  1.00  0.00           N  
ATOM   3646  CA  LEU A 441      39.205  63.643  75.752  1.00  0.00           C  
ATOM   3647  C   LEU A 441      38.689  64.380  74.490  1.00  0.00           C  
ATOM   3648  O   LEU A 441      37.851  63.928  73.779  1.00  0.00           O  
ATOM   3649  CB  LEU A 441      38.525  64.154  77.106  1.00  0.00           C  
ATOM   3650  CG  LEU A 441      37.076  64.479  77.182  1.00  0.00           C  
ATOM   3651  CD1 LEU A 441      36.084  63.408  76.650  1.00  0.00           C  
ATOM   3652  CD2 LEU A 441      36.628  64.907  78.570  1.00  0.00           C  
ATOM   3653  HN  LEU A 441      41.077  64.131  76.661  1.00  0.00           H  
ATOM   3654  HA  LEU A 441      39.157  62.597  75.490  1.00  0.00           H  
ATOM   3655  HB1 LEU A 441      39.150  64.991  77.482  1.00  0.00           H  
ATOM   3656  HB2 LEU A 441      38.748  63.428  77.916  1.00  0.00           H  
ATOM   3657  HG  LEU A 441      36.929  65.364  76.529  1.00  0.00           H  
ATOM   3658 1HD1 LEU A 441      35.160  63.999  76.475  1.00  0.00           H  
ATOM   3659 2HD1 LEU A 441      35.924  62.575  77.369  1.00  0.00           H  
ATOM   3660 3HD1 LEU A 441      36.388  63.022  75.654  1.00  0.00           H  
ATOM   3661 1HD2 LEU A 441      36.600  64.072  79.303  1.00  0.00           H  
ATOM   3662 2HD2 LEU A 441      35.574  65.250  78.498  1.00  0.00           H  
ATOM   3663 3HD2 LEU A 441      37.125  65.777  79.050  1.00  0.00           H  
ATOM   3664  N   ALA A 442      39.245  65.585  74.167  1.00  0.00           N  
ATOM   3665  CA  ALA A 442      39.094  66.361  72.929  1.00  0.00           C  
ATOM   3666  C   ALA A 442      39.576  65.587  71.655  1.00  0.00           C  
ATOM   3667  O   ALA A 442      39.008  65.705  70.540  1.00  0.00           O  
ATOM   3668  CB  ALA A 442      39.805  67.729  73.002  1.00  0.00           C  
ATOM   3669  HN  ALA A 442      39.927  65.909  74.819  1.00  0.00           H  
ATOM   3670  HA  ALA A 442      38.066  66.625  72.731  1.00  0.00           H  
ATOM   3671  HB1 ALA A 442      39.259  68.306  73.778  1.00  0.00           H  
ATOM   3672  HB2 ALA A 442      39.739  68.175  71.987  1.00  0.00           H  
ATOM   3673  HB3 ALA A 442      40.884  67.762  73.263  1.00  0.00           H  
ATOM   3674  N   GLY A 443      40.684  64.840  71.673  1.00  0.00           N  
ATOM   3675  CA  GLY A 443      41.111  64.155  70.480  1.00  0.00           C  
ATOM   3676  C   GLY A 443      40.349  62.875  70.223  1.00  0.00           C  
ATOM   3677  O   GLY A 443      40.146  62.527  69.090  1.00  0.00           O  
ATOM   3678  HN  GLY A 443      41.348  64.863  72.416  1.00  0.00           H  
ATOM   3679  HA1 GLY A 443      42.124  63.802  70.603  1.00  0.00           H  
ATOM   3680  HA2 GLY A 443      41.000  64.852  69.662  1.00  0.00           H  
ATOM   3681  N   PHE A 444      39.789  62.256  71.282  1.00  0.00           N  
ATOM   3682  CA  PHE A 444      38.870  61.125  71.127  1.00  0.00           C  
ATOM   3683  C   PHE A 444      37.493  61.578  70.480  1.00  0.00           C  
ATOM   3684  O   PHE A 444      36.944  60.994  69.559  1.00  0.00           O  
ATOM   3685  CB  PHE A 444      38.772  60.502  72.547  1.00  0.00           C  
ATOM   3686  CG  PHE A 444      38.233  59.078  72.501  1.00  0.00           C  
ATOM   3687  CD1 PHE A 444      37.168  58.629  73.347  1.00  0.00           C  
ATOM   3688  CD2 PHE A 444      38.744  58.181  71.584  1.00  0.00           C  
ATOM   3689  CE1 PHE A 444      36.576  57.457  73.089  1.00  0.00           C  
ATOM   3690  CE2 PHE A 444      38.099  57.014  71.378  1.00  0.00           C  
ATOM   3691  CZ  PHE A 444      36.972  56.608  72.051  1.00  0.00           C  
ATOM   3692  HN  PHE A 444      40.094  62.515  72.196  1.00  0.00           H  
ATOM   3693  HA  PHE A 444      39.283  60.516  70.336  1.00  0.00           H  
ATOM   3694  HB1 PHE A 444      38.069  61.075  73.188  1.00  0.00           H  
ATOM   3695  HB2 PHE A 444      39.779  60.536  73.014  1.00  0.00           H  
ATOM   3696  HD1 PHE A 444      36.797  59.268  74.135  1.00  0.00           H  
ATOM   3697  HD2 PHE A 444      39.666  58.409  71.070  1.00  0.00           H  
ATOM   3698  HE1 PHE A 444      35.673  57.298  73.659  1.00  0.00           H  
ATOM   3699  HE2 PHE A 444      38.487  56.343  70.626  1.00  0.00           H  
ATOM   3700  HZ  PHE A 444      36.399  55.708  71.883  1.00  0.00           H  
ATOM   3701  N   VAL A 445      36.928  62.716  70.905  1.00  0.00           N  
ATOM   3702  CA  VAL A 445      35.711  63.357  70.121  1.00  0.00           C  
ATOM   3703  C   VAL A 445      36.087  63.701  68.655  1.00  0.00           C  
ATOM   3704  O   VAL A 445      35.301  63.608  67.733  1.00  0.00           O  
ATOM   3705  CB  VAL A 445      35.020  64.542  70.856  1.00  0.00           C  
ATOM   3706  CG1 VAL A 445      36.025  65.712  71.155  1.00  0.00           C  
ATOM   3707  CG2 VAL A 445      33.837  65.045  70.031  1.00  0.00           C  
ATOM   3708  HN  VAL A 445      37.268  63.200  71.706  1.00  0.00           H  
ATOM   3709  HA  VAL A 445      34.966  62.584  70.004  1.00  0.00           H  
ATOM   3710  HB  VAL A 445      34.657  64.135  71.824  1.00  0.00           H  
ATOM   3711 1HG1 VAL A 445      36.609  65.975  70.249  1.00  0.00           H  
ATOM   3712 2HG1 VAL A 445      36.598  65.250  71.988  1.00  0.00           H  
ATOM   3713 3HG1 VAL A 445      35.513  66.634  71.503  1.00  0.00           H  
ATOM   3714 1HG2 VAL A 445      33.241  65.777  70.619  1.00  0.00           H  
ATOM   3715 2HG2 VAL A 445      33.238  64.171  69.698  1.00  0.00           H  
ATOM   3716 3HG2 VAL A 445      34.142  65.509  69.069  1.00  0.00           H  
ATOM   3717  N   SER A 446      37.307  64.225  68.378  1.00  0.00           N  
ATOM   3718  CA  SER A 446      37.796  64.520  67.020  1.00  0.00           C  
ATOM   3719  C   SER A 446      37.873  63.277  66.171  1.00  0.00           C  
ATOM   3720  O   SER A 446      37.304  63.319  65.077  1.00  0.00           O  
ATOM   3721  CB  SER A 446      39.248  65.127  67.034  1.00  0.00           C  
ATOM   3722  OG  SER A 446      39.391  66.265  67.871  1.00  0.00           O  
ATOM   3723  HN  SER A 446      37.854  64.536  69.151  1.00  0.00           H  
ATOM   3724  HA  SER A 446      37.136  65.237  66.556  1.00  0.00           H  
ATOM   3725  HB1 SER A 446      39.627  65.470  66.047  1.00  0.00           H  
ATOM   3726  HB2 SER A 446      39.944  64.347  67.410  1.00  0.00           H  
ATOM   3727  HG1 SER A 446      39.372  65.976  68.787  1.00  0.00           H  
ATOM   3728  N   LEU A 447      38.441  62.165  66.649  1.00  0.00           N  
ATOM   3729  CA  LEU A 447      38.426  60.817  66.011  1.00  0.00           C  
ATOM   3730  C   LEU A 447      36.956  60.230  65.676  1.00  0.00           C  
ATOM   3731  O   LEU A 447      36.789  59.509  64.648  1.00  0.00           O  
ATOM   3732  CB  LEU A 447      39.341  59.879  66.729  1.00  0.00           C  
ATOM   3733  CG  LEU A 447      40.856  60.076  66.664  1.00  0.00           C  
ATOM   3734  CD1 LEU A 447      41.604  59.554  67.952  1.00  0.00           C  
ATOM   3735  CD2 LEU A 447      41.530  59.545  65.402  1.00  0.00           C  
ATOM   3736  HN  LEU A 447      38.778  62.255  67.582  1.00  0.00           H  
ATOM   3737  HA  LEU A 447      38.855  60.942  65.029  1.00  0.00           H  
ATOM   3738  HB1 LEU A 447      39.106  58.848  66.387  1.00  0.00           H  
ATOM   3739  HB2 LEU A 447      39.053  59.865  67.802  1.00  0.00           H  
ATOM   3740  HG  LEU A 447      41.016  61.174  66.727  1.00  0.00           H  
ATOM   3741 1HD1 LEU A 447      41.183  59.981  68.887  1.00  0.00           H  
ATOM   3742 2HD1 LEU A 447      42.702  59.721  67.902  1.00  0.00           H  
ATOM   3743 3HD1 LEU A 447      41.444  58.455  67.923  1.00  0.00           H  
ATOM   3744 1HD2 LEU A 447      41.065  59.955  64.480  1.00  0.00           H  
ATOM   3745 2HD2 LEU A 447      41.619  58.447  65.255  1.00  0.00           H  
ATOM   3746 3HD2 LEU A 447      42.561  59.956  65.363  1.00  0.00           H  
ATOM   3747  N   PHE A 448      35.957  60.477  66.554  1.00  0.00           N  
ATOM   3748  CA  PHE A 448      34.526  60.108  66.266  1.00  0.00           C  
ATOM   3749  C   PHE A 448      33.956  60.873  65.150  1.00  0.00           C  
ATOM   3750  O   PHE A 448      33.169  60.391  64.289  1.00  0.00           O  
ATOM   3751  CB  PHE A 448      33.792  60.224  67.694  1.00  0.00           C  
ATOM   3752  CG  PHE A 448      32.321  60.384  67.773  1.00  0.00           C  
ATOM   3753  CD1 PHE A 448      31.473  59.572  67.010  1.00  0.00           C  
ATOM   3754  CD2 PHE A 448      31.732  61.320  68.666  1.00  0.00           C  
ATOM   3755  CE1 PHE A 448      30.027  59.733  67.064  1.00  0.00           C  
ATOM   3756  CE2 PHE A 448      30.383  61.424  68.788  1.00  0.00           C  
ATOM   3757  CZ  PHE A 448      29.557  60.662  68.045  1.00  0.00           C  
ATOM   3758  HN  PHE A 448      36.224  61.182  67.206  1.00  0.00           H  
ATOM   3759  HA  PHE A 448      34.462  59.068  65.983  1.00  0.00           H  
ATOM   3760  HB1 PHE A 448      34.267  61.002  68.328  1.00  0.00           H  
ATOM   3761  HB2 PHE A 448      34.028  59.258  68.188  1.00  0.00           H  
ATOM   3762  HD1 PHE A 448      31.977  58.922  66.309  1.00  0.00           H  
ATOM   3763  HD2 PHE A 448      32.352  61.985  69.248  1.00  0.00           H  
ATOM   3764  HE1 PHE A 448      29.384  59.068  66.508  1.00  0.00           H  
ATOM   3765  HE2 PHE A 448      29.920  62.097  69.495  1.00  0.00           H  
ATOM   3766  HZ  PHE A 448      28.491  60.833  68.058  1.00  0.00           H  
ATOM   3767  N   ARG A 449      34.258  62.190  65.046  1.00  0.00           N  
ATOM   3768  CA  ARG A 449      33.909  63.014  63.869  1.00  0.00           C  
ATOM   3769  C   ARG A 449      34.674  62.791  62.606  1.00  0.00           C  
ATOM   3770  O   ARG A 449      34.011  62.663  61.561  1.00  0.00           O  
ATOM   3771  CB  ARG A 449      34.101  64.557  64.150  1.00  0.00           C  
ATOM   3772  CG  ARG A 449      33.137  65.193  65.223  1.00  0.00           C  
ATOM   3773  CD  ARG A 449      31.679  65.363  64.692  1.00  0.00           C  
ATOM   3774  NE  ARG A 449      31.716  66.421  63.566  1.00  0.00           N  
ATOM   3775  CZ  ARG A 449      30.712  66.937  62.845  1.00  0.00           C  
ATOM   3776  NH1 ARG A 449      29.452  66.602  63.025  1.00  0.00           N1+
ATOM   3777  NH2 ARG A 449      31.121  67.661  61.756  1.00  0.00           N  
ATOM   3778  HN  ARG A 449      34.837  62.553  65.772  1.00  0.00           H  
ATOM   3779  HA  ARG A 449      32.850  62.893  63.693  1.00  0.00           H  
ATOM   3780  HB1 ARG A 449      33.936  65.111  63.202  1.00  0.00           H  
ATOM   3781  HB2 ARG A 449      35.160  64.696  64.454  1.00  0.00           H  
ATOM   3782  HG1 ARG A 449      33.437  66.237  65.460  1.00  0.00           H  
ATOM   3783  HG2 ARG A 449      33.015  64.603  66.156  1.00  0.00           H  
ATOM   3784  HD1 ARG A 449      31.002  65.721  65.497  1.00  0.00           H  
ATOM   3785  HD2 ARG A 449      31.278  64.419  64.264  1.00  0.00           H  
ATOM   3786  HE  ARG A 449      32.620  66.770  63.319  1.00  0.00           H  
ATOM   3787 1HH1 ARG A 449      29.085  66.000  63.734  1.00  0.00           H  
ATOM   3788 2HH1 ARG A 449      28.819  67.016  62.372  1.00  0.00           H  
ATOM   3789 1HH2 ARG A 449      32.054  67.658  61.398  1.00  0.00           H  
ATOM   3790 2HH2 ARG A 449      30.516  68.257  61.227  1.00  0.00           H  
ATOM   3791  N   ILE A 450      36.003  62.605  62.754  1.00  0.00           N  
ATOM   3792  CA  ILE A 450      36.950  62.305  61.637  1.00  0.00           C  
ATOM   3793  C   ILE A 450      36.737  60.905  61.055  1.00  0.00           C  
ATOM   3794  O   ILE A 450      36.619  60.772  59.889  1.00  0.00           O  
ATOM   3795  CB  ILE A 450      38.401  62.555  62.083  1.00  0.00           C  
ATOM   3796  CG1 ILE A 450      38.530  64.087  62.127  1.00  0.00           C  
ATOM   3797  CG2 ILE A 450      39.365  61.900  61.170  1.00  0.00           C  
ATOM   3798  CD  ILE A 450      39.785  64.651  62.769  1.00  0.00           C  
ATOM   3799  HN  ILE A 450      36.352  62.750  63.676  1.00  0.00           H  
ATOM   3800  HA  ILE A 450      36.738  63.031  60.865  1.00  0.00           H  
ATOM   3801  HB  ILE A 450      38.455  62.129  63.107  1.00  0.00           H  
ATOM   3802 1HG1 ILE A 450      37.675  64.606  62.610  1.00  0.00           H  
ATOM   3803 2HG1 ILE A 450      38.445  64.566  61.128  1.00  0.00           H  
ATOM   3804 1HG2 ILE A 450      38.941  61.990  60.147  1.00  0.00           H  
ATOM   3805 2HG2 ILE A 450      39.426  60.813  61.390  1.00  0.00           H  
ATOM   3806 3HG2 ILE A 450      40.397  62.309  61.227  1.00  0.00           H  
ATOM   3807  HD1 ILE A 450      40.701  64.157  62.381  1.00  0.00           H  
ATOM   3808  HD2 ILE A 450      39.875  64.483  63.864  1.00  0.00           H  
ATOM   3809  HD3 ILE A 450      39.920  65.745  62.624  1.00  0.00           H  
ATOM   3810  N   ARG A 451      36.564  59.924  61.882  1.00  0.00           N  
ATOM   3811  CA  ARG A 451      36.486  58.465  61.596  1.00  0.00           C  
ATOM   3812  C   ARG A 451      37.833  57.788  61.594  1.00  0.00           C  
ATOM   3813  O   ARG A 451      38.821  58.420  61.144  1.00  0.00           O  
ATOM   3814  CB  ARG A 451      35.580  57.980  60.496  1.00  0.00           C  
ATOM   3815  CG  ARG A 451      34.137  58.472  60.618  1.00  0.00           C  
ATOM   3816  CD  ARG A 451      33.364  58.041  61.844  1.00  0.00           C  
ATOM   3817  NE  ARG A 451      31.964  58.584  61.747  1.00  0.00           N  
ATOM   3818  CZ  ARG A 451      30.983  58.439  62.601  1.00  0.00           C  
ATOM   3819  NH1 ARG A 451      31.014  57.762  63.718  1.00  0.00           N1+
ATOM   3820  NH2 ARG A 451      29.805  58.929  62.265  1.00  0.00           N  
ATOM   3821  HN  ARG A 451      36.577  60.050  62.871  1.00  0.00           H  
ATOM   3822  HA  ARG A 451      35.954  58.069  62.449  1.00  0.00           H  
ATOM   3823  HB1 ARG A 451      35.616  56.872  60.424  1.00  0.00           H  
ATOM   3824  HB2 ARG A 451      35.921  58.411  59.530  1.00  0.00           H  
ATOM   3825  HG1 ARG A 451      33.576  58.085  59.741  1.00  0.00           H  
ATOM   3826  HG2 ARG A 451      34.119  59.584  60.631  1.00  0.00           H  
ATOM   3827  HD1 ARG A 451      33.883  58.490  62.718  1.00  0.00           H  
ATOM   3828  HD2 ARG A 451      33.302  56.936  61.931  1.00  0.00           H  
ATOM   3829  HE  ARG A 451      31.791  59.411  61.212  1.00  0.00           H  
ATOM   3830 1HH1 ARG A 451      31.882  57.355  63.998  1.00  0.00           H  
ATOM   3831 2HH1 ARG A 451      30.200  57.542  64.258  1.00  0.00           H  
ATOM   3832 1HH2 ARG A 451      29.037  58.998  62.900  1.00  0.00           H  
ATOM   3833 2HH2 ARG A 451      29.785  59.339  61.353  1.00  0.00           H  
ATOM   3834  N   THR A 452      37.967  56.548  62.074  1.00  0.00           N  
ATOM   3835  CA  THR A 452      39.301  55.855  62.140  1.00  0.00           C  
ATOM   3836  C   THR A 452      39.410  54.858  60.983  1.00  0.00           C  
ATOM   3837  O   THR A 452      40.385  54.292  60.691  1.00  0.00           O  
ATOM   3838  CB  THR A 452      39.450  55.168  63.533  1.00  0.00           C  
ATOM   3839  CG2 THR A 452      39.527  56.173  64.730  1.00  0.00           C  
ATOM   3840  OG1 THR A 452      38.487  54.191  63.957  1.00  0.00           O  
ATOM   3841  HN  THR A 452      37.166  56.028  62.360  1.00  0.00           H  
ATOM   3842  HA  THR A 452      40.131  56.514  61.934  1.00  0.00           H  
ATOM   3843  HB  THR A 452      40.469  54.727  63.484  1.00  0.00           H  
ATOM   3844  HG1 THR A 452      37.628  54.572  63.758  1.00  0.00           H  
ATOM   3845 1HG2 THR A 452      40.022  55.807  65.656  1.00  0.00           H  
ATOM   3846 2HG2 THR A 452      38.579  56.534  65.183  1.00  0.00           H  
ATOM   3847 3HG2 THR A 452      40.175  57.035  64.464  1.00  0.00           H  
ATOM   3848  N   ILE A 453      38.289  54.787  60.259  1.00  0.00           N  
ATOM   3849  CA  ILE A 453      38.320  54.339  58.871  1.00  0.00           C  
ATOM   3850  C   ILE A 453      37.960  55.503  58.037  1.00  0.00           C  
ATOM   3851  O   ILE A 453      36.873  56.072  58.268  1.00  0.00           O  
ATOM   3852  CB  ILE A 453      37.563  53.062  58.599  1.00  0.00           C  
ATOM   3853  CG1 ILE A 453      38.191  51.907  59.430  1.00  0.00           C  
ATOM   3854  CG2 ILE A 453      37.615  52.664  57.079  1.00  0.00           C  
ATOM   3855  CD  ILE A 453      37.267  50.708  59.628  1.00  0.00           C  
ATOM   3856  HN  ILE A 453      37.459  55.258  60.549  1.00  0.00           H  
ATOM   3857  HA  ILE A 453      39.320  54.043  58.590  1.00  0.00           H  
ATOM   3858  HB  ILE A 453      36.523  53.337  58.880  1.00  0.00           H  
ATOM   3859 1HG1 ILE A 453      38.645  52.204  60.399  1.00  0.00           H  
ATOM   3860 2HG1 ILE A 453      39.087  51.623  58.838  1.00  0.00           H  
ATOM   3861 1HG2 ILE A 453      36.950  51.778  56.988  1.00  0.00           H  
ATOM   3862 2HG2 ILE A 453      38.657  52.341  56.870  1.00  0.00           H  
ATOM   3863 3HG2 ILE A 453      37.289  53.521  56.452  1.00  0.00           H  
ATOM   3864  HD1 ILE A 453      37.144  50.217  58.639  1.00  0.00           H  
ATOM   3865  HD2 ILE A 453      36.327  50.997  60.145  1.00  0.00           H  
ATOM   3866  HD3 ILE A 453      37.795  50.059  60.359  1.00  0.00           H  
ATOM   3867  N   MET A 454      38.865  55.978  57.179  1.00  0.00           N  
ATOM   3868  CA  MET A 454      38.649  57.099  56.334  1.00  0.00           C  
ATOM   3869  C   MET A 454      38.005  56.602  55.039  1.00  0.00           C  
ATOM   3870  O   MET A 454      38.239  55.506  54.573  1.00  0.00           O  
ATOM   3871  CB  MET A 454      40.030  57.740  56.142  1.00  0.00           C  
ATOM   3872  CG  MET A 454      40.729  58.228  57.438  1.00  0.00           C  
ATOM   3873  SD  MET A 454      42.539  58.574  57.263  1.00  0.00           S  
ATOM   3874  CE  MET A 454      42.458  59.963  56.218  1.00  0.00           C  
ATOM   3875  HN  MET A 454      39.748  55.560  56.979  1.00  0.00           H  
ATOM   3876  HA  MET A 454      37.972  57.825  56.759  1.00  0.00           H  
ATOM   3877  HB1 MET A 454      39.938  58.612  55.459  1.00  0.00           H  
ATOM   3878  HB2 MET A 454      40.755  57.044  55.668  1.00  0.00           H  
ATOM   3879  HG1 MET A 454      40.724  57.475  58.256  1.00  0.00           H  
ATOM   3880  HG2 MET A 454      40.221  59.176  57.721  1.00  0.00           H  
ATOM   3881  HE1 MET A 454      41.909  60.803  56.693  1.00  0.00           H  
ATOM   3882  HE2 MET A 454      42.094  59.772  55.186  1.00  0.00           H  
ATOM   3883  HE3 MET A 454      43.516  60.158  55.938  1.00  0.00           H  
ATOM   3884  N   LYS A 455      37.124  57.331  54.382  1.00  0.00           N  
ATOM   3885  CA  LYS A 455      36.405  56.885  53.216  1.00  0.00           C  
ATOM   3886  C   LYS A 455      36.148  58.069  52.364  1.00  0.00           C  
ATOM   3887  O   LYS A 455      36.359  59.223  52.694  1.00  0.00           O  
ATOM   3888  CB  LYS A 455      35.047  56.234  53.774  1.00  0.00           C  
ATOM   3889  CG  LYS A 455      34.223  56.868  54.887  1.00  0.00           C  
ATOM   3890  CD  LYS A 455      32.905  56.181  55.117  1.00  0.00           C  
ATOM   3891  CE  LYS A 455      32.024  56.909  56.136  1.00  0.00           C  
ATOM   3892  NZ  LYS A 455      30.859  56.152  56.349  1.00  0.00           N1+
ATOM   3893  HN  LYS A 455      36.980  58.290  54.614  1.00  0.00           H  
ATOM   3894  HA  LYS A 455      36.927  56.109  52.678  1.00  0.00           H  
ATOM   3895  HB1 LYS A 455      35.468  55.307  54.220  1.00  0.00           H  
ATOM   3896  HB2 LYS A 455      34.530  55.894  52.851  1.00  0.00           H  
ATOM   3897  HG1 LYS A 455      34.037  57.906  54.539  1.00  0.00           H  
ATOM   3898  HG2 LYS A 455      34.777  56.983  55.843  1.00  0.00           H  
ATOM   3899  HD1 LYS A 455      33.169  55.137  55.391  1.00  0.00           H  
ATOM   3900  HD2 LYS A 455      32.392  56.051  54.141  1.00  0.00           H  
ATOM   3901  HE1 LYS A 455      31.777  57.934  55.786  1.00  0.00           H  
ATOM   3902  HE2 LYS A 455      32.623  56.966  57.070  1.00  0.00           H  
ATOM   3903  HZ1 LYS A 455      31.004  55.123  56.321  1.00  0.00           H  
ATOM   3904  HZ2 LYS A 455      30.109  56.271  55.639  1.00  0.00           H  
ATOM   3905  HZ3 LYS A 455      30.304  56.377  57.201  1.00  0.00           H  
HETATM 3906  N   HSD A 456      35.689  57.752  51.089  1.00  0.00           N  
HETATM 3907  CA  HSD A 456      35.335  58.628  49.977  1.00  0.00           C  
HETATM 3908  C   HSD A 456      36.330  59.713  49.670  1.00  0.00           C  
HETATM 3909  O   HSD A 456      36.018  60.937  49.697  1.00  0.00           O  
HETATM 3910  CB  HSD A 456      33.945  59.209  50.172  1.00  0.00           C  
HETATM 3911  CG  HSD A 456      32.858  58.124  50.456  1.00  0.00           C  
HETATM 3912  CD2 HSD A 456      32.413  57.619  51.670  1.00  0.00           C  
HETATM 3913  ND1 HSD A 456      32.092  57.501  49.521  1.00  0.00           N  
HETATM 3914  CE1 HSD A 456      31.387  56.572  50.124  1.00  0.00           C  
HETATM 3915  NE2 HSD A 456      31.530  56.583  51.445  1.00  0.00           N  
HETATM 3916  HN  HSD A 456      35.615  56.783  50.873  1.00  0.00           H  
HETATM 3917  HA  HSD A 456      35.233  58.024  49.086  1.00  0.00           H  
HETATM 3918  HB1 HSD A 456      33.711  59.829  49.280  1.00  0.00           H  
HETATM 3919  HB2 HSD A 456      33.970  59.957  50.994  1.00  0.00           H  
HETATM 3920  HD1 HSD A 456      32.304  57.385  48.551  1.00  0.00           H  
HETATM 3921  HD2 HSD A 456      32.602  58.011  52.662  1.00  0.00           H  
HETATM 3922  HE1 HSD A 456      30.877  55.826  49.512  1.00  0.00           H  
ATOM   3923  N   ASP A 457      37.577  59.350  49.326  1.00  0.00           N  
ATOM   3924  CA  ASP A 457      38.000  58.003  48.850  1.00  0.00           C  
ATOM   3925  C   ASP A 457      38.932  57.337  49.845  1.00  0.00           C  
ATOM   3926  O   ASP A 457      39.943  57.889  50.304  1.00  0.00           O  
ATOM   3927  CB  ASP A 457      38.522  57.864  47.418  1.00  0.00           C  
ATOM   3928  CG  ASP A 457      37.570  58.121  46.284  1.00  0.00           C  
ATOM   3929  OD1 ASP A 457      37.989  58.780  45.286  1.00  0.00           O  
ATOM   3930  OD2 ASP A 457      36.372  57.747  46.390  1.00  0.00           O1-
ATOM   3931  HN  ASP A 457      38.240  60.062  49.543  1.00  0.00           H  
ATOM   3932  HA  ASP A 457      37.110  57.391  48.874  1.00  0.00           H  
ATOM   3933  HB1 ASP A 457      38.786  56.791  47.308  1.00  0.00           H  
ATOM   3934  HB2 ASP A 457      39.418  58.509  47.295  1.00  0.00           H  
ATOM   3935  N   GLY A 458      38.531  56.146  50.360  1.00  0.00           N  
ATOM   3936  CA  GLY A 458      39.348  55.302  51.244  1.00  0.00           C  
ATOM   3937  C   GLY A 458      40.800  55.235  51.032  1.00  0.00           C  
ATOM   3938  O   GLY A 458      41.230  55.257  49.856  1.00  0.00           O  
ATOM   3939  HN  GLY A 458      37.802  55.617  49.933  1.00  0.00           H  
ATOM   3940  HA1 GLY A 458      38.992  54.300  51.057  1.00  0.00           H  
ATOM   3941  HA2 GLY A 458      39.245  55.616  52.272  1.00  0.00           H  
ATOM   3942  N   THR A 459      41.468  54.937  52.183  1.00  0.00           N  
ATOM   3943  CA  THR A 459      42.883  54.457  52.242  1.00  0.00           C  
ATOM   3944  C   THR A 459      42.988  53.398  53.291  1.00  0.00           C  
ATOM   3945  O   THR A 459      42.151  53.408  54.215  1.00  0.00           O  
ATOM   3946  CB  THR A 459      44.030  55.462  52.561  1.00  0.00           C  
ATOM   3947  CG2 THR A 459      43.506  56.678  53.411  1.00  0.00           C  
ATOM   3948  OG1 THR A 459      45.293  55.079  53.104  1.00  0.00           O  
ATOM   3949  HN  THR A 459      40.974  54.857  53.044  1.00  0.00           H  
ATOM   3950  HA  THR A 459      43.221  53.924  51.365  1.00  0.00           H  
ATOM   3951  HB  THR A 459      44.269  55.942  51.588  1.00  0.00           H  
ATOM   3952  HG1 THR A 459      45.855  55.010  52.328  1.00  0.00           H  
ATOM   3953 1HG2 THR A 459      43.122  56.359  54.403  1.00  0.00           H  
ATOM   3954 2HG2 THR A 459      42.634  57.277  53.071  1.00  0.00           H  
ATOM   3955 3HG2 THR A 459      44.304  57.404  53.678  1.00  0.00           H  
ATOM   3956  N   LYS A 460      43.903  52.433  53.077  1.00  0.00           N  
ATOM   3957  CA  LYS A 460      43.854  51.253  53.853  1.00  0.00           C  
ATOM   3958  C   LYS A 460      45.052  51.275  54.854  1.00  0.00           C  
ATOM   3959  O   LYS A 460      45.564  50.300  55.426  1.00  0.00           O  
ATOM   3960  CB  LYS A 460      44.031  50.068  52.861  1.00  0.00           C  
ATOM   3961  CG  LYS A 460      42.705  49.788  52.136  1.00  0.00           C  
ATOM   3962  CD  LYS A 460      42.472  48.402  51.684  1.00  0.00           C  
ATOM   3963  CE  LYS A 460      41.091  48.156  50.972  1.00  0.00           C  
ATOM   3964  NZ  LYS A 460      40.827  46.750  50.777  1.00  0.00           N1+
ATOM   3965  HN  LYS A 460      44.655  52.468  52.423  1.00  0.00           H  
ATOM   3966  HA  LYS A 460      42.961  51.157  54.454  1.00  0.00           H  
ATOM   3967  HB1 LYS A 460      44.302  49.130  53.390  1.00  0.00           H  
ATOM   3968  HB2 LYS A 460      44.950  50.209  52.252  1.00  0.00           H  
ATOM   3969  HG1 LYS A 460      42.613  50.529  51.313  1.00  0.00           H  
ATOM   3970  HG2 LYS A 460      41.913  50.041  52.873  1.00  0.00           H  
ATOM   3971  HD1 LYS A 460      42.601  47.660  52.500  1.00  0.00           H  
ATOM   3972  HD2 LYS A 460      43.346  48.118  51.060  1.00  0.00           H  
ATOM   3973  HE1 LYS A 460      40.948  48.685  50.006  1.00  0.00           H  
ATOM   3974  HE2 LYS A 460      40.387  48.558  51.732  1.00  0.00           H  
ATOM   3975  HZ1 LYS A 460      40.004  46.461  51.344  1.00  0.00           H  
ATOM   3976  HZ2 LYS A 460      41.610  46.170  51.141  1.00  0.00           H  
ATOM   3977  HZ3 LYS A 460      40.597  46.561  49.781  1.00  0.00           H  
ATOM   3978  N   THR A 461      45.613  52.456  55.083  1.00  0.00           N  
ATOM   3979  CA  THR A 461      46.430  52.703  56.210  1.00  0.00           C  
ATOM   3980  C   THR A 461      45.692  52.690  57.588  1.00  0.00           C  
ATOM   3981  O   THR A 461      44.539  53.072  57.699  1.00  0.00           O  
ATOM   3982  CB  THR A 461      47.233  53.927  55.948  1.00  0.00           C  
ATOM   3983  CG2 THR A 461      46.429  55.117  56.461  1.00  0.00           C  
ATOM   3984  OG1 THR A 461      48.457  53.897  56.679  1.00  0.00           O  
ATOM   3985  HN  THR A 461      45.454  53.281  54.546  1.00  0.00           H  
ATOM   3986  HA  THR A 461      47.122  51.882  56.329  1.00  0.00           H  
ATOM   3987  HB  THR A 461      47.383  53.949  54.847  1.00  0.00           H  
ATOM   3988  HG1 THR A 461      49.133  54.106  56.030  1.00  0.00           H  
ATOM   3989 1HG2 THR A 461      45.428  55.049  55.984  1.00  0.00           H  
ATOM   3990 2HG2 THR A 461      46.842  56.088  56.113  1.00  0.00           H  
ATOM   3991 3HG2 THR A 461      46.310  55.088  57.565  1.00  0.00           H  
ATOM   3992  N   GLU A 462      46.361  52.233  58.704  1.00  0.00           N  
ATOM   3993  CA  GLU A 462      45.758  51.995  59.977  1.00  0.00           C  
ATOM   3994  C   GLU A 462      46.350  52.956  61.046  1.00  0.00           C  
ATOM   3995  O   GLU A 462      46.390  52.698  62.242  1.00  0.00           O  
ATOM   3996  CB  GLU A 462      45.991  50.536  60.476  1.00  0.00           C  
ATOM   3997  CG  GLU A 462      45.432  49.533  59.511  1.00  0.00           C  
ATOM   3998  CD  GLU A 462      45.492  48.094  59.997  1.00  0.00           C  
ATOM   3999  OE1 GLU A 462      46.543  47.675  60.593  1.00  0.00           O  
ATOM   4000  OE2 GLU A 462      44.559  47.266  59.756  1.00  0.00           O1-
ATOM   4001  HN  GLU A 462      47.257  51.822  58.554  1.00  0.00           H  
ATOM   4002  HA  GLU A 462      44.715  52.277  59.984  1.00  0.00           H  
ATOM   4003  HB1 GLU A 462      45.358  50.453  61.385  1.00  0.00           H  
ATOM   4004  HB2 GLU A 462      47.083  50.389  60.615  1.00  0.00           H  
ATOM   4005  HG1 GLU A 462      46.045  49.562  58.585  1.00  0.00           H  
ATOM   4006  HG2 GLU A 462      44.357  49.722  59.307  1.00  0.00           H  
ATOM   4007  N   LYS A 463      46.950  54.076  60.615  1.00  0.00           N  
ATOM   4008  CA  LYS A 463      47.588  55.070  61.529  1.00  0.00           C  
ATOM   4009  C   LYS A 463      46.638  55.672  62.631  1.00  0.00           C  
ATOM   4010  O   LYS A 463      47.138  55.820  63.768  1.00  0.00           O  
ATOM   4011  CB  LYS A 463      48.357  56.163  60.776  1.00  0.00           C  
ATOM   4012  CG  LYS A 463      49.321  55.776  59.598  1.00  0.00           C  
ATOM   4013  CD  LYS A 463      50.559  54.947  59.956  1.00  0.00           C  
ATOM   4014  CE  LYS A 463      51.658  55.625  60.721  1.00  0.00           C  
ATOM   4015  NZ  LYS A 463      52.532  54.649  61.367  1.00  0.00           N1+
ATOM   4016  HN  LYS A 463      47.107  54.295  59.655  1.00  0.00           H  
ATOM   4017  HA  LYS A 463      48.350  54.548  62.088  1.00  0.00           H  
ATOM   4018  HB1 LYS A 463      48.992  56.727  61.493  1.00  0.00           H  
ATOM   4019  HB2 LYS A 463      47.662  56.845  60.241  1.00  0.00           H  
ATOM   4020  HG1 LYS A 463      49.647  56.725  59.121  1.00  0.00           H  
ATOM   4021  HG2 LYS A 463      48.671  55.236  58.877  1.00  0.00           H  
ATOM   4022  HD1 LYS A 463      51.036  54.580  59.022  1.00  0.00           H  
ATOM   4023  HD2 LYS A 463      50.065  54.123  60.515  1.00  0.00           H  
ATOM   4024  HE1 LYS A 463      51.325  56.358  61.485  1.00  0.00           H  
ATOM   4025  HE2 LYS A 463      52.336  56.163  60.025  1.00  0.00           H  
ATOM   4026  HZ1 LYS A 463      53.380  54.543  60.774  1.00  0.00           H  
ATOM   4027  HZ2 LYS A 463      52.080  53.744  61.608  1.00  0.00           H  
ATOM   4028  HZ3 LYS A 463      52.850  54.952  62.310  1.00  0.00           H  
ATOM   4029  N   LEU A 464      45.422  56.068  62.301  1.00  0.00           N  
ATOM   4030  CA  LEU A 464      44.408  56.564  63.354  1.00  0.00           C  
ATOM   4031  C   LEU A 464      43.973  55.387  64.255  1.00  0.00           C  
ATOM   4032  O   LEU A 464      43.777  55.603  65.422  1.00  0.00           O  
ATOM   4033  CB  LEU A 464      43.157  57.324  62.784  1.00  0.00           C  
ATOM   4034  CG  LEU A 464      43.534  58.528  61.903  1.00  0.00           C  
ATOM   4035  CD1 LEU A 464      42.168  59.254  61.585  1.00  0.00           C  
ATOM   4036  CD2 LEU A 464      44.414  59.540  62.663  1.00  0.00           C  
ATOM   4037  HN  LEU A 464      45.169  56.130  61.339  1.00  0.00           H  
ATOM   4038  HA  LEU A 464      44.849  57.346  63.955  1.00  0.00           H  
ATOM   4039  HB1 LEU A 464      42.627  57.720  63.677  1.00  0.00           H  
ATOM   4040  HB2 LEU A 464      42.418  56.734  62.199  1.00  0.00           H  
ATOM   4041  HG  LEU A 464      44.075  58.241  60.976  1.00  0.00           H  
ATOM   4042 1HD1 LEU A 464      41.631  58.636  60.835  1.00  0.00           H  
ATOM   4043 2HD1 LEU A 464      42.347  60.251  61.130  1.00  0.00           H  
ATOM   4044 3HD1 LEU A 464      41.523  59.281  62.490  1.00  0.00           H  
ATOM   4045 1HD2 LEU A 464      44.239  59.683  63.751  1.00  0.00           H  
ATOM   4046 2HD2 LEU A 464      44.418  60.475  62.065  1.00  0.00           H  
ATOM   4047 3HD2 LEU A 464      45.454  59.158  62.747  1.00  0.00           H  
ATOM   4048  N   GLU A 465      43.776  54.172  63.717  1.00  0.00           N  
ATOM   4049  CA  GLU A 465      43.515  53.034  64.595  1.00  0.00           C  
ATOM   4050  C   GLU A 465      44.653  52.816  65.622  1.00  0.00           C  
ATOM   4051  O   GLU A 465      44.409  52.643  66.819  1.00  0.00           O  
ATOM   4052  CB  GLU A 465      43.316  51.766  63.777  1.00  0.00           C  
ATOM   4053  CG  GLU A 465      42.775  50.530  64.522  1.00  0.00           C  
ATOM   4054  CD  GLU A 465      43.411  49.206  64.061  1.00  0.00           C  
ATOM   4055  OE1 GLU A 465      42.737  48.459  63.320  1.00  0.00           O  
ATOM   4056  OE2 GLU A 465      44.619  48.917  64.366  1.00  0.00           O1-
ATOM   4057  HN  GLU A 465      43.674  54.074  62.730  1.00  0.00           H  
ATOM   4058  HA  GLU A 465      42.601  53.203  65.144  1.00  0.00           H  
ATOM   4059  HB1 GLU A 465      44.260  51.429  63.297  1.00  0.00           H  
ATOM   4060  HB2 GLU A 465      42.627  52.091  62.969  1.00  0.00           H  
ATOM   4061  HG1 GLU A 465      41.706  50.517  64.216  1.00  0.00           H  
ATOM   4062  HG2 GLU A 465      42.955  50.567  65.618  1.00  0.00           H  
ATOM   4063  N   LYS A 466      45.944  52.782  65.201  1.00  0.00           N  
ATOM   4064  CA  LYS A 466      47.050  52.467  66.094  1.00  0.00           C  
ATOM   4065  C   LYS A 466      47.152  53.523  67.209  1.00  0.00           C  
ATOM   4066  O   LYS A 466      47.258  53.208  68.379  1.00  0.00           O  
ATOM   4067  CB  LYS A 466      48.389  52.283  65.290  1.00  0.00           C  
ATOM   4068  CG  LYS A 466      48.943  50.825  65.485  1.00  0.00           C  
ATOM   4069  CD  LYS A 466      48.064  49.593  65.035  1.00  0.00           C  
ATOM   4070  CE  LYS A 466      47.622  49.651  63.554  1.00  0.00           C  
ATOM   4071  NZ  LYS A 466      46.901  48.429  63.177  1.00  0.00           N1+
ATOM   4072  HN  LYS A 466      46.131  52.880  64.227  1.00  0.00           H  
ATOM   4073  HA  LYS A 466      46.698  51.556  66.556  1.00  0.00           H  
ATOM   4074  HB1 LYS A 466      49.113  53.100  65.493  1.00  0.00           H  
ATOM   4075  HB2 LYS A 466      48.266  52.355  64.189  1.00  0.00           H  
ATOM   4076  HG1 LYS A 466      49.228  50.777  66.557  1.00  0.00           H  
ATOM   4077  HG2 LYS A 466      49.871  50.856  64.874  1.00  0.00           H  
ATOM   4078  HD1 LYS A 466      47.111  49.532  65.604  1.00  0.00           H  
ATOM   4079  HD2 LYS A 466      48.593  48.620  65.133  1.00  0.00           H  
ATOM   4080  HE1 LYS A 466      48.491  49.805  62.879  1.00  0.00           H  
ATOM   4081  HE2 LYS A 466      46.906  50.489  63.424  1.00  0.00           H  
ATOM   4082  HZ1 LYS A 466      46.014  48.457  63.722  1.00  0.00           H  
ATOM   4083  HZ2 LYS A 466      47.449  47.567  63.365  1.00  0.00           H  
ATOM   4084  HZ3 LYS A 466      46.675  48.379  62.164  1.00  0.00           H  
ATOM   4085  N   LEU A 467      47.021  54.778  66.761  1.00  0.00           N  
ATOM   4086  CA  LEU A 467      47.076  55.985  67.580  1.00  0.00           C  
ATOM   4087  C   LEU A 467      45.879  56.043  68.546  1.00  0.00           C  
ATOM   4088  O   LEU A 467      46.088  56.296  69.691  1.00  0.00           O  
ATOM   4089  CB  LEU A 467      47.135  57.285  66.763  1.00  0.00           C  
ATOM   4090  CG  LEU A 467      47.268  58.660  67.555  1.00  0.00           C  
ATOM   4091  CD1 LEU A 467      48.491  58.652  68.562  1.00  0.00           C  
ATOM   4092  CD2 LEU A 467      47.197  59.880  66.550  1.00  0.00           C  
ATOM   4093  HN  LEU A 467      46.930  54.904  65.776  1.00  0.00           H  
ATOM   4094  HA  LEU A 467      47.909  55.935  68.266  1.00  0.00           H  
ATOM   4095  HB1 LEU A 467      46.373  57.314  65.955  1.00  0.00           H  
ATOM   4096  HB2 LEU A 467      48.090  57.180  66.208  1.00  0.00           H  
ATOM   4097  HG  LEU A 467      46.380  58.765  68.215  1.00  0.00           H  
ATOM   4098 1HD1 LEU A 467      48.297  57.943  69.394  1.00  0.00           H  
ATOM   4099 2HD1 LEU A 467      48.702  59.675  68.941  1.00  0.00           H  
ATOM   4100 3HD1 LEU A 467      49.390  58.249  68.048  1.00  0.00           H  
ATOM   4101 1HD2 LEU A 467      47.074  60.857  67.063  1.00  0.00           H  
ATOM   4102 2HD2 LEU A 467      46.277  59.669  65.963  1.00  0.00           H  
ATOM   4103 3HD2 LEU A 467      48.063  59.947  65.858  1.00  0.00           H  
ATOM   4104  N   MET A 468      44.633  55.786  68.088  1.00  0.00           N  
ATOM   4105  CA  MET A 468      43.489  55.851  68.973  1.00  0.00           C  
ATOM   4106  C   MET A 468      43.613  54.907  70.180  1.00  0.00           C  
ATOM   4107  O   MET A 468      43.399  55.274  71.349  1.00  0.00           O  
ATOM   4108  CB  MET A 468      42.246  55.510  68.182  1.00  0.00           C  
ATOM   4109  CG  MET A 468      41.036  55.189  69.025  1.00  0.00           C  
ATOM   4110  SD  MET A 468      39.384  55.363  68.277  1.00  0.00           S  
ATOM   4111  CE  MET A 468      39.631  53.815  67.336  1.00  0.00           C  
ATOM   4112  HN  MET A 468      44.456  55.512  67.146  1.00  0.00           H  
ATOM   4113  HA  MET A 468      43.431  56.832  69.419  1.00  0.00           H  
ATOM   4114  HB1 MET A 468      42.397  54.704  67.432  1.00  0.00           H  
ATOM   4115  HB2 MET A 468      42.073  56.416  67.564  1.00  0.00           H  
ATOM   4116  HG1 MET A 468      41.087  55.893  69.883  1.00  0.00           H  
ATOM   4117  HG2 MET A 468      41.037  54.177  69.480  1.00  0.00           H  
ATOM   4118  HE1 MET A 468      39.865  52.903  67.925  1.00  0.00           H  
ATOM   4119  HE2 MET A 468      40.446  53.895  66.586  1.00  0.00           H  
ATOM   4120  HE3 MET A 468      38.765  53.471  66.730  1.00  0.00           H  
ATOM   4121  N   VAL A 469      44.076  53.616  69.966  1.00  0.00           N  
ATOM   4122  CA  VAL A 469      44.123  52.633  71.045  1.00  0.00           C  
ATOM   4123  C   VAL A 469      45.329  52.914  71.941  1.00  0.00           C  
ATOM   4124  O   VAL A 469      45.263  52.589  73.166  1.00  0.00           O  
ATOM   4125  CB  VAL A 469      44.248  51.147  70.421  1.00  0.00           C  
ATOM   4126  CG1 VAL A 469      44.498  50.122  71.476  1.00  0.00           C  
ATOM   4127  CG2 VAL A 469      42.898  50.842  69.636  1.00  0.00           C  
ATOM   4128  HN  VAL A 469      44.292  53.357  69.027  1.00  0.00           H  
ATOM   4129  HA  VAL A 469      43.234  52.780  71.640  1.00  0.00           H  
ATOM   4130  HB  VAL A 469      45.097  51.200  69.707  1.00  0.00           H  
ATOM   4131 1HG1 VAL A 469      44.718  49.149  70.988  1.00  0.00           H  
ATOM   4132 2HG1 VAL A 469      43.555  50.072  72.061  1.00  0.00           H  
ATOM   4133 3HG1 VAL A 469      45.388  50.306  72.117  1.00  0.00           H  
ATOM   4134 1HG2 VAL A 469      42.844  49.758  69.396  1.00  0.00           H  
ATOM   4135 2HG2 VAL A 469      42.832  51.332  68.641  1.00  0.00           H  
ATOM   4136 3HG2 VAL A 469      41.938  51.151  70.101  1.00  0.00           H  
ATOM   4137  N   ARG A 470      46.410  53.495  71.412  1.00  0.00           N  
ATOM   4138  CA  ARG A 470      47.541  54.004  72.158  1.00  0.00           C  
ATOM   4139  C   ARG A 470      47.146  55.094  73.069  1.00  0.00           C  
ATOM   4140  O   ARG A 470      47.472  55.040  74.253  1.00  0.00           O  
ATOM   4141  CB  ARG A 470      48.645  54.568  71.225  1.00  0.00           C  
ATOM   4142  CG  ARG A 470      49.577  53.469  70.577  1.00  0.00           C  
ATOM   4143  CD  ARG A 470      50.534  54.110  69.607  1.00  0.00           C  
ATOM   4144  NE  ARG A 470      51.152  53.139  68.762  1.00  0.00           N  
ATOM   4145  CZ  ARG A 470      51.658  53.409  67.535  1.00  0.00           C  
ATOM   4146  NH1 ARG A 470      51.832  54.571  67.042  1.00  0.00           N1+
ATOM   4147  NH2 ARG A 470      51.955  52.349  66.795  1.00  0.00           N  
ATOM   4148  HN  ARG A 470      46.525  53.749  70.455  1.00  0.00           H  
ATOM   4149  HA  ARG A 470      47.958  53.181  72.719  1.00  0.00           H  
ATOM   4150  HB1 ARG A 470      49.275  55.302  71.771  1.00  0.00           H  
ATOM   4151  HB2 ARG A 470      48.061  55.051  70.413  1.00  0.00           H  
ATOM   4152  HG1 ARG A 470      48.919  52.671  70.172  1.00  0.00           H  
ATOM   4153  HG2 ARG A 470      50.153  53.046  71.426  1.00  0.00           H  
ATOM   4154  HD1 ARG A 470      51.326  54.665  70.153  1.00  0.00           H  
ATOM   4155  HD2 ARG A 470      49.879  54.869  69.129  1.00  0.00           H  
ATOM   4156  HE  ARG A 470      51.152  52.185  69.065  1.00  0.00           H  
ATOM   4157 1HH1 ARG A 470      51.842  55.342  67.679  1.00  0.00           H  
ATOM   4158 2HH1 ARG A 470      52.132  54.555  66.089  1.00  0.00           H  
ATOM   4159 1HH2 ARG A 470      51.854  51.442  67.205  1.00  0.00           H  
ATOM   4160 2HH2 ARG A 470      52.266  52.348  65.844  1.00  0.00           H  
ATOM   4161  N   ILE A 471      46.356  56.121  72.642  1.00  0.00           N  
ATOM   4162  CA  ILE A 471      45.617  57.097  73.533  1.00  0.00           C  
ATOM   4163  C   ILE A 471      44.852  56.466  74.761  1.00  0.00           C  
ATOM   4164  O   ILE A 471      44.925  56.941  75.862  1.00  0.00           O  
ATOM   4165  CB  ILE A 471      44.669  58.088  72.658  1.00  0.00           C  
ATOM   4166  CG1 ILE A 471      45.632  58.944  71.897  1.00  0.00           C  
ATOM   4167  CG2 ILE A 471      43.828  58.962  73.585  1.00  0.00           C  
ATOM   4168  CD  ILE A 471      44.800  59.784  70.922  1.00  0.00           C  
ATOM   4169  HN  ILE A 471      46.043  56.086  71.696  1.00  0.00           H  
ATOM   4170  HA  ILE A 471      46.449  57.673  73.911  1.00  0.00           H  
ATOM   4171  HB  ILE A 471      44.047  57.437  72.005  1.00  0.00           H  
ATOM   4172 1HG1 ILE A 471      46.233  58.365  71.163  1.00  0.00           H  
ATOM   4173 2HG1 ILE A 471      46.386  59.440  72.545  1.00  0.00           H  
ATOM   4174 1HG2 ILE A 471      43.198  59.667  73.000  1.00  0.00           H  
ATOM   4175 2HG2 ILE A 471      44.412  59.538  74.334  1.00  0.00           H  
ATOM   4176 3HG2 ILE A 471      43.243  58.262  74.219  1.00  0.00           H  
ATOM   4177  HD1 ILE A 471      45.400  60.240  70.105  1.00  0.00           H  
ATOM   4178  HD2 ILE A 471      44.282  60.608  71.458  1.00  0.00           H  
ATOM   4179  HD3 ILE A 471      43.957  59.249  70.435  1.00  0.00           H  
ATOM   4180  N   GLY A 472      44.179  55.328  74.571  1.00  0.00           N  
ATOM   4181  CA  GLY A 472      43.587  54.596  75.679  1.00  0.00           C  
ATOM   4182  C   GLY A 472      44.575  54.010  76.695  1.00  0.00           C  
ATOM   4183  O   GLY A 472      44.413  54.192  77.896  1.00  0.00           O  
ATOM   4184  HN  GLY A 472      44.051  55.019  73.632  1.00  0.00           H  
ATOM   4185  HA1 GLY A 472      42.956  53.854  75.213  1.00  0.00           H  
ATOM   4186  HA2 GLY A 472      42.941  55.270  76.223  1.00  0.00           H  
ATOM   4187  N   VAL A 473      45.601  53.268  76.268  1.00  0.00           N  
ATOM   4188  CA  VAL A 473      46.467  52.596  77.228  1.00  0.00           C  
ATOM   4189  C   VAL A 473      47.582  53.509  77.821  1.00  0.00           C  
ATOM   4190  O   VAL A 473      48.004  53.428  78.943  1.00  0.00           O  
ATOM   4191  CB  VAL A 473      47.001  51.314  76.552  1.00  0.00           C  
ATOM   4192  CG1 VAL A 473      45.729  50.471  76.194  1.00  0.00           C  
ATOM   4193  CG2 VAL A 473      47.928  51.609  75.365  1.00  0.00           C  
ATOM   4194  HN  VAL A 473      45.770  52.953  75.338  1.00  0.00           H  
ATOM   4195  HA  VAL A 473      45.838  52.331  78.066  1.00  0.00           H  
ATOM   4196  HB  VAL A 473      47.511  50.735  77.351  1.00  0.00           H  
ATOM   4197 1HG1 VAL A 473      46.181  49.517  75.849  1.00  0.00           H  
ATOM   4198 2HG1 VAL A 473      45.017  50.927  75.474  1.00  0.00           H  
ATOM   4199 3HG1 VAL A 473      45.187  50.138  77.104  1.00  0.00           H  
ATOM   4200 1HG2 VAL A 473      47.416  52.121  74.521  1.00  0.00           H  
ATOM   4201 2HG2 VAL A 473      48.345  50.647  74.996  1.00  0.00           H  
ATOM   4202 3HG2 VAL A 473      48.924  52.038  75.611  1.00  0.00           H  
ATOM   4203  N   PHE A 474      48.045  54.534  77.143  1.00  0.00           N  
ATOM   4204  CA  PHE A 474      48.788  55.666  77.724  1.00  0.00           C  
ATOM   4205  C   PHE A 474      47.990  56.421  78.695  1.00  0.00           C  
ATOM   4206  O   PHE A 474      48.507  56.883  79.751  1.00  0.00           O  
ATOM   4207  CB  PHE A 474      49.722  56.426  76.699  1.00  0.00           C  
ATOM   4208  CG  PHE A 474      50.800  55.429  76.150  1.00  0.00           C  
ATOM   4209  CD1 PHE A 474      50.991  55.319  74.784  1.00  0.00           C  
ATOM   4210  CD2 PHE A 474      51.532  54.558  77.015  1.00  0.00           C  
ATOM   4211  CE1 PHE A 474      51.847  54.387  74.233  1.00  0.00           C  
ATOM   4212  CE2 PHE A 474      52.567  53.731  76.453  1.00  0.00           C  
ATOM   4213  CZ  PHE A 474      52.744  53.675  75.058  1.00  0.00           C  
ATOM   4214  HN  PHE A 474      47.931  54.490  76.154  1.00  0.00           H  
ATOM   4215  HA  PHE A 474      49.467  55.178  78.408  1.00  0.00           H  
ATOM   4216  HB1 PHE A 474      50.322  57.108  77.338  1.00  0.00           H  
ATOM   4217  HB2 PHE A 474      49.125  56.829  75.851  1.00  0.00           H  
ATOM   4218  HD1 PHE A 474      50.497  55.870  73.997  1.00  0.00           H  
ATOM   4219  HD2 PHE A 474      51.408  54.544  78.088  1.00  0.00           H  
ATOM   4220  HE1 PHE A 474      51.897  54.402  73.154  1.00  0.00           H  
ATOM   4221  HE2 PHE A 474      52.994  52.907  77.005  1.00  0.00           H  
ATOM   4222  HZ  PHE A 474      53.445  53.014  74.571  1.00  0.00           H  
ATOM   4223  N   SER A 475      46.688  56.631  78.489  1.00  0.00           N  
ATOM   4224  CA  SER A 475      45.811  57.396  79.388  1.00  0.00           C  
ATOM   4225  C   SER A 475      45.751  56.605  80.709  1.00  0.00           C  
ATOM   4226  O   SER A 475      45.914  57.187  81.792  1.00  0.00           O  
ATOM   4227  CB  SER A 475      44.322  57.607  78.955  1.00  0.00           C  
ATOM   4228  OG  SER A 475      43.422  58.102  79.935  1.00  0.00           O  
ATOM   4229  HN  SER A 475      46.314  56.204  77.669  1.00  0.00           H  
ATOM   4230  HA  SER A 475      46.351  58.319  79.535  1.00  0.00           H  
ATOM   4231  HB1 SER A 475      43.945  56.621  78.606  1.00  0.00           H  
ATOM   4232  HB2 SER A 475      44.201  58.267  78.070  1.00  0.00           H  
ATOM   4233  HG1 SER A 475      43.656  59.016  80.116  1.00  0.00           H  
ATOM   4234  N   VAL A 476      45.560  55.248  80.711  1.00  0.00           N  
ATOM   4235  CA  VAL A 476      45.505  54.485  81.938  1.00  0.00           C  
ATOM   4236  C   VAL A 476      46.812  54.538  82.718  1.00  0.00           C  
ATOM   4237  O   VAL A 476      46.753  54.645  83.960  1.00  0.00           O  
ATOM   4238  CB  VAL A 476      45.098  53.048  81.647  1.00  0.00           C  
ATOM   4239  CG1 VAL A 476      44.987  52.220  82.963  1.00  0.00           C  
ATOM   4240  CG2 VAL A 476      43.742  52.927  80.951  1.00  0.00           C  
ATOM   4241  HN  VAL A 476      45.382  54.687  79.907  1.00  0.00           H  
ATOM   4242  HA  VAL A 476      44.739  54.879  82.590  1.00  0.00           H  
ATOM   4243  HB  VAL A 476      45.800  52.564  80.934  1.00  0.00           H  
ATOM   4244 1HG1 VAL A 476      45.982  52.117  83.446  1.00  0.00           H  
ATOM   4245 2HG1 VAL A 476      44.568  51.201  82.819  1.00  0.00           H  
ATOM   4246 3HG1 VAL A 476      44.158  52.689  83.536  1.00  0.00           H  
ATOM   4247 1HG2 VAL A 476      43.023  53.481  81.592  1.00  0.00           H  
ATOM   4248 2HG2 VAL A 476      43.304  51.939  80.697  1.00  0.00           H  
ATOM   4249 3HG2 VAL A 476      43.681  53.515  80.011  1.00  0.00           H  
ATOM   4250  N   LEU A 477      47.961  54.507  82.002  1.00  0.00           N  
ATOM   4251  CA  LEU A 477      49.293  54.528  82.554  1.00  0.00           C  
ATOM   4252  C   LEU A 477      49.564  55.620  83.537  1.00  0.00           C  
ATOM   4253  O   LEU A 477      50.263  55.450  84.523  1.00  0.00           O  
ATOM   4254  CB  LEU A 477      50.387  54.318  81.428  1.00  0.00           C  
ATOM   4255  CG  LEU A 477      51.874  54.535  81.786  1.00  0.00           C  
ATOM   4256  CD1 LEU A 477      52.359  53.329  82.557  1.00  0.00           C  
ATOM   4257  CD2 LEU A 477      52.756  54.609  80.477  1.00  0.00           C  
ATOM   4258  HN  LEU A 477      47.995  54.455  81.007  1.00  0.00           H  
ATOM   4259  HA  LEU A 477      49.310  53.642  83.170  1.00  0.00           H  
ATOM   4260  HB1 LEU A 477      50.218  55.002  80.570  1.00  0.00           H  
ATOM   4261  HB2 LEU A 477      50.200  53.270  81.111  1.00  0.00           H  
ATOM   4262  HG  LEU A 477      51.988  55.487  82.345  1.00  0.00           H  
ATOM   4263 1HD1 LEU A 477      52.428  52.363  82.012  1.00  0.00           H  
ATOM   4264 2HD1 LEU A 477      51.721  53.103  83.438  1.00  0.00           H  
ATOM   4265 3HD1 LEU A 477      53.377  53.623  82.892  1.00  0.00           H  
ATOM   4266 1HD2 LEU A 477      53.819  54.391  80.716  1.00  0.00           H  
ATOM   4267 2HD2 LEU A 477      52.629  55.641  80.083  1.00  0.00           H  
ATOM   4268 3HD2 LEU A 477      52.412  53.850  79.741  1.00  0.00           H  
ATOM   4269  N   TYR A 478      49.092  56.855  83.272  1.00  0.00           N  
ATOM   4270  CA  TYR A 478      49.250  57.941  84.264  1.00  0.00           C  
ATOM   4271  C   TYR A 478      47.996  58.038  85.149  1.00  0.00           C  
ATOM   4272  O   TYR A 478      48.150  58.432  86.364  1.00  0.00           O  
ATOM   4273  CB  TYR A 478      49.498  59.190  83.382  1.00  0.00           C  
ATOM   4274  CG  TYR A 478      49.710  60.495  84.074  1.00  0.00           C  
ATOM   4275  CD1 TYR A 478      48.647  61.373  84.294  1.00  0.00           C  
ATOM   4276  CD2 TYR A 478      50.958  60.834  84.674  1.00  0.00           C  
ATOM   4277  CE1 TYR A 478      48.800  62.630  84.973  1.00  0.00           C  
ATOM   4278  CE2 TYR A 478      51.084  62.025  85.472  1.00  0.00           C  
ATOM   4279  CZ  TYR A 478      50.026  62.949  85.493  1.00  0.00           C  
ATOM   4280  OH  TYR A 478      50.217  64.079  86.314  1.00  0.00           O  
ATOM   4281  HN  TYR A 478      48.590  56.962  82.418  1.00  0.00           H  
ATOM   4282  HA  TYR A 478      50.076  57.707  84.918  1.00  0.00           H  
ATOM   4283  HB1 TYR A 478      48.671  59.319  82.651  1.00  0.00           H  
ATOM   4284  HB2 TYR A 478      50.489  58.909  82.965  1.00  0.00           H  
ATOM   4285  HD1 TYR A 478      47.687  61.087  83.890  1.00  0.00           H  
ATOM   4286  HD2 TYR A 478      51.789  60.144  84.688  1.00  0.00           H  
ATOM   4287  HE1 TYR A 478      47.951  63.273  85.156  1.00  0.00           H  
ATOM   4288  HE2 TYR A 478      52.023  62.187  85.981  1.00  0.00           H  
ATOM   4289  HH  TYR A 478      51.135  64.087  86.591  1.00  0.00           H  
ATOM   4290  N   THR A 479      46.799  57.610  84.674  1.00  0.00           N  
ATOM   4291  CA  THR A 479      45.578  57.588  85.491  1.00  0.00           C  
ATOM   4292  C   THR A 479      45.634  56.722  86.747  1.00  0.00           C  
ATOM   4293  O   THR A 479      45.252  57.177  87.798  1.00  0.00           O  
ATOM   4294  CB  THR A 479      44.346  57.230  84.636  1.00  0.00           C  
ATOM   4295  CG2 THR A 479      43.064  57.409  85.527  1.00  0.00           C  
ATOM   4296  OG1 THR A 479      44.161  58.085  83.499  1.00  0.00           O  
ATOM   4297  HN  THR A 479      46.774  57.169  83.780  1.00  0.00           H  
ATOM   4298  HA  THR A 479      45.478  58.586  85.894  1.00  0.00           H  
ATOM   4299  HB  THR A 479      44.337  56.151  84.371  1.00  0.00           H  
ATOM   4300  HG1 THR A 479      44.907  57.924  82.916  1.00  0.00           H  
ATOM   4301 1HG2 THR A 479      42.173  57.066  84.959  1.00  0.00           H  
ATOM   4302 2HG2 THR A 479      42.933  58.478  85.795  1.00  0.00           H  
ATOM   4303 3HG2 THR A 479      43.087  56.765  86.432  1.00  0.00           H  
ATOM   4304  N   VAL A 480      46.115  55.538  86.660  1.00  0.00           N  
ATOM   4305  CA  VAL A 480      46.261  54.694  87.820  1.00  0.00           C  
ATOM   4306  C   VAL A 480      47.236  55.208  88.857  1.00  0.00           C  
ATOM   4307  O   VAL A 480      46.887  55.070  89.984  1.00  0.00           O  
ATOM   4308  CB  VAL A 480      46.541  53.224  87.451  1.00  0.00           C  
ATOM   4309  CG1 VAL A 480      46.636  52.307  88.681  1.00  0.00           C  
ATOM   4310  CG2 VAL A 480      45.385  52.774  86.601  1.00  0.00           C  
ATOM   4311  HN  VAL A 480      46.445  55.263  85.760  1.00  0.00           H  
ATOM   4312  HA  VAL A 480      45.282  54.682  88.276  1.00  0.00           H  
ATOM   4313  HB  VAL A 480      47.442  53.273  86.801  1.00  0.00           H  
ATOM   4314 1HG1 VAL A 480      45.646  52.287  89.184  1.00  0.00           H  
ATOM   4315 2HG1 VAL A 480      47.504  52.634  89.292  1.00  0.00           H  
ATOM   4316 3HG1 VAL A 480      46.791  51.240  88.410  1.00  0.00           H  
ATOM   4317 1HG2 VAL A 480      45.488  53.122  85.551  1.00  0.00           H  
ATOM   4318 2HG2 VAL A 480      44.401  53.036  87.045  1.00  0.00           H  
ATOM   4319 3HG2 VAL A 480      45.504  51.675  86.483  1.00  0.00           H  
ATOM   4320  N   PRO A 481      48.496  55.750  88.690  1.00  0.00           N  
ATOM   4321  CA  PRO A 481      49.257  56.337  89.790  1.00  0.00           C  
ATOM   4322  C   PRO A 481      48.626  57.582  90.378  1.00  0.00           C  
ATOM   4323  O   PRO A 481      48.738  57.668  91.562  1.00  0.00           O  
ATOM   4324  CB  PRO A 481      50.575  56.790  89.027  1.00  0.00           C  
ATOM   4325  CG  PRO A 481      50.678  55.812  87.907  1.00  0.00           C  
ATOM   4326  CD  PRO A 481      49.268  55.470  87.543  1.00  0.00           C  
ATOM   4327  HA  PRO A 481      49.375  55.603  90.573  1.00  0.00           H  
ATOM   4328  HB1 PRO A 481      51.463  56.796  89.694  1.00  0.00           H  
ATOM   4329  HB2 PRO A 481      50.614  57.804  88.576  1.00  0.00           H  
ATOM   4330  HG1 PRO A 481      51.217  56.224  87.027  1.00  0.00           H  
ATOM   4331  HG2 PRO A 481      51.141  54.859  88.243  1.00  0.00           H  
ATOM   4332  HD1 PRO A 481      48.869  56.083  86.707  1.00  0.00           H  
ATOM   4333  HD2 PRO A 481      49.216  54.393  87.275  1.00  0.00           H  
ATOM   4334  N   ALA A 482      47.972  58.478  89.583  1.00  0.00           N  
ATOM   4335  CA  ALA A 482      47.254  59.637  90.078  1.00  0.00           C  
ATOM   4336  C   ALA A 482      46.134  59.197  91.036  1.00  0.00           C  
ATOM   4337  O   ALA A 482      46.008  59.685  92.198  1.00  0.00           O  
ATOM   4338  CB  ALA A 482      46.618  60.384  88.825  1.00  0.00           C  
ATOM   4339  HN  ALA A 482      47.868  58.294  88.609  1.00  0.00           H  
ATOM   4340  HA  ALA A 482      48.038  60.139  90.627  1.00  0.00           H  
ATOM   4341  HB1 ALA A 482      46.002  61.271  89.087  1.00  0.00           H  
ATOM   4342  HB2 ALA A 482      45.935  59.624  88.386  1.00  0.00           H  
ATOM   4343  HB3 ALA A 482      47.428  60.713  88.140  1.00  0.00           H  
ATOM   4344  N   THR A 483      45.300  58.167  90.703  1.00  0.00           N  
ATOM   4345  CA  THR A 483      44.270  57.637  91.618  1.00  0.00           C  
ATOM   4346  C   THR A 483      44.902  56.963  92.896  1.00  0.00           C  
ATOM   4347  O   THR A 483      44.423  57.207  94.007  1.00  0.00           O  
ATOM   4348  CB  THR A 483      43.195  56.648  91.017  1.00  0.00           C  
ATOM   4349  CG2 THR A 483      41.942  56.709  91.779  1.00  0.00           C  
ATOM   4350  OG1 THR A 483      42.839  57.028  89.678  1.00  0.00           O  
ATOM   4351  HN  THR A 483      45.472  57.833  89.779  1.00  0.00           H  
ATOM   4352  HA  THR A 483      43.668  58.440  92.017  1.00  0.00           H  
ATOM   4353  HB  THR A 483      43.739  55.679  91.022  1.00  0.00           H  
ATOM   4354  HG1 THR A 483      43.613  57.211  89.141  1.00  0.00           H  
ATOM   4355 1HG2 THR A 483      41.212  55.950  91.424  1.00  0.00           H  
ATOM   4356 2HG2 THR A 483      41.626  57.761  91.611  1.00  0.00           H  
ATOM   4357 3HG2 THR A 483      42.044  56.600  92.879  1.00  0.00           H  
ATOM   4358  N   ILE A 484      46.053  56.276  92.731  1.00  0.00           N  
ATOM   4359  CA  ILE A 484      46.825  55.729  93.867  1.00  0.00           C  
ATOM   4360  C   ILE A 484      47.329  56.820  94.787  1.00  0.00           C  
ATOM   4361  O   ILE A 484      47.281  56.786  96.022  1.00  0.00           O  
ATOM   4362  CB  ILE A 484      47.929  54.793  93.470  1.00  0.00           C  
ATOM   4363  CG1 ILE A 484      47.391  53.451  92.946  1.00  0.00           C  
ATOM   4364  CG2 ILE A 484      49.050  54.681  94.615  1.00  0.00           C  
ATOM   4365  CD  ILE A 484      46.263  52.797  93.783  1.00  0.00           C  
ATOM   4366  HN  ILE A 484      46.507  56.291  91.843  1.00  0.00           H  
ATOM   4367  HA  ILE A 484      46.232  55.181  94.586  1.00  0.00           H  
ATOM   4368  HB  ILE A 484      48.416  55.328  92.628  1.00  0.00           H  
ATOM   4369 1HG1 ILE A 484      48.212  52.713  92.826  1.00  0.00           H  
ATOM   4370 2HG1 ILE A 484      46.958  53.562  91.928  1.00  0.00           H  
ATOM   4371 1HG2 ILE A 484      49.773  53.898  94.303  1.00  0.00           H  
ATOM   4372 2HG2 ILE A 484      48.509  54.465  95.562  1.00  0.00           H  
ATOM   4373 3HG2 ILE A 484      49.586  55.640  94.775  1.00  0.00           H  
ATOM   4374  HD1 ILE A 484      45.841  51.818  93.468  1.00  0.00           H  
ATOM   4375  HD2 ILE A 484      45.431  53.532  93.738  1.00  0.00           H  
ATOM   4376  HD3 ILE A 484      46.637  52.704  94.825  1.00  0.00           H  
ATOM   4377  N   VAL A 485      47.886  57.969  94.247  1.00  0.00           N  
ATOM   4378  CA  VAL A 485      48.375  59.111  95.095  1.00  0.00           C  
ATOM   4379  C   VAL A 485      47.208  59.605  95.977  1.00  0.00           C  
ATOM   4380  O   VAL A 485      47.412  59.945  97.186  1.00  0.00           O  
ATOM   4381  CB  VAL A 485      49.104  60.225  94.315  1.00  0.00           C  
ATOM   4382  CG1 VAL A 485      49.163  61.527  95.078  1.00  0.00           C  
ATOM   4383  CG2 VAL A 485      50.452  59.655  93.917  1.00  0.00           C  
ATOM   4384  HN  VAL A 485      47.885  58.086  93.257  1.00  0.00           H  
ATOM   4385  HA  VAL A 485      49.103  58.690  95.772  1.00  0.00           H  
ATOM   4386  HB  VAL A 485      48.553  60.399  93.366  1.00  0.00           H  
ATOM   4387 1HG1 VAL A 485      49.826  62.319  94.671  1.00  0.00           H  
ATOM   4388 2HG1 VAL A 485      49.623  61.411  96.082  1.00  0.00           H  
ATOM   4389 3HG1 VAL A 485      48.156  61.984  95.200  1.00  0.00           H  
ATOM   4390 1HG2 VAL A 485      50.235  58.900  93.131  1.00  0.00           H  
ATOM   4391 2HG2 VAL A 485      50.906  59.311  94.871  1.00  0.00           H  
ATOM   4392 3HG2 VAL A 485      51.173  60.362  93.453  1.00  0.00           H  
ATOM   4393  N   LEU A 486      46.043  59.813  95.368  1.00  0.00           N  
ATOM   4394  CA  LEU A 486      44.862  60.340  96.077  1.00  0.00           C  
ATOM   4395  C   LEU A 486      44.331  59.360  97.171  1.00  0.00           C  
ATOM   4396  O   LEU A 486      44.129  59.832  98.291  1.00  0.00           O  
ATOM   4397  CB  LEU A 486      43.772  60.454  95.022  1.00  0.00           C  
ATOM   4398  CG  LEU A 486      42.411  61.140  95.339  1.00  0.00           C  
ATOM   4399  CD1 LEU A 486      42.764  62.589  95.560  1.00  0.00           C  
ATOM   4400  CD2 LEU A 486      41.417  61.058  94.190  1.00  0.00           C  
ATOM   4401  HN  LEU A 486      45.987  59.698  94.380  1.00  0.00           H  
ATOM   4402  HA  LEU A 486      45.003  61.282  96.588  1.00  0.00           H  
ATOM   4403  HB1 LEU A 486      43.597  59.454  94.573  1.00  0.00           H  
ATOM   4404  HB2 LEU A 486      44.251  60.993  94.176  1.00  0.00           H  
ATOM   4405  HG  LEU A 486      41.988  60.761  96.293  1.00  0.00           H  
ATOM   4406 1HD1 LEU A 486      43.452  62.809  94.717  1.00  0.00           H  
ATOM   4407 2HD1 LEU A 486      43.317  62.698  96.517  1.00  0.00           H  
ATOM   4408 3HD1 LEU A 486      41.937  63.316  95.708  1.00  0.00           H  
ATOM   4409 1HD2 LEU A 486      41.740  61.662  93.314  1.00  0.00           H  
ATOM   4410 2HD2 LEU A 486      40.398  61.380  94.494  1.00  0.00           H  
ATOM   4411 3HD2 LEU A 486      41.193  59.997  93.947  1.00  0.00           H  
ATOM   4412  N   ALA A 487      44.094  58.062  96.810  1.00  0.00           N  
ATOM   4413  CA  ALA A 487      43.691  56.985  97.742  1.00  0.00           C  
ATOM   4414  C   ALA A 487      44.682  56.877  98.883  1.00  0.00           C  
ATOM   4415  O   ALA A 487      44.281  56.616 100.025  1.00  0.00           O  
ATOM   4416  CB  ALA A 487      43.616  55.660  96.906  1.00  0.00           C  
ATOM   4417  HN  ALA A 487      44.246  57.835  95.850  1.00  0.00           H  
ATOM   4418  HA  ALA A 487      42.769  57.165  98.274  1.00  0.00           H  
ATOM   4419  HB1 ALA A 487      44.506  55.438  96.280  1.00  0.00           H  
ATOM   4420  HB2 ALA A 487      42.774  55.744  96.186  1.00  0.00           H  
ATOM   4421  HB3 ALA A 487      43.479  54.851  97.655  1.00  0.00           H  
ATOM   4422  N   CYS A 488      46.044  56.919  98.601  1.00  0.00           N  
ATOM   4423  CA  CYS A 488      47.026  56.796  99.658  1.00  0.00           C  
ATOM   4424  C   CYS A 488      47.075  57.956 100.621  1.00  0.00           C  
ATOM   4425  O   CYS A 488      47.172  57.759 101.859  1.00  0.00           O  
ATOM   4426  CB  CYS A 488      48.402  56.351  99.210  1.00  0.00           C  
ATOM   4427  SG  CYS A 488      48.379  54.769  98.289  1.00  0.00           S  
ATOM   4428  HN  CYS A 488      46.343  57.030  97.656  1.00  0.00           H  
ATOM   4429  HA  CYS A 488      46.594  55.995 100.240  1.00  0.00           H  
ATOM   4430  HB1 CYS A 488      49.115  56.214 100.052  1.00  0.00           H  
ATOM   4431  HB2 CYS A 488      48.911  57.147  98.625  1.00  0.00           H  
ATOM   4432  HG1 CYS A 488      47.889  55.313  97.186  1.00  0.00           H  
ATOM   4433  N   TYR A 489      46.849  59.224 100.131  1.00  0.00           N  
ATOM   4434  CA  TYR A 489      46.492  60.413 100.945  1.00  0.00           C  
ATOM   4435  C   TYR A 489      45.350  60.222 101.921  1.00  0.00           C  
ATOM   4436  O   TYR A 489      45.414  60.527 103.112  1.00  0.00           O  
ATOM   4437  CB  TYR A 489      46.314  61.644 100.001  1.00  0.00           C  
ATOM   4438  CG  TYR A 489      45.557  62.787 100.447  1.00  0.00           C  
ATOM   4439  CD1 TYR A 489      46.160  63.812 101.248  1.00  0.00           C  
ATOM   4440  CD2 TYR A 489      44.132  62.837 100.399  1.00  0.00           C  
ATOM   4441  CE1 TYR A 489      45.390  64.845 101.778  1.00  0.00           C  
ATOM   4442  CE2 TYR A 489      43.364  63.932 100.802  1.00  0.00           C  
ATOM   4443  CZ  TYR A 489      43.944  64.941 101.467  1.00  0.00           C  
ATOM   4444  OH  TYR A 489      43.074  65.847 101.959  1.00  0.00           O  
ATOM   4445  HN  TYR A 489      46.870  59.373  99.145  1.00  0.00           H  
ATOM   4446  HA  TYR A 489      47.355  60.589 101.570  1.00  0.00           H  
ATOM   4447  HB1 TYR A 489      45.873  61.262  99.055  1.00  0.00           H  
ATOM   4448  HB2 TYR A 489      47.275  62.025  99.596  1.00  0.00           H  
ATOM   4449  HD1 TYR A 489      47.232  63.792 101.375  1.00  0.00           H  
ATOM   4450  HD2 TYR A 489      43.646  61.965  99.989  1.00  0.00           H  
ATOM   4451  HE1 TYR A 489      45.785  65.615 102.424  1.00  0.00           H  
ATOM   4452  HE2 TYR A 489      42.287  63.897 100.729  1.00  0.00           H  
ATOM   4453  HH  TYR A 489      42.347  65.356 102.348  1.00  0.00           H  
ATOM   4454  N   PHE A 490      44.237  59.558 101.392  1.00  0.00           N  
ATOM   4455  CA  PHE A 490      43.078  59.326 102.241  1.00  0.00           C  
ATOM   4456  C   PHE A 490      43.385  58.377 103.423  1.00  0.00           C  
ATOM   4457  O   PHE A 490      42.915  58.618 104.525  1.00  0.00           O  
ATOM   4458  CB  PHE A 490      41.830  59.009 101.432  1.00  0.00           C  
ATOM   4459  CG  PHE A 490      41.260  60.120 100.625  1.00  0.00           C  
ATOM   4460  CD1 PHE A 490      40.777  61.275 101.256  1.00  0.00           C  
ATOM   4461  CD2 PHE A 490      41.066  59.884  99.306  1.00  0.00           C  
ATOM   4462  CE1 PHE A 490      40.022  62.222 100.555  1.00  0.00           C  
ATOM   4463  CE2 PHE A 490      40.233  60.822  98.577  1.00  0.00           C  
ATOM   4464  CZ  PHE A 490      39.786  62.026  99.189  1.00  0.00           C  
ATOM   4465  HN  PHE A 490      44.213  59.453 100.401  1.00  0.00           H  
ATOM   4466  HA  PHE A 490      42.865  60.263 102.732  1.00  0.00           H  
ATOM   4467  HB1 PHE A 490      41.017  58.608 102.075  1.00  0.00           H  
ATOM   4468  HB2 PHE A 490      42.177  58.201 100.755  1.00  0.00           H  
ATOM   4469  HD1 PHE A 490      41.045  61.400 102.295  1.00  0.00           H  
ATOM   4470  HD2 PHE A 490      41.329  58.953  98.825  1.00  0.00           H  
ATOM   4471  HE1 PHE A 490      39.439  62.998 101.027  1.00  0.00           H  
ATOM   4472  HE2 PHE A 490      39.907  60.441  97.619  1.00  0.00           H  
ATOM   4473  HZ  PHE A 490      39.044  62.633  98.692  1.00  0.00           H  
ATOM   4474  N   TYR A 491      44.178  57.304 103.155  1.00  0.00           N  
ATOM   4475  CA  TYR A 491      44.709  56.461 104.226  1.00  0.00           C  
ATOM   4476  C   TYR A 491      45.571  57.202 105.225  1.00  0.00           C  
ATOM   4477  O   TYR A 491      45.383  56.970 106.435  1.00  0.00           O  
ATOM   4478  CB  TYR A 491      45.314  55.153 103.584  1.00  0.00           C  
ATOM   4479  CG  TYR A 491      46.185  54.439 104.495  1.00  0.00           C  
ATOM   4480  CD1 TYR A 491      47.538  54.799 104.483  1.00  0.00           C  
ATOM   4481  CD2 TYR A 491      45.816  53.278 105.229  1.00  0.00           C  
ATOM   4482  CE1 TYR A 491      48.494  54.136 105.266  1.00  0.00           C  
ATOM   4483  CE2 TYR A 491      46.754  52.473 105.873  1.00  0.00           C  
ATOM   4484  CZ  TYR A 491      48.123  52.990 106.035  1.00  0.00           C  
ATOM   4485  OH  TYR A 491      49.117  52.511 106.890  1.00  0.00           O  
ATOM   4486  HN  TYR A 491      44.457  57.066 102.228  1.00  0.00           H  
ATOM   4487  HA  TYR A 491      43.828  56.190 104.788  1.00  0.00           H  
ATOM   4488  HB1 TYR A 491      46.060  55.506 102.840  1.00  0.00           H  
ATOM   4489  HB2 TYR A 491      44.690  54.377 103.094  1.00  0.00           H  
ATOM   4490  HD1 TYR A 491      47.906  55.641 103.916  1.00  0.00           H  
ATOM   4491  HD2 TYR A 491      44.782  52.987 105.119  1.00  0.00           H  
ATOM   4492  HE1 TYR A 491      49.518  54.477 105.285  1.00  0.00           H  
ATOM   4493  HE2 TYR A 491      46.418  51.644 106.477  1.00  0.00           H  
ATOM   4494  HH  TYR A 491      48.853  52.792 107.770  1.00  0.00           H  
ATOM   4495  N   GLU A 492      46.540  58.072 104.821  1.00  0.00           N  
ATOM   4496  CA  GLU A 492      47.503  58.803 105.657  1.00  0.00           C  
ATOM   4497  C   GLU A 492      46.808  59.831 106.608  1.00  0.00           C  
ATOM   4498  O   GLU A 492      47.123  60.009 107.817  1.00  0.00           O  
ATOM   4499  CB  GLU A 492      48.645  59.554 104.873  1.00  0.00           C  
ATOM   4500  CG  GLU A 492      49.609  58.474 104.274  1.00  0.00           C  
ATOM   4501  CD  GLU A 492      50.604  59.017 103.316  1.00  0.00           C  
ATOM   4502  OE1 GLU A 492      50.739  58.441 102.155  1.00  0.00           O  
ATOM   4503  OE2 GLU A 492      51.360  59.947 103.604  1.00  0.00           O1-
ATOM   4504  HN  GLU A 492      46.534  58.212 103.834  1.00  0.00           H  
ATOM   4505  HA  GLU A 492      48.080  58.203 106.345  1.00  0.00           H  
ATOM   4506  HB1 GLU A 492      49.290  60.069 105.617  1.00  0.00           H  
ATOM   4507  HB2 GLU A 492      48.273  60.328 104.168  1.00  0.00           H  
ATOM   4508  HG1 GLU A 492      48.926  57.731 103.807  1.00  0.00           H  
ATOM   4509  HG2 GLU A 492      50.093  57.939 105.119  1.00  0.00           H  
ATOM   4510  N   GLN A 493      45.833  60.613 106.084  1.00  0.00           N  
ATOM   4511  CA  GLN A 493      45.005  61.535 106.769  1.00  0.00           C  
ATOM   4512  C   GLN A 493      44.199  60.850 107.965  1.00  0.00           C  
ATOM   4513  O   GLN A 493      44.219  61.248 109.089  1.00  0.00           O  
ATOM   4514  CB  GLN A 493      44.017  62.231 105.817  1.00  0.00           C  
ATOM   4515  CG  GLN A 493      44.608  63.352 104.947  1.00  0.00           C  
ATOM   4516  CD  GLN A 493      45.623  64.301 105.620  1.00  0.00           C  
ATOM   4517  NE2 GLN A 493      45.108  65.064 106.543  1.00  0.00           N  
ATOM   4518  OE1 GLN A 493      46.802  64.475 105.154  1.00  0.00           O  
ATOM   4519  HN  GLN A 493      45.554  60.592 105.127  1.00  0.00           H  
ATOM   4520  HA  GLN A 493      45.676  62.254 107.218  1.00  0.00           H  
ATOM   4521  HB1 GLN A 493      43.057  62.592 106.245  1.00  0.00           H  
ATOM   4522  HB2 GLN A 493      43.715  61.505 105.031  1.00  0.00           H  
ATOM   4523  HG1 GLN A 493      43.814  64.043 104.592  1.00  0.00           H  
ATOM   4524  HG2 GLN A 493      45.177  62.865 104.126  1.00  0.00           H  
ATOM   4525 1HE2 GLN A 493      44.198  64.778 106.843  1.00  0.00           H  
ATOM   4526 2HE2 GLN A 493      45.707  65.701 107.027  1.00  0.00           H  
ATOM   4527  N   ALA A 494      43.540  59.775 107.558  1.00  0.00           N  
ATOM   4528  CA  ALA A 494      42.825  58.881 108.449  1.00  0.00           C  
ATOM   4529  C   ALA A 494      43.746  58.262 109.534  1.00  0.00           C  
ATOM   4530  O   ALA A 494      43.415  58.159 110.743  1.00  0.00           O  
ATOM   4531  CB  ALA A 494      42.002  57.816 107.697  1.00  0.00           C  
ATOM   4532  HN  ALA A 494      43.618  59.471 106.612  1.00  0.00           H  
ATOM   4533  HA  ALA A 494      42.054  59.498 108.884  1.00  0.00           H  
ATOM   4534  HB1 ALA A 494      41.188  58.294 107.110  1.00  0.00           H  
ATOM   4535  HB2 ALA A 494      41.526  57.056 108.354  1.00  0.00           H  
ATOM   4536  HB3 ALA A 494      42.712  57.334 106.992  1.00  0.00           H  
ATOM   4537  N   PHE A 495      44.976  57.786 109.130  1.00  0.00           N  
ATOM   4538  CA  PHE A 495      46.011  57.231 110.016  1.00  0.00           C  
ATOM   4539  C   PHE A 495      46.518  58.273 110.985  1.00  0.00           C  
ATOM   4540  O   PHE A 495      46.682  57.967 112.183  1.00  0.00           O  
ATOM   4541  CB  PHE A 495      47.186  56.665 109.132  1.00  0.00           C  
ATOM   4542  CG  PHE A 495      48.236  55.933 109.989  1.00  0.00           C  
ATOM   4543  CD1 PHE A 495      49.563  55.991 109.571  1.00  0.00           C  
ATOM   4544  CD2 PHE A 495      47.953  55.178 111.199  1.00  0.00           C  
ATOM   4545  CE1 PHE A 495      50.610  55.432 110.294  1.00  0.00           C  
ATOM   4546  CE2 PHE A 495      49.019  54.521 111.888  1.00  0.00           C  
ATOM   4547  CZ  PHE A 495      50.332  54.749 111.484  1.00  0.00           C  
ATOM   4548  HN  PHE A 495      45.148  57.684 108.153  1.00  0.00           H  
ATOM   4549  HA  PHE A 495      45.481  56.512 110.621  1.00  0.00           H  
ATOM   4550  HB1 PHE A 495      47.715  57.517 108.656  1.00  0.00           H  
ATOM   4551  HB2 PHE A 495      46.759  55.857 108.499  1.00  0.00           H  
ATOM   4552  HD1 PHE A 495      49.751  56.553 108.669  1.00  0.00           H  
ATOM   4553  HD2 PHE A 495      46.975  55.033 111.635  1.00  0.00           H  
ATOM   4554  HE1 PHE A 495      51.616  55.660 109.971  1.00  0.00           H  
ATOM   4555  HE2 PHE A 495      48.742  53.935 112.752  1.00  0.00           H  
ATOM   4556  HZ  PHE A 495      51.144  54.225 111.968  1.00  0.00           H  
ATOM   4557  N   ARG A 496      46.828  59.462 110.551  1.00  0.00           N  
ATOM   4558  CA  ARG A 496      47.319  60.585 111.332  1.00  0.00           C  
ATOM   4559  C   ARG A 496      46.260  60.914 112.377  1.00  0.00           C  
ATOM   4560  O   ARG A 496      46.526  61.156 113.554  1.00  0.00           O  
ATOM   4561  CB  ARG A 496      47.737  61.785 110.404  1.00  0.00           C  
ATOM   4562  CG  ARG A 496      48.135  63.012 111.251  1.00  0.00           C  
ATOM   4563  CD  ARG A 496      49.444  62.800 111.925  1.00  0.00           C  
ATOM   4564  NE  ARG A 496      49.637  64.056 112.600  1.00  0.00           N  
ATOM   4565  CZ  ARG A 496      50.647  64.323 113.406  1.00  0.00           C  
ATOM   4566  NH1 ARG A 496      51.558  63.424 113.693  1.00  0.00           N1+
ATOM   4567  NH2 ARG A 496      50.786  65.500 114.000  1.00  0.00           N  
ATOM   4568  HN  ARG A 496      46.866  59.549 109.558  1.00  0.00           H  
ATOM   4569  HA  ARG A 496      48.175  60.239 111.893  1.00  0.00           H  
ATOM   4570  HB1 ARG A 496      46.921  61.948 109.667  1.00  0.00           H  
ATOM   4571  HB2 ARG A 496      48.634  61.485 109.821  1.00  0.00           H  
ATOM   4572  HG1 ARG A 496      47.403  63.162 112.074  1.00  0.00           H  
ATOM   4573  HG2 ARG A 496      48.235  63.903 110.594  1.00  0.00           H  
ATOM   4574  HD1 ARG A 496      50.147  62.755 111.066  1.00  0.00           H  
ATOM   4575  HD2 ARG A 496      49.663  61.934 112.587  1.00  0.00           H  
ATOM   4576  HE  ARG A 496      49.120  64.884 112.384  1.00  0.00           H  
ATOM   4577 1HH1 ARG A 496      51.731  62.729 112.995  1.00  0.00           H  
ATOM   4578 2HH1 ARG A 496      52.379  63.722 114.180  1.00  0.00           H  
ATOM   4579 1HH2 ARG A 496      50.067  66.194 113.972  1.00  0.00           H  
ATOM   4580 2HH2 ARG A 496      51.592  65.570 114.587  1.00  0.00           H  
ATOM   4581  N   GLU A 497      45.033  60.973 111.839  1.00  0.00           N  
ATOM   4582  CA  GLU A 497      43.896  61.431 112.610  1.00  0.00           C  
ATOM   4583  C   GLU A 497      43.716  60.602 113.869  1.00  0.00           C  
ATOM   4584  O   GLU A 497      43.452  60.955 115.038  1.00  0.00           O  
ATOM   4585  CB  GLU A 497      42.599  61.582 111.834  1.00  0.00           C  
ATOM   4586  CG  GLU A 497      41.282  61.418 112.610  1.00  0.00           C  
ATOM   4587  CD  GLU A 497      40.085  61.703 111.710  1.00  0.00           C  
ATOM   4588  OE1 GLU A 497      39.877  62.877 111.311  1.00  0.00           O  
ATOM   4589  OE2 GLU A 497      39.397  60.724 111.365  1.00  0.00           O1-
ATOM   4590  HN  GLU A 497      44.823  60.940 110.865  1.00  0.00           H  
ATOM   4591  HA  GLU A 497      44.019  62.460 112.918  1.00  0.00           H  
ATOM   4592  HB1 GLU A 497      42.657  60.826 111.022  1.00  0.00           H  
ATOM   4593  HB2 GLU A 497      42.625  62.600 111.388  1.00  0.00           H  
ATOM   4594  HG1 GLU A 497      41.223  61.986 113.564  1.00  0.00           H  
ATOM   4595  HG2 GLU A 497      41.153  60.334 112.813  1.00  0.00           H  
HETATM 4596  N   HSD A 498      43.979  59.293 113.650  1.00  0.00           N  
HETATM 4597  CA  HSD A 498      43.968  58.337 114.696  1.00  0.00           C  
HETATM 4598  C   HSD A 498      45.048  58.512 115.785  1.00  0.00           C  
HETATM 4599  O   HSD A 498      44.839  58.203 116.956  1.00  0.00           O  
HETATM 4600  CB  HSD A 498      44.148  56.897 114.084  1.00  0.00           C  
HETATM 4601  CG  HSD A 498      43.964  55.744 115.118  1.00  0.00           C  
HETATM 4602  CD2 HSD A 498      43.399  55.637 116.404  1.00  0.00           C  
HETATM 4603  ND1 HSD A 498      44.359  54.479 114.808  1.00  0.00           N  
HETATM 4604  CE1 HSD A 498      44.124  53.693 115.936  1.00  0.00           C  
HETATM 4605  NE2 HSD A 498      43.536  54.374 116.911  1.00  0.00           N  
HETATM 4606  HN  HSD A 498      44.280  59.075 112.726  1.00  0.00           H  
HETATM 4607  HA  HSD A 498      42.973  58.372 115.115  1.00  0.00           H  
HETATM 4608  HB1 HSD A 498      45.124  56.709 113.587  1.00  0.00           H  
HETATM 4609  HB2 HSD A 498      43.391  56.611 113.322  1.00  0.00           H  
HETATM 4610  HD1 HSD A 498      44.894  54.087 114.059  1.00  0.00           H  
HETATM 4611  HD2 HSD A 498      42.927  56.424 116.981  1.00  0.00           H  
HETATM 4612  HE1 HSD A 498      44.380  52.634 115.966  1.00  0.00           H  
ATOM   4613  N   TRP A 499      46.218  59.007 115.354  1.00  0.00           N  
ATOM   4614  CA  TRP A 499      47.243  59.405 116.266  1.00  0.00           C  
ATOM   4615  C   TRP A 499      46.773  60.675 117.066  1.00  0.00           C  
ATOM   4616  O   TRP A 499      46.888  60.676 118.298  1.00  0.00           O  
ATOM   4617  CB  TRP A 499      48.648  59.491 115.682  1.00  0.00           C  
ATOM   4618  CG  TRP A 499      49.733  60.064 116.605  1.00  0.00           C  
ATOM   4619  CD1 TRP A 499      50.409  61.213 116.310  1.00  0.00           C  
ATOM   4620  CD2 TRP A 499      50.262  59.525 117.864  1.00  0.00           C  
ATOM   4621  CE2 TRP A 499      51.346  60.334 118.193  1.00  0.00           C  
ATOM   4622  CE3 TRP A 499      49.806  58.530 118.752  1.00  0.00           C  
ATOM   4623  NE1 TRP A 499      51.428  61.359 117.245  1.00  0.00           N  
ATOM   4624  CZ2 TRP A 499      52.069  60.229 119.396  1.00  0.00           C  
ATOM   4625  CZ3 TRP A 499      50.600  58.342 119.959  1.00  0.00           C  
ATOM   4626  CH2 TRP A 499      51.707  59.155 120.189  1.00  0.00           C  
ATOM   4627  HN  TRP A 499      46.311  59.232 114.387  1.00  0.00           H  
ATOM   4628  HA  TRP A 499      47.358  58.599 116.976  1.00  0.00           H  
ATOM   4629  HB1 TRP A 499      48.669  60.126 114.770  1.00  0.00           H  
ATOM   4630  HB2 TRP A 499      48.973  58.482 115.349  1.00  0.00           H  
ATOM   4631  HD1 TRP A 499      50.400  61.768 115.383  1.00  0.00           H  
ATOM   4632  HE1 TRP A 499      52.162  61.986 117.391  1.00  0.00           H  
ATOM   4633  HE3 TRP A 499      49.024  57.808 118.566  1.00  0.00           H  
ATOM   4634  HZ2 TRP A 499      52.870  60.893 119.683  1.00  0.00           H  
ATOM   4635  HZ3 TRP A 499      50.475  57.495 120.618  1.00  0.00           H  
ATOM   4636  HH2 TRP A 499      52.326  59.060 121.068  1.00  0.00           H  
ATOM   4637  N   GLU A 500      46.189  61.688 116.447  1.00  0.00           N  
ATOM   4638  CA  GLU A 500      45.817  62.876 117.218  1.00  0.00           C  
ATOM   4639  C   GLU A 500      44.726  62.607 118.247  1.00  0.00           C  
ATOM   4640  O   GLU A 500      44.777  63.185 119.298  1.00  0.00           O  
ATOM   4641  CB  GLU A 500      45.468  64.116 116.353  1.00  0.00           C  
ATOM   4642  CG  GLU A 500      46.611  64.719 115.454  1.00  0.00           C  
ATOM   4643  CD  GLU A 500      46.387  66.143 114.953  1.00  0.00           C  
ATOM   4644  OE1 GLU A 500      46.913  67.057 115.684  1.00  0.00           O  
ATOM   4645  OE2 GLU A 500      45.751  66.323 113.875  1.00  0.00           O1-
ATOM   4646  HN  GLU A 500      45.973  61.638 115.475  1.00  0.00           H  
ATOM   4647  HA  GLU A 500      46.686  63.196 117.774  1.00  0.00           H  
ATOM   4648  HB1 GLU A 500      45.306  64.965 117.051  1.00  0.00           H  
ATOM   4649  HB2 GLU A 500      44.514  63.810 115.872  1.00  0.00           H  
ATOM   4650  HG1 GLU A 500      46.766  63.978 114.640  1.00  0.00           H  
ATOM   4651  HG2 GLU A 500      47.594  64.703 115.973  1.00  0.00           H  
ATOM   4652  N   ARG A 501      43.786  61.687 117.869  1.00  0.00           N  
ATOM   4653  CA  ARG A 501      42.794  61.134 118.775  1.00  0.00           C  
ATOM   4654  C   ARG A 501      43.367  60.368 119.916  1.00  0.00           C  
ATOM   4655  O   ARG A 501      43.094  60.557 121.057  1.00  0.00           O  
ATOM   4656  CB  ARG A 501      41.776  60.284 117.977  1.00  0.00           C  
ATOM   4657  CG  ARG A 501      40.799  61.065 117.036  1.00  0.00           C  
ATOM   4658  CD  ARG A 501      39.861  62.095 117.733  1.00  0.00           C  
ATOM   4659  NE  ARG A 501      38.895  61.436 118.576  1.00  0.00           N  
ATOM   4660  CZ  ARG A 501      38.240  62.087 119.542  1.00  0.00           C  
ATOM   4661  NH1 ARG A 501      38.367  63.385 119.846  1.00  0.00           N1+
ATOM   4662  NH2 ARG A 501      37.345  61.355 120.263  1.00  0.00           N  
ATOM   4663  HN  ARG A 501      43.687  61.298 116.955  1.00  0.00           H  
ATOM   4664  HA  ARG A 501      42.471  61.929 119.431  1.00  0.00           H  
ATOM   4665  HB1 ARG A 501      41.180  59.690 118.704  1.00  0.00           H  
ATOM   4666  HB2 ARG A 501      42.272  59.503 117.362  1.00  0.00           H  
ATOM   4667  HG1 ARG A 501      40.242  60.287 116.470  1.00  0.00           H  
ATOM   4668  HG2 ARG A 501      41.442  61.542 116.266  1.00  0.00           H  
ATOM   4669  HD1 ARG A 501      39.247  62.773 117.102  1.00  0.00           H  
ATOM   4670  HD2 ARG A 501      40.500  62.766 118.346  1.00  0.00           H  
ATOM   4671  HE  ARG A 501      38.516  60.583 118.220  1.00  0.00           H  
ATOM   4672 1HH1 ARG A 501      38.927  63.949 119.240  1.00  0.00           H  
ATOM   4673 2HH1 ARG A 501      37.705  63.798 120.471  1.00  0.00           H  
ATOM   4674 1HH2 ARG A 501      37.217  60.418 119.939  1.00  0.00           H  
ATOM   4675 2HH2 ARG A 501      36.640  61.759 120.846  1.00  0.00           H  
ATOM   4676  N   THR A 502      44.327  59.462 119.665  1.00  0.00           N  
ATOM   4677  CA  THR A 502      44.977  58.759 120.768  1.00  0.00           C  
ATOM   4678  C   THR A 502      45.838  59.572 121.646  1.00  0.00           C  
ATOM   4679  O   THR A 502      45.973  59.175 122.792  1.00  0.00           O  
ATOM   4680  CB  THR A 502      45.834  57.632 120.241  1.00  0.00           C  
ATOM   4681  CG2 THR A 502      46.261  56.644 121.487  1.00  0.00           C  
ATOM   4682  OG1 THR A 502      45.055  56.829 119.325  1.00  0.00           O  
ATOM   4683  HN  THR A 502      44.608  59.177 118.752  1.00  0.00           H  
ATOM   4684  HA  THR A 502      44.212  58.259 121.344  1.00  0.00           H  
ATOM   4685  HB  THR A 502      46.739  58.038 119.740  1.00  0.00           H  
ATOM   4686  HG1 THR A 502      45.111  57.278 118.477  1.00  0.00           H  
ATOM   4687 1HG2 THR A 502      45.272  56.428 121.945  1.00  0.00           H  
ATOM   4688 2HG2 THR A 502      46.968  57.219 122.124  1.00  0.00           H  
ATOM   4689 3HG2 THR A 502      46.749  55.747 121.049  1.00  0.00           H  
ATOM   4690  N   TRP A 503      46.415  60.764 121.194  1.00  0.00           N  
ATOM   4691  CA  TRP A 503      47.165  61.758 121.968  1.00  0.00           C  
ATOM   4692  C   TRP A 503      46.240  62.314 123.063  1.00  0.00           C  
ATOM   4693  O   TRP A 503      46.610  62.396 124.225  1.00  0.00           O  
ATOM   4694  CB  TRP A 503      47.610  62.929 121.113  1.00  0.00           C  
ATOM   4695  CG  TRP A 503      48.436  63.872 121.857  1.00  0.00           C  
ATOM   4696  CD1 TRP A 503      48.075  64.970 122.583  1.00  0.00           C  
ATOM   4697  CD2 TRP A 503      49.862  63.709 122.044  1.00  0.00           C  
ATOM   4698  CE2 TRP A 503      50.326  64.783 122.860  1.00  0.00           C  
ATOM   4699  CE3 TRP A 503      50.791  62.724 121.708  1.00  0.00           C  
ATOM   4700  NE1 TRP A 503      49.200  65.541 123.010  1.00  0.00           N  
ATOM   4701  CZ2 TRP A 503      51.656  64.970 123.217  1.00  0.00           C  
ATOM   4702  CZ3 TRP A 503      52.061  62.838 122.122  1.00  0.00           C  
ATOM   4703  CH2 TRP A 503      52.436  63.910 122.982  1.00  0.00           C  
ATOM   4704  HN  TRP A 503      46.464  60.869 120.204  1.00  0.00           H  
ATOM   4705  HA  TRP A 503      48.032  61.171 122.235  1.00  0.00           H  
ATOM   4706  HB1 TRP A 503      46.730  63.491 120.734  1.00  0.00           H  
ATOM   4707  HB2 TRP A 503      48.172  62.664 120.192  1.00  0.00           H  
ATOM   4708  HD1 TRP A 503      47.103  65.436 122.643  1.00  0.00           H  
ATOM   4709  HE1 TRP A 503      49.222  66.347 123.560  1.00  0.00           H  
ATOM   4710  HE3 TRP A 503      50.352  61.861 121.229  1.00  0.00           H  
ATOM   4711  HZ2 TRP A 503      52.031  65.833 123.745  1.00  0.00           H  
ATOM   4712  HZ3 TRP A 503      52.748  62.095 121.745  1.00  0.00           H  
ATOM   4713  HH2 TRP A 503      53.492  63.924 123.209  1.00  0.00           H  
ATOM   4714  N   LEU A 504      44.978  62.593 122.740  1.00  0.00           N  
ATOM   4715  CA  LEU A 504      43.980  63.006 123.782  1.00  0.00           C  
ATOM   4716  C   LEU A 504      43.759  61.931 124.831  1.00  0.00           C  
ATOM   4717  O   LEU A 504      43.839  62.237 126.027  1.00  0.00           O  
ATOM   4718  CB  LEU A 504      42.599  63.432 123.200  1.00  0.00           C  
ATOM   4719  CG  LEU A 504      42.661  64.634 122.179  1.00  0.00           C  
ATOM   4720  CD1 LEU A 504      41.431  64.609 121.255  1.00  0.00           C  
ATOM   4721  CD2 LEU A 504      42.728  65.974 122.867  1.00  0.00           C  
ATOM   4722  HN  LEU A 504      44.620  62.406 121.829  1.00  0.00           H  
ATOM   4723  HA  LEU A 504      44.463  63.870 124.215  1.00  0.00           H  
ATOM   4724  HB1 LEU A 504      41.932  63.720 124.041  1.00  0.00           H  
ATOM   4725  HB2 LEU A 504      42.133  62.553 122.706  1.00  0.00           H  
ATOM   4726  HG  LEU A 504      43.563  64.464 121.554  1.00  0.00           H  
ATOM   4727 1HD1 LEU A 504      40.517  64.997 121.753  1.00  0.00           H  
ATOM   4728 2HD1 LEU A 504      41.092  63.575 121.032  1.00  0.00           H  
ATOM   4729 3HD1 LEU A 504      41.599  65.179 120.316  1.00  0.00           H  
ATOM   4730 1HD2 LEU A 504      42.564  66.772 122.111  1.00  0.00           H  
ATOM   4731 2HD2 LEU A 504      43.627  66.114 123.504  1.00  0.00           H  
ATOM   4732 3HD2 LEU A 504      41.850  66.048 123.543  1.00  0.00           H  
ATOM   4733  N   LEU A 505      43.619  60.674 124.399  1.00  0.00           N  
ATOM   4734  CA  LEU A 505      43.271  59.526 125.240  1.00  0.00           C  
ATOM   4735  C   LEU A 505      44.476  59.250 126.168  1.00  0.00           C  
ATOM   4736  O   LEU A 505      44.291  58.773 127.262  1.00  0.00           O  
ATOM   4737  CB  LEU A 505      42.788  58.281 124.419  1.00  0.00           C  
ATOM   4738  CG  LEU A 505      42.307  57.068 125.216  1.00  0.00           C  
ATOM   4739  CD1 LEU A 505      40.982  56.471 124.623  1.00  0.00           C  
ATOM   4740  CD2 LEU A 505      43.317  55.958 125.354  1.00  0.00           C  
ATOM   4741  HN  LEU A 505      43.723  60.411 123.442  1.00  0.00           H  
ATOM   4742  HA  LEU A 505      42.483  59.920 125.866  1.00  0.00           H  
ATOM   4743  HB1 LEU A 505      43.523  57.970 123.646  1.00  0.00           H  
ATOM   4744  HB2 LEU A 505      41.976  58.714 123.796  1.00  0.00           H  
ATOM   4745  HG  LEU A 505      42.181  57.466 126.244  1.00  0.00           H  
ATOM   4746 1HD1 LEU A 505      40.627  55.619 125.240  1.00  0.00           H  
ATOM   4747 2HD1 LEU A 505      41.158  56.193 123.562  1.00  0.00           H  
ATOM   4748 3HD1 LEU A 505      40.286  57.332 124.524  1.00  0.00           H  
ATOM   4749 1HD2 LEU A 505      43.494  55.535 124.342  1.00  0.00           H  
ATOM   4750 2HD2 LEU A 505      42.857  55.172 125.991  1.00  0.00           H  
ATOM   4751 3HD2 LEU A 505      44.282  56.334 125.755  1.00  0.00           H  
ATOM   4752  N   GLN A 506      45.775  59.568 125.780  1.00  0.00           N  
ATOM   4753  CA  GLN A 506      46.986  59.112 126.339  1.00  0.00           C  
ATOM   4754  C   GLN A 506      47.735  60.169 127.205  1.00  0.00           C  
ATOM   4755  O   GLN A 506      48.697  59.832 127.859  1.00  0.00           O  
ATOM   4756  CB  GLN A 506      47.868  58.618 125.147  1.00  0.00           C  
ATOM   4757  CG  GLN A 506      49.383  58.291 125.447  1.00  0.00           C  
ATOM   4758  CD  GLN A 506      49.513  57.017 126.304  1.00  0.00           C  
ATOM   4759  NE2 GLN A 506      50.498  56.994 127.165  1.00  0.00           N  
ATOM   4760  OE1 GLN A 506      48.743  56.055 126.101  1.00  0.00           O  
ATOM   4761  HN  GLN A 506      45.922  59.777 124.817  1.00  0.00           H  
ATOM   4762  HA  GLN A 506      46.759  58.299 127.013  1.00  0.00           H  
ATOM   4763  HB1 GLN A 506      47.846  59.488 124.458  1.00  0.00           H  
ATOM   4764  HB2 GLN A 506      47.393  57.816 124.541  1.00  0.00           H  
ATOM   4765  HG1 GLN A 506      49.873  59.138 125.972  1.00  0.00           H  
ATOM   4766  HG2 GLN A 506      49.968  58.047 124.535  1.00  0.00           H  
ATOM   4767 1HE2 GLN A 506      50.552  56.114 127.638  1.00  0.00           H  
ATOM   4768 2HE2 GLN A 506      51.287  57.610 127.158  1.00  0.00           H  
ATOM   4769  N   THR A 507      47.249  61.448 127.127  1.00  0.00           N  
ATOM   4770  CA  THR A 507      47.834  62.604 127.734  1.00  0.00           C  
ATOM   4771  C   THR A 507      46.846  63.299 128.759  1.00  0.00           C  
ATOM   4772  O   THR A 507      47.124  64.402 129.340  1.00  0.00           O  
ATOM   4773  CB  THR A 507      48.324  63.672 126.793  1.00  0.00           C  
ATOM   4774  CG2 THR A 507      49.451  63.056 125.955  1.00  0.00           C  
ATOM   4775  OG1 THR A 507      47.270  64.190 125.996  1.00  0.00           O  
ATOM   4776  HN  THR A 507      46.634  61.778 126.415  1.00  0.00           H  
ATOM   4777  HA  THR A 507      48.694  62.359 128.338  1.00  0.00           H  
ATOM   4778  HB  THR A 507      48.790  64.535 127.316  1.00  0.00           H  
ATOM   4779  HG1 THR A 507      47.232  63.475 125.355  1.00  0.00           H  
ATOM   4780 1HG2 THR A 507      49.095  62.283 125.241  1.00  0.00           H  
ATOM   4781 2HG2 THR A 507      50.143  62.469 126.596  1.00  0.00           H  
ATOM   4782 3HG2 THR A 507      49.975  63.899 125.456  1.00  0.00           H  
ATOM   4783  N   CYS A 508      45.629  62.718 128.975  1.00  0.00           N  
ATOM   4784  CA  CYS A 508      44.561  63.317 129.767  1.00  0.00           C  
ATOM   4785  C   CYS A 508      44.819  63.031 131.262  1.00  0.00           C  
ATOM   4786  O   CYS A 508      44.818  63.839 132.127  1.00  0.00           O  
ATOM   4787  CB  CYS A 508      43.193  62.538 129.403  1.00  0.00           C  
ATOM   4788  SG  CYS A 508      41.680  63.309 129.981  1.00  0.00           S  
ATOM   4789  HN  CYS A 508      45.422  61.788 128.678  1.00  0.00           H  
ATOM   4790  HA  CYS A 508      44.543  64.373 129.543  1.00  0.00           H  
ATOM   4791  HB1 CYS A 508      43.293  61.463 129.664  1.00  0.00           H  
ATOM   4792  HB2 CYS A 508      43.106  62.424 128.301  1.00  0.00           H  
ATOM   4793  HG1 CYS A 508      41.964  64.435 129.344  1.00  0.00           H  
ATOM   4794  N   LYS A 509      45.089  61.767 131.610  1.00  0.00           N  
ATOM   4795  CA  LYS A 509      45.266  61.365 132.963  1.00  0.00           C  
ATOM   4796  C   LYS A 509      46.746  61.517 133.504  1.00  0.00           C  
ATOM   4797  O   LYS A 509      47.662  60.984 132.955  1.00  0.00           O  
ATOM   4798  CB  LYS A 509      44.923  59.907 133.221  1.00  0.00           C  
ATOM   4799  CG  LYS A 509      43.570  59.470 132.714  1.00  0.00           C  
ATOM   4800  CD  LYS A 509      42.361  60.265 133.291  1.00  0.00           C  
ATOM   4801  CE  LYS A 509      40.899  60.008 132.943  1.00  0.00           C  
ATOM   4802  NZ  LYS A 509      40.547  58.698 133.533  1.00  0.00           N1+
ATOM   4803  HN  LYS A 509      45.059  61.126 130.848  1.00  0.00           H  
ATOM   4804  HA  LYS A 509      44.709  62.062 133.572  1.00  0.00           H  
ATOM   4805  HB1 LYS A 509      44.888  59.692 134.310  1.00  0.00           H  
ATOM   4806  HB2 LYS A 509      45.664  59.207 132.779  1.00  0.00           H  
ATOM   4807  HG1 LYS A 509      43.400  58.410 133.001  1.00  0.00           H  
ATOM   4808  HG2 LYS A 509      43.525  59.562 131.608  1.00  0.00           H  
ATOM   4809  HD1 LYS A 509      42.505  61.274 132.852  1.00  0.00           H  
ATOM   4810  HD2 LYS A 509      42.570  60.461 134.365  1.00  0.00           H  
ATOM   4811  HE1 LYS A 509      40.698  59.958 131.851  1.00  0.00           H  
ATOM   4812  HE2 LYS A 509      40.228  60.693 133.504  1.00  0.00           H  
ATOM   4813  HZ1 LYS A 509      40.849  58.817 134.521  1.00  0.00           H  
ATOM   4814  HZ2 LYS A 509      41.130  58.049 132.967  1.00  0.00           H  
ATOM   4815  HZ3 LYS A 509      39.514  58.578 133.528  1.00  0.00           H  
ATOM   4816  N   SER A 510      46.930  62.199 134.684  1.00  0.00           N  
ATOM   4817  CA  SER A 510      48.167  62.551 135.323  1.00  0.00           C  
ATOM   4818  C   SER A 510      48.910  61.414 136.043  1.00  0.00           C  
ATOM   4819  O   SER A 510      49.388  61.638 137.141  1.00  0.00           O  
ATOM   4820  CB  SER A 510      47.895  63.707 136.339  1.00  0.00           C  
ATOM   4821  OG  SER A 510      47.281  64.861 135.789  1.00  0.00           O  
ATOM   4822  HN  SER A 510      46.133  62.500 135.202  1.00  0.00           H  
ATOM   4823  HA  SER A 510      48.823  63.077 134.646  1.00  0.00           H  
ATOM   4824  HB1 SER A 510      48.803  64.115 136.834  1.00  0.00           H  
ATOM   4825  HB2 SER A 510      47.193  63.404 137.146  1.00  0.00           H  
ATOM   4826  HG1 SER A 510      46.509  64.991 136.344  1.00  0.00           H  
ATOM   4827  N   TYR A 511      49.020  60.248 135.502  1.00  0.00           N  
ATOM   4828  CA  TYR A 511      49.780  59.118 135.888  1.00  0.00           C  
ATOM   4829  C   TYR A 511      51.305  59.422 136.232  1.00  0.00           C  
ATOM   4830  O   TYR A 511      51.858  60.500 135.868  1.00  0.00           O  
ATOM   4831  CB  TYR A 511      49.679  58.083 134.761  1.00  0.00           C  
ATOM   4832  CG  TYR A 511      48.265  57.606 134.649  1.00  0.00           C  
ATOM   4833  CD1 TYR A 511      48.082  56.766 133.516  1.00  0.00           C  
ATOM   4834  CD2 TYR A 511      47.162  57.672 135.541  1.00  0.00           C  
ATOM   4835  CE1 TYR A 511      46.899  56.022 133.193  1.00  0.00           C  
ATOM   4836  CE2 TYR A 511      45.961  56.983 135.231  1.00  0.00           C  
ATOM   4837  CZ  TYR A 511      45.813  56.250 134.032  1.00  0.00           C  
ATOM   4838  OH  TYR A 511      44.488  55.713 133.849  1.00  0.00           O  
ATOM   4839  HN  TYR A 511      48.620  60.199 134.589  1.00  0.00           H  
ATOM   4840  HA  TYR A 511      49.344  58.719 136.791  1.00  0.00           H  
ATOM   4841  HB1 TYR A 511      50.177  57.112 134.974  1.00  0.00           H  
ATOM   4842  HB2 TYR A 511      50.087  58.480 133.808  1.00  0.00           H  
ATOM   4843  HD1 TYR A 511      48.841  56.588 132.768  1.00  0.00           H  
ATOM   4844  HD2 TYR A 511      47.294  58.267 136.432  1.00  0.00           H  
ATOM   4845  HE1 TYR A 511      46.945  55.433 132.289  1.00  0.00           H  
ATOM   4846  HE2 TYR A 511      45.032  57.028 135.782  1.00  0.00           H  
ATOM   4847  HH  TYR A 511      44.462  55.505 132.912  1.00  0.00           H  
ATOM   4848  N   ALA A 512      51.995  58.487 136.863  1.00  0.00           N  
ATOM   4849  CA  ALA A 512      53.357  58.587 137.181  1.00  0.00           C  
ATOM   4850  C   ALA A 512      54.225  58.651 135.908  1.00  0.00           C  
ATOM   4851  O   ALA A 512      53.947  58.054 134.851  1.00  0.00           O  
ATOM   4852  CB  ALA A 512      53.772  57.475 138.210  1.00  0.00           C  
ATOM   4853  HN  ALA A 512      51.529  57.682 137.225  1.00  0.00           H  
ATOM   4854  HA  ALA A 512      53.376  59.566 137.637  1.00  0.00           H  
ATOM   4855  HB1 ALA A 512      53.047  57.560 139.047  1.00  0.00           H  
ATOM   4856  HB2 ALA A 512      54.798  57.451 138.635  1.00  0.00           H  
ATOM   4857  HB3 ALA A 512      53.600  56.456 137.799  1.00  0.00           H  
ATOM   4858  N   VAL A 513      55.273  59.444 136.005  1.00  0.00           N  
ATOM   4859  CA  VAL A 513      56.120  59.871 134.857  1.00  0.00           C  
ATOM   4860  C   VAL A 513      56.875  58.728 134.065  1.00  0.00           C  
ATOM   4861  O   VAL A 513      56.746  58.748 132.838  1.00  0.00           O  
ATOM   4862  CB  VAL A 513      57.180  60.868 135.407  1.00  0.00           C  
ATOM   4863  CG1 VAL A 513      58.292  61.214 134.432  1.00  0.00           C  
ATOM   4864  CG2 VAL A 513      56.473  62.163 135.797  1.00  0.00           C  
ATOM   4865  HN  VAL A 513      55.486  59.709 136.942  1.00  0.00           H  
ATOM   4866  HA  VAL A 513      55.439  60.309 134.142  1.00  0.00           H  
ATOM   4867  HB  VAL A 513      57.679  60.311 136.229  1.00  0.00           H  
ATOM   4868 1HG1 VAL A 513      58.889  62.075 134.801  1.00  0.00           H  
ATOM   4869 2HG1 VAL A 513      57.862  61.626 133.494  1.00  0.00           H  
ATOM   4870 3HG1 VAL A 513      58.939  60.332 134.239  1.00  0.00           H  
ATOM   4871 1HG2 VAL A 513      57.080  62.831 136.444  1.00  0.00           H  
ATOM   4872 2HG2 VAL A 513      55.602  61.856 136.414  1.00  0.00           H  
ATOM   4873 3HG2 VAL A 513      56.136  62.758 134.920  1.00  0.00           H  
ATOM   4874  N   PRO A 514      57.670  57.770 134.601  1.00  0.00           N  
ATOM   4875  CA  PRO A 514      58.365  56.805 133.694  1.00  0.00           C  
ATOM   4876  C   PRO A 514      57.518  55.609 133.245  1.00  0.00           C  
ATOM   4877  O   PRO A 514      57.971  54.489 133.149  1.00  0.00           O  
ATOM   4878  CB  PRO A 514      59.544  56.266 134.563  1.00  0.00           C  
ATOM   4879  CG  PRO A 514      58.860  56.187 135.926  1.00  0.00           C  
ATOM   4880  CD  PRO A 514      57.906  57.424 136.002  1.00  0.00           C  
ATOM   4881  HA  PRO A 514      58.718  57.272 132.786  1.00  0.00           H  
ATOM   4882  HB1 PRO A 514      60.389  56.988 134.536  1.00  0.00           H  
ATOM   4883  HB2 PRO A 514      60.031  55.293 134.338  1.00  0.00           H  
ATOM   4884  HG1 PRO A 514      58.223  55.280 136.004  1.00  0.00           H  
ATOM   4885  HG2 PRO A 514      59.544  56.276 136.797  1.00  0.00           H  
ATOM   4886  HD1 PRO A 514      57.008  57.177 136.609  1.00  0.00           H  
ATOM   4887  HD2 PRO A 514      58.346  58.306 136.517  1.00  0.00           H  
ATOM   4888  N   CYS A 515      56.232  55.847 132.903  1.00  0.00           N  
ATOM   4889  CA  CYS A 515      55.300  54.929 132.288  1.00  0.00           C  
ATOM   4890  C   CYS A 515      55.857  53.968 131.162  1.00  0.00           C  
ATOM   4891  O   CYS A 515      56.798  54.358 130.463  1.00  0.00           O  
ATOM   4892  CB  CYS A 515      54.016  55.697 131.824  1.00  0.00           C  
ATOM   4893  SG  CYS A 515      52.623  55.758 132.982  1.00  0.00           S  
ATOM   4894  HN  CYS A 515      55.904  56.787 132.859  1.00  0.00           H  
ATOM   4895  HA  CYS A 515      55.025  54.330 133.143  1.00  0.00           H  
ATOM   4896  HB1 CYS A 515      53.655  55.424 130.808  1.00  0.00           H  
ATOM   4897  HB2 CYS A 515      54.340  56.726 131.559  1.00  0.00           H  
ATOM   4898  HG1 CYS A 515      53.206  56.579 133.843  1.00  0.00           H  
ATOM   4899  N   PRO A 516      55.266  52.790 130.924  1.00  0.00           N  
ATOM   4900  CA  PRO A 516      55.411  51.995 129.731  1.00  0.00           C  
ATOM   4901  C   PRO A 516      55.091  52.636 128.368  1.00  0.00           C  
ATOM   4902  O   PRO A 516      54.463  53.666 128.473  1.00  0.00           O  
ATOM   4903  CB  PRO A 516      54.643  50.721 130.018  1.00  0.00           C  
ATOM   4904  CG  PRO A 516      54.465  50.604 131.535  1.00  0.00           C  
ATOM   4905  CD  PRO A 516      54.670  52.077 132.044  1.00  0.00           C  
ATOM   4906  HA  PRO A 516      56.477  51.847 129.627  1.00  0.00           H  
ATOM   4907  HB1 PRO A 516      55.080  49.773 129.638  1.00  0.00           H  
ATOM   4908  HB2 PRO A 516      53.589  50.888 129.713  1.00  0.00           H  
ATOM   4909  HG1 PRO A 516      53.425  50.271 131.731  1.00  0.00           H  
ATOM   4910  HG2 PRO A 516      55.196  49.828 131.849  1.00  0.00           H  
ATOM   4911  HD1 PRO A 516      53.685  52.459 132.386  1.00  0.00           H  
ATOM   4912  HD2 PRO A 516      55.395  52.000 132.882  1.00  0.00           H  
ATOM   4913  N   PRO A 517      55.397  52.154 127.193  1.00  0.00           N  
ATOM   4914  CA  PRO A 517      55.036  52.871 125.991  1.00  0.00           C  
ATOM   4915  C   PRO A 517      53.607  52.697 125.570  1.00  0.00           C  
ATOM   4916  O   PRO A 517      53.027  51.541 125.857  1.00  0.00           O  
ATOM   4917  CB  PRO A 517      55.988  52.261 124.966  1.00  0.00           C  
ATOM   4918  CG  PRO A 517      56.156  50.849 125.442  1.00  0.00           C  
ATOM   4919  CD  PRO A 517      56.206  50.998 126.955  1.00  0.00           C  
ATOM   4920  HA  PRO A 517      55.263  53.919 126.116  1.00  0.00           H  
ATOM   4921  HB1 PRO A 517      57.048  52.577 125.075  1.00  0.00           H  
ATOM   4922  HB2 PRO A 517      55.606  52.330 123.924  1.00  0.00           H  
ATOM   4923  HG1 PRO A 517      55.265  50.223 125.228  1.00  0.00           H  
ATOM   4924  HG2 PRO A 517      57.073  50.273 125.195  1.00  0.00           H  
ATOM   4925  HD1 PRO A 517      55.826  50.092 127.475  1.00  0.00           H  
ATOM   4926  HD2 PRO A 517      57.250  51.116 127.315  1.00  0.00           H  
ATOM   4927  N   GLY A 518      53.008  53.697 124.953  1.00  0.00           N  
ATOM   4928  CA  GLY A 518      51.605  53.827 124.444  1.00  0.00           C  
ATOM   4929  C   GLY A 518      51.104  52.679 123.582  1.00  0.00           C  
ATOM   4930  O   GLY A 518      51.679  51.631 123.297  1.00  0.00           O  
ATOM   4931  HN  GLY A 518      53.587  54.490 124.777  1.00  0.00           H  
ATOM   4932  HA1 GLY A 518      51.688  54.665 123.767  1.00  0.00           H  
ATOM   4933  HA2 GLY A 518      50.966  54.001 125.297  1.00  0.00           H  
HETATM 4934  N   HSD A 519      49.857  52.801 123.047  1.00  0.00           N  
HETATM 4935  CA  HSD A 519      49.346  51.914 122.102  1.00  0.00           C  
HETATM 4936  C   HSD A 519      50.034  52.009 120.710  1.00  0.00           C  
HETATM 4937  O   HSD A 519      50.075  51.058 119.957  1.00  0.00           O  
HETATM 4938  CB  HSD A 519      47.775  52.121 121.924  1.00  0.00           C
[truncated: 74,186 more chars]
