# Supplementary material for: Structural insight into small molecule action on Frizzleds
Source: Nat Commun. 2020 Jan 21;11:414. doi: 10.1038/s41467-019-14149-3 (PMC6972889; doi:10.1038/s41467-019-14149-3)
Supplement: Supplementary file 32 — Supplementary Data 31 [file 41467_2019_14149_MOESM32_ESM.txt]

#	Created by:	Discovery Studio
#	Creation time:	2019-06-26T18:25:32Z

@<TRIPOS>MOLECULE
cyclopamine-Bodipy-1
  131   139     1 0 0
PROTEIN
USER_CHARGES


@<TRIPOS>ATOM
      1 O01           8.609500    2.002500   26.099200 O.3      1 CY8       -0.4201
      2 H2            4.575000    0.093100   17.385800 H        1 CY8        0.0437
      3 N3            7.862200    1.761200   29.692900 N.4      1 CY8       -0.4178
      4 C04           6.075100    0.903300   21.306700 C.3      1 CY8       -0.0842
      5 C05           6.853300    2.180100   21.583000 C.3      1 CY8       -0.0880
      6 C06           6.430600    2.556300   23.002700 C.3      1 CY8       -0.0735
      7 C07           6.599600    0.161300   20.032600 C.3      1 CY8        0.0185
      8 C08           7.188400    2.183900   25.923200 C.3      1 CY8        0.3275
      9 C09           6.376800    1.195500   23.707900 C.2      1 CY8       -0.0449
     10 C10           5.982200    0.158600   22.650900 C.3      1 CY8       -0.0957
     11 C11           7.376400    3.530500   23.722600 C.3      1 CY8       -0.1187
     12 C12           6.588600    2.152300   27.383800 C.3      1 CY8       -0.1668
     13 C13           7.044000    3.566900   25.214800 C.3      1 CY8       -0.1775
     14 C14           6.719200    1.017200   25.009800 C.2      1 CY8       -0.1548
     15 C15           6.608000    3.222500   20.473600 C.3      1 CY8       -0.0794
     16 C16           7.748200    1.531700   28.159100 C.3      1 CY8        0.0770
     17 C17           6.599800    1.206800   18.874300 C.2      1 CY8       -0.0858
     18 C18           8.942000    2.163500   27.468700 C.3      1 CY8        0.1426
     19 C19           5.594200   -0.988100   19.703000 C.3      1 CY8       -0.1170
     20 C20           6.586800    2.545900   19.099700 C.2      1 CY8       -0.1905
     21 C21           8.037500   -0.409800   20.145000 C.3      1 CY8       -0.1610
     22 C22           6.645500    0.637700   17.449100 C.3      1 CY8       -0.0982
     23 C23           5.670700   -1.542700   18.267800 C.3      1 CY8       -0.1383
     24 C24          10.222000    1.451700   27.910800 C.3      1 CY8       -0.1808
     25 C25           5.535200   -0.408200   17.245600 C.3      1 CY8        0.1718
     26 C26           6.070700    3.500200   27.960500 C.3      1 CY8       -0.1867
     27 C27           6.747100   -0.397800   25.590200 C.3      1 CY8       -0.1318
     28 C28          10.427100    1.785900   29.404000 C.3      1 CY8       -0.1012
     29 C29           9.232900    1.250500   30.241400 C.3      1 CY8        0.0443
     30 C30          11.763800    1.237100   29.935200 C.3      1 CY8       -0.1854
     31 H20           6.569600    3.199700   18.240300 H        1 CY8        0.1286
     32 H04           5.050800    1.217900   21.073300 H        1 CY8        0.0793
     33 H05           7.921800    1.958600   21.587900 H        1 CY8        0.0895
     34 H06           5.426300    2.986500   22.973200 H        1 CY8        0.0924
     35 H101          4.965300   -0.204500   22.817200 H        1 CY8        0.0890
     36 H102          6.645300   -0.704900   22.673400 H        1 CY8        0.0890
     37 H111          8.416200    3.235300   23.574300 H        1 CY8        0.0857
     38 H112          7.276700    4.528400   23.291200 H        1 CY8        0.0857
     39 H12           5.729900    1.481400   27.421600 H        1 CY8        0.1112
     40 H131          6.016800    3.924400   25.306100 H        1 CY8        0.0748
     41 H132          7.667000    4.313300   25.709800 H        1 CY8        0.0748
     42 H151          5.670500    3.758100   20.641800 H        1 CY8        0.0743
     43 H152          7.392300    3.978500   20.489700 H        1 CY8        0.0743
     44 H16           7.759700    0.446000   28.045800 H        1 CY8        0.1425
     45 H18           9.027200    3.232000   27.684700 H        1 CY8        0.0559
     46 H191          5.709900   -1.807000   20.415400 H        1 CY8        0.0638
     47 H192          4.570900   -0.636800   19.851200 H        1 CY8        0.0638
     48 H211          8.144200   -1.038500   21.025400 H        1 CY8        0.0678
     49 H212          8.784700    0.378700   20.228900 H        1 CY8        0.0678
     50 H213          8.313000   -1.023700   19.289400 H        1 CY8        0.0678
     51 H221          6.544400    1.433700   16.708000 H        1 CY8        0.0812
     52 H222          7.616200    0.179100   17.271700 H        1 CY8        0.0812
     53 H231          6.624800   -2.054500   18.133400 H        1 CY8        0.0768
     54 H232          4.897500   -2.295100   18.105300 H        1 CY8        0.0768
     55 H241         10.165900    0.367900   27.780400 H        1 CY8        0.1113
     56 H242         11.075700    1.761400   27.317700 H        1 CY8        0.1113
     57 H261          6.816900    4.290700   27.925700 H        1 CY8        0.0772
     58 H262          5.757900    3.409700   28.998700 H        1 CY8        0.0772
     59 H263          5.195700    3.855600   27.416100 H        1 CY8        0.0772
     60 H271          6.050000   -0.498300   26.421400 H        1 CY8        0.0663
     61 H272          7.748400   -0.634500   25.950400 H        1 CY8        0.0663
     62 H273          6.480200   -1.170200   24.870300 H        1 CY8        0.0663
     63 H28          10.439200    2.873900   29.512400 H        1 CY8        0.1194
     64 H291          9.322700    1.624200   31.261600 H        1 CY8        0.1203
     65 H292          9.198300    0.159800   30.252800 H        1 CY8        0.1203
     66 H301         11.812000    0.149200   29.864900 H        1 CY8        0.0821
     67 H302         11.913700    1.507500   30.981700 H        1 CY8        0.0821
     68 H303         12.609800    1.640600   29.377100 H        1 CY8        0.0821
     69 C69           6.695300    1.075500   30.455500 C.3      1 CY8        0.0315
     70 C70           6.554500    1.608600   31.896500 C.3      1 CY8        0.0782
     71 H71           5.789400    1.282900   29.883500 H        1 CY8        0.1290
     72 H72           6.873200   -0.002100   30.419400 H        1 CY8        0.1290
     73 N73           6.014900    2.961500   31.917400 N.am     1 CY8       -0.5891
     74 H74           5.907600    0.941100   32.470200 H        1 CY8        0.0933
     75 H75           7.502100    1.610300   32.431800 H        1 CY8        0.0933
     76 C76           4.714600    3.274000   31.806600 C.2      1 CY8        0.4730
     77 O77           3.831800    2.424100   31.701400 O.2      1 CY8       -0.5111
     78 C78           4.376100    4.771600   31.786200 C.3      1 CY8       -0.1424
     79 C79           2.884700    5.090300   32.057400 C.3      1 CY8       -0.1210
     80 H80           4.998900    5.268000   32.531300 H        1 CY8        0.0879
     81 H81           4.676000    5.168000   30.814600 H        1 CY8        0.0879
     82 C82           2.608800    6.595200   32.235300 C.3      1 CY8       -0.1262
     83 H83           2.258700    4.692400   31.255500 H        1 CY8        0.0853
     84 H84           2.568100    4.579100   32.967600 H        1 CY8        0.0853
     85 C85           2.643600    7.418100   30.921700 C.3      1 CY8       -0.1538
     86 H86           1.645400    6.727400   32.729100 H        1 CY8        0.0624
     87 H87           3.341200    6.990800   32.936100 H        1 CY8        0.0624
     88 C88           1.260500    7.792100   30.349800 C.3      1 CY8        0.1305
     89 H89           3.186700    8.348000   31.104300 H        1 CY8        0.0803
     90 H90           3.222100    6.903000   30.154700 H        1 CY8        0.0803
     91 N91           0.386100    6.636400   30.149900 N.am     1 CY8       -0.6179
     92 H92           0.738600    8.432500   31.061200 H        1 CY8        0.0688
     93 H93           1.369300    8.385500   29.440500 H        1 CY8        0.0688
     94 C94           0.017500    6.125300   28.963700 C.2      1 CY8        0.4768
     95 O95           0.406700    6.571500   27.884800 O.2      1 CY8       -0.5194
     96 H96           6.701200    3.723500   31.898700 H        1 CY8        0.3171
     97 H97           0.003600    6.215600   30.983000 H        1 CY8        0.3026
     98 C98          -0.996000    4.970000   28.999500 C.3      1 CY8       -0.0724
     99 C99          -0.480000    3.728800   28.278700 C.2      1 CY8       -0.3109
    100 H100         -1.294800    4.770400   30.021000 H        1 CY8        0.0900
    101 H101         -1.896900    5.309200   28.487400 H        1 CY8        0.0900
    102 H102          0.025100    3.948400   27.349800 H        1 CY8        0.1010
    103 C103         -0.573500    2.421200   28.608900 C.2      1 CY8        0.2494
    104 C104         -0.016200    1.364300   27.792400 C.2      1 CY8       -0.2005
    105 C105         -0.271300    0.184000   28.354300 C.2      1 CY8       -0.1548
    106 N106         -1.181200    1.807000   29.705600 N.pl3    1 CY8       -0.5456
    107 C107         -1.010100    0.445200   29.556800 C.2      1 CY8        0.1367
    108 C108         -1.489500   -0.455500   30.434400 C.2      1 CY8       -0.2380
    109 B109         -1.943900    2.404900   30.958700 B        1 CY8        0.4869
    110 C110         -2.253200   -0.106400   31.620800 C.ar     1 CY8       -0.0818
    111 N111         -2.465500    1.242500   31.868100 N.ar     1 CY8        0.0195
    112 C112         -3.181000    1.341400   33.042700 C.ar     1 CY8       -0.1237
    113 C113         -3.401100    0.056400   33.504800 C.ar     1 CY8       -0.2362
    114 C114         -2.864300   -0.869900   32.609300 C.ar     1 CY8       -0.0828
    115 C115         -3.583700    2.676400   33.631700 C.3      1 CY8       -0.1629
    116 H116         -3.922600   -0.188400   34.419900 H        1 CY8        0.1386
    117 F117         -1.070400    3.184500   31.696500 F        1 CY8       -0.2530
    118 C118         -2.847800   -2.372900   32.754500 C.3      1 CY8       -0.1522
    119 H119         -1.303500   -1.501600   30.236200 H        1 CY8        0.1154
    120 H120          0.523700    1.508100   26.869800 H        1 CY8        0.1318
    121 H121          0.018800   -0.784100   27.974300 H        1 CY8        0.1395
    122 F122         -3.022200    3.150500   30.520000 F        1 CY8       -0.2530
    123 H123         -3.981100    2.562500   34.639700 H        1 CY8        0.0557
    124 H124         -4.359300    3.156400   33.037000 H        1 CY8        0.0557
    125 H125         -2.750100    3.374000   33.705100 H        1 CY8        0.0557
    126 H126         -2.842700   -2.675200   33.802400 H        1 CY8        0.0414
    127 H127         -1.952800   -2.811500   32.312400 H        1 CY8        0.0414
    128 H128         -3.714900   -2.837900   32.284800 H        1 CY8        0.0414
    129 O129          5.557200   -0.916100   15.929300 O.3      1 CY8       -0.6567
    130 H130          4.890600   -1.602400   15.860400 H        1 CY8        0.4215
    131 H131          7.842800    2.771800   29.834300 H        1 CY8        0.2897
@<TRIPOS>BOND
     1    1    8 1
     2    1   18 1
     3    2   25 1
     4    3   16 1
     5    3   29 1
     6    3   69 1
     7    3  131 1
     8    4    5 1
     9    4    7 1
    10    4   10 1
    11    4   32 1
    12    5    6 1
    13    5   15 1
    14    5   33 1
    15    6    9 1
    16    6   11 1
    17    6   34 1
    18    7   17 1
    19    7   19 1
    20    7   21 1
    21    8   12 1
    22    8   13 1
    23    8   14 1
    24    9   10 1
    25    9   14 2
    26   10   35 1
    27   10   36 1
    28   11   13 1
    29   11   37 1
    30   11   38 1
    31   12   16 1
    32   12   26 1
    33   12   39 1
    34   13   40 1
    35   13   41 1
    36   14   27 1
    37   15   20 1
    38   15   42 1
    39   15   43 1
    40   16   18 1
    41   16   44 1
    42   17   20 2
    43   17   22 1
    44   18   24 1
    45   18   45 1
    46   19   23 1
    47   19   46 1
    48   19   47 1
    49   20   31 1
    50   21   48 1
    51   21   49 1
    52   21   50 1
    53   22   25 1
    54   22   51 1
    55   22   52 1
    56   23   25 1
    57   23   53 1
    58   23   54 1
    59   24   28 1
    60   24   55 1
    61   24   56 1
    62   25  129 1
    63   26   57 1
    64   26   58 1
    65   26   59 1
    66   27   60 1
    67   27   61 1
    68   27   62 1
    69   28   29 1
    70   28   30 1
    71   28   63 1
    72   29   64 1
    73   29   65 1
    74   30   66 1
    75   30   67 1
    76   30   68 1
    77   69   70 1
    78   69   71 1
    79   69   72 1
    80   70   73 1
    81   70   74 1
    82   70   75 1
    83   73   76 1
    84   73   96 1
    85   76   77 2
    86   76   78 1
    87   78   79 1
    88   78   80 1
    89   78   81 1
    90   79   82 1
    91   79   83 1
    92   79   84 1
    93   82   85 1
    94   82   86 1
    95   82   87 1
    96   85   88 1
    97   85   89 1
    98   85   90 1
    99   88   91 1
   100   88   92 1
   101   88   93 1
   102   91   94 1
   103   91   97 1
   104   94   95 2
   105   94   98 1
   106   98   99 1
   107   98  100 1
   108   98  101 1
   109   99  102 1
   110   99  103 2
   111  103  104 1
   112  103  106 1
   113  104  105 2
   114  104  120 1
   115  105  107 1
   116  105  121 1
   117  106  107 1
   118  106  109 1
   119  107  108 2
   120  108  110 1
   121  108  119 1
   122  109  111 1
   123  109  117 1
   124  109  122 1
   125  110  111 ar
   126  110  114 ar
   127  111  112 ar
   128  112  113 ar
   129  112  115 1
   130  113  114 ar
   131  113  116 1
   132  114  118 1
   133  115  123 1
   134  115  124 1
   135  115  125 1
   136  118  126 1
   137  118  127 1
   138  118  128 1
   139  129  130 1
@<TRIPOS>SUBSTRUCTURE
1 CY8 1 RESIDUE 1 A CY
@<SCITEGIC>ATOM_PROPERTY
Formal Charge
SciTegic.value.StringValue
1 0
2 0
3 0
4 0
5 0
6 0
7 0
8 0
9 0
10 0
11 0
12 0
13 0
14 0
15 0
16 0
17 0
18 0
19 0
20 0
21 0
22 0
23 0
24 0
25 0
26 0
27 0
28 0
29 0
30 0
31 0
32 0
33 0
34 0
35 0
36 0
37 0
38 0
39 0
40 0
41 0
42 0
43 0
44 0
45 0
46 0
47 0
48 0
49 0
50 0
51 0
52 0
53 0
54 0
55 0
56 0
57 0
58 0
59 0
60 0
61 0
62 0
63 0
64 0
65 0
66 0
67 0
68 0
69 0
70 0
71 0
72 0
73 0
74 0
75 0
76 0
77 0
78 0
79 0
80 0
81 0
82 0
83 0
84 0
85 0
86 0
87 0
88 0
89 0
90 0
91 0
92 0
93 0
94 0
95 0
96 0
97 0
98 0
99 0
100 0
101 0
102 0
103 0
104 0
105 0
106 0
107 0
108 0
109 0
110 0
111 0
112 0
113 0
114 0
115 0
116 0
117 0
118 0
119 0
120 0
121 0
122 0
123 0
124 0
125 0
126 0
127 0
128 0
129 0
130 0
131 0

@<SCITEGIC>ATOM_PROPERTY
pdb_tempFactor
SciTegic.value.DoubleValue
1 0.00
2 0.00
3 0.00
4 0.00
5 0.00
6 0.00
7 0.00
8 0.00
9 0.00
10 0.00
11 0.00
12 0.00
13 0.00
14 0.00
15 0.00
16 0.00
17 0.00
18 0.00
19 0.00
20 0.00
21 0.00
22 0.00
23 0.00
24 0.00
25 0.00
26 0.00
27 0.00
28 0.00
29 0.00
30 0.00
31 0.00
32 0.00
33 0.00
34 0.00
35 0.00
36 0.00
37 0.00
38 0.00
39 0.00
40 0.00
41 0.00
42 0.00
43 0.00
44 0.00
45 0.00
46 0.00
47 0.00
48 0.00
49 0.00
50 0.00
51 0.00
52 0.00
53 0.00
54 0.00
55 0.00
56 0.00
57 0.00
58 0.00
59 0.00
60 0.00
61 0.00
62 0.00
63 0.00
64 0.00
65 0.00
66 0.00
67 0.00
68 0.00
69 0.00
70 0.00
71 0.00
72 0.00
73 0.00
74 0.00
75 0.00
76 0.00
77 0.00
78 0.00
79 0.00
80 0.00
81 0.00
82 0.00
83 0.00
84 0.00
85 0.00
86 0.00
87 0.00
88 0.00
89 0.00
90 0.00
91 0.00
92 0.00
93 0.00
94 0.00
95 0.00
96 0.00
97 0.00
98 0.00
99 0.00
100 0.00
101 0.00
102 0.00
103 0.00
104 0.00
105 0.00
106 0.00
107 0.00
108 0.00
109 0.00
110 0.00
111 0.00
112 0.00
113 0.00
114 0.00
115 0.00
116 0.00
117 0.00
118 0.00
119 0.00
120 0.00
121 0.00
122 0.00
123 0.00
124 0.00
125 0.00
126 0.00
127 0.00
128 0.00
129 0.00
130 0.00
131 0.00

@<SCITEGIC>ATOM_PROPERTY
pdb_occupancy
SciTegic.value.DoubleValue
1 1.00
2 1.00
3 1.00
4 1.00
5 1.00
6 1.00
7 1.00
8 1.00
9 1.00
10 1.00
11 1.00
12 1.00
13 1.00
14 1.00
15 1.00
16 1.00
17 1.00
18 1.00
19 1.00
20 1.00
21 1.00
22 1.00
23 1.00
24 1.00
25 1.00
26 1.00
27 1.00
28 1.00
29 1.00
30 1.00
31 1.00
32 1.00
33 1.00
34 1.00
35 1.00
36 1.00
37 1.00
38 1.00
39 1.00
40 1.00
41 1.00
42 1.00
43 1.00
44 1.00
45 1.00
46 1.00
47 1.00
48 1.00
49 1.00
50 1.00
51 1.00
52 1.00
53 1.00
54 1.00
55 1.00
56 1.00
57 1.00
58 1.00
59 1.00
60 1.00
61 1.00
62 1.00
63 1.00
64 1.00
65 1.00
66 1.00
67 1.00
68 1.00
69 1.00
70 1.00
71 1.00
72 1.00
73 1.00
74 1.00
75 1.00
76 1.00
77 1.00
78 1.00
79 1.00
80 1.00
81 1.00
82 1.00
83 1.00
84 1.00
85 1.00
86 1.00
87 1.00
88 1.00
89 1.00
90 1.00
91 1.00
92 1.00
93 1.00
94 1.00
95 1.00
96 1.00
97 1.00
98 1.00
99 1.00
100 1.00
101 1.00
102 1.00
103 1.00
104 1.00
105 1.00
106 1.00
107 1.00
108 1.00
109 1.00
110 1.00
111 1.00
112 1.00
113 1.00
114 1.00
115 1.00
116 1.00
117 1.00
118 1.00
119 1.00
120 1.00
121 1.00
122 1.00
123 1.00
124 1.00
125 1.00
126 1.00
127 1.00
128 1.00
129 1.00
130 1.00
131 1.00

@<TRIPOS>MOLECULE
cyclopamine-Bodipy-2
131  139  1  0  0
SMALL
USER_CHARGES
@<TRIPOS>ATOM
    1 O01        5.2386    -1.1969    25.0003 O.3        1 CY8  -0.4201
    2 H2         2.7076     3.8285    17.1623 H          1 CY8  0.0437
    3 N3         7.5278    -1.1285    27.8503 N.4        1 CY8  -0.4178
    4 C04        4.0726     1.8981    20.6007 C.3        1 CY8  -0.0842
    5 C05        4.3192     0.4044    20.4966 C.3        1 CY8  -0.0880
    6 C06        5.4959     0.1529    21.4249 C.3        1 CY8  -0.0735
    7 C07        2.6664     2.2875    20.0395 C.3        1 CY8  0.0185
    8 C08        6.2627    -0.4714    24.2890 C.3        1 CY8  0.3275
    9 C09        5.2473     1.1278    22.5822 C.2        1 CY8  -0.0449
   10 C10        4.4752     2.3220    22.0205 C.3        1 CY8  -0.0957
   11 C11        5.6008    -1.2948    21.9279 C.3        1 CY8  -0.1187
   12 C12        7.4393    -0.3208    25.3255 C.3        1 CY8  -0.1668
   13 C13        6.6188    -1.3709    23.0622 C.3        1 CY8  -0.1775
   14 C14        5.5911     0.8588    23.8676 C.2        1 CY8  -0.1548
   15 C15        4.4817     0.0050    19.0165 C.3        1 CY8  -0.0794
   16 C16        6.7077    -0.6725    26.6161 C.3        1 CY8  0.0770
   17 C17        2.5417     1.6263    18.6270 C.2        1 CY8  -0.0858
   18 C18        5.8066    -1.7988    26.1542 C.3        1 CY8  0.1426
   19 C19        2.6491     3.8432    19.8870 C.3        1 CY8  -0.1170
   20 C20        3.3679     0.6439    18.1949 C.2        1 CY8  -0.1905
   21 C21        1.4474     1.8334    20.8907 C.3        1 CY8  -0.1610
   22 C22        1.4492     2.1873    17.7248 C.3        1 CY8  -0.0982
   23 C23        1.5902     4.3986    18.9238 C.3        1 CY8  -0.1383
   24 C24        4.8147    -2.1954    27.2516 C.3        1 CY8  -0.1808
   25 C25        1.7032     3.6902    17.5684 C.3        1 CY8  0.1718
   26 C26        8.7125    -1.1783    25.0606 C.3        1 CY8  -0.1867
   27 C27        5.2072     1.8435    24.9717 C.3        1 CY8  -0.1318
   28 C28        5.6317    -2.7568    28.4389 C.3        1 CY8  -0.1012
   29 C29        6.6073    -1.6791    28.9843 C.3        1 CY8  0.0443
   30 C30        4.7166    -3.2894    29.5521 C.3        1 CY8  -0.1854
   31 H20        3.2205     0.2643    17.1931 H          1 CY8  0.1286
   32 H04        4.8082     2.3680    19.9434 H          1 CY8  0.0793
   33 H05        3.4568    -0.1394    20.8900 H          1 CY8  0.0895
   34 H06        6.4211     0.4311    20.9172 H          1 CY8  0.0924
   35 H101       5.0979     3.2152    21.9929 H          1 CY8  0.0890
   36 H102       3.6017     2.5462    22.6303 H          1 CY8  0.0890
   37 H111       4.6283    -1.6594    22.2665 H          1 CY8  0.0857
   38 H112       5.8965    -1.9506    21.1072 H          1 CY8  0.0857
   39 H12        7.7778     0.7137    25.3711 H          1 CY8  0.1112
   40 H131       7.5771    -1.0658    22.6429 H          1 CY8  0.0748
   41 H132       6.7389    -2.4105    23.3692 H          1 CY8  0.0748
   42 H151       5.4557     0.3023    18.6234 H          1 CY8  0.0743
   43 H152       4.4201    -1.0694    18.9111 H          1 CY8  0.0743
   44 H16        6.1000     0.1585    26.9704 H          1 CY8  0.1425
   45 H18        6.3591    -2.6915    25.8529 H          1 CY8  0.0559
   46 H191       2.5509     4.3179    20.8643 H          1 CY8  0.0638
   47 H192       3.6161     4.1691    19.5069 H          1 CY8  0.0638
   48 H211       1.4873     2.2449    21.8996 H          1 CY8  0.0678
   49 H212       1.3941     0.7493    20.9845 H          1 CY8  0.0678
   50 H213       0.4984     2.1610    20.4655 H          1 CY8  0.0678
   51 H221       1.4633     1.6956    16.7502 H          1 CY8  0.0812
   52 H222       0.4635     1.9925    18.1508 H          1 CY8  0.0812
   53 H231       0.5971     4.2389    19.3470 H          1 CY8  0.0768
   54 H232       1.7043     5.4774    18.8103 H          1 CY8  0.0768
   55 H241       4.2101    -1.3511    27.5843 H          1 CY8  0.1113
   56 H242       4.1182    -2.9549    26.8958 H          1 CY8  0.1113
   57 H261       8.4845    -2.2415    24.9803 H          1 CY8  0.0772
   58 H262       9.4614    -1.0767    25.8424 H          1 CY8  0.0772
   59 H263       9.2084    -0.8752    24.1385 H          1 CY8  0.0772
   60 H271       6.0877     2.2127    25.4956 H          1 CY8  0.0663
   61 H272       4.5531     1.3573    25.6953 H          1 CY8  0.0663
   62 H273       4.6754     2.7217    24.6060 H          1 CY8  0.0663
   63 H28        6.2312    -3.5921    28.0685 H          1 CY8  0.1194
   64 H291       7.2695    -2.1162    29.7354 H          1 CY8  0.1203
   65 H292       6.0686    -0.8428    29.4326 H          1 CY8  0.1203
   66 H301       4.0805    -2.5040    29.9618 H          1 CY8  0.0821
   67 H302       5.2976    -3.7053    30.3762 H          1 CY8  0.0821
   68 H303       4.0660    -4.0835    29.1854 H          1 CY8  0.0821
   69 C69        8.4959    -0.0379    28.3894 C.3        1 CY8  0.0315
   70 C70        7.7715     1.2639    28.8318 C.3        1 CY8  0.0782
   71 H71        9.0636    -0.5218    29.1865 H          1 CY8  0.1290
   72 H72        9.1907     0.1734    27.5772 H          1 CY8  0.1290
   73 N73        8.1735     1.7615    30.1390 N.am       1 CY8  -0.5891
   74 H74        7.9982     2.0591    28.1195 H          1 CY8  0.0933
   75 H75        6.6832     1.1837    28.8281 H          1 CY8  0.0933
   76 C76        8.0715     1.1146    31.3055 C.2        1 CY8  0.4730
   77 O77        7.6523    -0.0390    31.4070 O.2        1 CY8  -0.5111
   78 C78        8.5379     1.8850    32.5396 C.3        1 CY8  -0.1424
   79 C79        7.8044     1.5177    33.8390 C.3        1 CY8  -0.1210
   80 H80        9.5978     1.6608    32.6541 H          1 CY8  0.0879
   81 H81        8.4752     2.9610    32.3736 H          1 CY8  0.0879
   82 C82        6.3334     1.9807    33.9196 C.3        1 CY8  -0.1262
   83 H83        7.8821     0.4420    34.0119 H          1 CY8  0.0853
   84 H84        8.3594     1.9996    34.6392 H          1 CY8  0.0853
   85 C85        5.4475     1.0806    34.8142 C.3        1 CY8  -0.1538
   86 H86        6.3121     3.0094    34.2791 H          1 CY8  0.0624
   87 H87        5.8854     2.0165    32.9235 H          1 CY8  0.0624
   88 C88        4.1816     1.7576    35.3667 C.3        1 CY8  0.1305
   89 H89        5.1680     0.1862    34.2570 H          1 CY8  0.0803
   90 H90        6.0164     0.7172    35.6685 H          1 CY8  0.0803
   91 N91        3.3458     2.3749    34.3378 N.am       1 CY8  -0.6179
   92 H92        3.6252     1.0571    35.9942 H          1 CY8  0.0688
   93 H93        4.4861     2.5758    36.0161 H          1 CY8  0.0688
   94 C94        2.0602     2.0830    34.0833 C.2        1 CY8  0.4768
   95 O95        1.4617     1.1641    34.6403 O.2        1 CY8  -0.5194
   96 H96        8.4164     2.7559    30.1702 H          1 CY8  0.3171
   97 H97        3.7561     3.1427    33.8297 H          1 CY8  0.3026
   98 C98        1.3149     2.9414    33.0444 C.3        1 CY8  -0.0724
   99 C99        1.8429     4.3713    32.9194 C.2        1 CY8  -0.3109
  100 H100       1.3637     2.4183    32.0944 H          1 CY8  0.0900
  101 H101       0.2665     2.9961    33.3353 H          1 CY8  0.0900
  102 H102       2.3673     4.7353    33.7926 H          1 CY8  0.1010
  103 C103       1.7404     5.2417    31.8932 C.2        1 CY8  0.2494
  104 C104       2.3291     6.5616    31.9202 C.2        1 CY8  -0.2005
  105 C105       2.0137     7.2123    30.8038 C.2        1 CY8  -0.1548
  106 N106       1.0921     5.1130    30.6691 N.pl3      1 CY8  -0.5456
  107 C107       1.2203     6.3205    30.0119 C.2        1 CY8  0.1367
  108 C108       0.6654     6.5613    28.8112 C.2        1 CY8  -0.2380
  109 B109       0.3184     3.8958    30.0143 B          1 CY8  0.4869
  110 C110      -0.1251     5.5924    28.0738 C.2        1 CY8  -0.0818
  111 N111      -0.3033     4.3436    28.6480 N.pl3      1 CY8  0.0195
  112 C112      -1.0831     3.5927    27.7917 C.2        1 CY8  -0.1237
  113 C113      -1.3564     4.3858    26.6907 C.2        1 CY8  -0.2362
  114 C114      -0.7766     5.6479    26.8467 C.2        1 CY8  -0.0828
  115 C115      -1.4894     2.1690    28.1039 C.3        1 CY8  -0.1629
  116 H116      -1.9369     4.0670    25.8400 H          1 CY8  0.1386
  117 F117       1.2123     2.8696    29.7733 F          1 CY8  -0.2530
  118 C118      -0.7910     6.7777    25.8438 C.3        1 CY8  -0.1522
  119 H119       0.8158     7.5358    28.3755 H          1 CY8  0.1154
  120 H120       2.9247     6.9600    32.7270 H          1 CY8  0.1318
  121 H121       2.3002     8.2226    30.5466 H          1 CY8  0.1395
  122 F122      -0.6839     3.4692    30.8641 F          1 CY8  -0.2530
  123 H123      -2.0686     1.7233    27.2951 H          1 CY8  0.0557
  124 H124      -2.1038     2.1139    29.0036 H          1 CY8  0.0557
  125 H125      -0.6246     1.5249    28.2645 H          1 CY8  0.0557
  126 H126      -0.6643     6.3975    24.8322 H          1 CY8  0.0414
  127 H127       0.0174     7.4860    26.0042 H          1 CY8  0.0414
  128 H128      -1.7344     7.3183    25.8408 H          1 CY8  0.0414
  129 O129       0.8165     4.2459    16.6400 O.3        1 CY8  -0.6567
  130 H130       0.6249     3.5994    15.9548 H          1 CY8  0.4215
  131 H131       8.0860    -1.9118    27.5377 H          1 CY8  0.2897
@<TRIPOS>BOND
    1     1     8 1
    2     1    18 1
    3     2    25 1
    4     3    16 1
    5     3    29 1
    6     3    69 1
    7     3   131 1
    8     4     5 1
    9     4     7 1
   10     4    10 1
   11     4    32 1
   12     5     6 1
   13     5    15 1
   14     5    33 1
   15     6     9 1
   16     6    11 1
   17     6    34 1
   18     7    17 1
   19     7    19 1
   20     7    21 1
   21     8    12 1
   22     8    13 1
   23     8    14 1
   24     9    10 1
   25     9    14 2
   26    10    35 1
   27    10    36 1
   28    11    13 1
   29    11    37 1
   30    11    38 1
   31    12    16 1
   32    12    26 1
   33    12    39 1
   34    13    40 1
   35    13    41 1
   36    14    27 1
   37    15    20 1
   38    15    42 1
   39    15    43 1
   40    16    18 1
   41    16    44 1
   42    17    20 2
   43    17    22 1
   44    18    24 1
   45    18    45 1
   46    19    23 1
   47    19    46 1
   48    19    47 1
   49    20    31 1
   50    21    48 1
   51    21    49 1
   52    21    50 1
   53    22    25 1
   54    22    51 1
   55    22    52 1
   56    23    25 1
   57    23    53 1
   58    23    54 1
   59    24    28 1
   60    24    55 1
   61    24    56 1
   62    25   129 1
   63    26    57 1
   64    26    58 1
   65    26    59 1
   66    27    60 1
   67    27    61 1
   68    27    62 1
   69    28    29 1
   70    28    30 1
   71    28    63 1
   72    29    64 1
   73    29    65 1
   74    30    66 1
   75    30    67 1
   76    30    68 1
   77    69    70 1
   78    69    71 1
   79    69    72 1
   80    70    73 1
   81    70    74 1
   82    70    75 1
   83    73    76 am  BACKBONE|DICT|INTERRES
   84    73    96 1
   85    76    77 2
   86    76    78 1
   87    78    79 1
   88    78    80 1
   89    78    81 1
   90    79    82 1
   91    79    83 1
   92    79    84 1
   93    82    85 1
   94    82    86 1
   95    82    87 1
   96    85    88 1
   97    85    89 1
   98    85    90 1
   99    88    91 1
  100    88    92 1
  101    88    93 1
  102    91    94 am  BACKBONE|DICT|INTERRES
  103    91    97 1
  104    94    95 2
  105    94    98 1
  106    98    99 1
  107    98   100 1
  108    98   101 1
  109    99   102 1
  110    99   103 2
  111   103   104 1
  112   103   106 1
  113   104   105 2
  114   104   120 1
  115   105   107 1
  116   105   121 1
  117   106   107 1
  118   106   109 1
  119   107   108 2
  120   108   110 1
  121   108   119 1
  122   109   111 1
  123   109   117 1
  124   109   122 1
  125   110   111 1
  126   110   114 2
  127   111   112 1
  128   112   113 2
  129   112   115 1
  130   113   114 1
  131   113   116 1
  132   114   118 1
  133   115   123 1
  134   115   124 1
  135   115   125 1
  136   118   126 1
  137   118   127 1
  138   118   128 1
  139   129   130 1
@<TRIPOS>SUBSTRUCTURE
     1 CY8         1 GROUP             0 A     ****    0 ROOT    
@<TRIPOS>MOLECULE
cyclopamine-Bodipy-3
131  139  1  0  0
SMALL
USER_CHARGES
@<TRIPOS>ATOM
    1 O01        5.9006     2.2426    22.5769 O.3        1 CY8  -0.4201
    2 H2        -1.1537     1.5601    15.7134 H          1 CY8  0.0437
    3 N3         6.6455     1.6231    26.1248 N.4        1 CY8  -0.4178
    4 C04        1.5480     1.5769    19.1482 C.3        1 CY8  -0.0842
    5 C05        2.4451     2.8022    19.2139 C.3        1 CY8  -0.0880
    6 C06        2.6300     3.0395    20.7064 C.3        1 CY8  -0.0735
    7 C07        1.4937     0.9625    17.7058 C.3        1 CY8  0.0185
    8 C08        4.5299     2.4015    22.9924 C.3        1 CY8  0.3275
    9 C09        2.8265     1.6187    21.2365 C.2        1 CY8  -0.0449
   10 C10        1.9597     0.7045    20.3585 C.3        1 CY8  -0.0957
   11 C11        3.8202     3.9402    21.0524 C.3        1 CY8  -0.1187
   12 C12        4.5621     2.2296    24.5629 C.3        1 CY8  -0.1668
   13 C13        4.1305     3.8385    22.5406 C.3        1 CY8  -0.1775
   14 C14        3.7134     1.3192    22.2271 C.2        1 CY8  -0.1548
   15 C15        1.8621     3.9645    18.3887 C.3        1 CY8  -0.0794
   16 C16        5.9113     1.5375    24.7538 C.3        1 CY8  0.0770
   17 C17        1.3022     2.1306    16.6872 C.2        1 CY8  -0.0858
   18 C18        6.7479     2.2615    23.7109 C.3        1 CY8  0.1426
   19 C19        0.2262     0.0504    17.6202 C.3        1 CY8  -0.1170
   20 C20        1.4298     3.4381    17.0231 C.2        1 CY8  -0.1905
   21 C21        2.7568     0.1528    17.3011 C.3        1 CY8  -0.1610
   22 C22        0.9285     1.7094    15.2633 C.3        1 CY8  -0.0982
   23 C23       -0.2247    -0.3258    16.1927 C.3        1 CY8  -0.1383
   24 C24        8.0881     1.5590    23.5023 C.3        1 CY8  -0.1808
   25 C25       -0.3812     0.9104    15.3003 C.3        1 CY8  0.1718
   26 C26        4.3905     3.5228    25.4099 C.3        1 CY8  -0.1867
   27 C27        3.9979    -0.1417    22.5665 C.3        1 CY8  -0.1318
   28 C28        8.8744     1.6203    24.8324 C.3        1 CY8  -0.1012
   29 C29        8.0639     0.9803    25.9955 C.3        1 CY8  0.0443
   30 C30       10.2684     0.9848    24.6900 C.3        1 CY8  -0.1854
   31 H20        1.2167     4.1617    16.2536 H          1 CY8  0.1286
   32 H04        0.5393     1.9416    19.3700 H          1 CY8  0.0793
   33 H05        3.4210     2.5605    18.7800 H          1 CY8  0.0895
   34 H06        1.7114     3.4601    21.1256 H          1 CY8  0.0924
   35 H101       1.0728     0.3789    20.9049 H          1 CY8  0.0890
   36 H102       2.5031    -0.1899    20.0597 H          1 CY8  0.0890
   37 H111       4.7024     3.7023    20.4588 H          1 CY8  0.0857
   38 H112       3.5881     4.9664    20.7849 H          1 CY8  0.0857
   39 H12        3.7602     1.5604    24.8781 H          1 CY8  0.1112
   40 H131       3.2353     4.1625    23.0723 H          1 CY8  0.0748
   41 H132       4.9096     4.5580    22.7927 H          1 CY8  0.0748
   42 H151       1.0161     4.4279    18.8964 H          1 CY8  0.0743
   43 H152       2.6199     4.7390    18.2661 H          1 CY8  0.0743
   44 H16        5.8491     0.4678    24.5411 H          1 CY8  0.1425
   45 H18        6.9383     3.3014    23.9878 H          1 CY8  0.0559
   46 H191       0.3935    -0.8490    18.2139 H          1 CY8  0.0638
   47 H192      -0.6226     0.5535    18.0881 H          1 CY8  0.0638
   48 H211       2.9204    -0.6982    17.9631 H          1 CY8  0.0678
   49 H212       3.6570     0.7641    17.3417 H          1 CY8  0.0678
   50 H213       2.6942    -0.2647    16.2973 H          1 CY8  0.0678
   51 H221       0.8224     2.5668    14.6079 H          1 CY8  0.0812
   52 H222       1.7285     1.1098    14.8259 H          1 CY8  0.0812
   53 H231       0.5192    -0.9793    15.7403 H          1 CY8  0.0768
   54 H232      -1.1511    -0.8968    16.2223 H          1 CY8  0.0768
   55 H241       7.9510     0.5145    23.2131 H          1 CY8  0.1113
   56 H242       8.6533     2.0321    22.7007 H          1 CY8  0.1113
   57 H261       5.1228     4.2878    25.1549 H          1 CY8  0.0772
   58 H262       4.4840     3.3339    26.4747 H          1 CY8  0.0772
   59 H263       3.3986     3.9542    25.2778 H          1 CY8  0.0772
   60 H271       3.8535    -0.3148    23.6283 H          1 CY8  0.0663
   61 H272       5.0323    -0.3828    22.3248 H          1 CY8  0.0663
   62 H273       3.3627    -0.8460    22.0317 H          1 CY8  0.0663
   63 H28        9.0082     2.6698    25.0892 H          1 CY8  0.1194
   64 H291       8.5895     1.1558    26.9344 H          1 CY8  0.1203
   65 H292       7.9276    -0.0950    25.8605 H          1 CY8  0.1203
   66 H301      10.2012    -0.0715    24.4225 H          1 CY8  0.0821
   67 H302      10.8380     1.0549    25.6171 H          1 CY8  0.0821
   68 H303      10.8527     1.4822    23.9128 H          1 CY8  0.0821
   69 C69        5.8550     0.9634    27.2854 C.3        1 CY8  0.0315
   70 C70        6.3655     1.4294    28.6755 C.3        1 CY8  0.0782
   71 H71        4.8081     1.2363    27.1474 H          1 CY8  0.1290
   72 H72        5.9343    -0.1172    27.1490 H          1 CY8  0.1290
   73 N73        6.0164     2.8105    29.0247 N.am       1 CY8  -0.5891
   74 H74        5.9652     0.7602    29.4409 H          1 CY8  0.0933
   75 H75        7.4460     1.3291    28.7640 H          1 CY8  0.0933
   76 C76        4.7760     3.2351    29.3302 C.2        1 CY8  0.4730
   77 O77        3.7927     2.4950    29.3126 O.2        1 CY8  -0.5111
   78 C78        4.6092     4.7153    29.6950 C.3        1 CY8  -0.1424
   79 C79        4.0721     4.9148    31.1305 C.3        1 CY8  -0.1210
   80 H80        5.5656     5.2301    29.5825 H          1 CY8  0.0879
   81 H81        3.9305     5.1609    28.9697 H          1 CY8  0.0879
   82 C82        3.9946     6.3936    31.5622 C.3        1 CY8  -0.1262
   83 H83        3.0974     4.4423    31.2456 H          1 CY8  0.0853
   84 H84        4.7432     4.4037    31.8274 H          1 CY8  0.0853
   85 C85        2.8613     7.2314    30.9275 C.3        1 CY8  -0.1538
   86 H86        3.9051     6.4460    32.6484 H          1 CY8  0.0624
   87 H87        4.9509     6.8688    31.3376 H          1 CY8  0.0624
   88 C88        1.4612     7.0541    31.5572 C.3        1 CY8  0.1305
   89 H89        3.1310     8.2832    31.0393 H          1 CY8  0.0803
   90 H90        2.8147     7.0757    29.8502 H          1 CY8  0.0803
   91 N91        0.7149     5.8755    31.1080 N.am       1 CY8  -0.6179
   92 H92        1.5591     6.9759    32.6393 H          1 CY8  0.0688
   93 H93        0.8714     7.9585    31.4053 H          1 CY8  0.0688
   94 C94        0.0277     5.8115    29.9506 C.2        1 CY8  0.4768
   95 O95        0.0250     6.7300    29.1280 O.2        1 CY8  -0.5194
   96 H96        6.7884     3.4621    29.1555 H          1 CY8  0.3171
   97 H97        0.6900     5.0807    31.7251 H          1 CY8  0.3026
   98 C98       -0.8209     4.5459    29.7304 C.3        1 CY8  -0.0724
   99 C99       -1.1085     4.2674    28.2553 C.2        1 CY8  -0.3109
  100 H100      -0.3283     3.7031    30.2031 H          1 CY8  0.0900
  101 H101      -1.7776     4.6855    30.2346 H          1 CY8  0.0900
  102 H102      -1.2153     5.1570    27.6488 H          1 CY8  0.1010
  103 C103      -1.2604     3.0968    27.5996 C.2        1 CY8  0.2494
  104 C104      -1.4858     3.0234    26.1751 C.2        1 CY8  -0.2005
  105 C105      -1.6127     1.7518    25.8027 C.2        1 CY8  -0.1548
  106 N106      -1.2437     1.7866    28.0724 N.pl3      1 CY8  -0.5456
  107 C107      -1.4799     0.9599    26.9880 C.2        1 CY8  0.1367
  108 C108      -1.5642    -0.3769    27.0913 C.2        1 CY8  -0.2380
  109 B109      -1.0108     1.1951    29.5218 B          1 CY8  0.4869
  110 C110      -1.4213    -1.1020    28.3416 C.2        1 CY8  -0.0818
  111 N111      -1.1654    -0.3649    29.4864 N.pl3      1 CY8  0.0195
  112 C112      -1.0537    -1.2450    30.5388 C.2        1 CY8  -0.1237
  113 C113      -1.2206    -2.5218    30.0279 C.2        1 CY8  -0.2362
  114 C114      -1.4938    -2.4536    28.6588 C.2        1 CY8  -0.0828
  115 C115      -0.7710    -0.7807    31.9521 C.3        1 CY8  -0.1629
  116 H116      -1.1633    -3.4344    30.6024 H          1 CY8  0.1386
  117 F117       0.2720     1.4940    29.9429 F          1 CY8  -0.2530
  118 C118      -1.6970    -3.6150    27.7125 C.3        1 CY8  -0.1522
  119 H119      -1.7471    -0.9431    26.1883 H          1 CY8  0.1154
  120 H120      -1.5347     3.8715    25.5107 H          1 CY8  0.1318
  121 H121      -1.7805     1.3846    24.7980 H          1 CY8  0.1395
  122 F122      -1.9475     1.7249    30.3922 F          1 CY8  -0.2530
  123 H123      -0.7100    -1.6170    32.6479 H          1 CY8  0.0557
  124 H124      -1.5511    -0.1127    32.3172 H          1 CY8  0.0557
  125 H125       0.1728    -0.2392    32.0157 H          1 CY8  0.0557
  126 H126      -1.1953    -4.5185    28.0613 H          1 CY8  0.0414
  127 H127      -1.2786    -3.4061    26.7270 H          1 CY8  0.0414
  128 H128      -2.7526    -3.8507    27.5729 H          1 CY8  0.0414
  129 O129      -0.7743     0.5619    13.9914 O.3        1 CY8  -0.6567
  130 H130      -0.6155     1.3123    13.4118 H          1 CY8  0.4215
  131 H131       6.7537     2.6080    26.3371 H          1 CY8  0.2897
@<TRIPOS>BOND
    1     1     8 1
    2     1    18 1
    3     2    25 1
    4     3    16 1
    5     3    29 1
    6     3    69 1
    7     3   131 1
    8     4     5 1
    9     4     7 1
   10     4    10 1
   11     4    32 1
   12     5     6 1
   13     5    15 1
   14     5    33 1
   15     6     9 1
   16     6    11 1
   17     6    34 1
   18     7    17 1
   19     7    19 1
   20     7    21 1
   21     8    12 1
   22     8    13 1
   23     8    14 1
   24     9    10 1
   25     9    14 2
   26    10    35 1
   27    10    36 1
   28    11    13 1
   29    11    37 1
   30    11    38 1
   31    12    16 1
   32    12    26 1
   33    12    39 1
   34    13    40 1
   35    13    41 1
   36    14    27 1
   37    15    20 1
   38    15    42 1
   39    15    43 1
   40    16    18 1
   41    16    44 1
   42    17    20 2
   43    17    22 1
   44    18    24 1
   45    18    45 1
   46    19    23 1
   47    19    46 1
   48    19    47 1
   49    20    31 1
   50    21    48 1
   51    21    49 1
   52    21    50 1
   53    22    25 1
   54    22    51 1
   55    22    52 1
   56    23    25 1
   57    23    53 1
   58    23    54 1
   59    24    28 1
   60    24    55 1
   61    24    56 1
   62    25   129 1
   63    26    57 1
   64    26    58 1
   65    26    59 1
   66    27    60 1
   67    27    61 1
   68    27    62 1
   69    28    29 1
   70    28    30 1
   71    28    63 1
   72    29    64 1
   73    29    65 1
   74    30    66 1
   75    30    67 1
   76    30    68 1
   77    69    70 1
   78    69    71 1
   79    69    72 1
   80    70    73 1
   81    70    74 1
   82    70    75 1
   83    73    76 am  BACKBONE|DICT|INTERRES
   84    73    96 1
   85    76    77 2
   86    76    78 1
   87    78    79 1
   88    78    80 1
   89    78    81 1
   90    79    82 1
   91    79    83 1
   92    79    84 1
   93    82    85 1
   94    82    86 1
   95    82    87 1
   96    85    88 1
   97    85    89 1
   98    85    90 1
   99    88    91 1
  100    88    92 1
  101    88    93 1
  102    91    94 am  BACKBONE|DICT|INTERRES
  103    91    97 1
  104    94    95 2
  105    94    98 1
  106    98    99 1
  107    98   100 1
  108    98   101 1
  109    99   102 1
  110    99   103 2
  111   103   104 1
  112   103   106 1
  113   104   105 2
  114   104   120 1
  115   105   107 1
  116   105   121 1
  117   106   107 1
  118   106   109 1
  119   107   108 2
  120   108   110 1
  121   108   119 1
  122   109   111 1
  123   109   117 1
  124   109   122 1
  125   110   111 1
  126   110   114 2
  127   111   112 1
  128   112   113 2
  129   112   115 1
  130   113   114 1
  131   113   116 1
  132   114   118 1
  133   115   123 1
  134   115   124 1
  135   115   125 1
  136   118   126 1
  137   118   127 1
  138   118   128 1
  139   129   130 1
@<TRIPOS>SUBSTRUCTURE
     1 CY8         1 GROUP             0 A     ****    0 ROOT    
@<TRIPOS>MOLECULE
cyclopamine-Bodipy-4
131  139  1  0  0
SMALL
USER_CHARGES
@<TRIPOS>ATOM
    1 O01        6.9048     0.7424    22.6193 O.3        1 CY8  -0.4201
    2 H2         0.7929     1.9463    14.9298 H          1 CY8  0.0437
    3 N3         6.7787     0.6339    26.2901 N.4        1 CY8  -0.4178
    4 C04        3.1532     1.4206    18.5107 C.3        1 CY8  -0.0842
    5 C05        4.5071     2.1100    18.5484 C.3        1 CY8  -0.0880
    6 C06        4.6768     2.5217    20.0100 C.3        1 CY8  -0.0735
    7 C07        2.9097     0.6465    17.1681 C.3        1 CY8  0.0185
    8 C08        5.7545     1.6068    22.7049 C.3        1 CY8  0.3275
    9 C09        4.1133     1.3104    20.7555 C.2        1 CY8  -0.0449
   10 C10        3.0331     0.6847    19.8589 C.3        1 CY8  -0.0957
   11 C11        6.1240     2.8207    20.4523 C.3        1 CY8  -0.1187
   12 C12        5.5029     1.7951    24.2536 C.3        1 CY8  -0.1668
   13 C13        6.1832     2.9178    21.9760 C.3        1 CY8  -0.1775
   14 C14        4.6109     0.8788    21.9437 C.2        1 CY8  -0.1548
   15 C15        4.5777     3.2333    17.5072 C.3        1 CY8  -0.0794
   16 C16        6.2807     0.6068    24.8178 C.3        1 CY8  0.0770
   17 C17        3.2847     1.6120    15.9943 C.2        1 CY8  -0.0858
   18 C18        7.4929     0.6027    23.9015 C.3        1 CY8  0.1426
   19 C19        1.3851     0.3003    17.0762 C.3        1 CY8  -0.1170
   20 C20        4.0128     2.7477    16.1727 C.2        1 CY8  -0.1905
   21 C21        3.7365    -0.6559    17.0032 C.3        1 CY8  -0.1610
   22 C22        2.7777     1.2123    14.6040 C.3        1 CY8  -0.0982
   23 C23        0.8844    -0.0829    15.6694 C.3        1 CY8  -0.1383
   24 C24        8.3090    -0.6773    24.0851 C.3        1 CY8  -0.1808
   25 C25        1.2544     0.9984    14.6431 C.3        1 CY8  0.1718
   26 C26        5.9146     3.1656    24.8679 C.3        1 CY8  -0.1867
   27 C27        4.0975    -0.4289    22.5277 C.3        1 CY8  -0.1318
   28 C28        8.8406    -0.7065    25.5373 C.3        1 CY8  -0.1012
   29 C29        7.6705    -0.6220    26.5567 C.3        1 CY8  0.0443
   30 C30        9.7129    -1.9477    25.7927 C.3        1 CY8  -0.1854
   31 H20        4.2179     3.3509    15.3031 H          1 CY8  0.1286
   32 H04        2.4083     2.2230    18.5380 H          1 CY8  0.0793
   33 H05        5.2883     1.3892    18.2995 H          1 CY8  0.0895
   34 H06        4.0538     3.3981    20.2105 H          1 CY8  0.0924
   35 H101       2.0387     0.8258    20.2831 H          1 CY8  0.0890
   36 H102       3.1897    -0.3840    19.7436 H          1 CY8  0.0890
   37 H111       6.8052     2.0532    20.0884 H          1 CY8  0.0857
   38 H112       6.4661     3.7612    20.0200 H          1 CY8  0.0857
   39 H12        4.4412     1.6728    24.4729 H          1 CY8  0.1112
   40 H131       5.5207     3.7347    22.2654 H          1 CY8  0.0748
   41 H132       7.1831     3.2167    22.2891 H          1 CY8  0.0748
   42 H151       4.0164     4.1097    17.8382 H          1 CY8  0.0743
   43 H152       5.6151     3.5586    17.4340 H          1 CY8  0.0743
   44 H16        5.7111    -0.3215    24.7371 H          1 CY8  0.1425
   45 H18        8.1464     1.4589    24.0862 H          1 CY8  0.0559
   46 H191       1.1431    -0.4976    17.7811 H          1 CY8  0.0638
   47 H192       0.7893     1.1550    17.4067 H          1 CY8  0.0638
   48 H211       3.4972    -1.3895    17.7748 H          1 CY8  0.0678
   49 H212       4.8088    -0.4698    17.0656 H          1 CY8  0.0678
   50 H213       3.5567    -1.1534    16.0505 H          1 CY8  0.0678
   51 H221       3.0219     1.9770    13.8637 H          1 CY8  0.0812
   52 H222       3.2811     0.3036    14.2724 H          1 CY8  0.0812
   53 H231       1.3313    -1.0343    15.3741 H          1 CY8  0.0768
   54 H232      -0.1934    -0.2459    15.6841 H          1 CY8  0.0768
   55 H241       7.6979    -1.5648    23.9050 H          1 CY8  0.1113
   56 H242       9.1338    -0.7211    23.3712 H          1 CY8  0.1113
   57 H261       6.9627     3.4045    24.6785 H          1 CY8  0.0772
   58 H262       5.7660     3.1999    25.9463 H          1 CY8  0.0772
   59 H263       5.3120     3.9772    24.4608 H          1 CY8  0.0772
   60 H271       3.6173    -0.2384    23.4798 H          1 CY8  0.0663
   61 H272       4.9201    -1.1274    22.6789 H          1 CY8  0.0663
   62 H273       3.3644    -0.9371    21.9019 H          1 CY8  0.0663
   63 H28        9.4631     0.1782    25.6788 H          1 CY8  0.1194
   64 H291       8.0696    -0.5414    27.5680 H          1 CY8  0.1203
   65 H292       7.0199    -1.4995    26.5079 H          1 CY8  0.1203
   66 H301       9.1487    -2.8740    25.6617 H          1 CY8  0.0821
   67 H302      10.1152    -1.9508    26.8075 H          1 CY8  0.0821
   68 H303      10.5632    -1.9854    25.1098 H          1 CY8  0.0821
   69 C69        5.6274     0.6964    27.3296 C.3        1 CY8  0.0315
   70 C70        6.1381     1.1634    28.7223 C.3        1 CY8  0.0782
   71 H71        4.8860     1.3842    26.9230 H          1 CY8  0.1290
   72 H72        5.1701    -0.2935    27.3592 H          1 CY8  0.1290
   73 N73        5.8093     2.5491    29.0686 N.am       1 CY8  -0.5891
   74 H74        5.7376     0.5069    29.4953 H          1 CY8  0.0933
   75 H75        7.2221     1.0794    28.8055 H          1 CY8  0.0933
   76 C76        4.5589     3.0065    29.2640 C.2        1 CY8  0.4730
   77 O77        3.5580     2.3085    29.0962 O.2        1 CY8  -0.5111
   78 C78        4.4075     4.4664    29.7078 C.3        1 CY8  -0.1424
   79 C79        3.4602     4.6368    30.9213 C.3        1 CY8  -0.1210
   80 H80        5.3916     4.8779    29.9448 H          1 CY8  0.0879
   81 H81        4.0307     5.0263    28.8523 H          1 CY8  0.0879
   82 C82        3.4806     6.0575    31.5222 C.3        1 CY8  -0.1262
   83 H83        2.4417     4.3589    30.6477 H          1 CY8  0.0853
   84 H84        3.7600     3.9396    31.7071 H          1 CY8  0.0853
   85 C85        2.8560     7.1630    30.6409 C.3        1 CY8  -0.1538
   86 H86        2.9909     6.0497    32.4978 H          1 CY8  0.0624
   87 H87        4.5200     6.3232    31.7289 H          1 CY8  0.0624
   88 C88        1.3383     7.3854    30.8188 C.3        1 CY8  0.1305
   89 H89        3.3484     8.1049    30.8890 H          1 CY8  0.0803
   90 H90        3.0802     6.9794    29.5890 H          1 CY8  0.0803
   91 N91        0.5034     6.2796    30.3564 N.am       1 CY8  -0.6179
   92 H92        1.1252     7.5018    31.8836 H          1 CY8  0.0688
   93 H93        1.0389     8.3385    30.3637 H          1 CY8  0.0688
   94 C94        0.0165     6.1539    29.1100 C.2        1 CY8  0.4768
   95 O95        0.2456     6.9607    28.2055 O.2        1 CY8  -0.5194
   96 H96        6.5860     3.1737    29.2647 H          1 CY8  0.3171
   97 H97        0.2467     5.5840    31.0395 H          1 CY8  0.3026
   98 C98       -0.9293     4.9761    28.8606 C.3        1 CY8  -0.0724
   99 C99       -0.1958     3.7801    28.2617 C.2        1 CY8  -0.3109
  100 H100      -1.4560     4.7427    29.7799 H          1 CY8  0.0900
  101 H101      -1.6958     5.2934    28.1566 H          1 CY8  0.0900
  102 H102       0.4128     4.0385    27.4068 H          1 CY8  0.1010
  103 C103      -0.2115     2.4743    28.6149 C.2        1 CY8  0.2494
  104 C104       0.5410     1.4628    27.9037 C.2        1 CY8  -0.2005
  105 C105       0.3155     0.2709    28.4497 C.2        1 CY8  -0.1548
  106 N106      -0.8944     1.8189    29.6429 N.pl3      1 CY8  -0.5456
  107 C107      -0.5860     0.4767    29.5416 C.2        1 CY8  0.1367
  108 C108      -1.0848    -0.4578    30.3748 C.2        1 CY8  -0.2380
  109 B109      -1.8538     2.3579    30.7835 B          1 CY8  0.4869
  110 C110      -1.9880    -0.1633    31.4695 C.2        1 CY8  -0.0818
  111 N111      -2.3448     1.1637    31.6727 N.pl3      1 CY8  0.0195
  112 C112      -3.1732     1.2073    32.7795 C.2        1 CY8  -0.1237
  113 C113      -3.3247    -0.0919    33.2334 C.2        1 CY8  -0.2362
  114 C114      -2.6086    -0.9695    32.4174 C.2        1 CY8  -0.0828
  115 C115      -3.7373     2.5001    33.3295 C.3        1 CY8  -0.1629
  116 H116      -3.9049    -0.3751    34.0987 H          1 CY8  0.1386
  117 F117      -1.1575     3.2501    31.5776 F          1 CY8  -0.2530
  118 C118      -2.4486    -2.4608    32.6096 C.3        1 CY8  -0.1522
  119 H119      -0.7849    -1.4827    30.2199 H          1 CY8  0.1154
  120 H120       1.1807     1.6428    27.0534 H          1 CY8  0.1318
  121 H121       0.7325    -0.6723    28.1304 H          1 CY8  0.1395
  122 F122      -2.9540     2.9609    30.2062 F          1 CY8  -0.2530
  123 H123      -4.3357     2.3303    34.2266 H          1 CY8  0.0557
  124 H124      -4.3802     3.0079    32.6074 H          1 CY8  0.0557
  125 H125      -2.9519     3.2024    33.6056 H          1 CY8  0.0557
  126 H126      -2.5638    -2.7460    33.6541 H          1 CY8  0.0414
  127 H127      -1.4535    -2.7931    32.3183 H          1 CY8  0.0414
  128 H128      -3.1656    -3.0379    32.0264 H          1 CY8  0.0414
  129 O129       0.7690     0.6702    13.3594 O.3        1 CY8  -0.6567
  130 H130      -0.1481     0.3967    13.4389 H          1 CY8  0.4215
  131 H131       7.3399     1.4696    26.3948 H          1 CY8  0.2897
@<TRIPOS>BOND
    1     1     8 1
    2     1    18 1
    3     2    25 1
    4     3    16 1
    5     3    29 1
    6     3    69 1
    7     3   131 1
    8     4     5 1
    9     4     7 1
   10     4    10 1
   11     4    32 1
   12     5     6 1
   13     5    15 1
   14     5    33 1
   15     6     9 1
   16     6    11 1
   17     6    34 1
   18     7    17 1
   19     7    19 1
   20     7    21 1
   21     8    12 1
   22     8    13 1
   23     8    14 1
   24     9    10 1
   25     9    14 2
   26    10    35 1
   27    10    36 1
   28    11    13 1
   29    11    37 1
   30    11    38 1
   31    12    16 1
   32    12    26 1
   33    12    39 1
   34    13    40 1
   35    13    41 1
   36    14    27 1
   37    15    20 1
   38    15    42 1
   39    15    43 1
   40    16    18 1
   41    16    44 1
   42    17    20 2
   43    17    22 1
   44    18    24 1
   45    18    45 1
   46    19    23 1
   47    19    46 1
   48    19    47 1
   49    20    31 1
   50    21    48 1
   51    21    49 1
   52    21    50 1
   53    22    25 1
   54    22    51 1
   55    22    52 1
   56    23    25 1
   57    23    53 1
   58    23    54 1
   59    24    28 1
   60    24    55 1
   61    24    56 1
   62    25   129 1
   63    26    57 1
   64    26    58 1
   65    26    59 1
   66    27    60 1
   67    27    61 1
   68    27    62 1
   69    28    29 1
   70    28    30 1
   71    28    63 1
   72    29    64 1
   73    29    65 1
   74    30    66 1
   75    30    67 1
   76    30    68 1
   77    69    70 1
   78    69    71 1
   79    69    72 1
   80    70    73 1
   81    70    74 1
   82    70    75 1
   83    73    76 am  BACKBONE|DICT|INTERRES
   84    73    96 1
   85    76    77 2
   86    76    78 1
   87    78    79 1
   88    78    80 1
   89    78    81 1
   90    79    82 1
   91    79    83 1
   92    79    84 1
   93    82    85 1
   94    82    86 1
   95    82    87 1
   96    85    88 1
   97    85    89 1
   98    85    90 1
   99    88    91 1
  100    88    92 1
  101    88    93 1
  102    91    94 am  BACKBONE|DICT|INTERRES
  103    91    97 1
  104    94    95 2
  105    94    98 1
  106    98    99 1
  107    98   100 1
  108    98   101 1
  109    99   102 1
  110    99   103 2
  111   103   104 1
  112   103   106 1
  113   104   105 2
  114   104   120 1
  115   105   107 1
  116   105   121 1
  117   106   107 1
  118   106   109 1
  119   107   108 2
  120   108   110 1
  121   108   119 1
  122   109   111 1
  123   109   117 1
  124   109   122 1
  125   110   111 1
  126   110   114 2
  127   111   112 1
  128   112   113 2
  129   112   115 1
  130   113   114 1
  131   113   116 1
  132   114   118 1
  133   115   123 1
  134   115   124 1
  135   115   125 1
  136   118   126 1
  137   118   127 1
  138   118   128 1
  139   129   130 1
@<TRIPOS>SUBSTRUCTURE
     1 CY8         1 GROUP             0 A     ****    0 ROOT    
@<TRIPOS>MOLECULE
cyclopamine-Bodipy-5
131  139  1  0  0
SMALL
USER_CHARGES
@<TRIPOS>ATOM
    1 O01        7.7402     1.7871    23.7897 O.3        1 CY8  -0.4201
    2 H2         4.1603    -0.7108    14.9454 H          1 CY8  0.0437
    3 N3         6.9604     1.6900    27.3875 N.4        1 CY8  -0.4178
    4 C04        5.2921     0.3320    19.0330 C.3        1 CY8  -0.0842
    5 C05        6.0832     1.6167    19.2430 C.3        1 CY8  -0.0880
    6 C06        5.6281     2.1145    20.6161 C.3        1 CY8  -0.0735
    7 C07        5.8666    -0.5202    17.8443 C.3        1 CY8  0.0185
    8 C08        6.3211     1.9591    23.5853 C.3        1 CY8  0.3275
    9 C09        5.5290     0.8165    21.4253 C.2        1 CY8  -0.0449
   10 C10        5.1272    -0.2902    20.4376 C.3        1 CY8  -0.0957
   11 C11        6.5683     3.1283    21.2938 C.3        1 CY8  -0.1187
   12 C12        5.7199     2.0459    25.0464 C.3        1 CY8  -0.1668
   13 C13        6.1938     3.2823    22.7722 C.3        1 CY8  -0.1775
   14 C14        5.8434     0.7340    22.7492 C.2        1 CY8  -0.1548
   15 C15        5.8972     2.5650    18.0430 C.3        1 CY8  -0.0794
   16 C16        6.8538     1.4209    25.8579 C.3        1 CY8  0.0770
   17 C17        6.0281     0.4311    16.6176 C.2        1 CY8  -0.0858
   18 C18        8.0627     2.0079    25.1534 C.3        1 CY8  0.1426
   19 C19        4.8193    -1.6244    17.4746 C.3        1 CY8  -0.1170
   20 C20        6.0165     1.7823    16.7342 C.2        1 CY8  -0.1905
   21 C21        7.2417    -1.1804    18.1260 C.3        1 CY8  -0.1610
   22 C22        6.2263    -0.2484    15.2566 C.3        1 CY8  -0.0982
   23 C23        5.0214    -2.3057    16.1097 C.3        1 CY8  -0.1383
   24 C24        9.3458     1.3218    25.6186 C.3        1 CY8  -0.1808
   25 C25        5.1003    -1.2640    14.9863 C.3        1 CY8  0.1718
   26 C26        5.2927     3.4552    25.5466 C.3        1 CY8  -0.1867
   27 C27        5.8068    -0.6312    23.4362 C.3        1 CY8  -0.1318
   28 C28        9.5305     1.6133    27.1278 C.3        1 CY8  -0.1012
   29 C29        8.3041     1.1344    27.9542 C.3        1 CY8  0.0443
   30 C30       10.8338     0.9916    27.6633 C.3        1 CY8  -0.1854
   31 H20        6.1251     2.3598    15.8284 H          1 CY8  0.1286
   32 H04        4.2890     0.6419    18.7291 H          1 CY8  0.0793
   33 H05        7.1474     1.3839    19.3044 H          1 CY8  0.0895
   34 H06        4.6357     2.5610    20.5240 H          1 CY8  0.0924
   35 H101       4.0929    -0.5958    20.6041 H          1 CY8  0.0890
   36 H102       5.7500    -1.1743    20.5616 H          1 CY8  0.0890
   37 H111       7.6099     2.8170    21.1980 H          1 CY8  0.0857
   38 H112       6.4941     4.0928    20.7891 H          1 CY8  0.0857
   39 H12        4.8278     1.4248    25.1225 H          1 CY8  0.1112
   40 H131       5.1654     3.6454    22.8090 H          1 CY8  0.0748
   41 H132       6.8044     4.0674    23.2171 H          1 CY8  0.0748
   42 H151       4.9317     3.0690    18.0838 H          1 CY8  0.0743
   43 H152       6.6505     3.3532    18.0753 H          1 CY8  0.0743
   44 H16        6.8495     0.3321    25.7801 H          1 CY8  0.1425
   45 H18        8.1620     3.0819    25.3297 H          1 CY8  0.0559
   46 H191       4.8172    -2.3969    18.2400 H          1 CY8  0.0638
   47 H192       3.8124    -1.2052    17.4881 H          1 CY8  0.0638
   48 H211       7.1907    -1.8410    18.9894 H          1 CY8  0.0678
   49 H212       8.0172    -0.4456    18.3407 H          1 CY8  0.0678
   50 H213       7.5988    -1.7839    17.2917 H          1 CY8  0.0678
   51 H221       6.2567     0.4882    14.4538 H          1 CY8  0.0812
   52 H222       7.1938    -0.7493    15.2384 H          1 CY8  0.0812
   53 H231       5.9422    -2.8904    16.1404 H          1 CY8  0.0768
   54 H232       4.2189    -3.0209    15.9208 H          1 CY8  0.0768
   55 H241       9.2994     0.2414    25.4657 H          1 CY8  0.1113
   56 H242      10.2074     1.6775    25.0530 H          1 CY8  0.1113
   57 H261       6.1056     4.1791    25.5017 H          1 CY8  0.0772
   58 H262       4.9403     3.4355    26.5776 H          1 CY8  0.0772
   59 H263       4.4661     3.8500    24.9584 H          1 CY8  0.0772
   60 H271       5.1061    -0.6352    24.2707 H          1 CY8  0.0663
   61 H272       6.7966    -0.8849    23.8141 H          1 CY8  0.0663
   62 H273       5.5004    -1.4425    22.7781 H          1 CY8  0.0663
   63 H28        9.5899     2.6963    27.2580 H          1 CY8  0.1194
   64 H291       8.4007     1.5222    28.9695 H          1 CY8  0.1203
   65 H292       8.2209     0.0460    27.9818 H          1 CY8  0.1203
   66 H301      10.8088    -0.0986    27.6117 H          1 CY8  0.0821
   67 H302      11.0077     1.2669    28.7051 H          1 CY8  0.0821
   68 H303      11.6999     1.3197    27.0877 H          1 CY8  0.0821
   69 C69        5.7500     1.0913    28.1547 C.3        1 CY8  0.0315
   70 C70        5.7502     1.4694    29.6546 C.3        1 CY8  0.0782
   71 H71        4.8529     1.4566    27.6576 H          1 CY8  0.1290
   72 H72        5.8011     0.0118    28.0060 H          1 CY8  0.1290
   73 N73        5.6181     2.9003    29.9292 N.am       1 CY8  -0.5891
   74 H74        4.9254     0.9450    30.1431 H          1 CY8  0.0933
   75 H75        6.6390     1.0943    30.1613 H          1 CY8  0.0933
   76 C76        4.5013     3.6167    29.7186 C.2        1 CY8  0.4730
   77 O77        3.4910     3.1469    29.1970 O.2        1 CY8  -0.5111
   78 C78        4.5105     5.0714    30.1802 C.3        1 CY8  -0.1424
   79 C79        3.6067     5.2876    31.4166 C.3        1 CY8  -0.1210
   80 H80        5.5300     5.3861    30.4049 H          1 CY8  0.0879
   81 H81        4.1832     5.6778    29.3388 H          1 CY8  0.0879
   82 C82        3.4737     6.7676    31.8244 C.3        1 CY8  -0.1262
   83 H83        2.6113     4.8666    31.2500 H          1 CY8  0.0853
   84 H84        4.0310     4.7362    32.2603 H          1 CY8  0.0853
   85 C85        2.6012     7.6267    30.8828 C.3        1 CY8  -0.1538
   86 H86        3.0869     6.8413    32.8436 H          1 CY8  0.0624
   87 H87        4.4752     7.2067    31.8709 H          1 CY8  0.0624
   88 C88        1.0784     7.5757    31.1236 C.3        1 CY8  0.1305
   89 H89        2.9107     8.6657    31.0065 H          1 CY8  0.0803
   90 H90        2.8120     7.3690    29.8463 H          1 CY8  0.0803
   91 N91        0.4087     6.3669    30.6537 N.am       1 CY8  -0.6179
   92 H92        0.8865     7.6470    32.1965 H          1 CY8  0.0688
   93 H93        0.6046     8.4678    30.7001 H          1 CY8  0.0688
   94 C94        0.0325     6.1403    29.3828 C.2        1 CY8  0.4768
   95 O95        0.2861     6.9094    28.4526 O.2        1 CY8  -0.5194
   96 H96        6.4256     3.3745    30.3228 H          1 CY8  0.3171
   97 H97        0.1617     5.6762    31.3511 H          1 CY8  0.3026
   98 C98       -0.8236     4.8953    29.1337 C.3        1 CY8  -0.0724
   99 C99       -0.0130     3.7365    28.5677 C.2        1 CY8  -0.3109
  100 H100      -1.3548     4.6504    30.0435 H          1 CY8  0.0900
  101 H101      -1.5965     5.1509    28.4098 H          1 CY8  0.0900
  102 H102       0.6547     4.0283    27.7661 H          1 CY8  0.1010
  103 C103      -0.0313     2.4202    28.8895 C.2        1 CY8  0.2494
  104 C104       0.7837     1.4352    28.2117 C.2        1 CY8  -0.2005
  105 C105       0.5189     0.2258    28.7000 C.2        1 CY8  -0.1548
  106 N106      -0.7780     1.7354    29.8468 N.pl3      1 CY8  -0.5456
  107 C107      -0.4620     0.3962    29.7276 C.2        1 CY8  0.1367
  108 C108      -1.0198    -0.5592    30.4956 C.2        1 CY8  -0.2380
  109 B109      -1.7857     2.2467    30.9579 B          1 CY8  0.4869
  110 C110      -1.9829    -0.2909    31.5518 C.2        1 CY8  -0.0818
  111 N111      -2.3283     1.0305    31.7828 N.pl3      1 CY8  0.0195
  112 C112      -3.2014     1.0578    32.8496 C.2        1 CY8  -0.1237
  113 C113      -3.4017    -0.2493    33.2551 C.2        1 CY8  -0.2362
  114 C114      -2.6770    -1.1146    32.4346 C.2        1 CY8  -0.0828
  115 C115      -3.7646     2.3491    33.3930 C.3        1 CY8  -0.1629
  116 H116      -4.0281    -0.5471    34.0816 H          1 CY8  0.1386
  117 F117      -1.1216     3.1120    31.8114 F          1 CY8  -0.2530
  118 C118      -2.5775    -2.6180    32.5729 C.3        1 CY8  -0.1522
  119 H119      -0.7161    -1.5837    30.3334 H          1 CY8  0.1154
  120 H120       1.4843     1.6486    27.4186 H          1 CY8  0.1318
  121 H121       0.9642    -0.7067    28.3865 H          1 CY8  0.1395
  122 F122      -2.8574     2.8713    30.3492 F          1 CY8  -0.2530
  123 H123      -4.3839     2.1746    34.2718 H          1 CY8  0.0557
  124 H124      -4.3831     2.8648    32.6570 H          1 CY8  0.0557
  125 H125      -2.9789     3.0427    33.6966 H          1 CY8  0.0557
  126 H126      -2.7530    -2.9436    33.5990 H          1 CY8  0.0414
  127 H127      -1.5848    -2.9851    32.3099 H          1 CY8  0.0414
  128 H128      -3.2943    -3.1342    31.9347 H          1 CY8  0.0414
  129 O129       5.2800    -1.8895    13.7320 O.3        1 CY8  -0.6567
  130 H130       4.5775    -2.5322    13.6091 H          1 CY8  0.4215
  131 H131       6.9646     2.6956    27.5111 H          1 CY8  0.2897
@<TRIPOS>BOND
    1     1     8 1
    2     1    18 1
    3     2    25 1
    4     3    16 1
    5     3    29 1
    6     3    69 1
    7     3   131 1
    8     4     5 1
    9     4     7 1
   10     4    10 1
   11     4    32 1
   12     5     6 1
   13     5    15 1
   14     5    33 1
   15     6     9 1
   16     6    11 1
   17     6    34 1
   18     7    17 1
   19     7    19 1
   20     7    21 1
   21     8    12 1
   22     8    13 1
   23     8    14 1
   24     9    10 1
   25     9    14 2
   26    10    35 1
   27    10    36 1
   28    11    13 1
   29    11    37 1
   30    11    38 1
   31    12    16 1
   32    12    26 1
   33    12    39 1
   34    13    40 1
   35    13    41 1
   36    14    27 1
   37    15    20 1
   38    15    42 1
   39    15    43 1
   40    16    18 1
   41    16    44 1
   42    17    20 2
   43    17    22 1
   44    18    24 1
   45    18    45 1
   46    19    23 1
   47    19    46 1
   48    19    47 1
   49    20    31 1
   50    21    48 1
   51    21    49 1
   52    21    50 1
   53    22    25 1
   54    22    51 1
   55    22    52 1
   56    23    25 1
   57    23    53 1
   58    23    54 1
   59    24    28 1
   60    24    55 1
   61    24    56 1
   62    25   129 1
   63    26    57 1
   64    26    58 1
   65    26    59 1
   66    27    60 1
   67    27    61 1
   68    27    62 1
   69    28    29 1
   70    28    30 1
   71    28    63 1
   72    29    64 1
   73    29    65 1
   74    30    66 1
   75    30    67 1
   76    30    68 1
   77    69    70 1
   78    69    71 1
   79    69    72 1
   80    70    73 1
   81    70    74 1
   82    70    75 1
   83    73    76 am  BACKBONE|DICT|INTERRES
   84    73    96 1
   85    76    77 2
   86    76    78 1
   87    78    79 1
   88    78    80 1
   89    78    81 1
   90    79    82 1
   91    79    83 1
   92    79    84 1
   93    82    85 1
   94    82    86 1
   95    82    87 1
   96    85    88 1
   97    85    89 1
   98    85    90 1
   99    88    91 1
  100    88    92 1
  101    88    93 1
  102    91    94 am  BACKBONE|DICT|INTERRES
  103    91    97 1
  104    94    95 2
  105    94    98 1
  106    98    99 1
  107    98   100 1
  108    98   101 1
  109    99   102 1
  110    99   103 2
  111   103   104 1
  112   103   106 1
  113   104   105 2
  114   104   120 1
  115   105   107 1
  116   105   121 1
  117   106   107 1
  118   106   109 1
  119   107   108 2
  120   108   110 1
  121   108   119 1
  122   109   111 1
  123   109   117 1
  124   109   122 1
  125   110   111 1
  126   110   114 2
  127   111   112 1
  128   112   113 2
  129   112   115 1
  130   113   114 1
  131   113   116 1
  132   114   118 1
  133   115   123 1
  134   115   124 1
  135   115   125 1
  136   118   126 1
  137   118   127 1
  138   118   128 1
  139   129   130 1
@<TRIPOS>SUBSTRUCTURE
     1 CY8         1 GROUP             0 A     ****    0 ROOT    
@<TRIPOS>MOLECULE
cyclopamine-Bodipy-6
131  139  1  0  0
SMALL
USER_CHARGES
@<TRIPOS>ATOM
    1 O01        7.6629     1.7471    23.8580 O.3        1 CY8  -0.4201
    2 H2         4.3080    -0.6678    14.9416 H          1 CY8  0.0437
    3 N3         7.0166     1.5379    27.4757 N.4        1 CY8  -0.4178
    4 C04        5.2667     0.3315    19.1165 C.3        1 CY8  -0.0842
    5 C05        6.0218     1.6268    19.3788 C.3        1 CY8  -0.0880
    6 C06        5.5161     2.0822    20.7494 C.3        1 CY8  -0.0735
    7 C07        5.8851    -0.4805    17.9225 C.3        1 CY8  0.0185
    8 C08        6.2332     1.8642    23.7069 C.3        1 CY8  0.3275
    9 C09        5.4609     0.7614    21.5235 C.2        1 CY8  -0.0449
   10 C10        5.0872    -0.3253    20.5035 C.3        1 CY8  -0.0957
   11 C11        6.3932     3.1269    21.4591 C.3        1 CY8  -0.1187
   12 C12        5.6764     1.8803    25.1863 C.3        1 CY8  -0.1668
   13 C13        6.0245     3.2058    22.9430 C.3        1 CY8  -0.1775
   14 C14        5.7869     0.6497    22.8416 C.2        1 CY8  -0.1548
   15 C15        5.8529     2.5958    18.1959 C.3        1 CY8  -0.0794
   16 C16        6.8638     1.2872    25.9461 C.3        1 CY8  0.0770
   17 C17        6.0710     0.5048    16.7278 C.2        1 CY8  -0.0858
   18 C18        8.0242     1.9445    25.2166 C.3        1 CY8  0.1426
   19 C19        4.8648    -1.5816    17.4868 C.3        1 CY8  -0.1170
   20 C20        6.0167     1.8513    16.8723 C.2        1 CY8  -0.1905
   21 C21        7.2634    -1.1227    18.2261 C.3        1 CY8  -0.1610
   22 C22        6.3400    -0.1328    15.3599 C.3        1 CY8  -0.0982
   23 C23        5.1589    -2.2460    16.1300 C.3        1 CY8  -0.1383
   24 C24        9.3536     1.3001    25.6114 C.3        1 CY8  -0.1808
   25 C25        5.2655    -1.1876    15.0253 C.3        1 CY8  0.1718
   26 C26        5.1967     3.2524    25.7396 C.3        1 CY8  -0.1867
   27 C27        5.8045    -0.7354    23.4887 C.3        1 CY8  -0.1318
   28 C28        9.5821     1.5446    27.1222 C.3        1 CY8  -0.1012
   29 C29        8.3963     0.9965    27.9680 C.3        1 CY8  0.0443
   30 C30       10.9145     0.9445    27.5998 C.3        1 CY8  -0.1854
   31 H20        6.1451     2.4559    15.9874 H          1 CY8  0.1286
   32 H04        4.2632     0.6284    18.7982 H          1 CY8  0.0793
   33 H05        7.0901     1.4169    19.4678 H          1 CY8  0.0895
   34 H06        4.5067     2.4826    20.6422 H          1 CY8  0.0924
   35 H101       4.0499    -0.6371    20.6433 H          1 CY8  0.0890
   36 H102       5.7128    -1.2105    20.6140 H          1 CY8  0.0890
   37 H111       7.4523     2.8901    21.3470 H          1 CY8  0.0857
   38 H112       6.2532     4.1057    20.9970 H          1 CY8  0.0857
   39 H12        4.8146     1.2176    25.2689 H          1 CY8  0.1112
   40 H131       4.9780     3.5096    23.0047 H          1 CY8  0.0748
   41 H132       6.5986     4.0079    23.4112 H          1 CY8  0.0748
   42 H151       4.8853     3.1001    18.2276 H          1 CY8  0.0743
   43 H152       6.6139     3.3743    18.2625 H          1 CY8  0.0743
   44 H16        6.8965     0.2003    25.8431 H          1 CY8  0.1425
   45 H18        8.0805     3.0181    25.4180 H          1 CY8  0.0559
   46 H191       4.8176    -2.3675    18.2397 H          1 CY8  0.0638
   47 H192       3.8578    -1.1666    17.4455 H          1 CY8  0.0638
   48 H211       7.1883    -1.8386    19.0398 H          1 CY8  0.0678
   49 H212       8.0079    -0.3872    18.5251 H          1 CY8  0.0678
   50 H213       7.6767    -1.6670    17.3747 H          1 CY8  0.0678
   51 H221       6.3663     0.6246    14.5765 H          1 CY8  0.0812
   52 H222       7.3286    -0.5921    15.3631 H          1 CY8  0.0812
   53 H231       6.0899    -2.8073    16.2049 H          1 CY8  0.0768
   54 H232       4.3838    -2.9778    15.8888 H          1 CY8  0.0768
   55 H241       9.3406     0.2258    25.4201 H          1 CY8  0.1113
   56 H242      10.1780     1.7107    25.0281 H          1 CY8  0.1113
   57 H261       5.9745     4.0150    25.6946 H          1 CY8  0.0772
   58 H262       4.8724     3.1910    26.7772 H          1 CY8  0.0772
   59 H263       4.3373     3.6264    25.1821 H          1 CY8  0.0772
   60 H271       5.1161    -0.7833    24.3316 H          1 CY8  0.0663
   61 H272       6.8084    -0.9695    23.8439 H          1 CY8  0.0663
   62 H273       5.5111    -1.5377    22.8117 H          1 CY8  0.0663
   63 H28        9.6138     2.6234    27.2892 H          1 CY8  0.1194
   64 H291       8.5257     1.3369    28.9951 H          1 CY8  0.1203
   65 H292       8.3448    -0.0938    27.9480 H          1 CY8  0.1203
   66 H301      10.9331    -0.1385    27.4696 H          1 CY8  0.0821
   67 H302      11.0823     1.1499    28.6575 H          1 CY8  0.0821
   68 H303      11.7583     1.3596    27.0475 H          1 CY8  0.0821
   69 C69        5.8585     0.9058    28.2967 C.3        1 CY8  0.0315
   70 C70        5.9144     1.2772    29.8012 C.3        1 CY8  0.0782
   71 H71        4.9280     1.2503    27.8461 H          1 CY8  0.1290
   72 H72        5.9269    -0.1729    28.1432 H          1 CY8  0.1290
   73 N73        5.6670     2.6941    30.0841 N.am       1 CY8  -0.5891
   74 H74        5.1681     0.6768    30.3302 H          1 CY8  0.0933
   75 H75        6.8575     0.9896    30.2626 H          1 CY8  0.0933
   76 C76        4.4534     3.2701    30.0481 C.2        1 CY8  0.4730
   77 O77        3.4382     2.6658    29.6987 O.2        1 CY8  -0.5111
   78 C78        4.3678     4.7421    30.4638 C.3        1 CY8  -0.1424
   79 C79        3.1906     5.0296    31.4261 C.3        1 CY8  -0.1210
   80 H80        5.3054     5.0523    30.9254 H          1 CY8  0.0879
   81 H81        4.2637     5.3207    29.5488 H          1 CY8  0.0879
   82 C82        3.1096     6.4965    31.8970 C.3        1 CY8  -0.1262
   83 H83        2.2468     4.7383    30.9660 H          1 CY8  0.0853
   84 H84        3.2954     4.3954    32.3089 H          1 CY8  0.0853
   85 C85        2.7042     7.5127    30.8044 C.3        1 CY8  -0.1538
   86 H86        2.4173     6.5680    32.7359 H          1 CY8  0.0624
   87 H87        4.0800     6.7807    32.3054 H          1 CY8  0.0624
   88 C88        1.1906     7.7755    30.6497 C.3        1 CY8  0.1305
   89 H89        3.1714     8.4711    31.0396 H          1 CY8  0.0803
   90 H90        3.1242     7.2331    29.8408 H          1 CY8  0.0803
   91 N91        0.3930     6.5858    30.3626 N.am       1 CY8  -0.6179
   92 H92        0.8032     8.1590    31.5924 H          1 CY8  0.0688
   93 H93        1.0174     8.5634    29.9124 H          1 CY8  0.0688
   94 C94        0.0187     6.1624    29.1410 C.2        1 CY8  0.4768
   95 O95        0.3545     6.7282    28.1000 O.2        1 CY8  -0.5194
   96 H96        6.4651     3.2591    30.3638 H          1 CY8  0.3171
   97 H97        0.0683     6.0608    31.1584 H          1 CY8  0.3026
   98 C98       -0.9468     4.9725    29.0932 C.3        1 CY8  -0.0724
   99 C99       -0.3263     3.7513    28.4220 C.2        1 CY8  -0.3109
  100 H100      -1.3255     4.7683    30.0853 H          1 CY8  0.0900
  101 H101      -1.8159     5.2735    28.5067 H          1 CY8  0.0900
  102 H102       0.2393     3.9861    27.5309 H          1 CY8  0.1010
  103 C103      -0.3980     2.4391    28.7541 C.2        1 CY8  0.2494
  104 C104       0.2436     1.3962    27.9838 C.2        1 CY8  -0.2005
  105 C105      -0.0329     0.2111    28.5251 C.2        1 CY8  -0.1548
  106 N106      -1.0561     1.8146    29.8097 N.pl3      1 CY8  -0.5456
  107 C107      -0.8577     0.4541    29.6708 C.2        1 CY8  0.1367
  108 C108      -1.3840    -0.4551    30.5128 C.2        1 CY8  -0.2380
  109 B109      -1.9034     2.4005    31.0165 B          1 CY8  0.4869
  110 C110      -2.2022    -0.1152    31.6665 C.2        1 CY8  -0.0818
  111 N111      -2.4334     1.2283    31.9097 N.pl3      1 CY8  0.0195
  112 C112      -3.1778     1.3230    33.0677 C.2        1 CY8  -0.1237
  113 C113      -3.4117     0.0337    33.5143 C.2        1 CY8  -0.2362
  114 C114      -2.8415    -0.8858    32.6310 C.2        1 CY8  -0.0828
  115 C115      -3.5812     2.6526    33.6558 C.3        1 CY8  -0.1629
  116 H116      -3.9575    -0.2176    34.4104 H          1 CY8  0.1386
  117 F117      -1.0947     3.2182    31.7842 F          1 CY8  -0.2530
  118 C118      -2.8146    -2.3900    32.7751 C.3        1 CY8  -0.1522
  119 H119      -1.1743    -1.4996    30.3245 H          1 CY8  0.1154
  120 H120       0.8449     1.5522    27.1030 H          1 CY8  0.1318
  121 H121       0.2993    -0.7538    28.1655 H          1 CY8  0.1395
  122 F122      -2.9847     3.0974    30.5126 F          1 CY8  -0.2530
  123 H123      -4.0357     2.5330    34.6399 H          1 CY8  0.0557
  124 H124      -4.3101     3.1692    33.0315 H          1 CY8  0.0557
  125 H125      -2.7349     3.3249    33.7841 H          1 CY8  0.0557
  126 H126      -2.8485    -2.6919    33.8222 H          1 CY8  0.0414
  127 H127      -1.8968    -2.8181    32.3712 H          1 CY8  0.0414
  128 H128      -3.6533    -2.8669    32.2674 H          1 CY8  0.0414
  129 O129       5.5257    -1.8011    13.7803 O.3        1 CY8  -0.6567
  130 H130       5.5905    -1.1176    13.1082 H          1 CY8  0.4215
  131 H131       7.0094     2.5413    27.6157 H          1 CY8  0.2897
@<TRIPOS>BOND
    1     1     8 1
    2     1    18 1
    3     2    25 1
    4     3    16 1
    5     3    29 1
    6     3    69 1
    7     3   131 1
    8     4     5 1
    9     4     7 1
   10     4    10 1
   11     4    32 1
   12     5     6 1
   13     5    15 1
   14     5    33 1
   15     6     9 1
   16     6    11 1
   17     6    34 1
   18     7    17 1
   19     7    19 1
   20     7    21 1
   21     8    12 1
   22     8    13 1
   23     8    14 1
   24     9    10 1
   25     9    14 2
   26    10    35 1
   27    10    36 1
   28    11    13 1
   29    11    37 1
   30    11    38 1
   31    12    16 1
   32    12    26 1
   33    12    39 1
   34    13    40 1
   35    13    41 1
   36    14    27 1
   37    15    20 1
   38    15    42 1
   39    15    43 1
   40    16    18 1
   41    16    44 1
   42    17    20 2
   43    17    22 1
   44    18    24 1
   45    18    45 1
   46    19    23 1
   47    19    46 1
   48    19    47 1
   49    20    31 1
   50    21    48 1
   51    21    49 1
   52    21    50 1
   53    22    25 1
   54    22    51 1
   55    22    52 1
   56    23    25 1
   57    23    53 1
   58    23    54 1
   59    24    28 1
   60    24    55 1
   61    24    56 1
   62    25   129 1
   63    26    57 1
   64    26    58 1
   65    26    59 1
   66    27    60 1
   67    27    61 1
   68    27    62 1
   69    28    29 1
   70    28    30 1
   71    28    63 1
   72    29    64 1
   73    29    65 1
   74    30    66 1
   75    30    67 1
   76    30    68 1
   77    69    70 1
   78    69    71 1
   79    69    72 1
   80    70    73 1
   81    70    74 1
   82    70    75 1
   83    73    76 am  BACKBONE|DICT|INTERRES
   84    73    96 1
   85    76    77 2
   86    76    78 1
   87    78    79 1
   88    78    80 1
   89    78    81 1
   90    79    82 1
   91    79    83 1
   92    79    84 1
   93    82    85 1
   94    82    86 1
   95    82    87 1
   96    85    88 1
   97    85    89 1
   98    85    90 1
   99    88    91 1
  100    88    92 1
  101    88    93 1
  102    91    94 am  BACKBONE|DICT|INTERRES
  103    91    97 1
  104    94    95 2
  105    94    98 1
  106    98    99 1
  107    98   100 1
  108    98   101 1
  109    99   102 1
  110    99   103 2
  111   103   104 1
  112   103   106 1
  113   104   105 2
  114   104   120 1
  115   105   107 1
  116   105   121 1
  117   106   107 1
  118   106   109 1
  119   107   108 2
  120   108   110 1
  121   108   119 1
  122   109   111 1
  123   109   117 1
  124   109   122 1
  125   110   111 1
  126   110   114 2
  127   111   112 1
  128   112   113 2
  129   112   115 1
  130   113   114 1
  131   113   116 1
  132   114   118 1
  133   115   123 1
  134   115   124 1
  135   115   125 1
  136   118   126 1
  137   118   127 1
  138   118   128 1
  139   129   130 1
@<TRIPOS>SUBSTRUCTURE
     1 CY8         1 GROUP             0 A     ****    0 ROOT    
@<TRIPOS>MOLECULE
cyclopamine-Bodipy-7
131  139  1  0  0
SMALL
USER_CHARGES
@<TRIPOS>ATOM
    1 O01        7.7794     1.5674    23.5334 O.3        1 CY8  -0.4201
    2 H2         3.9545    -0.3828    14.6030 H          1 CY8  0.0437
    3 N3         6.9888     1.6168    27.1293 N.4        1 CY8  -0.4178
    4 C04        5.2050     0.4077    18.7431 C.3        1 CY8  -0.0842
    5 C05        6.1107     1.6118    18.9679 C.3        1 CY8  -0.0880
    6 C06        5.7266     2.1187    20.3567 C.3        1 CY8  -0.0735
    7 C07        5.6664    -0.4592    17.5150 C.3        1 CY8  0.0185
    8 C08        6.3859     1.8713    23.3169 C.3        1 CY8  0.3275
    9 C09        5.5123     0.8216    21.1429 C.2        1 CY8  -0.0449
   10 C10        5.0277    -0.2366    20.1381 C.3        1 CY8  -0.0957
   11 C11        6.7691     3.0220    21.0383 C.3        1 CY8  -0.1187
   12 C12        5.7788     2.0045    24.7740 C.3        1 CY8  -0.1668
   13 C13        6.3981     3.2058    22.5113 C.3        1 CY8  -0.1775
   14 C14        5.8096     0.6979    22.4667 C.2        1 CY8  -0.1548
   15 C15        5.9899     2.6114    17.8008 C.3        1 CY8  -0.0794
   16 C16        6.8589     1.3121    25.6074 C.3        1 CY8  0.0770
   17 C17        5.9141     0.5158    16.3188 C.2        1 CY8  -0.0858
   18 C18        8.1106     1.7930    24.8932 C.3        1 CY8  0.1426
   19 C19        4.5055    -1.4296    17.1125 C.3        1 CY8  -0.1170
   20 C20        6.0167     1.8589    16.4708 C.2        1 CY8  -0.1905
   21 C21        6.9605    -1.2851    17.7586 C.3        1 CY8  -0.1610
   22 C22        6.0510    -0.1339    14.9355 C.3        1 CY8  -0.0982
   23 C23        4.6441    -2.0871    15.7273 C.3        1 CY8  -0.1383
   24 C24        9.3443     1.0321    25.3745 C.3        1 CY8  -0.1808
   25 C25        4.8351    -1.0275    14.6349 C.3        1 CY8  0.1718
   26 C26        5.4401     3.4448    25.2571 C.3        1 CY8  -0.1867
   27 C27        5.6611    -0.6647    23.1408 C.3        1 CY8  -0.1318
   28 C28        9.5349     1.3456    26.8760 C.3        1 CY8  -0.1012
   29 C29        8.2784     0.9464    27.6964 C.3        1 CY8  0.0443
   30 C30       10.8037     0.6779    27.4417 C.3        1 CY8  -0.1854
   31 H20        6.1744     2.4511    15.5809 H          1 CY8  0.1286
   32 H04        4.2250     0.8148    18.4762 H          1 CY8  0.0793
   33 H05        7.1513     1.2838    19.0018 H          1 CY8  0.0895
   34 H06        4.7808     2.6606    20.2848 H          1 CY8  0.0924
   35 H101       3.9814    -0.4861    20.3123 H          1 CY8  0.0890
   36 H102       5.6005    -1.1577    20.2324 H          1 CY8  0.0890
   37 H111       7.7701     2.5969    20.9485 H          1 CY8  0.0857
   38 H112       6.8127     3.9915    20.5397 H          1 CY8  0.0857
   39 H12        4.8473     1.4424    24.8481 H          1 CY8  0.1112
   40 H131       5.4094     3.6662    22.5395 H          1 CY8  0.0748
   41 H132       7.0768     3.9257    22.9698 H          1 CY8  0.0748
   42 H151       5.0768     3.2039    17.8757 H          1 CY8  0.0743
   43 H152       6.8150     3.3234    17.8419 H          1 CY8  0.0743
   44 H16        6.7705     0.2243    25.5499 H          1 CY8  0.1425
   45 H18        8.2864     2.8620    25.0402 H          1 CY8  0.0559
   46 H191       4.4166    -2.2302    17.8421 H          1 CY8  0.0638
   47 H192       3.5496    -0.9015    17.1387 H          1 CY8  0.0638
   48 H211       6.8166    -2.0225    18.5479 H          1 CY8  0.0678
   49 H212       7.7943    -0.6546    18.0598 H          1 CY8  0.0678
   50 H213       7.2797    -1.8395    16.8770 H          1 CY8  0.0678
   51 H221       6.1493     0.6234    14.1570 H          1 CY8  0.0812
   52 H222       6.9679    -0.7210    14.8951 H          1 CY8  0.0812
   53 H231       5.5023    -2.7611    15.7421 H          1 CY8  0.0768
   54 H232       3.7744    -2.7094    15.5146 H          1 CY8  0.0768
   55 H241       9.2358    -0.0450    25.2412 H          1 CY8  0.1113
   56 H242      10.2308     1.3294    24.8133 H          1 CY8  0.1113
   57 H261       6.3000     4.1107    25.2138 H          1 CY8  0.0772
   58 H262       5.0746     3.4626    26.2821 H          1 CY8  0.0772
   59 H263       4.6481     3.8864    24.6521 H          1 CY8  0.0772
   60 H271       4.9448    -0.6225    23.9613 H          1 CY8  0.0663
   61 H272       6.6212    -0.9935    23.5380 H          1 CY8  0.0663
   62 H273       5.3096    -1.4469    22.4670 H          1 CY8  0.0663
   63 H28        9.6334     2.4285    26.9845 H          1 CY8  0.1194
   64 H291       8.4127     1.3062    28.7169 H          1 CY8  0.1203
   65 H292       8.1137    -0.1329    27.7106 H          1 CY8  0.1203
   66 H301      10.7303    -0.4096    27.4059 H          1 CY8  0.0821
   67 H302      10.9733     0.9628    28.4810 H          1 CY8  0.0821
   68 H303      11.6898     0.9608    26.8751 H          1 CY8  0.0821
   69 C69        5.7377     1.1574    27.9278 C.3        1 CY8  0.0315
   70 C70        5.7648     1.6312    29.4049 C.3        1 CY8  0.0782
   71 H71        4.8658     1.5591    27.4099 H          1 CY8  0.1290
   72 H72        5.7013     0.0697    27.8495 H          1 CY8  0.1290
   73 N73        5.6003     3.0748    29.5875 N.am       1 CY8  -0.5891
   74 H74        4.9648     1.1160    29.9441 H          1 CY8  0.0933
   75 H75        6.6686     1.3222    29.9259 H          1 CY8  0.0933
   76 C76        4.4160     3.7066    29.5079 C.2        1 CY8  0.4730
   77 O77        3.3685     3.1351    29.2087 O.2        1 CY8  -0.5111
   78 C78        4.3890     5.2035    29.8351 C.3        1 CY8  -0.1424
   79 C79        3.8666     5.4664    31.2677 C.3        1 CY8  -0.1210
   80 H80        5.3839     5.6349    29.7078 H          1 CY8  0.0879
   81 H81        3.7464     5.6871    29.1000 H          1 CY8  0.0879
   82 C82        3.6874     6.9591    31.6042 C.3        1 CY8  -0.1262
   83 H83        2.9312     4.9314    31.4411 H          1 CY8  0.0853
   84 H84        4.5795     5.0417    31.9788 H          1 CY8  0.0853
   85 C85        2.5030     7.6754    30.9166 C.3        1 CY8  -0.1538
   86 H86        3.5874     7.0692    32.6795 H          1 CY8  0.0624
   87 H87        4.6100     7.4811    31.3489 H          1 CY8  0.0624
   88 C88        1.0900     7.3592    31.4528 C.3        1 CY8  0.1305
   89 H89        2.6638     8.7466    31.0398 H          1 CY8  0.0803
   90 H90        2.5274     7.5124    29.8396 H          1 CY8  0.0803
   91 N91        0.5380     6.0605    31.0761 N.am       1 CY8  -0.6179
   92 H92        1.1136     7.3744    32.5408 H          1 CY8  0.0688
   93 H93        0.3975     8.1580    31.1758 H          1 CY8  0.0688
   94 C94        0.0183     5.7652    29.8733 C.2        1 CY8  0.4768
   95 O95        0.0275     6.5535    28.9254 O.2        1 CY8  -0.5194
   96 H96        6.4257     3.6082    29.8502 H          1 CY8  0.3171
   97 H97        0.4954     5.3581    31.8001 H          1 CY8  0.3026
   98 C98       -0.6184     4.3705    29.7305 C.3        1 CY8  -0.0724
   99 C99       -1.9435     4.4259    28.9730 C.2        1 CY8  -0.3109
  100 H100       0.1105     3.7436    29.2304 H          1 CY8  0.0900
  101 H101      -0.8066     3.9327    30.7109 H          1 CY8  0.0900
  102 H102      -2.5029     5.3384    29.1343 H          1 CY8  0.1010
  103 C103      -2.5087     3.5239    28.1415 C.2        1 CY8  0.2494
  104 C104      -3.7510     3.7599    27.4388 C.2        1 CY8  -0.2005
  105 C105      -4.0131     2.7255    26.6418 C.2        1 CY8  -0.1548
  106 N106      -2.0701     2.2549    27.7756 N.pl3      1 CY8  -0.5456
  107 C107      -2.9759     1.7596    26.8607 C.2        1 CY8  0.1367
  108 C108      -2.8586     0.5401    26.3052 C.2        1 CY8  -0.2380
  109 B109      -0.7890     1.4237    28.1975 B          1 CY8  0.4869
  110 C110      -1.8433    -0.4237    26.6851 C.2        1 CY8  -0.0818
  111 N111      -0.8792    -0.0176    27.5945 N.pl3      1 CY8  0.0195
  112 C112      -0.0271    -1.0817    27.8096 C.2        1 CY8  -0.1237
  113 C113      -0.4865    -2.1356    27.0372 C.2        1 CY8  -0.2362
  114 C114      -1.6302    -1.7525    26.3339 C.2        1 CY8  -0.0828
  115 C115       1.1725    -0.9790    28.7241 C.3        1 CY8  -0.1629
  116 H116      -0.0157    -3.1048    26.9676 H          1 CY8  0.1386
  117 F117       0.3432     2.0310    27.6894 F          1 CY8  -0.2530
  118 C118      -2.3840    -2.5687    25.3092 C.3        1 CY8  -0.1522
  119 H119      -3.5862     0.2400    25.5721 H          1 CY8  0.1154
  120 H120      -4.3587     4.6475    27.5209 H          1 CY8  0.1318
  121 H121      -4.8584     2.6228    25.9774 H          1 CY8  0.1395
  122 F122      -0.7273     1.3473    29.5769 F          1 CY8  -0.2530
  123 H123       1.7621    -1.8959    28.7227 H          1 CY8  0.0557
  124 H124       0.8803    -0.7873    29.7571 H          1 CY8  0.0557
  125 H125       1.8398    -0.1704    28.4227 H          1 CY8  0.0557
  126 H126      -1.7490    -3.3265    24.8460 H          1 CY8  0.0414
  127 H127      -2.7455    -1.9477    24.4886 H          1 CY8  0.0414
  128 H128      -3.2479    -3.0735    25.7404 H          1 CY8  0.0414
  129 O129       4.9636    -1.6329    13.3659 O.3        1 CY8  -0.6567
  130 H130       4.2298    -2.2398    13.2419 H          1 CY8  0.4215
  131 H131       7.0846     2.6194    27.2252 H          1 CY8  0.2897
@<TRIPOS>BOND
    1     1     8 1
    2     1    18 1
    3     2    25 1
    4     3    16 1
    5     3    29 1
    6     3    69 1
    7     3   131 1
    8     4     5 1
    9     4     7 1
   10     4    10 1
   11     4    32 1
   12     5     6 1
   13     5    15 1
   14     5    33 1
   15     6     9 1
   16     6    11 1
   17     6    34 1
   18     7    17 1
   19     7    19 1
   20     7    21 1
   21     8    12 1
   22     8    13 1
   23     8    14 1
   24     9    10 1
   25     9    14 2
   26    10    35 1
   27    10    36 1
   28    11    13 1
   29    11    37 1
   30    11    38 1
   31    12    16 1
   32    12    26 1
   33    12    39 1
   34    13    40 1
   35    13    41 1
   36    14    27 1
   37    15    20 1
   38    15    42 1
   39    15    43 1
   40    16    18 1
   41    16    44 1
   42    17    20 2
   43    17    22 1
   44    18    24 1
   45    18    45 1
   46    19    23 1
   47    19    46 1
   48    19    47 1
   49    20    31 1
   50    21    48 1
   51    21    49 1
   52    21    50 1
   53    22    25 1
   54    22    51 1
   55    22    52 1
   56    23    25 1
   57    23    53 1
   58    23    54 1
   59    24    28 1
   60    24    55 1
   61    24    56 1
   62    25   129 1
   63    26    57 1
   64    26    58 1
   65    26    59 1
   66    27    60 1
   67    27    61 1
   68    27    62 1
   69    28    29 1
   70    28    30 1
   71    28    63 1
   72    29    64 1
   73    29    65 1
   74    30    66 1
   75    30    67 1
   76    30    68 1
   77    69    70 1
   78    69    71 1
   79    69    72 1
   80    70    73 1
   81    70    74 1
   82    70    75 1
   83    73    76 am  BACKBONE|DICT|INTERRES
   84    73    96 1
   85    76    77 2
   86    76    78 1
   87    78    79 1
   88    78    80 1
   89    78    81 1
   90    79    82 1
   91    79    83 1
   92    79    84 1
   93    82    85 1
   94    82    86 1
   95    82    87 1
   96    85    88 1
   97    85    89 1
   98    85    90 1
   99    88    91 1
  100    88    92 1
  101    88    93 1
  102    91    94 am  BACKBONE|DICT|INTERRES
  103    91    97 1
  104    94    95 2
  105    94    98 1
  106    98    99 1
  107    98   100 1
  108    98   101 1
  109    99   102 1
  110    99   103 2
  111   103   104 1
  112   103   106 1
  113   104   105 2
  114   104   120 1
  115   105   107 1
  116   105   121 1
  117   106   107 1
  118   106   109 1
  119   107   108 2
  120   108   110 1
  121   108   119 1
  122   109   111 1
  123   109   117 1
  124   109   122 1
  125   110   111 1
  126   110   114 2
  127   111   112 1
  128   112   113 2
  129   112   115 1
  130   113   114 1
  131   113   116 1
  132   114   118 1
  133   115   123 1
  134   115   124 1
  135   115   125 1
  136   118   126 1
  137   118   127 1
  138   118   128 1
  139   129   130 1
@<TRIPOS>SUBSTRUCTURE
     1 CY8         1 GROUP             0 A     ****    0 ROOT    
@<TRIPOS>MOLECULE
cyclopamine-Bodipy-8
131  139  1  0  0
SMALL
USER_CHARGES
@<TRIPOS>ATOM
    1 O01        3.5292     2.9184    22.2118 O.3        1 CY8  -0.4201
    2 H2         1.4452    -0.5561    13.2702 H          1 CY8  0.0437
    3 N3         6.2468     3.1422    24.6785 N.4        1 CY8  -0.4178
    4 C04        2.7276     0.7457    17.2191 C.3        1 CY8  -0.0842
    5 C05        1.7018     0.8342    18.3352 C.3        1 CY8  -0.0880
    6 C06        2.4977     0.4274    19.5677 C.3        1 CY8  -0.0735
    7 C07        2.2155     1.4026    15.8970 C.3        1 CY8  0.0185
    8 C08        4.0774     1.6307    21.8665 C.3        1 CY8  0.3275
    9 C09        3.8196     1.1678    19.3624 C.2        1 CY8  -0.0449
   10 C10        4.0600     1.2142    17.8476 C.3        1 CY8  -0.0957
   11 C11        1.8422     0.7759    20.9060 C.3        1 CY8  -0.1187
   12 C12        5.2464     1.4080    22.9031 C.3        1 CY8  -0.1668
   13 C13        2.8790     0.6498    22.0304 C.3        1 CY8  -0.1775
   14 C14        4.5305     1.7226    20.3818 C.2        1 CY8  -0.1548
   15 C15        0.4409     0.0137    18.0073 C.3        1 CY8  -0.0794
   16 C16        5.4867     2.8485    23.3527 C.3        1 CY8  0.0770
   17 C17        0.8026     0.8128    15.5943 C.2        1 CY8  -0.0858
   18 C18        4.0599     3.3563    23.4512 C.3        1 CY8  0.1426
   19 C19        3.1978     0.9956    14.7495 C.3        1 CY8  -0.1170
   20 C20        0.0549     0.1892    16.5385 C.2        1 CY8  -0.1905
   21 C21        2.0801     2.9471    15.9504 C.3        1 CY8  -0.1610
   22 C22        0.2822     1.0007    14.1640 C.3        1 CY8  -0.0982
   23 C23        2.6652     1.2278    13.3246 C.3        1 CY8  -0.1383
   24 C24        4.0368     4.8708    23.6433 C.3        1 CY8  -0.1808
   25 C25        1.3162     0.5206    13.1294 C.3        1 CY8  0.1718
   26 C26        4.9693     0.4183    24.0695 C.3        1 CY8  -0.1867
   27 C27        5.7718     2.5541    20.0587 C.3        1 CY8  -0.1318
   28 C28        4.7361     5.1984    24.9844 C.3        1 CY8  -0.1012
   29 C29        6.1936     4.6740    24.9909 C.3        1 CY8  0.0443
   30 C30        4.7043     6.7046    25.2907 C.3        1 CY8  -0.1854
   31 H20       -0.9085    -0.1972    16.2411 H          1 CY8  0.1286
   32 H04        2.8479    -0.3213    17.0069 H          1 CY8  0.0793
   33 H05        1.3779     1.8695    18.4632 H          1 CY8  0.0895
   34 H06        2.6845    -0.6457    19.5378 H          1 CY8  0.0924
   35 H101       4.8734     0.5438    17.5623 H          1 CY8  0.0890
   36 H102       4.3259     2.2205    17.5269 H          1 CY8  0.0890
   37 H111       1.4219     1.7848    20.8879 H          1 CY8  0.0857
   38 H112       0.9988     0.1044    21.0464 H          1 CY8  0.0857
   39 H12        6.1334     1.0271    22.3976 H          1 CY8  0.1112
   40 H131       3.2373    -0.3811    22.0443 H          1 CY8  0.0748
   41 H132       2.4047     0.8154    22.9971 H          1 CY8  0.0748
   42 H151       0.5835    -1.0413    18.2403 H          1 CY8  0.0743
   43 H152      -0.3780     0.3611    18.6341 H          1 CY8  0.0743
   44 H16        6.0449     3.4172    22.6067 H          1 CY8  0.1425
   45 H18        3.5042     2.8955    24.2701 H          1 CY8  0.0559
   46 H191       4.1489     1.5193    14.8703 H          1 CY8  0.0638
   47 H192       3.4422    -0.0654    14.8347 H          1 CY8  0.0638
   48 H211       3.0468     3.4213    16.1083 H          1 CY8  0.0678
   49 H212       1.4267     3.2709    16.7601 H          1 CY8  0.0678
   50 H213       1.6615     3.3493    15.0336 H          1 CY8  0.0678
   51 H221      -0.6599     0.4684    14.0191 H          1 CY8  0.0812
   52 H222       0.0645     2.0521    13.9937 H          1 CY8  0.0812
   53 H231       2.5453     2.2981    13.1581 H          1 CY8  0.0768
   54 H232       3.3899     0.8792    12.5915 H          1 CY8  0.0768
   55 H241       4.5577     5.3649    22.8227 H          1 CY8  0.1113
   56 H242       3.0154     5.2546    23.6357 H          1 CY8  0.1113
   57 H261       4.0875     0.6935    24.6515 H          1 CY8  0.0772
   58 H262       5.8031     0.3603    24.7682 H          1 CY8  0.0772
   59 H263       4.8126    -0.5960    23.6972 H          1 CY8  0.0772
   60 H271       6.6651     2.1276    20.5112 H          1 CY8  0.0663
   61 H272       5.6392     3.5695    20.4334 H          1 CY8  0.0663
   62 H273       5.9714     2.6455    18.9913 H          1 CY8  0.0663
   63 H28        4.1901     4.6814    25.7767 H          1 CY8  0.1194
   64 H291       6.6128     4.8069    25.9885 H          1 CY8  0.1203
   65 H292       6.8217     5.1808    24.2558 H          1 CY8  0.1203
   66 H301       5.1499     7.2878    24.4829 H          1 CY8  0.0821
   67 H302       5.2500     6.9338    26.2087 H          1 CY8  0.0821
   68 H303       3.6799     7.0567    25.4258 H          1 CY8  0.0821
   69 C69        7.7147     2.6383    24.6257 C.3        1 CY8  0.0315
   70 C70        8.5269     2.9455    25.9123 C.3        1 CY8  0.0782
   71 H71        7.6699     1.5676    24.4309 H          1 CY8  0.1290
   72 H72        8.1581     3.1244    23.7548 H          1 CY8  0.1290
   73 N73        7.9089     2.5163    27.1697 N.am       1 CY8  -0.5891
   74 H74        9.4986     2.4537    25.8319 H          1 CY8  0.0933
   75 H75        8.7440     4.0107    25.9845 H          1 CY8  0.0933
   76 C76        7.6448     1.2401    27.4914 C.2        1 CY8  0.4730
   77 O77        7.9151     0.2955    26.7475 O.2        1 CY8  -0.5111
   78 C78        6.9722     1.0116    28.8516 C.3        1 CY8  -0.1424
   79 C79        6.9191    -0.4695    29.3002 C.3        1 CY8  -0.1210
   80 H80        7.4793     1.6053    29.6103 H          1 CY8  0.0879
   81 H81        5.9666     1.4136    28.7671 H          1 CY8  0.0879
   82 C82        5.9765    -0.7331    30.4893 C.3        1 CY8  -0.1262
   83 H83        6.6141    -1.1157    28.4759 H          1 CY8  0.0853
   84 H84        7.9251    -0.7924    29.5710 H          1 CY8  0.0853
   85 C85        4.4841    -0.6529    30.1122 C.3        1 CY8  -0.1538
   86 H86        6.1882    -1.7297    30.8887 H          1 CY8  0.0624
   87 H87        6.1971    -0.0386    31.2995 H          1 CY8  0.0624
   88 C88        3.5396    -1.0559    31.2596 C.3        1 CY8  0.1305
   89 H89        4.2341     0.3577    29.7900 H          1 CY8  0.0803
   90 H90        4.2959    -1.3067    29.2583 H          1 CY8  0.0803
   91 N91        2.1273    -0.9510    30.9026 N.am       1 CY8  -0.6179
   92 H92        3.7726    -2.0649    31.6085 H          1 CY8  0.0688
   93 H93        3.7304    -0.4250    32.1260 H          1 CY8  0.0688
   94 C94        1.4652    -1.8131    30.1103 C.2        1 CY8  0.4768
   95 O95        1.9954    -2.8144    29.6236 O.2        1 CY8  -0.5194
   96 H96        7.7638     3.2254    27.8874 H          1 CY8  0.3171
   97 H97        1.6245    -0.1557    31.2669 H          1 CY8  0.3026
   98 C98       -0.0161    -1.5011    29.8533 C.3        1 CY8  -0.0724
   99 C99       -0.4483    -1.7851    28.4135 C.2        1 CY8  -0.3109
  100 H100      -0.6099    -2.1242    30.5206 H          1 CY8  0.0900
  101 H101      -0.1962    -0.4708    30.1213 H          1 CY8  0.0900
  102 H102      -0.0168    -2.6872    28.0007 H          1 CY8  0.1010
  103 C103      -1.2777    -1.1018    27.5967 C.2        1 CY8  0.2494
  104 C104      -1.5578    -1.5076    26.2368 C.2        1 CY8  -0.2005
  105 C105      -2.3884    -0.6323    25.6719 C.2        1 CY8  -0.1548
  106 N106      -2.0126     0.0600    27.8249 N.pl3      1 CY8  -0.5456
  107 C107      -2.6927     0.3560    26.6596 C.2        1 CY8  0.1367
  108 C108      -3.5135     1.4160    26.5351 C.2        1 CY8  -0.2380
  109 B109      -2.0624     1.0381    29.0694 B          1 CY8  0.4869
  110 C110      -3.8279     2.3231    27.6283 C.2        1 CY8  -0.0818
  111 N111      -3.1579     2.1323    28.8297 N.pl3      1 CY8  0.0195
  112 C112      -3.6629     3.0306    29.7433 C.2        1 CY8  -0.1237
  113 C113      -4.6415     3.7606    29.0964 C.2        1 CY8  -0.2362
  114 C114      -4.7460     3.3581    27.7657 C.2        1 CY8  -0.0828
  115 C115      -3.1854     3.0832    31.1795 C.3        1 CY8  -0.1629
  116 H116      -5.2431     4.5267    29.5669 H          1 CY8  0.1386
  117 F117      -2.3866     0.3030    30.1958 F          1 CY8  -0.2530
  118 C118      -5.7659     3.8335    26.7583 C.3        1 CY8  -0.1522
  119 H119      -4.0041     1.5720    25.5869 H          1 CY8  0.1154
  120 H120      -1.1359    -2.3709    25.7403 H          1 CY8  0.1318
  121 H121      -2.7507    -0.6658    24.6572 H          1 CY8  0.1395
  122 F122      -0.8324     1.6523    29.2294 F          1 CY8  -0.2530
  123 H123      -3.7917     3.7635    31.7749 H          1 CY8  0.0557
  124 H124      -2.1524     3.4209    31.2489 H          1 CY8  0.0557
  125 H125      -3.2480     2.1137    31.6713 H          1 CY8  0.0557
  126 H126      -6.7113     4.0868    27.2415 H          1 CY8  0.0414
  127 H127      -6.0017     3.0708    26.0130 H          1 CY8  0.0414
  128 H128      -5.4329     4.7312    26.2381 H          1 CY8  0.0414
  129 O129       0.8280     0.7228    11.8183 O.3        1 CY8  -0.6567
  130 H130       1.4820     0.3974    11.1966 H          1 CY8  0.4215
  131 H131       5.7584     2.6548    25.4190 H          1 CY8  0.2897
@<TRIPOS>BOND
    1     1     8 1
    2     1    18 1
    3     2    25 1
    4     3    16 1
    5     3    29 1
    6     3    69 1
    7     3   131 1
    8     4     5 1
    9     4     7 1
   10     4    10 1
   11     4    32 1
   12     5     6 1
   13     5    15 1
   14     5    33 1
   15     6     9 1
   16     6    11 1
   17     6    34 1
   18     7    17 1
   19     7    19 1
   20     7    21 1
   21     8    12 1
   22     8    13 1
   23     8    14 1
   24     9    10 1
   25     9    14 2
   26    10    35 1
   27    10    36 1
   28    11    13 1
   29    11    37 1
   30    11    38 1
   31    12    16 1
   32    12    26 1
   33    12    39 1
   34    13    40 1
   35    13    41 1
   36    14    27 1
   37    15    20 1
   38    15    42 1
   39    15    43 1
   40    16    18 1
   41    16    44 1
   42    17    20 2
   43    17    22 1
   44    18    24 1
   45    18    45 1
   46    19    23 1
   47    19    46 1
   48    19    47 1
   49    20    31 1
   50    21    48 1
   51    21    49 1
   52    21    50 1
   53    22    25 1
   54    22    51 1
   55    22    52 1
   56    23    25 1
   57    23    53 1
   58    23    54 1
   59    24    28 1
   60    24    55 1
   61    24    56 1
   62    25   129 1
   63    26    57 1
   64    26    58 1
   65    26    59 1
   66    27    60 1
   67    27    61 1
   68    27    62 1
   69    28    29 1
   70    28    30 1
   71    28    63 1
   72    29    64 1
   73    29    65 1
   74    30    66 1
   75    30    67 1
   76    30    68 1
   77    69    70 1
   78    69    71 1
   79    69    72 1
   80    70    73 1
   81    70    74 1
   82    70    75 1
   83    73    76 am  BACKBONE|DICT|INTERRES
   84    73    96 1
   85    76    77 2
   86    76    78 1
   87    78    79 1
   88    78    80 1
   89    78    81 1
   90    79    82 1
   91    79    83 1
   92    79    84 1
   93    82    85 1
   94    82    86 1
   95    82    87 1
   96    85    88 1
   97    85    89 1
   98    85    90 1
   99    88    91 1
  100    88    92 1
  101    88    93 1
  102    91    94 am  BACKBONE|DICT|INTERRES
  103    91    97 1
  104    94    95 2
  105    94    98 1
  106    98    99 1
  107    98   100 1
  108    98   101 1
  109    99   102 1
  110    99   103 2
  111   103   104 1
  112   103   106 1
  113   104   105 2
  114   104   120 1
  115   105   107 1
  116   105   121 1
  117   106   107 1
  118   106   109 1
  119   107   108 2
  120   108   110 1
  121   108   119 1
  122   109   111 1
  123   109   117 1
  124   109   122 1
  125   110   111 1
  126   110   114 2
  127   111   112 1
  128   112   113 2
  129   112   115 1
  130   113   114 1
  131   113   116 1
  132   114   118 1
  133   115   123 1
  134   115   124 1
  135   115   125 1
  136   118   126 1
  137   118   127 1
  138   118   128 1
  139   129   130 1
@<TRIPOS>SUBSTRUCTURE
     1 CY8         1 GROUP             0 A     ****    0 ROOT    
@<TRIPOS>MOLECULE
cyclopamine-Bodipy-9
131  139  1  0  0
SMALL
USER_CHARGES
@<TRIPOS>ATOM
    1 O01        2.5049     4.2018    21.7494 O.3        1 CY8  -0.4201
    2 H2         3.4825    -2.9073    15.0189 H          1 CY8  0.0437
    3 N3         2.4498     4.4779    25.4039 N.4        1 CY8  -0.4178
    4 C04        3.0619     0.0536    18.0927 C.3        1 CY8  -0.0842
    5 C05        2.0493     1.1736    17.9173 C.3        1 CY8  -0.0880
    6 C06        1.5218     1.3956    19.3335 C.3        1 CY8  -0.0735
    7 C07        3.9617    -0.1486    16.8296 C.3        1 CY8  0.0185
    8 C08        1.9407     2.8978    21.9408 C.3        1 CY8  0.3275
    9 C09        2.7734     1.2267    20.2010 C.2        1 CY8  -0.0449
   10 C10        3.7244     0.2921    19.4577 C.3        1 CY8  -0.0957
   11 C11        0.8556     2.7570    19.5864 C.3        1 CY8  -0.1187
   12 C12        1.7013     2.7706    23.4974 C.3        1 CY8  -0.1668
   13 C13        0.6429     2.9494    21.0926 C.3        1 CY8  -0.1775
   14 C14        2.9727     1.8904    21.3682 C.2        1 CY8  -0.1548
   15 C15        1.0179     0.8175    16.8264 C.3        1 CY8  -0.0794
   16 C16        2.6504     3.8575    23.9962 C.3        1 CY8  0.0770
   17 C17        3.0078    -0.2613    15.6009 C.2        1 CY8  -0.0858
   18 C18        2.4120     4.9333    22.9512 C.3        1 CY8  0.1426
   19 C19        4.7395    -1.4895    17.0184 C.3        1 CY8  -0.1170
   20 C20        1.7178     0.1616    15.6328 C.2        1 CY8  -0.1905
   21 C21        4.9705     0.9949    16.5392 C.3        1 CY8  -0.1610
   22 C22        3.6140    -0.8785    14.3346 C.3        1 CY8  -0.0982
   23 C23        5.3408    -2.0904    15.7379 C.3        1 CY8  -0.1383
   24 C24        3.4564     6.0251    23.0427 C.3        1 CY8  -0.1808
   25 C25        4.2640    -2.2372    14.6553 C.3        1 CY8  0.1718
   26 C26        0.2395     2.9388    23.9971 C.3        1 CY8  -0.1867
   27 C27        4.2982     1.7193    22.1095 C.3        1 CY8  -0.1318
   28 C28        3.3435     6.7050    24.4197 C.3        1 CY8  -0.1012
   29 C29        3.4375     5.6726    25.5832 C.3        1 CY8  0.0443
   30 C30        4.4154     7.7947    24.5417 C.3        1 CY8  -0.1854
   31 H20        1.1295     0.0292    14.7343 H          1 CY8  0.1286
   32 H04        2.4789    -0.8656    18.2039 H          1 CY8  0.0793
   33 H05        2.5642     2.0802    17.5953 H          1 CY8  0.0895
   34 H06        0.8131     0.6036    19.5794 H          1 CY8  0.0924
   35 H101       3.8587    -0.6387    20.0052 H          1 CY8  0.0890
   36 H102       4.7050     0.7511    19.3507 H          1 CY8  0.0890
   37 H111       1.4612     3.5728    19.1809 H          1 CY8  0.0857
   38 H112      -0.1042     2.8012    19.0681 H          1 CY8  0.0857
   39 H12        2.0329     1.7942    23.8525 H          1 CY8  0.1112
   40 H131       0.0166     2.1375    21.4225 H          1 CY8  0.0748
   41 H132       0.0811     3.8669    21.2771 H          1 CY8  0.0748
   42 H151       0.2503     0.1454    17.2121 H          1 CY8  0.0743
   43 H152       0.4991     1.7195    16.4989 H          1 CY8  0.0743
   44 H16        3.6898     3.5227    23.9954 H          1 CY8  0.1425
   45 H18        1.4205     5.3856    23.0305 H          1 CY8  0.0559
   46 H191       5.5242    -1.3635    17.7648 H          1 CY8  0.0638
   47 H192       4.0717    -2.2396    17.4402 H          1 CY8  0.0638
   48 H211       5.6790     1.1252    17.3567 H          1 CY8  0.0678
   49 H212       4.4711     1.9536    16.3934 H          1 CY8  0.0678
   50 H213       5.5657     0.8075    15.6454 H          1 CY8  0.0678
   51 H221       2.8518    -1.0041    13.5636 H          1 CY8  0.0812
   52 H222       4.3545    -0.1968    13.9171 H          1 CY8  0.0812
   53 H231       6.1423    -1.4423    15.3803 H          1 CY8  0.0768
   54 H232       5.7980    -3.0565    15.9538 H          1 CY8  0.0768
   55 H241       4.4590     5.6042    22.9435 H          1 CY8  0.1113
   56 H242       3.3235     6.7560    22.2423 H          1 CY8  0.1113
   57 H261      -0.1724     3.9029    23.7039 H          1 CY8  0.0772
   58 H262       0.1690     2.8739    25.0820 H          1 CY8  0.0772
   59 H263      -0.4164     2.1616    23.6065 H          1 CY8  0.0772
   60 H271       4.1377     1.3278    23.1124 H          1 CY8  0.0663
   61 H272       4.8063     2.6789    22.1832 H          1 CY8  0.0663
   62 H273       4.9840     1.0330    21.6171 H          1 CY8  0.0663
   63 H28        2.3587     7.1707    24.4730 H          1 CY8  0.1194
   64 H291       3.1409     6.1613    26.5062 H          1 CY8  0.1203
   65 H292       4.4397     5.2530    25.6887 H          1 CY8  0.1203
   66 H301       5.4173     7.3615    24.5504 H          1 CY8  0.0821
   67 H302       4.2996     8.3926    25.4400 H          1 CY8  0.0821
   68 H303       4.3775     8.4796    23.6927 H          1 CY8  0.0821
   69 C69        2.6120     3.4400    26.5521 C.3        1 CY8  0.0315
   70 C70        2.2235     4.0310    27.9309 C.3        1 CY8  0.0782
   71 H71        1.9817     2.5865    26.3085 H          1 CY8  0.1290
   72 H72        3.6519     3.1132    26.5248 H          1 CY8  0.1290
   73 N73        0.8609     4.5774    27.9725 N.am       1 CY8  -0.5891
   74 H74        2.3377     3.2504    28.6879 H          1 CY8  0.0933
   75 H75        2.9267     4.8042    28.2373 H          1 CY8  0.0933
   76 C76       -0.2426     3.8791    28.2913 C.2        1 CY8  0.4730
   77 O77       -0.2043     2.6941    28.6137 O.2        1 CY8  -0.5111
   78 C78       -1.5667     4.6640    28.2271 C.3        1 CY8  -0.1424
   79 C79       -2.8829     3.8972    28.5396 C.3        1 CY8  -0.1210
   80 H80       -1.4906     5.5006    28.9197 H          1 CY8  0.0879
   81 H81       -1.6428     5.1035    27.2329 H          1 CY8  0.0879
   82 C82       -3.1486     2.5825    27.7738 C.3        1 CY8  -0.1262
   83 H83       -2.9254     3.6885    29.6098 H          1 CY8  0.0853
   84 H84       -3.7239     4.5614    28.3536 H          1 CY8  0.0853
   85 C85       -2.9744     2.6673    26.2409 C.3        1 CY8  -0.1538
   86 H86       -2.4950     1.8214    28.1935 H          1 CY8  0.0624
   87 H87       -4.1623     2.2424    27.9934 H          1 CY8  0.0624
   88 C88       -3.0080     1.3094    25.5012 C.3        1 CY8  0.1305
   89 H89       -3.7606     3.3067    25.8451 H          1 CY8  0.0803
   90 H90       -2.0346     3.1602    25.9886 H          1 CY8  0.0803
   91 N91       -1.9640     0.3945    25.9641 N.am       1 CY8  -0.6179
   92 H92       -3.9856     0.8525    25.6437 H          1 CY8  0.0688
   93 H93       -2.8836     1.4601    24.4282 H          1 CY8  0.0688
   94 C94       -2.1016    -0.5453    26.9129 C.2        1 CY8  0.4768
   95 O95       -3.1840    -0.8237    27.4348 O.2        1 CY8  -0.5194
   96 H96        0.7619     5.5667    27.8015 H          1 CY8  0.3171
   97 H97       -1.0765     0.4400    25.4757 H          1 CY8  0.3026
   98 C98       -0.8177    -1.2344    27.3889 C.3        1 CY8  -0.0724
   99 C99       -0.6918    -2.6602    26.8733 C.2        1 CY8  -0.3109
  100 H100       0.0350    -0.6467    27.0625 H          1 CY8  0.0900
  101 H101      -0.8098    -1.2371    28.4771 H          1 CY8  0.0900
  102 H102      -1.5832    -3.0661    26.4160 H          1 CY8  0.1010
  103 C103       0.3908    -3.4685    26.9024 C.2        1 CY8  0.2494
  104 C104       0.4058    -4.7969    26.3283 C.2        1 CY8  -0.2005
  105 C105       1.6153    -5.3330    26.4790 C.2        1 CY8  -0.1548
  106 N106       1.6590    -3.2439    27.4402 N.pl3      1 CY8  -0.5456
  107 C107       2.4140    -4.3716    27.1793 C.2        1 CY8  0.1367
  108 C108       3.6987    -4.4995    27.5653 C.2        1 CY8  -0.2380
  109 B109       2.2628    -2.0115    28.2389 B          1 CY8  0.4869
  110 C110       4.4213    -3.4867    28.3149 C.2        1 CY8  -0.0818
  111 N111       3.7446    -2.3212    28.6411 N.pl3      1 CY8  0.0195
  112 C112       4.6160    -1.5052    29.3317 C.2        1 CY8  -0.1237
  113 C113       5.8249    -2.1767    29.4201 C.2        1 CY8  -0.2362
  114 C114       5.7178    -3.4299    28.8178 C.2        1 CY8  -0.0828
  115 C115       4.2151    -0.1317    29.8290 C.3        1 CY8  -0.1629
  116 H116       6.7147    -1.7865    29.8899 H          1 CY8  0.1386
  117 F117       2.2850    -0.8837    27.4402 F          1 CY8  -0.2530
  118 C118       6.8213    -4.4488    28.6393 C.3        1 CY8  -0.1522
  119 H119       4.2077    -5.4189    27.3184 H          1 CY8  0.1154
  120 H120      -0.4261    -5.2818    25.8374 H          1 CY8  0.1318
  121 H121       1.9228    -6.3113    26.1391 H          1 CY8  0.1395
  122 F122       1.5050    -1.7841    29.3707 F          1 CY8  -0.2530
  123 H123       5.0294     0.3607    30.3595 H          1 CY8  0.0557
  124 H124       3.3706    -0.1839    30.5155 H          1 CY8  0.0557
  125 H125       3.9241     0.5248    29.0086 H          1 CY8  0.0557
  126 H126       7.8046    -3.9789    28.6080 H          1 CY8  0.0414
  127 H127       6.7177    -4.9896    27.6967 H          1 CY8  0.0414
  128 H128       6.8268    -5.1875    29.4420 H          1 CY8  0.0414
  129 O129       4.8134    -2.8236    13.4947 O.3        1 CY8  -0.6567
  130 H130       4.1153    -2.9350    12.8437 H          1 CY8  0.4215
  131 H131       1.5039     4.8348    25.4220 H          1 CY8  0.2897
@<TRIPOS>BOND
    1     1     8 1
    2     1    18 1
    3     2    25 1
    4     3    16 1
    5     3    29 1
    6     3    69 1
    7     3   131 1
    8     4     5 1
    9     4     7 1
   10     4    10 1
   11     4    32 1
   12     5     6 1
   13     5    15 1
   14     5    33 1
   15     6     9 1
   16     6    11 1
   17     6    34 1
   18     7    17 1
   19     7    19 1
   20     7    21 1
   21     8    12 1
   22     8    13 1
   23     8    14 1
   24     9    10 1
   25     9    14 2
   26    10    35 1
   27    10    36 1
   28    11    13 1
   29    11    37 1
   30    11    38 1
   31    12    16 1
   32    12    26 1
   33    12    39 1
   34    13    40 1
   35    13    41 1
   36    14    27 1
   37    15    20 1
   38    15    42 1
   39    15    43 1
   40    16    18 1
   41    16    44 1
   42    17    20 2
   43    17    22 1
   44    18    24 1
   45    18    45 1
   46    19    23 1
   47    19    46 1
   48    19    47 1
   49    20    31 1
   50    21    48 1
   51    21    49 1
   52    21    50 1
   53    22    25 1
   54    22    51 1
   55    22    52 1
   56    23    25 1
   57    23    53 1
   58    23    54 1
   59    24    28 1
   60    24    55 1
   61    24    56 1
   62    25   129 1
   63    26    57 1
   64    26    58 1
   65    26    59 1
   66    27    60 1
   67    27    61 1
   68    27    62 1
   69    28    29 1
   70    28    30 1
   71    28    63 1
   72    29    64 1
   73    29    65 1
   74    30    66 1
   75    30    67 1
   76    30    68 1
   77    69    70 1
   78    69    71 1
   79    69    72 1
   80    70    73 1
   81    70    74 1
   82    70    75 1
   83    73    76 am  BACKBONE|DICT|INTERRES
   84    73    96 1
   85    76    77 2
   86    76    78 1
   87    78    79 1
   88    78    80 1
   89    78    81 1
   90    79    82 1
   91    79    83 1
   92    79    84 1
   93    82    85 1
   94    82    86 1
   95    82    87 1
   96    85    88 1
   97    85    89 1
   98    85    90 1
   99    88    91 1
  100    88    92 1
  101    88    93 1
  102    91    94 am  BACKBONE|DICT|INTERRES
  103    91    97 1
  104    94    95 2
  105    94    98 1
  106    98    99 1
  107    98   100 1
  108    98   101 1
  109    99   102 1
  110    99   103 2
  111   103   104 1
  112   103   106 1
  113   104   105 2
  114   104   120 1
  115   105   107 1
  116   105   121 1
  117   106   107 1
  118   106   109 1
  119   107   108 2
  120   108   110 1
  121   108   119 1
  122   109   111 1
  123   109   117 1
  124   109   122 1
  125   110   111 1
  126   110   114 2
  127   111   112 1
  128   112   113 2
  129   112   115 1
  130   113   114 1
  131   113   116 1
  132   114   118 1
  133   115   123 1
  134   115   124 1
  135   115   125 1
  136   118   126 1
  137   118   127 1
  138   118   128 1
  139   129   130 1
@<TRIPOS>SUBSTRUCTURE
     1 CY8         1 GROUP             0 A     ****    0 ROOT    
@<TRIPOS>MOLECULE
cyclopamine-Bodipy-10
131  139  1  0  0
SMALL
USER_CHARGES
@<TRIPOS>ATOM
    1 O01        3.7024     3.0000    22.1233 O.3        1 CY8  -0.4201
    2 H2         1.4163    -0.9797    13.4244 H          1 CY8  0.0437
    3 N3         6.3819     3.0933    24.6391 N.4        1 CY8  -0.4178
    4 C04        2.7678     0.5490    17.2638 C.3        1 CY8  -0.0842
    5 C05        1.7283     0.8070    18.3428 C.3        1 CY8  -0.0880
    6 C06        2.4668     0.4395    19.6254 C.3        1 CY8  -0.0735
    7 C07        2.3430     1.1246    15.8707 C.3        1 CY8  0.0185
    8 C08        4.1254     1.6480    21.8656 C.3        1 CY8  0.3275
    9 C09        3.8536     1.0421    19.3948 C.2        1 CY8  -0.0449
   10 C10        4.1184     0.9581    17.8878 C.3        1 CY8  -0.0957
   11 C11        1.8276     0.9399    20.9300 C.3        1 CY8  -0.1187
   12 C12        5.2646     1.3802    22.9248 C.3        1 CY8  -0.1668
   13 C13        2.8341     0.7990    22.0793 C.3        1 CY8  -0.1775
   14 C14        4.5957     1.6074    20.3832 C.2        1 CY8  -0.1548
   15 C15        0.4156     0.0596    18.0446 C.3        1 CY8  -0.0794
   16 C16        5.6324     2.8124    23.3083 C.3        1 CY8  0.0770
   17 C17        0.8841     0.6444    15.5890 C.2        1 CY8  -0.0858
   18 C18        4.2548     3.4492    23.3481 C.3        1 CY8  0.1426
   19 C19        3.2956     0.5176    14.7884 C.3        1 CY8  -0.1170
   20 C20        0.0680     0.1641    16.5622 C.2        1 CY8  -0.1905
   21 C21        2.3634     2.6717    15.7689 C.3        1 CY8  -0.1610
   22 C22        0.4026     0.7657    14.1377 C.3        1 CY8  -0.0982
   23 C23        2.8059     0.6635    13.3348 C.3        1 CY8  -0.1383
   24 C24        4.3761     4.9630    23.4573 C.3        1 CY8  -0.1808
   25 C25        1.3937     0.0835    13.1782 C.3        1 CY8  0.1718
   26 C26        4.9002     0.4770    24.1357 C.3        1 CY8  -0.1867
   27 C27        5.9038     2.3087    20.0227 C.3        1 CY8  -0.1318
   28 C28        5.0347     5.2933    24.8143 C.3        1 CY8  -0.1012
   29 C29        6.4390     4.6328    24.9147 C.3        1 CY8  0.0443
   30 C30        5.1181     6.8127    25.0381 C.3        1 CY8  -0.1854
   31 H20       -0.9229    -0.1480    16.2755 H          1 CY8  0.1286
   32 H04        2.8087    -0.5378    17.1426 H          1 CY8  0.0793
   33 H05        1.4896     1.8729    18.3736 H          1 CY8  0.0895
   34 H06        2.5580    -0.6433    19.6856 H          1 CY8  0.0924
   35 H101       4.8858     0.2123    17.6703 H          1 CY8  0.0890
   36 H102       4.4691     1.9138    17.5016 H          1 CY8  0.0890
   37 H111       1.5014     1.9784    20.8308 H          1 CY8  0.0857
   38 H112       0.9246     0.3611    21.1280 H          1 CY8  0.0857
   39 H12        6.1164     0.8964    22.4468 H          1 CY8  0.1112
   40 H131       3.1012    -0.2552    22.1638 H          1 CY8  0.0748
   41 H132       2.3552     1.0670    23.0215 H          1 CY8  0.0748
   42 H151       0.4807    -0.9881    18.3413 H          1 CY8  0.0743
   43 H152      -0.3835     0.5000    18.6368 H          1 CY8  0.0743
   44 H16        6.2535     3.2868    22.5453 H          1 CY8  0.1425
   45 H18        3.6469     3.0828    24.1791 H          1 CY8  0.0559
   46 H191       4.2908     0.9560    14.8808 H          1 CY8  0.0638
   47 H192       3.4378    -0.5492    14.9747 H          1 CY8  0.0638
   48 H211       3.3656     3.0705    15.9199 H          1 CY8  0.0678
   49 H212       1.7131     3.1347    16.5104 H          1 CY8  0.0678
   50 H213       2.0298     3.0164    14.7933 H          1 CY8  0.0678
   51 H221      -0.5897     0.3243    14.0230 H          1 CY8  0.0812
   52 H222       0.2930     1.8188    13.8758 H          1 CY8  0.0812
   53 H231       2.8049     1.7179    13.0616 H          1 CY8  0.0768
   54 H232       3.4958     0.1727    12.6489 H          1 CY8  0.0768
   55 H241       4.9859     5.3567    22.6455 H          1 CY8  0.1113
   56 H242       3.4006     5.4422    23.3702 H          1 CY8  0.1113
   57 H261       4.0424     0.8491    24.6943 H          1 CY8  0.0772
   58 H262       5.7232     0.3854    24.8409 H          1 CY8  0.0772
   59 H263       4.6663    -0.5373    23.8144 H          1 CY8  0.0772
   60 H271       6.7507     1.8695    20.5440 H          1 CY8  0.0663
   61 H272       5.8387     3.3626    20.2905 H          1 CY8  0.0663
   62 H273       6.1389     2.2729    18.9614 H          1 CY8  0.0663
   63 H28        4.4071     4.8680    25.6023 H          1 CY8  0.1194
   64 H291       6.8126     4.7687    25.9296 H          1 CY8  0.1203
   65 H292       7.1470     5.0650    24.2011 H          1 CY8  0.1203
   66 H301       5.7149     7.2957    24.2615 H          1 CY8  0.0821
   67 H302       5.5660     7.0493    26.0044 H          1 CY8  0.0821
   68 H303       4.1264     7.2674    25.0193 H          1 CY8  0.0821
   69 C69        7.8075     2.4741    24.6320 C.3        1 CY8  0.0315
   70 C70        8.4930     2.5309    26.0212 C.3        1 CY8  0.0782
   71 H71        7.6844     1.4431    24.2978 H          1 CY8  0.1290
   72 H72        8.3786     3.0047    23.8695 H          1 CY8  0.1290
   73 N73        7.8569     1.6935    27.0362 N.am       1 CY8  -0.5891
   74 H74        9.5304     2.2050    25.9116 H          1 CY8  0.0933
   75 H75        8.5587     3.5477    26.4051 H          1 CY8  0.0933
   76 C76        7.8486     0.3498    27.0233 C.2        1 CY8  0.4730
   77 O77        8.3985    -0.3085    26.1405 O.2        1 CY8  -0.5111
   78 C78        7.1006    -0.3297    28.1769 C.3        1 CY8  -0.1424
   79 C79        7.0418    -1.8747    28.0725 C.3        1 CY8  -0.1210
   80 H80        7.5693    -0.0413    29.1167 H          1 CY8  0.0879
   81 H81        6.0921     0.0785    28.1789 H          1 CY8  0.0879
   82 C82        6.1320    -2.5418    29.1229 C.3        1 CY8  -0.1262
   83 H83        6.7033    -2.1750    27.0784 H          1 CY8  0.0853
   84 H84        8.0498    -2.2810    28.1765 H          1 CY8  0.0853
   85 C85        4.6400    -2.2104    28.9422 C.3        1 CY8  -0.1538
   86 H86        6.2666    -3.6250    29.0492 H          1 CY8  0.0624
   87 H87        6.4572    -2.2667    30.1265 H          1 CY8  0.0624
   88 C88        3.7119    -3.0314    29.8563 C.3        1 CY8  0.1305
   89 H89        4.4679    -1.1522    29.1328 H          1 CY8  0.0803
   90 H90        4.3658    -2.3836    27.9006 H          1 CY8  0.0803
   91 N91        2.3013    -2.6664    29.7259 N.am       1 CY8  -0.6179
   92 H92        3.8515    -4.1018    29.6781 H          1 CY8  0.0688
   93 H93        4.0138    -2.8896    30.8948 H          1 CY8  0.0688
   94 C94        1.5367    -2.9274    28.6471 C.2        1 CY8  0.4768
   95 O95        1.9711    -3.5247    27.6597 O.2        1 CY8  -0.5194
   96 H96        7.4508     2.1716    27.8297 H          1 CY8  0.3171
   97 H97        1.8908    -2.1639    30.4989 H          1 CY8  0.3026
   98 C98        0.0772    -2.4461    28.7281 C.3        1 CY8  -0.0724
   99 C99       -0.6416    -2.4718    27.3766 C.2        1 CY8  -0.3109
  100 H100      -0.4626    -3.1052    29.4052 H          1 CY8  0.0900
  101 H101       0.0805    -1.4588    29.1618 H          1 CY8  0.0900
  102 H102      -0.4323    -3.3586    26.7921 H          1 CY8  0.1010
  103 C103      -1.4793    -1.5741    26.8076 C.2        1 CY8  0.2494
  104 C104      -2.0270    -1.7499    25.4826 C.2        1 CY8  -0.2005
  105 C105      -2.7825    -0.7017    25.1699 C.2        1 CY8  -0.1548
  106 N106      -1.9801    -0.3673    27.2983 N.pl3      1 CY8  -0.5456
  107 C107      -2.7831     0.1684    26.3094 C.2        1 CY8  0.1367
  108 C108      -3.4634     1.3212    26.4596 C.2        1 CY8  -0.2380
  109 B109      -1.7072     0.4193    28.6445 B          1 CY8  0.4869
  110 C110      -3.4773     2.0891    27.6896 C.2        1 CY8  -0.0818
  111 N111      -2.6569     1.6620    28.7238 N.pl3      1 CY8  0.0195
  112 C112      -2.8663     2.4994    29.8015 C.2        1 CY8  -0.1237
  113 C113      -3.8400     3.4086    29.4283 C.2        1 CY8  -0.2362
  114 C114      -4.2127     3.1940    28.1008 C.2        1 CY8  -0.0828
  115 C115      -2.1396     2.3236    31.1174 C.3        1 CY8  -0.1629
  116 H116      -4.2549     4.1633    30.0791 H          1 CY8  0.1386
  117 F117      -1.9830    -0.4105    29.7169 F          1 CY8  -0.2530
  118 C118      -5.3021     3.9143    27.3396 C.3        1 CY8  -0.1522
  119 H119      -4.0705     1.6656    25.6379 H          1 CY8  0.1154
  120 H120      -1.8297    -2.5881    24.8296 H          1 CY8  0.1318
  121 H121      -3.2924    -0.5439    24.2327 H          1 CY8  0.1395
  122 F122      -0.3912     0.8439    28.6819 F          1 CY8  -0.2530
  123 H123      -2.3328     3.1549    31.7965 H          1 CY8  0.0557
  124 H124      -1.0603     2.2669    30.9828 H          1 CY8  0.0557
  125 H125      -2.4484     1.4144    31.6308 H          1 CY8  0.0557
  126 H126      -6.0012     4.4248    28.0046 H          1 CY8  0.0414
  127 H127      -5.8973     3.2186    26.7474 H          1 CY8  0.0414
  128 H128      -4.8958     4.6427    26.6395 H          1 CY8  0.0414
  129 O129       0.9577     0.1978    11.8393 O.3        1 CY8  -0.6567
  130 H130       0.0852    -0.1920    11.7650 H          1 CY8  0.4215
  131 H131       5.8341     2.6571    25.3709 H          1 CY8  0.2897
@<TRIPOS>BOND
    1     1     8 1
    2     1    18 1
    3     2    25 1
    4     3    16 1
    5     3    29 1
    6     3    69 1
    7     3   131 1
    8     4     5 1
    9     4     7 1
   10     4    10 1
   11     4    32 1
   12     5     6 1
   13     5    15 1
   14     5    33 1
   15     6     9 1
   16     6    11 1
   17     6    34 1
   18     7    17 1
   19     7    19 1
   20     7    21 1
   21     8    12 1
   22     8    13 1
   23     8    14 1
   24     9    10 1
   25     9    14 2
   26    10    35 1
   27    10    36 1
   28    11    13 1
   29    11    37 1
   30    11    38 1
   31    12    16 1
   32    12    26 1
   33    12    39 1
   34    13    40 1
   35    13    41 1
   36    14    27 1
   37    15    20 1
   38    15    42 1
   39    15    43 1
   40    16    18 1
   41    16    44 1
   42    17    20 2
   43    17    22 1
   44    18    24 1
   45    18    45 1
   46    19    23 1
   47    19    46 1
   48    19    47 1
   49    20    31 1
   50    21    48 1
   51    21    49 1
   52    21    50 1
   53    22    25 1
   54    22    51 1
   55    22    52 1
   56    23    25 1
   57    23    53 1
   58    23    54 1
   59    24    28 1
   60    24    55 1
   61    24    56 1
   62    25   129 1
   63    26    57 1
   64    26    58 1
   65    26    59 1
   66    27    60 1
   67    27    61 1
   68    27    62 1
   69    28    29 1
   70    28    30 1
   71    28    63 1
   72    29    64 1
   73    29    65 1
   74    30    66 1
   75    30    67 1
   76    30    68 1
   77    69    70 1
   78    69    71 1
   79    69    72 1
   80    70    73 1
   81    70    74 1
   82    70    75 1
   83    73    76 am  BACKBONE|DICT|INTERRES
   84    73    96 1
   85    76    77 2
   86    76    78 1
   87    78    79 1
   88    78    80 1
   89    78    81 1
   90    79    82 1
   91    79    83 1
   92    79    84 1
   93    82    85 1
   94    82    86 1
   95    82    87 1
   96    85    88 1
   97    85    89 1
   98    85    90 1
   99    88    91 1
  100    88    92 1
  101    88    93 1
  102    91    94 am  BACKBONE|DICT|INTERRES
  103    91    97 1
  104    94    95 2
  105    94    98 1
  106    98    99 1
  107    98   100 1
  108    98   101 1
  109    99   102 1
  110    99   103 2
  111   103   104 1
  112   103   106 1
  113   104   105 2
  114   104   120 1
  115   105   107 1
  116   105   121 1
  117   106   107 1
  118   106   109 1
  119   107   108 2
  120   108   110 1
  121   108   119 1
  122   109   111 1
  123   109   117 1
  124   109   122 1
  125   110   111 1
  126   110   114 2
  127   111   112 1
  128   112   113 2
  129   112   115 1
  130   113   114 1
  131   113   116 1
  132   114   118 1
  133   115   123 1
  134   115   124 1
  135   115   125 1
  136   118   126 1
  137   118   127 1
  138   118   128 1
  139   129   130 1
@<TRIPOS>SUBSTRUCTURE
     1 CY8         1 GROUP             0 A     ****    0 ROOT    
@<TRIPOS>MOLECULE
cyclopamine-Bodipy-11
130  138  1  0  0
SMALL
USER_CHARGES
@<TRIPOS>ATOM
    1 O01        7.9513    -0.9175    23.6586 O.3        1 CY8  -0.4514
    2 H2         1.5426     3.5335    17.9664 H          1 CY8  0.0362
    3 N3        10.2958    -0.5661    26.4105 N.3        1 CY8  -0.7408
    4 C04        4.5102     2.0364    20.6464 C.3        1 CY8  -0.0842
    5 C05        5.3966     0.8972    20.1657 C.3        1 CY8  -0.0883
    6 C06        6.7467     1.2034    20.8105 C.3        1 CY8  -0.0629
    7 C07        2.9887     1.7716    20.3704 C.3        1 CY8  0.0197
    8 C08        8.3196     0.4240    23.2975 C.3        1 CY8  0.3173
    9 C09        6.3276     1.6178    22.2264 C.2        1 CY8  -0.1004
   10 C10        4.9916     2.3623    22.0774 C.3        1 CY8  -0.0872
   11 C11        7.7416     0.0325    20.8190 C.3        1 CY8  -0.1192
   12 C12        9.4230     0.8396    24.3524 C.3        1 CY8  -0.1397
   13 C13        8.8528     0.2948    21.8386 C.3        1 CY8  -0.1739
   14 C14        7.0141     1.2628    23.3482 C.2        1 CY8  -0.1038
   15 C15        5.3490     0.7739    18.6287 C.3        1 CY8  -0.0809
   16 C16        9.2385    -0.2357    25.4300 C.3        1 CY8  0.1417
   17 C17        2.8565     1.3442    18.8739 C.2        1 CY8  -0.0923
   18 C18        8.9198    -1.4439    24.5470 C.3        1 CY8  0.1784
   19 C19        2.2204     3.1195    20.5902 C.3        1 CY8  -0.1170
   20 C20        3.9133     0.9301    18.1308 C.2        1 CY8  -0.1862
   21 C21        2.3455     0.6532    21.2359 C.3        1 CY8  -0.1595
   22 C22        1.4473     1.4191    18.2785 C.3        1 CY8  -0.0970
   23 C23        0.8132     3.1873    19.9652 C.3        1 CY8  -0.1379
   24 C24        8.4308    -2.6362    25.3718 C.3        1 CY8  -0.1650
   25 C25        0.8735     2.8317    18.4702 C.3        1 CY8  0.1731
   26 C26       10.8779     0.9576    23.8175 C.3        1 CY8  -0.1573
   27 C27        6.4351     1.5935    24.7232 C.3        1 CY8  -0.1354
   28 C28        9.5763    -3.0061    26.3371 C.3        1 CY8  -0.0906
   29 C29        9.9365    -1.7660    27.2045 C.3        1 CY8  0.1156
   30 C30        9.2537    -4.2399    27.1951 C.3        1 CY8  -0.1679
   31 H20        3.7197     0.6657    17.0996 H          1 CY8  0.1193
   32 H04        4.7831     2.9034    20.0350 H          1 CY8  0.0749
   33 H05        5.0206    -0.0476    20.5691 H          1 CY8  0.0878
   34 H06        7.2025     2.0581    20.3038 H          1 CY8  0.0826
   35 H101       5.1337     3.4395    22.1928 H          1 CY8  0.0792
   36 H102       4.2680     2.0395    22.8259 H          1 CY8  0.0792
   37 H111       7.2343    -0.9054    21.0491 H          1 CY8  0.0743
   38 H112       8.1698    -0.0939    19.8228 H          1 CY8  0.0743
   39 H12        9.2011     1.8123    24.7877 H          1 CY8  0.0834
   40 H131       9.3616     1.2129    21.5486 H          1 CY8  0.0721
   41 H132       9.5943    -0.5019    21.7713 H          1 CY8  0.0721
   42 H151       5.9853     1.5203    18.1518 H          1 CY8  0.0725
   43 H152       5.7349    -0.2017    18.3270 H          1 CY8  0.0725
   44 H16        8.3354    -0.0119    25.9992 H          1 CY8  0.0687
   45 H18        9.7871    -1.7684    23.9678 H          1 CY8  0.0547
   46 H191       2.1567     3.3388    21.6576 H          1 CY8  0.0651
   47 H192       2.7969     3.9445    20.1664 H          1 CY8  0.0651
   48 H211       2.4275     0.8654    22.3000 H          1 CY8  0.0660
   49 H212       2.8190    -0.3156    21.0676 H          1 CY8  0.0660
   50 H213       1.2839     0.5277    21.0271 H          1 CY8  0.0660
   51 H221       1.4588     1.1673    17.2163 H          1 CY8  0.0763
   52 H222       0.8002     0.6796    18.7513 H          1 CY8  0.0763
   53 H231       0.1477     2.4997    20.4882 H          1 CY8  0.0728
   54 H232       0.3817     4.1800    20.1019 H          1 CY8  0.0728
   55 H241       7.5364    -2.4001    25.9492 H          1 CY8  0.0786
   56 H242       8.1842    -3.4890    24.7312 H          1 CY8  0.0786
   57 H261      11.2324     0.0303    23.3705 H          1 CY8  0.0627
   58 H262      11.5893     1.2119    24.5995 H          1 CY8  0.0627
   59 H263      10.9669     1.7453    23.0702 H          1 CY8  0.0627
   60 H271       7.1039     2.2435    25.2879 H          1 CY8  0.0669
   61 H272       6.2850     0.6778    25.2942 H          1 CY8  0.0669
   62 H273       5.4735     2.1011    24.6830 H          1 CY8  0.0669
   63 H28       10.4421    -3.2258    25.7118 H          1 CY8  0.0804
   64 H291      10.7919    -2.0284    27.8296 H          1 CY8  0.0692
   65 H292       9.1303    -1.5623    27.9085 H          1 CY8  0.0692
   66 H301       8.3921    -4.0639    27.8382 H          1 CY8  0.0632
   67 H302      10.0968    -4.5072    27.8299 H          1 CY8  0.0632
   68 H303       9.0307    -5.1045    26.5735 H          1 CY8  0.0632
   69 C69       10.7886     0.5200    27.2714 C.3        1 CY8  0.0873
   70 C70        9.8445     1.0161    28.4043 C.3        1 CY8  0.1272
   71 H71       11.7383     0.1740    27.6836 H          1 CY8  0.0687
   72 H72       11.0297     1.3611    26.6325 H          1 CY8  0.0687
   73 N73       10.3284     2.1614    29.1913 N.am       1 CY8  -0.5965
   74 H74        8.8762     1.2902    27.9762 H          1 CY8  0.0854
   75 H75        9.6223     0.2053    29.0993 H          1 CY8  0.0854
   76 C76       11.5204     2.2440    29.8139 C.2        1 CY8  0.4811
   77 O77       12.4090     1.4006    29.6929 O.2        1 CY8  -0.5274
   78 C78       11.7698     3.4630    30.7102 C.3        1 CY8  -0.1498
   79 C79       11.5797     3.1442    32.2145 C.3        1 CY8  -0.1197
   80 H80       12.8022     3.7742    30.5325 H          1 CY8  0.0794
   81 H81       11.1436     4.3039    30.4036 H          1 CY8  0.0794
   82 C82       10.1508     3.4423    32.7037 C.3        1 CY8  -0.1269
   83 H83       11.8509     2.1105    32.4349 H          1 CY8  0.0823
   84 H84       12.2721     3.7544    32.7953 H          1 CY8  0.0823
   85 C85        9.8176     2.9044    34.1112 C.3        1 CY8  -0.1539
   86 H86       10.0180     4.5246    32.6850 H          1 CY8  0.0594
   87 H87        9.4305     3.0385    31.9890 H          1 CY8  0.0594
   88 C88        8.5279     3.4975    34.7165 C.3        1 CY8  0.1280
   89 H89        9.7279     1.8170    34.0705 H          1 CY8  0.0791
   90 H90       10.6460     3.1110    34.7915 H          1 CY8  0.0791
   91 N91        7.3680     3.3647    33.8399 N.am       1 CY8  -0.6166
   92 H92        8.3585     3.0962    35.7096 H          1 CY8  0.0677
   93 H93        8.6632     4.5715    34.8386 H          1 CY8  0.0677
   94 C94        6.2419     2.6545    34.0328 C.2        1 CY8  0.4782
   95 O95        6.0169     1.9901    35.0395 O.2        1 CY8  -0.5195
   96 H96        9.6568     2.8995    29.3809 H          1 CY8  0.3020
   97 H97        7.4458     3.9009    32.9657 H          1 CY8  0.3004
   98 C98        5.2080     2.6783    32.9018 C.3        1 CY8  -0.0765
   99 C99        4.5572     4.0490    32.7367 C.2        1 CY8  -0.2989
  100 H100       5.7100     2.4242    31.9685 H          1 CY8  0.0902
  101 H101       4.4947     1.8861    33.0734 H          1 CY8  0.0902
  102 H102       5.2729     4.8246    32.4909 H          1 CY8  0.1006
  103 C103       3.2602     4.4244    32.8221 C.2        1 CY8  0.2410
  104 C104       2.8208     5.7859    32.5873 C.2        1 CY8  -0.1963
  105 C105       1.4935     5.8466    32.6863 C.2        1 CY8  -0.1605
  106 N106       2.1196     3.6744    33.1113 N.pl3      1 CY8  -0.5443
  107 C107       1.0344     4.5271    33.0123 C.2        1 CY8  0.1416
  108 C108      -0.2342     4.1250    33.2020 C.2        1 CY8  -0.2466
  109 B109       1.9266     2.1470    33.4859 B          1 CY8  0.4859
  110 C110      -0.6069     2.7685    33.5738 C.2        1 CY8  -0.0793
  111 N111       0.4108     1.8456    33.7431 N.pl3      1 CY8  0.0214
  112 C112      -0.1583     0.6588    34.1594 C.2        1 CY8  -0.1225
  113 C113      -1.5265     0.8589    34.2284 C.2        1 CY8  -0.2381
  114 C114      -1.8335     2.1608    33.8304 C.2        1 CY8  -0.0882
  115 C115       0.6720    -0.5655    34.4720 C.3        1 CY8  -0.1640
  116 H116      -2.2486     0.1185    34.5371 H          1 CY8  0.1370
  117 F117       2.3431     1.3584    32.4297 F          1 CY8  -0.2511
  118 C118      -3.2004     2.8050    33.7977 C.3        1 CY8  -0.1500
  119 H119      -1.0237     4.8569    33.0957 H          1 CY8  0.1128
  120 H120       3.4661     6.6174    32.3475 H          1 CY8  0.1305
  121 H121       0.8742     6.7207    32.5465 H          1 CY8  0.1370
  122 F122       2.6502     1.8624    34.6287 F          1 CY8  -0.2511
  123 H123       0.0506    -1.4193    34.7431 H          1 CY8  0.0569
  124 H124       1.3542    -0.3906    35.3047 H          1 CY8  0.0569
  125 H125       1.2788    -0.8703    33.6208 H          1 CY8  0.0569
  126 H126      -3.9476     2.2411    34.3588 H          1 CY8  0.0393
  127 H127      -3.5632     2.9427    32.7807 H          1 CY8  0.0393
  128 H128      -3.1782     3.8006    34.2407 H          1 CY8  0.0393
  129 O129      -0.3833     2.9614    17.8428 O.3        1 CY8  -0.6559
  130 H130      -1.0591     2.5523    18.4105 H          1 CY8  0.4163
@<TRIPOS>BOND
    1     1     8 1
    2     1    18 1
    3     2    25 1
    4     3    16 1
    5     3    29 1
    6     3    69 1
    7     4     5 1
    8     4     7 1
    9     4    10 1
   10     4    32 1
   11     5     6 1
   12     5    15 1
   13     5    33 1
   14     6     9 1
   15     6    11 1
   16     6    34 1
   17     7    17 1
   18     7    19 1
   19     7    21 1
   20     8    12 1
   21     8    13 1
   22     8    14 1
   23     9    10 1
   24     9    14 2
   25    10    35 1
   26    10    36 1
   27    11    13 1
   28    11    37 1
   29    11    38 1
   30    12    16 1
   31    12    26 1
   32    12    39 1
   33    13    40 1
   34    13    41 1
   35    14    27 1
   36    15    20 1
   37    15    42 1
   38    15    43 1
   39    16    18 1
   40    16    44 1
   41    17    20 2
   42    17    22 1
   43    18    24 1
   44    18    45 1
   45    19    23 1
   46    19    46 1
   47    19    47 1
   48    20    31 1
   49    21    48 1
   50    21    49 1
   51    21    50 1
   52    22    25 1
   53    22    51 1
   54    22    52 1
   55    23    25 1
   56    23    53 1
   57    23    54 1
   58    24    28 1
   59    24    55 1
   60    24    56 1
   61    25   129 1
   62    26    57 1
   63    26    58 1
   64    26    59 1
   65    27    60 1
   66    27    61 1
   67    27    62 1
   68    28    29 1
   69    28    30 1
   70    28    63 1
   71    29    64 1
   72    29    65 1
   73    30    66 1
   74    30    67 1
   75    30    68 1
   76    69    70 1
   77    69    71 1
   78    69    72 1
   79    70    73 1
   80    70    74 1
   81    70    75 1
   82    73    76 am  BACKBONE|DICT|INTERRES
   83    73    96 1
   84    76    77 2
   85    76    78 1
   86    78    79 1
   87    78    80 1
   88    78    81 1
   89    79    82 1
   90    79    83 1
   91    79    84 1
   92    82    85 1
   93    82    86 1
   94    82    87 1
   95    85    88 1
   96    85    89 1
   97    85    90 1
   98    88    91 1
   99    88    92 1
  100    88    93 1
  101    91    94 am  BACKBONE|DICT|INTERRES
  102    91    97 1
  103    94    95 2
  104    94    98 1
  105    98    99 1
  106    98   100 1
  107    98   101 1
  108    99   102 1
  109    99   103 2
  110   103   104 1
  111   103   106 1
  112   104   105 2
  113   104   120 1
  114   105   107 1
  115   105   121 1
  116   106   107 1
  117   106   109 1
  118   107   108 2
  119   108   110 1
  120   108   119 1
  121   109   111 1
  122   109   117 1
  123   109   122 1
  124   110   111 1
  125   110   114 2
  126   111   112 1
  127   112   113 2
  128   112   115 1
  129   113   114 1
  130   113   116 1
  131   114   118 1
  132   115   123 1
  133   115   124 1
  134   115   125 1
  135   118   126 1
  136   118   127 1
  137   118   128 1
  138   129   130 1
@<TRIPOS>SUBSTRUCTURE
     1 CY8         1 GROUP             0 A     ****    0 ROOT    
@<TRIPOS>MOLECULE
cyclopamine-Bodipy-12
130  138  1  0  0
SMALL
USER_CHARGES
@<TRIPOS>ATOM
    1 O01        7.5346    -0.9217    24.0309 O.3        1 CY8  -0.4514
    2 H2         1.6047     3.1607    17.6576 H          1 CY8  0.0362
    3 N3        10.0392    -0.4577    26.6111 N.3        1 CY8  -0.7408
    4 C04        4.5110     1.8765    20.5313 C.3        1 CY8  -0.0842
    5 C05        5.1363     0.5031    20.3389 C.3        1 CY8  -0.0883
    6 C06        6.5660     0.7099    20.8314 C.3        1 CY8  -0.0629
    7 C07        2.9552     1.8498    20.3882 C.3        1 CY8  0.0197
    8 C08        8.1162     0.2326    23.3974 C.3        1 CY8  0.3173
    9 C09        6.3279     1.5193    22.1112 C.2        1 CY8  -0.1004
   10 C10        5.1580     2.4607    21.8037 C.3        1 CY8  -0.0872
   11 C11        7.3509    -0.5879    21.0907 C.3        1 CY8  -0.1192
   12 C12        9.3188     0.6430    24.3321 C.3        1 CY8  -0.1397
   13 C13        8.5489    -0.2930    21.9941 C.3        1 CY8  -0.1739
   14 C14        6.9921     1.2963    23.2774 C.2        1 CY8  -0.1038
   15 C15        4.9409    -0.0122    18.8990 C.3        1 CY8  -0.0809
   16 C16        9.0073    -0.1644    25.5954 C.3        1 CY8  0.1417
   17 C17        2.6191     1.0740    19.0749 C.2        1 CY8  -0.0923
   18 C18        8.4565    -1.4411    24.9716 C.3        1 CY8  0.1784
   19 C19        2.4718     3.3306    20.2449 C.3        1 CY8  -0.1170
   20 C20        3.5161     0.2825    18.4329 C.2        1 CY8  -0.1862
   21 C21        2.1921     1.1591    21.5516 C.3        1 CY8  -0.1595
   22 C22        1.1969     1.2573    18.5396 C.3        1 CY8  -0.0970
   23 C23        1.0392     3.4964    19.7087 C.3        1 CY8  -0.1379
   24 C24        7.8311    -2.3593    26.0215 C.3        1 CY8  -0.1650
   25 C25        0.8933     2.7537    18.3779 C.3        1 CY8  0.1731
   26 C26       10.7509     0.4082    23.7696 C.3        1 CY8  -0.1573
   27 C27        6.5679     2.0385    24.5489 C.3        1 CY8  -0.1354
   28 C28        8.9539    -2.7216    27.0192 C.3        1 CY8  -0.0906
   29 C29        9.5371    -1.4169    27.6249 C.3        1 CY8  0.1156
   30 C30        8.4822    -3.6937    28.1089 C.3        1 CY8  -0.1679
   31 H20        3.1896    -0.2041    17.5261 H          1 CY8  0.1193
   32 H04        4.8794     2.4865    19.7012 H          1 CY8  0.0749
   33 H05        4.6417    -0.2159    20.9975 H          1 CY8  0.0878
   34 H06        7.1160     1.3156    20.1103 H          1 CY8  0.0826
   35 H101       5.5159     3.4728    21.6170 H          1 CY8  0.0792
   36 H102       4.4535     2.5072    22.6295 H          1 CY8  0.0792
   37 H111       6.7094    -1.3417    21.5478 H          1 CY8  0.0743
   38 H112       7.6808    -1.0280    20.1485 H          1 CY8  0.0743
   39 H12        9.2860     1.7052    24.5715 H          1 CY8  0.0834
   40 H131       9.1787     0.4432    21.4957 H          1 CY8  0.0721
   41 H132       9.1513    -1.1947    22.0978 H          1 CY8  0.0721
   42 H151       5.6581     0.4429    18.2157 H          1 CY8  0.0725
   43 H152       5.1206    -1.0875    18.8712 H          1 CY8  0.0725
   44 H16        8.1693     0.3084    26.1124 H          1 CY8  0.0687
   45 H18        9.2230    -2.0150    24.4425 H          1 CY8  0.0547
   46 H191       2.5566     3.8450    21.2008 H          1 CY8  0.0651
   47 H192       3.1328     3.8818    19.5683 H          1 CY8  0.0651
   48 H211       2.4248     1.6120    22.5151 H          1 CY8  0.0660
   49 H212       2.4306     0.0983    21.6222 H          1 CY8  0.0660
   50 H213       1.1105     1.2279    21.4363 H          1 CY8  0.0660
   51 H221       1.0715     0.7484    17.5832 H          1 CY8  0.0763
   52 H222       0.4811     0.7901    19.2205 H          1 CY8  0.0763
   53 H231       0.3260     3.1030    20.4361 H          1 CY8  0.0728
   54 H232       0.7887     4.5514    19.5928 H          1 CY8  0.0728
   55 H241       7.0193    -1.8683    26.5592 H          1 CY8  0.0786
   56 H242       7.4130    -3.2587    25.5691 H          1 CY8  0.0786
   57 H261      10.9414    -0.6452    23.5500 H          1 CY8  0.0627
   58 H262      11.5179     0.7279    24.4719 H          1 CY8  0.0627
   59 H263      10.9260     0.9796    22.8542 H          1 CY8  0.0627
   60 H271       7.3593     2.6875    24.9169 H          1 CY8  0.0669
   61 H272       6.3183     1.3252    25.3334 H          1 CY8  0.0669
   62 H273       5.6918     2.6693    24.4141 H          1 CY8  0.0669
   63 H28        9.7449    -3.1968    26.4327 H          1 CY8  0.0804
   64 H291      10.3702    -1.6909    28.2729 H          1 CY8  0.0692
   65 H292       8.8014    -0.9694    28.2901 H          1 CY8  0.0692
   66 H301       7.6716    -3.2690    28.6980 H          1 CY8  0.0632
   67 H302       9.2916    -3.9381    28.7978 H          1 CY8  0.0632
   68 H303       8.1261    -4.6296    27.6834 H          1 CY8  0.0632
   69 C69       10.6595     0.7078    27.2601 C.3        1 CY8  0.0873
   70 C70        9.6850     1.6788    27.9919 C.3        1 CY8  0.1272
   71 H71       11.3796     0.3028    27.9749 H          1 CY8  0.0687
   72 H72       11.2482     1.2771    26.5387 H          1 CY8  0.0687
   73 N73       10.2288     2.5611    29.0342 N.am       1 CY8  -0.5965
   74 H74        9.0634     2.2486    27.2849 H          1 CY8  0.0854
   75 H75        8.9581     1.0921    28.5621 H          1 CY8  0.0854
   76 C76       11.4934     2.7624    29.4407 C.2        1 CY8  0.4811
   77 O77       12.4731     2.3639    28.8277 O.2        1 CY8  -0.5274
   78 C78       11.6664     3.4997    30.7777 C.3        1 CY8  -0.1498
   79 C79       11.1806     2.6655    32.0003 C.3        1 CY8  -0.1197
   80 H80       12.7359     3.6974    30.8914 H          1 CY8  0.0794
   81 H81       11.1815     4.4780    30.7344 H          1 CY8  0.0794
   82 C82        9.7234     2.9657    32.4024 C.3        1 CY8  -0.1269
   83 H83       11.2997     1.5927    31.8118 H          1 CY8  0.0823
   84 H84       11.8260     2.8759    32.8585 H          1 CY8  0.0823
   85 C85        9.0999     1.9919    33.4302 C.3        1 CY8  -0.1539
   86 H86        9.6724     3.9793    32.7993 H          1 CY8  0.0594
   87 H87        9.1012     2.9602    31.5051 H          1 CY8  0.0594
   88 C88        7.7662     2.4862    34.0391 C.3        1 CY8  0.1280
   89 H89        8.9488     1.0234    32.9535 H          1 CY8  0.0791
   90 H90        9.8071     1.8095    34.2418 H          1 CY8  0.0791
   91 N91        6.8215     2.9613    33.0395 N.am       1 CY8  -0.6166
   92 H92        7.3042     1.7050    34.6395 H          1 CY8  0.0677
   93 H93        7.9624     3.3433    34.6883 H          1 CY8  0.0677
   94 C94        5.5960     2.4912    32.7591 C.2        1 CY8  0.4782
   95 O95        5.0758     1.5719    33.3873 O.2        1 CY8  -0.5195
   96 H96        9.5268     3.1872    29.4387 H          1 CY8  0.3020
   97 H97        7.1790     3.7201    32.4464 H          1 CY8  0.3004
   98 C98        4.8891     3.1989    31.5852 C.3        1 CY8  -0.0765
   99 C99        3.7186     2.4136    30.9950 C.2        1 CY8  -0.2989
  100 H100       4.5132     4.1558    31.9457 H          1 CY8  0.0902
  101 H101       5.6349     3.4099    30.8237 H          1 CY8  0.0902
  102 H102       3.2027     1.7762    31.7026 H          1 CY8  0.1006
  103 C103       3.2268     2.4206    29.7370 C.2        1 CY8  0.2410
  104 C104       2.1073     1.6048    29.3252 C.2        1 CY8  -0.1963
  105 C105       1.8178     1.8536    28.0502 C.2        1 CY8  -0.1605
  106 N106       3.6269     3.1552    28.6179 N.pl3      1 CY8  -0.5443
  107 C107       2.7482     2.8452    27.5979 C.2        1 CY8  0.1416
  108 C108       2.8055     3.4180    26.3837 C.2        1 CY8  -0.2466
  109 B109       4.8452     4.1391    28.3813 B          1 CY8  0.4859
  110 C110       3.7766     4.4342    26.0167 C.2        1 CY8  -0.0793
  111 N111       4.7440     4.7705    26.9472 N.pl3      1 CY8  0.0214
  112 C112       5.5685     5.7187    26.3718 C.2        1 CY8  -0.1225
  113 C113       5.0941     5.9567    25.0939 C.2        1 CY8  -0.2381
  114 C114       3.9445     5.2010    24.8713 C.2        1 CY8  -0.0882
  115 C115       6.7456     6.3173    27.1039 C.3        1 CY8  -0.1640
  116 H116       5.5337     6.6385    24.3804 H          1 CY8  0.1370
  117 F117       4.8174     5.1499    29.3236 F          1 CY8  -0.2511
  118 C118       3.1371     5.1362    23.6008 C.3        1 CY8  -0.1500
  119 H119       2.0725     3.1181    25.6505 H          1 CY8  0.1128
  120 H120       1.5779     0.9119    29.9632 H          1 CY8  0.1305
  121 H121       1.0250     1.4056    27.4738 H          1 CY8  0.1370
  122 F122       6.0174     3.4109    28.4568 F          1 CY8  -0.2511
  123 H123       7.3098     7.0027    26.4763 H          1 CY8  0.0569
  124 H124       7.4395     5.5502    27.4501 H          1 CY8  0.0569
  125 H125       6.4169     6.8794    27.9749 H          1 CY8  0.0569
  126 H126       3.7676     5.2931    22.7235 H          1 CY8  0.0393
  127 H127       2.3558     5.8945    23.5750 H          1 CY8  0.0393
  128 H128       2.6678     4.1614    23.4755 H          1 CY8  0.0393
  129 O129      -0.3832     2.9599    17.8413 O.3        1 CY8  -0.6559
  130 H130      -1.0379     2.5400    18.4270 H          1 CY8  0.4163
@<TRIPOS>BOND
    1     1     8 1
    2     1    18 1
    3     2    25 1
    4     3    16 1
    5     3    29 1
    6     3    69 1
    7     4     5 1
    8     4     7 1
    9     4    10 1
   10     4    32 1
   11     5     6 1
   12     5    15 1
   13     5    33 1
   14     6     9 1
   15     6    11 1
   16     6    34 1
   17     7    17 1
   18     7    19 1
   19     7    21 1
   20     8    12 1
   21     8    13 1
   22     8    14 1
   23     9    10 1
   24     9    14 2
   25    10    35 1
   26    10    36 1
   27    11    13 1
   28    11    37 1
   29    11    38 1
   30    12    16 1
   31    12    26 1
   32    12    39 1
   33    13    40 1
   34    13    41 1
   35    14    27 1
   36    15    20 1
   37    15    42 1
   38    15    43 1
   39    16    18 1
   40    16    44 1
   41    17    20 2
   42    17    22 1
   43    18    24 1
   44    18    45 1
   45    19    23 1
   46    19    46 1
   47    19    47 1
   48    20    31 1
   49    21    48 1
   50    21    49 1
   51    21    50 1
   52    22    25 1
   53    22    51 1
   54    22    52 1
   55    23    25 1
   56    23    53 1
   57    23    54 1
   58    24    28 1
   59    24    55 1
   60    24    56 1
   61    25   129 1
   62    26    57 1
   63    26    58 1
   64    26    59 1
   65    27    60 1
   66    27    61 1
   67    27    62 1
   68    28    29 1
   69    28    30 1
   70    28    63 1
   71    29    64 1
   72    29    65 1
   73    30    66 1
   74    30    67 1
   75    30    68 1
   76    69    70 1
   77    69    71 1
   78    69    72 1
   79    70    73 1
   80    70    74 1
   81    70    75 1
   82    73    76 am  BACKBONE|DICT|INTERRES
   83    73    96 1
   84    76    77 2
   85    76    78 1
   86    78    79 1
   87    78    80 1
   88    78    81 1
   89    79    82 1
   90    79    83 1
   91    79    84 1
   92    82    85 1
   93    82    86 1
   94    82    87 1
   95    85    88 1
   96    85    89 1
   97    85    90 1
   98    88    91 1
   99    88    92 1
  100    88    93 1
  101    91    94 am  BACKBONE|DICT|INTERRES
  102    91    97 1
  103    94    95 2
  104    94    98 1
  105    98    99 1
  106    98   100 1
  107    98   101 1
  108    99   102 1
  109    99   103 2
  110   103   104 1
  111   103   106 1
  112   104   105 2
  113   104   120 1
  114   105   107 1
  115   105   121 1
  116   106   107 1
  117   106   109 1
  118   107   108 2
  119   108   110 1
  120   108   119 1
  121   109   111 1
  122   109   117 1
  123   109   122 1
  124   110   111 1
  125   110   114 2
  126   111   112 1
  127   112   113 2
  128   112   115 1
  129   113   114 1
  130   113   116 1
  131   114   118 1
  132   115   123 1
  133   115   124 1
  134   115   125 1
  135   118   126 1
  136   118   127 1
  137   118   128 1
  138   129   130 1
@<TRIPOS>SUBSTRUCTURE
     1 CY8         1 GROUP             0 A     ****    0 ROOT    
@<TRIPOS>MOLECULE
cyclopamine-Bodipy-13
130  138  1  0  0
SMALL
USER_CHARGES
@<TRIPOS>ATOM
    1 O01        7.9101    -0.7503    23.6315 O.3        1 CY8  -0.4514
    2 H2         1.5214     3.5878    17.9286 H          1 CY8  0.0362
    3 N3        10.2315    -0.4668    26.4094 N.3        1 CY8  -0.7408
    4 C04        4.5370     2.2142    20.6257 C.3        1 CY8  -0.0842
    5 C05        5.4190     1.0698    20.1533 C.3        1 CY8  -0.0883
    6 C06        6.7707     1.3745    20.7889 C.3        1 CY8  -0.0629
    7 C07        3.0176     1.9228    20.3672 C.3        1 CY8  0.0197
    8 C08        8.3244     0.5784    23.2721 C.3        1 CY8  0.3173
    9 C09        6.3594     1.8045    22.1997 C.2        1 CY8  -0.1004
   10 C10        5.0322     2.5650    22.0473 C.3        1 CY8  -0.0872
   11 C11        7.7410     0.1874    20.7981 C.3        1 CY8  -0.1192
   12 C12        9.4429     0.9573    24.3253 C.3        1 CY8  -0.1397
   13 C13        8.8546     0.4296    21.8144 C.3        1 CY8  -0.1739
   14 C14        7.0441     1.4523    23.3203 C.2        1 CY8  -0.1038
   15 C15        5.3797     0.9286    18.6202 C.3        1 CY8  -0.0809
   16 C16        9.2092    -0.1006    25.4096 C.3        1 CY8  0.1417
   17 C17        2.8818     1.4533    18.8806 C.2        1 CY8  -0.0923
   18 C18        8.8356    -1.3041    24.5469 C.3        1 CY8  0.1784
   19 C19        2.2334     3.2625    20.5518 C.3        1 CY8  -0.1170
   20 C20        3.9341     1.0403    18.1353 C.2        1 CY8  -0.1862
   21 C21        2.3925     0.8293    21.2776 C.3        1 CY8  -0.1595
   22 C22        1.4650     1.4793    18.3027 C.3        1 CY8  -0.0970
   23 C23        0.8185     3.2848    19.9443 C.3        1 CY8  -0.1379
   24 C24        8.2531    -2.4390    25.3951 C.3        1 CY8  -0.1650
   25 C25        0.8756     2.8865    18.4600 C.3        1 CY8  0.1731
   26 C26       10.9016     0.9988    23.7870 C.3        1 CY8  -0.1573
   27 C27        6.4813     1.8238    24.6937 C.3        1 CY8  -0.1354
   28 C28        9.3381    -2.8495    26.4182 C.3        1 CY8  -0.0906
   29 C29        9.7519    -1.6005    27.2426 C.3        1 CY8  0.1156
   30 C30        8.8994    -4.0168    27.3205 C.3        1 CY8  -0.1679
   31 H20        3.7377     0.7511    17.1116 H          1 CY8  0.1193
   32 H04        4.7963     3.0711    19.9980 H          1 CY8  0.0749
   33 H05        5.0499     0.1294    20.5625 H          1 CY8  0.0878
   34 H06        7.2359     2.2193    20.2721 H          1 CY8  0.0826
   35 H101       5.1936     3.6419    22.1393 H          1 CY8  0.0792
   36 H102       4.3097     2.2703    22.8086 H          1 CY8  0.0792
   37 H111       7.2167    -0.7405    21.0329 H          1 CY8  0.0743
   38 H112       8.1654     0.0457    19.8035 H          1 CY8  0.0743
   39 H12        9.2661     1.9444    24.7466 H          1 CY8  0.0834
   40 H131       9.3811     1.3379    21.5242 H          1 CY8  0.0721
   41 H132       9.5763    -0.3843    21.7547 H          1 CY8  0.0721
   42 H151       5.9932     1.6886    18.1328 H          1 CY8  0.0725
   43 H152       5.7861    -0.0399    18.3260 H          1 CY8  0.0725
   44 H16        8.3131     0.1834    25.9638 H          1 CY8  0.0687
   45 H18        9.6950    -1.6933    23.9979 H          1 CY8  0.0547
   46 H191       2.1757     3.5161    21.6059 H          1 CY8  0.0651
   47 H192       2.7899     4.0826    20.0985 H          1 CY8  0.0651
   48 H211       2.4190     1.1177    22.3290 H          1 CY8  0.0660
   49 H212       2.9175    -0.1214    21.1934 H          1 CY8  0.0660
   50 H213       1.3460     0.6312    21.0417 H          1 CY8  0.0660
   51 H221       1.4717     1.1980    17.2468 H          1 CY8  0.0763
   52 H222       0.8361     0.7417    18.8049 H          1 CY8  0.0763
   53 H231       0.1787     2.5909    20.4940 H          1 CY8  0.0728
   54 H232       0.3634     4.2697    20.0599 H          1 CY8  0.0728
   55 H241       7.3560    -2.1160    25.9359 H          1 CY8  0.0786
   56 H242       7.9698    -3.2970    24.7819 H          1 CY8  0.0786
   57 H261      11.2182     0.0435    23.3733 H          1 CY8  0.0627
   58 H262      11.6150     1.2571    24.5628 H          1 CY8  0.0627
   59 H263      11.0260     1.7601    23.0166 H          1 CY8  0.0627
   60 H271       7.1724     2.4572    25.2477 H          1 CY8  0.0669
   61 H272       6.2890     0.9248    25.2800 H          1 CY8  0.0669
   62 H273       5.5435     2.3713    24.6415 H          1 CY8  0.0669
   63 H28       10.2085    -3.1523    25.8331 H          1 CY8  0.0804
   64 H291      10.5659    -1.9010    27.9045 H          1 CY8  0.0692
   65 H292       8.9462    -1.3034    27.9124 H          1 CY8  0.0692
   66 H301       8.0308    -3.7466    27.9242 H          1 CY8  0.0632
   67 H302       9.6981    -4.3122    28.0016 H          1 CY8  0.0632
   68 H303       8.6325    -4.8905    26.7259 H          1 CY8  0.0632
   69 C69       10.7774     0.6107    27.2484 C.3        1 CY8  0.0873
   70 C70        9.7425     1.4291    28.0668 C.3        1 CY8  0.1272
   71 H71       11.4860     0.1390    27.9297 H          1 CY8  0.0687
   72 H72       11.3679     1.3030    26.6508 H          1 CY8  0.0687
   73 N73       10.2654     2.1624    29.2265 N.am       1 CY8  -0.5965
   74 H74        9.1647     2.0925    27.4172 H          1 CY8  0.0854
   75 H75        9.0074     0.7484    28.4972 H          1 CY8  0.0854
   76 C76       11.4970     2.6415    29.4555 C.2        1 CY8  0.4811
   77 O77       12.4164     2.5621    28.6420 O.2        1 CY8  -0.5274
   78 C78       11.7589     3.3207    30.8113 C.3        1 CY8  -0.1498
   79 C79       11.2722     2.5140    32.0438 C.3        1 CY8  -0.1197
   80 H80       12.8361     3.4451    30.9023 H          1 CY8  0.0794
   81 H81       11.3367     4.3261    30.8051 H          1 CY8  0.0794
   82 C82        9.8160     2.8252    32.4334 C.3        1 CY8  -0.1269
   83 H83       11.4019     1.4423    31.8680 H          1 CY8  0.0823
   84 H84       11.9016     2.7385    32.9036 H          1 CY8  0.0823
   85 C85        9.1351     1.7398    33.2899 C.3        1 CY8  -0.1539
   86 H86        9.7757     3.7831    32.9468 H          1 CY8  0.0594
   87 H87        9.2194     2.9618    31.5255 H          1 CY8  0.0594
   88 C88        7.7072     2.1098    33.7333 C.3        1 CY8  0.1280
   89 H89        9.0944     0.8051    32.7290 H          1 CY8  0.0791
   90 H90        9.7372     1.5349    34.1762 H          1 CY8  0.0791
   91 N91        6.8826     2.5614    32.6177 N.am       1 CY8  -0.6166
   92 H92        7.2466     1.2631    34.2426 H          1 CY8  0.0677
   93 H93        7.7493     2.9416    34.4361 H          1 CY8  0.0677
   94 C94        5.9522     1.8333    31.9775 C.2        1 CY8  0.4782
   95 O95        5.6401     0.6898    32.3320 O.2        1 CY8  -0.5195
   96 H96        9.5518     2.4813    29.8713 H          1 CY8  0.3020
   97 H97        7.1302     3.4822    32.2415 H          1 CY8  0.3004
   98 C98        5.3191     2.5200    30.7557 C.3        1 CY8  -0.0765
   99 C99        4.2065     1.7153    30.0759 C.2        1 CY8  -0.2989
  100 H100       4.8987     3.4688    31.0811 H          1 CY8  0.0902
  101 H101       6.1190     2.7277    30.0495 H          1 CY8  0.0902
  102 H102       3.7874     0.9156    30.6739 H          1 CY8  0.1006
  103 C103       3.6698     1.8837    28.8467 C.2        1 CY8  0.2410
  104 C104       2.5986     1.0636    28.3246 C.2        1 CY8  -0.1963
  105 C105       2.2411     1.5155    27.1229 C.2        1 CY8  -0.1605
  106 N106       3.9723     2.8247    27.8664 N.pl3      1 CY8  -0.5443
  107 C107       3.0795     2.6404    26.8312 C.2        1 CY8  0.1416
  108 C108       3.0487     3.4295    25.7441 C.2        1 CY8  -0.2466
  109 B109       5.1233     3.9042    27.7816 B          1 CY8  0.4859
  110 C110       3.9382     4.5604    25.5445 C.2        1 CY8  -0.0793
  111 N111       4.9193     4.7830    26.4992 N.pl3      1 CY8  0.0214
  112 C112       5.6435     5.8940    26.1128 C.2        1 CY8  -0.1225
  113 C113       5.0858     6.3599    24.9351 C.2        1 CY8  -0.2381
  114 C114       4.0281     5.5283    24.5486 C.2        1 CY8  -0.0882
  115 C115       6.7928     6.4264    26.9373 C.3        1 CY8  -0.1640
  116 H116       5.4140     7.2338    24.3944 H          1 CY8  0.1370
  117 F117       5.0796     4.7291    28.8855 F          1 CY8  -0.2511
  118 C118       3.1143     5.7046    23.3552 C.3        1 CY8  -0.1500
  119 H119       2.3143     3.2189    24.9835 H          1 CY8  0.1128
  120 H120       2.1491     0.2303    28.8373 H          1 CY8  0.1305
  121 H121       1.4548     1.1229    26.5004 H          1 CY8  0.1370
  122 F122       6.3416     3.2532    27.7033 F          1 CY8  -0.2511
  123 H123       7.4225     7.0869    26.3475 H          1 CY8  0.0569
  124 H124       7.4406     5.6377    27.3160 H          1 CY8  0.0569
  125 H125       6.4354     6.9869    27.8007 H          1 CY8  0.0569
  126 H126       3.6142     5.4704    22.4103 H          1 CY8  0.0393
  127 H127       2.7876     6.7457    23.2693 H          1 CY8  0.0393
  128 H128       2.2118     5.0929    23.4256 H          1 CY8  0.0393
  129 O129      -0.3839     2.9604    17.8443 O.3        1 CY8  -0.6559
  130 H130      -1.0384     2.5135    18.4113 H          1 CY8  0.4163
@<TRIPOS>BOND
    1     1     8 1
    2     1    18 1
    3     2    25 1
    4     3    16 1
    5     3    29 1
    6     3    69 1
    7     4     5 1
    8     4     7 1
    9     4    10 1
   10     4    32 1
   11     5     6 1
   12     5    15 1
   13     5    33 1
   14     6     9 1
   15     6    11 1
   16     6    34 1
   17     7    17 1
   18     7    19 1
   19     7    21 1
   20     8    12 1
   21     8    13 1
   22     8    14 1
   23     9    10 1
   24     9    14 2
   25    10    35 1
   26    10    36 1
   27    11    13 1
   28    11    37 1
   29    11    38 1
   30    12    16 1
   31    12    26 1
   32    12    39 1
   33    13    40 1
   34    13    41 1
   35    14    27 1
   36    15    20 1
   37    15    42 1
   38    15    43 1
   39    16    18 1
   40    16    44 1
   41    17    20 2
   42    17    22 1
   43    18    24 1
   44    18    45 1
   45    19    23 1
   46    19    46 1
   47    19    47 1
   48    20    31 1
   49    21    48 1
   50    21    49 1
   51    21    50 1
   52    22    25 1
   53    22    51 1
   54    22    52 1
   55    23    25 1
   56    23    53 1
   57    23    54 1
   58    24    28 1
   59    24    55 1
   60    24    56 1
   61    25   129 1
   62    26    57 1
   63    26    58 1
   64    26    59 1
   65    27    60 1
   66    27    61 1
   67    27    62 1
   68    28    29 1
   69    28    30 1
   70    28    63 1
   71    29    64 1
   72    29    65 1
   73    30    66 1
   74    30    67 1
   75    30    68 1
   76    69    70 1
   77    69    71 1
   78    69    72 1
   79    70    73 1
   80    70    74 1
   81    70    75 1
   82    73    76 am  BACKBONE|DICT|INTERRES
   83    73    96 1
   84    76    77 2
   85    76    78 1
   86    78    79 1
   87    78    80 1
   88    78    81 1
   89    79    82 1
   90    79    83 1
   91    79    84 1
   92    82    85 1
   93    82    86 1
   94    82    87 1
   95    85    88 1
   96    85    89 1
   97    85    90 1
   98    88    91 1
   99    88    92 1
  100    88    93 1
  101    91    94 am  BACKBONE|DICT|INTERRES
  102    91    97 1
  103    94    95 2
  104    94    98 1
  105    98    99 1
  106    98   100 1
  107    98   101 1
  108    99   102 1
  109    99   103 2
  110   103   104 1
  111   103   106 1
  112   104   105 2
  113   104   120 1
  114   105   107 1
  115   105   121 1
  116   106   107 1
  117   106   109 1
  118   107   108 2
  119   108   110 1
  120   108   119 1
  121   109   111 1
  122   109   117 1
  123   109   122 1
  124   110   111 1
  125   110   114 2
  126   111   112 1
  127   112   113 2
  128   112   115 1
  129   113   114 1
  130   113   116 1
  131   114   118 1
  132   115   123 1
  133   115   124 1
  134   115   125 1
  135   118   126 1
  136   118   127 1
  137   118   128 1
  138   129   130 1
@<TRIPOS>SUBSTRUCTURE
     1 CY8         1 GROUP             0 A     ****    0 ROOT    
@<TRIPOS>MOLECULE
cyclopamine-Bodipy-14
130  138  1  0  0
SMALL
USER_CHARGES
@<TRIPOS>ATOM
    1 O01       -1.9834    -2.0344    28.6327 O.3        1 CY8  -0.4514
    2 H2        -6.7596    -8.9540    23.2234 H          1 CY8  0.0362
    3 N3         1.2824    -0.4280    28.8602 N.3        1 CY8  -0.7408
    4 C04       -4.1265    -6.0506    25.4162 C.3        1 CY8  -0.0842
    5 C05       -4.4160    -5.8799    26.8998 C.3        1 CY8  -0.0883
    6 C06       -3.0479    -5.5535    27.4921 C.3        1 CY8  -0.0629
    7 C07       -5.4312    -6.0857    24.5497 C.3        1 CY8  0.0197
    8 C08       -1.2423    -3.2079    28.2265 C.3        1 CY8  0.3173
    9 C09       -2.4702    -4.5899    26.4528 C.2        1 CY8  -0.1004
   10 C10       -3.0295    -5.0159    25.0923 C.3        1 CY8  -0.0872
   11 C11       -3.0689    -4.9251    28.8932 C.3        1 CY8  -0.1192
   12 C12        0.2704    -2.7976    28.3710 C.3        1 CY8  -0.1397
   13 C13       -1.6952    -4.3274    29.2171 C.3        1 CY8  -0.1739
   14 C14       -1.6745    -3.5369    26.7687 C.2        1 CY8  -0.1038
   15 C15       -5.1644    -7.1040    27.4616 C.3        1 CY8  -0.0809
   16 C16        0.1768    -1.2720    28.3677 C.3        1 CY8  0.1417
   17 C17       -6.4517    -7.0384    25.2430 C.2        1 CY8  -0.0923
   18 C18       -1.0925    -1.0796    29.1943 C.3        1 CY8  0.1784
   19 C19       -5.0641    -6.7149    23.1713 C.3        1 CY8  -0.1170
   20 C20       -6.2939    -7.4940    26.5115 C.2        1 CY8  -0.1862
   21 C21       -6.1127    -4.7042    24.3546 C.3        1 CY8  -0.1595
   22 C22       -7.6738    -7.4300    24.4035 C.3        1 CY8  -0.0970
   23 C23       -6.2742    -7.0677    22.2873 C.3        1 CY8  -0.1379
   24 C24       -1.5892     0.3651    29.1168 C.3        1 CY8  -0.1650
   25 C25       -7.2496    -7.9952    23.0349 C.3        1 CY8  0.1731
   26 C26        1.0400    -3.3669    29.5954 C.3        1 CY8  -0.1573
   27 C27       -1.2174    -2.5957    25.6553 C.3        1 CY8  -0.1354
   28 C28       -0.4516     1.2609    29.6571 C.3        1 CY8  -0.0906
   29 C29        0.8612     0.9937    28.8671 C.3        1 CY8  0.1156
   30 C30       -0.8340     2.7499    29.6718 C.3        1 CY8  -0.1679
   31 H20       -7.0489    -8.1661    26.8932 H          1 CY8  0.1193
   32 H04       -3.6580    -7.0337    25.3173 H          1 CY8  0.0749
   33 H05       -5.0718    -5.0182    27.0395 H          1 CY8  0.0878
   34 H06       -2.4409    -6.4609    27.5163 H          1 CY8  0.0826
   35 H101      -2.2502    -5.4447    24.4628 H          1 CY8  0.0792
   36 H102      -3.4289    -4.1563    24.5585 H          1 CY8  0.0792
   37 H111      -3.8493    -4.1693    28.9562 H          1 CY8  0.0743
   38 H112      -3.3301    -5.6847    29.6309 H          1 CY8  0.0743
   39 H12        0.8373    -3.1266    27.5017 H          1 CY8  0.0834
   40 H131      -0.9773    -5.1480    29.1873 H          1 CY8  0.0721
   41 H132      -1.6841    -3.9560    30.2436 H          1 CY8  0.0721
   42 H151      -4.4924    -7.9502    27.6118 H          1 CY8  0.0725
   43 H152      -5.5866    -6.8555    28.4366 H          1 CY8  0.0725
   44 H16       -0.0411    -0.9322    27.3535 H          1 CY8  0.0687
   45 H18       -0.9248    -1.3312    30.2458 H          1 CY8  0.0547
   46 H191      -4.3894    -6.0465    22.6395 H          1 CY8  0.0651
   47 H192      -4.4956    -7.6342    23.3255 H          1 CY8  0.0651
   48 H211      -5.4831    -4.0101    23.8022 H          1 CY8  0.0660
   49 H212      -6.3380    -4.2421    25.3119 H          1 CY8  0.0660
   50 H213      -7.0507    -4.7560    23.8057 H          1 CY8  0.0660
   51 H221      -8.2840    -8.1691    24.9262 H          1 CY8  0.0763
   52 H222      -8.3125    -6.5567    24.2700 H          1 CY8  0.0763
   53 H231      -6.7850    -6.1466    22.0065 H          1 CY8  0.0728
   54 H232      -5.9529    -7.5358    21.3563 H          1 CY8  0.0728
   55 H241      -1.8124     0.6589    28.0899 H          1 CY8  0.0786
   56 H242      -2.4932     0.5161    29.7044 H          1 CY8  0.0786
   57 H261       0.5543    -3.1255    30.5402 H          1 CY8  0.0627
   58 H262       2.0528    -2.9720    29.6480 H          1 CY8  0.0627
   59 H263       1.1390    -4.4501    29.5356 H          1 CY8  0.0627
   60 H271      -0.1348    -2.6385    25.5529 H          1 CY8  0.0669
   61 H272      -1.5168    -1.5698    25.8685 H          1 CY8  0.0669
   62 H273      -1.6206    -2.8424    24.6737 H          1 CY8  0.0669
   63 H28       -0.2753     0.9307    30.6839 H          1 CY8  0.0804
   64 H291       1.6485     1.6039    29.3091 H          1 CY8  0.0692
   65 H292       0.7614     1.3760    27.8483 H          1 CY8  0.0692
   66 H301      -1.0248     3.1225    28.6639 H          1 CY8  0.0632
   67 H302      -0.0376     3.3572    30.1034 H          1 CY8  0.0632
   68 H303      -1.7334     2.9244    30.2647 H          1 CY8  0.0632
   69 C69        2.5071    -0.5706    28.0627 C.3        1 CY8  0.0873
   70 C70        3.7743    -0.1087    28.8175 C.3        1 CY8  0.1272
   71 H71        2.6480    -1.6211    27.8137 H          1 CY8  0.0687
   72 H72        2.4080    -0.0400    27.1144 H          1 CY8  0.0687
   73 N73        5.0013    -0.3500    28.0521 N.am       1 CY8  -0.5965
   74 H74        3.7115     0.9481    29.0860 H          1 CY8  0.0854
   75 H75        3.8444    -0.6381    29.7693 H          1 CY8  0.0854
   76 C76        5.3690     0.3790    26.9859 C.2        1 CY8  0.4811
   77 O77        4.7290     1.3506    26.5863 O.2        1 CY8  -0.5274
   78 C78        6.6455    -0.0752    26.2639 C.3        1 CY8  -0.1498
   79 C79        7.0028     0.7728    25.0218 C.3        1 CY8  -0.1197
   80 H80        7.4754    -0.0676    26.9683 H          1 CY8  0.0794
   81 H81        6.4906    -1.1103    25.9637 H          1 CY8  0.0794
   82 C82        8.1209     0.1472    24.1623 C.3        1 CY8  -0.1269
   83 H83        6.1079     0.9158    24.4134 H          1 CY8  0.0823
   84 H84        7.3145     1.7716    25.3408 H          1 CY8  0.0823
   85 C85        8.4236     0.9408    22.8698 C.3        1 CY8  -0.1539
   86 H86        9.0303     0.0936    24.7662 H          1 CY8  0.0594
   87 H87        7.8722    -0.8873    23.9087 H          1 CY8  0.0594
   88 C88        7.6119     0.5313    21.6224 C.3        1 CY8  0.1280
   89 H89        8.2997     2.0109    23.0490 H          1 CY8  0.0791
   90 H90        9.4797     0.8152    22.6262 H          1 CY8  0.0791
   91 N91        6.1696     0.5165    21.8410 N.am       1 CY8  -0.6166
   92 H92        7.8260     1.2109    20.7982 H          1 CY8  0.0677
   93 H93        7.9220    -0.4719    21.3188 H          1 CY8  0.0677
   94 C94        5.2814    -0.0573    21.0136 C.2        1 CY8  0.4782
   95 O95        5.6137    -0.5981    19.9560 O.2        1 CY8  -0.5195
   96 H96        5.5858    -1.1182    28.3465 H          1 CY8  0.3020
   97 H97        5.8183     1.0188    22.6439 H          1 CY8  0.3004
   98 C98        3.8087    -0.0218    21.4539 C.3        1 CY8  -0.0765
   99 C99        2.9005     0.5155    20.3563 C.2        1 CY8  -0.2989
  100 H100       3.5000    -1.0441    21.6655 H          1 CY8  0.0902
  101 H101       3.6936     0.5085    22.3898 H          1 CY8  0.0902
  102 H102       2.8819    -0.1156    19.4796 H          1 CY8  0.1006
  103 C103       2.1278     1.6274    20.3104 C.2        1 CY8  0.2410
  104 C104       1.3224     1.9733    19.1578 C.2        1 CY8  -0.1963
  105 C105       0.6925     3.1232    19.3811 C.2        1 CY8  -0.1605
  106 N106       1.9245     2.6310    21.2596 N.pl3      1 CY8  -0.5443
  107 C107       1.0673     3.5577    20.6960 C.2        1 CY8  0.1416
  108 C108       0.6750     4.6797    21.3281 C.2        1 CY8  -0.2466
  109 B109       2.4668     2.8093    22.7380 B          1 CY8  0.4859
  110 C110       1.0938     5.0388    22.6722 C.2        1 CY8  -0.0793
  111 N111       1.9291     4.1548    23.3390 N.pl3      1 CY8  0.0214
  112 C112       2.1837     4.6845    24.5888 C.2        1 CY8  -0.1225
  113 C113       1.5253     5.8993    24.6681 C.2        1 CY8  -0.2381
  114 C114       0.8225     6.1395    23.4849 C.2        1 CY8  -0.0882
  115 C115       3.0590     3.9760    25.5991 C.3        1 CY8  -0.1640
  116 H116       1.5528     6.5624    25.5174 H          1 CY8  0.1370
  117 F117       2.0165     1.7614    23.5191 F          1 CY8  -0.2511
  118 C118       0.0460     7.3851    23.1258 C.3        1 CY8  -0.1500
  119 H119       0.0073     5.3482    20.8058 H          1 CY8  0.1128
  120 H120       1.2483     1.3900    18.2497 H          1 CY8  0.1305
  121 H121       0.0187     3.6303    18.7060 H          1 CY8  0.1370
  122 F122       3.8512     2.8449    22.7216 F          1 CY8  -0.2511
  123 H123       3.1691     4.5504    26.5185 H          1 CY8  0.0569
  124 H124       4.0632     3.7974    25.2152 H          1 CY8  0.0569
  125 H125       2.6462     3.0071    25.8783 H          1 CY8  0.0569
  126 H126       0.4856     8.2729    23.5849 H          1 CY8  0.0393
  127 H127      -0.9939     7.3367    23.4493 H          1 CY8  0.0393
  128 H128       0.0520     7.5690    22.0498 H          1 CY8  0.0393
  129 O129      -8.3819    -8.2386    22.2400 O.3        1 CY8  -0.6559
  130 H130      -9.1716    -8.0642    22.7733 H          1 CY8  0.4163
@<TRIPOS>BOND
    1     1     8 1
    2     1    18 1
    3     2    25 1
    4     3    16 1
    5     3    29 1
    6     3    69 1
    7     4     5 1
    8     4     7 1
    9     4    10 1
   10     4    32 1
   11     5     6 1
   12     5    15 1
   13     5    33 1
   14     6     9 1
   15     6    11 1
   16     6    34 1
   17     7    17 1
   18     7    19 1
   19     7    21 1
   20     8    12 1
   21     8    13 1
   22     8    14 1
   23     9    10 1
   24     9    14 2
   25    10    35 1
   26    10    36 1
   27    11    13 1
   28    11    37 1
   29    11    38 1
   30    12    16 1
   31    12    26 1
   32    12    39 1
   33    13    40 1
   34    13    41 1
   35    14    27 1
   36    15    20 1
   37    15    42 1
   38    15    43 1
   39    16    18 1
   40    16    44 1
   41    17    20 2
   42    17    22 1
   43    18    24 1
   44    18    45 1
   45    19    23 1
   46    19    46 1
   47    19    47 1
   48    20    31 1
   49    21    48 1
   50    21    49 1
   51    21    50 1
   52    22    25 1
   53    22    51 1
   54    22    52 1
   55    23    25 1
   56    23    53 1
   57    23    54 1
   58    24    28 1
   59    24    55 1
   60    24    56 1
   61    25   129 1
   62    26    57 1
   63    26    58 1
   64    26    59 1
   65    27    60 1
   66    27    61 1
   67    27    62 1
   68    28    29 1
   69    28    30 1
   70    28    63 1
   71    29    64 1
   72    29    65 1
   73    30    66 1
   74    30    67 1
   75    30    68 1
   76    69    70 1
   77    69    71 1
   78    69    72 1
   79    70    73 1
   80    70    74 1
   81    70    75 1
   82    73    76 am  BACKBONE|DICT|INTERRES
   83    73    96 1
   84    76    77 2
   85    76    78 1
   86    78    79 1
   87    78    80 1
   88    78    81 1
   89    79    82 1
   90    79    83 1
   91    79    84 1
   92    82    85 1
   93    82    86 1
   94    82    87 1
   95    85    88 1
   96    85    89 1
   97    85    90 1
   98    88    91 1
   99    88    92 1
  100    88    93 1
  101    91    94 am  BACKBONE|DICT|INTERRES
  102    91    97 1
  103    94    95 2
  104    94    98 1
  105    98    99 1
  106    98   100 1
  107    98   101 1
  108    99   102 1
  109    99   103 2
  110   103   104 1
  111   103   106 1
  112   104   105 2
  113   104   120 1
  114   105   107 1
  115   105   121 1
  116   106   107 1
  117   106   109 1
  118   107   108 2
  119   108   110 1
  120   108   119 1
  121   109   111 1
  122   109   117 1
  123   109   122 1
  124   110   111 1
  125   110   114 2
  126   111   112 1
  127   112   113 2
  128   112   115 1
  129   113   114 1
  130   113   116 1
  131   114   118 1
  132   115   123 1
  133   115   124 1
  134   115   125 1
  135   118   126 1
  136   118   127 1
  137   118   128 1
  138   129   130 1
@<TRIPOS>SUBSTRUCTURE
     1 CY8         1 GROUP             0 A     ****    0 ROOT    
@<TRIPOS>MOLECULE
cyclopamine-Bodipy-15
130  138  1  0  0
SMALL
USER_CHARGES
@<TRIPOS>ATOM
    1 O01        6.0173     0.5197    24.1016 O.3        1 CY8  -0.4514
    2 H2         1.2361     2.7691    15.9882 H          1 CY8  0.0362
    3 N3         6.0725     1.1131    27.7032 N.3        1 CY8  -0.7408
    4 C04        3.1807     2.2622    19.8080 C.3        1 CY8  -0.0842
    5 C05        4.6359     1.8189    19.8264 C.3        1 CY8  -0.0883
    6 C06        5.2045     2.5592    21.0418 C.3        1 CY8  -0.0629
    7 C07        2.2969     1.3956    18.8511 C.3        1 CY8  0.0197
    8 C08        5.7297     1.9266    23.9834 C.3        1 CY8  0.3173
    9 C09        4.0840     2.3470    22.0669 C.2        1 CY8  -0.1004
   10 C10        2.7695     2.4266    21.2838 C.3        1 CY8  -0.0872
   11 C11        6.5619     2.0400    21.5479 C.3        1 CY8  -0.1192
   12 C12        5.8634     2.4840    25.4546 C.3        1 CY8  -0.1397
   13 C13        6.8013     2.4789    22.9961 C.3        1 CY8  -0.1739
   14 C14        4.3046     2.0372    23.3727 C.2        1 CY8  -0.1038
   15 C15        5.3005     2.0502    18.4529 C.3        1 CY8  -0.0809
   16 C16        5.6916     1.2038    26.2768 C.3        1 CY8  0.1417
   17 C17        3.0339     1.3253    17.4766 C.2        1 CY8  -0.0923
   18 C18        6.4857     0.2290    25.4106 C.3        1 CY8  0.1784
   19 C19        0.9399     2.1464    18.6644 C.3        1 CY8  -0.1170
   20 C20        4.3475     1.6372    17.3304 C.2        1 CY8  -0.1862
   21 C21        2.0274    -0.0617    19.3237 C.3        1 CY8  -0.1595
   22 C22        2.1837     0.8716    16.2833 C.3        1 CY8  -0.0970
   23 C23        0.0969     1.6899    17.4625 C.3        1 CY8  -0.1379
   24 C24        6.2536    -1.2219    25.8394 C.3        1 CY8  -0.1650
   25 C25        0.9164     1.7398    16.1654 C.3        1 CY8  0.1731
   26 C26        7.1643     3.2659    25.7923 C.3        1 CY8  -0.1573
   27 C27        3.1138     1.6907    24.2660 C.3        1 CY8  -0.1354
   28 C28        6.6645    -1.3304    27.3245 C.3        1 CY8  -0.0906
   29 C29        5.8861    -0.2834    28.1685 C.3        1 CY8  0.1156
   30 C30        6.5121    -2.7575    27.8770 C.3        1 CY8  -0.1679
   31 H20        4.7658     1.5668    16.3372 H          1 CY8  0.1193
   32 H04        3.1932     3.2725    19.3873 H          1 CY8  0.0749
   33 H05        4.6826     0.7444    20.0228 H          1 CY8  0.0878
   34 H06        5.2918     3.6255    20.8148 H          1 CY8  0.0826
   35 H101       2.2895     3.3941    21.4406 H          1 CY8  0.0792
   36 H102       2.0682     1.6527    21.5896 H          1 CY8  0.0792
   37 H111       6.6102     0.9520    21.4734 H          1 CY8  0.0743
   38 H112       7.3566     2.4193    20.9052 H          1 CY8  0.0743
   39 H12        5.0491     3.1727    25.6799 H          1 CY8  0.0834
   40 H131       6.7971     3.5690    23.0243 H          1 CY8  0.0721
   41 H132       7.7978     2.1652    23.3052 H          1 CY8  0.0721
   42 H151       5.5917     3.0918    18.3235 H          1 CY8  0.0725
   43 H152       6.2179     1.4646    18.3878 H          1 CY8  0.0725
   44 H16        4.6483     0.8951    26.2281 H          1 CY8  0.0687
   45 H18        7.5591     0.4294    25.4534 H          1 CY8  0.0547
   46 H191       0.3428     2.0660    19.5740 H          1 CY8  0.0651
   47 H192       1.1177     3.2156    18.5411 H          1 CY8  0.0651
   48 H211       1.5168    -0.0867    20.2864 H          1 CY8  0.0660
   49 H212       2.9466    -0.6381    19.4366 H          1 CY8  0.0660
   50 H213       1.3936    -0.6162    18.6314 H          1 CY8  0.0660
   51 H221       2.7572     0.9253    15.3560 H          1 CY8  0.0763
   52 H222       1.9097    -0.1774    16.4064 H          1 CY8  0.0763
   53 H231      -0.2674     0.6765    17.6406 H          1 CY8  0.0728
   54 H232      -0.7835     2.3249    17.3753 H          1 CY8  0.0728
   55 H241       5.2066    -1.5037    25.7428 H          1 CY8  0.0786
   56 H242       6.8353    -1.9184    25.2345 H          1 CY8  0.0786
   57 H261       8.0620     2.6779    25.6035 H          1 CY8  0.0627
   58 H262       7.1945     3.5612    26.8413 H          1 CY8  0.0627
   59 H263       7.2379     4.1851    25.2113 H          1 CY8  0.0627
   60 H271       3.0597     2.3425    25.1374 H          1 CY8  0.0669
   61 H272       3.2181     0.6620    24.6066 H          1 CY8  0.0669
   62 H273       2.1471     1.7649    23.7695 H          1 CY8  0.0669
   63 H28        7.7183    -1.0444    27.3641 H          1 CY8  0.0804
   64 H291       6.2399    -0.3646    29.1967 H          1 CY8  0.0692
   65 H292       4.8258    -0.5425    28.2191 H          1 CY8  0.0692
   66 H301       5.4754    -3.0937    27.8358 H          1 CY8  0.0632
   67 H302       6.8399    -2.8178    28.9152 H          1 CY8  0.0632
   68 H303       7.1114    -3.4667    27.3052 H          1 CY8  0.0632
   69 C69        5.3335     2.0402    28.5703 C.3        1 CY8  0.0873
   70 C70        5.8979     2.1105    30.0112 C.3        1 CY8  0.1272
   71 H71        5.4507     3.0337    28.1350 H          1 CY8  0.0687
   72 H72        4.2610     1.8365    28.5767 H          1 CY8  0.0687
   73 N73        5.6169     3.3613    30.7110 N.am       1 CY8  -0.5965
   74 H74        5.5689     1.2570    30.6073 H          1 CY8  0.0854
   75 H75        6.9881     2.0464    29.9654 H          1 CY8  0.0854
   76 C76        4.4279     3.7671    31.1724 C.2        1 CY8  0.4811
   77 O77        3.3956     3.1040    31.0594 O.2        1 CY8  -0.5274
   78 C78        4.4242     5.1295    31.8799 C.3        1 CY8  -0.1498
   79 C79        3.1272     5.9548    31.7202 C.3        1 CY8  -0.1197
   80 H80        4.6097     4.9451    32.9382 H          1 CY8  0.0794
   81 H81        5.2704     5.7262    31.5307 H          1 CY8  0.0794
   82 C82        2.7386     6.2531    30.2574 C.3        1 CY8  -0.1269
   83 H83        2.3063     5.4413    32.2226 H          1 CY8  0.0823
   84 H84        3.2597     6.8993    32.2505 H          1 CY8  0.0823
   85 C85        1.6462     7.3288    30.1009 C.3        1 CY8  -0.1539
   86 H86        3.6248     6.5836    29.7135 H          1 CY8  0.0594
   87 H87        2.4149     5.3340    29.7660 H          1 CY8  0.0594
   88 C88        0.3113     7.0535    30.8221 C.3        1 CY8  0.1280
   89 H89        2.0346     8.2871    30.4479 H          1 CY8  0.0791
   90 H90        1.4444     7.4696    29.0401 H          1 CY8  0.0791
   91 N91       -0.3283     5.7686    30.5174 N.am       1 CY8  -0.6166
   92 H92        0.4883     7.0404    31.8978 H          1 CY8  0.0677
   93 H93       -0.3830     7.8750    30.6430 H          1 CY8  0.0677
   94 C94       -0.7774     5.3604    29.3137 C.2        1 CY8  0.4782
   95 O95       -0.6335     6.0278    28.2876 O.2        1 CY8  -0.5195
   96 H96        6.4385     3.9280    30.9289 H          1 CY8  0.3020
   97 H97       -0.4993     5.1580    31.3023 H          1 CY8  0.3004
   98 C98       -1.5920     4.0521    29.2519 C.3        1 CY8  -0.0765
   99 C99       -1.2032     2.9987    30.2958 C.2        1 CY8  -0.2989
  100 H100      -2.6394     4.3129    29.4070 H          1 CY8  0.0902
  101 H101      -1.5151     3.6713    28.2412 H          1 CY8  0.0902
  102 H102      -0.9621     3.3988    31.2701 H          1 CY8  0.1006
  103 C103      -1.1312     1.6525    30.1919 C.2        1 CY8  0.2410
  104 C104      -0.7251     0.7990    31.2900 C.2        1 CY8  -0.1963
  105 C105      -0.7494    -0.4721    30.8998 C.2        1 CY8  -0.1605
  106 N106      -1.4137     0.8126    29.1144 N.pl3      1 CY8  -0.5443
  107 C107      -1.1845    -0.4829    29.5348 C.2        1 CY8  0.1416
  108 C108      -1.3755    -1.5548    28.7451 C.2        1 CY8  -0.2466
  109 B109      -1.8773     1.1280    27.6321 B          1 CY8  0.4859
  110 C110      -1.8490    -1.4726    27.3735 C.2        1 CY8  -0.0793
  111 N111      -2.0905    -0.2116    26.8519 N.pl3      1 CY8  0.0214
  112 C112      -2.5085    -0.3658    25.5462 C.2        1 CY8  -0.1225
  113 C113      -2.4926    -1.7228    25.2713 C.2        1 CY8  -0.2381
  114 C114      -2.1290    -2.4391    26.4128 C.2        1 CY8  -0.0882
  115 C115      -2.8505     0.8188    24.6682 C.3        1 CY8  -0.1640
  116 H116      -2.7310    -2.1637    24.3141 H          1 CY8  0.1370
  117 F117      -3.0674     1.8337    27.6657 F          1 CY8  -0.2511
  118 C118      -1.9379    -3.9348    26.5190 C.3        1 CY8  -0.1500
  119 H119      -1.1731    -2.5333    29.1561 H          1 CY8  0.1128
  120 H120      -0.4389     1.1453    32.2726 H          1 CY8  0.1305
  121 H121      -0.4921    -1.3314    31.4997 H          1 CY8  0.1370
  122 F122      -0.8923     1.8502    26.9857 F          1 CY8  -0.2511
  123 H123      -3.1820     0.5069    23.6790 H          1 CY8  0.0569
  124 H124      -1.9866     1.4661    24.5125 H          1 CY8  0.0569
  125 H125      -3.6424     1.4337    25.0965 H          1 CY8  0.0569
  126 H126      -1.6618    -4.3742    25.5596 H          1 CY8  0.0393
  127 H127      -2.8402    -4.4381    26.8635 H          1 CY8  0.0393
  128 H128      -1.1323    -4.1914    27.2065 H          1 CY8  0.0393
  129 O129       0.1271     1.3592    15.0551 O.3        1 CY8  -0.6559
  130 H130       0.6984     1.2807    14.2868 H          1 CY8  0.4163
@<TRIPOS>BOND
    1     1     8 1
    2     1    18 1
    3     2    25 1
    4     3    16 1
    5     3    29 1
    6     3    69 1
    7     4     5 1
    8     4     7 1
    9     4    10 1
   10     4    32 1
   11     5     6 1
   12     5    15 1
   13     5    33 1
   14     6     9 1
   15     6    11 1
   16     6    34 1
   17     7    17 1
   18     7    19 1
   19     7    21 1
   20     8    12 1
   21     8    13 1
   22     8    14 1
   23     9    10 1
   24     9    14 2
   25    10    35 1
   26    10    36 1
   27    11    13 1
   28    11    37 1
   29    11    38 1
   30    12    16 1
   31    12    26 1
   32    12    39 1
   33    13    40 1
   34    13    41 1
   35    14    27 1
   36    15    20 1
   37    15    42 1
   38    15    43 1
   39    16    18 1
   40    16    44 1
   41    17    20 2
   42    17    22 1
   43    18    24 1
   44    18    45 1
   45    19    23 1
   46    19    46 1
   47    19    47 1
   48    20    31 1
   49    21    48 1
   50    21    49 1
   51    21    50 1
   52    22    25 1
   53    22    51 1
   54    22    52 1
   55    23    25 1
   56    23    53 1
   57    23    54 1
   58    24    28 1
   59    24    55 1
   60    24    56 1
   61    25   129 1
   62    26    57 1
   63    26    58 1
   64    26    59 1
   65    27    60 1
   66    27    61 1
   67    27    62 1
   68    28    29 1
   69    28    30 1
   70    28    63 1
   71    29    64 1
   72    29    65 1
   73    30    66 1
   74    30    67 1
   75    30    68 1
   76    69    70 1
   77    69    71 1
   78    69    72 1
   79    70    73 1
   80    70    74 1
   81    70    75 1
   82    73    76 am  BACKBONE|DICT|INTERRES
   83    73    96 1
   84    76    77 2
   85    76    78 1
   86    78    79 1
   87    78    80 1
   88    78    81 1
   89    79    82 1
   90    79    83 1
   91    79    84 1
   92    82    85 1
   93    82    86 1
   94    82    87 1
   95    85    88 1
   96    85    89 1
   97    85    90 1
   98    88    91 1
   99    88    92 1
  100    88    93 1
  101    91    94 am  BACKBONE|DICT|INTERRES
  102    91    97 1
  103    94    95 2
  104    94    98 1
  105    98    99 1
  106    98   100 1
  107    98   101 1
  108    99   102 1
  109    99   103 2
  110   103   104 1
  111   103   106 1
  112   104   105 2
  113   104   120 1
  114   105   107 1
  115   105   121 1
  116   106   107 1
  117   106   109 1
  118   107   108 2
  119   108   110 1
  120   108   119 1
  121   109   111 1
  122   109   117 1
  123   109   122 1
  124   110   111 1
  125   110   114 2
  126   111   112 1
  127   112   113 2
  128   112   115 1
  129   113   114 1
  130   113   116 1
  131   114   118 1
  132   115   123 1
  133   115   124 1
  134   115   125 1
  135   118   126 1
  136   118   127 1
  137   118   128 1
  138   129   130 1
@<TRIPOS>SUBSTRUCTURE
     1 CY8         1 GROUP             0 A     ****    0 ROOT    
@<TRIPOS>MOLECULE
cyclopamine-Bodipy-16
130  138  1  0  0
SMALL
USER_CHARGES
@<TRIPOS>ATOM
    1 O01        5.9740     0.3618    24.1195 O.3        1 CY8  -0.4514
    2 H2         1.1972     2.7848    15.9306 H          1 CY8  0.0362
    3 N3         6.0386     1.0354    27.7093 N.3        1 CY8  -0.7408
    4 C04        3.1933     2.2031    19.7827 C.3        1 CY8  -0.0842
    5 C05        4.6323     1.7078    19.7842 C.3        1 CY8  -0.0883
    6 C06        5.2348     2.3993    21.0132 C.3        1 CY8  -0.0629
    7 C07        2.2742     1.3898    18.8110 C.3        1 CY8  0.0197
    8 C08        5.7390     1.7738    23.9664 C.3        1 CY8  0.3173
    9 C09        4.1093     2.2263    22.0401 C.2        1 CY8  -0.1004
   10 C10        2.7928     2.3337    21.2633 C.3        1 CY8  -0.0872
   11 C11        6.5654     1.8133    21.5221 C.3        1 CY8  -0.1192
   12 C12        5.8848     2.3590    25.4257 C.3        1 CY8  -0.1397
   13 C13        6.8314     2.2601    22.9667 C.3        1 CY8  -0.1739
   14 C14        4.3191     1.9216    23.3491 C.2        1 CY8  -0.1038
   15 C15        5.2953     1.9462    18.4108 C.3        1 CY8  -0.0809
   16 C16        5.6673     1.1051    26.2783 C.3        1 CY8  0.1417
   17 C17        3.0001     1.3122    17.4331 C.2        1 CY8  -0.0923
   18 C18        6.4298     0.0850    25.4360 C.3        1 CY8  0.1784
   19 C19        0.9520     2.2030    18.6332 C.3        1 CY8  -0.1170
   20 C20        4.3236     1.5801    17.2859 C.2        1 CY8  -0.1862
   21 C21        1.9407    -0.0574    19.2705 C.3        1 CY8  -0.1595
   22 C22        2.1307     0.8882    16.2411 C.3        1 CY8  -0.0970
   23 C23        0.0735     1.7603    17.4524 C.3        1 CY8  -0.1379
   24 C24        6.1362    -1.3418    25.9002 C.3        1 CY8  -0.1650
   25 C25        0.8680     1.7653    16.1389 C.3        1 CY8  0.1731
   26 C26        7.2074     3.1035    25.7534 C.3        1 CY8  -0.1573
   27 C27        3.1207     1.6128    24.2439 C.3        1 CY8  -0.1354
   28 C28        6.5578    -1.4387    27.3811 C.3        1 CY8  -0.0906
   29 C29        5.8203    -0.3459    28.2077 C.3        1 CY8  0.1156
   30 C30        6.3438    -2.8506    27.9533 C.3        1 CY8  -0.1679
   31 H20        4.7353     1.5062    16.2906 H          1 CY8  0.1193
   32 H04        3.2386     3.2240    19.3899 H          1 CY8  0.0749
   33 H05        4.6436     0.6292    19.9562 H          1 CY8  0.0878
   34 H06        5.3722     3.4629    20.7997 H          1 CY8  0.0826
   35 H101       2.3085     3.2933    21.4465 H          1 CY8  0.0792
   36 H102       2.0963     1.5495    21.5521 H          1 CY8  0.0792
   37 H111       6.5526     0.7228    21.4639 H          1 CY8  0.0743
   38 H112       7.3792     2.1378    20.8718 H          1 CY8  0.0743
   39 H12        5.0917     3.0769    25.6327 H          1 CY8  0.0834
   40 H131       6.8784     3.3498    22.9773 H          1 CY8  0.0721
   41 H132       7.8143     1.9072    23.2776 H          1 CY8  0.0721
   42 H151       5.6159     2.9825    18.3017 H          1 CY8  0.0725
   43 H152       6.1950     1.3358    18.3279 H          1 CY8  0.0725
   44 H16        4.6132     0.8311    26.2365 H          1 CY8  0.0687
   45 H18        7.5093     0.2464    25.4800 H          1 CY8  0.0547
   46 H191       0.3633     2.1646    19.5527 H          1 CY8  0.0651
   47 H192       1.1791     3.2614    18.4864 H          1 CY8  0.0651
   48 H211       1.3523    -0.0659    20.1872 H          1 CY8  0.0660
   49 H212       2.8422    -0.6365    19.4674 H          1 CY8  0.0660
   50 H213       1.3624    -0.6127    18.5339 H          1 CY8  0.0660
   51 H221       2.6946     0.9495    15.3088 H          1 CY8  0.0763
   52 H222       1.8532    -0.1609    16.3516 H          1 CY8  0.0763
   53 H231      -0.3244     0.7664    17.6586 H          1 CY8  0.0728
   54 H232      -0.7834     2.4268    17.3731 H          1 CY8  0.0728
   55 H241       5.0733    -1.5730    25.8312 H          1 CY8  0.0786
   56 H242       6.6723    -2.0788    25.3005 H          1 CY8  0.0786
   57 H261       8.0866     2.4842    25.5777 H          1 CY8  0.0627
   58 H262       7.2426     3.4154    26.7976 H          1 CY8  0.0627
   59 H263       7.3130     4.0094    25.1570 H          1 CY8  0.0627
   60 H271       3.0715     2.2903    25.0953 H          1 CY8  0.0669
   61 H272       3.2166     0.5918    24.6125 H          1 CY8  0.0669
   62 H273       2.1581     1.6815    23.7394 H          1 CY8  0.0669
   63 H28        7.6233    -1.1990    27.4086 H          1 CY8  0.0804
   64 H291       6.1739    -0.4148    29.2345 H          1 CY8  0.0692
   65 H292       4.7534    -0.5730    28.2664 H          1 CY8  0.0692
   66 H301       5.2899    -3.1329    27.9346 H          1 CY8  0.0632
   67 H302       6.6889    -2.9166    28.9865 H          1 CY8  0.0632
   68 H303       6.8948    -3.5963    27.3776 H          1 CY8  0.0632
   69 C69        5.3184     1.9982    28.5554 C.3        1 CY8  0.0873
   70 C70        5.8958     2.0975    29.9919 C.3        1 CY8  0.1272
   71 H71        5.4491     2.9788    28.0960 H          1 CY8  0.0687
   72 H72        4.2427     1.8088    28.5702 H          1 CY8  0.0687
   73 N73        5.6196     3.3601    30.6751 N.am       1 CY8  -0.5965
   74 H74        5.5781     1.2509    30.6054 H          1 CY8  0.0854
   75 H75        6.9843     2.0366    29.9330 H          1 CY8  0.0854
   76 C76        4.4331     3.7511    31.1672 C.2        1 CY8  0.4811
   77 O77        3.4024     3.0774    31.0745 O.2        1 CY8  -0.5274
   78 C78        4.4196     5.1064    31.8906 C.3        1 CY8  -0.1498
   79 C79        3.1328     5.9508    31.7167 C.3        1 CY8  -0.1197
   80 H80        4.5724     4.9056    32.9519 H          1 CY8  0.0794
   81 H81        5.2819     5.6986    31.5789 H          1 CY8  0.0794
   82 C82        2.7490     6.2533    30.2526 C.3        1 CY8  -0.1269
   83 H83        2.3023     5.4503    32.2155 H          1 CY8  0.0823
   84 H84        3.2762     6.8923    32.2503 H          1 CY8  0.0823
   85 C85        1.6592     7.3348    30.0874 C.3        1 CY8  -0.1539
   86 H86        3.6370     6.5739    29.7097 H          1 CY8  0.0594
   87 H87        2.4195     5.3368    29.7639 H          1 CY8  0.0594
   88 C88        0.3279     7.0831    30.8310 C.3        1 CY8  0.1280
   89 H89        2.0574     8.3001    30.4018 H          1 CY8  0.0791
   90 H90        1.4461     7.4464    29.0288 H          1 CY8  0.0791
   91 N91       -0.3185     5.7939    30.5663 N.am       1 CY8  -0.6166
   92 H92        0.5211     7.0983    31.9028 H          1 CY8  0.0677
   93 H93       -0.3787     7.8935    30.6376 H          1 CY8  0.0677
   94 C94       -0.7828     5.3607    29.3771 C.2        1 CY8  0.4782
   95 O95       -0.6413     5.9982    28.3306 O.2        1 CY8  -0.5195
   96 H96        6.4329     3.9435    30.8577 H          1 CY8  0.3020
   97 H97       -0.4846     5.2015    31.3698 H          1 CY8  0.3004
   98 C98       -1.6137     4.0666    29.3547 C.3        1 CY8  -0.0765
   99 C99       -1.2330     3.0364    30.4221 C.2        1 CY8  -0.2989
  100 H100      -2.6589     4.3436    29.5012 H          1 CY8  0.0902
  101 H101      -1.5430     3.6660    28.3490 H          1 CY8  0.0902
  102 H102      -1.0221     3.4568    31.3967 H          1 CY8  0.1006
  103 C103      -1.1307     1.6905    30.3336 C.2        1 CY8  0.2410
  104 C104      -0.7289     0.8536    31.4441 C.2        1 CY8  -0.1963
  105 C105      -0.7170    -0.4202    31.0592 C.2        1 CY8  -0.1605
  106 N106      -1.3735     0.8396    29.2565 N.pl3      1 CY8  -0.5443
  107 C107      -1.1242    -0.4490    29.6845 C.2        1 CY8  0.1416
  108 C108      -1.2704    -1.5267    28.8929 C.2        1 CY8  -0.2466
  109 B109      -1.8071     1.1402    27.7626 B          1 CY8  0.4859
  110 C110      -1.7348    -1.4581    27.5167 C.2        1 CY8  -0.0793
  111 N111      -2.0014    -0.2052    26.9917 N.pl3      1 CY8  0.0214
  112 C112      -2.4245    -0.3675    25.6900 C.2        1 CY8  -0.1225
  113 C113      -2.3836    -1.7232    25.4164 C.2        1 CY8  -0.2381
  114 C114      -1.9975    -2.4308    26.5575 C.2        1 CY8  -0.0882
  115 C115      -2.8049     0.8086    24.8175 C.3        1 CY8  -0.1640
  116 H116      -2.6240    -2.1662    24.4610 H          1 CY8  0.1370
  117 F117      -3.0023     1.8372    27.7659 F          1 CY8  -0.2511
  118 C118      -1.7834    -3.9236    26.6678 C.3        1 CY8  -0.1500
  119 H119      -1.0452    -2.4984    29.3082 H          1 CY8  0.1128
  120 H120      -0.4689     1.2122    32.4294 H          1 CY8  0.1305
  121 H121      -0.4514    -1.2711    31.6653 H          1 CY8  0.1370
  122 F122      -0.8096     1.8646    27.1340 F          1 CY8  -0.2511
  123 H123      -3.1283     0.4879    23.8293 H          1 CY8  0.0569
  124 H124      -1.9646     1.4850    24.6678 H          1 CY8  0.0569
  125 H125      -3.6172     1.3950    25.2483 H          1 CY8  0.0569
  126 H126      -1.4977    -4.3610    25.7081 H          1 CY8  0.0393
  127 H127      -2.6798    -4.4401    27.0113 H          1 CY8  0.0393
  128 H128      -0.9743    -4.1651    27.3575 H          1 CY8  0.0393
  129 O129       0.0540     1.3600    15.0574 O.3        1 CY8  -0.6559
  130 H130      -0.1910     0.4400    15.1941 H          1 CY8  0.4163
@<TRIPOS>BOND
    1     1     8 1
    2     1    18 1
    3     2    25 1
    4     3    16 1
    5     3    29 1
    6     3    69 1
    7     4     5 1
    8     4     7 1
    9     4    10 1
   10     4    32 1
   11     5     6 1
   12     5    15 1
   13     5    33 1
   14     6     9 1
   15     6    11 1
   16     6    34 1
   17     7    17 1
   18     7    19 1
   19     7    21 1
   20     8    12 1
   21     8    13 1
   22     8    14 1
   23     9    10 1
   24     9    14 2
   25    10    35 1
   26    10    36 1
   27    11    13 1
   28    11    37 1
   29    11    38 1
   30    12    16 1
   31    12    26 1
   32    12    39 1
   33    13    40 1
   34    13    41 1
   35    14    27 1
   36    15    20 1
   37    15    42 1
   38    15    43 1
   39    16    18 1
   40    16    44 1
   41    17    20 2
   42    17    22 1
   43    18    24 1
   44    18    45 1
   45    19    23 1
   46    19    46 1
   47    19    47 1
   48    20    31 1
   49    21    48 1
   50    21    49 1
   51    21    50 1
   52    22    25 1
   53    22    51 1
   54    22    52 1
   55    23    25 1
   56    23    53 1
   57    23    54 1
   58    24    28 1
   59    24    55 1
   60    24    56 1
   61    25   129 1
   62    26    57 1
   63    26    58 1
   64    26    59 1
   65    27    60 1
   66    27    61 1
   67    27    62 1
   68    28    29 1
   69    28    30 1
   70    28    63 1
   71    29    64 1
   72    29    65 1
   73    30    66 1
   74    30    67 1
   75    30    68 1
   76    69    70 1
   77    69    71 1
   78    69    72 1
   79    70    73 1
   80    70    74 1
   81    70    75 1
   82    73    76 am  BACKBONE|DICT|INTERRES
   83    73    96 1
   84    76    77 2
   85    76    78 1
   86    78    79 1
   87    78    80 1
   88    78    81 1
   89    79    82 1
   90    79    83 1
   91    79    84 1
   92    82    85 1
   93    82    86 1
   94    82    87 1
   95    85    88 1
   96    85    89 1
   97    85    90 1
   98    88    91 1
   99    88    92 1
  100    88    93 1
  101    91    94 am  BACKBONE|DICT|INTERRES
  102    91    97 1
  103    94    95 2
  104    94    98 1
  105    98    99 1
  106    98   100 1
  107    98   101 1
  108    99   102 1
  109    99   103 2
  110   103   104 1
  111   103   106 1
  112   104   105 2
  113   104   120 1
  114   105   107 1
  115   105   121 1
  116   106   107 1
  117   106   109 1
  118   107   108 2
  119   108   110 1
  120   108   119 1
  121   109   111 1
  122   109   117 1
  123   109   122 1
  124   110   111 1
  125   110   114 2
  126   111   112 1
  127   112   113 2
  128   112   115 1
  129   113   114 1
  130   113   116 1
  131   114   118 1
  132   115   123 1
  133   115   124 1
  134   115   125 1
  135   118   126 1
  136   118   127 1
  137   118   128 1
  138   129   130 1
@<TRIPOS>SUBSTRUCTURE
     1 CY8         1 GROUP             0 A     ****    0 ROOT    
@<TRIPOS>MOLECULE
cyclopamine-Bodipy-17
130  138  1  0  0
SMALL
USER_CHARGES
@<TRIPOS>ATOM
    1 O01        7.1664     2.3903    24.2410 O.3        1 CY8  -0.4514
    2 H2         4.4704    -0.4891    15.0876 H          1 CY8  0.0362
    3 N3         6.0003     3.2074    27.5951 N.3        1 CY8  -0.7408
    4 C04        4.8735     1.0738    19.3765 C.3        1 CY8  -0.0842
    5 C05        6.0232     2.0510    19.5322 C.3        1 CY8  -0.0883
    6 C06        5.6582     2.9021    20.7500 C.3        1 CY8  -0.0629
    7 C07        5.2633    -0.1291    18.4421 C.3        1 CY8  0.0197
    8 C08        5.9523     3.0186    23.7818 C.3        1 CY8  0.3173
    9 C09        5.0082     1.8791    21.6857 C.2        1 CY8  -0.1004
   10 C10        4.3272     0.8260    20.7983 C.3        1 CY8  -0.0872
   11 C11        6.8529     3.6006    21.4299 C.3        1 CY8  -0.1192
   12 C12        5.2722     3.5725    25.0954 C.3        1 CY8  -0.1397
   13 C13        6.4295     4.1335    22.8007 C.3        1 CY8  -0.1739
   14 C14        5.1405     1.9165    23.0420 C.2        1 CY8  -0.1038
   15 C15        6.2446     2.7606    18.1847 C.3        1 CY8  -0.0809
   16 C16        5.9735     2.7604    26.1866 C.3        1 CY8  0.1417
   17 C17        6.0450     0.4131    17.2086 C.2        1 CY8  -0.0923
   18 C18        7.3860     2.7139    25.6072 C.3        1 CY8  0.1784
   19 C19        3.9462    -0.7065    17.8410 C.3        1 CY8  -0.1170
   20 C20        6.3994     1.7102    17.0914 C.2        1 CY8  -0.1862
   21 C21        6.1267    -1.2239    19.1346 C.3        1 CY8  -0.1595
   22 C22        6.3330    -0.6016    16.0944 C.3        1 CY8  -0.0970
   23 C23        4.1676    -1.7885    16.7627 C.3        1 CY8  -0.1379
   24 C24        8.2574     1.6990    26.3535 C.3        1 CY8  -0.1650
   25 C25        5.0337    -1.2662    15.6063 C.3        1 CY8  0.1731
   26 C26        5.3462     5.1085    25.3263 C.3        1 CY8  -0.1573
   27 C27        4.5424     0.7909    23.8829 C.3        1 CY8  -0.1354
   28 C28        8.3137     2.1519    27.8291 C.3        1 CY8  -0.0906
   29 C29        6.8739     2.3157    28.3953 C.3        1 CY8  0.1156
   30 C30        9.1820     1.2301    28.7024 C.3        1 CY8  -0.1679
   31 H20        6.8379     2.0186    16.1564 H          1 CY8  0.1193
   32 H04        4.0830     1.6283    18.8635 H          1 CY8  0.0749
   33 H05        6.9399     1.5020    19.7695 H          1 CY8  0.0878
   34 H06        4.9215     3.6574    20.4599 H          1 CY8  0.0826
   35 H101       3.2449     0.9599    20.8189 H          1 CY8  0.0792
   36 H102       4.5393    -0.1806    21.1480 H          1 CY8  0.0792
   37 H111       7.6922     2.9111    21.5364 H          1 CY8  0.0743
   38 H112       7.2150     4.4151    20.8067 H          1 CY8  0.0743
   39 H12        4.2085     3.3340    25.0960 H          1 CY8  0.0834
   40 H131       5.6245     4.8509    22.6356 H          1 CY8  0.0721
   41 H132       7.2498     4.7026    23.2376 H          1 CY8  0.0721
   42 H151       5.3793     3.3616    17.9320 H          1 CY8  0.0725
   43 H152       7.1114     3.4177    18.2437 H          1 CY8  0.0725
   44 H16        5.5836     1.7413    26.1802 H          1 CY8  0.0687
   45 H18        7.8753     3.6895    25.6619 H          1 CY8  0.0547
   46 H191       3.2866    -1.0386    18.6402 H          1 CY8  0.0651
   47 H192       3.3811     0.1024    17.3673 H          1 CY8  0.0651
   48 H211       5.6163    -1.6840    19.9782 H          1 CY8  0.0660
   49 H212       7.0537    -0.8060    19.5244 H          1 CY8  0.0660
   50 H213       6.3990    -2.0447    18.4726 H          1 CY8  0.0660
   51 H221       6.8375    -0.1268    15.2527 H          1 CY8  0.0763
   52 H222       7.0292    -1.3581    16.4561 H          1 CY8  0.0763
   53 H231       4.6303    -2.6632    17.2240 H          1 CY8  0.0728
   54 H232       3.2165    -2.1113    16.3507 H          1 CY8  0.0728
   55 H241       7.8289     0.6963    26.3050 H          1 CY8  0.0786
   56 H242       9.2611     1.6464    25.9331 H          1 CY8  0.0786
   57 H261       6.3731     5.4764    25.3370 H          1 CY8  0.0627
   58 H262       4.8997     5.3922    26.2767 H          1 CY8  0.0627
   59 H263       4.7993     5.6584    24.5597 H          1 CY8  0.0627
   60 H271       3.8157     1.1776    24.5940 H          1 CY8  0.0669
   61 H272       5.3270     0.2800    24.4389 H          1 CY8  0.0669
   62 H273       4.0203     0.0345    23.2989 H          1 CY8  0.0669
   63 H28        8.7585     3.1509    27.8234 H          1 CY8  0.0804
   64 H291       6.9689     2.7144    29.4047 H          1 CY8  0.0692
   65 H292       6.4095     1.3378    28.5355 H          1 CY8  0.0692
   66 H301       8.7818     0.2174    28.7400 H          1 CY8  0.0632
   67 H302       9.2376     1.6030    29.7263 H          1 CY8  0.0632
   68 H303      10.2012     1.1713    28.3222 H          1 CY8  0.0632
   69 C69        4.6955     3.3198    28.2647 C.3        1 CY8  0.0873
   70 C70        4.6695     4.4187    29.3567 C.3        1 CY8  0.1272
   71 H71        4.0156     3.6845    27.4926 H          1 CY8  0.0687
   72 H72        4.2765     2.3670    28.6001 H          1 CY8  0.0687
   73 N73        5.2164     4.0186    30.6537 N.am       1 CY8  -0.5965
   74 H74        5.2452     5.2822    29.0145 H          1 CY8  0.0854
   75 H75        3.6513     4.7929    29.4739 H          1 CY8  0.0854
   76 C76        4.5529     3.3881    31.6309 C.2        1 CY8  0.4811
   77 O77        3.3646     3.0714    31.5418 O.2        1 CY8  -0.5274
   78 C78        5.3801     3.0916    32.8902 C.3        1 CY8  -0.1498
   79 C79        4.6511     2.3716    34.0483 C.3        1 CY8  -0.1197
   80 H80        6.2629     2.5209    32.6028 H          1 CY8  0.0794
   81 H81        5.7535     4.0489    33.2591 H          1 CY8  0.0794
   82 C82        4.2264     0.9208    33.7416 C.3        1 CY8  -0.1269
   83 H83        5.3117     2.3675    34.9148 H          1 CY8  0.0823
   84 H84        3.7751     2.9482    34.3528 H          1 CY8  0.0823
   85 C85        3.7826     0.1488    34.9999 C.3        1 CY8  -0.1539
   86 H86        3.4144     0.9267    33.0136 H          1 CY8  0.0594
   87 H87        5.0513     0.3859    33.2671 H          1 CY8  0.0594
   88 C88        3.1633    -1.2317    34.7012 C.3        1 CY8  0.1280
   89 H89        4.6444     0.0153    35.6543 H          1 CY8  0.0791
   90 H90        3.0755     0.7469    35.5781 H          1 CY8  0.0791
   91 N91        1.8699    -1.1563    34.0206 N.am       1 CY8  -0.6166
   92 H92        3.8319    -1.7797    34.0352 H          1 CY8  0.0677
   93 H93        3.0938    -1.8306    35.6122 H          1 CY8  0.0677
   94 C94        0.7085    -0.8568    34.6286 C.2        1 CY8  0.4782
   95 O95        0.6341    -0.6386    35.8398 O.2        1 CY8  -0.5195
   96 H96        6.1903     4.2625    30.8304 H          1 CY8  0.3020
   97 H97        1.8683    -1.3042    33.0225 H          1 CY8  0.3004
   98 C98       -0.5518    -0.8361    33.7441 C.3        1 CY8  -0.0765
   99 C99       -1.4294     0.3863    34.0087 C.2        1 CY8  -0.2989
  100 H100      -0.2736    -0.9294    32.7062 H          1 CY8  0.0902
  101 H101      -1.1370    -1.7277    33.9804 H          1 CY8  0.0902
  102 H102      -1.5597     0.6081    35.0533 H          1 CY8  0.1006
  103 C103      -2.0711     1.2191    33.1577 C.2        1 CY8  0.2410
  104 C104      -2.8586     2.3468    33.6069 C.2        1 CY8  -0.1963
  105 C105      -3.3546     2.9937    32.5540 C.2        1 CY8  -0.1605
  106 N106      -2.1468     1.2055    31.7680 N.pl3      1 CY8  -0.5443
  107 C107      -2.9236     2.2818    31.3874 C.2        1 CY8  0.1416
  108 C108      -3.2115     2.5604    30.1030 C.2        1 CY8  -0.2466
  109 B109      -1.5326     0.2168    30.6948 B          1 CY8  0.4859
  110 C110      -2.7837     1.7395    28.9816 C.2        1 CY8  -0.0793
  111 N111      -2.0085     0.6248    29.2615 N.pl3      1 CY8  0.0214
  112 C112      -1.7626    -0.0290    28.0699 C.2        1 CY8  -0.1225
  113 C113      -2.3936     0.6920    27.0678 C.2        1 CY8  -0.2381
  114 C114      -3.0170     1.8179    27.6093 C.2        1 CY8  -0.0882
  115 C115      -0.9449    -1.2968    27.9997 C.3        1 CY8  -0.1640
  116 H116      -2.3851     0.4266    26.0216 H          1 CY8  0.1370
  117 F117      -0.1516     0.2774    30.7369 F          1 CY8  -0.2511
  118 C118      -3.8720     2.8272    26.8806 C.3        1 CY8  -0.1500
  119 H119      -3.8298     3.4219    29.9014 H          1 CY8  0.1128
  120 H120      -3.0184     2.6297    34.6371 H          1 CY8  0.1305
  121 H121      -3.9810     3.8744    32.5738 H          1 CY8  0.1370
  122 F122      -1.9830    -1.0630    30.9758 F          1 CY8  -0.2511
  123 H123      -0.7998    -1.6274    26.9708 H          1 CY8  0.0569
  124 H124      -1.4197    -2.1199    28.5345 H          1 CY8  0.0569
  125 H125       0.0483    -1.1641    28.4296 H          1 CY8  0.0569
  126 H126      -4.2929     2.4283    25.9576 H          1 CY8  0.0393
  127 H127      -3.3106     3.7291    26.6367 H          1 CY8  0.0393
  128 H128      -4.7221     3.1382    27.4881 H          1 CY8  0.0393
  129 O129       5.3073    -2.2873    14.6655 O.3        1 CY8  -0.6559
  130 H130       4.4781    -2.6943    14.4089 H          1 CY8  0.4163
@<TRIPOS>BOND
    1     1     8 1
    2     1    18 1
    3     2    25 1
    4     3    16 1
    5     3    29 1
    6     3    69 1
    7     4     5 1
    8     4     7 1
    9     4    10 1
   10     4    32 1
   11     5     6 1
   12     5    15 1
   13     5    33 1
   14     6     9 1
   15     6    11 1
   16     6    34 1
   17     7    17 1
   18     7    19 1
   19     7    21 1
   20     8    12 1
   21     8    13 1
   22     8    14 1
   23     9    10 1
   24     9    14 2
   25    10    35 1
   26    10    36 1
   27    11    13 1
   28    11    37 1
   29    11    38 1
   30    12    16 1
   31    12    26 1
   32    12    39 1
   33    13    40 1
   34    13    41 1
   35    14    27 1
   36    15    20 1
   37    15    42 1
   38    15    43 1
   39    16    18 1
   40    16    44 1
   41    17    20 2
   42    17    22 1
   43    18    24 1
   44    18    45 1
   45    19    23 1
   46    19    46 1
   47    19    47 1
   48    20    31 1
   49    21    48 1
   50    21    49 1
   51    21    50 1
   52    22    25 1
   53    22    51 1
   54    22    52 1
   55    23    25 1
   56    23    53 1
   57    23    54 1
   58    24    28 1
   59    24    55 1
   60    24    56 1
   61    25   129 1
   62    26    57 1
   63    26    58 1
   64    26    59 1
   65    27    60 1
   66    27    61 1
   67    27    62 1
   68    28    29 1
   69    28    30 1
   70    28    63 1
   71    29    64 1
   72    29    65 1
   73    30    66 1
   74    30    67 1
   75    30    68 1
   76    69    70 1
   77    69    71 1
   78    69    72 1
   79    70    73 1
   80    70    74 1
   81    70    75 1
   82    73    76 am  BACKBONE|DICT|INTERRES
   83    73    96 1
   84    76    77 2
   85    76    78 1
   86    78    79 1
   87    78    80 1
   88    78    81 1
   89    79    82 1
   90    79    83 1
   91    79    84 1
   92    82    85 1
   93    82    86 1
   94    82    87 1
   95    85    88 1
   96    85    89 1
   97    85    90 1
   98    88    91 1
   99    88    92 1
  100    88    93 1
  101    91    94 am  BACKBONE|DICT|INTERRES
  102    91    97 1
  103    94    95 2
  104    94    98 1
  105    98    99 1
  106    98   100 1
  107    98   101 1
  108    99   102 1
  109    99   103 2
  110   103   104 1
  111   103   106 1
  112   104   105 2
  113   104   120 1
  114   105   107 1
  115   105   121 1
  116   106   107 1
  117   106   109 1
  118   107   108 2
  119   108   110 1
  120   108   119 1
  121   109   111 1
  122   109   117 1
  123   109   122 1
  124   110   111 1
  125   110   114 2
  126   111   112 1
  127   112   113 2
  128   112   115 1
  129   113   114 1
  130   113   116 1
  131   114   118 1
  132   115   123 1
  133   115   124 1
  134   115   125 1
  135   118   126 1
  136   118   127 1
  137   118   128 1
  138   129   130 1
@<TRIPOS>SUBSTRUCTURE
     1 CY8         1 GROUP             0 A     ****    0 ROOT    
@<TRIPOS>MOLECULE
cyclopamine-Bodipy-18
130  138  1  0  0
SMALL
USER_CHARGES
@<TRIPOS>ATOM
    1 O01        5.2791     0.6897    22.0031 O.3        1 CY8  -0.4514
    2 H2         0.8301     2.7020    13.4247 H          1 CY8  0.0362
    3 N3         4.8751     1.0254    25.6124 N.3        1 CY8  -0.7408
    4 C04        2.5134     2.1381    17.4713 C.3        1 CY8  -0.0842
    5 C05        4.0289     2.1546    17.6172 C.3        1 CY8  -0.0883
    6 C06        4.2360     2.7250    19.0120 C.3        1 CY8  -0.0629
    7 C07        2.0577     1.2834    16.2462 C.3        1 CY8  0.0197
    8 C08        4.6026     1.9556    21.9208 C.3        1 CY8  0.3173
    9 C09        3.1329     2.0569    19.8288 C.2        1 CY8  -0.1004
   10 C10        1.9553     1.8266    18.8766 C.3        1 CY8  -0.0872
   11 C11        5.6284     2.5183    19.6296 C.3        1 CY8  -0.1192
   12 C12        4.3974     2.3952    23.4199 C.3        1 CY8  -0.1397
   13 C13        5.5796     2.8657    21.1199 C.3        1 CY8  -0.1739
   14 C14        3.2874     1.7051    21.1304 C.2        1 CY8  -0.1038
   15 C15        4.6853     2.9024    16.4392 C.3        1 CY8  -0.0809
   16 C16        4.5931     1.0694    24.1604 C.3        1 CY8  0.1417
   17 C17        2.8933     1.7394    15.0116 C.2        1 CY8  -0.0923
   18 C18        5.7180     0.4657    23.3317 C.3        1 CY8  0.1784
   19 C19        0.5514     1.5907    15.9694 C.3        1 CY8  -0.1170
   20 C20        4.0307     2.4749    15.1249 C.2        1 CY8  -0.1862
   21 C21        2.2663    -0.2393    16.4181 C.3        1 CY8  -0.1595
   22 C22        2.3817     1.2563    13.6495 C.3        1 CY8  -0.0970
   23 C23        0.0293     1.0884    14.6085 C.3        1 CY8  -0.1379
   24 C24        5.8853    -1.0139    23.6530 C.3        1 CY8  -0.1650
   25 C25        0.8963     1.6150    13.4537 C.3        1 CY8  0.1731
   26 C26        5.3044     3.5387    23.9500 C.3        1 CY8  -0.1573
   27 C27        2.1598     0.9582    21.8319 C.3        1 CY8  -0.1354
   28 C28        6.2630    -1.1163    25.1466 C.3        1 CY8  -0.0906
   29 C29        5.2387    -0.3525    26.0456 C.3        1 CY8  0.1156
   30 C30        6.4147    -2.5862    25.5858 C.3        1 CY8  -0.1679
   31 H20        4.5464     2.7355    14.2103 H          1 CY8  0.1193
   32 H04        2.2188     3.1696    17.2574 H          1 CY8  0.0749
   33 H05        4.4163     1.1337    17.6125 H          1 CY8  0.0878
   34 H06        4.0140     3.7863    18.9834 H          1 CY8  0.0826
   35 H101       1.1205     2.4882    19.1174 H          1 CY8  0.0792
   36 H102       1.5928     0.8027    18.9508 H          1 CY8  0.0792
   37 H111       5.9661     1.4903    19.4855 H          1 CY8  0.0743
   38 H112       6.3574     3.1511    19.1206 H          1 CY8  0.0743
   39 H12        3.3809     2.7489    23.5854 H          1 CY8  0.0834
   40 H131       5.2663     3.9069    21.2065 H          1 CY8  0.0721
   41 H132       6.5846     2.8155    21.5383 H          1 CY8  0.0721
   42 H151       4.6172     3.9830    16.5692 H          1 CY8  0.0725
   43 H152       5.7493     2.6666    16.4089 H          1 CY8  0.0725
   44 H16        3.7165     0.4424    23.9910 H          1 CY8  0.0687
   45 H18        6.6709     0.9755    23.4913 H          1 CY8  0.0547
   46 H191      -0.0654     1.1786    16.7702 H          1 CY8  0.0651
   47 H192       0.3873     2.6685    16.0079 H          1 CY8  0.0651
   48 H211       1.7060    -0.6269    17.2676 H          1 CY8  0.0660
   49 H212       3.3121    -0.4941    16.5873 H          1 CY8  0.0660
   50 H213       1.9470    -0.8078    15.5458 H          1 CY8  0.0660
   51 H221       2.9793     1.6814    12.8440 H          1 CY8  0.0763
   52 H222       2.5164     0.1762    13.5759 H          1 CY8  0.0763
   53 H231       0.0391    -0.0024    14.6070 H          1 CY8  0.0728
   54 H232      -1.0123     1.3778    14.4673 H          1 CY8  0.0728
   55 H241       4.9538    -1.5539    23.4816 H          1 CY8  0.0786
   56 H242       6.6395    -1.4938    23.0300 H          1 CY8  0.0786
   57 H261       6.3642     3.2980    23.8641 H          1 CY8  0.0627
   58 H262       5.1050     3.7471    25.0022 H          1 CY8  0.0627
   59 H263       5.1262     4.4692    23.4103 H          1 CY8  0.0627
   60 H271       1.8235     1.4832    22.7248 H          1 CY8  0.0669
   61 H272       2.5201    -0.0278    22.1186 H          1 CY8  0.0669
   62 H273       1.2790     0.8099    21.2075 H          1 CY8  0.0669
   63 H28        7.2189    -0.5970    25.2532 H          1 CY8  0.0804
   64 H291       5.6204    -0.3329    27.0707 H          1 CY8  0.0692
   65 H292       4.3294    -0.9590    26.0952 H          1 CY8  0.0692
   66 H301       5.4810    -3.1424    25.4780 H          1 CY8  0.0632
   67 H302       6.7190    -2.6602    26.6323 H          1 CY8  0.0632
   68 H303       7.1698    -3.1035    24.9922 H          1 CY8  0.0632
   69 C69        3.7167     1.5312    26.3784 C.3        1 CY8  0.0873
   70 C70        3.8999     1.6653    27.9164 C.3        1 CY8  0.1272
   71 H71        3.3170     2.4682    25.9719 H          1 CY8  0.0687
   72 H72        2.9337     0.7803    26.2342 H          1 CY8  0.0687
   73 N73        4.3980     2.9675    28.3817 N.am       1 CY8  -0.5965
   74 H74        2.9348     1.4644    28.3936 H          1 CY8  0.0854
   75 H75        4.5517     0.8872    28.3190 H          1 CY8  0.0854
   76 C76        3.6207     4.0640    28.5017 C.2        1 CY8  0.4811
   77 O77        2.4455     4.1089    28.1254 O.2        1 CY8  -0.5274
   78 C78        4.2647     5.3007    29.1513 C.3        1 CY8  -0.1498
   79 C79        3.4929     5.8972    30.3648 C.3        1 CY8  -0.1197
   80 H80        5.2778     5.0564    29.4802 H          1 CY8  0.0794
   81 H81        4.4059     6.0613    28.3868 H          1 CY8  0.0794
   82 C82        2.0319     6.3481    30.0993 C.3        1 CY8  -0.1269
   83 H83        3.5064     5.1760    31.1834 H          1 CY8  0.0823
   84 H84        4.0593     6.7579    30.7322 H          1 CY8  0.0823
   85 C85        1.3915     7.1695    31.2467 C.3        1 CY8  -0.1539
   86 H86        2.0108     6.9561    29.1951 H          1 CY8  0.0594
   87 H87        1.4043     5.4817    29.8876 H          1 CY8  0.0594
   88 C88        1.1446     6.4045    32.5670 C.3        1 CY8  0.1280
   89 H89        2.0257     8.0368    31.4446 H          1 CY8  0.0791
   90 H90        0.4395     7.5847    30.9048 H          1 CY8  0.0791
   91 N91        0.1281     5.3539    32.4471 N.am       1 CY8  -0.6166
   92 H92        2.0644     5.9106    32.8868 H          1 CY8  0.0677
   93 H93        0.9082     7.1165    33.3620 H          1 CY8  0.0677
   94 C94       -1.0645     5.3455    33.0713 C.2        1 CY8  0.4782
   95 O95       -1.4391     6.2514    33.8160 O.2        1 CY8  -0.5195
   96 H96        5.3707     3.0221    28.6566 H          1 CY8  0.3020
   97 H97        0.3631     4.5615    31.8695 H          1 CY8  0.3004
   98 C98       -1.9870     4.1433    32.8100 C.3        1 CY8  -0.0765
   99 C99       -1.2721     2.7998    32.9329 C.2        1 CY8  -0.2989
  100 H100      -2.8053     4.1592    33.5305 H          1 CY8  0.0902
  101 H101      -2.4437     4.2959    31.8435 H          1 CY8  0.0902
  102 H102      -0.7867     2.6658    33.8898 H          1 CY8  0.1006
  103 C103      -1.1658     1.7713    32.0581 C.2        1 CY8  0.2410
  104 C104      -0.4318     0.5595    32.3568 C.2        1 CY8  -0.1963
  105 C105      -0.4842    -0.2650    31.3125 C.2        1 CY8  -0.1605
  106 N106      -1.6771     1.6205    30.7683 N.pl3      1 CY8  -0.5443
  107 C107      -1.2651     0.3871    30.3014 C.2        1 CY8  0.1416
  108 C108      -1.5764    -0.0798    29.0776 C.2        1 CY8  -0.2466
  109 B109      -2.5410     2.5901    29.8611 B          1 CY8  0.4859
  110 C110      -2.3831     0.6505    28.1148 C.2        1 CY8  -0.0793
  111 N111      -2.8386     1.9070    28.4835 N.pl3      1 CY8  0.0214
  112 C112      -3.5701     2.4150    27.4298 C.2        1 CY8  -0.1225
  113 C113      -3.5352     1.4783    26.4120 C.2        1 CY8  -0.2381
  114 C114      -2.8239     0.3516    26.8284 C.2        1 CY8  -0.0882
  115 C115      -4.2190     3.7796    27.4884 C.3        1 CY8  -0.1640
  116 H116      -3.9864     1.6070    25.4384 H          1 CY8  0.1370
  117 F117      -3.7406     2.8501    30.4948 F          1 CY8  -0.2511
  118 C118      -2.4942    -0.8686    25.9986 C.3        1 CY8  -0.1500
  119 H119      -1.1997    -1.0521    28.7933 H          1 CY8  0.1128
  120 H120       0.0872     0.3577    33.2822 H          1 CY8  0.1305
  121 H121      -0.0259    -1.2407    31.2389 H          1 CY8  0.1370
  122 F122      -1.8360     3.7576    29.6330 F          1 CY8  -0.2511
  123 H123      -4.8050     3.9905    26.5946 H          1 CY8  0.0569
  124 H124      -3.4733     4.5676    27.5788 H          1 CY8  0.0569
  125 H125      -4.8925     3.8768    28.3400 H          1 CY8  0.0569
  126 H126      -2.5077    -0.6506    24.9293 H          1 CY8  0.0393
  127 H127      -3.1837    -1.6918    26.1865 H          1 CY8  0.0393
  128 H128      -1.4890    -1.2347    26.2094 H          1 CY8  0.0393
  129 O129       0.4164     1.1340    12.2168 O.3        1 CY8  -0.6559
  130 H130       1.0335     1.3832    11.5257 H          1 CY8  0.4163
@<TRIPOS>BOND
    1     1     8 1
    2     1    18 1
    3     2    25 1
    4     3    16 1
    5     3    29 1
    6     3    69 1
    7     4     5 1
    8     4     7 1
    9     4    10 1
   10     4    32 1
   11     5     6 1
   12     5    15 1
   13     5    33 1
   14     6     9 1
   15     6    11 1
   16     6    34 1
   17     7    17 1
   18     7    19 1
   19     7    21 1
   20     8    12 1
   21     8    13 1
   22     8    14 1
   23     9    10 1
   24     9    14 2
   25    10    35 1
   26    10    36 1
   27    11    13 1
   28    11    37 1
   29    11    38 1
   30    12    16 1
   31    12    26 1
   32    12    39 1
   33    13    40 1
   34    13    41 1
   35    14    27 1
   36    15    20 1
   37    15    42 1
   38    15    43 1
   39    16    18 1
   40    16    44 1
   41    17    20 2
   42    17    22 1
   43    18    24 1
   44    18    45 1
   45    19    23 1
   46    19    46 1
   47    19    47 1
   48    20    31 1
   49    21    48 1
   50    21    49 1
   51    21    50 1
   52    22    25 1
   53    22    51 1
   54    22    52 1
   55    23    25 1
   56    23    53 1
   57    23    54 1
   58    24    28 1
   59    24    55 1
   60    24    56 1
   61    25   129 1
   62    26    57 1
   63    26    58 1
   64    26    59 1
   65    27    60 1
   66    27    61 1
   67    27    62 1
   68    28    29 1
   69    28    30 1
   70    28    63 1
   71    29    64 1
   72    29    65 1
   73    30    66 1
   74    30    67 1
   75    30    68 1
   76    69    70 1
   77    69    71 1
   78    69    72 1
   79    70    73 1
   80    70    74 1
   81    70    75 1
   82    73    76 am  BACKBONE|DICT|INTERRES
   83    73    96 1
   84    76    77 2
   85    76    78 1
   86    78    79 1
   87    78    80 1
   88    78    81 1
   89    79    82 1
   90    79    83 1
   91    79    84 1
   92    82    85 1
   93    82    86 1
   94    82    87 1
   95    85    88 1
   96    85    89 1
   97    85    90 1
   98    88    91 1
   99    88    92 1
  100    88    93 1
  101    91    94 am  BACKBONE|DICT|INTERRES
  102    91    97 1
  103    94    95 2
  104    94    98 1
  105    98    99 1
  106    98   100 1
  107    98   101 1
  108    99   102 1
  109    99   103 2
  110   103   104 1
  111   103   106 1
  112   104   105 2
  113   104   120 1
  114   105   107 1
  115   105   121 1
  116   106   107 1
  117   106   109 1
  118   107   108 2
  119   108   110 1
  120   108   119 1
  121   109   111 1
  122   109   117 1
  123   109   122 1
  124   110   111 1
  125   110   114 2
  126   111   112 1
  127   112   113 2
  128   112   115 1
  129   113   114 1
  130   113   116 1
  131   114   118 1
  132   115   123 1
  133   115   124 1
  134   115   125 1
  135   118   126 1
  136   118   127 1
  137   118   128 1
  138   129   130 1
@<TRIPOS>SUBSTRUCTURE
     1 CY8         1 GROUP             0 A     ****    0 ROOT    
@<TRIPOS>MOLECULE
cyclopamine-Bodipy-19
130  138  1  0  0
SMALL
USER_CHARGES
@<TRIPOS>ATOM
    1 O01        6.3307     0.1743    21.9479 O.3        1 CY8  -0.4514
    2 H2         1.1418     2.3980    13.9174 H          1 CY8  0.0362
    3 N3         5.7790    -0.2297    25.5403 N.3        1 CY8  -0.7408
    4 C04        3.1375     1.5982    17.6543 C.3        1 CY8  -0.0842
    5 C05        4.5948     2.0097    17.8163 C.3        1 CY8  -0.0883
    6 C06        4.6884     2.3990    19.2946 C.3        1 CY8  -0.0629
    7 C07        2.8775     0.8391    16.3134 C.3        1 CY8  0.0197
    8 C08        5.3521     1.2309    22.0323 C.3        1 CY8  0.3173
    9 C09        3.8435     1.3180    19.9691 C.2        1 CY8  -0.1004
   10 C10        2.7285     0.9455    18.9872 C.3        1 CY8  -0.0872
   11 C11        6.1108     2.4622    19.8815 C.3        1 CY8  -0.1192
   12 C12        5.0477     1.3664    23.5760 C.3        1 CY8  -0.1397
   13 C13        6.0445     2.4871    21.4129 C.3        1 CY8  -0.1739
   14 C14        4.1392     0.7753    21.1782 C.2        1 CY8  -0.1038
   15 C15        4.9865     3.0657    16.7593 C.3        1 CY8  -0.0809
   16 C16        5.5098     0.0074    24.1053 C.3        1 CY8  0.1417
   17 C17        3.4861     1.7115    15.1712 C.2        1 CY8  -0.0923
   18 C18        6.7547    -0.2027    23.2510 C.3        1 CY8  0.1784
   19 C19        1.3284     0.7368    16.1167 C.3        1 CY8  -0.1170
   20 C20        4.4008     2.6890    15.3965 C.2        1 CY8  -0.1862
   21 C21        3.5204    -0.5725    16.2201 C.3        1 CY8  -0.1595
   22 C22        3.0149     1.3725    13.7545 C.3        1 CY8  -0.0970
   23 C23        0.8699     0.3988    14.6868 C.3        1 CY8  -0.1379
   24 C24        7.2232    -1.6561    23.3391 C.3        1 CY8  -0.1650
   25 C25        1.4748     1.3854    13.6761 C.3        1 CY8  0.1731
   26 C26        5.6883     2.5717    24.3190 C.3        1 CY8  -0.1573
   27 C27        3.2878    -0.3795    21.6983 C.3        1 CY8  -0.1354
   28 C28        7.5464    -1.9491    24.8201 C.3        1 CY8  -0.0906
   29 C29        6.3384    -1.5915    25.7358 C.3        1 CY8  0.1156
   30 C30        8.0047    -3.4062    25.0156 C.3        1 CY8  -0.1679
   31 H20        4.7708     3.2298    14.5378 H          1 CY8  0.1193
   32 H04        2.5706     2.5325    17.5950 H          1 CY8  0.0749
   33 H05        5.2374     1.1426    17.6543 H          1 CY8  0.0878
   34 H06        4.2017     3.3626    19.4422 H          1 CY8  0.0826
   35 H101       1.7672     1.3337    19.3280 H          1 CY8  0.0792
   36 H102       2.6321    -0.1341    18.8885 H          1 CY8  0.0792
   37 H111       6.7094     1.6156    19.5435 H          1 CY8  0.0743
   38 H112       6.6131     3.3608    19.5195 H          1 CY8  0.0743
   39 H12        3.9732     1.4749    23.7378 H          1 CY8  0.0834
   40 H131       5.4922     3.3839    21.6961 H          1 CY8  0.0721
   41 H132       7.0481     2.6077    21.8220 H          1 CY8  0.0721
   42 H151       4.6468     4.0635    17.0380 H          1 CY8  0.0725
   43 H152       6.0735     3.1268    16.6897 H          1 CY8  0.0725
   44 H16        4.7835    -0.7486    23.8070 H          1 CY8  0.0687
   45 H18        7.5708     0.4530    23.5655 H          1 CY8  0.0547
   46 H191       0.9156     0.0045    16.8110 H          1 CY8  0.0651
   47 H192       0.8555     1.6821    16.3911 H          1 CY8  0.0651
   48 H211       3.2066    -1.2193    17.0364 H          1 CY8  0.0660
   49 H212       4.6080    -0.5257    16.2572 H          1 CY8  0.0660
   50 H213       3.2591    -1.0919    15.2998 H          1 CY8  0.0660
   51 H221       3.4307     2.0810    13.0411 H          1 CY8  0.0763
   52 H222       3.3959     0.3919    13.4653 H          1 CY8  0.0763
   53 H231       1.1822    -0.6170    14.4430 H          1 CY8  0.0728
   54 H232      -0.2195     0.4052    14.6220 H          1 CY8  0.0728
   55 H241       6.4343    -2.3371    23.0134 H          1 CY8  0.0786
   56 H242       8.0919    -1.8449    22.7081 H          1 CY8  0.0786
   57 H261       6.7747     2.5870    24.2236 H          1 CY8  0.0627
   58 H262       5.4600     2.5501    25.3847 H          1 CY8  0.0627
   59 H263       5.3064     3.5226    23.9465 H          1 CY8  0.0627
   60 H271       2.8254    -0.1021    22.6405 H          1 CY8  0.0669
   61 H272       3.9043    -1.2656    21.8471 H          1 CY8  0.0669
   62 H273       2.4781    -0.6701    21.0322 H          1 CY8  0.0669
   63 H28        8.3592    -1.2688    25.0889 H          1 CY8  0.0804
   64 H291       6.6532    -1.7216    26.7698 H          1 CY8  0.0692
   65 H292       5.5613    -2.3444    25.5947 H          1 CY8  0.0692
   66 H301       7.2210    -4.1144    24.7379 H          1 CY8  0.0632
   67 H302       8.2716    -3.6030    26.0554 H          1 CY8  0.0632
   68 H303       8.8833    -3.6308    24.4072 H          1 CY8  0.0632
   69 C69        4.5889    -0.0190    26.3873 C.3        1 CY8  0.0873
   70 C70        4.8778     0.1041    27.9028 C.3        1 CY8  0.1272
   71 H71        3.9855     0.8319    26.0618 H          1 CY8  0.0687
   72 H72        3.9635    -0.9029    26.2455 H          1 CY8  0.0687
   73 N73        5.3444     1.4378    28.2906 N.am       1 CY8  -0.5965
   74 H74        3.9722    -0.1785    28.4474 H          1 CY8  0.0854
   75 H75        5.6242    -0.6171    28.2377 H          1 CY8  0.0854
   76 C76        4.6413     2.3326    29.0142 C.2        1 CY8  0.4811
   77 O77        3.5032     2.1133    29.4336 O.2        1 CY8  -0.5274
   78 C78        5.3678     3.6507    29.3167 C.3        1 CY8  -0.1498
   79 C79        4.6109     4.6808    30.1977 C.3        1 CY8  -0.1197
   80 H80        6.2980     3.3784    29.8242 H          1 CY8  0.0794
   81 H81        5.6589     4.1200    28.3765 H          1 CY8  0.0794
   82 C82        3.3473     5.3088    29.5618 C.3        1 CY8  -0.1269
   83 H83        4.3555     4.2218    31.1529 H          1 CY8  0.0823
   84 H84        5.3068     5.4820    30.4410 H          1 CY8  0.0823
   85 C85        2.8188     6.5720    30.2854 C.3        1 CY8  -0.1539
   86 H86        3.5671     5.5732    28.5278 H          1 CY8  0.0594
   87 H87        2.5518     4.5657    29.5107 H          1 CY8  0.0594
   88 C88        2.4057     6.3736    31.7611 C.3        1 CY8  0.1280
   89 H89        3.5772     7.3591    30.2395 H          1 CY8  0.0791
   90 H90        1.9697     6.9698    29.7316 H          1 CY8  0.0791
   91 N91        1.2894     5.4458    31.9392 N.am       1 CY8  -0.6166
   92 H92        3.2469     5.9520    32.3143 H          1 CY8  0.0677
   93 H93        2.2030     7.3389    32.2304 H          1 CY8  0.0677
   94 C94       -0.0138     5.7952    31.9912 C.2        1 CY8  0.4782
   95 O95       -0.3838     6.9619    31.8626 O.2        1 CY8  -0.5195
   96 H96        6.2860     1.6797    28.0146 H          1 CY8  0.3020
   97 H97        1.5178     4.4641    32.0283 H          1 CY8  0.3004
   98 C98       -1.0734     4.7016    32.2473 C.3        1 CY8  -0.0765
   99 C99       -0.5006     3.3074    32.5049 C.2        1 CY8  -0.2989
  100 H100      -1.6475     4.9912    33.1271 H          1 CY8  0.0902
  101 H101      -1.7785     4.7205    31.4262 H          1 CY8  0.0902
  102 H102       0.0829     3.2545    33.4134 H          1 CY8  0.1006
  103 C103      -0.6095     2.1590    31.7958 C.2        1 CY8  0.2410
  104 C104       0.0387     0.9292    32.1941 C.2        1 CY8  -0.1963
  105 C105      -0.2025    -0.0179    31.2889 C.2        1 CY8  -0.1605
  106 N106      -1.2975     1.8868    30.6167 N.pl3      1 CY8  -0.5443
  107 C107      -1.0376     0.5732    30.2807 C.2        1 CY8  0.1416
  108 C108      -1.5213    -0.0168    29.1728 C.2        1 CY8  -0.2466
  109 B109      -2.2434     2.7867    29.7180 B          1 CY8  0.4859
  110 C110      -2.3781     0.6544    28.2106 C.2        1 CY8  -0.0793
  111 N111      -2.7257     1.9708    28.4702 N.pl3      1 CY8  0.0214
  112 C112      -3.5317     2.4042    27.4395 C.2        1 CY8  -0.1225
  113 C113      -3.6376     1.3618    26.5337 C.2        1 CY8  -0.2381
  114 C114      -2.9566     0.2435    27.0141 C.2        1 CY8  -0.0882
  115 C115      -4.1139     3.8007    27.4081 C.3        1 CY8  -0.1640
  116 H116      -4.1719     1.4139    25.5951 H          1 CY8  0.1370
  117 F117      -3.3471     3.1614    30.4597 F          1 CY8  -0.2511
  118 C118      -2.7728    -1.0840    26.3148 C.3        1 CY8  -0.1500
  119 H119      -1.2506    -1.0473    28.9881 H          1 CY8  0.1128
  120 H120       0.6489     0.8023    33.0773 H          1 CY8  0.1305
  121 H121       0.1644    -1.0358    31.3049 H          1 CY8  0.1370
  122 F122      -1.5463     3.8939    29.2713 F          1 CY8  -0.2511
  123 H123      -4.7696     3.9506    26.5502 H          1 CY8  0.0569
  124 H124      -3.3349     4.5609    27.3575 H          1 CY8  0.0569
  125 H125      -4.7034     4.0120    28.3020 H          1 CY8  0.0569
  126 H126      -2.8467    -0.9845    25.2318 H          1 CY8  0.0393
  127 H127      -3.5059    -1.8208    26.6422 H          1 CY8  0.0393
  128 H128      -1.7852    -1.5051    26.5016 H          1 CY8  0.0393
  129 O129       1.0259     1.0954    12.3678 O.3        1 CY8  -0.6559
  130 H130       1.4790     1.6756    11.7524 H          1 CY8  0.4163
@<TRIPOS>BOND
    1     1     8 1
    2     1    18 1
    3     2    25 1
    4     3    16 1
    5     3    29 1
    6     3    69 1
    7     4     5 1
    8     4     7 1
    9     4    10 1
   10     4    32 1
   11     5     6 1
   12     5    15 1
   13     5    33 1
   14     6     9 1
   15     6    11 1
   16     6    34 1
   17     7    17 1
   18     7    19 1
   19     7    21 1
   20     8    12 1
   21     8    13 1
   22     8    14 1
   23     9    10 1
   24     9    14 2
   25    10    35 1
   26    10    36 1
   27    11    13 1
   28    11    37 1
   29    11    38 1
   30    12    16 1
   31    12    26 1
   32    12    39 1
   33    13    40 1
   34    13    41 1
   35    14    27 1
   36    15    20 1
   37    15    42 1
   38    15    43 1
   39    16    18 1
   40    16    44 1
   41    17    20 2
   42    17    22 1
   43    18    24 1
   44    18    45 1
   45    19    23 1
   46    19    46 1
   47    19    47 1
   48    20    31 1
   49    21    48 1
   50    21    49 1
   51    21    50 1
   52    22    25 1
   53    22    51 1
   54    22    52 1
   55    23    25 1
   56    23    53 1
   57    23    54 1
   58    24    28 1
   59    24    55 1
   60    24    56 1
   61    25   129 1
   62    26    57 1
   63    26    58 1
   64    26    59 1
   65    27    60 1
   66    27    61 1
   67    27    62 1
   68    28    29 1
   69    28    30 1
   70    28    63 1
   71    29    64 1
   72    29    65 1
   73    30    66 1
   74    30    67 1
   75    30    68 1
   76    69    70 1
   77    69    71 1
   78    69    72 1
   79    70    73 1
   80    70    74 1
   81    70    75 1
   82    73    76 am  BACKBONE|DICT|INTERRES
   83    73    96 1
   84    76    77 2
   85    76    78 1
   86    78    79 1
   87    78    80 1
   88    78    81 1
   89    79    82 1
   90    79    83 1
   91    79    84 1
   92    82    85 1
   93    82    86 1
   94    82    87 1
   95    85    88 1
   96    85    89 1
   97    85    90 1
   98    88    91 1
   99    88    92 1
  100    88    93 1
  101    91    94 am  BACKBONE|DICT|INTERRES
  102    91    97 1
  103    94    95 2
  104    94    98 1
  105    98    99 1
  106    98   100 1
  107    98   101 1
  108    99   102 1
  109    99   103 2
  110   103   104 1
  111   103   106 1
  112   104   105 2
  113   104   120 1
  114   105   107 1
  115   105   121 1
  116   106   107 1
  117   106   109 1
  118   107   108 2
  119   108   110 1
  120   108   119 1
  121   109   111 1
  122   109   117 1
  123   109   122 1
  124   110   111 1
  125   110   114 2
  126   111   112 1
  127   112   113 2
  128   112   115 1
  129   113   114 1
  130   113   116 1
  131   114   118 1
  132   115   123 1
  133   115   124 1
  134   115   125 1
  135   118   126 1
  136   118   127 1
  137   118   128 1
  138   129   130 1
@<TRIPOS>SUBSTRUCTURE
     1 CY8         1 GROUP             0 A     ****    0 ROOT    
@<TRIPOS>MOLECULE
cyclopamine-Bodipy-20
130  138  1  0  0
SMALL
USER_CHARGES
@<TRIPOS>ATOM
    1 O01        6.3438     0.1623    21.8522 O.3        1 CY8  -0.4514
    2 H2         1.2151     2.7128    13.8613 H          1 CY8  0.0362
    3 N3         5.8776    -0.3073    25.4397 N.3        1 CY8  -0.7408
    4 C04        3.1071     1.7786    17.6655 C.3        1 CY8  -0.0842
    5 C05        4.5879     2.1084    17.8097 C.3        1 CY8  -0.0883
    6 C06        4.7230     2.4795    19.2841 C.3        1 CY8  -0.0629
    7 C07        2.7819     1.0535    16.3176 C.3        1 CY8  0.0197
    8 C08        5.4032     1.2453    21.9853 C.3        1 CY8  0.3173
    9 C09        3.8446     1.4258    19.9620 C.2        1 CY8  -0.1004
   10 C10        2.6914     1.1270    19.0000 C.3        1 CY8  -0.0872
   11 C11        6.1584     2.4776    19.8431 C.3        1 CY8  -0.1192
   12 C12        5.1407     1.3543    23.5349 C.3        1 CY8  -0.1397
   13 C13        6.1235     2.4865    21.3754 C.3        1 CY8  -0.1739
   14 C14        4.1476     0.8531    21.1551 C.2        1 CY8  -0.1038
   15 C15        5.0269     3.1484    16.7591 C.3        1 CY8  -0.0809
   16 C16        5.5858    -0.0274    24.0186 C.3        1 CY8  0.1417
   17 C17        3.4678     1.8632    15.1724 C.2        1 CY8  -0.0923
   18 C18        6.8129    -0.2291    23.1352 C.3        1 CY8  0.1784
   19 C19        1.2327     1.0953    16.1073 C.3        1 CY8  -0.1170
   20 C20        4.4377     2.7884    15.3981 C.2        1 CY8  -0.1862
   21 C21        3.2825    -0.4145    16.2328 C.3        1 CY8  -0.1595
   22 C22        2.9944     1.5410    13.7559 C.3        1 CY8  -0.0970
   23 C23        0.7614     0.7652    14.6788 C.3        1 CY8  -0.1379
   24 C24        7.3020    -1.6757    23.1990 C.3        1 CY8  -0.1650
   25 C25        1.4622     1.6698    13.6520 C.3        1 CY8  0.1731
   26 C26        5.8338     2.5264    24.2840 C.3        1 CY8  -0.1573
   27 C27        3.2553    -0.2662    21.6854 C.3        1 CY8  -0.1354
   28 C28        7.6472    -1.9776    24.6734 C.3        1 CY8  -0.0906
   29 C29        6.4199    -1.6799    25.5851 C.3        1 CY8  0.1156
   30 C30        8.1762    -3.4088    24.8469 C.3        1 CY8  -0.1679
   31 H20        4.8508     3.2962    14.5377 H          1 CY8  0.1193
   32 H04        2.5934     2.7455    17.6282 H          1 CY8  0.0749
   33 H05        5.1754     1.2060    17.6328 H          1 CY8  0.0878
   34 H06        4.2790     3.4619    19.4530 H          1 CY8  0.0826
   35 H101       1.7574     1.5576    19.3647 H          1 CY8  0.0792
   36 H102       2.5412     0.0532    18.8928 H          1 CY8  0.0792
   37 H111       6.7122     1.6092    19.4807 H          1 CY8  0.0743
   38 H112       6.6922     3.3557    19.4781 H          1 CY8  0.0743
   39 H12        4.0772     1.4846    23.7348 H          1 CY8  0.0834
   40 H131       5.6133     3.4020    21.6817 H          1 CY8  0.0721
   41 H132       7.1417     2.5611    21.7606 H          1 CY8  0.0721
   42 H151       4.7205     4.1569    17.0394 H          1 CY8  0.0725
   43 H152       6.1147     3.1654    16.6999 H          1 CY8  0.0725
   44 H16        4.8446    -0.7644    23.7117 H          1 CY8  0.0687
   45 H18        7.6350     0.4296    23.4254 H          1 CY8  0.0547
   46 H191       0.7456     0.4211    16.8135 H          1 CY8  0.0651
   47 H192       0.8506     2.0881    16.3524 H          1 CY8  0.0651
   48 H211       2.8207    -1.0373    16.9964 H          1 CY8  0.0660
   49 H212       4.3604    -0.4866    16.3733 H          1 CY8  0.0660
   50 H213       3.0550    -0.8851    15.2785 H          1 CY8  0.0660
   51 H221       3.4673     2.2157    13.0398 H          1 CY8  0.0763
   52 H222       3.3153     0.5361    13.4775 H          1 CY8  0.0763
   53 H231       0.9791    -0.2827    14.4659 H          1 CY8  0.0728
   54 H232      -0.3212     0.8734    14.6009 H          1 CY8  0.0728
   55 H241       6.5307    -2.3713    22.8645 H          1 CY8  0.0786
   56 H242       8.1775    -1.8369    22.5703 H          1 CY8  0.0786
   57 H261       6.9165     2.5154    24.1609 H          1 CY8  0.0627
   58 H262       5.6358     2.4814    25.3529 H          1 CY8  0.0627
   59 H263       5.4663     3.4949    23.9452 H          1 CY8  0.0627
   60 H271       2.8164     0.0159    22.6388 H          1 CY8  0.0669
   61 H272       3.8287    -1.1828    21.8267 H          1 CY8  0.0669
   62 H273       2.4211    -0.5165    21.0322 H          1 CY8  0.0669
   63 H28        8.4270    -1.2645    24.9517 H          1 CY8  0.0804
   64 H291       6.7200    -1.8420    26.6211 H          1 CY8  0.0692
   65 H292       5.6407    -2.4256    25.4066 H          1 CY8  0.0692
   66 H301       7.4188    -4.1478    24.5805 H          1 CY8  0.0632
   67 H302       8.4805    -3.5995    25.8769 H          1 CY8  0.0632
   68 H303       9.0440    -3.5855    24.2109 H          1 CY8  0.0632
   69 C69        4.7070    -0.1188    26.3146 C.3        1 CY8  0.0873
   70 C70        5.0599     0.0962    27.8048 C.3        1 CY8  0.1272
   71 H71        4.0671     0.6917    25.9698 H          1 CY8  0.0687
   72 H72        4.1084    -1.0278    26.2398 H          1 CY8  0.0687
   73 N73        5.5305     1.4466    28.1246 N.am       1 CY8  -0.5965
   74 H74        4.1853    -0.1424    28.4167 H          1 CY8  0.0854
   75 H75        5.8249    -0.6096    28.1246 H          1 CY8  0.0854
   76 C76        4.7551     2.5434    28.1100 C.2        1 CY8  0.4811
   77 O77        3.5696     2.5130    27.7879 O.2        1 CY8  -0.5274
   78 C78        5.4367     3.8706    28.4753 C.3        1 CY8  -0.1498
   79 C79        4.6524     4.7730    29.4605 C.3        1 CY8  -0.1197
   80 H80        6.4144     3.6626    28.9138 H          1 CY8  0.0794
   81 H81        5.6344     4.4176    27.5564 H          1 CY8  0.0794
   82 C82        3.3222     5.3462    28.9280 C.3        1 CY8  -0.1269
   83 H83        4.4747     4.2300    30.3891 H          1 CY8  0.0823
   84 H84        5.3050     5.6023    29.7336 H          1 CY8  0.0823
   85 C85        2.6944     6.4211    29.8449 C.3        1 CY8  -0.1539
   86 H86        3.4925     5.7613    27.9409 H          1 CY8  0.0594
   87 H87        2.5954     4.5510    28.7698 H          1 CY8  0.0594
   88 C88        2.0712     5.8944    31.1500 C.3        1 CY8  0.1280
   89 H89        3.4477     7.1713    30.0890 H          1 CY8  0.0791
   90 H90        1.9270     6.9615    29.2874 H          1 CY8  0.0791
   91 N91        0.9060     5.0366    30.9291 N.am       1 CY8  -0.6166
   92 H92        2.8230     5.3445    31.7199 H          1 CY8  0.0677
   93 H93        1.7700     6.7336    31.7770 H          1 CY8  0.0677
   94 C94        0.9398     3.7054    30.7188 C.2        1 CY8  0.4782
   95 O95        1.9865     3.0560    30.7124 O.2        1 CY8  -0.5195
   96 H96        6.5021     1.5465    28.3777 H          1 CY8  0.3020
   97 H97        0.0017     5.4846    30.9483 H          1 CY8  0.3004
   98 C98       -0.3963     3.0118    30.4082 C.3        1 CY8  -0.0765
   99 C99       -1.4620     3.3225    31.4544 C.2        1 CY8  -0.2989
  100 H100      -0.7452     3.3666    29.4389 H          1 CY8  0.0902
  101 H101      -0.2211     1.9523    30.2850 H          1 CY8  0.0902
  102 H102      -1.6375     4.3821    31.5903 H          1 CY8  0.1006
  103 C103      -2.2061     2.5010    32.2242 C.2        1 CY8  0.2410
  104 C104      -3.1434     2.9965    33.2071 C.2        1 CY8  -0.1963
  105 C105      -3.7022     1.9725    33.8400 C.2        1 CY8  -0.1605
  106 N106      -2.2584     1.1080    32.2853 N.pl3      1 CY8  -0.5443
  107 C107      -3.1704     0.7754    33.2669 C.2        1 CY8  0.1416
  108 C108      -3.4816    -0.4925    33.5917 C.2        1 CY8  -0.2466
  109 B109      -1.4955    -0.0125    31.4695 B          1 CY8  0.4859
  110 C110      -2.9085    -1.6551    32.9359 C.2        1 CY8  -0.0793
  111 N111      -1.9729    -1.4283    31.9366 N.pl3      1 CY8  0.0214
  112 C112      -1.5633    -2.6540    31.4587 C.2        1 CY8  -0.1225
  113 C113      -2.2373    -3.6246    32.1818 C.2        1 CY8  -0.2381
  114 C114      -3.1083    -3.0223    33.0910 C.2        1 CY8  -0.0882
  115 C115      -0.5402    -2.7896    30.3518 C.3        1 CY8  -0.1640
  116 H116      -2.1109    -4.6903    32.0568 H          1 CY8  0.1370
  117 F117      -1.7898     0.1297    30.1261 F          1 CY8  -0.2511
  118 C118      -3.9784    -3.7197    34.1136 C.3        1 CY8  -0.1500
  119 H119      -4.2105    -0.6525    34.3759 H          1 CY8  0.1128
  120 H120      -3.3478     4.0350    33.4171 H          1 CY8  0.1305
  121 H121      -4.4260     2.0307    34.6398 H          1 CY8  0.1370
  122 F122      -0.1375     0.0907    31.6952 F          1 CY8  -0.2511
  123 H123      -0.3481    -3.8341    30.1006 H          1 CY8  0.0569
  124 H124       0.4180    -2.3485    30.6306 H          1 CY8  0.0569
  125 H125      -0.8638    -2.2969    29.4342 H          1 CY8  0.0569
  126 H126      -3.5435    -4.6689    34.4253 H          1 CY8  0.0393
  127 H127      -4.9723    -3.9293    33.7194 H          1 CY8  0.0393
  128 H128      -4.0881    -3.1284    35.0235 H          1 CY8  0.0393
  129 O129       1.0129     1.3905    12.3441 O.3        1 CY8  -0.6559
  130 H130       1.2424     0.4832    12.1290 H          1 CY8  0.4163
@<TRIPOS>BOND
    1     1     8 1
    2     1    18 1
    3     2    25 1
    4     3    16 1
    5     3    29 1
    6     3    69 1
    7     4     5 1
    8     4     7 1
    9     4    10 1
   10     4    32 1
   11     5     6 1
   12     5    15 1
   13     5    33 1
   14     6     9 1
   15     6    11 1
   16     6    34 1
   17     7    17 1
   18     7    19 1
   19     7    21 1
   20     8    12 1
   21     8    13 1
   22     8    14 1
   23     9    10 1
   24     9    14 2
   25    10    35 1
   26    10    36 1
   27    11    13 1
   28    11    37 1
   29    11    38 1
   30    12    16 1
   31    12    26 1
   32    12    39 1
   33    13    40 1
   34    13    41 1
   35    14    27 1
   36    15    20 1
   37    15    42 1
   38    15    43 1
   39    16    18 1
   40    16    44 1
   41    17    20 2
   42    17    22 1
   43    18    24 1
   44    18    45 1
   45    19    23 1
   46    19    46 1
   47    19    47 1
   48    20    31 1
   49    21    48 1
   50    21    49 1
   51    21    50 1
   52    22    25 1
   53    22    51 1
   54    22    52 1
   55    23    25 1
   56    23    53 1
   57    23    54 1
   58    24    28 1
   59    24    55 1
   60    24    56 1
   61    25   129 1
   62    26    57 1
   63    26    58 1
   64    26    59 1
   65    27    60 1
   66    27    61 1
   67    27    62 1
   68    28    29 1
   69    28    30 1
   70    28    63 1
   71    29    64 1
   72    29    65 1
   73    30    66 1
   74    30    67 1
   75    30    68 1
   76    69    70 1
   77    69    71 1
   78    69    72 1
   79    70    73 1
   80    70    74 1
   81    70    75 1
   82    73    76 am  BACKBONE|DICT|INTERRES
   83    73    96 1
   84    76    77 2
   85    76    78 1
   86    78    79 1
   87    78    80 1
   88    78    81 1
   89    79    82 1
   90    79    83 1
   91    79    84 1
   92    82    85 1
   93    82    86 1
   94    82    87 1
   95    85    88 1
   96    85    89 1
   97    85    90 1
   98    88    91 1
   99    88    92 1
  100    88    93 1
  101    91    94 am  BACKBONE|DICT|INTERRES
  102    91    97 1
  103    94    95 2
  104    94    98 1
  105    98    99 1
  106    98   100 1
  107    98   101 1
  108    99   102 1
  109    99   103 2
  110   103   104 1
  111   103   106 1
  112   104   105 2
  113   104   120 1
  114   105   107 1
  115   105   121 1
  116   106   107 1
  117   106   109 1
  118   107   108 2
  119   108   110 1
  120   108   119 1
  121   109   111 1
  122   109   117 1
  123   109   122 1
  124   110   111 1
  125   110   114 2
  126   111   112 1
  127   112   113 2
  128   112   115 1
  129   113   114 1
  130   113   116 1
  131   114   118 1
  132   115   123 1
  133   115   124 1
  134   115   125 1
  135   118   126 1
  136   118   127 1
  137   118   128 1
  138   129   130 1
@<TRIPOS>SUBSTRUCTURE
     1 CY8         1 GROUP             0 A     ****    0 ROOT    
@<TRIPOS>MOLECULE
FZD6
5722  5805  354  0  0
PROTEIN
USER_CHARGES
@<TRIPOS>ATOM
    1 N          1.6380     4.7060    51.4120 N.am       1 GLY158  -0.3000  BACKBONE|DICT|DIRECT
    2 CA         0.1790     4.8470    51.5250 C.3        1 GLY158  0.1900  BACKBONE|DICT|DIRECT
    3 C         -0.4650     3.7830    52.2600 C.2        1 GLY158  0.5000  BACKBONE|DICT|DIRECT
    4 O          0.2180     2.8020    52.6370 O.2        1 GLY158  -0.5000  BACKBONE|DICT|DIRECT
    5 HA2       -0.0340     5.7900    52.0300 H          1 GLY158  0.0600  DICT
    6 HA3       -0.2450     4.8850    50.5230 H          1 GLY158  0.0600  DICT
    7 H1         2.0170     5.5070    50.9260 H          1 GLY158  0.3300  DICT
    8 H2         2.0430     4.6510    52.3360 H          1 GLY158  0.3300  DICT
    9 H3         1.8560     3.8660    50.8980 H          1 GLY158  0.3300  DICT
   10 N         -1.8310     3.9060    52.4600 N.am       2 PHE159  -0.5000  BACKBONE|DICT|DIRECT
   11 CA        -2.5710     2.9080    53.1770 C.3        2 PHE159  0.1400  BACKBONE|DICT|DIRECT
   12 C         -3.8160     2.4890    52.4320 C.2        2 PHE159  0.5000  BACKBONE|DICT|DIRECT
   13 O         -4.2370     1.3520    52.4830 O.2        2 PHE159  -0.5000  BACKBONE|DICT|DIRECT
   14 CB        -2.7730     3.4490    54.6170 C.3        2 PHE159  -0.0050  DICT
   15 CG        -3.0780     2.3350    55.5970 C.2        2 PHE159  -0.1150  DICT
   16 CD1       -2.4650     1.0520    55.5500 C.2        2 PHE159  -0.1150  DICT
   17 CD2       -4.1820     2.5840    56.4350 C.2        2 PHE159  -0.1150  DICT
   18 CE1       -2.8120     0.0720    56.5310 C.2        2 PHE159  -0.1150  DICT
   19 CE2       -4.5060     1.6320    57.3480 C.2        2 PHE159  -0.1150  DICT
   20 CZ        -3.8640     0.3700    57.3730 C.2        2 PHE159  -0.1150  DICT
   21 H         -2.3150     4.7140    52.0940 H          2 PHE159  0.3000  DICT
   22 HA        -1.9320     2.0290    53.2520 H          2 PHE159  0.0600  DICT
   23 HB2       -3.6040     4.1550    54.6160 H          2 PHE159  0.0600  DICT
   24 HB3       -1.8670     3.9650    54.9340 H          2 PHE159  0.0600  DICT
   25 HD1       -1.7430     0.8220    54.7810 H          2 PHE159  0.1150  DICT
   26 HD2       -4.7490     3.4990    56.3550 H          2 PHE159  0.1150  DICT
   27 HE1       -2.2750    -0.8620    56.6090 H          2 PHE159  0.1150  DICT
   28 HE2       -5.2760     1.8430    58.0760 H          2 PHE159  0.1150  DICT
   29 HZ        -4.2060    -0.3790    58.0710 H          2 PHE159  0.1150  DICT
   30 N         -4.3180     3.4560    51.6080 N.am       3 TRP160  -0.5000  BACKBONE|DICT|DIRECT
   31 CA        -5.5160     3.3990    50.8460 C.3        3 TRP160  0.1400  BACKBONE|DICT|DIRECT
   32 C         -5.6030     2.1990    49.8890 C.2        3 TRP160  0.5000  BACKBONE|DICT|DIRECT
   33 O         -4.6000     1.7180    49.3270 O.2        3 TRP160  -0.5000  BACKBONE|DICT|DIRECT
   34 CB        -5.7510     4.7750    50.2120 C.3        3 TRP160  -0.1200  DICT
   35 CG        -6.9020     4.8270    49.2700 C.2        3 TRP160  0.0750  DICT
   36 CD1       -8.2260     4.7020    49.4680 C.2        3 TRP160  -0.1150  DICT
   37 CD2       -6.8440     5.3710    47.8820 C.2        3 TRP160  -0.0550  DICT
   38 CE2       -8.1110     5.5460    47.3960 C.2        3 TRP160  0.1300  DICT
   39 CE3       -5.7670     5.6930    46.9960 C.2        3 TRP160  -0.1150  DICT
   40 NE1       -8.9530     5.1300    48.3600 N.pl3      3 TRP160  -0.5700  DICT
   41 CZ2       -8.4370     6.0470    46.1530 C.2        3 TRP160  -0.1150  DICT
   42 CZ3       -6.1060     6.2620    45.7090 C.2        3 TRP160  -0.1150  DICT
   43 CH2       -7.4340     6.5110    45.3550 C.2        3 TRP160  -0.1150  DICT
   44 H         -3.7780     4.3060    51.5320 H          3 TRP160  0.3000  DICT
   45 HA        -6.3210     3.2630    51.5680 H          3 TRP160  0.0600  DICT
   46 HB2       -4.8510     5.0570    49.6660 H          3 TRP160  0.0600  DICT
   47 HB3       -5.9190     5.5020    51.0060 H          3 TRP160  0.0600  DICT
   48 HD1       -8.6700     4.3170    50.3750 H          3 TRP160  0.1150  DICT
   49 HE1       -9.9610     5.1290    48.2910 H          3 TRP160  0.4200  DICT
   50 HE3       -4.7390     5.5170    47.2780 H          3 TRP160  0.1150  DICT
   51 HZ2       -9.4640     6.0700    45.8190 H          3 TRP160  0.1150  DICT
   52 HZ3       -5.3170     6.4970    45.0090 H          3 TRP160  0.1150  DICT
   53 HH2       -7.6650     7.0670    44.4580 H          3 TRP160  0.1150  DICT
   54 N         -6.8540     1.6690    49.7040 N.am       4 CYS161  -0.5000  BACKBONE|DICT|DIRECT
   55 CA        -7.1510     0.6490    48.7670 C.3        4 CYS161  0.1400  BACKBONE|DICT|DIRECT
   56 C         -8.2630     1.0990    47.7850 C.2        4 CYS161  0.5000  BACKBONE|DICT|DIRECT
   57 O         -9.4380     1.1700    48.1430 O.2        4 CYS161  -0.5000  BACKBONE|DICT|DIRECT
   58 CB        -7.5990    -0.7630    49.4170 C.3        4 CYS161  0.0600  DICT
   59 SG        -6.2930    -1.4470    50.5450 S.3        4 CYS161  -0.3350  DICT
   60 H         -7.6100     2.0280    50.2700 H          4 CYS161  0.3000  DICT
   61 HA        -6.2490     0.4680    48.1820 H          4 CYS161  0.0600  DICT
   62 HB2       -7.7830    -1.4770    48.6160 H          4 CYS161  0.0600  DICT
   63 HB3       -8.5200    -0.6180    49.9830 H          4 CYS161  0.0600  DICT
   64 HG        -6.7100    -2.6090    51.0550 H          4 CYS161  0.1550  DICT
   65 N         -7.8790     1.3070    46.4630 N.am       5 PRO162  -0.1400  BACKBONE|DICT|DIRECT
   66 CA        -8.7230     1.2470    45.2440 C.3        5 PRO162  0.0100  BACKBONE|DICT|DIRECT
   67 C         -9.6140     0.0540    44.9820 C.2        5 PRO162  0.5000  BACKBONE|DICT|DIRECT
   68 O         -9.2740    -1.0660    45.3550 O.2        5 PRO162  -0.5000  BACKBONE|DICT|DIRECT
   69 CB        -7.7500     1.3980    44.0750 C.3        5 PRO162  -0.1200  DICT
   70 CG        -6.6890     2.2740    44.6520 C.3        5 PRO162  -0.1200  DICT
   71 CD        -6.5260     1.7530    46.1310 C.3        5 PRO162  -0.0500  DICT
   72 HA        -9.3610     2.1310    45.2500 H          5 PRO162  0.0600  DICT
   73 HB2       -8.2310     1.8730    43.2210 H          5 PRO162  0.0600  DICT
   74 HB3       -7.3360     0.4300    43.7930 H          5 PRO162  0.0600  DICT
   75 HG2       -5.7560     2.1680    44.0990 H          5 PRO162  0.0600  DICT
   76 HG3       -7.0140     3.3140    44.6510 H          5 PRO162  0.0600  DICT
   77 HD2       -5.8160     0.9270    46.1810 H          5 PRO162  0.0600  DICT
   78 HD3       -6.2180     2.5630    46.7900 H          5 PRO162  0.0600  DICT
   79 N        -10.8380     0.3230    44.4730 N.am       6 ARG163  -0.5000  BACKBONE|DICT|DIRECT
   80 CA       -11.7790    -0.6970    44.2540 C.3        6 ARG163  0.1400  BACKBONE|DICT|DIRECT
   81 C        -11.9940    -0.8260    42.7300 C.2        6 ARG163  0.5000  BACKBONE|DICT|DIRECT
   82 O        -12.6360    -0.0030    42.0990 O.2        6 ARG163  -0.5000  BACKBONE|DICT|DIRECT
   83 CB       -13.1040    -0.1810    44.9120 C.3        6 ARG163  -0.1200  DICT
   84 CG       -13.3430    -0.6460    46.3620 C.3        6 ARG163  -0.0500  DICT
   85 CD       -14.1900     0.2780    47.2370 C.3        6 ARG163  0.1900  DICT
   86 NE       -14.1510    -0.2190    48.6120 N.pl3      6 ARG163  -0.7000  DICT
   87 CZ       -14.9840    -1.1630    49.1560 C.cat      6 ARG163  0.6399  DICT
   88 NH1      -16.0540    -1.7090    48.5930 N.pl3      6 ARG163  -0.8000  DICT
   89 NH2      -14.9590    -1.5050    50.4140 N.pl3      6 ARG163  -0.8000  DICT
   90 H        -11.0800     1.2770    44.2450 H          6 ARG163  0.3000  DICT
   91 HA       -11.4550    -1.6400    44.6940 H          6 ARG163  0.0600  DICT
   92 HB2      -13.9400    -0.5290    44.3040 H          6 ARG163  0.0600  DICT
   93 HB3      -13.0960     0.9090    44.8970 H          6 ARG163  0.0600  DICT
   94 HG2      -13.8430    -1.6150    46.3210 H          6 ARG163  0.0600  DICT
   95 HG3      -12.3740    -0.7800    46.8430 H          6 ARG163  0.0600  DICT
   96 HD2      -15.2190     0.2840    46.8770 H          6 ARG163  0.0600  DICT
   97 HD3      -13.7840     1.2890    47.2020 H          6 ARG163  0.0600  DICT
   98 HE       -13.4440     0.1710    49.2190 H          6 ARG163  0.4400  DICT
   99 HH11     -16.2880    -1.4940    47.6340 H          6 ARG163  0.4600  DICT
  100 HH12     -16.6370    -2.3410    49.1250 H          6 ARG163  0.4600  DICT
  101 HH21     -14.2550    -1.1220    51.0300 H          6 ARG163  0.4600  DICT
  102 HH22     -15.6460    -2.1520    50.7750 H          6 ARG163  0.4600  DICT
  103 N        -11.5250    -1.8980    42.0690 N.am       7 HSD164  -0.5000
  104 CA       -10.5210    -2.8080    42.6390 C.3        7 HSD164  0.1400
  105 C         -9.1180    -2.4050    42.3020 C.2        7 HSD164  0.5000
  106 O         -8.9970    -1.5140    41.4830 O.2        7 HSD164  -0.5000
  107 CB       -10.6720    -4.2640    42.0120 C.3        7 HSD164  -0.0050
  108 CG       -10.2650    -4.4150    40.5290 C.2        7 HSD164  0.0150
  109 CD2       -9.1970    -4.7270    39.8660 C.2        7 HSD164  -0.0150
  110 ND1      -11.2560    -4.3640    39.5920 N.pl3      7 HSD164  -0.5700
  111 CE1      -10.6760    -4.6400    38.3880 C.2        7 HSD164  0.2950
  112 NE2       -9.4060    -4.8510    38.5110 N.2        7 HSD164  -0.4900
  113 H        -11.8770    -2.0870    41.1420 H          7 HSD164  0.3000
  114 HA       -10.6400    -2.8580    43.7210 H          7 HSD164  0.0600
  115 HB2      -10.0530    -4.9440    42.5970 H          7 HSD164  0.0600
  116 HB3      -11.7120    -4.5740    42.1150 H          7 HSD164  0.0600
  117 HD1      -12.2310    -4.1610    39.7570 H          7 HSD164  0.4200
  118 HD2       -8.2330    -4.8750    40.3320 H          7 HSD164  0.1150
  119 HE1      -11.2100    -4.6780    37.4500 H          7 HSD164  0.1150
  120 N         -8.1210    -2.9040    42.9640 N.am       8 LEU165  -0.5000  BACKBONE|DICT|DIRECT
  121 CA        -6.7250    -2.6370    42.5150 C.3        8 LEU165  0.1400  BACKBONE|DICT|DIRECT
  122 C         -6.0910    -3.8690    41.9070 C.2        8 LEU165  0.5000  BACKBONE|DICT|DIRECT
  123 O         -6.3010    -4.9990    42.2930 O.2        8 LEU165  -0.5000  BACKBONE|DICT|DIRECT
  124 CB        -5.7360    -2.2070    43.7300 C.3        8 LEU165  -0.1200  DICT
  125 CG        -5.4080    -3.1960    44.8830 C.3        8 LEU165  -0.0600  DICT
  126 CD1       -4.2620    -4.0400    44.5390 C.3        8 LEU165  -0.1800  DICT
  127 CD2       -5.3370    -2.5070    46.2660 C.3        8 LEU165  -0.1800  DICT
  128 H         -8.2910    -3.4730    43.7810 H          8 LEU165  0.3000  DICT
  129 HA        -6.7380    -1.8410    41.7710 H          8 LEU165  0.0600  DICT
  130 HB2       -6.1810    -1.3270    44.1950 H          8 LEU165  0.0600  DICT
  131 HB3       -4.7900    -1.8980    43.2860 H          8 LEU165  0.0600  DICT
  132 HG        -6.2600    -3.8720    44.9390 H          8 LEU165  0.0600  DICT
  133 HD11      -4.0530    -4.7230    45.3630 H          8 LEU165  0.0600  DICT
  134 HD12      -4.4900    -4.6140    43.6410 H          8 LEU165  0.0600  DICT
  135 HD13      -3.3900    -3.4130    44.3580 H          8 LEU165  0.0600  DICT
  136 HD21      -5.1040    -3.2480    47.0310 H          8 LEU165  0.0600  DICT
  137 HD22      -6.2980    -2.0440    46.4910 H          8 LEU165  0.0600  DICT
  138 HD23      -4.5590    -1.7430    46.2530 H          8 LEU165  0.0600  DICT
  139 N         -5.3750    -3.6940    40.7870 N.am       9 LYS166  -0.5000  BACKBONE|DICT|DIRECT
  140 CA        -4.5590    -4.7650    40.2210 C.3        9 LYS166  0.1400  BACKBONE|DICT|DIRECT
  141 C         -3.1220    -4.6130    40.7710 C.2        9 LYS166  0.5000  BACKBONE|DICT|DIRECT
  142 O         -2.4700    -3.5900    40.6040 O.2        9 LYS166  -0.5000  BACKBONE|DICT|DIRECT
  143 CB        -4.4560    -4.7220    38.5790 C.3        9 LYS166  -0.1200  DICT
  144 CG        -5.6760    -4.8350    37.6880 C.3        9 LYS166  -0.1200  DICT
  145 CD        -6.3660    -3.4430    37.5060 C.3        9 LYS166  -0.1200  DICT
  146 CE        -7.1010    -3.3070    36.1570 C.3        9 LYS166  0.1900  DICT
  147 NZ        -8.2270    -4.2900    36.1200 N.4        9 LYS166  -0.3000  DICT
  148 H         -5.4010    -2.7970    40.3220 H          9 LYS166  0.3000  DICT
  149 HA        -4.9630    -5.7280    40.5320 H          9 LYS166  0.0600  DICT
  150 HB2       -3.7960    -5.5420    38.2950 H          9 LYS166  0.0600  DICT
  151 HB3       -3.9490    -3.7960    38.3130 H          9 LYS166  0.0600  DICT
  152 HG2       -5.3710    -5.2120    36.7120 H          9 LYS166  0.0600  DICT
  153 HG3       -6.3850    -5.5310    38.1350 H          9 LYS166  0.0600  DICT
  154 HD2       -5.6020    -2.6670    37.5650 H          9 LYS166  0.0600  DICT
  155 HD3       -7.0820    -3.2970    38.3150 H          9 LYS166  0.0600  DICT
  156 HE2       -7.4940    -2.2950    36.0550 H          9 LYS166  0.0600  DICT
  157 HE3       -6.4090    -3.5140    35.3410 H          9 LYS166  0.0600  DICT
  158 HZ1       -8.3730    -4.5990    35.1690 H          9 LYS166  0.3300  DICT
  159 HZ2       -8.0010    -5.0840    36.7010 H          9 LYS166  0.3300  DICT
  160 HZ3       -9.0690    -3.8510    36.4640 H          9 LYS166  0.3300  DICT
  161 N         -2.5880    -5.7100    41.3850 N.am      10 THR167  -0.5000  BACKBONE|DICT|DIRECT
  162 CA        -1.1940    -5.6140    41.7530 C.3       10 THR167  0.1400  BACKBONE|DICT|DIRECT
  163 C         -0.3050    -5.8490    40.5950 C.2       10 THR167  0.5000  BACKBONE|DICT|DIRECT
  164 O         -0.7250    -6.3530    39.5470 O.2       10 THR167  -0.5000  BACKBONE|DICT|DIRECT
  165 CB        -0.6660    -6.4850    42.8680 C.3       10 THR167  0.2050  DICT
  166 CG2       -1.4330    -6.1300    44.1290 C.3       10 THR167  -0.1800  DICT
  167 OG1       -0.9470    -7.8550    42.6520 O.3       10 THR167  -0.6830  DICT
  168 H         -3.1350    -6.5390    41.5720 H         10 THR167  0.3000  DICT
  169 HA        -1.0280    -4.5820    42.0630 H         10 THR167  0.0600  DICT
  170 HB         0.4030    -6.3280    43.0090 H         10 THR167  0.0600  DICT
  171 HG1       -0.4910    -8.1540    41.8610 H         10 THR167  0.4180  DICT
  172 HG21      -1.0750    -6.7430    44.9560 H         10 THR167  0.0600  DICT
  173 HG22      -1.2780    -5.0770    44.3630 H         10 THR167  0.0600  DICT
  174 HG23      -2.4950    -6.3150    43.9720 H         10 THR167  0.0600  DICT
  175 N          0.9590    -5.3750    40.6580 N.am      11 SER168  -0.5000  BACKBONE|DICT|DIRECT
  176 CA         1.6900    -5.4640    39.4000 C.3       11 SER168  0.1400  BACKBONE|DICT|DIRECT
  177 C          3.2340    -5.5120    39.6480 C.2       11 SER168  0.5000  BACKBONE|DICT|DIRECT
  178 O          3.7780    -5.0630    40.6550 O.2       11 SER168  -0.5000  BACKBONE|DICT|DIRECT
  179 CB         1.2930    -4.4150    38.3440 C.3       11 SER168  0.1450  DICT
  180 OG         1.4900    -3.0250    38.6590 O.3       11 SER168  -0.6830  DICT
  181 H          1.3610    -4.9930    41.5030 H         11 SER168  0.3000  DICT
  182 HA         1.4260    -6.4310    38.9710 H         11 SER168  0.0600  DICT
  183 HB2        1.8720    -4.6270    37.4450 H         11 SER168  0.0600  DICT
  184 HB3        0.2400    -4.5590    38.1060 H         11 SER168  0.0600  DICT
  185 HG         0.6400    -2.5810    38.6910 H         11 SER168  0.4180  DICT
  186 N          3.8650    -6.0960    38.6340 N.am      12 GLY169  -0.5000  BACKBONE|DICT|DIRECT
  187 CA         5.3660    -6.2810    38.4760 C.3       12 GLY169  0.0800  BACKBONE|DICT|DIRECT
  188 C          6.0180    -5.2220    37.7450 C.2       12 GLY169  0.5000  BACKBONE|DICT|DIRECT
  189 O          5.4770    -4.1370    37.5620 O.2       12 GLY169  -0.5000  BACKBONE|DICT|DIRECT
  190 H          3.2860    -6.4540    37.8900 H         12 GLY169  0.3000  DICT
  191 HA2        5.8110    -6.3350    39.4690 H         12 GLY169  0.0600  DICT
  192 HA3        5.5490    -7.2240    37.9600 H         12 GLY169  0.0600  DICT
  193 N          7.2740    -5.4240    37.2810 N.am      13 GLY170  -0.5000  BACKBONE|DICT|DIRECT
  194 CA         8.2400    -4.4120    36.9300 C.3       13 GLY170  0.0800  BACKBONE|DICT|DIRECT
  195 C          8.7040    -3.5140    38.0450 C.2       13 GLY170  0.5000  BACKBONE|DICT|DIRECT
  196 O          8.0860    -3.5260    39.1210 O.2       13 GLY170  -0.5000  BACKBONE|DICT|DIRECT
  197 H          7.5650    -6.3840    37.1700 H         13 GLY170  0.3000  DICT
  198 HA2        9.1160    -4.9180    36.5250 H         13 GLY170  0.0600  DICT
  199 HA3        7.8120    -3.7900    36.1450 H         13 GLY170  0.0600  DICT
  200 N          9.7640    -2.6650    37.7310 N.am      14 GLN171  -0.5000  BACKBONE|DICT|DIRECT
  201 CA        10.3070    -1.8040    38.7850 C.3       14 GLN171  0.1400  BACKBONE|DICT|DIRECT
  202 C          9.8310    -0.3510    38.6460 C.2       14 GLN171  0.5000  BACKBONE|DICT|DIRECT
  203 O         10.2420     0.5420    39.3690 O.2       14 GLN171  -0.5000  BACKBONE|DICT|DIRECT
  204 CB        11.8720    -1.7240    38.6870 C.3       14 GLN171  -0.1200  DICT
  205 CG        12.6970    -3.0400    38.7550 C.3       14 GLN171  -0.1200  DICT
  206 CD        12.4930    -3.9010    40.0220 C.2       14 GLN171  0.5000  DICT
  207 NE2       13.4540    -3.7850    40.9230 N.am      14 GLN171  -0.7600  DICT
  208 OE1       11.4980    -4.6390    40.1720 O.2       14 GLN171  -0.5000  DICT
  209 H         10.1500    -2.6440    36.7970 H         14 GLN171  0.3000  DICT
  210 HA        10.0200    -2.1920    39.7610 H         14 GLN171  0.0600  DICT
  211 HB2       12.2110    -1.0910    39.5080 H         14 GLN171  0.0600  DICT
  212 HB3       12.1220    -1.2210    37.7530 H         14 GLN171  0.0600  DICT
  213 HG2       13.7530    -2.7750    38.6980 H         14 GLN171  0.0600  DICT
  214 HG3       12.4480    -3.6460    37.8840 H         14 GLN171  0.0600  DICT
  215 HE21      13.4040    -4.3090    41.7840 H         14 GLN171  0.3800  DICT
  216 HE22      14.2370    -3.1700    40.7490 H         14 GLN171  0.3800  DICT
  217 N          8.9110    -0.1160    37.7030 N.am      15 GLY172  -0.5000  BACKBONE|DICT|DIRECT
  218 CA         8.4370     1.1730    37.2970 C.3       15 GLY172  0.0800  BACKBONE|DICT|DIRECT
  219 C          7.3950     1.8030    38.1990 C.2       15 GLY172  0.5000  BACKBONE|DICT|DIRECT
  220 O          7.1390     1.4640    39.3310 O.2       15 GLY172  -0.5000  BACKBONE|DICT|DIRECT
  221 H          8.5150    -0.9200    37.2360 H         15 GLY172  0.3000  DICT
  222 HA2        8.0020     1.0710    36.3030 H         15 GLY172  0.0600  DICT
  223 HA3        9.2900     1.8480    37.2320 H         15 GLY172  0.0600  DICT
  224 N          6.7320     2.8640    37.6060 N.am      16 TYR173  -0.5000  BACKBONE|DICT|DIRECT
  225 CA         5.7630     3.5550    38.4450 C.3       16 TYR173  0.1400  BACKBONE|DICT|DIRECT
  226 C          4.5490     2.8810    39.0160 C.2       16 TYR173  0.5000  BACKBONE|DICT|DIRECT
  227 O          3.8250     2.2750    38.2880 O.2       16 TYR173  -0.5000  BACKBONE|DICT|DIRECT
  228 CB         5.2580     4.9140    37.7490 C.3       16 TYR173  -0.0050  DICT
  229 CG         4.5440     5.9630    38.6400 C.2       16 TYR173  -0.1150  DICT
  230 CD1        3.2720     6.2960    38.2730 C.2       16 TYR173  -0.1150  DICT
  231 CD2        5.1330     6.5310    39.7600 C.2       16 TYR173  -0.1150  DICT
  232 CE1        2.5120     7.1900    39.0810 C.2       16 TYR173  -0.1150  DICT
  233 CE2        4.4110     7.4360    40.5290 C.2       16 TYR173  -0.1150  DICT
  234 CZ         3.0890     7.7300    40.2570 C.2       16 TYR173  0.1500  DICT
  235 OH         2.4450     8.6760    41.0580 O.3       16 TYR173  -0.5850  DICT
  236 H          6.9100     3.1420    36.6510 H         16 TYR173  0.3000  DICT
  237 HA         6.3320     3.8830    39.3140 H         16 TYR173  0.0600  DICT
  238 HB2        4.5640     4.6350    36.9570 H         16 TYR173  0.0600  DICT
  239 HB3        6.1200     5.3960    37.2870 H         16 TYR173  0.0600  DICT
  240 HD1        2.8420     5.8820    37.3730 H         16 TYR173  0.1150  DICT
  241 HD2        6.1460     6.2730    40.0330 H         16 TYR173  0.1150  DICT
  242 HE1        1.5030     7.4550    38.7980 H         16 TYR173  0.1150  DICT
  243 HE2        4.8960     7.9220    41.3620 H         16 TYR173  0.1150  DICT
  244 HH         2.0030     8.2330    41.7850 H         16 TYR173  0.4350  DICT
  245 N          4.2940     3.0140    40.3480 N.am      17 LYS174  -0.5000  BACKBONE|DICT|DIRECT
  246 CA         3.1650     2.3170    40.9790 C.3       17 LYS174  0.1400  BACKBONE|DICT|DIRECT
  247 C          2.4470     3.3750    41.8440 C.2       17 LYS174  0.5000  BACKBONE|DICT|DIRECT
  248 O          3.0950     4.2490    42.4000 O.2       17 LYS174  -0.5000  BACKBONE|DICT|DIRECT
  249 CB         3.6280     1.2010    41.9720 C.3       17 LYS174  -0.1200  DICT
  250 CG         4.3350     0.1100    41.2400 C.3       17 LYS174  -0.1200  DICT
  251 CD         3.4140    -0.7170    40.3080 C.3       17 LYS174  -0.1200  DICT
  252 CE         4.2370    -1.4200    39.2110 C.3       17 LYS174  0.1900  DICT
  253 NZ         4.9730    -2.6140    39.7210 N.4       17 LYS174  -0.3000  DICT
  254 H          4.8910     3.6030    40.9120 H         17 LYS174  0.3000  DICT
  255 HA         2.4910     1.9100    40.2260 H         17 LYS174  0.0600  DICT
  256 HB2        2.7560     0.7870    42.4780 H         17 LYS174  0.0600  DICT
  257 HB3        4.3030     1.6340    42.7120 H         17 LYS174  0.0600  DICT
  258 HG2        5.1240     0.5570    40.6350 H         17 LYS174  0.0600  DICT
  259 HG3        4.7900    -0.5630    41.9680 H         17 LYS174  0.0600  DICT
  260 HD2        2.6880    -0.0510    39.8400 H         17 LYS174  0.0600  DICT
  261 HD3        2.8860    -1.4670    40.8980 H         17 LYS174  0.0600  DICT
  262 HE2        4.9610    -0.7100    38.8080 H         17 LYS174  0.0600  DICT
  263 HE3        3.5660    -1.7330    38.4110 H         17 LYS174  0.0600  DICT
  264 HZ1        5.0860    -2.5380    40.7230 H         17 LYS174  0.3300  DICT
  265 HZ2        4.4490    -3.4500    39.5040 H         17 LYS174  0.3300  DICT
  266 HZ3        5.8820    -2.6630    39.2830 H         17 LYS174  0.3300  DICT
  267 N          1.0950     3.4010    41.7540 N.am      18 PHE175  -0.5000  BACKBONE|DICT|DIRECT
  268 CA         0.2190     4.4210    42.3240 C.3       18 PHE175  0.1400  BACKBONE|DICT|DIRECT
  269 C          0.1930     4.6550    43.8660 C.2       18 PHE175  0.5000  BACKBONE|DICT|DIRECT
  270 O          0.7250     3.8990    44.7090 O.2       18 PHE175  -0.5000  BACKBONE|DICT|DIRECT
  271 CB        -1.0950     4.1860    41.5850 C.3       18 PHE175  -0.0050  DICT
  272 CG        -1.9750     5.4080    41.5340 C.2       18 PHE175  -0.1150  DICT
  273 CD1       -3.1930     5.3840    42.1440 C.2       18 PHE175  -0.1150  DICT
  274 CD2       -1.5640     6.6180    40.9280 C.2       18 PHE175  -0.1150  DICT
  275 CE1       -4.0580     6.5210    42.0680 C.2       18 PHE175  -0.1150  DICT
  276 CE2       -2.4160     7.7860    40.9110 C.2       18 PHE175  -0.1150  DICT
  277 CZ        -3.6370     7.6690    41.4640 C.2       18 PHE175  -0.1150  DICT
  278 H          0.6540     2.6470    41.2480 H         18 PHE175  0.3000  DICT
  279 HA         0.5940     5.3590    41.9150 H         18 PHE175  0.0600  DICT
  280 HB2       -1.6390     3.3890    42.0920 H         18 PHE175  0.0600  DICT
  281 HB3       -0.8740     3.8690    40.5660 H         18 PHE175  0.0600  DICT
  282 HD1       -3.5060     4.5040    42.6870 H         18 PHE175  0.1150  DICT
  283 HD2       -0.5900     6.6710    40.4670 H         18 PHE175  0.1150  DICT
  284 HE1       -5.0500     6.4700    42.4900 H         18 PHE175  0.1150  DICT
  285 HE2       -2.0850     8.7150    40.4720 H         18 PHE175  0.1150  DICT
  286 HZ        -4.3080     8.5140    41.4280 H         18 PHE175  0.1150  DICT
  287 N         -0.4640     5.7200    44.3340 N.am      19 LEU176  -0.5000  BACKBONE|DICT|DIRECT
  288 CA        -1.0620     5.9500    45.6820 C.3       19 LEU176  0.1400  BACKBONE|DICT|DIRECT
  289 C         -1.6490     4.7050    46.3940 C.2       19 LEU176  0.5000  BACKBONE|DICT|DIRECT
  290 O         -1.9400     3.6320    45.8430 O.2       19 LEU176  -0.5000  BACKBONE|DICT|DIRECT
  291 CB        -2.1590     7.0910    45.6220 C.3       19 LEU176  -0.1200  DICT
  292 CG        -1.8160     8.3720    44.7610 C.3       19 LEU176  -0.0600  DICT
  293 CD1       -2.9770     9.3980    44.5270 C.3       19 LEU176  -0.1800  DICT
  294 CD2       -0.6580     9.1970    45.3740 C.3       19 LEU176  -0.1800  DICT
  295 H         -0.5720     6.4820    43.6790 H         19 LEU176  0.3000  DICT
  296 HA        -0.2600     6.3240    46.3190 H         19 LEU176  0.0600  DICT
  297 HB2       -3.0680     6.6510    45.2110 H         19 LEU176  0.0600  DICT
  298 HB3       -2.3690     7.4130    46.6410 H         19 LEU176  0.0600  DICT
  299 HG        -1.4860     8.0260    43.7820 H         19 LEU176  0.0600  DICT
  300 HD11      -3.8350     8.8840    44.0930 H         19 LEU176  0.0600  DICT
  301 HD12      -2.6390    10.1790    43.8470 H         19 LEU176  0.0600  DICT
  302 HD13      -3.2630     9.8440    45.4790 H         19 LEU176  0.0600  DICT
  303 HD21       0.1920     8.5430    45.5640 H         19 LEU176  0.0600  DICT
  304 HD22      -0.9890     9.6460    46.3100 H         19 LEU176  0.0600  DICT
  305 HD23      -0.3640     9.9820    44.6780 H         19 LEU176  0.0600  DICT
  306 N         -1.8960     4.7990    47.7390 N.am      20 GLY177  -0.5000  BACKBONE|DICT|DIRECT
  307 CA        -2.4200     3.7250    48.6110 C.3       20 GLY177  0.0800  BACKBONE|DICT|DIRECT
  308 C         -1.3580     2.7030    48.9130 C.2       20 GLY177  0.5000  BACKBONE|DICT|DIRECT
  309 O         -0.1270     2.9880    48.9790 O.2       20 GLY177  -0.5000  BACKBONE|DICT|DIRECT
  310 H         -1.7010     5.6880    48.1770 H         20 GLY177  0.3000  DICT
  311 HA2       -3.2540     3.2340    48.1090 H         20 GLY177  0.0600  DICT
  312 HA3       -2.7720     4.1630    49.5450 H         20 GLY177  0.0600  DICT
  313 N         -1.7250     1.4410    48.9850 N.am      21 ILE178  -0.5000  BACKBONE|DICT|DIRECT
  314 CA        -0.7840     0.3490    49.0760 C.3       21 ILE178  0.1400  BACKBONE|DICT|DIRECT
  315 C          0.1650     0.2000    47.8380 C.2       21 ILE178  0.5000  BACKBONE|DICT|DIRECT
  316 O         -0.1480     0.3680    46.6600 O.2       21 ILE178  -0.5000  BACKBONE|DICT|DIRECT
  317 CB        -1.3770    -0.9880    49.6330 C.3       21 ILE178  -0.0600  DICT
  318 CG1       -2.3730    -1.6810    48.6420 C.3       21 ILE178  -0.1200  DICT
  319 CG2       -2.0770    -0.6920    50.9710 C.3       21 ILE178  -0.1800  DICT
  320 CD        -1.8390    -2.7560    47.6350 C.3       21 ILE178  -0.1800  DICT
  321 H         -2.7110     1.2260    48.9770 H         21 ILE178  0.3000  DICT
  322 HA        -0.1080     0.6690    49.8690 H         21 ILE178  0.0600  DICT
  323 HB        -0.5520    -1.6740    49.8240 H         21 ILE178  0.0600  DICT
  324 HG12      -2.8300    -0.8900    48.0470 H         21 ILE178  0.0600  DICT
  325 HG13      -3.1600    -2.1460    49.2350 H         21 ILE178  0.0600  DICT
  326 HG21      -2.4970    -1.6130    51.3750 H         21 ILE178  0.0600  DICT
  327 HG22      -2.8770     0.0320    50.8100 H         21 ILE178  0.0600  DICT
  328 HG23      -1.3540    -0.2830    51.6770 H         21 ILE178  0.0600  DICT
  329 HD1       -2.6640    -3.1280    47.0290 H         21 ILE178  0.0600  DICT
  330 HD2       -1.3930    -3.5830    48.1880 H         21 ILE178  0.0600  DICT
  331 HD3       -1.0860    -2.3050    46.9870 H         21 ILE178  0.0600  DICT
  332 N          1.3880    -0.2880    48.1830 N.am      22 ASP179  -0.5000  BACKBONE|DICT|DIRECT
  333 CA         2.4420    -0.6860    47.2720 C.3       22 ASP179  0.1400  BACKBONE|DICT|DIRECT
  334 C          2.1830    -1.7180    46.2050 C.2       22 ASP179  0.5000  BACKBONE|DICT|DIRECT
  335 O          1.5610    -2.7520    46.4720 O.2       22 ASP179  -0.5000  BACKBONE|DICT|DIRECT
  336 CB         3.6730    -1.2010    48.0680 C.3       22 ASP179  -0.2200  DICT
  337 CG         4.1070    -0.1150    48.9810 C.2       22 ASP179  0.7000  DICT
  338 OD1        4.5780    -0.4230    50.1040 O.co2     22 ASP179  -0.8000  DICT
  339 OD2        4.0380     1.0530    48.6130 O.co2     22 ASP179  -0.8000  DICT
  340 H          1.5790    -0.3810    49.1700 H         22 ASP179  0.3000  DICT
  341 HA         2.7640     0.2190    46.7550 H         22 ASP179  0.0600  DICT
  342 HB2        3.3970    -2.0830    48.6460 H         22 ASP179  0.0600  DICT
  343 HB3        4.4800    -1.4490    47.3800 H         22 ASP179  0.0600  DICT
  344 N          2.6770    -1.4990    44.9980 N.am      23 GLN180  -0.5000  BACKBONE|DICT|DIRECT
  345 CA         2.6160    -2.3260    43.8230 C.3       23 GLN180  0.1400  BACKBONE|DICT|DIRECT
  346 C          1.2640    -2.1240    43.0280 C.2       23 GLN180  0.5000  BACKBONE|DICT|DIRECT
  347 O          0.8960    -3.0100    42.2400 O.2       23 GLN180  -0.5000  BACKBONE|DICT|DIRECT
  348 CB         3.0190    -3.8700    44.1110 C.3       23 GLN180  -0.1200  DICT
  349 CG         4.5220    -4.1010    44.5960 C.3       23 GLN180  -0.1200  DICT
  350 CD         5.6300    -3.5440    43.7640 C.2       23 GLN180  0.5000  DICT
  351 NE2        6.8730    -3.4370    44.2370 N.am      23 GLN180  -0.7600  DICT
  352 OE1        5.4390    -3.2800    42.5660 O.2       23 GLN180  -0.5000  DICT
  353 H          3.1690    -0.6240    44.8840 H         23 GLN180  0.3000  DICT
  354 HA         3.3950    -1.9450    43.1630 H         23 GLN180  0.0600  DICT
  355 HB2        2.8710    -4.4350    43.1910 H         23 GLN180  0.0600  DICT
  356 HB3        2.3460    -4.2660    44.8720 H         23 GLN180  0.0600  DICT
  357 HG2        4.6120    -3.6600    45.5880 H         23 GLN180  0.0600  DICT
  358 HG3        4.6820    -5.1750    44.6910 H         23 GLN180  0.0600  DICT
  359 HE21       7.0730    -3.6910    45.1950 H         23 GLN180  0.3800  DICT
  360 HE22       7.6140    -3.1020    43.6390 H         23 GLN180  0.3800  DICT
  361 N          0.4880    -1.0050    43.1960 N.am      24 CYS181  -0.5000  BACKBONE|DICT|DIRECT
  362 CA        -0.7800    -0.7780    42.4980 C.3       24 CYS181  0.1400  BACKBONE|DICT|DIRECT
  363 C         -0.5240    -0.1710    41.1530 C.2       24 CYS181  0.5000  BACKBONE|DICT|DIRECT
  364 O          0.1750     0.8830    40.9440 O.2       24 CYS181  -0.5000  BACKBONE|DICT|DIRECT
  365 CB        -1.7330     0.1040    43.3710 C.3       24 CYS181  0.0600  DICT
  366 SG        -3.3770     0.5230    42.6760 S.3       24 CYS181  -0.3350  DICT
  367 H          0.8090    -0.2960    43.8400 H         24 CYS181  0.3000  DICT
  368 HA        -1.2610    -1.7450    42.3460 H         24 CYS181  0.0600  DICT
  369 HB2       -1.9010    -0.4280    44.3080 H         24 CYS181  0.0600  DICT
  370 HB3       -1.2150     1.0350    43.6000 H         24 CYS181  0.0600  DICT
  371 HG        -3.2940     1.6680    41.9930 H         24 CYS181  0.1550  DICT
  372 N         -1.1050    -0.8540    40.1220 N.am      25 ALA182  -0.5000  BACKBONE|DICT|DIRECT
  373 CA        -1.1640    -0.2100    38.7670 C.3       25 ALA182  0.1400  BACKBONE|DICT|DIRECT
  374 C         -1.9670     1.1030    38.8010 C.2       25 ALA182  0.5000  BACKBONE|DICT|DIRECT
  375 O         -3.0250     1.1840    39.4290 O.2       25 ALA182  -0.5000  BACKBONE|DICT|DIRECT
  376 CB        -1.7620    -1.2100    37.7860 C.3       25 ALA182  -0.1800  DICT
  377 H         -1.4890    -1.7770    40.2680 H         25 ALA182  0.3000  DICT
  378 HA        -0.1460     0.0170    38.4490 H         25 ALA182  0.0600  DICT
  379 HB1       -1.8130    -0.7600    36.7950 H         25 ALA182  0.0600  DICT
  380 HB2       -2.7650    -1.4830    38.1130 H         25 ALA182  0.0600  DICT
  381 HB3       -1.1360    -2.1020    37.7500 H         25 ALA182  0.0600  DICT
  382 N         -1.5640     2.2100    38.2230 N.am      26 PRO183  -0.1400  BACKBONE|DICT|DIRECT
  383 CA        -2.4210     3.3300    37.9510 C.3       26 PRO183  0.0100  BACKBONE|DICT|DIRECT
  384 C         -3.9040     3.2350    37.4520 C.2       26 PRO183  0.5000  BACKBONE|DICT|DIRECT
  385 O         -4.1560     2.1380    36.8900 O.2       26 PRO183  -0.5000  BACKBONE|DICT|DIRECT
  386 CB        -1.5260     4.1350    36.9910 C.3       26 PRO183  -0.1200  DICT
  387 CG        -0.1330     3.9490    37.5360 C.3       26 PRO183  -0.1200  DICT
  388 CD        -0.2020     2.4180    37.7550 C.3       26 PRO183  -0.0500  DICT
  389 HA        -2.4570     3.9060    38.8760 H         26 PRO183  0.0600  DICT
  390 HB2       -1.5990     3.7430    35.9770 H         26 PRO183  0.0600  DICT
  391 HB3       -1.8020     5.1890    37.0110 H         26 PRO183  0.0600  DICT
  392 HG2        0.6350     4.2310    36.8160 H         26 PRO183  0.0600  DICT
  393 HG3       -0.0030     4.4790    38.4800 H         26 PRO183  0.0600  DICT
  394 HD2        0.5220     2.0970    38.5040 H         26 PRO183  0.0600  DICT
  395 HD3       -0.0370     1.8910    36.8160 H         26 PRO183  0.0600  DICT
  396 N         -4.8900     4.1470    37.7910 N.am      27 PRO184  -0.1400  BACKBONE|DICT|DIRECT
  397 CA        -6.2310     4.1530    37.1780 C.3       27 PRO184  0.0100  BACKBONE|DICT|DIRECT
  398 C         -6.2610     3.9470    35.7090 C.2       27 PRO184  0.5000  BACKBONE|DICT|DIRECT
  399 O         -5.4890     4.5060    34.9090 O.2       27 PRO184  -0.5000  BACKBONE|DICT|DIRECT
  400 CB        -6.7920     5.5180    37.6190 C.3       27 PRO184  -0.1200  DICT
  401 CG        -5.5570     6.3930    38.0030 C.3       27 PRO184  -0.1200  DICT
  402 CD        -4.4770     5.3870    38.4080 C.3       27 PRO184  -0.0500  DICT
  403 HA        -6.8260     3.3700    37.6470 H         27 PRO184  0.0600  DICT
  404 HB2       -7.3440     5.9820    36.8010 H         27 PRO184  0.0600  DICT
  405 HB3       -7.4440     5.3910    38.4840 H         27 PRO184  0.0600  DICT
  406 HG2       -5.7980     7.0530    38.8360 H         27 PRO184  0.0600  DICT
  407 HG3       -5.2260     6.9760    37.1440 H         27 PRO184  0.0600  DICT
  408 HD2       -3.5010     5.6970    38.0340 H         27 PRO184  0.0600  DICT
  409 HD3       -4.4490     5.2790    39.4920 H         27 PRO184  0.0600  DICT
  410 N         -7.2590     3.1590    35.3490 N.am      28 CYS185  -0.5000  BACKBONE|DICT|DIRECT
  411 CA        -7.4340     2.7050    33.9700 C.3       28 CYS185  0.1400  BACKBONE|DICT|DIRECT
  412 C         -7.4410     3.7130    32.8330 C.2       28 CYS185  0.5000  BACKBONE|DICT|DIRECT
  413 O         -6.5170     3.6270    32.0200 O.2       28 CYS185  -0.5000  BACKBONE|DICT|DIRECT
  414 CB        -8.6200     1.7630    33.8590 C.3       28 CYS185  0.0600  DICT
  415 SG        -8.2330     0.0850    34.4650 S.3       28 CYS185  -0.3350  DICT
  416 H         -7.9240     2.8610    36.0480 H         28 CYS185  0.3000  DICT
  417 HA        -6.5640     2.0770    33.7750 H         28 CYS185  0.0600  DICT
  418 HB2       -8.9180     1.6970    32.8120 H         28 CYS185  0.0600  DICT
  419 HB3       -9.4500     2.1680    34.4390 H         28 CYS185  0.0600  DICT
  420 HG        -9.1010    -0.2540    35.4220 H         28 CYS185  0.1550  DICT
  421 N         -8.4020     4.6830    32.6760 N.am      29 PRO186  -0.1400  BACKBONE|DICT|DIRECT
  422 CA        -8.4500     5.4530    31.4440 C.3       29 PRO186  0.0100  BACKBONE|DICT|DIRECT
  423 C         -7.3510     6.5280    31.3720 C.2       29 PRO186  0.5000  BACKBONE|DICT|DIRECT
  424 O         -7.3330     7.2930    30.4080 O.2       29 PRO186  -0.5000  BACKBONE|DICT|DIRECT
  425 CB        -9.8450     5.9780    31.4690 C.3       29 PRO186  -0.1200  DICT
  426 CG       -10.2940     6.1190    32.9320 C.3       29 PRO186  -0.1200  DICT
  427 CD        -9.5580     4.9240    33.5500 C.3       29 PRO186  -0.0500  DICT
  428 HA        -8.3400     4.7760    30.5980 H         29 PRO186  0.0600  DICT
  429 HB2       -9.8800     6.9520    30.9800 H         29 PRO186  0.0600  DICT
  430 HB3      -10.5060     5.2850    30.9490 H         29 PRO186  0.0600  DICT
  431 HG2      -11.3750     6.0260    33.0360 H         29 PRO186  0.0600  DICT
  432 HG3       -9.9410     7.0580    33.3600 H         29 PRO186  0.0600  DICT
  433 HD2       -9.2280     5.1620    34.5610 H         29 PRO186  0.0600  DICT
  434 HD3      -10.2070     4.0500    33.5630 H         29 PRO186  0.0600  DICT
  435 N         -6.4830     6.7190    32.3760 N.am      30 ASN187  -0.5000  BACKBONE|DICT|DIRECT
  436 CA        -5.3930     7.6780    32.3590 C.3       30 ASN187  0.1400  BACKBONE|DICT|DIRECT
  437 C         -4.2530     7.3630    31.3340 C.2       30 ASN187  0.5000  BACKBONE|DICT|DIRECT
  438 O         -3.7570     6.2390    31.2680 O.2       30 ASN187  -0.5000  BACKBONE|DICT|DIRECT
  439 CB        -4.7990     7.8990    33.8080 C.3       30 ASN187  -0.1200  DICT
  440 CG        -5.7590     8.6380    34.6870 C.2       30 ASN187  0.5000  DICT
  441 ND2       -5.4050     9.1890    35.8920 N.am      30 ASN187  -0.7600  DICT
  442 OD1       -6.9220     8.8200    34.3010 O.2       30 ASN187  -0.5000  DICT
  443 H         -6.5960     6.1550    33.2050 H         30 ASN187  0.3000  DICT
  444 HA        -5.8260     8.6310    32.0560 H         30 ASN187  0.0600  DICT
  445 HB2       -4.5850     6.9290    34.2550 H         30 ASN187  0.0600  DICT
  446 HB3       -3.8730     8.4680    33.7310 H         30 ASN187  0.0600  DICT
  447 HD21      -4.4610     9.0860    36.2360 H         30 ASN187  0.3800  DICT
  448 HD22      -6.0880     9.6980    36.4340 H         30 ASN187  0.3800  DICT
  449 N         -3.8850     8.4450    30.5240 N.am      31 MET188  -0.5000  BACKBONE|DICT|DIRECT
  450 CA        -3.0520     8.1630    29.3870 C.3       31 MET188  0.1400  BACKBONE|DICT|DIRECT
  451 C         -2.3970     9.4980    28.9740 C.2       31 MET188  0.5000  BACKBONE|DICT|DIRECT
  452 O         -2.7360    10.4790    29.5980 O.2       31 MET188  -0.5000  BACKBONE|DICT|DIRECT
  453 CB        -3.8830     7.4080    28.2420 C.3       31 MET188  -0.1200  DICT
  454 CG        -4.9990     8.3040    27.6330 C.3       31 MET188  0.0475  DICT
  455 SD        -5.9880     7.5150    26.3870 S.3       31 MET188  -0.3350  DICT
  456 CE        -7.0960     8.9280    26.2170 C.3       31 MET188  -0.0125  DICT
  457 H         -4.1910     9.3840    30.7300 H         31 MET188  0.3000  DICT
  458 HA        -2.2580     7.4920    29.7150 H         31 MET188  0.0600  DICT
  459 HB2       -4.3440     6.5190    28.6740 H         31 MET188  0.0600  DICT
  460 HB3       -3.2000     7.1040    27.4500 H         31 MET188  0.0600  DICT
  461 HG2       -4.5260     9.1790    27.1870 H         31 MET188  0.0600  DICT
  462 HG3       -5.6550     8.6380    28.4370 H         31 MET188  0.0600  DICT
  463 HE1       -7.8550     8.7070    25.4660 H         31 MET188  0.0600  DICT
  464 HE2       -6.5250     9.8030    25.9090 H         31 MET188  0.0600  DICT
  465 HE3       -7.5790     9.1270    27.1740 H         31 MET188  0.0600  DICT
  466 N         -1.3390     9.5850    28.0940 N.am      32 TYR189  -0.5000  BACKBONE|DICT|DIRECT
  467 CA        -0.9360    10.9080    27.6230 C.3       32 TYR189  0.1400  BACKBONE|DICT|DIRECT
  468 C         -1.9220    11.8740    26.9020 C.2       32 TYR189  0.5000  BACKBONE|DICT|DIRECT
  469 O         -2.0690    13.0280    27.2600 O.2       32 TYR189  -0.5000  BACKBONE|DICT|DIRECT
  470 CB         0.2980    10.8310    26.6970 C.3       32 TYR189  -0.0050  DICT
  471 CG         1.5630    10.3630    27.4400 C.2       32 TYR189  -0.1150  DICT
  472 CD1        2.1850     9.1630    27.0940 C.2       32 TYR189  -0.1150  DICT
  473 CD2        2.1800    11.1180    28.4880 C.2       32 TYR189  -0.1150  DICT
  474 CE1        3.3200     8.6590    27.7070 C.2       32 TYR189  -0.1150  DICT
  475 CE2        3.4280    10.7040    29.0260 C.2       32 TYR189  -0.1150  DICT
  476 CZ         3.9800     9.4680    28.6430 C.2       32 TYR189  0.1500  DICT
  477 OH         5.1840     9.0720    29.0650 O.3       32 TYR189  -0.5850  DICT
  478 H         -0.8560     8.7540    27.7820 H         32 TYR189  0.3000  DICT
  479 HA        -0.6010    11.4430    28.5120 H         32 TYR189  0.0600  DICT
  480 HB2        0.0860    10.1290    25.8910 H         32 TYR189  0.0600  DICT
  481 HB3        0.4820    11.8160    26.2700 H         32 TYR189  0.0600  DICT
  482 HD1        1.7500     8.5860    26.2910 H         32 TYR189  0.1150  DICT
  483 HD2        1.6960    12.0050    28.8700 H         32 TYR189  0.1150  DICT
  484 HE1        3.6860     7.6720    27.4700 H         32 TYR189  0.1150  DICT
  485 HE2        3.9510    11.3350    29.7280 H         32 TYR189  0.1150  DICT
  486 HH         5.7830     9.0130    28.3160 H         32 TYR189  0.4350  DICT
  487 N         -2.5830    11.2730    25.8630 N.am      33 PHE190  -0.5000  BACKBONE|DICT|DIRECT
  488 CA        -3.5520    11.8640    24.9920 C.3       33 PHE190  0.1400  BACKBONE|DICT|DIRECT
  489 C         -4.8150    12.2930    25.7740 C.2       33 PHE190  0.5000  BACKBONE|DICT|DIRECT
  490 O         -5.3110    11.5420    26.6450 O.2       33 PHE190  -0.5000  BACKBONE|DICT|DIRECT
  491 CB        -4.0190    10.9330    23.8900 C.3       33 PHE190  -0.0050  DICT
  492 CG        -3.0420    10.5910    22.7810 C.2       33 PHE190  -0.1150  DICT
  493 CD1       -3.1490     9.4070    22.0050 C.2       33 PHE190  -0.1150  DICT
  494 CD2       -1.8620    11.4530    22.5120 C.2       33 PHE190  -0.1150  DICT
  495 CE1       -2.1030     8.9800    21.1310 C.2       33 PHE190  -0.1150  DICT
  496 CE2       -1.0250    11.0740    21.4960 C.2       33 PHE190  -0.1150  DICT
  497 CZ        -1.0720     9.8620    20.8390 C.2       33 PHE190  -0.1150  DICT
  498 H         -2.3600    10.3030    25.6920 H         33 PHE190  0.3000  DICT
  499 HA        -3.1100    12.7490    24.5340 H         33 PHE190  0.0600  DICT
  500 HB2       -4.8890    11.3950    23.4230 H         33 PHE190  0.0600  DICT
  501 HB3       -4.3420    10.0000    24.3520 H         33 PHE190  0.0600  DICT
  502 HD1       -4.0470     8.8120    22.0770 H         33 PHE190  0.1150  DICT
  503 HD2       -1.6720    12.3430    23.0940 H         33 PHE190  0.1150  DICT
  504 HE1       -2.1150     7.9880    20.7040 H         33 PHE190  0.1150  DICT
  505 HE2       -0.2680    11.7800    21.1850 H         33 PHE190  0.1150  DICT
  506 HZ        -0.3190     9.6040    20.1100 H         33 PHE190  0.1150  DICT
  507 N         -5.3800    13.4550    25.4470 N.am      34 LYS191  -0.5000  BACKBONE|DICT|DIRECT
  508 CA        -6.5890    13.9480    26.0030 C.3       34 LYS191  0.1400  BACKBONE|DICT|DIRECT
  509 C         -7.7420    13.2740    25.2640 C.2       34 LYS191  0.5000  BACKBONE|DICT|DIRECT
  510 O         -7.5880    13.1170    24.0470 O.2       34 LYS191  -0.5000  BACKBONE|DICT|DIRECT
  511 CB        -6.7200    15.4750    26.0450 C.3       34 LYS191  -0.1200  DICT
  512 CG        -7.8690    16.0730    26.8890 C.3       34 LYS191  -0.1200  DICT
  513 CD        -7.6670    17.4840    27.4610 C.3       34 LYS191  -0.1200  DICT
  514 CE        -7.9490    18.5560    26.4620 C.3       34 LYS191  0.1900  DICT
  515 NZ        -9.4330    18.8940    26.3200 N.4       34 LYS191  -0.3000  DICT
  516 H         -4.9150    14.0260    24.7550 H         34 LYS191  0.3000  DICT
  517 HA        -6.6280    13.5990    27.0360 H         34 LYS191  0.0600  DICT
  518 HB2       -6.8570    15.8170    25.0190 H         34 LYS191  0.0600  DICT
  519 HB3       -5.7810    15.8840    26.4150 H         34 LYS191  0.0600  DICT
  520 HG2       -8.7590    16.1000    26.2580 H         34 LYS191  0.0600  DICT
  521 HG3       -8.0660    15.3960    27.7210 H         34 LYS191  0.0600  DICT
  522 HD2       -8.3370    17.6140    28.3110 H         34 LYS191  0.0600  DICT
  523 HD3       -6.6380    17.5820    27.8040 H         34 LYS191  0.0600  DICT
  524 HE2       -7.4190    19.4580    26.7690 H         34 LYS191  0.0600  DICT
  525 HE3       -7.5670    18.2400    25.4910 H         34 LYS191  0.0600  DICT
  526 HZ1       -9.6050    19.8210    26.6820 H         34 LYS191  0.3300  DICT
  527 HZ2       -9.6940    18.8600    25.3450 H         34 LYS191  0.3300  DICT
  528 HZ3       -9.9820    18.2230    26.8390 H         34 LYS191  0.3300  DICT
  529 N         -8.7390    12.6840    25.9640 N.am      35 SER192  -0.5000  BACKBONE|DICT|DIRECT
  530 CA        -9.8150    11.9670    25.3150 C.3       35 SER192  0.1400  BACKBONE|DICT|DIRECT
  531 C        -10.6180    12.7110    24.2990 C.2       35 SER192  0.5000  BACKBONE|DICT|DIRECT
  532 O        -10.8690    12.1130    23.2110 O.2       35 SER192  -0.5000  BACKBONE|DICT|DIRECT
  533 CB       -10.5890    11.0340    26.2820 C.3       35 SER192  0.1450  DICT
  534 OG       -11.2230    11.9120    27.2590 O.3       35 SER192  -0.6830  DICT
  535 H         -8.7320    12.7440    26.9730 H         35 SER192  0.3000  DICT
  536 HA        -9.2720    11.2530    24.6960 H         35 SER192  0.0600  DICT
  537 HB2       -9.9010    10.3490    26.7780 H         35 SER192  0.0600  DICT
  538 HB3      -11.3460    10.4730    25.7350 H         35 SER192  0.0600  DICT
  539 HG       -11.7200    11.3840    27.8890 H         35 SER192  0.4180  DICT
  540 N        -11.0690    13.9090    24.6050 N.am      36 ASP193  -0.5000  BACKBONE|DICT|DIRECT
  541 CA       -11.7920    14.7160    23.6980 C.3       36 ASP193  0.1400  BACKBONE|DICT|DIRECT
  542 C        -11.0640    15.0900    22.4160 C.2       36 ASP193  0.5000  BACKBONE|DICT|DIRECT
  543 O        -11.6550    15.1590    21.3180 O.2       36 ASP193  -0.5000  BACKBONE|DICT|DIRECT
  544 CB       -12.6920    15.7970    24.3630 C.3       36 ASP193  -0.2200  DICT
  545 CG       -12.0310    17.0000    24.9550 C.2       36 ASP193  0.7000  DICT
  546 OD1      -12.7820    17.9280    25.3550 O.co2     36 ASP193  -0.8000  DICT
  547 OD2      -10.7740    16.9030    25.2140 O.co2     36 ASP193  -0.8000  DICT
  548 H        -10.8910    14.2680    25.5330 H         36 ASP193  0.3000  DICT
  549 HA       -12.5370    14.0120    23.3260 H         36 ASP193  0.0600  DICT
  550 HB2      -13.3870    16.1520    23.6020 H         36 ASP193  0.0600  DICT
  551 HB3      -13.2710    15.3130    25.1480 H         36 ASP193  0.0600  DICT
  552 N         -9.7300    15.4050    22.3820 N.am      37 GLU194  -0.5000  BACKBONE|DICT|DIRECT
  553 CA        -8.8560    15.7590    21.2290 C.3       37 GLU194  0.1400  BACKBONE|DICT|DIRECT
  554 C         -8.6750    14.5590    20.3220 C.2       37 GLU194  0.5000  BACKBONE|DICT|DIRECT
  555 O         -8.7960    14.5820    19.1070 O.2       37 GLU194  -0.5000  BACKBONE|DICT|DIRECT
  556 CB        -7.5210    16.2860    21.7090 C.3       37 GLU194  -0.1200  DICT
  557 CG        -7.6600    17.8020    22.2790 C.3       37 GLU194  -0.2200  DICT
  558 CD        -6.3490    18.4560    22.6370 C.2       37 GLU194  0.7000  DICT
  559 OE1       -6.2770    19.6490    22.9470 O.co2     37 GLU194  -0.8000  DICT
  560 OE2       -5.2580    17.7910    22.4960 O.co2     37 GLU194  -0.8000  DICT
  561 H         -9.2670    15.3970    23.2790 H         37 GLU194  0.3000  DICT
  562 HA        -9.3480    16.5460    20.6570 H         37 GLU194  0.0600  DICT
  563 HB2       -7.1490    15.6400    22.5040 H         37 GLU194  0.0600  DICT
  564 HB3       -6.8130    16.2780    20.8800 H         37 GLU194  0.0600  DICT
  565 HG2       -8.1470    18.4090    21.5170 H         37 GLU194  0.0600  DICT
  566 HG3       -8.2930    17.7830    23.1660 H         37 GLU194  0.0600  DICT
  567 N         -8.2800    13.4600    20.9900 N.am      38 LEU195  -0.5000  BACKBONE|DICT|DIRECT
  568 CA        -8.0880    12.1280    20.3720 C.3       38 LEU195  0.1400  BACKBONE|DICT|DIRECT
  569 C         -9.2610    11.5100    19.6900 C.2       38 LEU195  0.5000  BACKBONE|DICT|DIRECT
  570 O         -9.1710    10.9730    18.6050 O.2       38 LEU195  -0.5000  BACKBONE|DICT|DIRECT
  571 CB        -7.7020    11.2820    21.5540 C.3       38 LEU195  -0.1200  DICT
  572 CG        -7.5620     9.6620    21.3120 C.3       38 LEU195  -0.0600  DICT
  573 CD1       -6.3870     9.2100    20.3250 C.3       38 LEU195  -0.1800  DICT
  574 CD2       -7.4770     8.9980    22.6610 C.3       38 LEU195  -0.1800  DICT
  575 H         -8.1030    13.5500    21.9800 H         38 LEU195  0.3000  DICT
  576 HA        -7.2510    12.1740    19.6750 H         38 LEU195  0.0600  DICT
  577 HB2       -6.7380    11.6420    21.9140 H         38 LEU195  0.0600  DICT
  578 HB3       -8.4380    11.4430    22.3420 H         38 LEU195  0.0600  DICT
  579 HG        -8.4970     9.3320    20.8580 H         38 LEU195  0.0600  DICT
  580 HD11      -6.4990     9.7210    19.3690 H         38 LEU195  0.0600  DICT
  581 HD12      -5.4240     9.4700    20.7650 H         38 LEU195  0.0600  DICT
  582 HD13      -6.4370     8.1330    20.1700 H         38 LEU195  0.0600  DICT
  583 HD21      -7.3840     7.9200    22.5290 H         38 LEU195  0.0600  DICT
  584 HD22      -8.3790     9.2170    23.2320 H         38 LEU195  0.0600  DICT
  585 HD23      -6.6070     9.3760    23.1980 H         38 LEU195  0.0600  DICT
  586 N        -10.4170    11.5280    20.2840 N.am      39 GLU196  -0.5000  BACKBONE|DICT|DIRECT
  587 CA       -11.6880    11.1090    19.7530 C.3       39 GLU196  0.1400  BACKBONE|DICT|DIRECT
  588 C        -12.1270    12.0150    18.5360 C.2       39 GLU196  0.5000  BACKBONE|DICT|DIRECT
  589 O        -12.6350    11.5650    17.4980 O.2       39 GLU196  -0.5000  BACKBONE|DICT|DIRECT
  590 CB       -12.7460    11.2270    20.8900 C.3       39 GLU196  -0.1200  DICT
  591 CG       -14.2130    11.0070    20.4670 C.3       39 GLU196  -0.2200  DICT
  592 CD       -15.1540    10.9960    21.6420 C.2       39 GLU196  0.7000  DICT
  593 OE1      -15.9130    11.9920    21.8360 O.co2     39 GLU196  -0.8000  DICT
  594 OE2      -15.1880     9.9500    22.3350 O.co2     39 GLU196  -0.8000  DICT
  595 H        -10.4250    11.8790    21.2310 H         39 GLU196  0.3000  DICT
  596 HA       -11.6200    10.0710    19.4270 H         39 GLU196  0.0600  DICT
  597 HB2      -12.5020    10.4860    21.6530 H         39 GLU196  0.0600  DICT
  598 HB3      -12.6620    12.2180    21.3360 H         39 GLU196  0.0600  DICT
  599 HG2      -14.2870    10.0500    19.9500 H         39 GLU196  0.0600  DICT
  600 HG3      -14.5070    11.8030    19.7830 H         39 GLU196  0.0600  DICT
  601 N        -11.8380    13.2980    18.5710 N.am      40 PHE197  -0.5000  BACKBONE|DICT|DIRECT
  602 CA       -12.1000    14.1460    17.3750 C.3       40 PHE197  0.1400  BACKBONE|DICT|DIRECT
  603 C        -11.1580    13.8210    16.1750 C.2       40 PHE197  0.5000  BACKBONE|DICT|DIRECT
  604 O        -11.4450    13.7610    14.9560 O.2       40 PHE197  -0.5000  BACKBONE|DICT|DIRECT
  605 CB       -11.8880    15.5770    17.8840 C.3       40 PHE197  -0.0050  DICT
  606 CG       -12.2830    16.6650    16.8870 C.2       40 PHE197  -0.1150  DICT
  607 CD1      -11.4200    16.9650    15.8180 C.2       40 PHE197  -0.1150  DICT
  608 CD2      -13.5750    17.2510    16.9430 C.2       40 PHE197  -0.1150  DICT
  609 CE1      -11.8000    17.8780    14.8530 C.2       40 PHE197  -0.1150  DICT
  610 CE2      -13.9620    18.1680    15.9790 C.2       40 PHE197  -0.1150  DICT
  611 CZ       -13.0580    18.4750    14.9150 C.2       40 PHE197  -0.1150  DICT
  612 H        -11.4400    13.7060    19.4060 H         40 PHE197  0.3000  DICT
  613 HA       -13.1370    14.0230    17.0640 H         40 PHE197  0.0600  DICT
  614 HB2      -12.4830    15.7090    18.7870 H         40 PHE197  0.0600  DICT
  615 HB3      -10.8350    15.7030    18.1400 H         40 PHE197  0.0600  DICT
  616 HD1      -10.4570    16.4800    15.7510 H         40 PHE197  0.1150  DICT
  617 HD2      -14.2570    16.9800    17.7360 H         40 PHE197  0.1150  DICT
  618 HE1      -11.1220    18.1290    14.0490 H         40 PHE197  0.1150  DICT
  619 HE2      -14.9300    18.6440    16.0310 H         40 PHE197  0.1150  DICT
  620 HZ       -13.3540    19.1770    14.1500 H         40 PHE197  0.1150  DICT
  621 N         -9.9010    13.6460    16.5230 N.am      41 ALA198  -0.5000  BACKBONE|DICT|DIRECT
  622 CA        -8.8680    13.1970    15.5980 C.3       41 ALA198  0.1400  BACKBONE|DICT|DIRECT
  623 C         -9.1350    11.7800    14.8800 C.2       41 ALA198  0.5000  BACKBONE|DICT|DIRECT
  624 O         -9.0370    11.6200    13.6470 O.2       41 ALA198  -0.5000  BACKBONE|DICT|DIRECT
  625 CB        -7.4800    13.2190    16.3250 C.3       41 ALA198  -0.1800  DICT
  626 H         -9.6390    13.8330    17.4810 H         41 ALA198  0.3000  DICT
  627 HA        -8.8160    13.9430    14.8050 H         41 ALA198  0.0600  DICT
  628 HB1       -6.7030    12.8840    15.6380 H         41 ALA198  0.0600  DICT
  629 HB2       -7.2590    14.2350    16.6550 H         41 ALA198  0.0600  DICT
  630 HB3       -7.5120    12.5560    17.1890 H         41 ALA198  0.0600  DICT
  631 N         -9.4530    10.7710    15.7180 N.am      42 LYS199  -0.5000  BACKBONE|DICT|DIRECT
  632 CA        -9.9150     9.5280    15.1380 C.3       42 LYS199  0.1400  BACKBONE|DICT|DIRECT
  633 C        -11.1490     9.7230    14.2220 C.2       42 LYS199  0.5000  BACKBONE|DICT|DIRECT
  634 O        -11.2380     9.1400    13.1580 O.2       42 LYS199  -0.5000  BACKBONE|DICT|DIRECT
  635 CB       -10.3240     8.6410    16.3360 C.3       42 LYS199  -0.1200  DICT
  636 CG        -9.3790     7.8810    17.1920 C.3       42 LYS199  -0.1200  DICT
  637 CD       -10.0230     7.2510    18.4980 C.3       42 LYS199  -0.1200  DICT
  638 CE        -9.0180     6.5630    19.4020 C.3       42 LYS199  0.1900  DICT
  639 NZ        -9.6310     6.0430    20.5830 N.4       42 LYS199  -0.3000  DICT
  640 H         -9.3720    10.8800    16.7190 H         42 LYS199  0.3000  DICT
  641 HA        -9.1070     9.0530    14.5820 H         42 LYS199  0.0600  DICT
  642 HB2      -10.8650     9.2990    17.0150 H         42 LYS199  0.0600  DICT
  643 HB3      -11.0490     7.9200    15.9570 H         42 LYS199  0.0600  DICT
  644 HG2       -8.9590     7.0700    16.5960 H         42 LYS199  0.0600  DICT
  645 HG3       -8.5690     8.5460    17.4900 H         42 LYS199  0.0600  DICT
  646 HD2      -10.7710     6.5200    18.1950 H         42 LYS199  0.0600  DICT
  647 HD3      -10.5160     8.0430    19.0620 H         42 LYS199  0.0600  DICT
  648 HE2       -8.5570     5.7420    18.8540 H         42 LYS199  0.0600  DICT
  649 HE3       -8.2470     7.2790    19.6870 H         42 LYS199  0.0600  DICT
  650 HZ1       -8.9310     5.5940    21.1570 H         42 LYS199  0.3300  DICT
  651 HZ2      -10.0560     6.7980    21.1010 H         42 LYS199  0.3300  DICT
  652 HZ3      -10.3390     5.3700    20.3260 H         42 LYS199  0.3300  DICT
  653 N        -12.0460    10.5950    14.5960 N.am      43 SER200  -0.5000  BACKBONE|DICT|DIRECT
  654 CA       -13.2180    10.8440    13.7890 C.3       43 SER200  0.1400  BACKBONE|DICT|DIRECT
  655 C        -12.8980    11.5150    12.4610 C.2       43 SER200  0.5000  BACKBONE|DICT|DIRECT
  656 O        -13.3950    11.0930    11.4060 O.2       43 SER200  -0.5000  BACKBONE|DICT|DIRECT
  657 CB       -14.2060    11.7090    14.6340 C.3       43 SER200  0.1450  DICT
  658 OG       -15.4700    11.8430    13.9820 O.3       43 SER200  -0.6830  DICT
  659 H        -11.9200    11.1010    15.4600 H         43 SER200  0.3000  DICT
  660 HA       -13.6970     9.8870    13.5800 H         43 SER200  0.0600  DICT
  661 HB2      -14.3550    11.2320    15.6020 H         43 SER200  0.0600  DICT
  662 HB3      -13.7750    12.6990    14.7850 H         43 SER200  0.0600  DICT
  663 HG       -16.0550    12.3780    14.5240 H         43 SER200  0.4180  DICT
  664 N        -11.9760    12.4590    12.3740 N.am      44 PHE201  -0.5000  BACKBONE|DICT|DIRECT
  665 CA       -11.5760    13.1390    11.1680 C.3       44 PHE201  0.1400  BACKBONE|DICT|DIRECT
  666 C        -10.9990    12.1150    10.1830 C.2       44 PHE201  0.5000  BACKBONE|DICT|DIRECT
  667 O        -11.1680    12.0610     8.9340 O.2       44 PHE201  -0.5000  BACKBONE|DICT|DIRECT
  668 CB       -10.6150    14.3250    11.4890 C.3       44 PHE201  -0.0050  DICT
  669 CG        -9.8850    14.7960    10.2870 C.2       44 PHE201  -0.1150  DICT
  670 CD1      -10.5920    15.1880     9.1690 C.2       44 PHE201  -0.1150  DICT
  671 CD2       -8.5050    14.8250    10.2880 C.2       44 PHE201  -0.1150  DICT
  672 CE1       -9.8370    15.4350     7.9870 C.2       44 PHE201  -0.1150  DICT
  673 CE2       -7.7480    15.1240     9.1520 C.2       44 PHE201  -0.1150  DICT
  674 CZ        -8.4200    15.4430     7.9980 C.2       44 PHE201  -0.1150  DICT
  675 H        -11.5110    12.7270    13.2290 H         44 PHE201  0.3000  DICT
  676 HA       -12.4740    13.5590    10.7160 H         44 PHE201  0.0600  DICT
  677 HB2      -11.2010    15.1520    11.8900 H         44 PHE201  0.0600  DICT
  678 HB3       -9.8930    14.0050    12.2400 H         44 PHE201  0.0600  DICT
  679 HD1      -11.6660    15.3030     9.1900 H         44 PHE201  0.1150  DICT
  680 HD2       -7.9860    14.6070    11.2090 H         44 PHE201  0.1150  DICT
  681 HE1      -10.3570    15.6210     7.0590 H         44 PHE201  0.1150  DICT
  682 HE2       -6.6690    15.1040     9.1810 H         44 PHE201  0.1150  DICT
  683 HZ        -7.8710    15.6980     7.1040 H         44 PHE201  0.1150  DICT
  684 N        -10.1340    11.2180    10.7010 N.am      45 ILE202  -0.5000  BACKBONE|DICT|DIRECT
  685 CA        -9.4480    10.1980     9.9170 C.3       45 ILE202  0.1400  BACKBONE|DICT|DIRECT
  686 C        -10.4370     9.1680     9.3070 C.2       45 ILE202  0.5000  BACKBONE|DICT|DIRECT
  687 O        -10.3780     8.9010     8.1210 O.2       45 ILE202  -0.5000  BACKBONE|DICT|DIRECT
  688 CB        -8.2400     9.6530    10.6730 C.3       45 ILE202  -0.0600  DICT
  689 CG1       -7.1690    10.7140    10.9100 C.3       45 ILE202  -0.1200  DICT
  690 CG2       -7.6580     8.3240    10.0150 C.3       45 ILE202  -0.1800  DICT
  691 CD        -6.5750    11.4130     9.7060 C.3       45 ILE202  -0.1800  DICT
  692 H         -9.9490    11.2560    11.6930 H         45 ILE202  0.3000  DICT
  693 HA        -9.0300    10.7310     9.0620 H         45 ILE202  0.0600  DICT
  694 HB        -8.6050     9.3670    11.6600 H         45 ILE202  0.0600  DICT
  695 HG12      -6.3480    10.2320    11.4410 H         45 ILE202  0.0600  DICT
  696 HG13      -7.5910    11.4750    11.5660 H         45 ILE202  0.0600  DICT
  697 HG21      -7.4110     8.5130     8.9710 H         45 ILE202  0.0600  DICT
  698 HG22      -8.4050     7.5330    10.0750 H         45 ILE202  0.0600  DICT
  699 HG23      -6.7600     8.0170    10.5500 H         45 ILE202  0.0600  DICT
  700 HD1       -5.8300    12.1370    10.0370 H         45 ILE202  0.0600  DICT
  701 HD2       -6.1020    10.6770     9.0550 H         45 ILE202  0.0600  DICT
  702 HD3       -7.3650    11.9280     9.1590 H         45 ILE202  0.0600  DICT
  703 N        -11.4010     8.7130    10.1230 N.am      46 GLY203  -0.5000  BACKBONE|DICT|DIRECT
  704 CA       -12.6000     8.0200     9.6010 C.3       46 GLY203  0.0800  BACKBONE|DICT|DIRECT
  705 C        -13.4000     8.7480     8.5340 C.2       46 GLY203  0.5000  BACKBONE|DICT|DIRECT
  706 O        -13.7080     8.1070     7.6040 O.2       46 GLY203  -0.5000  BACKBONE|DICT|DIRECT
  707 H        -11.3060     8.8480    11.1190 H         46 GLY203  0.3000  DICT
  708 HA2      -12.2730     7.0700     9.1780 H         46 GLY203  0.0600  DICT
  709 HA3      -13.2630     7.8090    10.4400 H         46 GLY203  0.0600  DICT
  710 N        -13.5570    10.0600     8.7070 N.am      47 THR204  -0.5000  BACKBONE|DICT|DIRECT
  711 CA       -14.1020    10.9140     7.6900 C.3       47 THR204  0.1400  BACKBONE|DICT|DIRECT
  712 C        -13.4190    10.8390     6.3350 C.2       47 THR204  0.5000  BACKBONE|DICT|DIRECT
  713 O        -13.9920    10.6690     5.2550 O.2       47 THR204  -0.5000  BACKBONE|DICT|DIRECT
  714 CB       -14.3540    12.3650     8.0690 C.3       47 THR204  0.2050  DICT
  715 CG2      -15.0680    13.1330     6.9870 C.3       47 THR204  -0.1800  DICT
  716 OG1      -15.1170    12.4080     9.2200 O.3       47 THR204  -0.6830  DICT
  717 H        -13.2820    10.4690     9.5890 H         47 THR204  0.3000  DICT
  718 HA       -15.0980    10.5090     7.5080 H         47 THR204  0.0600  DICT
  719 HB       -13.3960    12.8470     8.2660 H         47 THR204  0.0600  DICT
  720 HG1      -15.9750    12.0110     9.0510 H         47 THR204  0.4180  DICT
  721 HG21     -15.2220    14.1620     7.3120 H         47 THR204  0.0600  DICT
  722 HG22     -14.4650    13.1260     6.0780 H         47 THR204  0.0600  DICT
  723 HG23     -16.0330    12.6680     6.7870 H         47 THR204  0.0600  DICT
  724 N        -12.0900    10.8880     6.3780 N.am      48 VAL205  -0.5000  BACKBONE|DICT|DIRECT
  725 CA       -11.2550    10.7120     5.2020 C.3       48 VAL205  0.1400  BACKBONE|DICT|DIRECT
  726 C        -11.2460     9.2520     4.6870 C.2       48 VAL205  0.5000  BACKBONE|DICT|DIRECT
  727 O        -11.3100     9.0380     3.4670 O.2       48 VAL205  -0.5000  BACKBONE|DICT|DIRECT
  728 CB        -9.8270    11.2410     5.3650 C.3       48 VAL205  -0.0600  DICT
  729 CG1       -9.2320    11.4010     3.9610 C.3       48 VAL205  -0.1800  DICT
  730 CG2       -9.8640    12.6570     5.9380 C.3       48 VAL205  -0.1800  DICT
  731 H        -11.6410    11.0540     7.2670 H         48 VAL205  0.3000  DICT
  732 HA       -11.7130    11.3100     4.4130 H         48 VAL205  0.0600  DICT
  733 HB        -9.2230    10.5760     5.9820 H         48 VAL205  0.0600  DICT
  734 HG11      -9.1710    10.4250     3.4790 H         48 VAL205  0.0600  DICT
  735 HG12      -8.2340    11.8320     4.0360 H         48 VAL205  0.0600  DICT
  736 HG13      -9.8680    12.0590     3.3690 H         48 VAL205  0.0600  DICT
  737 HG21     -10.2790    12.6320     6.9450 H         48 VAL205  0.0600  DICT
  738 HG22     -10.4870    13.2890     5.3050 H         48 VAL205  0.0600  DICT
  739 HG23      -8.8530    13.0620     5.9710 H         48 VAL205  0.0600  DICT
  740 N        -11.3580     8.2090     5.5830 N.am      49 SER206  -0.5000  BACKBONE|DICT|DIRECT
  741 CA       -11.3920     6.7780     5.3040 C.3       49 SER206  0.1400  BACKBONE|DICT|DIRECT
  742 C        -12.6600     6.3310     4.5290 C.2       49 SER206  0.5000  BACKBONE|DICT|DIRECT
  743 O        -12.5590     5.6860     3.4960 O.2       49 SER206  -0.5000  BACKBONE|DICT|DIRECT
  744 CB       -11.2970     5.8990     6.6030 C.3       49 SER206  0.1450  DICT
  745 OG       -10.2470     6.2690     7.4960 O.3       49 SER206  -0.6830  DICT
  746 H        -11.4250     8.4710     6.5570 H         49 SER206  0.3000  DICT
  747 HA       -10.5270     6.5440     4.6840 H         49 SER206  0.0600  DICT
  748 HB2      -12.2430     5.9800     7.1380 H         49 SER206  0.0600  DICT
  749 HB3      -11.1520     4.8590     6.3080 H         49 SER206  0.0600  DICT
  750 HG       -10.6250     6.6100     8.3100 H         49 SER206  0.4180  DICT
  751 N        -13.8650     6.7670     4.9110 N.am      50 ILE207  -0.5000  BACKBONE|DICT|DIRECT
  752 CA       -15.0230     6.3340     4.2030 C.3       50 ILE207  0.1400  BACKBONE|DICT|DIRECT
  753 C        -15.0480     6.9220     2.7380 C.2       50 ILE207  0.5000  BACKBONE|DICT|DIRECT
  754 O        -15.3050     6.2010     1.7750 O.2       50 ILE207  -0.5000  BACKBONE|DICT|DIRECT
  755 CB       -16.3470     6.8450     4.9400 C.3       50 ILE207  -0.0600  DICT
  756 CG1      -17.7180     6.5780     4.1080 C.3       50 ILE207  -0.1200  DICT
  757 CG2      -16.3350     8.3430     5.3380 C.3       50 ILE207  -0.1800  DICT
  758 CD       -17.8650     5.1250     3.7080 C.3       50 ILE207  -0.1800  DICT
  759 H        -13.9540     7.3980     5.6950 H         50 ILE207  0.3000  DICT
  760 HA       -15.0320     5.2460     4.1550 H         50 ILE207  0.0600  DICT
  761 HB       -16.4280     6.2770     5.8660 H         50 ILE207  0.0600  DICT
  762 HG12     -18.5680     6.8590     4.7300 H         50 ILE207  0.0600  DICT
  763 HG13     -17.7150     7.1960     3.2100 H         50 ILE207  0.0600  DICT
  764 HG21     -15.4280     8.5620     5.9000 H         50 ILE207  0.0600  DICT
  765 HG22     -16.3630     8.9570     4.4380 H         50 ILE207  0.0600  DICT
  766 HG23     -17.2070     8.5610     5.9550 H         50 ILE207  0.0600  DICT
  767 HD1      -18.7940     4.9930     3.1540 H         50 ILE207  0.0600  DICT
  768 HD2      -17.8830     4.5020     4.6010 H         50 ILE207  0.0600  DICT
  769 HD3      -17.0230     4.8340     3.0790 H         50 ILE207  0.0600  DICT
  770 N        -14.6010     8.2160     2.5090 N.am      51 PHE208  -0.5000  BACKBONE|DICT|DIRECT
  771 CA       -14.3150     8.7540     1.1250 C.3       51 PHE208  0.1400  BACKBONE|DICT|DIRECT
  772 C        -13.3180     8.0110     0.3150 C.2       51 PHE208  0.5000  BACKBONE|DICT|DIRECT
  773 O        -13.6030     7.7000    -0.8160 O.2       51 PHE208  -0.5000  BACKBONE|DICT|DIRECT
  774 CB       -13.8100    10.2420     1.3920 C.3       51 PHE208  -0.0050  DICT
  775 CG       -13.0170    10.8260     0.2640 C.2       51 PHE208  -0.1150  DICT
  776 CD1      -11.6870    11.2490     0.4530 C.2       51 PHE208  -0.1150  DICT
  777 CD2      -13.6580    11.0720    -0.9980 C.2       51 PHE208  -0.1150  DICT
  778 CE1      -10.9650    11.9320    -0.5630 C.2       51 PHE208  -0.1150  DICT
  779 CE2      -12.9920    11.8330    -1.9550 C.2       51 PHE208  -0.1150  DICT
  780 CZ       -11.7240    12.3090    -1.6860 C.2       51 PHE208  -0.1150  DICT
  781 H        -14.4600     8.8250     3.3020 H         51 PHE208  0.3000  DICT
  782 HA       -15.2510     8.7990     0.5700 H         51 PHE208  0.0600  DICT
  783 HB2      -13.1830    10.2360     2.2850 H         51 PHE208  0.0600  DICT
  784 HB3      -14.6760    10.8770     1.5770 H         51 PHE208  0.0600  DICT
  785 HD1      -11.2010    11.0490     1.3970 H         51 PHE208  0.1150  DICT
  786 HD2      -14.6400    10.6720    -1.2020 H         51 PHE208  0.1150  DICT
  787 HE1       -9.9100    12.1460    -0.4800 H         51 PHE208  0.1150  DICT
  788 HE2      -13.4640    12.0500    -2.9020 H         51 PHE208  0.1150  DICT
  789 HZ       -11.2900    13.0150    -2.3790 H         51 PHE208  0.1150  DICT
  790 N        -12.1040     7.6820     0.8320 N.am      52 CYS209  -0.5000  BACKBONE|DICT|DIRECT
  791 CA       -11.1290     6.9220     0.0440 C.3       52 CYS209  0.1400  BACKBONE|DICT|DIRECT
  792 C        -11.6370     5.4590    -0.2280 C.2       52 CYS209  0.5000  BACKBONE|DICT|DIRECT
  793 O        -11.3900     4.8460    -1.2750 O.2       52 CYS209  -0.5000  BACKBONE|DICT|DIRECT
  794 CB        -9.7590     6.7210     0.8710 C.3       52 CYS209  0.0600  DICT
  795 SG        -9.1600     8.3830     1.2850 S.3       52 CYS209  -0.3350  DICT
  796 H        -11.8710     7.9640     1.7730 H         52 CYS209  0.3000  DICT
  797 HA       -10.9280     7.4310    -0.8980 H         52 CYS209  0.0600  DICT
  798 HB2       -9.0240     6.1970     0.2590 H         52 CYS209  0.0600  DICT
  799 HB3       -9.9540     6.1580     1.7830 H         52 CYS209  0.0600  DICT
  800 HG        -7.8880     8.5080     0.8950 H         52 CYS209  0.1550  DICT
  801 N        -12.3340     4.7970     0.7040 N.am      53 LEU210  -0.5000  BACKBONE|DICT|DIRECT
  802 CA       -13.1000     3.5700     0.4410 C.3       53 LEU210  0.1400  BACKBONE|DICT|DIRECT
  803 C        -14.0960     3.6900    -0.6130 C.2       53 LEU210  0.5000  BACKBONE|DICT|DIRECT
  804 O        -14.2380     2.8530    -1.5000 O.2       53 LEU210  -0.5000  BACKBONE|DICT|DIRECT
  805 CB       -13.5580     2.9570     1.7390 C.3       53 LEU210  -0.1200  DICT
  806 CG       -14.5880     1.8500     1.6370 C.3       53 LEU210  -0.0600  DICT
  807 CD1      -13.8780     0.5630     1.2250 C.3       53 LEU210  -0.1800  DICT
  808 CD2      -15.4210     1.7390     2.8870 C.3       53 LEU210  -0.1800  DICT
  809 H        -12.3340     5.1630     1.6460 H         53 LEU210  0.3000  DICT
  810 HA       -12.3670     2.8660     0.0480 H         53 LEU210  0.0600  DICT
  811 HB2      -12.6810     2.5480     2.2390 H         53 LEU210  0.0600  DICT
  812 HB3      -13.9700     3.7490     2.3640 H         53 LEU210  0.0600  DICT
  813 HG       -15.2640     2.1160     0.8250 H         53 LEU210  0.0600  DICT
  814 HD11     -14.6040    -0.2440     1.1480 H         53 LEU210  0.0600  DICT
  815 HD12     -13.1290     0.3070     1.9740 H         53 LEU210  0.0600  DICT
  816 HD13     -13.3920     0.7100     0.2610 H         53 LEU210  0.0600  DICT
  817 HD21     -16.1460     0.9330     2.7700 H         53 LEU210  0.0600  DICT
  818 HD22     -14.7730     1.5240     3.7370 H         53 LEU210  0.0600  DICT
  819 HD23     -15.9460     2.6780     3.0580 H         53 LEU210  0.0600  DICT
  820 N        -14.8320     4.7940    -0.5660 N.am      54 CYS211  -0.5000  BACKBONE|DICT|DIRECT
  821 CA       -15.8120     5.0290    -1.6160 C.3       54 CYS211  0.1400  BACKBONE|DICT|DIRECT
  822 C        -15.2600     5.2710    -2.9990 C.2       54 CYS211  0.5000  BACKBONE|DICT|DIRECT
  823 O        -15.5970     4.6440    -3.9480 O.2       54 CYS211  -0.5000  BACKBONE|DICT|DIRECT
  824 CB       -16.8500     6.1030    -1.3220 C.3       54 CYS211  0.0600  DICT
  825 SG       -18.0320     5.6130    -0.0300 S.3       54 CYS211  -0.3350  DICT
  826 H        -14.7130     5.4590     0.1850 H         54 CYS211  0.3000  DICT
  827 HA       -16.3770     4.1000    -1.6920 H         54 CYS211  0.0600  DICT
  828 HB2      -16.3330     7.0050    -0.9960 H         54 CYS211  0.0600  DICT
  829 HB3      -17.3990     6.3230    -2.2380 H         54 CYS211  0.0600  DICT
  830 HG       -19.2270     5.3820    -0.5820 H         54 CYS211  0.1550  DICT
  831 N        -14.1910     6.1120    -3.0960 N.am      55 ALA212  -0.5000  BACKBONE|DICT|DIRECT
  832 CA       -13.4870     6.3340    -4.3330 C.3       55 ALA212  0.1400  BACKBONE|DICT|DIRECT
  833 C        -12.6860     5.0980    -4.8960 C.2       55 ALA212  0.5000  BACKBONE|DICT|DIRECT
  834 O        -12.6090     4.8990    -6.1540 O.2       55 ALA212  -0.5000  BACKBONE|DICT|DIRECT
  835 CB       -12.3960     7.4390    -4.0120 C.3       55 ALA212  -0.1800  DICT
  836 H        -13.8800     6.6000    -2.2670 H         55 ALA212  0.3000  DICT
  837 HA       -14.1770     6.7050    -5.0910 H         55 ALA212  0.0600  DICT
  838 HB1      -11.8230     7.6560    -4.9130 H         55 ALA212  0.0600  DICT
  839 HB2      -11.7260     7.0720    -3.2350 H         55 ALA212  0.0600  DICT
  840 HB3      -12.8890     8.3470    -3.6670 H         55 ALA212  0.0600  DICT
  841 N        -12.0120     4.2650    -3.9690 N.am      56 THR213  -0.5000  BACKBONE|DICT|DIRECT
  842 CA       -11.3890     2.9490    -4.3240 C.3       56 THR213  0.1400  BACKBONE|DICT|DIRECT
  843 C        -12.3880     1.9340    -4.8540 C.2       56 THR213  0.5000  BACKBONE|DICT|DIRECT
  844 O        -12.3340     1.4450    -6.0140 O.2       56 THR213  -0.5000  BACKBONE|DICT|DIRECT
  845 CB       -10.5510     2.2550    -3.2250 C.3       56 THR213  0.2050  DICT
  846 CG2       -9.3190     3.0550    -2.9870 C.3       56 THR213  -0.1800  DICT
  847 OG1      -11.2780     2.2560    -2.0030 O.3       56 THR213  -0.6830  DICT
  848 H        -11.9480     4.5770    -3.0110 H         56 THR213  0.3000  DICT
  849 HA       -10.7010     3.1530    -5.1440 H         56 THR213  0.0600  DICT
  850 HB       -10.2970     1.2360    -3.5200 H         56 THR213  0.0600  DICT
  851 HG1      -11.7560     1.4290    -1.9130 H         56 THR213  0.4180  DICT
  852 HG21      -8.8110     2.6850    -2.0960 H         56 THR213  0.0600  DICT
  853 HG22      -8.6560     2.9630    -3.8470 H         56 THR213  0.0600  DICT
  854 HG23      -9.5870     4.1020    -2.8450 H         56 THR213  0.0600  DICT
  855 N        -13.5200     1.7250    -4.1660 N.am      57 LEU214  -0.5000  BACKBONE|DICT|DIRECT
  856 CA       -14.5690     0.7670    -4.5660 C.3       57 LEU214  0.1400  BACKBONE|DICT|DIRECT
  857 C        -15.4460     1.1940    -5.7740 C.2       57 LEU214  0.5000  BACKBONE|DICT|DIRECT
  858 O        -15.6710     0.3880    -6.6920 O.2       57 LEU214  -0.5000  BACKBONE|DICT|DIRECT
  859 CB       -15.5710     0.5780    -3.3960 C.3       57 LEU214  -0.1200  DICT
  860 CG       -16.5840    -0.5270    -3.5820 C.3       57 LEU214  -0.0600  DICT
  861 CD1      -16.1230    -1.8650    -3.0820 C.3       57 LEU214  -0.1800  DICT
  862 CD2      -17.9040    -0.1740    -2.9410 C.3       57 LEU214  -0.1800  DICT
  863 H        -13.6640     2.2580    -3.3190 H         57 LEU214  0.3000  DICT
  864 HA       -14.1030    -0.1930    -4.7900 H         57 LEU214  0.0600  DICT
  865 HB2      -14.9980     0.3610    -2.4950 H         57 LEU214  0.0600  DICT
  866 HB3      -16.1070     1.5160    -3.2470 H         57 LEU214  0.0600  DICT
  867 HG       -16.7620    -0.6260    -4.6530 H         57 LEU214  0.0600  DICT
  868 HD11     -15.1690    -2.1170    -3.5470 H         57 LEU214  0.0600  DICT
  869 HD12     -16.0000    -1.8260    -2.0000 H         57 LEU214  0.0600  DICT
  870 HD13     -16.8640    -2.6230    -3.3380 H         57 LEU214  0.0600  DICT
  871 HD21     -18.2370     0.7970    -3.3050 H         57 LEU214  0.0600  DICT
  872 HD22     -18.6460    -0.9310    -3.1970 H         57 LEU214  0.0600  DICT
  873 HD23     -17.7830    -0.1350    -1.8580 H         57 LEU214  0.0600  DICT
  874 N        -15.7340     2.4920    -5.9260 N.am      58 PHE215  -0.5000  BACKBONE|DICT|DIRECT
  875 CA       -16.2830     3.0380    -7.0920 C.3       58 PHE215  0.1400  BACKBONE|DICT|DIRECT
  876 C        -15.3870     2.8500    -8.3590 C.2       58 PHE215  0.5000  BACKBONE|DICT|DIRECT
  877 O        -15.9470     2.3960    -9.3670 O.2       58 PHE215  -0.5000  BACKBONE|DICT|DIRECT
  878 CB       -16.5100     4.5620    -6.8200 C.3       58 PHE215  -0.0050  DICT
  879 CG       -17.1390     5.3200    -7.9160 C.2       58 PHE215  -0.1150  DICT
  880 CD1      -18.4210     5.1460    -8.3730 C.2       58 PHE215  -0.1150  DICT
  881 CD2      -16.3070     6.3270    -8.5080 C.2       58 PHE215  -0.1150  DICT
  882 CE1      -18.9110     5.9740    -9.3700 C.2       58 PHE215  -0.1150  DICT
  883 CE2      -16.8180     7.0840    -9.5500 C.2       58 PHE215  -0.1150  DICT
  884 CZ       -18.1350     6.8590   -10.0680 C.2       58 PHE215  -0.1150  DICT
  885 H        -15.5440     3.1150    -5.1540 H         58 PHE215  0.3000  DICT
  886 HA       -17.2490     2.5680    -7.2750 H         58 PHE215  0.0600  DICT
  887 HB2      -17.1470     4.6530    -5.9410 H         58 PHE215  0.0600  DICT
  888 HB3      -15.5460     5.0180    -6.5950 H         58 PHE215  0.0600  DICT
  889 HD1      -19.0440     4.3670    -7.9580 H         58 PHE215  0.1150  DICT
  890 HD2      -15.3020     6.4920    -8.1500 H         58 PHE215  0.1150  DICT
  891 HE1      -19.9640     5.9180    -9.6090 H         58 PHE215  0.1150  DICT
  892 HE2      -16.2070     7.8620    -9.9820 H         58 PHE215  0.1150  DICT
  893 HZ       -18.4930     7.3580   -10.9560 H         58 PHE215  0.1150  DICT
  894 N        -14.0270     3.0870    -8.2650 N.am      59 THR216  -0.5000  BACKBONE|DICT|DIRECT
  895 CA       -13.1580     2.7370    -9.3940 C.3       59 THR216  0.1400  BACKBONE|DICT|DIRECT
  896 C        -13.0800     1.2060    -9.5590 C.2       59 THR216  0.5000  BACKBONE|DICT|DIRECT
  897 O        -12.9420     0.7030   -10.6780 O.2       59 THR216  -0.5000  BACKBONE|DICT|DIRECT
  898 CB       -11.7740     3.3590    -9.4960 C.3       59 THR216  0.2050  DICT
  899 CG2      -11.8890     4.8160    -9.7850 C.3       59 THR216  -0.1800  DICT
  900 OG1      -11.0860     3.2520    -8.2290 O.3       59 THR216  -0.6830  DICT
  901 H        -13.6360     3.4950    -7.4280 H         59 THR216  0.3000  DICT
  902 HA       -13.6900     3.0880   -10.2780 H         59 THR216  0.0600  DICT
  903 HB       -11.1980     2.8660   -10.2780 H         59 THR216  0.0600  DICT
  904 HG1      -10.9860     2.3260    -7.9960 H         59 THR216  0.4180  DICT
  905 HG21     -10.8920     5.2530    -9.8560 H         59 THR216  0.0600  DICT
  906 HG22     -12.4420     5.3030    -8.9830 H         59 THR216  0.0600  DICT
  907 HG23     -12.4160     4.9590   -10.7290 H         59 THR216  0.0600  DICT
  908 N        -13.2860     0.4250    -8.4860 N.am      60 PHE217  -0.5000  BACKBONE|DICT|DIRECT
  909 CA       -13.4370    -1.0350    -8.7420 C.3       60 PHE217  0.1400  BACKBONE|DICT|DIRECT
  910 C        -14.6040    -1.4550    -9.5970 C.2       60 PHE217  0.5000  BACKBONE|DICT|DIRECT
  911 O        -14.3950    -2.3790   -10.4590 O.2       60 PHE217  -0.5000  BACKBONE|DICT|DIRECT
  912 CB       -13.3560    -1.7010    -7.3460 C.3       60 PHE217  -0.0050  DICT
  913 CG       -13.6290    -3.1580    -7.2710 C.2       60 PHE217  -0.1150  DICT
  914 CD1      -12.6680    -4.1290    -7.5460 C.2       60 PHE217  -0.1150  DICT
  915 CD2      -14.9070    -3.5720    -6.9390 C.2       60 PHE217  -0.1150  DICT
  916 CE1      -12.9110    -5.4580    -7.3330 C.2       60 PHE217  -0.1150  DICT
  917 CE2      -15.2420    -4.9800    -6.8080 C.2       60 PHE217  -0.1150  DICT
  918 CZ       -14.2280    -5.9050    -7.0540 C.2       60 PHE217  -0.1150  DICT
  919 H        -13.3370     0.8070    -7.5520 H         60 PHE217  0.3000  DICT
  920 HA       -12.5400    -1.3440    -9.2790 H         60 PHE217  0.0600  DICT
  921 HB2      -12.3490    -1.5360    -6.9620 H         60 PHE217  0.0600  DICT
  922 HB3      -14.0580    -1.1900    -6.6850 H         60 PHE217  0.0600  DICT
  923 HD1      -11.7090    -3.8240    -7.9370 H         60 PHE217  0.1150  DICT
  924 HD2      -15.6740    -2.8300    -6.7720 H         60 PHE217  0.1150  DICT
  925 HE1      -12.0990    -6.1680    -7.3770 H         60 PHE217  0.1150  DICT
  926 HE2      -16.2370    -5.2980    -6.5330 H         60 PHE217  0.1150  DICT
  927 HZ       -14.4460    -6.9620    -7.0330 H         60 PHE217  0.1150  DICT
  928 N        -15.7630    -0.8460    -9.3010 N.am      61 LEU218  -0.5000  BACKBONE|DICT|DIRECT
  929 CA       -17.0930    -1.1900    -9.9340 C.3       61 LEU218  0.1400  BACKBONE|DICT|DIRECT
  930 C        -17.0460    -0.6760   -11.4120 C.2       61 LEU218  0.5000  BACKBONE|DICT|DIRECT
  931 O        -17.5780    -1.3680   -12.2890 O.2       61 LEU218  -0.5000  BACKBONE|DICT|DIRECT
  932 CB       -18.3380    -0.5840    -9.1280 C.3       61 LEU218  -0.1200  DICT
  933 CG       -18.7100    -1.3630    -7.8100 C.3       61 LEU218  -0.0600  DICT
  934 CD1      -19.9370    -0.7640    -7.0160 C.3       61 LEU218  -0.1800  DICT
  935 CD2      -18.9470    -2.8460    -7.9280 C.3       61 LEU218  -0.1800  DICT
  936 H        -15.7460    -0.1090    -8.6110 H         61 LEU218  0.3000  DICT
  937 HA       -17.1930    -2.2750    -9.9520 H         61 LEU218  0.0600  DICT
  938 HB2      -18.1000     0.4450    -8.8580 H         61 LEU218  0.0600  DICT
  939 HB3      -19.2080    -0.5790    -9.7850 H         61 LEU218  0.0600  DICT
  940 HG       -17.8490    -1.2520    -7.1500 H         61 LEU218  0.0600  DICT
  941 HD11     -19.8090     0.3130    -6.9050 H         61 LEU218  0.0600  DICT
  942 HD12     -20.8580    -0.9650    -7.5630 H         61 LEU218  0.0600  DICT
  943 HD13     -19.9930    -1.2260    -6.0300 H         61 LEU218  0.0600  DICT
  944 HD21     -18.1210    -3.3040    -8.4720 H         61 LEU218  0.0600  DICT
  945 HD22     -19.8780    -3.0220    -8.4660 H         61 LEU218  0.0600  DICT
  946 HD23     -19.0130    -3.2840    -6.9320 H         61 LEU218  0.0600  DICT
  947 N        -16.3490     0.4520   -11.6560 N.am      62 THR219  -0.5000  BACKBONE|DICT|DIRECT
  948 CA       -16.1720     0.8410   -13.0370 C.3       62 THR219  0.1400  BACKBONE|DICT|DIRECT
  949 C        -15.1060     0.0200   -13.7920 C.2       62 THR219  0.5000  BACKBONE|DICT|DIRECT
  950 O        -15.0660    -0.0140   -15.0060 O.2       62 THR219  -0.5000  BACKBONE|DICT|DIRECT
  951 CB       -15.9400     2.2920   -13.3090 C.3       62 THR219  0.2050  DICT
  952 CG2      -17.1120     3.0150   -12.6860 C.3       62 THR219  -0.1800  DICT
  953 OG1      -14.6940     2.7670   -12.7130 O.3       62 THR219  -0.6830  DICT
  954 H        -15.9640     1.0030   -10.9030 H         62 THR219  0.3000  DICT
  955 HA       -17.1170     0.6040   -13.5260 H         62 THR219  0.0600  DICT
  956 HB       -15.9260     2.4680   -14.3840 H         62 THR219  0.0600  DICT
  957 HG1      -14.1760     3.2270   -13.3770 H         62 THR219  0.4180  DICT
  958 HG21     -17.0060     4.0870   -12.8490 H         62 THR219  0.0600  DICT
  959 HG22     -18.0380     2.6680   -13.1450 H         62 THR219  0.0600  DICT
  960 HG23     -17.1390     2.8100   -11.6160 H         62 THR219  0.0600  DICT
  961 N        -14.1450    -0.5730   -13.0860 N.am      63 PHE220  -0.5000  BACKBONE|DICT|DIRECT
  962 CA       -13.2330    -1.5250   -13.6680 C.3       63 PHE220  0.1400  BACKBONE|DICT|DIRECT
  963 C        -13.8890    -2.7410   -14.2210 C.2       63 PHE220  0.5000  BACKBONE|DICT|DIRECT
  964 O        -13.6210    -3.2020   -15.3590 O.2       63 PHE220  -0.5000  BACKBONE|DICT|DIRECT
  965 CB       -11.9850    -1.8560   -12.6890 C.3       63 PHE220  -0.0050  DICT
  966 CG       -11.3400    -3.1440   -12.8230 C.2       63 PHE220  -0.1150  DICT
  967 CD1      -10.4720    -3.3020   -13.8710 C.2       63 PHE220  -0.1150  DICT
  968 CD2      -11.3680    -4.1060   -11.8100 C.2       63 PHE220  -0.1150  DICT
  969 CE1       -9.5990    -4.3980   -13.8960 C.2       63 PHE220  -0.1150  DICT
  970 CE2      -10.4300    -5.1150   -11.7660 C.2       63 PHE220  -0.1150  DICT
  971 CZ        -9.5260    -5.3500   -12.8380 C.2       63 PHE220  -0.1150  DICT
  972 H        -14.0530    -0.3480   -12.1060 H         63 PHE220  0.3000  DICT
  973 HA       -12.7960    -1.0170   -14.5290 H         63 PHE220  0.0600  DICT
  974 HB2      -12.3490    -1.7810   -11.6630 H         63 PHE220  0.0600  DICT
  975 HB3      -11.2290    -1.0840   -12.8340 H         63 PHE220  0.0600  DICT
  976 HD1      -10.4600    -2.5830   -14.6770 H         63 PHE220  0.1150  DICT
  977 HD2      -12.1360    -4.0590   -11.0510 H         63 PHE220  0.1150  DICT
  978 HE1       -8.9550    -4.5260   -14.7540 H         63 PHE220  0.1150  DICT
  979 HE2      -10.3800    -5.7460   -10.8910 H         63 PHE220  0.1150  DICT
  980 HZ        -8.8390    -6.1830   -12.8490 H         63 PHE220  0.1150  DICT
  981 N        -14.7340    -3.3440   -13.3960 N.am      64 LEU221  -0.5000  BACKBONE|DICT|DIRECT
  982 CA       -15.4300    -4.5920   -13.7550 C.3       64 LEU221  0.1400  BACKBONE|DICT|DIRECT
  983 C        -16.1590    -4.6860   -15.0430 C.2       64 LEU221  0.5000  BACKBONE|DICT|DIRECT
  984 O        -16.2810    -5.7920   -15.5710 O.2       64 LEU221  -0.5000  BACKBONE|DICT|DIRECT
  985 CB       -16.4970    -4.9380   -12.6430 C.3       64 LEU221  -0.1200  DICT
  986 CG       -15.9960    -5.3570   -11.1930 C.3       64 LEU221  -0.0600  DICT
  987 CD1      -17.1780    -5.8790   -10.3730 C.3       64 LEU221  -0.1800  DICT
  988 CD2      -14.9350    -6.4690   -11.2270 C.3       64 LEU221  -0.1800  DICT
  989 H        -14.9080    -2.9320   -12.4900 H         64 LEU221  0.3000  DICT
  990 HA       -14.6860    -5.3890   -13.7470 H         64 LEU221  0.0600  DICT
  991 HB2      -17.1270    -4.0570   -12.5200 H         64 LEU221  0.0600  DICT
  992 HB3      -17.1250    -5.7440   -13.0240 H         64 LEU221  0.0600  DICT
  993 HG       -15.5780    -4.4820   -10.6950 H         64 LEU221  0.0600  DICT
  994 HD11     -17.9540    -5.1150   -10.3270 H         64 LEU221  0.0600  DICT
  995 HD12     -16.8430    -6.1170    -9.3640 H         64 LEU221  0.0600  DICT
  996 HD13     -17.5790    -6.7760   -10.8440 H         64 LEU221  0.0600  DICT
  997 HD21     -14.0740    -6.1330   -11.8050 H         64 LEU221  0.0600  DICT
  998 HD22     -14.6210    -6.7020   -10.2090 H         64 LEU221  0.0600  DICT
  999 HD23     -15.3570    -7.3610   -11.6890 H         64 LEU221  0.0600  DICT
 1000 N        -16.6420    -3.5410   -15.6110 N.am      65 ILE222  -0.5000  BACKBONE|DICT|DIRECT
 1001 CA       -17.4660    -3.5470   -16.7650 C.3       65 ILE222  0.1400  BACKBONE|DICT|DIRECT
 1002 C        -16.7900    -3.3430   -18.1150 C.2       65 ILE222  0.5000  BACKBONE|DICT|DIRECT
 1003 O        -17.3560    -3.4000   -19.2100 O.2       65 ILE222  -0.5000  BACKBONE|DICT|DIRECT
 1004 CB       -18.6090    -2.4660   -16.5440 C.3       65 ILE222  -0.0600  DICT
 1005 CG1      -19.7320    -2.6300   -17.5720 C.3       65 ILE222  -0.1200  DICT
 1006 CG2      -18.0400    -1.0510   -16.5580 C.3       65 ILE222  -0.1800  DICT
 1007 CD       -20.3470    -4.0260   -17.6580 C.3       65 ILE222  -0.1800  DICT
 1008 H        -16.4020    -2.6530   -15.1910 H         65 ILE222  0.3000  DICT
 1009 HA       -17.9550    -4.5200   -16.8000 H         65 ILE222  0.0600  DICT
 1010 HB       -19.0380    -2.6390   -15.5580 H         65 ILE222  0.0600  DICT
 1011 HG12     -20.5270    -1.9290   -17.3150 H         65 ILE222  0.0600  DICT
 1012 HG13     -19.3420    -2.3630   -18.5550 H         65 ILE222  0.0600  DICT
 1013 HG21     -17.2450    -0.9710   -15.8160 H         65 ILE222  0.0600  DICT
 1014 HG22     -18.8310    -0.3400   -16.3200 H         65 ILE222  0.0600  DICT
 1015 HG23     -17.6390    -0.8300   -17.5470 H         65 ILE222  0.0600  DICT
 1016 HD1      -21.3790    -3.9490   -17.9990 H         65 ILE222  0.0600  DICT
 1017 HD2      -20.3230    -4.4950   -16.6740 H         65 ILE222  0.0600  DICT
 1018 HD3      -19.7770    -4.6320   -18.3630 H         65 ILE222  0.0600  DICT
 1019 N        -15.4580    -3.2750   -18.0680 N.am      66 ASP223  -0.5000  BACKBONE|DICT|DIRECT
 1020 CA       -14.6160    -3.0070   -19.2150 C.3       66 ASP223  0.1400  BACKBONE|DICT|DIRECT
 1021 C        -13.3730    -3.7790   -19.0030 C.2       66 ASP223  0.5000  BACKBONE|DICT|DIRECT
 1022 O        -12.2760    -3.3330   -19.3890 O.2       66 ASP223  -0.5000  BACKBONE|DICT|DIRECT
 1023 CB       -14.3880    -1.4360   -19.1590 C.3       66 ASP223  -0.2200  DICT
 1024 CG       -13.9540    -0.8560   -20.4880 C.2       66 ASP223  0.7000  DICT
 1025 OD1      -14.0840    -1.5630   -21.5360 O.co2     66 ASP223  -0.8000  DICT
 1026 OD2      -13.4080     0.2850   -20.4760 O.co2     66 ASP223  -0.8000  DICT
 1027 H        -15.0080    -3.4200   -17.1750 H         66 ASP223  0.3000  DICT
 1028 HA       -15.1090    -3.3000   -20.1420 H         66 ASP223  0.0600  DICT
 1029 HB2      -13.6180    -1.2220   -18.4180 H         66 ASP223  0.0600  DICT
 1030 HB3      -15.3170    -0.9550   -18.8510 H         66 ASP223  0.0600  DICT
 1031 N        -13.4640    -5.0040   -18.3350 N.am      67 VAL224  -0.5000  BACKBONE|DICT|DIRECT
 1032 CA       -12.2970    -5.5470   -17.7570 C.3       67 VAL224  0.1400  BACKBONE|DICT|DIRECT
 1033 C        -11.3590    -6.1460   -18.7940 C.2       67 VAL224  0.5000  BACKBONE|DICT|DIRECT
 1034 O        -10.1190    -6.2010   -18.6050 O.2       67 VAL224  -0.5000  BACKBONE|DICT|DIRECT
 1035 CB       -12.7090    -6.5550   -16.6220 C.3       67 VAL224  -0.0600  DICT
 1036 CG1      -13.0550    -7.9050   -17.2260 C.3       67 VAL224  -0.1800  DICT
 1037 CG2      -11.8160    -6.3720   -15.4100 C.3       67 VAL224  -0.1800  DICT
 1038 H        -14.3480    -5.4890   -18.2670 H         67 VAL224  0.3000  DICT
 1039 HA       -11.7640    -4.7250   -17.2790 H         67 VAL224  0.0600  DICT
 1040 HB       -13.6730    -6.1750   -16.2850 H         67 VAL224  0.0600  DICT
 1041 HG11     -13.3390    -8.5970   -16.4340 H         67 VAL224  0.0600  DICT
 1042 HG12     -13.8870    -7.7890   -17.9220 H         67 VAL224  0.0600  DICT
 1043 HG13     -12.1880    -8.2980   -17.7580 H         67 VAL224  0.0600  DICT
 1044 HG21     -12.1100    -7.0760   -14.6310 H         67 VAL224  0.0600  DICT
 1045 HG22     -11.9150    -5.3530   -15.0360 H         67 VAL224  0.0600  DICT
 1046 HG23     -10.7790    -6.5560   -15.6910 H         67 VAL224  0.0600  DICT
 1047 N        -11.8200    -6.6200   -19.9350 N.am      68 ARG225  -0.5000  BACKBONE|DICT|DIRECT
 1048 CA       -11.1150    -7.4200   -20.9010 C.3       68 ARG225  0.1400  BACKBONE|DICT|DIRECT
 1049 C        -10.2300    -6.6490   -21.8230 C.2       68 ARG225  0.5000  BACKBONE|DICT|DIRECT
 1050 O         -9.2430    -7.2040   -22.3530 O.2       68 ARG225  -0.5000  BACKBONE|DICT|DIRECT
 1051 CB       -12.2020    -8.2600   -21.6650 C.3       68 ARG225  -0.1200  DICT
 1052 CG       -12.7610    -9.4540   -20.8450 C.3       68 ARG225  -0.0500  DICT
 1053 CD       -13.6470   -10.5030   -21.6260 C.3       68 ARG225  0.1900  DICT
 1054 NE       -14.2030   -11.4480   -20.6180 N.pl3     68 ARG225  -0.7000  DICT
 1055 CZ       -14.3960   -12.7900   -20.8510 C.cat     68 ARG225  0.6399  DICT
 1056 NH1      -14.0020   -13.3190   -21.9730 N.pl3     68 ARG225  -0.8000  DICT
 1057 NH2      -15.2600   -13.3820   -20.0700 N.pl3     68 ARG225  -0.8000  DICT
 1058 H        -12.7800    -6.3940   -20.1560 H         68 ARG225  0.3000  DICT
 1059 HA       -10.4860    -8.1210   -20.3510 H         68 ARG225  0.0600  DICT
 1060 HB2      -11.7550    -8.6500   -22.5790 H         68 ARG225  0.0600  DICT
 1061 HB3      -13.0280    -7.6010   -21.9330 H         68 ARG225  0.0600  DICT
 1062 HG2      -11.9120    -9.9900   -20.4230 H         68 ARG225  0.0600  DICT
 1063 HG3      -13.3550    -9.0530   -20.0230 H         68 ARG225  0.0600  DICT
 1064 HD2      -13.0350   -11.0450   -22.3470 H         68 ARG225  0.0600  DICT
 1065 HD3      -14.4590    -9.9900   -22.1410 H         68 ARG225  0.0600  DICT
 1066 HE       -14.4530   -11.0820   -19.7110 H         68 ARG225  0.4400  DICT
 1067 HH11     -13.4390   -12.7840   -22.6190 H         68 ARG225  0.4600  DICT
 1068 HH12     -14.2610   -14.2680   -22.1990 H         68 ARG225  0.4600  DICT
 1069 HH21     -15.6430   -12.8950   -19.2730 H         68 ARG225  0.4600  DICT
 1070 HH22     -15.5450   -14.3310   -20.2650 H         68 ARG225  0.4600  DICT
 1071 N        -10.3790    -5.2890   -21.9560 N.am      69 ARG226  -0.5000  BACKBONE|DICT|DIRECT
 1072 CA        -9.3840    -4.4990   -22.6440 C.3       69 ARG226  0.1400  BACKBONE|DICT|DIRECT
 1073 C         -8.2510    -4.0330   -21.7670 C.2       69 ARG226  0.5000  BACKBONE|DICT|DIRECT
 1074 O         -7.2440    -3.6000   -22.3420 O.2       69 ARG226  -0.5000  BACKBONE|DICT|DIRECT
 1075 CB       -10.0700    -3.2210   -23.1360 C.3       69 ARG226  -0.1200  DICT
 1076 CG       -10.8890    -2.3780   -22.1540 C.3       69 ARG226  -0.0500  DICT
 1077 CD        -9.9760    -1.3770   -21.3870 C.3       69 ARG226  0.1900  DICT
 1078 NE       -10.8390    -0.0820   -21.0860 N.pl3     69 ARG226  -0.7000  DICT
 1079 CZ       -10.3620     1.0650   -20.6460 C.cat     69 ARG226  0.6399  DICT
 1080 NH1       -9.0130     1.3030   -20.5970 N.pl3     69 ARG226  -0.8000  DICT
 1081 NH2      -11.1830     1.9820   -20.2100 N.pl3     69 ARG226  -0.8000  DICT
 1082 H        -11.1940    -4.8360   -21.5680 H         69 ARG226  0.3000  DICT
 1083 HA        -8.9890    -5.0570   -23.4930 H         69 ARG226  0.0600  DICT
 1084 HB2       -9.2890    -2.5740   -23.5330 H         69 ARG226  0.0600  DICT
 1085 HB3      -10.7250    -3.4950   -23.9630 H         69 ARG226  0.0600  DICT
 1086 HG2      -11.6450    -1.8200   -22.7070 H         69 ARG226  0.0600  DICT
 1087 HG3      -11.3820    -3.0370   -21.4380 H         69 ARG226  0.0600  DICT
 1088 HD2       -9.1130    -1.1160   -22.0000 H         69 ARG226  0.0600  DICT
 1089 HD3       -9.6420    -1.8250   -20.4510 H         69 ARG226  0.0600  DICT
 1090 HE       -11.8340    -0.1410   -21.2450 H         69 ARG226  0.4400  DICT
 1091 HH11      -8.6680     2.1840   -20.2420 H         69 ARG226  0.4600  DICT
 1092 HH12      -8.3630     0.5980   -20.9160 H         69 ARG226  0.4600  DICT
 1093 HH21     -12.1790     1.8170   -20.2250 H         69 ARG226  0.4600  DICT
 1094 HH22     -10.8210     2.8570   -19.8580 H         69 ARG226  0.4600  DICT
 1095 N         -8.3090    -4.2110   -20.4160 N.am      70 PHE227  -0.5000  BACKBONE|DICT|DIRECT
 1096 CA        -7.2320    -3.9770   -19.4560 C.3       70 PHE227  0.1400  BACKBONE|DICT|DIRECT
 1097 C         -6.2400    -5.1220   -19.5400 C.2       70 PHE227  0.5000  BACKBONE|DICT|DIRECT
 1098 O         -6.5720    -6.2940   -19.6700 O.2       70 PHE227  -0.5000  BACKBONE|DICT|DIRECT
 1099 CB        -7.7010    -3.8540   -17.9470 C.3       70 PHE227  -0.0050  DICT
 1100 CG        -8.2680    -2.4770   -17.7850 C.2       70 PHE227  -0.1150  DICT
 1101 CD1       -7.3740    -1.4530   -17.7560 C.2       70 PHE227  -0.1150  DICT
 1102 CD2       -9.6630    -2.2170   -17.6280 C.2       70 PHE227  -0.1150  DICT
 1103 CE1       -7.7710    -0.1300   -17.6430 C.2       70 PHE227  -0.1150  DICT
 1104 CE2      -10.0340    -0.9130   -17.4440 C.2       70 PHE227  -0.1150  DICT
 1105 CZ        -9.1150     0.1910   -17.4650 C.2       70 PHE227  -0.1150  DICT
 1106 H         -9.1870    -4.5390   -20.0390 H         70 PHE227  0.3000  DICT
 1107 HA        -6.7180    -3.0560   -19.7330 H         70 PHE227  0.0600  DICT
 1108 HB2       -8.4630    -4.6020   -17.7280 H         70 PHE227  0.0600  DICT
 1109 HB3       -6.8490    -3.9850   -17.2800 H         70 PHE227  0.0600  DICT
 1110 HD1       -6.3200    -1.6780   -17.8240 H         70 PHE227  0.1150  DICT
 1111 HD2      -10.3930    -3.0130   -17.6530 H         70 PHE227  0.1150  DICT
 1112 HE1       -7.0340     0.6580   -17.6930 H         70 PHE227  0.1150  DICT
 1113 HE2      -11.0800    -0.7010   -17.2730 H         70 PHE227  0.1150  DICT
 1114 HZ        -9.4470     1.2120   -17.3490 H         70 PHE227  0.1150  DICT
 1115 N         -4.9310    -4.7470   -19.4460 N.am      71 ARG228  -0.5000  BACKBONE|DICT|DIRECT
 1116 CA        -3.7990    -5.5810   -19.7670 C.3       71 ARG228  0.1400  BACKBONE|DICT|DIRECT
 1117 C         -2.9180    -5.5060   -18.5530 C.2       71 ARG228  0.5000  BACKBONE|DICT|DIRECT
 1118 O         -3.2290    -5.1640   -17.3930 O.2       71 ARG228  -0.5000  BACKBONE|DICT|DIRECT
 1119 CB        -2.9760    -4.9980   -20.9920 C.3       71 ARG228  -0.1200  DICT
 1120 CG        -3.7150    -5.0320   -22.3310 C.3       71 ARG228  -0.0500  DICT
 1121 CD        -3.3900    -4.0040   -23.4170 C.3       71 ARG228  0.1900  DICT
 1122 NE        -3.6700    -2.6410   -22.8960 N.pl3     71 ARG228  -0.7000  DICT
 1123 CZ        -3.6350    -1.4910   -23.5440 C.cat     71 ARG228  0.6399  DICT
 1124 NH1       -3.3760    -1.3850   -24.8250 N.pl3     71 ARG228  -0.8000  DICT
 1125 NH2       -3.7710    -0.4330   -22.7590 N.pl3     71 ARG228  -0.8000  DICT
 1126 H         -4.7400    -3.8090   -19.1260 H         71 ARG228  0.3000  DICT
 1127 HA        -4.1120    -6.6080   -19.9590 H         71 ARG228  0.0600  DICT
 1128 HB2       -2.7230    -3.9610   -20.7690 H         71 ARG228  0.0600  DICT
 1129 HB3       -2.0510    -5.5680   -21.0910 H         71 ARG228  0.0600  DICT
 1130 HG2       -4.7760    -4.9250   -22.1060 H         71 ARG228  0.0600  DICT
 1131 HG3       -3.5690    -6.0220   -22.7620 H         71 ARG228  0.0600  DICT
 1132 HD2       -2.3380    -4.0820   -23.6890 H         71 ARG228  0.0600  DICT
 1133 HD3       -4.0080    -4.1940   -24.2940 H         71 ARG228  0.0600  DICT
 1134 HE        -3.9200    -2.5870   -21.9190 H         71 ARG228  0.4400  DICT
 1135 HH11      -3.2340    -2.2150   -25.3830 H         71 ARG228  0.4600  DICT
 1136 HH12      -3.3190    -0.4730   -25.2550 H         71 ARG228  0.4600  DICT
 1137 HH21      -3.9290    -0.5540   -21.7700 H         71 ARG228  0.4600  DICT
 1138 HH22      -3.7160     0.4970   -23.1510 H         71 ARG228  0.4600  DICT
 1139 N         -1.6560    -5.9550   -18.7160 N.am      72 TYR229  -0.5000  BACKBONE|DICT|DIRECT
 1140 CA        -0.5750    -5.6210   -17.7770 C.3       72 TYR229  0.1400  BACKBONE|DICT|DIRECT
 1141 C          0.1960    -4.4430   -18.3770 C.2       72 TYR229  0.5000  BACKBONE|DICT|DIRECT
 1142 O          0.2860    -4.4490   -19.6150 O.2       72 TYR229  -0.5000  BACKBONE|DICT|DIRECT
 1143 CB         0.3860    -6.9000   -17.6120 C.3       72 TYR229  -0.0050  DICT
 1144 CG        -0.0310    -7.9050   -16.5240 C.2       72 TYR229  -0.1150  DICT
 1145 CD1       -1.3670    -8.2950   -16.3000 C.2       72 TYR229  -0.1150  DICT
 1146 CD2        0.8990    -8.3530   -15.5330 C.2       72 TYR229  -0.1150  DICT
 1147 CE1       -1.8230    -8.9300   -15.1680 C.2       72 TYR229  -0.1150  DICT
 1148 CE2        0.5030    -9.2870   -14.5240 C.2       72 TYR229  -0.1150  DICT
 1149 CZ        -0.8230    -9.5280   -14.3800 C.2       72 TYR229  0.1500  DICT
 1150 OH        -1.2910   -10.3440   -13.2810 O.3       72 TYR229  -0.5850  DICT
 1151 H         -1.4480    -6.5410   -19.5120 H         72 TYR229  0.3000  DICT
 1152 HA        -0.9920    -5.3400   -16.8110 H         72 TYR229  0.0600  DICT
 1153 HB2        0.4100    -7.4270   -18.5660 H         72 TYR229  0.0600  DICT
 1154 HB3        1.3930    -6.5480   -17.3870 H         72 TYR229  0.0600  DICT
 1155 HD1       -2.0870    -8.0780   -17.0750 H         72 TYR229  0.1150  DICT
 1156 HD2        1.9130    -7.9810   -15.5480 H         72 TYR229  0.1150  DICT
 1157 HE1       -2.8700    -8.9680   -14.9040 H         72 TYR229  0.1150  DICT
 1158 HE2        1.2330    -9.7800   -13.9000 H         72 TYR229  0.1150  DICT
 1159 HH        -1.8170    -9.8060   -12.6850 H         72 TYR229  0.4350  DICT
 1160 N          0.5550    -3.4330   -17.5920 N.am      73 PRO230  -0.1400  BACKBONE|DICT|DIRECT
 1161 CA         0.6230    -3.3550   -16.1680 C.3       73 PRO230  0.0100  BACKBONE|DICT|DIRECT
 1162 C         -0.6350    -2.8850   -15.4710 C.2       73 PRO230  0.5000  BACKBONE|DICT|DIRECT
 1163 O         -0.6480    -2.6940   -14.2670 O.2       73 PRO230  -0.5000  BACKBONE|DICT|DIRECT
 1164 CB         1.6360    -2.1750   -15.9810 C.3       73 PRO230  -0.1200  DICT
 1165 CG         1.4030    -1.2490   -17.2050 C.3       73 PRO230  -0.1200  DICT
 1166 CD         1.1330    -2.3240   -18.2360 C.3       73 PRO230  -0.0500  DICT
 1167 HA         1.0000    -4.2810   -15.7340 H         73 PRO230  0.0600  DICT
 1168 HB2        1.4350    -1.6410   -15.0520 H         73 PRO230  0.0600  DICT
 1169 HB3        2.6590    -2.5520   -15.9840 H         73 PRO230  0.0600  DICT
 1170 HG2        0.5470    -0.5890   -17.0650 H         73 PRO230  0.0600  DICT
 1171 HG3        2.3020    -0.6850   -17.4500 H         73 PRO230  0.0600  DICT
 1172 HD2        2.0700    -2.6210   -18.7080 H         73 PRO230  0.0600  DICT
 1173 HD3        0.4470    -1.9410   -18.9920 H         73 PRO230  0.0600  DICT
 1174 N         -1.7500    -2.6580   -16.2590 N.am      74 GLU231  -0.5000  BACKBONE|DICT|DIRECT
 1175 CA        -2.9980    -2.0040   -15.8300 C.3       74 GLU231  0.1400  BACKBONE|DICT|DIRECT
 1176 C         -3.7670    -2.7210   -14.7230 C.2       74 GLU231  0.5000  BACKBONE|DICT|DIRECT
 1177 O         -4.1360    -2.1650   -13.6990 O.2       74 GLU231  -0.5000  BACKBONE|DICT|DIRECT
 1178 CB        -3.8430    -1.7920   -17.1060 C.3       74 GLU231  -0.1200  DICT
 1179 CG        -3.0620    -1.1980   -18.3230 C.3       74 GLU231  -0.2200  DICT
 1180 CD        -3.9910    -1.0640   -19.4590 C.2       74 GLU231  0.7000  DICT
 1181 OE1       -4.2230    -2.0830   -20.2100 O.co2     74 GLU231  -0.8000  DICT
 1182 OE2       -4.4480     0.0800   -19.7630 O.co2     74 GLU231  -0.8000  DICT
 1183 H         -1.7030    -2.9690   -17.2180 H         74 GLU231  0.3000  DICT
 1184 HA        -2.7320    -1.0170   -15.4510 H         74 GLU231  0.0600  DICT
 1185 HB2       -4.6590    -1.1110   -16.8620 H         74 GLU231  0.0600  DICT
 1186 HB3       -4.2700    -2.7510   -17.4030 H         74 GLU231  0.0600  DICT
 1187 HG2       -2.6610    -0.2190   -18.0600 H         74 GLU231  0.0600  DICT
 1188 HG3       -2.2460    -1.8670   -18.5950 H         74 GLU231  0.0600  DICT
 1189 N         -4.0220    -4.0590   -14.9150 N.am      75 ARG232  -0.5000  BACKBONE|DICT|DIRECT
 1190 CA        -4.5810    -4.9700   -13.8990 C.3       75 ARG232  0.1400  BACKBONE|DICT|DIRECT
 1191 C         -3.7860    -5.0330   -12.5810 C.2       75 ARG232  0.5000  BACKBONE|DICT|DIRECT
 1192 O         -4.3400    -4.7380   -11.5380 O.2       75 ARG232  -0.5000  BACKBONE|DICT|DIRECT
 1193 CB        -4.8050    -6.3380   -14.4140 C.3       75 ARG232  -0.1200  DICT
 1194 CG        -6.1070    -6.5440   -15.1370 C.3       75 ARG232  -0.0500  DICT
 1195 CD        -5.9970    -7.7430   -16.0480 C.3       75 ARG232  0.1900  DICT
 1196 NE        -7.4600    -7.8630   -16.6040 N.pl3     75 ARG232  -0.7000  DICT
 1197 CZ        -8.2530    -8.8830   -16.5690 C.cat     75 ARG232  0.6399  DICT
 1198 NH1       -8.0300    -9.9130   -15.7490 N.pl3     75 ARG232  -0.8000  DICT
 1199 NH2       -9.2060    -8.7910   -17.4620 N.pl3     75 ARG232  -0.8000  DICT
 1200 H         -3.8100    -4.4470   -15.8230 H         75 ARG232  0.3000  DICT
 1201 HA        -5.5650    -4.5760   -13.6430 H         75 ARG232  0.0600  DICT
 1202 HB2       -3.9950    -6.5760   -15.1040 H         75 ARG232  0.0600  DICT
 1203 HB3       -4.7610    -7.0350   -13.5760 H         75 ARG232  0.0600  DICT
 1204 HG2       -6.3360    -5.6590   -15.7300 H         75 ARG232  0.0600  DICT
 1205 HG3       -6.9030    -6.7110   -14.4120 H         75 ARG232  0.0600  DICT
 1206 HD2       -5.2800    -7.5670   -16.8500 H         75 ARG232  0.0600  DICT
 1207 HD3       -5.7270    -8.6340   -15.4800 H         75 ARG232  0.0600  DICT
 1208 HE        -7.8290    -7.0350   -17.0470 H         75 ARG232  0.4400  DICT
 1209 HH11      -7.2430    -9.8930   -15.1160 H         75 ARG232  0.4600  DICT
 1210 HH12      -8.6470   -10.7120   -15.7620 H         75 ARG232  0.4600  DICT
 1211 HH21      -9.2680    -7.9740   -18.0520 H         75 ARG232  0.4600  DICT
 1212 HH22      -9.8800    -9.5370   -17.5610 H         75 ARG232  0.4600  DICT
 1213 N         -2.4550    -5.2330   -12.5700 N.am      76 PRO233  -0.1400  BACKBONE|DICT|DIRECT
 1214 CA        -1.6140    -4.8560   -11.3900 C.3       76 PRO233  0.0100  BACKBONE|DICT|DIRECT
 1215 C         -1.9420    -3.5990   -10.6260 C.2       76 PRO233  0.5000  BACKBONE|DICT|DIRECT
 1216 O         -2.0090    -3.6650    -9.4230 O.2       76 PRO233  -0.5000  BACKBONE|DICT|DIRECT
 1217 CB        -0.1690    -4.9660   -11.9370 C.3       76 PRO233  -0.1200  DICT
 1218 CG        -0.2820    -6.0500   -12.9760 C.3       76 PRO233  -0.1200  DICT
 1219 CD        -1.7270    -5.9630   -13.5660 C.3       76 PRO233  -0.0500  DICT
 1220 HA        -1.7230    -5.6720   -10.6760 H         76 PRO233  0.0600  DICT
 1221 HB2        0.5280    -5.2500   -11.1490 H         76 PRO233  0.0600  DICT
 1222 HB3        0.1370    -4.0260   -12.3960 H         76 PRO233  0.0600  DICT
 1223 HG2        0.4540    -5.8930   -13.7640 H         76 PRO233  0.0600  DICT
 1224 HG3       -0.1290    -7.0250   -12.5130 H         76 PRO233  0.0600  DICT
 1225 HD2       -2.1510    -6.9570   -13.7070 H         76 PRO233  0.0600  DICT
 1226 HD3       -1.7200    -5.4160   -14.5090 H         76 PRO233  0.0600  DICT
 1227 N         -2.0110    -2.3790   -11.3330 N.am      77 ILE234  -0.5000  BACKBONE|DICT|DIRECT
 1228 CA        -2.1920    -1.0190   -10.8610 C.3       77 ILE234  0.1400  BACKBONE|DICT|DIRECT
 1229 C         -3.5020    -0.9020   -10.1950 C.2       77 ILE234  0.5000  BACKBONE|DICT|DIRECT
 1230 O         -3.6320    -0.4050    -9.1280 O.2       77 ILE234  -0.5000  BACKBONE|DICT|DIRECT
 1231 CB        -1.8850     0.0220   -11.9680 C.3       77 ILE234  -0.0600  DICT
 1232 CG1       -0.3480    -0.0910   -12.4020 C.3       77 ILE234  -0.1200  DICT
 1233 CG2       -2.2390     1.4690   -11.5470 C.3       77 ILE234  -0.1800  DICT
 1234 CD        -0.1650     0.6830   -13.6550 C.3       77 ILE234  -0.1800  DICT
 1235 H         -1.9200    -2.4680   -12.3350 H         77 ILE234  0.3000  DICT
 1236 HA        -1.4420    -0.8660   -10.0840 H         77 ILE234  0.0600  DICT
 1237 HB        -2.4940    -0.2300   -12.8360 H         77 ILE234  0.0600  DICT
 1238 HG12       0.2870     0.3200   -11.6180 H         77 ILE234  0.0600  DICT
 1239 HG13      -0.0910    -1.1360   -12.5750 H         77 ILE234  0.0600  DICT
 1240 HG21      -3.2890     1.5170   -11.2570 H         77 ILE234  0.0600  DICT
 1241 HG22      -1.6150     1.7660   -10.7040 H         77 ILE234  0.0600  DICT
 1242 HG23      -2.0630     2.1440   -12.3840 H         77 ILE234  0.0600  DICT
 1243 HD1        0.8770     0.6220   -13.9720 H         77 ILE234  0.0600  DICT
 1244 HD2       -0.4300     1.7260   -13.4800 H         77 ILE234  0.0600  DICT
 1245 HD3       -0.8060     0.2710   -14.4330 H         77 ILE234  0.0600  DICT
 1246 N         -4.5950    -1.4420   -10.8520 N.am      78 ILE235  -0.5000  BACKBONE|DICT|DIRECT
 1247 CA        -5.8810    -1.4990   -10.2070 C.3       78 ILE235  0.1400  BACKBONE|DICT|DIRECT
 1248 C         -5.8770    -2.3740    -8.9960 C.2       78 ILE235  0.5000  BACKBONE|DICT|DIRECT
 1249 O         -6.5600    -2.2490    -7.9770 O.2       78 ILE235  -0.5000  BACKBONE|DICT|DIRECT
 1250 CB        -7.0180    -1.7760   -11.2790 C.3       78 ILE235  -0.0600  DICT
 1251 CG1       -6.9150    -0.7330   -12.4890 C.3       78 ILE235  -0.1200  DICT
 1252 CG2       -8.4180    -1.5780   -10.6390 C.3       78 ILE235  -0.1800  DICT
 1253 CD        -7.3850    -1.3550   -13.8270 C.3       78 ILE235  -0.1800  DICT
 1254 H         -4.4890    -1.7980   -11.7910 H         78 ILE235  0.3000  DICT
 1255 HA        -6.0680    -0.4910    -9.8380 H         78 ILE235  0.0600  DICT
 1256 HB        -6.9260    -2.7930   -11.6590 H         78 ILE235  0.0600  DICT
 1257 HG12      -5.8770    -0.4150   -12.5940 H         78 ILE235  0.0600  DICT
 1258 HG13      -7.5330     0.1370   -12.2640 H         78 ILE235  0.0600  DICT
 1259 HG21      -8.5380    -2.2690    -9.8040 H         78 ILE235  0.0600  DICT
 1260 HG22      -9.1890    -1.7710   -11.3850 H         78 ILE235  0.0600  DICT
 1261 HG23      -8.5100    -0.5530   -10.2780 H         78 ILE235  0.0600  DICT
 1262 HD1       -7.3000    -0.6150   -14.6230 H         78 ILE235  0.0600  DICT
 1263 HD2       -6.7620    -2.2180   -14.0650 H         78 ILE235  0.0600  DICT
 1264 HD3       -8.4240    -1.6720   -13.7350 H         78 ILE235  0.0600  DICT
 1265 N         -5.2060    -3.6090    -8.9160 N.am      79 TYR236  -0.5000  BACKBONE|DICT|DIRECT
 1266 CA        -5.2500    -4.5280    -7.7690 C.3       79 TYR236  0.1400  BACKBONE|DICT|DIRECT
 1267 C         -4.5330    -4.0170    -6.5880 C.2       79 TYR236  0.5000  BACKBONE|DICT|DIRECT
 1268 O         -4.9640    -4.1070    -5.4310 O.2       79 TYR236  -0.5000  BACKBONE|DICT|DIRECT
 1269 CB        -4.6790    -5.9530    -8.1140 C.3       79 TYR236  -0.0050  DICT
 1270 CG        -5.4440    -6.7090    -9.2640 C.2       79 TYR236  -0.1150  DICT
 1271 CD1       -6.8370    -6.7090    -9.3030 C.2       79 TYR236  -0.1150  DICT
 1272 CD2       -4.7440    -7.5210   -10.2210 C.2       79 TYR236  -0.1150  DICT
 1273 CE1       -7.4780    -7.5500   -10.2700 C.2       79 TYR236  -0.1150  DICT
 1274 CE2       -5.4780    -8.1970   -11.2250 C.2       79 TYR236  -0.1150  DICT
 1275 CZ        -6.8070    -8.2950   -11.2600 C.2       79 TYR236  0.1500  DICT
 1276 OH        -7.6160    -8.8740   -12.2290 O.3       79 TYR236  -0.5850  DICT
 1277 H         -4.6500    -3.8870    -9.7110 H         79 TYR236  0.3000  DICT
 1278 HA        -6.2950    -4.6530    -7.4880 H         79 TYR236  0.0600  DICT
 1279 HB2       -4.7280    -6.5650    -7.2140 H         79 TYR236  0.0600  DICT
 1280 HB3       -3.6340    -5.8470    -8.4050 H         79 TYR236  0.0600  DICT
 1281 HD1       -7.4140    -6.0960    -8.6280 H         79 TYR236  0.1150  DICT
 1282 HD2       -3.6690    -7.6150   -10.1740 H         79 TYR236  0.1150  DICT
 1283 HE1       -8.5550    -7.6170   -10.2370 H         79 TYR236  0.1150  DICT
 1284 HE2       -4.9210    -8.6670   -12.0220 H         79 TYR236  0.1150  DICT
 1285 HH        -8.1020    -8.1870   -12.6910 H         79 TYR236  0.4350  DICT
 1286 N         -3.3610    -3.4380    -6.7450 N.am      80 TYR237  -0.5000  BACKBONE|DICT|DIRECT
 1287 CA        -2.7430    -2.4700    -5.8360 C.3       80 TYR237  0.1400  BACKBONE|DICT|DIRECT
 1288 C         -3.7280    -1.3870    -5.3110 C.2       80 TYR237  0.5000  BACKBONE|DICT|DIRECT
 1289 O         -3.7240    -1.1140    -4.0950 O.2       80 TYR237  -0.5000  BACKBONE|DICT|DIRECT
 1290 CB        -1.5680    -1.9390    -6.6620 C.3       80 TYR237  -0.0050  DICT
 1291 CG        -0.7990    -0.7380    -6.0690 C.2       80 TYR237  -0.1150  DICT
 1292 CD1        0.0160    -0.8300    -4.8680 C.2       80 TYR237  -0.1150  DICT
 1293 CD2       -0.9010     0.5380    -6.6280 C.2       80 TYR237  -0.1150  DICT
 1294 CE1        0.6450     0.2730    -4.2750 C.2       80 TYR237  -0.1150  DICT
 1295 CE2       -0.1790     1.6510    -6.0450 C.2       80 TYR237  -0.1150  DICT
 1296 CZ         0.6010     1.5040    -4.9240 C.2       80 TYR237  0.1500  DICT
 1297 OH         1.2340     2.6320    -4.3300 O.3       80 TYR237  -0.5850  DICT
 1298 H         -2.8380    -3.6850    -7.5720 H         80 TYR237  0.3000  DICT
 1299 HA        -2.3420    -3.0120    -4.9790 H         80 TYR237  0.0600  DICT
 1300 HB2       -0.8590    -2.7560    -6.7910 H         80 TYR237  0.0600  DICT
 1301 HB3       -1.9430    -1.6540    -7.6450 H         80 TYR237  0.0600  DICT
 1302 HD1        0.1440    -1.8000    -4.4090 H         80 TYR237  0.1150  DICT
 1303 HD2       -1.5200     0.6960    -7.4990 H         80 TYR237  0.1150  DICT
 1304 HE1        1.1560     0.1700    -3.3290 H         80 TYR237  0.1150  DICT
 1305 HE2       -0.2570     2.6250    -6.5050 H         80 TYR237  0.1150  DICT
 1306 HH         0.8220     2.8210    -3.4830 H         80 TYR237  0.4350  DICT
 1307 N         -4.5920    -0.7650    -6.1280 N.am      81 SER238  -0.5000  BACKBONE|DICT|DIRECT
 1308 CA        -5.5490     0.2390    -5.6290 C.3       81 SER238  0.1400  BACKBONE|DICT|DIRECT
 1309 C         -6.7640    -0.3520    -4.8700 C.2       81 SER238  0.5000  BACKBONE|DICT|DIRECT
 1310 O         -7.4010     0.3290    -4.0830 O.2       81 SER238  -0.5000  BACKBONE|DICT|DIRECT
 1311 CB        -6.1500     1.1730    -6.7310 C.3       81 SER238  0.1450  DICT
 1312 OG        -6.6780     2.3260    -6.1960 O.3       81 SER238  -0.6830  DICT
 1313 H         -4.5850    -0.9910    -7.1130 H         81 SER238  0.3000  DICT
 1314 HA        -5.0100     0.8750    -4.9270 H         81 SER238  0.0600  DICT
 1315 HB2       -5.3610     1.4400    -7.4340 H         81 SER238  0.0600  DICT
 1316 HB3       -6.9340     0.6370    -7.2640 H         81 SER238  0.0600  DICT
 1317 HG        -7.0350     2.8720    -6.9000 H         81 SER238  0.4180  DICT
 1318 N         -7.1300    -1.5260    -5.3010 N.am      82 VAL239  -0.5000  BACKBONE|DICT|DIRECT
 1319 CA        -8.1400    -2.3200    -4.5910 C.3       82 VAL239  0.1400  BACKBONE|DICT|DIRECT
 1320 C         -7.6230    -2.6580    -3.1870 C.2       82 VAL239  0.5000  BACKBONE|DICT|DIRECT
 1321 O         -8.3140    -2.6440    -2.2310 O.2       82 VAL239  -0.5000  BACKBONE|DICT|DIRECT
 1322 CB        -8.3420    -3.6450    -5.3250 C.3       82 VAL239  -0.0600  DICT
 1323 CG1       -8.8890    -4.8750    -4.5320 C.3       82 VAL239  -0.1800  DICT
 1324 CG2       -9.3250    -3.2210    -6.4200 C.3       82 VAL239  -0.1800  DICT
 1325 H         -6.7100    -1.8970    -6.1420 H         82 VAL239  0.3000  DICT
 1326 HA        -9.0790    -1.7720    -4.5280 H         82 VAL239  0.0600  DICT
 1327 HB        -7.4000    -3.9270    -5.7960 H         82 VAL239  0.0600  DICT
 1328 HG11      -8.1730    -5.1560    -3.7600 H         82 VAL239  0.0600  DICT
 1329 HG12      -9.0350    -5.7110    -5.2150 H         82 VAL239  0.0600  DICT
 1330 HG13      -9.8400    -4.6140    -4.0680 H         82 VAL239  0.0600  DICT
 1331 HG21      -9.5700    -4.0820    -7.0420 H         82 VAL239  0.0600  DICT
 1332 HG22      -8.8690    -2.4460    -7.0360 H         82 VAL239  0.0600  DICT
 1333 HG23     -10.2350    -2.8330    -5.9610 H         82 VAL239  0.0600  DICT
 1334 N         -6.3270    -2.9300    -3.0500 N.am      83 CYS240  -0.5000  BACKBONE|DICT|DIRECT
 1335 CA        -5.6920    -3.1180    -1.7420 C.3       83 CYS240  0.1400  BACKBONE|DICT|DIRECT
 1336 C         -5.8270    -1.8970    -0.7930 C.2       83 CYS240  0.5000  BACKBONE|DICT|DIRECT
 1337 O         -5.8640    -2.0450     0.3810 O.2       83 CYS240  -0.5000  BACKBONE|DICT|DIRECT
 1338 CB        -4.1940    -3.5510    -1.9160 C.3       83 CYS240  0.0600  DICT
 1339 SG        -3.9500    -5.1990    -2.5140 S.3       83 CYS240  -0.3350  DICT
 1340 H         -5.7580    -3.0090    -3.8810 H         83 CYS240  0.3000  DICT
 1341 HA        -6.2060    -3.9500    -1.2600 H         83 CYS240  0.0600  DICT
 1342 HB2       -3.7240    -2.8640    -2.6200 H         83 CYS240  0.0600  DICT
 1343 HB3       -3.6920    -3.4540    -0.9530 H         83 CYS240  0.0600  DICT
 1344 HG        -3.0500    -5.1850    -3.5010 H         83 CYS240  0.1550  DICT
 1345 N         -5.7150    -0.6500    -1.3350 N.am      84 TYR241  -0.5000  BACKBONE|DICT|DIRECT
 1346 CA        -6.1580     0.5690    -0.6640 C.3       84 TYR241  0.1400  BACKBONE|DICT|DIRECT
 1347 C         -7.5820     0.5810    -0.2970 C.2       84 TYR241  0.5000  BACKBONE|DICT|DIRECT
 1348 O         -7.9680     1.3390     0.6470 O.2       84 TYR241  -0.5000  BACKBONE|DICT|DIRECT
 1349 CB        -5.9070     1.8650    -1.4860 C.3       84 TYR241  -0.0050  DICT
 1350 CG        -4.4720     2.2500    -1.4290 C.2       84 TYR241  -0.1150  DICT
 1351 CD1       -3.6750     2.4610    -0.2580 C.2       84 TYR241  -0.1150  DICT
 1352 CD2       -3.7200     2.2030    -2.5830 C.2       84 TYR241  -0.1150  DICT
 1353 CE1       -2.2520     2.6580    -0.2700 C.2       84 TYR241  -0.1150  DICT
 1354 CE2       -2.3530     2.3850    -2.6680 C.2       84 TYR241  -0.1150  DICT
 1355 CZ        -1.6060     2.6340    -1.5430 C.2       84 TYR241  0.1500  DICT
 1356 OH        -0.2150     2.8020    -1.5330 O.3       84 TYR241  -0.5850  DICT
 1357 H         -5.3010    -0.5660    -2.2520 H         84 TYR241  0.3000  DICT
 1358 HA        -5.5850     0.6560     0.2590 H         84 TYR241  0.0600  DICT
 1359 HB2       -6.5120     2.6730    -1.0740 H         84 TYR241  0.0600  DICT
 1360 HB3       -6.1940     1.6950    -2.5240 H         84 TYR241  0.0600  DICT
 1361 HD1       -4.1770     2.4740     0.6980 H         84 TYR241  0.1150  DICT
 1362 HD2       -4.2480     2.0050    -3.5040 H         84 TYR241  0.1150  DICT
 1363 HE1       -1.6970     2.8160     0.6430 H         84 TYR241  0.1150  DICT
 1364 HE2       -1.8660     2.3300    -3.6300 H         84 TYR241  0.1150  DICT
 1365 HH         0.0010     3.6670    -1.1770 H         84 TYR241  0.4350  DICT
 1366 N         -8.4650    -0.1540    -1.0010 N.am      85 SER242  -0.5000  BACKBONE|DICT|DIRECT
 1367 CA        -9.8370    -0.3060    -0.5120 C.3       85 SER242  0.1400  BACKBONE|DICT|DIRECT
 1368 C         -9.7880    -1.1230     0.8220 C.2       85 SER242  0.5000  BACKBONE|DICT|DIRECT
 1369 O        -10.4390    -0.7170     1.7750 O.2       85 SER242  -0.5000  BACKBONE|DICT|DIRECT
 1370 CB       -10.7300    -0.9690    -1.5560 C.3       85 SER242  0.1450  DICT
 1371 OG       -12.0780    -0.5390    -1.5150 O.3       85 SER242  -0.6830  DICT
 1372 H         -8.1820    -0.5990    -1.8630 H         85 SER242  0.3000  DICT
 1373 HA       -10.2370     0.6850    -0.2950 H         85 SER242  0.0600  DICT
 1374 HB2      -10.3280    -0.7450    -2.5430 H         85 SER242  0.0600  DICT
 1375 HB3      -10.7040    -2.0480    -1.4040 H         85 SER242  0.0600  DICT
 1376 HG       -12.5770    -0.9850    -2.2030 H         85 SER242  0.4180  DICT
 1377 N         -9.0070    -2.2590     0.8670 N.am      86 ILE243  -0.5000  BACKBONE|DICT|DIRECT
 1378 CA        -8.7630    -3.0210     2.0680 C.3       86 ILE243  0.1400  BACKBONE|DICT|DIRECT
 1379 C         -8.2510    -2.1350     3.2700 C.2       86 ILE243  0.5000  BACKBONE|DICT|DIRECT
 1380 O         -8.8020    -2.2310     4.3780 O.2       86 ILE243  -0.5000  BACKBONE|DICT|DIRECT
 1381 CB        -7.9410    -4.4030     1.7630 C.3       86 ILE243  -0.0600  DICT
 1382 CG1       -8.7730    -5.4730     1.0590 C.3       86 ILE243  -0.1200  DICT
 1383 CG2       -7.4670    -4.8930     3.1070 C.3       86 ILE243  -0.1800  DICT
 1384 CD        -8.7420    -5.3690    -0.4870 C.3       86 ILE243  -0.1800  DICT
 1385 H         -8.5790    -2.5750     0.0090 H         86 ILE243  0.3000  DICT
 1386 HA        -9.7520    -3.3560     2.3810 H         86 ILE243  0.0600  DICT
 1387 HB        -7.0730    -4.1690     1.1470 H         86 ILE243  0.0600  DICT
 1388 HG12      -8.3870    -6.4520     1.3450 H         86 ILE243  0.0600  DICT
 1389 HG13      -9.8060    -5.3920     1.3950 H         86 ILE243  0.0600  DICT
 1390 HG21      -6.9070    -5.8190     2.9800 H         86 ILE243  0.0600  DICT
 1391 HG22      -8.3280    -5.0740     3.7520 H         86 ILE243  0.0600  DICT
 1392 HG23      -6.8250    -4.1390     3.5630 H         86 ILE243  0.0600  DICT
 1393 HD1       -9.3550    -6.1620    -0.9160 H         86 ILE243  0.0600  DICT
 1394 HD2       -7.7160    -5.4740    -0.8380 H         86 ILE243  0.0600  DICT
 1395 HD3       -9.1340    -4.4000    -0.7940 H         86 ILE243  0.0600  DICT
 1396 N         -7.2860    -1.2300     2.9980 N.am      87 VAL244  -0.5000  BACKBONE|DICT|DIRECT
 1397 CA        -6.6860    -0.4890     4.0460 C.3       87 VAL244  0.1400  BACKBONE|DICT|DIRECT
 1398 C         -7.5910     0.6990     4.4770 C.2       87 VAL244  0.5000  BACKBONE|DICT|DIRECT
 1399 O         -7.7010     1.1010     5.6540 O.2       87 VAL244  -0.5000  BACKBONE|DICT|DIRECT
 1400 CB        -5.3020     0.1040     3.7310 C.3       87 VAL244  -0.0600  DICT
 1401 CG1       -5.2470     1.4640     3.0260 C.3       87 VAL244  -0.1800  DICT
 1402 CG2       -4.4750     0.1950     5.0520 C.3       87 VAL244  -0.1800  DICT
 1403 H         -6.9910    -1.0810     2.0440 H         87 VAL244  0.3000  DICT
 1404 HA        -6.5770    -1.1520     4.9030 H         87 VAL244  0.0600  DICT
 1405 HB        -4.7910    -0.6100     3.0860 H         87 VAL244  0.0600  DICT
 1406 HG11      -5.8210     1.4170     2.1000 H         87 VAL244  0.0600  DICT
 1407 HG12      -4.2110     1.7120     2.7980 H         87 VAL244  0.0600  DICT
 1408 HG13      -5.6700     2.2280     3.6770 H         87 VAL244  0.0600  DICT
 1409 HG21      -4.5040    -0.7650     5.5670 H         87 VAL244  0.0600  DICT
 1410 HG22      -3.4420     0.4490     4.8160 H         87 VAL244  0.0600  DICT
 1411 HG23      -4.9000     0.9650     5.6950 H         87 VAL244  0.0600  DICT
 1412 N         -8.4650     1.1470     3.5860 N.am      88 SER245  -0.5000  BACKBONE|DICT|DIRECT
 1413 CA        -9.5310     2.1910     3.7640 C.3       88 SER245  0.1400  BACKBONE|DICT|DIRECT
 1414 C        -10.7470     1.6100     4.4260 C.2       88 SER245  0.5000  BACKBONE|DICT|DIRECT
 1415 O        -11.3610     2.2070     5.2810 O.2       88 SER245  -0.5000  BACKBONE|DICT|DIRECT
 1416 CB        -9.9750     2.9630     2.5390 C.3       88 SER245  0.1450  DICT
 1417 OG        -8.9440     3.5320     1.8420 O.3       88 SER245  -0.6830  DICT
 1418 H         -8.4060     0.7330     2.6670 H         88 SER245  0.3000  DICT
 1419 HA        -9.1250     2.9260     4.4590 H         88 SER245  0.0600  DICT
 1420 HB2      -10.6520     3.7540     2.8590 H         88 SER245  0.0600  DICT
 1421 HB3      -10.5150     2.2870     1.8760 H         88 SER245  0.0600  DICT
 1422 HG        -9.0710     3.3790     0.9020 H         88 SER245  0.4180  DICT
 1423 N        -11.1190     0.3220     4.1850 N.am      89 LEU246  -0.5000  BACKBONE|DICT|DIRECT
 1424 CA       -12.0130    -0.4370     5.0770 C.3       89 LEU246  0.1400  BACKBONE|DICT|DIRECT
 1425 C        -11.3940    -0.7770     6.4560 C.2       89 LEU246  0.5000  BACKBONE|DICT|DIRECT
 1426 O        -12.1470    -0.6180     7.4420 O.2       89 LEU246  -0.5000  BACKBONE|DICT|DIRECT
 1427 CB       -12.2910    -1.8340     4.4040 C.3       89 LEU246  -0.1200  DICT
 1428 CG       -13.3380    -2.6950     5.1460 C.3       89 LEU246  -0.0600  DICT
 1429 CD1      -14.7590    -2.0540     4.9730 C.3       89 LEU246  -0.1800  DICT
 1430 CD2      -13.3570    -4.1720     4.6890 C.3       89 LEU246  -0.1800  DICT
 1431 H        -10.7670    -0.1350     3.3560 H         89 LEU246  0.3000  DICT
 1432 HA       -12.9490     0.1040     5.2130 H         89 LEU246  0.0600  DICT
 1433 HB2      -12.6490    -1.6600     3.3890 H         89 LEU246  0.0600  DICT
 1434 HB3      -11.3550    -2.3900     4.3540 H         89 LEU246  0.0600  DICT
 1435 HG       -13.0910    -2.6780     6.2080 H         89 LEU246  0.0600  DICT
 1436 HD11     -15.4990    -2.6620     5.4960 H         89 LEU246  0.0600  DICT
 1437 HD12     -15.0110    -2.0100     3.9140 H         89 LEU246  0.0600  DICT
 1438 HD13     -14.7570    -1.0470     5.3890 H         89 LEU246  0.0600  DICT
 1439 HD21     -12.3640    -4.6040     4.8140 H         89 LEU246  0.0600  DICT
 1440 HD22     -14.0740    -4.7290     5.2920 H         89 LEU246  0.0600  DICT
 1441 HD23     -13.6460    -4.2240     3.6400 H         89 LEU246  0.0600  DICT
 1442 N        -10.1070    -1.0460     6.6130 N.am      90 MET247  -0.5000  BACKBONE|DICT|DIRECT
 1443 CA        -9.4230    -1.0620     7.8570 C.3       90 MET247  0.1400  BACKBONE|DICT|DIRECT
 1444 C         -9.6160     0.1320     8.6680 C.2       90 MET247  0.5000  BACKBONE|DICT|DIRECT
 1445 O         -9.9920     0.0650     9.8570 O.2       90 MET247  -0.5000  BACKBONE|DICT|DIRECT
 1446 CB        -7.9170    -1.5440     7.6630 C.3       90 MET247  -0.1200  DICT
 1447 CG        -6.9920    -1.5410     8.8840 C.3       90 MET247  0.0475  DICT
 1448 SD        -7.4810    -2.8490    10.0470 S.3       90 MET247  -0.3350  DICT
 1449 CE        -6.4770    -2.1630    11.3460 C.3       90 MET247  -0.0125  DICT
 1450 H         -9.5700    -1.2560     5.7840 H         90 MET247  0.3000  DICT
 1451 HA        -9.9000    -1.8630     8.4240 H         90 MET247  0.0600  DICT
 1452 HB2       -7.9500    -2.5670     7.2870 H         90 MET247  0.0600  DICT
 1453 HB3       -7.4610    -0.9200     6.8950 H         90 MET247  0.0600  DICT
 1454 HG2       -7.0570    -0.5740     9.3820 H         90 MET247  0.0600  DICT
 1455 HG3       -5.9650    -1.7120     8.5600 H         90 MET247  0.0600  DICT
 1456 HE1       -6.5690    -2.7770    12.2410 H         90 MET247  0.0600  DICT
 1457 HE2       -5.4350    -2.1410    11.0270 H         90 MET247  0.0600  DICT
 1458 HE3       -6.8100    -1.1480    11.5650 H         90 MET247  0.0600  DICT
 1459 N         -9.2740     1.2890     8.1490 N.am      91 TYR248  -0.5000  BACKBONE|DICT|DIRECT
 1460 CA        -9.3350     2.5810     8.8700 C.3       91 TYR248  0.1400  BACKBONE|DICT|DIRECT
 1461 C        -10.7870     2.9490     9.1890 C.2       91 TYR248  0.5000  BACKBONE|DICT|DIRECT
 1462 O        -11.1210     3.4480    10.2630 O.2       91 TYR248  -0.5000  BACKBONE|DICT|DIRECT
 1463 CB        -8.4470     3.6490     8.1650 C.3       91 TYR248  -0.0050  DICT
 1464 CG        -6.9300     3.3430     8.2250 C.2       91 TYR248  -0.1150  DICT
 1465 CD1       -6.3320     2.6600     9.2900 C.2       91 TYR248  -0.1150  DICT
 1466 CD2       -6.1260     3.7270     7.1840 C.2       91 TYR248  -0.1150  DICT
 1467 CE1       -4.9410     2.4620     9.2880 C.2       91 TYR248  -0.1150  DICT
 1468 CE2       -4.7740     3.4250     7.1850 C.2       91 TYR248  -0.1150  DICT
 1469 CZ        -4.1390     2.8750     8.2590 C.2       91 TYR248  0.1500  DICT
 1470 OH        -2.7070     2.5810     8.1400 O.3       91 TYR248  -0.5850  DICT
 1471 H         -8.9460     1.2990     7.1930 H         91 TYR248  0.3000  DICT
 1472 HA        -8.8620     2.3980     9.8340 H         91 TYR248  0.0600  DICT
 1473 HB2       -8.6220     4.6120     8.6460 H         91 TYR248  0.0600  DICT
 1474 HB3       -8.7480     3.7200     7.1200 H         91 TYR248  0.0600  DICT
 1475 HD1       -6.9350     2.2890    10.1060 H         91 TYR248  0.1150  DICT
 1476 HD2       -6.5500     4.2710     6.3540 H         91 TYR248  0.1150  DICT
 1477 HE1       -4.4870     1.9630    10.1310 H         91 TYR248  0.1150  DICT
 1478 HE2       -4.1980     3.6330     6.2950 H         91 TYR248  0.1150  DICT
 1479 HH        -2.5670     1.9590     7.4230 H         91 TYR248  0.4350  DICT
 1480 N        -11.7100     2.6230     8.2770 N.am      92 PHE249  -0.5000  BACKBONE|DICT|DIRECT
 1481 CA       -13.1220     2.8030     8.4410 C.3       92 PHE249  0.1400  BACKBONE|DICT|DIRECT
 1482 C        -13.7000     2.1570     9.6720 C.2       92 PHE249  0.5000  BACKBONE|DICT|DIRECT
 1483 O        -14.4480     2.7450    10.4960 O.2       92 PHE249  -0.5000  BACKBONE|DICT|DIRECT
 1484 CB       -13.9210     2.3240     7.1750 C.3       92 PHE249  -0.0050  DICT
 1485 CG       -15.3840     2.6960     7.1430 C.2       92 PHE249  -0.1150  DICT
 1486 CD1      -15.9470     3.8170     7.7780 C.2       92 PHE249  -0.1150  DICT
 1487 CD2      -16.3720     1.7720     6.5710 C.2       92 PHE249  -0.1150  DICT
 1488 CE1      -17.3610     4.1220     7.7460 C.2       92 PHE249  -0.1150  DICT
 1489 CE2      -17.7240     2.0000     6.5690 C.2       92 PHE249  -0.1150  DICT
 1490 CZ       -18.2230     3.2340     7.0680 C.2       92 PHE249  -0.1150  DICT
 1491 H        -11.3870     2.2210     7.4080 H         92 PHE249  0.3000  DICT
 1492 HA       -13.2950     3.8750     8.5360 H         92 PHE249  0.0600  DICT
 1493 HB2      -13.8510     1.2370     7.1260 H         92 PHE249  0.0600  DICT
 1494 HB3      -13.4410     2.7390     6.2880 H         92 PHE249  0.0600  DICT
 1495 HD1      -15.2910     4.4840     8.3180 H         92 PHE249  0.1150  DICT
 1496 HD2      -16.0120     0.8570     6.1250 H         92 PHE249  0.1150  DICT
 1497 HE1      -17.7470     5.0080     8.2290 H         92 PHE249  0.1150  DICT
 1498 HE2      -18.4030     1.2500     6.1920 H         92 PHE249  0.1150  DICT
 1499 HZ       -19.2610     3.4920     6.9270 H         92 PHE249  0.1150  DICT
 1500 N        -13.4010     0.8330     9.9490 N.am      93 ILE250  -0.5000  BACKBONE|DICT|DIRECT
 1501 CA       -13.7760     0.1490    11.1840 C.3       93 ILE250  0.1400  BACKBONE|DICT|DIRECT
 1502 C        -12.7150     0.3550    12.2870 C.2       93 ILE250  0.5000  BACKBONE|DICT|DIRECT
 1503 O        -12.9990     0.1100    13.4330 O.2       93 ILE250  -0.5000  BACKBONE|DICT|DIRECT
 1504 CB       -14.1130    -1.3260    11.0730 C.3       93 ILE250  -0.0600  DICT
 1505 CG1      -12.9690    -2.1960    10.4590 C.3       93 ILE250  -0.1200  DICT
 1506 CG2      -15.4130    -1.5100    10.2020 C.3       93 ILE250  -0.1800  DICT
 1507 CD       -12.9540    -3.6390    11.0090 C.3       93 ILE250  -0.1800  DICT
 1508 H        -12.8910     0.3060     9.2540 H         93 ILE250  0.3000  DICT
 1509 HA       -14.6820     0.6410    11.5390 H         93 ILE250  0.0600  DICT
 1510 HB       -14.3220    -1.7010    12.0750 H         93 ILE250  0.0600  DICT
 1511 HG12     -13.1040    -2.2370     9.3790 H         93 ILE250  0.0600  DICT
 1512 HG13     -12.0110    -1.7250    10.6780 H         93 ILE250  0.0600  DICT
 1513 HG21     -15.6520    -2.5700    10.1240 H         93 ILE250  0.0600  DICT
 1514 HG22     -16.2430    -0.9830    10.6740 H         93 ILE250  0.0600  DICT
 1515 HG23     -15.2440    -1.1010     9.2060 H         93 ILE250  0.0600  DICT
 1516 HD1      -12.1390    -4.1960    10.5470 H         93 ILE250  0.0600  DICT
 1517 HD2      -12.8110    -3.6150    12.0890 H         93 ILE250  0.0600  DICT
 1518 HD3      -13.9020    -4.1250    10.7790 H         93 ILE250  0.0600  DICT
 1519 N        -11.5480     0.8360    11.9260 N.am      94 GLY251  -0.5000  BACKBONE|DICT|DIRECT
 1520 CA       -10.4940     1.0360    12.9840 C.3       94 GLY251  0.0800  BACKBONE|DICT|DIRECT
 1521 C        -10.6690     2.2900    13.7250 C.2       94 GLY251  0.5000  BACKBONE|DICT|DIRECT
 1522 O        -10.4380     2.3240    14.9330 O.2       94 GLY251  -0.5000  BACKBONE|DICT|DIRECT
 1523 H        -11.3620     1.0680    10.9610 H         94 GLY251  0.3000  DICT
 1524 HA2       -9.5160     1.0470    12.5050 H         94 GLY251  0.0600  DICT
 1525 HA3      -10.5350     0.2020    13.6860 H         94 GLY251  0.0600  DICT
 1526 N        -11.1220     3.2790    12.9900 N.am      95 PHE252  -0.5000  BACKBONE|DICT|DIRECT
 1527 CA       -11.5270     4.5890    13.5550 C.3       95 PHE252  0.1400  BACKBONE|DICT|DIRECT
 1528 C        -13.0080     4.7790    13.7740 C.2       95 PHE252  0.5000  BACKBONE|DICT|DIRECT
 1529 O        -13.4300     5.9490    14.0460 O.2       95 PHE252  -0.5000  BACKBONE|DICT|DIRECT
 1530 CB       -10.8530     5.7050    12.7930 C.3       95 PHE252  -0.0050  DICT
 1531 CG        -9.3520     5.4910    12.7940 C.2       95 PHE252  -0.1150  DICT
 1532 CD1       -8.5540     5.7090    13.9380 C.2       95 PHE252  -0.1150  DICT
 1533 CD2       -8.6480     5.3480    11.6050 C.2       95 PHE252  -0.1150  DICT
 1534 CE1       -7.1430     5.7200    13.9400 C.2       95 PHE252  -0.1150  DICT
 1535 CE2       -7.2300     5.3330    11.5840 C.2       95 PHE252  -0.1150  DICT
 1536 CZ        -6.5190     5.4050    12.7800 C.2       95 PHE252  -0.1150  DICT
 1537 H        -11.1980     3.1410    11.9920 H         95 PHE252  0.3000  DICT
 1538 HA       -11.0850     4.6180    14.5510 H         95 PHE252  0.0600  DICT
 1539 HB2      -11.0830     6.6580    13.2680 H         95 PHE252  0.0600  DICT
 1540 HB3      -11.2170     5.7140    11.7650 H         95 PHE252  0.0600  DICT
 1541 HD1       -9.0590     5.8790    14.8770 H         95 PHE252  0.1150  DICT
 1542 HD2       -9.1910     5.2470    10.6770 H         95 PHE252  0.1150  DICT
 1543 HE1       -6.5850     5.9680    14.8310 H         95 PHE252  0.1150  DICT
 1544 HE2       -6.7030     5.2640    10.6430 H         95 PHE252  0.1150  DICT
 1545 HZ        -5.4570     5.2090    12.7810 H         95 PHE252  0.1150  DICT
 1546 N        -13.9230     3.7780    13.6300 N.am      96 LEU253  -0.5000  BACKBONE|DICT|DIRECT
 1547 CA       -15.3160     3.8570    14.0960 C.3       96 LEU253  0.1400  BACKBONE|DICT|DIRECT
 1548 C        -15.4890     4.1990    15.6020 C.2       96 LEU253  0.5000  BACKBONE|DICT|DIRECT
 1549 O        -14.8490     3.6510    16.5090 O.2       96 LEU253  -0.5000  BACKBONE|DICT|DIRECT
 1550 CB       -16.1160     2.4630    13.8180 C.3       96 LEU253  -0.1200  DICT
 1551 CG       -17.6260     2.6250    13.8840 C.3       96 LEU253  -0.0600  DICT
 1552 CD1      -18.0870     3.7140    12.9630 C.3       96 LEU253  -0.1800  DICT
 1553 CD2      -18.3160     1.2270    13.6550 C.3       96 LEU253  -0.1800  DICT
 1554 H        -13.6250     2.9270    13.1750 H         96 LEU253  0.3000  DICT
 1555 HA       -15.8100     4.6400    13.5220 H         96 LEU253  0.0600  DICT
 1556 HB2      -15.8120     1.7310    14.5660 H         96 LEU253  0.0600  DICT
 1557 HB3      -15.8440     2.0910    12.8290 H         96 LEU253  0.0600  DICT
 1558 HG       -17.8700     2.9400    14.8990 H         96 LEU253  0.0600  DICT
 1559 HD11     -19.1090     3.5130    12.6430 H         96 LEU253  0.0600  DICT
 1560 HD12     -17.4340     3.7520    12.0900 H         96 LEU253  0.0600  DICT
 1561 HD13     -18.0510     4.6710    13.4850 H         96 LEU253  0.0600  DICT
 1562 HD21     -19.3980     1.3430    13.7030 H         96 LEU253  0.0600  DICT
 1563 HD22     -17.9910     0.5310    14.4290 H         96 LEU253  0.0600  DICT
 1564 HD23     -18.0340     0.8390    12.6760 H         96 LEU253  0.0600  DICT
 1565 N        -16.3680     5.1820    15.8690 N.am      97 LEU254  -0.5000  BACKBONE|DICT|DIRECT
 1566 CA       -16.7430     5.6590    17.2360 C.3       97 LEU254  0.1400  BACKBONE|DICT|DIRECT
 1567 C        -18.2210     5.5290    17.5480 C.2       97 LEU254  0.5000  BACKBONE|DICT|DIRECT
 1568 O        -18.6460     5.9090    18.6200 O.2       97 LEU254  -0.5000  BACKBONE|DICT|DIRECT
 1569 CB       -16.3410     7.1360    17.4880 C.3       97 LEU254  -0.1200  DICT
 1570 CG       -14.8240     7.4850    17.4290 C.3       97 LEU254  -0.0600  DICT
 1571 CD1      -14.5840     8.9840    17.0960 C.3       97 LEU254  -0.1800  DICT
 1572 CD2      -14.0300     7.0400    18.7440 C.3       97 LEU254  -0.1800  DICT
 1573 H        -16.8110     5.6350    15.0820 H         97 LEU254  0.3000  DICT
 1574 HA       -16.2020     5.0450    17.9570 H         97 LEU254  0.0600  DICT
 1575 HB2      -16.8450     7.7440    16.7380 H         97 LEU254  0.0600  DICT
 1576 HB3      -16.7170     7.4270    18.4680 H         97 LEU254  0.0600  DICT
 1577 HG       -14.4030     6.9120    16.6030 H         97 LEU254  0.0600  DICT
 1578 HD11     -13.5130     9.1830    17.0650 H         97 LEU254  0.0600  DICT
 1579 HD12     -15.0470     9.6050    17.8630 H         97 LEU254  0.0600  DICT
 1580 HD13     -15.0250     9.2150    16.1260 H         97 LEU254  0.0600  DICT
 1581 HD21     -14.2220     5.9850    18.9450 H         97 LEU254  0.0600  DICT
 1582 HD22     -12.9610     7.1910    18.5930 H         97 LEU254  0.0600  DICT
 1583 HD23     -14.3660     7.6390    19.5910 H         97 LEU254  0.0600  DICT
 1584 N        -18.9730     4.8960    16.7070 N.am      98 GLY255  -0.5000  BACKBONE|DICT|DIRECT
 1585 CA       -20.3760     4.4380    16.7230 C.3       98 GLY255  0.0800  BACKBONE|DICT|DIRECT
 1586 C        -20.7760     3.4810    17.8020 C.2       98 GLY255  0.5000  BACKBONE|DICT|DIRECT
 1587 O        -19.9390     2.7090    18.2890 O.2       98 GLY255  -0.5000  BACKBONE|DICT|DIRECT
 1588 H        -18.4930     4.6640    15.8500 H         98 GLY255  0.3000  DICT
 1589 HA2      -21.0070     5.3210    16.8190 H         98 GLY255  0.0600  DICT
 1590 HA3      -20.5910     3.9720    15.7610 H         98 GLY255  0.0600  DICT
 1591 N        -22.0820     3.6520    18.2610 N.am      99 ASP256  -0.5000  BACKBONE|DICT|DIRECT
 1592 CA       -22.5280     3.2740    19.6130 C.3       99 ASP256  0.1400  BACKBONE|DICT|DIRECT
 1593 C        -22.4040     1.8010    19.9800 C.2       99 ASP256  0.5000  BACKBONE|DICT|DIRECT
 1594 O        -21.8430     1.3590    21.0120 O.2       99 ASP256  -0.5000  BACKBONE|DICT|DIRECT
 1595 CB       -24.0220     3.7070    19.8740 C.3       99 ASP256  -0.2200  DICT
 1596 CG       -24.3940     5.2510    19.8030 C.2       99 ASP256  0.7000  DICT
 1597 OD1      -23.5220     6.0250    19.3670 O.co2     99 ASP256  -0.8000  DICT
 1598 OD2      -25.5420     5.5940    20.1530 O.co2     99 ASP256  -0.8000  DICT
 1599 H        -22.7590     4.0570    17.6310 H         99 ASP256  0.3000  DICT
 1600 HA       -21.9090     3.8290    20.3180 H         99 ASP256  0.0600  DICT
 1601 HB2      -24.6380     3.1940    19.1360 H         99 ASP256  0.0600  DICT
 1602 HB3      -24.3070     3.3400    20.8600 H         99 ASP256  0.0600  DICT
 1603 N        -22.8800     0.9520    19.0170 N.am     100 SER257  -0.5000  BACKBONE|DICT|DIRECT
 1604 CA       -22.6670    -0.4950    19.1620 C.3      100 SER257  0.1400  BACKBONE|DICT|DIRECT
 1605 C        -21.2930    -0.9950    19.3040 C.2      100 SER257  0.5000  BACKBONE|DICT|DIRECT
 1606 O        -21.0210    -1.7990    20.2250 O.2      100 SER257  -0.5000  BACKBONE|DICT|DIRECT
 1607 CB       -23.4680    -1.2960    18.0110 C.3      100 SER257  0.1450  DICT
 1608 OG       -23.4170    -2.7080    18.1630 O.3      100 SER257  -0.6830  DICT
 1609 H        -23.3740     1.3160    18.2140 H        100 SER257  0.3000  DICT
 1610 HA       -23.1650    -0.7630    20.0950 H        100 SER257  0.0600  DICT
 1611 HB2      -24.5130    -0.9840    18.0370 H        100 SER257  0.0600  DICT
 1612 HB3      -23.0470    -1.0310    17.0410 H        100 SER257  0.0600  DICT
 1613 HG       -23.9090    -3.1250    17.4520 H        100 SER257  0.4180  DICT
 1614 N        -20.3430    -0.5780    18.4280 N.am     101 THR258  -0.5000  BACKBONE|DICT|DIRECT
 1615 CA       -18.9210    -0.8230    18.5470 C.3      101 THR258  0.1400  BACKBONE|DICT|DIRECT
 1616 C        -18.3470    -0.3880    19.8630 C.2      101 THR258  0.5000  BACKBONE|DICT|DIRECT
 1617 O        -17.6290    -1.0860    20.5510 O.2      101 THR258  -0.5000  BACKBONE|DICT|DIRECT
 1618 CB       -18.0400    -0.2260    17.3850 C.3      101 THR258  0.2050  DICT
 1619 CG2      -16.5640     0.2150    17.7900 C.3      101 THR258  -0.1800  DICT
 1620 OG1      -17.9210    -1.1470    16.3390 O.3      101 THR258  -0.6830  DICT
 1621 H        -20.6550    -0.0500    17.6250 H        101 THR258  0.3000  DICT
 1622 HA       -18.7930    -1.9050    18.5010 H        101 THR258  0.0600  DICT
 1623 HB       -18.5550     0.6530    16.9960 H        101 THR258  0.0600  DICT
 1624 HG1      -18.7950    -1.4380    16.0660 H        101 THR258  0.4180  DICT
 1625 HG21     -15.9850     0.4170    16.8890 H        101 THR258  0.0600  DICT
 1626 HG22     -16.6100     1.1150    18.4020 H        101 THR258  0.0600  DICT
 1627 HG23     -16.0880    -0.5860    18.3560 H        101 THR258  0.0600  DICT
 1628 N        -18.7000     0.8480    20.2830 N.am     102 ALA259  -0.5000  BACKBONE|DICT|DIRECT
 1629 CA       -18.3210     1.5060    21.4810 C.3      102 ALA259  0.1400  BACKBONE|DICT|DIRECT
 1630 C        -18.7510     0.7260    22.7370 C.2      102 ALA259  0.5000  BACKBONE|DICT|DIRECT
 1631 O        -17.9440     0.5600    23.6630 O.2      102 ALA259  -0.5000  BACKBONE|DICT|DIRECT
 1632 CB       -18.9420     2.9010    21.5690 C.3      102 ALA259  -0.1800  DICT
 1633 H        -19.3090     1.3670    19.6660 H        102 ALA259  0.3000  DICT
 1634 HA       -17.2360     1.6090    21.4910 H        102 ALA259  0.0600  DICT
 1635 HB1      -18.6330     3.3780    22.4980 H        102 ALA259  0.0600  DICT
 1636 HB2      -20.0290     2.8160    21.5490 H        102 ALA259  0.0600  DICT
 1637 HB3      -18.6090     3.5010    20.7230 H        102 ALA259  0.0600  DICT
 1638 N        -19.9950     0.2450    22.7160 N.am     103 CYS260  -0.5000  BACKBONE|DICT|DIRECT
 1639 CA       -20.6190    -0.6130    23.7130 C.3      103 CYS260  0.1400  BACKBONE|DICT|DIRECT
 1640 C        -19.9130    -1.8770    23.7560 C.2      103 CYS260  0.5000  BACKBONE|DICT|DIRECT
 1641 O        -19.6900    -2.4690    24.8140 O.2      103 CYS260  -0.5000  BACKBONE|DICT|DIRECT
 1642 CB       -22.1380    -0.9390    23.4630 C.3      103 CYS260  0.0600  DICT
 1643 SG       -23.1950     0.6370    23.5980 S.3      103 CYS260  -0.3350  DICT
 1644 H        -20.5650     0.5030    21.9230 H        103 CYS260  0.3000  DICT
 1645 HA       -20.5250    -0.1330    24.6880 H        103 CYS260  0.0600  DICT
 1646 HB2      -22.2520    -1.3630    22.4660 H        103 CYS260  0.0600  DICT
 1647 HB3      -22.4760    -1.6640    24.2030 H        103 CYS260  0.0600  DICT
 1648 HG       -23.9340     0.5840    24.7100 H        103 CYS260  0.1550  DICT
 1649 N        -19.4900    -2.3860    22.5530 N.am     104 ASN261  -0.5000  BACKBONE|DICT|DIRECT
 1650 CA       -18.7500    -3.6710    22.3860 C.3      104 ASN261  0.1400  BACKBONE|DICT|DIRECT
 1651 C        -17.3140    -3.6420    22.8800 C.2      104 ASN261  0.5000  BACKBONE|DICT|DIRECT
 1652 O        -16.6990    -4.6890    23.1810 O.2      104 ASN261  -0.5000  BACKBONE|DICT|DIRECT
 1653 CB       -18.9630    -4.3140    21.0190 C.3      104 ASN261  -0.1200  DICT
 1654 CG       -20.4290    -4.6480    20.8170 C.2      104 ASN261  0.5000  DICT
 1655 ND2      -20.8630    -4.7270    19.5160 N.am     104 ASN261  -0.7600  DICT
 1656 OD1      -21.1810    -5.0270    21.7380 O.2      104 ASN261  -0.5000  DICT
 1657 H        -19.6960    -1.8530    21.7200 H        104 ASN261  0.3000  DICT
 1658 HA       -19.2490    -4.3520    23.0760 H        104 ASN261  0.0600  DICT
 1659 HB2      -18.6420    -3.6210    20.2420 H        104 ASN261  0.0600  DICT
 1660 HB3      -18.3730    -5.2280    20.9540 H        104 ASN261  0.0600  DICT
 1661 HD21     -20.2370    -4.4930    18.7580 H        104 ASN261  0.3800  DICT
 1662 HD22     -21.8090    -5.0190    19.3170 H        104 ASN261  0.3800  DICT
 1663 N        -16.6480    -2.4410    22.9750 N.am     105 LYS262  -0.5000  BACKBONE|DICT|DIRECT
 1664 CA       -15.3830    -2.2150    23.7070 C.3      105 LYS262  0.1400  BACKBONE|DICT|DIRECT
 1665 C        -15.6120    -2.3160    25.2140 C.2      105 LYS262  0.5000  BACKBONE|DICT|DIRECT
 1666 O        -16.7060    -2.0930    25.7400 O.2      105 LYS262  -0.5000  BACKBONE|DICT|DIRECT
 1667 CB       -14.6570    -0.9400    23.2330 C.3      105 LYS262  -0.1200  DICT
 1668 CG       -14.4060    -0.8200    21.6660 C.3      105 LYS262  -0.1200  DICT
 1669 CD       -13.4210     0.3460    21.3860 C.3      105 LYS262  -0.1200  DICT
 1670 CE       -12.9330     0.2480    19.9200 C.3      105 LYS262  0.1900  DICT
 1671 NZ       -11.6670     1.0190    19.7340 N.4      105 LYS262  -0.3000  DICT
 1672 H        -17.0580    -1.6470    22.5040 H        105 LYS262  0.3000  DICT
 1673 HA       -14.7300    -3.0480    23.4450 H        105 LYS262  0.0600  DICT
 1674 HB2      -15.2550    -0.0820    23.5410 H        105 LYS262  0.0600  DICT
 1675 HB3      -13.6940    -0.8850    23.7400 H        105 LYS262  0.0600  DICT
 1676 HG2      -13.9800    -1.7530    21.2950 H        105 LYS262  0.0600  DICT
 1677 HG3      -15.3520    -0.6270    21.1600 H        105 LYS262  0.0600  DICT
 1678 HD2      -12.5690     0.2750    22.0610 H        105 LYS262  0.0600  DICT
 1679 HD3      -13.9300     1.2980    21.5390 H        105 LYS262  0.0600  DICT
 1680 HE2      -12.7550    -0.7980    19.6710 H        105 LYS262  0.0600  DICT
 1681 HE3      -13.6990     0.6500    19.2570 H        105 LYS262  0.0600  DICT
 1682 HZ1      -11.3640     0.9440    18.7740 H        105 LYS262  0.3300  DICT
 1683 HZ2      -10.9530     0.6450    20.3420 H        105 LYS262  0.3300  DICT
 1684 HZ3      -11.8290     1.9900    19.9610 H        105 LYS262  0.3300  DICT
 1685 N        -14.6520    -2.7540    25.9840 N.am     106 ALA263  -0.5000  BACKBONE|DICT|DIRECT
 1686 CA       -14.8350    -2.8020    27.4310 C.3      106 ALA263  0.1400  BACKBONE|DICT|DIRECT
 1687 C        -14.5990    -1.5000    28.1600 C.2      106 ALA263  0.5000  BACKBONE|DICT|DIRECT
 1688 O        -14.1500    -0.4480    27.6700 O.2      106 ALA263  -0.5000  BACKBONE|DICT|DIRECT
 1689 CB       -13.9350    -3.8850    27.9540 C.3      106 ALA263  -0.1800  DICT
 1690 H        -13.7800    -3.0610    25.5770 H        106 ALA263  0.3000  DICT
 1691 HA       -15.8640    -3.1070    27.6240 H        106 ALA263  0.0600  DICT
 1692 HB1      -14.0400    -3.9560    29.0360 H        106 ALA263  0.0600  DICT
 1693 HB2      -14.2100    -4.8370    27.4990 H        106 ALA263  0.0600  DICT
 1694 HB3      -12.9000    -3.6500    27.7040 H        106 ALA263  0.0600  DICT
 1695 N        -15.1430    -1.5130    29.4170 N.am     107 ASP264  -0.5000  BACKBONE|DICT|DIRECT
 1696 CA       -15.2150    -0.3370    30.3000 C.3      107 ASP264  0.1400  BACKBONE|DICT|DIRECT
 1697 C        -13.8810     0.3170    30.6670 C.2      107 ASP264  0.5000  BACKBONE|DICT|DIRECT
 1698 O        -13.8510     1.5430    30.6420 O.2      107 ASP264  -0.5000  BACKBONE|DICT|DIRECT
 1699 CB       -16.1310    -0.7600    31.5600 C.3      107 ASP264  -0.2200  DICT
 1700 CG       -17.5070    -1.2740    31.0990 C.2      107 ASP264  0.7000  DICT
 1701 OD1      -18.0400    -0.9070    30.0250 O.co2    107 ASP264  -0.8000  DICT
 1702 OD2      -18.2100    -1.7720    31.9890 O.co2    107 ASP264  -0.8000  DICT
 1703 H        -15.5180    -2.3850    29.7610 H        107 ASP264  0.3000  DICT
 1704 HA       -15.7810     0.4170    29.7530 H        107 ASP264  0.0600  DICT
 1705 HB2      -15.6250    -1.5480    32.1170 H        107 ASP264  0.0600  DICT
 1706 HB3      -16.2690     0.1050    32.2080 H        107 ASP264  0.0600  DICT
 1707 N        -12.8430    -0.4140    30.9980 N.am     108 GLU265  -0.5000  BACKBONE|DICT|DIRECT
 1708 CA       -11.6160     0.0190    31.5680 C.3      108 GLU265  0.1400  BACKBONE|DICT|DIRECT
 1709 C        -10.8780     1.0290    30.6910 C.2      108 GLU265  0.5000  BACKBONE|DICT|DIRECT
 1710 O        -10.8450     2.2280    31.0350 O.2      108 GLU265  -0.5000  BACKBONE|DICT|DIRECT
 1711 CB       -10.8010    -1.1650    32.2100 C.3      108 GLU265  -0.1200  DICT
 1712 CG       -11.4640    -1.4580    33.6000 C.3      108 GLU265  -0.2200  DICT
 1713 CD       -10.8960    -2.7870    33.9920 C.2      108 GLU265  0.7000  DICT
 1714 OE1      -10.3460    -2.8530    35.1080 O.co2    108 GLU265  -0.8000  DICT
 1715 OE2      -10.8690    -3.7730    33.2050 O.co2    108 GLU265  -0.8000  DICT
 1716 H        -12.9260    -1.4060    30.8270 H        108 GLU265  0.3000  DICT
 1717 HA       -11.9290     0.6100    32.4290 H        108 GLU265  0.0600  DICT
 1718 HB2       -9.7580    -0.8760    32.3440 H        108 GLU265  0.0600  DICT
 1719 HB3      -10.8640    -2.0480    31.5740 H        108 GLU265  0.0600  DICT
 1720 HG2      -11.1960    -0.6910    34.3270 H        108 GLU265  0.0600  DICT
 1721 HG3      -12.5470    -1.5220    33.4990 H        108 GLU265  0.0600  DICT
 1722 N        -10.3820     0.6180    29.5830 N.am     109 LYS266  -0.5000  BACKBONE|DICT|DIRECT
 1723 CA        -9.6470     1.3780    28.5850 C.3      109 LYS266  0.1400  BACKBONE|DICT|DIRECT
 1724 C        -10.1050     1.2670    27.1590 C.2      109 LYS266  0.5000  BACKBONE|DICT|DIRECT
 1725 O         -9.5380     1.8060    26.2420 O.2      109 LYS266  -0.5000  BACKBONE|DICT|DIRECT
 1726 CB        -8.1690     0.8340    28.4960 C.3      109 LYS266  -0.1200  DICT
 1727 CG        -7.3230     0.9650    29.7890 C.3      109 LYS266  -0.1200  DICT
 1728 CD        -5.9410     0.3010    29.6860 C.3      109 LYS266  -0.1200  DICT
 1729 CE        -5.9060    -1.2040    29.6400 C.3      109 LYS266  0.1900  DICT
 1730 NZ        -4.4770    -1.6960    29.7950 N.4      109 LYS266  -0.3000  DICT
 1731 H        -10.5210    -0.3620    29.3770 H        109 LYS266  0.3000  DICT
 1732 HA        -9.6270     2.4270    28.8760 H        109 LYS266  0.0600  DICT
 1733 HB2       -7.6580     1.3840    27.7050 H        109 LYS266  0.0600  DICT
 1734 HB3       -8.2060    -0.2180    28.2140 H        109 LYS266  0.0600  DICT
 1735 HG2       -7.1820     2.0230    30.0030 H        109 LYS266  0.0600  DICT
 1736 HG3       -7.8700     0.5100    30.6140 H        109 LYS266  0.0600  DICT
 1737 HD2       -5.4670     0.6690    28.7760 H        109 LYS266  0.0600  DICT
 1738 HD3       -5.3430     0.6280    30.5370 H        109 LYS266  0.0600  DICT
 1739 HE2       -6.5150    -1.6040    30.4500 H        109 LYS266  0.0600  DICT
 1740 HE3       -6.3040    -1.5470    28.6840 H        109 LYS266  0.0600  DICT
 1741 HZ1       -4.4620    -2.7050    29.7630 H        109 LYS266  0.3300  DICT
 1742 HZ2       -3.9110    -1.3270    29.0450 H        109 LYS266  0.3300  DICT
 1743 HZ3       -4.1070    -1.3810    30.6810 H        109 LYS266  0.3300  DICT
 1744 N        -11.1360     0.4140    26.9250 N.am     110 LEU267  -0.5000  BACKBONE|DICT|DIRECT
 1745 CA       -11.7560     0.3210    25.6150 C.3      110 LEU267  0.1400  BACKBONE|DICT|DIRECT
 1746 C        -11.1380    -0.7500    24.8460 C.2      110 LEU267  0.5000  BACKBONE|DICT|DIRECT
 1747 O        -11.0720    -0.6700    23.6340 O.2      110 LEU267  -0.5000  BACKBONE|DICT|DIRECT
 1748 CB       -12.1090     1.6980    24.9590 C.3      110 LEU267  -0.1200  DICT
 1749 CG       -12.5880     2.9200    25.8490 C.3      110 LEU267  -0.0600  DICT
 1750 CD1      -13.1730     4.0800    24.9190 C.3      110 LEU267  -0.1800  DICT
 1751 CD2      -13.5710     2.5850    26.9710 C.3      110 LEU267  -0.1800  DICT
 1752 H        -11.4790    -0.1660    27.6770 H        110 LEU267  0.3000  DICT
 1753 HA       -12.7390    -0.0900    25.8470 H        110 LEU267  0.0600  DICT
 1754 HB2      -11.2150     2.0300    24.4310 H        110 LEU267  0.0600  DICT
 1755 HB3      -12.8810     1.5160    24.2110 H        110 LEU267  0.0600  DICT
 1756 HG       -11.6960     3.3250    26.3270 H        110 LEU267  0.0600  DICT
 1757 HD11     -12.4600     4.3040    24.1260 H        110 LEU267  0.0600  DICT
 1758 HD12     -14.1140     3.7520    24.4780 H        110 LEU267  0.0600  DICT
 1759 HD13     -13.3440     4.9730    25.5170 H        110 LEU267  0.0600  DICT
 1760 HD21     -13.1550     1.7930    27.5940 H        110 LEU267  0.0600  DICT
 1761 HD22     -13.7430     3.4730    27.5800 H        110 LEU267  0.0600  DICT
 1762 HD23     -14.5150     2.2520    26.5390 H        110 LEU267  0.0600  DICT
 1763 N        -10.7740    -1.8490    25.4690 N.am     111 GLU268  -0.5000  BACKBONE|DICT|DIRECT
 1764 CA       -10.2710    -3.1050    24.9250 C.3      111 GLU268  0.1400  BACKBONE|DICT|DIRECT
 1765 C        -11.3400    -3.8170    24.1280 C.2      111 GLU268  0.5000  BACKBONE|DICT|DIRECT
 1766 O        -12.4960    -3.8400    24.5330 O.2      111 GLU268  -0.5000  BACKBONE|DICT|DIRECT
 1767 CB        -9.7610    -3.9000    26.1300 C.3      111 GLU268  -0.1200  DICT
[truncated: 578,578 more chars]
