# Supplementary material for: Structural insight into small molecule action on Frizzleds
Source: Nat Commun. 2020 Jan 21;11:414. doi: 10.1038/s41467-019-14149-3 (PMC6972889; doi:10.1038/s41467-019-14149-3)
Supplement: Supplementary file 33 — Supplementary Data 32 [file 41467_2019_14149_MOESM33_ESM.txt]

#	Created by:	Discovery Studio
#	Creation time:	2019-06-26T18:22:45Z

@<TRIPOS>MOLECULE
FZD6
 3445  3527   354 0 0
PROTEIN
USER_CHARGES


@<TRIPOS>ATOM
      1 N           -40.906200   76.207000    1.233300 N.4      1 GLY158    -0.0710
      2 CA          -39.977400   76.363000    0.114800 C.3      1 GLY158     0.3320
      3 C           -38.717200   77.055700    0.524400 C.2      1 GLY158     0.2430
      4 O           -38.782300   78.227700    0.929800 O.2      1 GLY158    -0.2720
      5 HT1         -40.392200   75.690200    1.975100 H        1 GLY158     0.2740
      6 HT2         -41.686100   75.637100    0.847300 H        1 GLY158     0.2740
      7 HT3         -41.283800   77.031300    1.744300 H        1 GLY158     0.2740
      8 N           -37.529900   76.426100    0.522200 N.am     2 PHE159    -0.3460
      9 CA          -36.267500   77.038000    0.751500 C.3      2 PHE159     0.1800
     10 C           -35.937400   78.233600   -0.053900 C.2      2 PHE159     0.2410
     11 O           -35.800500   78.211600   -1.280700 O.2      2 PHE159    -0.2710
     12 CB          -35.113400   76.027800    0.503200 C.3      2 PHE159     0.0730
     13 CG          -33.785500   76.660000    0.947500 C.ar     2 PHE159    -0.0560
     14 CD1         -33.472900   76.869500    2.255900 C.ar     2 PHE159     0.0070
     15 CD2         -32.852600   76.935600   -0.092900 C.ar     2 PHE159     0.0070
     16 CE1         -32.230600   77.433000    2.629800 C.ar     2 PHE159     0.0010
     17 CE2         -31.714000   77.577900    0.238800 C.ar     2 PHE159     0.0010
     18 CZ          -31.399400   77.924500    1.591700 C.ar     2 PHE159     0.0000
     19 HN          -37.554900   75.429700    0.507900 H        2 PHE159     0.1630
     20 N           -35.768700   79.370900    0.631500 N.am     3 TRP160    -0.3460
     21 CA          -35.372200   80.607600    0.028600 C.3      3 TRP160     0.1810
     22 C           -33.898600   80.597000   -0.506100 C.2      3 TRP160     0.2410
     23 O           -32.948000   80.448400    0.239200 O.2      3 TRP160    -0.2710
     24 CB          -35.610700   81.861400    0.940200 C.3      3 TRP160     0.0750
     25 CG          -35.703700   83.216800    0.364000 C.ar     3 TRP160    -0.0280
     26 CD1         -36.910600   83.958700    0.347500 C.ar     3 TRP160     0.0960
     27 CD2         -34.658400   84.148200   -0.093300 C.ar     3 TRP160    -0.0020
     28 CE2         -35.346600   85.277600   -0.571500 C.ar     3 TRP160     0.0420
     29 CE3         -33.281300   84.074500   -0.321600 C.ar     3 TRP160     0.0140
     30 NE1         -36.660000   85.133200   -0.307000 N.ar     3 TRP160    -0.3650
     31 CZ2         -34.698600   86.333500   -1.313500 C.ar     3 TRP160     0.0300
     32 CZ3         -32.607700   85.098700   -1.031400 C.ar     3 TRP160     0.0010
     33 CH2         -33.351100   86.210600   -1.556600 C.ar     3 TRP160     0.0020
     34 HN          -36.109000   79.402000    1.569000 H        3 TRP160     0.1630
     35 HE1         -37.340200   85.813500   -0.474000 H        3 TRP160     0.1650
     36 N           -33.696200   80.782200   -1.812500 N.am     4 CYS161    -0.3450
     37 CA          -32.423300   80.485600   -2.494200 C.3      4 CYS161     0.1850
     38 C           -32.151800   81.462500   -3.612700 C.2      4 CYS161     0.2440
     39 O           -33.114400   81.659100   -4.340500 O.2      4 CYS161    -0.2710
     40 CB          -32.454500   79.024300   -3.103300 C.3      4 CYS161     0.1050
     41 SG          -30.865500   78.401000   -3.679900 S.3      4 CYS161    -0.1800
     42 HN          -34.448100   81.076700   -2.398400 H        4 CYS161     0.1630
     43 HG1         -30.625000   79.275100   -4.645400 H        4 CYS161     0.1010
     44 N           -30.982300   82.154600   -3.815800 N.am     5 PRO162    -0.3370
     45 CA          -30.750100   83.146400   -4.852900 C.3      5 PRO162     0.1790
     46 C           -31.202500   82.651300   -6.230400 C.2      5 PRO162     0.2410
     47 O           -30.752900   81.593700   -6.724900 O.2      5 PRO162    -0.2710
     48 CB          -29.289400   83.536900   -4.665100 C.3      5 PRO162     0.0370
     49 CG          -29.280300   83.587200   -3.135600 C.3      5 PRO162     0.0220
     50 CD          -29.957400   82.286600   -2.703100 C.3      5 PRO162     0.1270
     51 N           -32.187700   83.375800   -6.887800 N.am     6 ARG163    -0.3460
     52 CA          -32.668200   83.324700   -8.300100 C.3      6 ARG163     0.1760
     53 C           -31.535400   83.844400   -9.249500 C.2      6 ARG163     0.2410
     54 O           -30.752800   84.643400   -8.802400 O.2      6 ARG163    -0.2710
     55 CB          -33.937300   84.167900   -8.491400 C.3      6 ARG163     0.0360
     56 CG          -35.108200   83.549400   -7.612800 C.3      6 ARG163     0.0230
     57 CD          -35.448900   81.996300   -7.842100 C.3      6 ARG163     0.1380
     58 NE          -35.836500   81.646400   -9.251300 N.pl3    6 ARG163    -0.2270
     59 CZ          -36.177600   80.401100   -9.664200 C.cat    6 ARG163     0.6650
     60 NH1         -36.073800   79.252300   -8.979000 N.pl3    6 ARG163    -0.2350
     61 NH2         -36.316400   80.265800  -10.938600 N.pl3    6 ARG163    -0.2350
     62 HN          -32.595600   84.092100   -6.327800 H        6 ARG163     0.1630
     63 HE          -35.939700   82.263600  -10.031100 H        6 ARG163     0.1770
     64 HH11        -36.194600   79.386200   -7.994800 H        6 ARG163     0.1740
     65 HH12        -36.284100   78.475700   -9.573600 H        6 ARG163     0.1740
     66 HH21        -36.370100   81.114200  -11.464300 H        6 ARG163     0.1740
     67 HH22        -36.516600   79.365500  -11.323500 H        6 ARG163     0.1740
     68 N           -31.334900   83.343800  -10.533400 N.am     7 HSD164    -0.3460
     69 CA          -32.205700   82.294400  -11.217200 C.3      7 HSD164     0.1820
     70 C           -31.675200   80.876300  -11.133300 C.2      7 HSD164     0.2410
     71 O           -30.588000   80.678800  -11.618100 O.2      7 HSD164    -0.2710
     72 CB          -32.596900   82.638200  -12.695800 C.3      7 HSD164     0.0930
     73 CG          -31.462800   83.069400  -13.476500 C.ar     7 HSD164     0.0300
     74 CD2         -30.559600   82.356100  -14.143100 C.ar     7 HSD164     0.1430
     75 ND1         -31.040500   84.401400  -13.612500 N.ar     7 HSD164    -0.3530
     76 CE1         -29.898800   84.356500  -14.341900 C.ar     7 HSD164     0.2070
     77 NE2         -29.561100   83.141200  -14.714700 N.ar     7 HSD164    -0.2540
     78 HN          -30.698600   83.808500  -11.145500 H        7 HSD164     0.1630
     79 HD1         -31.450700   85.233500  -13.236800 H        7 HSD164     0.1660
     80 N           -32.488700   79.902400  -10.711800 N.am     8 LEU165    -0.3460
     81 CA          -32.198500   78.447500  -10.736200 C.3      8 LEU165     0.1770
     82 C           -32.758700   77.746600  -11.950100 C.2      8 LEU165     0.2410
     83 O           -33.842600   78.076300  -12.457700 O.2      8 LEU165    -0.2710
     84 CB          -32.786500   77.761600   -9.481000 C.3      8 LEU165     0.0380
     85 CG          -32.165500   78.267300   -8.132100 C.3      8 LEU165    -0.0200
     86 CD1         -33.001100   78.090300   -6.820000 C.3      8 LEU165     0.0090
     87 CD2         -30.738600   77.617400   -8.009900 C.3      8 LEU165     0.0090
     88 HN          -33.391100   80.208000  -10.415600 H        8 LEU165     0.1630
     89 N           -32.077700   76.762700  -12.508200 N.am     9 LYS166    -0.3460
     90 CA          -32.458800   76.065200  -13.707500 C.3      9 LYS166     0.1760
     91 C           -31.932000   74.631500  -13.830400 C.2      9 LYS166     0.2410
     92 O           -30.973400   74.143300  -13.251200 O.2      9 LYS166    -0.2710
     93 CB          -32.323300   76.871500  -14.936500 C.3      9 LYS166     0.0350
     94 CG          -31.170400   77.804100  -15.028500 C.3      9 LYS166     0.0040
     95 CD          -31.092900   78.564600  -16.420400 C.3      9 LYS166     0.0270
     96 CE          -29.617700   79.006400  -16.819300 C.3      9 LYS166     0.2290
     97 NZ          -29.596100   79.482300  -18.170600 N.4      9 LYS166    -0.0790
     98 HN          -31.179200   76.567500  -12.122400 H        9 LYS166     0.1630
     99 HZ1         -28.639400   79.760500  -18.467200 H        9 LYS166     0.2740
    100 HZ2         -30.221800   80.309000  -18.239700 H        9 LYS166     0.2740
    101 HZ3         -29.979700   78.766600  -18.821300 H        9 LYS166     0.2740
    102 N           -32.701500   73.815900  -14.628400 N.am    10 THR167    -0.3440
    103 CA          -32.409700   72.446300  -14.987900 C.3     10 THR167     0.2050
    104 C           -31.103900   72.353200  -15.730500 C.2     10 THR167     0.2430
    105 O           -30.660900   73.177400  -16.491000 O.2     10 THR167    -0.2710
    106 CB          -33.544200   71.878300  -15.802400 C.3     10 THR167     0.1460
    107 CG2         -33.667600   72.655000  -17.161900 C.3     10 THR167     0.0420
    108 OG1         -33.408500   70.509900  -16.113900 O.3     10 THR167    -0.3930
    109 HN          -33.560100   74.167900  -14.991900 H       10 THR167     0.1630
    110 HG1         -34.253700   70.209500  -16.453900 H       10 THR167     0.2100
    111 N           -30.319500   71.315100  -15.377600 N.am    11 SER168    -0.3440
    112 CA          -29.026600   71.059500  -16.036200 C.3     11 SER168     0.2000
    113 C           -28.832800   69.582000  -16.057300 C.2     11 SER168     0.2420
    114 O           -29.184700   68.804800  -15.159300 O.2     11 SER168    -0.2710
    115 CB          -27.845200   71.736700  -15.269700 C.3     11 SER168     0.1990
    116 OG          -26.616700   71.759700  -16.043800 O.3     11 SER168    -0.3980
    117 HN          -30.626200   70.746300  -14.618800 H       11 SER168     0.1630
    118 HG1         -26.255400   70.869000  -16.044400 H       11 SER168     0.2090
    119 N           -28.325900   69.040900  -17.171300 N.am    12 GLY169    -0.3500
    120 CA          -28.206300   67.595200  -17.539000 C.3     12 GLY169     0.2250
    121 C           -27.666000   66.600300  -16.582600 C.2     12 GLY169     0.2350
    122 O           -26.764700   66.917700  -15.750100 O.2     12 GLY169    -0.2720
    123 HN          -28.139000   69.608300  -17.969400 H       12 GLY169     0.1630
    124 N           -27.968800   65.310300  -16.735600 N.am    13 GLY170    -0.3510
    125 CA          -27.624700   64.182400  -15.877900 C.3     13 GLY170     0.2250
    126 C           -28.588300   63.868700  -14.820800 C.2     13 GLY170     0.2360
    127 O           -29.547700   64.536100  -14.621500 O.2     13 GLY170    -0.2720
    128 HN          -28.710900   65.131800  -17.375700 H       13 GLY170     0.1630
    129 N           -28.266500   62.836200  -14.055300 N.am    14 GLN171    -0.3460
    130 CA          -29.133200   62.029500  -13.241200 C.3     14 GLN171     0.1770
    131 C           -28.983200   62.482100  -11.808000 C.2     14 GLN171     0.2400
    132 O           -29.607000   61.896800  -10.962000 O.2     14 GLN171    -0.2710
    133 CB          -28.702300   60.522700  -13.356100 C.3     14 GLN171     0.0440
    134 CG          -28.725300   59.939000  -14.798600 C.3     14 GLN171     0.1050
    135 CD          -29.940300   60.364000  -15.559000 C.2     14 GLN171     0.2150
    136 NE2         -31.096200   59.659100  -15.384100 N.am    14 GLN171    -0.3700
    137 OE1         -29.930600   61.111700  -16.542600 O.2     14 GLN171    -0.2740
    138 HN          -27.336700   62.491400  -14.157300 H       14 GLN171     0.1630
    139 HE21        -31.803900   59.712600  -16.089100 H       14 GLN171     0.1590
    140 HE22        -31.145200   58.892600  -14.745600 H       14 GLN171     0.1590
    141 N           -28.199200   63.532300  -11.501000 N.am    15 GLY172    -0.3510
    142 CA          -27.939600   63.977200  -10.170400 C.3     15 GLY172     0.2250
    143 C           -29.125800   64.514700   -9.394800 C.2     15 GLY172     0.2360
    144 O           -30.263100   64.527600   -9.776200 O.2     15 GLY172    -0.2720
    145 HN          -27.784800   64.193100  -12.120100 H       15 GLY172     0.1630
    146 N           -28.819500   64.959900   -8.152700 N.am    16 TYR173    -0.3460
    147 CA          -29.677500   65.569500   -7.227500 C.3     16 TYR173     0.1800
    148 C           -30.235400   66.935500   -7.598700 C.2     16 TYR173     0.2410
    149 O           -29.488600   67.831000   -7.860600 O.2     16 TYR173    -0.2710
    150 CB          -29.063400   65.497400   -5.731000 C.3     16 TYR173     0.0730
    151 CG          -29.877000   66.075800   -4.545600 C.ar    16 TYR173    -0.0560
    152 CD1         -29.456300   67.319600   -4.030900 C.ar    16 TYR173     0.0100
    153 CD2         -30.997800   65.456900   -3.958000 C.ar    16 TYR173     0.0100
    154 CE1         -30.291300   67.965800   -3.082100 C.ar    16 TYR173     0.0370
    155 CE2         -31.804100   66.094500   -3.017800 C.ar    16 TYR173     0.0370
    156 CZ          -31.382600   67.370300   -2.571200 C.ar    16 TYR173     0.0650
    157 OH          -32.237100   68.064700   -1.708800 O.3     16 TYR173    -0.3610
    158 HN          -27.881200   64.834100   -7.839000 H       16 TYR173     0.1630
    159 HH          -33.117500   67.683500   -1.679300 H       16 TYR173     0.2170
    160 N           -31.544500   66.978700   -7.699200 N.am    17 LYS174    -0.3460
    161 CA          -32.264100   68.183500   -8.099000 C.3     17 LYS174     0.1760
    162 C           -32.579200   68.844200   -6.718900 C.2     17 LYS174     0.2410
    163 O           -33.170000   68.219100   -5.845000 O.2     17 LYS174    -0.2710
    164 CB          -33.591800   67.781500   -8.886600 C.3     17 LYS174     0.0350
    165 CG          -33.423500   66.851000  -10.083700 C.3     17 LYS174     0.0040
    166 CD          -32.332400   67.344100  -11.099300 C.3     17 LYS174     0.0270
    167 CE          -31.987100   66.330500  -12.118500 C.3     17 LYS174     0.2290
    168 NZ          -30.957100   66.869400  -13.033900 N.4     17 LYS174    -0.0790
    169 HN          -32.170300   66.241900   -7.454200 H       17 LYS174     0.1630
    170 HZ1         -30.049200   66.899500  -12.529200 H       17 LYS174     0.2740
    171 HZ2         -31.348600   67.732900  -13.462300 H       17 LYS174     0.2740
    172 HZ3         -30.847100   66.252100  -13.865600 H       17 LYS174     0.2740
    173 N           -32.008200   70.066700   -6.489800 N.am    18 PHE175    -0.3460
    174 CA          -31.938200   70.723100   -5.191600 C.3     18 PHE175     0.1800
    175 C           -33.273200   71.115700   -4.490600 C.2     18 PHE175     0.2410
    176 O           -34.234200   71.505200   -5.133900 O.2     18 PHE175    -0.2710
    177 CB          -30.964300   72.016800   -5.416300 C.3     18 PHE175     0.0730
    178 CG          -30.773200   73.029200   -4.257000 C.ar    18 PHE175    -0.0560
    179 CD1         -29.766800   72.846000   -3.284100 C.ar    18 PHE175     0.0070
    180 CD2         -31.607200   74.167700   -4.262600 C.ar    18 PHE175     0.0070
    181 CE1         -29.615000   73.763800   -2.218700 C.ar    18 PHE175     0.0010
    182 CE2         -31.386800   75.055900   -3.245200 C.ar    18 PHE175     0.0010
    183 CZ          -30.395800   74.948600   -2.241100 C.ar    18 PHE175     0.0000
    184 HN          -31.625200   70.555300   -7.268800 H       18 PHE175     0.1630
    185 N           -33.296300   70.959900   -3.107700 N.am    19 LEU176    -0.3460
    186 CA          -34.565800   71.164100   -2.344900 C.3     19 LEU176     0.1770
    187 C           -35.429300   72.447000   -2.706300 C.2     19 LEU176     0.2400
    188 O           -34.929500   73.557100   -2.780500 O.2     19 LEU176    -0.2710
    189 CB          -34.196300   71.006800   -0.824100 C.3     19 LEU176     0.0380
    190 CG          -33.149300   71.906300   -0.196200 C.3     19 LEU176    -0.0200
    191 CD1         -33.487100   72.553100    1.105400 C.3     19 LEU176     0.0090
    192 CD2         -31.804000   71.251200   -0.064500 C.3     19 LEU176     0.0090
    193 HN          -32.573600   70.519200   -2.581000 H       19 LEU176     0.1630
    194 N           -36.768700   72.238800   -2.709500 N.am    20 GLY177    -0.3510
    195 CA          -37.702700   73.413600   -2.663300 C.3     20 GLY177     0.2250
    196 C           -38.241500   73.876900   -4.057800 C.2     20 GLY177     0.2360
    197 O           -39.118100   74.772700   -4.068900 O.2     20 GLY177    -0.2720
    198 HN          -37.055000   71.286400   -2.647000 H       20 GLY177     0.1630
    199 N           -37.656400   73.288900   -5.132100 N.am    21 ILE178    -0.3460
    200 CA          -37.734100   73.628900   -6.488100 C.3     21 ILE178     0.1800
    201 C           -37.653300   72.376600   -7.327600 C.2     21 ILE178     0.2410
    202 O           -37.074600   71.413700   -6.818600 O.2     21 ILE178    -0.2710
    203 CB          -36.563500   74.682000   -6.762600 C.3     21 ILE178     0.0130
    204 CG1         -36.708300   75.413100   -8.164400 C.3     21 ILE178     0.0020
    205 CG2         -35.109200   74.240500   -6.520100 C.3     21 ILE178     0.0120
    206 CD          -37.949400   76.191900   -8.359400 C.3     21 ILE178     0.0050
    207 HN          -36.973300   72.578400   -4.981400 H       21 ILE178     0.1630
    208 N           -38.348600   72.304700   -8.506100 N.am    22 ASP179    -0.3450
    209 CA          -38.402300   71.141200   -9.268900 C.3     22 ASP179     0.1860
    210 C           -37.466500   71.242800  -10.497500 C.2     22 ASP179     0.2410
    211 O           -37.296600   72.234600  -11.203700 O.2     22 ASP179    -0.2710
    212 CB          -39.685900   70.840100   -9.943900 C.3     22 ASP179     0.1470
    213 CG          -40.807000   70.726200   -8.909200 C.2     22 ASP179     0.1750
    214 OD1         -41.950800   71.103200   -9.171900 O.co2   22 ASP179    -0.6480
    215 OD2         -40.545600   70.051000   -7.895200 O.co2   22 ASP179    -0.6480
    216 HN          -38.846700   73.053600   -8.936800 H       22 ASP179     0.1630
    217 N           -36.744700   70.080100  -10.625500 N.am    23 GLN180    -0.3460
    218 CA          -35.646400   69.776200  -11.572400 C.3     23 GLN180     0.1770
    219 C           -34.646400   70.858000  -11.804800 C.2     23 GLN180     0.2410
    220 O           -34.477700   71.284400  -12.887800 O.2     23 GLN180    -0.2710
    221 CB          -36.444700   69.539400  -12.937700 C.3     23 GLN180     0.0440
    222 CG          -37.316600   68.266600  -12.952800 C.3     23 GLN180     0.1050
    223 CD          -36.496500   66.955100  -12.666500 C.2     23 GLN180     0.2150
    224 NE2         -37.088600   65.921200  -12.173200 N.am    23 GLN180    -0.3700
    225 OE1         -35.259800   67.006500  -12.808900 O.2     23 GLN180    -0.2740
    226 HN          -36.888000   69.303400  -10.016200 H       23 GLN180     0.1630
    227 HE21        -36.482100   65.149500  -11.982300 H       23 GLN180     0.1590
    228 HE22        -38.074100   65.915100  -12.001600 H       23 GLN180     0.1590
    229 N           -33.955900   71.284900  -10.724900 N.am    24 CYS181    -0.3450
    230 CA          -33.007700   72.368000  -10.806900 C.3     24 CYS181     0.1850
    231 C           -31.664600   72.059700  -10.055100 C.2     24 CYS181     0.2410
    232 O           -31.524300   71.177700   -9.211500 O.2     24 CYS181    -0.2710
    233 CB          -33.513900   73.736500  -10.182100 C.3     24 CYS181     0.1050
    234 SG          -34.686100   74.509100  -11.365300 S.3     24 CYS181    -0.1800
    235 HN          -34.124400   70.926100   -9.809100 H       24 CYS181     0.1630
    236 HG1         -35.543300   73.499100  -11.350600 H       24 CYS181     0.1010
    237 N           -30.560500   72.767100  -10.432500 N.am    25 ALA182    -0.3460
    238 CA          -29.298500   72.442500   -9.898400 C.3     25 ALA182     0.1720
    239 C           -28.989800   73.246800   -8.601000 C.2     25 ALA182     0.2430
    240 O           -29.368100   74.403200   -8.603500 O.2     25 ALA182    -0.2710
    241 CB          -28.260700   72.707000  -10.993000 C.3     25 ALA182     0.0420
    242 HN          -30.509800   73.529700  -11.072500 H       25 ALA182     0.1630
    243 N           -28.268200   72.737000   -7.528700 N.am    26 PRO183    -0.3370
    244 CA          -27.644800   73.489900   -6.463400 C.3     26 PRO183     0.1790
    245 C           -26.983500   74.833400   -6.781800 C.2     26 PRO183     0.2430
    246 O           -26.349500   74.778800   -7.864400 O.2     26 PRO183    -0.2710
    247 CB          -26.552000   72.553800   -5.934500 C.3     26 PRO183     0.0370
    248 CG          -27.200900   71.174000   -6.081400 C.3     26 PRO183     0.0220
    249 CD          -27.921800   71.335000   -7.443200 C.3     26 PRO183     0.1270
    250 N           -26.981300   75.994300   -6.094300 N.am    27 PRO184    -0.3370
    251 CA          -26.482000   77.250200   -6.706300 C.3     27 PRO184     0.1790
    252 C           -25.021800   77.335200   -6.670000 C.2     27 PRO184     0.2410
    253 O           -24.475800   78.448300   -6.794300 O.2     27 PRO184    -0.2710
    254 CB          -27.116000   78.317000   -5.696200 C.3     27 PRO184     0.0370
    255 CG          -27.154400   77.506900   -4.385800 C.3     27 PRO184     0.0220
    256 CD          -27.775300   76.209500   -4.849200 C.3     27 PRO184     0.1270
    257 N           -24.327900   76.180700   -6.414300 N.am    28 CYS185    -0.3450
    258 CA          -22.935100   76.043400   -6.177200 C.3     28 CYS185     0.1850
    259 C           -22.477700   74.956500   -7.071400 C.2     28 CYS185     0.2440
    260 O           -23.083200   73.893100   -6.883500 O.2     28 CYS185    -0.2710
    261 CB          -22.592300   75.576000   -4.663300 C.3     28 CYS185     0.1050
    262 SG          -20.827100   75.359300   -4.329700 S.3     28 CYS185    -0.1800
    263 HN          -24.780500   75.300600   -6.536600 H       28 CYS185     0.1630
    264 HG1         -20.654800   74.301600   -5.108100 H       28 CYS185     0.1010
    265 N           -21.452900   75.096300   -7.939100 N.am    29 PRO186    -0.3370
    266 CA          -20.970800   74.066400   -8.812800 C.3     29 PRO186     0.1790
    267 C           -19.987700   73.196900   -8.138900 C.2     29 PRO186     0.2410
    268 O           -19.849700   72.107500   -8.560800 O.2     29 PRO186    -0.2710
    269 CB          -20.209600   74.871300   -9.961700 C.3     29 PRO186     0.0370
    270 CG          -19.924500   76.242200   -9.373300 C.3     29 PRO186     0.0220
    271 CD          -20.983000   76.391600   -8.325200 C.3     29 PRO186     0.1270
    272 N           -19.292500   73.709600   -7.139200 N.am    30 ASN187    -0.3460
    273 CA          -18.231000   73.011500   -6.381100 C.3     30 ASN187     0.1850
    274 C           -18.720700   71.694000   -5.656700 C.2     30 ASN187     0.2410
    275 O           -19.833700   71.716400   -5.144000 O.2     30 ASN187    -0.2710
    276 CB          -17.471600   73.903100   -5.251700 C.3     30 ASN187     0.1370
    277 CG          -16.907900   75.208500   -5.936700 C.2     30 ASN187     0.2170
    278 ND2         -16.665700   76.242200   -5.107000 N.am    30 ASN187    -0.3700
    279 OD1         -16.673900   75.270000   -7.116000 O.2     30 ASN187    -0.2740
    280 HN          -19.637300   74.563300   -6.758500 H       30 ASN187     0.1630
    281 HD21        -16.140400   77.001600   -5.490200 H       30 ASN187     0.1590
    282 HD22        -17.004000   76.296200   -4.167700 H       30 ASN187     0.1590
    283 N           -17.916800   70.611100   -5.678200 N.am    31 MET188    -0.3460
    284 CA          -18.370400   69.340200   -4.994500 C.3     31 MET188     0.1770
    285 C           -18.863900   69.506000   -3.532800 C.2     31 MET188     0.2410
    286 O           -18.444500   70.402600   -2.768300 O.2     31 MET188    -0.2710
    287 CB          -17.300500   68.183000   -5.001400 C.3     31 MET188     0.0450
    288 CG          -17.085600   67.558800   -6.340000 C.3     31 MET188     0.0760
    289 SD          -18.251400   66.249200   -6.994900 S.3     31 MET188    -0.1730
    290 CE          -17.919300   66.705700   -8.703400 C.3     31 MET188     0.0890
    291 HN          -16.965400   70.577600   -5.973600 H       31 MET188     0.1630
    292 N           -19.832200   68.727500   -3.145800 N.am    32 TYR189    -0.3460
    293 CA          -20.443600   68.744400   -1.794500 C.3     32 TYR189     0.1800
    294 C           -19.523100   68.427800   -0.614700 C.2     32 TYR189     0.2410
    295 O           -19.307800   69.245300    0.310600 O.2     32 TYR189    -0.2710
    296 CB          -21.752300   67.834000   -1.790000 C.3     32 TYR189     0.0730
    297 CG          -22.421700   67.883800   -0.400800 C.ar    32 TYR189    -0.0560
    298 CD1         -22.151500   66.789300    0.557900 C.ar    32 TYR189     0.0100
    299 CD2         -23.469700   68.756200   -0.114100 C.ar    32 TYR189     0.0100
    300 CE1         -22.940700   66.597000    1.694600 C.ar    32 TYR189     0.0370
    301 CE2         -24.184000   68.674300    1.061400 C.ar    32 TYR189     0.0370
    302 CZ          -23.900800   67.576500    1.927000 C.ar    32 TYR189     0.0650
    303 OH          -24.738200   67.509700    3.017500 O.3     32 TYR189    -0.3610
    304 HN          -20.325800   68.152900   -3.792700 H       32 TYR189     0.1630
    305 HH          -25.053200   68.417400    3.024100 H       32 TYR189     0.2170
    306 N           -18.906200   67.244300   -0.692700 N.am    33 PHE190    -0.3460
    307 CA          -17.683100   66.918000    0.101900 C.3     33 PHE190     0.1800
    308 C           -16.373100   67.725300   -0.191800 C.2     33 PHE190     0.2410
    309 O           -16.200700   68.347300   -1.272100 O.2     33 PHE190    -0.2710
    310 CB          -17.230500   65.431000   -0.189300 C.3     33 PHE190     0.0730
    311 CG          -18.117700   64.413600    0.424300 C.ar    33 PHE190    -0.0560
    312 CD1         -19.021900   63.597400   -0.276800 C.ar    33 PHE190     0.0070
    313 CD2         -18.165600   64.382700    1.850600 C.ar    33 PHE190     0.0070
    314 CE1         -19.835200   62.710400    0.401500 C.ar    33 PHE190     0.0010
    315 CE2         -18.971300   63.527200    2.550900 C.ar    33 PHE190     0.0010
    316 CZ          -19.822000   62.635500    1.782300 C.ar    33 PHE190     0.0000
    317 HN          -19.372200   66.540300   -1.223900 H       33 PHE190     0.1630
    318 N           -15.499300   67.913100    0.849400 N.am    34 LYS191    -0.3460
    319 CA          -14.300800   68.808300    0.688900 C.3     34 LYS191     0.1760
    320 C           -13.192600   68.091900   -0.093600 C.2     34 LYS191     0.2410
    321 O           -12.941000   66.908100   -0.004400 O.2     34 LYS191    -0.2710
    322 CB          -13.650400   69.372200    1.991700 C.3     34 LYS191     0.0350
    323 CG          -14.452700   70.473500    2.708100 C.3     34 LYS191     0.0040
    324 CD          -13.770400   70.980600    3.975300 C.3     34 LYS191     0.0270
    325 CE          -14.476200   72.218100    4.551900 C.3     34 LYS191     0.2290
    326 NZ          -14.051000   72.394600    5.948200 N.4     34 LYS191    -0.0790
    327 HN          -15.666300   67.623500    1.789500 H       34 LYS191     0.1630
    328 HZ1         -13.095800   72.781800    5.810300 H       34 LYS191     0.2740
    329 HZ2         -13.826700   71.504600    6.437100 H       34 LYS191     0.2740
    330 HZ3         -14.681200   72.957100    6.556100 H       34 LYS191     0.2740
    331 N           -12.574500   68.786900   -1.128100 N.am    35 SER192    -0.3440
    332 CA          -11.893700   68.275700   -2.301200 C.3     35 SER192     0.2000
    333 C           -10.761800   67.318800   -1.964100 C.2     35 SER192     0.2430
    334 O           -10.631600   66.156100   -2.420600 O.2     35 SER192    -0.2710
    335 CB          -11.408100   69.461700   -3.199400 C.3     35 SER192     0.1990
    336 OG          -11.097200   69.069100   -4.568800 O.3     35 SER192    -0.3980
    337 HN          -12.749400   69.763800   -1.213700 H       35 SER192     0.1630
    338 HG1         -10.273800   69.551600   -4.673700 H       35 SER192     0.2090
    339 N            -9.887800   67.727800   -0.978100 N.am    36 ASP193    -0.3450
    340 CA           -8.639900   67.074300   -0.673800 C.3     36 ASP193     0.1860
    341 C            -8.778500   65.691900   -0.078400 C.2     36 ASP193     0.2410
    342 O            -8.175000   64.685900   -0.518600 O.2     36 ASP193    -0.2710
    343 CB           -7.726600   68.084800    0.112300 C.3     36 ASP193     0.1470
    344 CG           -8.366200   68.681500    1.390400 C.2     36 ASP193     0.1750
    345 OD1          -7.505300   69.176600    2.132200 O.co2   36 ASP193    -0.6480
    346 OD2          -9.573900   68.595900    1.720000 O.co2   36 ASP193    -0.6480
    347 HN          -10.009800   68.656500   -0.634800 H       36 ASP193     0.1630
    348 N            -9.615000   65.661000    0.985200 N.am    37 GLU194    -0.3460
    349 CA          -10.038700   64.426700    1.562200 C.3     37 GLU194     0.1770
    350 C           -10.759800   63.606700    0.480200 C.2     37 GLU194     0.2410
    351 O           -10.520100   62.362000    0.390100 O.2     37 GLU194    -0.2710
    352 CB          -10.945500   64.682500    2.740000 C.3     37 GLU194     0.0450
    353 CG          -10.331400   65.718100    3.804500 C.3     37 GLU194     0.1160
    354 CD          -11.265300   66.113900    4.900000 C.2     37 GLU194     0.1720
    355 OE1         -11.934600   65.258500    5.549700 O.co2   37 GLU194    -0.6480
    356 OE2         -11.254500   67.353200    5.280900 O.co2   37 GLU194    -0.6480
    357 HN           -9.874000   66.563100    1.322400 H       37 GLU194     0.1630
    358 N           -11.532200   64.242200   -0.400400 N.am    38 LEU195    -0.3460
    359 CA          -12.350800   63.553100   -1.467500 C.3     38 LEU195     0.1770
    360 C           -11.559700   62.789100   -2.426000 C.2     38 LEU195     0.2410
    361 O           -11.876900   61.645300   -2.636100 O.2     38 LEU195    -0.2710
    362 CB          -13.378300   64.508400   -2.039300 C.3     38 LEU195     0.0380
    363 CG          -14.315900   63.916800   -3.132400 C.3     38 LEU195    -0.0200
    364 CD1         -15.241500   62.856600   -2.462300 C.3     38 LEU195     0.0090
    365 CD2         -15.012900   65.055900   -3.951000 C.3     38 LEU195     0.0090
    366 HN          -11.505700   65.238400   -0.408000 H       38 LEU195     0.1630
    367 N           -10.490200   63.376700   -3.006700 N.am    39 GLU196    -0.3460
    368 CA           -9.640500   62.843600   -4.093300 C.3     39 GLU196     0.1770
    369 C            -8.826800   61.743000   -3.535700 C.2     39 GLU196     0.2410
    370 O            -8.581600   60.690000   -4.151200 O.2     39 GLU196    -0.2710
    371 CB           -8.909000   64.034400   -4.632400 C.3     39 GLU196     0.0450
    372 CG           -7.816600   63.534400   -5.626500 C.3     39 GLU196     0.1160
    373 CD           -7.418800   64.679300   -6.602300 C.2     39 GLU196     0.1720
    374 OE1          -7.698500   64.526600   -7.842700 O.co2   39 GLU196    -0.6480
    375 OE2          -6.845900   65.666600   -6.061800 O.co2   39 GLU196    -0.6480
    376 HN          -10.364400   64.332500   -2.751100 H       39 GLU196     0.1630
    377 N            -8.382600   61.990500   -2.333900 N.am    40 PHE197    -0.3460
    378 CA           -7.564700   61.092500   -1.576800 C.3     40 PHE197     0.1800
    379 C            -8.297100   59.741700   -1.346600 C.2     40 PHE197     0.2410
    380 O            -7.790900   58.701100   -1.678800 O.2     40 PHE197    -0.2710
    381 CB           -7.057200   61.770600   -0.247700 C.3     40 PHE197     0.0730
    382 CG           -6.287100   60.832800    0.716600 C.ar    40 PHE197    -0.0560
    383 CD1          -6.925400   59.817200    1.484100 C.ar    40 PHE197     0.0070
    384 CD2          -4.934200   61.077200    0.934500 C.ar    40 PHE197     0.0070
    385 CE1          -6.176700   59.037700    2.365100 C.ar    40 PHE197     0.0010
    386 CE2          -4.128400   60.203500    1.706200 C.ar    40 PHE197     0.0010
    387 CZ           -4.743900   59.173200    2.394800 C.ar    40 PHE197     0.0000
    388 HN           -8.549000   62.776900   -1.743600 H       40 PHE197     0.1630
    389 N            -9.496900   59.794800   -0.866100 N.am    41 ALA198    -0.3460
    390 CA          -10.411300   58.715300   -0.578600 C.3     41 ALA198     0.1720
    391 C           -10.793200   57.893900   -1.840800 C.2     41 ALA198     0.2400
    392 O           -10.752300   56.655300   -1.889900 O.2     41 ALA198    -0.2710
    393 CB          -11.744900   59.187100    0.100300 C.3     41 ALA198     0.0420
    394 HN           -9.882100   60.634400   -0.492600 H       41 ALA198     0.1630
    395 N           -11.068700   58.623600   -2.968900 N.am    42 LYS199    -0.3460
    396 CA          -11.178000   58.009700   -4.340300 C.3     42 LYS199     0.1760
    397 C            -9.965400   57.157500   -4.810600 C.2     42 LYS199     0.2410
    398 O           -10.107900   56.043400   -5.297400 O.2     42 LYS199    -0.2710
    399 CB          -11.485100   59.054700   -5.424500 C.3     42 LYS199     0.0350
    400 CG          -12.920000   59.648600   -5.355100 C.3     42 LYS199     0.0040
    401 CD          -13.049400   60.715800   -6.502300 C.3     42 LYS199     0.0270
    402 CE          -14.518100   61.252800   -6.627300 C.3     42 LYS199     0.2290
    403 NZ          -14.833200   62.256300   -7.660200 N.4     42 LYS199    -0.0790
    404 HN          -11.140700   59.615900   -2.904600 H       42 LYS199     0.1630
    405 HZ1         -14.293600   63.123700   -7.468700 H       42 LYS199     0.2740
    406 HZ2         -15.854700   62.436200   -7.744600 H       42 LYS199     0.2740
    407 HZ3         -14.607800   61.809400   -8.571800 H       42 LYS199     0.2740
    408 N            -8.788400   57.730700   -4.630400 N.am    43 SER200    -0.3440
    409 CA           -7.441900   57.148500   -4.907000 C.3     43 SER200     0.2000
    410 C            -7.165300   55.998300   -3.988400 C.2     43 SER200     0.2430
    411 O            -6.594800   54.999400   -4.400700 O.2     43 SER200    -0.2710
    412 CB           -6.345700   58.198300   -4.653900 C.3     43 SER200     0.1990
    413 OG           -6.516100   59.342300   -5.462400 O.3     43 SER200    -0.3980
    414 HN           -8.733900   58.705300   -4.428400 H       43 SER200     0.1630
    415 HG1          -7.252800   59.873300   -5.149600 H       43 SER200     0.2090
    416 N            -7.590500   56.082600   -2.672700 N.am    44 PHE201    -0.3460
    417 CA           -7.517100   55.025000   -1.704000 C.3     44 PHE201     0.1800
    418 C            -8.342300   53.828400   -2.056400 C.2     44 PHE201     0.2410
    419 O            -7.872900   52.713200   -1.982300 O.2     44 PHE201    -0.2710
    420 CB           -7.820000   55.658300   -0.296600 C.3     44 PHE201     0.0730
    421 CG           -7.911600   54.602400    0.764200 C.ar    44 PHE201    -0.0560
    422 CD1          -9.184000   54.006700    1.070200 C.ar    44 PHE201     0.0070
    423 CD2          -6.855200   54.315800    1.631700 C.ar    44 PHE201     0.0070
    424 CE1          -9.331900   53.066600    2.099400 C.ar    44 PHE201     0.0010
    425 CE2          -7.049000   53.420000    2.656800 C.ar    44 PHE201     0.0010
    426 CZ           -8.224500   52.743500    2.894500 C.ar    44 PHE201     0.0000
    427 HN           -7.996600   56.891900   -2.256800 H       44 PHE201     0.1630
    428 N            -9.541500   53.989400   -2.502200 N.am    45 ILE202    -0.3460
    429 CA          -10.413100   52.961200   -3.073500 C.3     45 ILE202     0.1800
    430 C            -9.952100   52.448200   -4.403000 C.2     45 ILE202     0.2410
    431 O           -10.130600   51.293700   -4.749100 O.2     45 ILE202    -0.2710
    432 CB          -11.883700   53.351500   -2.993500 C.3     45 ILE202     0.0130
    433 CG1         -12.393600   53.597300   -1.525900 C.3     45 ILE202     0.0020
    434 CG2         -12.754700   52.310600   -3.659000 C.3     45 ILE202     0.0120
    435 CD          -12.316800   52.463600   -0.418900 C.3     45 ILE202     0.0050
    436 HN          -10.053800   54.842400   -2.440600 H       45 ILE202     0.1630
    437 N            -9.291500   53.333200   -5.215500 N.am    46 GLY203    -0.3510
    438 CA           -8.578700   53.105700   -6.451200 C.3     46 GLY203     0.2250
    439 C            -7.360500   52.176400   -6.333800 C.2     46 GLY203     0.2360
    440 O            -7.181600   51.345800   -7.189900 O.2     46 GLY203    -0.2720
    441 HN           -9.134200   54.286300   -4.965700 H       46 GLY203     0.1630
    442 N            -6.544600   52.316200   -5.257900 N.am    47 THR204    -0.3440
    443 CA           -5.379000   51.501300   -4.975000 C.3     47 THR204     0.2050
    444 C            -5.640000   50.110200   -4.627000 C.2     47 THR204     0.2430
    445 O            -4.961700   49.167300   -5.075300 O.2     47 THR204    -0.2710
    446 CB           -4.473200   52.125800   -3.894500 C.3     47 THR204     0.1460
    447 CG2          -3.128000   51.287500   -3.745100 C.3     47 THR204     0.0420
    448 OG1          -4.054400   53.420500   -4.271700 O.3     47 THR204    -0.3930
    449 HN           -6.660200   53.046300   -4.588500 H       47 THR204     0.1630
    450 HG1          -4.792200   54.034500   -4.262500 H       47 THR204     0.2100
    451 N            -6.634300   49.934500   -3.728000 N.am    48 VAL205    -0.3460
    452 CA           -7.138900   48.531400   -3.447500 C.3     48 VAL205     0.1800
    453 C            -7.991800   47.990500   -4.591500 C.2     48 VAL205     0.2410
    454 O            -7.872900   46.810400   -4.921700 O.2     48 VAL205    -0.2710
    455 CB           -7.805500   48.432000   -2.027900 C.3     48 VAL205     0.0090
    456 CG1          -7.895400   46.965600   -1.662900 C.3     48 VAL205     0.0120
    457 CG2          -6.998500   49.219800   -0.975600 C.3     48 VAL205     0.0120
    458 HN           -7.064300   50.670900   -3.214600 H       48 VAL205     0.1630
    459 N            -8.844500   48.754900   -5.332300 N.am    49 SER206    -0.3440
    460 CA           -9.505600   48.249400   -6.532500 C.3     49 SER206     0.2000
    461 C            -8.671300   47.629200   -7.685300 C.2     49 SER206     0.2430
    462 O            -9.011700   46.559500   -8.195200 O.2     49 SER206    -0.2710
    463 CB          -10.540200   49.236000   -7.089000 C.3     49 SER206     0.1990
    464 OG          -11.498500   49.398100   -6.119700 O.3     49 SER206    -0.3980
    465 HN           -9.148000   49.682700   -5.132900 H       49 SER206     0.1630
    466 HG1         -11.197100   50.114100   -5.552700 H       49 SER206     0.2090
    467 N            -7.530600   48.216800   -8.036000 N.am    50 ILE207    -0.3460
    468 CA           -6.671900   47.665100   -9.035400 C.3     50 ILE207     0.1800
    469 C            -5.842100   46.430900   -8.747400 C.2     50 ILE207     0.2410
    470 O            -5.526000   45.577200   -9.552100 O.2     50 ILE207    -0.2710
    471 CB           -5.674500   48.794700   -9.505100 C.3     50 ILE207     0.0130
    472 CG1          -4.709800   49.217700   -8.373500 C.3     50 ILE207     0.0020
    473 CG2          -6.418800   50.017700  -10.127700 C.3     50 ILE207     0.0120
    474 CD           -3.692300   50.288800   -8.956600 C.3     50 ILE207     0.0050
    475 HN           -7.348500   49.126700   -7.670800 H       50 ILE207     0.1630
    476 N            -5.596000   46.247000   -7.424100 N.am    51 PHE208    -0.3460
    477 CA           -5.078000   45.063700   -6.819600 C.3     51 PHE208     0.1800
    478 C            -6.069500   43.942500   -6.759600 C.2     51 PHE208     0.2410
    479 O            -5.826400   42.828800   -7.164500 O.2     51 PHE208    -0.2710
    480 CB           -4.652100   45.439900   -5.367600 C.3     51 PHE208     0.0730
    481 CG           -4.071300   44.281600   -4.547200 C.ar    51 PHE208    -0.0560
    482 CD1          -2.677900   44.049000   -4.603000 C.ar    51 PHE208     0.0070
    483 CD2          -4.914800   43.422400   -3.886600 C.ar    51 PHE208     0.0070
    484 CE1          -2.127600   42.916400   -3.971900 C.ar    51 PHE208     0.0010
    485 CE2          -4.357900   42.340700   -3.243800 C.ar    51 PHE208     0.0010
    486 CZ           -2.983900   42.057900   -3.281900 C.ar    51 PHE208     0.0000
    487 HN           -5.686900   47.019100   -6.800400 H       51 PHE208     0.1630
    488 N            -7.294700   44.289800   -6.359700 N.am    52 CYS209    -0.3450
    489 CA           -8.431600   43.339200   -6.433200 C.3     52 CYS209     0.1850
    490 C            -8.693400   42.887100   -7.857200 C.2     52 CYS209     0.2410
    491 O            -8.794600   41.706400   -8.170400 O.2     52 CYS209    -0.2710
    492 CB           -9.729700   44.003500   -5.805000 C.3     52 CYS209     0.1050
    493 SG          -11.199100   42.960800   -5.796000 S.3     52 CYS209    -0.1800
    494 HN           -7.580500   45.159600   -5.963900 H       52 CYS209     0.1630
    495 HG1         -11.586500   43.383800   -6.991200 H       52 CYS209     0.1010
    496 N            -8.677000   43.802600   -8.849700 N.am    53 LEU210    -0.3460
    497 CA           -8.726400   43.550900  -10.285900 C.3     53 LEU210     0.1770
    498 C            -7.590400   42.660600  -10.849400 C.2     53 LEU210     0.2410
    499 O            -7.685400   41.701200  -11.602800 O.2     53 LEU210    -0.2710
    500 CB           -8.872100   44.973600  -11.023600 C.3     53 LEU210     0.0380
    501 CG           -9.087000   44.816600  -12.533600 C.3     53 LEU210    -0.0200
    502 CD1         -10.322700   43.909000  -12.833800 C.3     53 LEU210     0.0090
    503 CD2          -9.170600   46.228000  -13.120300 C.3     53 LEU210     0.0090
    504 HN           -8.687100   44.758800   -8.568200 H       53 LEU210     0.1630
    505 N            -6.347900   42.927700  -10.443700 N.am    54 CYS211    -0.3450
    506 CA           -5.133600   42.137800  -10.917100 C.3     54 CYS211     0.1850
    507 C            -5.282400   40.683000  -10.324600 C.2     54 CYS211     0.2410
    508 O            -5.121300   39.671800  -10.994300 O.2     54 CYS211    -0.2710
    509 CB           -3.734600   42.672800  -10.446400 C.3     54 CYS211     0.1050
    510 SG           -3.166600   44.200500  -11.284300 S.3     54 CYS211    -0.1800
    511 HN           -6.116200   43.732900   -9.902700 H       54 CYS211     0.1630
    512 HG1          -4.078200   44.932700  -10.659100 H       54 CYS211     0.1010
    513 N            -5.598800   40.589600   -8.995100 N.am    55 ALA212    -0.3460
    514 CA           -5.676700   39.277900   -8.423100 C.3     55 ALA212     0.1720
    515 C            -6.957200   38.454400   -8.884700 C.2     55 ALA212     0.2400
    516 O            -6.846000   37.256900   -9.195700 O.2     55 ALA212    -0.2710
    517 CB           -5.719200   39.464800   -6.901800 C.3     55 ALA212     0.0420
    518 HN           -5.629900   41.365700   -8.369900 H       55 ALA212     0.1630
    519 N            -8.080000   39.110500   -9.061600 N.am    56 THR213    -0.3440
    520 CA           -9.348600   38.457700   -9.576900 C.3     56 THR213     0.2050
    521 C            -9.087700   37.934500  -10.960700 C.2     56 THR213     0.2430
    522 O            -9.477000   36.845400  -11.331700 O.2     56 THR213    -0.2710
    523 CB          -10.635700   39.231700   -9.550400 C.3     56 THR213     0.1460
    524 CG2         -11.178000   39.462800   -8.062000 C.3     56 THR213     0.0420
    525 OG1         -10.435700   40.563200  -10.131300 O.3     56 THR213    -0.3930
    526 HN           -8.103400   40.090100   -8.874000 H       56 THR213     0.1630
    527 HG1         -10.120200   41.090200   -9.392800 H       56 THR213     0.2100
    528 N            -8.444700   38.680900  -11.842000 N.am    57 LEU214    -0.3460
    529 CA           -8.146200   38.313100  -13.187900 C.3     57 LEU214     0.1770
    530 C            -7.032000   37.290200  -13.184400 C.2     57 LEU214     0.2410
    531 O            -7.077700   36.382800  -14.037100 O.2     57 LEU214    -0.2710
    532 CB           -7.761100   39.511700  -14.164500 C.3     57 LEU214     0.0380
    533 CG           -8.916700   40.483100  -14.481100 C.3     57 LEU214    -0.0200
    534 CD1          -8.551200   41.749100  -15.333700 C.3     57 LEU214     0.0090
    535 CD2         -10.224800   39.900800  -15.104200 C.3     57 LEU214     0.0090
    536 HN           -8.135800   39.577300  -11.534000 H       57 LEU214     0.1630
    537 N            -6.036100   37.348000  -12.293400 N.am    58 PHE215    -0.3460
    538 CA           -5.070700   36.212900  -12.178700 C.3     58 PHE215     0.1800
    539 C            -5.765300   34.857400  -11.913600 C.2     58 PHE215     0.2410
    540 O            -5.372200   33.936100  -12.635800 O.2     58 PHE215    -0.2710
    541 CB           -4.035000   36.567700  -10.957600 C.3     58 PHE215     0.0730
    542 CG           -3.177900   35.376600  -10.479100 C.ar    58 PHE215    -0.0560
    543 CD1          -3.600300   34.709500   -9.344500 C.ar    58 PHE215     0.0070
    544 CD2          -1.951800   35.168200  -11.018900 C.ar    58 PHE215     0.0070
    545 CE1          -2.706600   33.828300   -8.704100 C.ar    58 PHE215     0.0010
    546 CE2          -1.034100   34.336000  -10.297300 C.ar    58 PHE215     0.0010
    547 CZ           -1.397200   33.728200   -9.155500 C.ar    58 PHE215     0.0000
    548 HN           -6.044800   38.079900  -11.616600 H       58 PHE215     0.1630
    549 N            -6.745200   34.720400  -11.008100 N.am    59 THR216    -0.3440
    550 CA           -7.508800   33.447600  -10.833500 C.3     59 THR216     0.2050
    551 C            -8.316600   33.143000  -12.010500 C.2     59 THR216     0.2430
    552 O            -8.373600   31.989600  -12.440000 O.2     59 THR216    -0.2710
    553 CB           -8.323700   33.253900   -9.480100 C.3     59 THR216     0.1460
    554 CG2          -9.612000   34.016800   -9.577200 C.3     59 THR216     0.0420
    555 OG1          -8.687000   31.915300   -9.232200 O.3     59 THR216    -0.3930
    556 HN           -6.911600   35.469300  -10.372300 H       59 THR216     0.1630
    557 HG1          -7.885400   31.483600   -8.925200 H       59 THR216     0.2100
    558 N            -9.087300   34.106300  -12.575900 N.am    60 PHE217    -0.3460
    559 CA           -9.885000   33.954400  -13.725200 C.3     60 PHE217     0.1800
    560 C            -9.056600   33.546400  -15.003600 C.2     60 PHE217     0.2410
    561 O            -9.326200   32.688800  -15.808200 O.2     60 PHE217    -0.2710
    562 CB          -10.776600   35.182100  -13.930700 C.3     60 PHE217     0.0730
    563 CG          -11.681900   34.907800  -15.218100 C.ar    60 PHE217    -0.0560
    564 CD1         -11.678800   35.956200  -16.213000 C.ar    60 PHE217     0.0070
    565 CD2         -12.426400   33.750400  -15.543200 C.ar    60 PHE217     0.0070
    566 CE1         -12.483000   35.941500  -17.338300 C.ar    60 PHE217     0.0010
    567 CE2         -13.273600   33.754600  -16.620500 C.ar    60 PHE217     0.0010
    568 CZ          -13.243000   34.803700  -17.591600 C.ar    60 PHE217     0.0000
    569 HN           -9.067000   35.023900  -12.185000 H       60 PHE217     0.1630
    570 N            -7.864700   34.149200  -15.202800 N.am    61 LEU218    -0.3460
    571 CA           -6.795700   33.844400  -16.184900 C.3     61 LEU218     0.1770
    572 C            -6.170000   32.497300  -16.051400 C.2     61 LEU218     0.2410
    573 O            -6.009300   31.734500  -16.993800 O.2     61 LEU218    -0.2710
    574 CB           -5.651500   34.986000  -16.224800 C.3     61 LEU218     0.0380
    575 CG           -4.362300   34.669400  -17.084500 C.3     61 LEU218    -0.0200
    576 CD1          -4.618100   34.675200  -18.607400 C.3     61 LEU218     0.0090
    577 CD2          -3.171600   35.617000  -16.850400 C.3     61 LEU218     0.0090
    578 HN           -7.777700   34.960600  -14.630200 H       61 LEU218     0.1630
    579 N            -5.833700   32.080600  -14.822200 N.am    62 THR219    -0.3440
    580 CA           -5.542600   30.671600  -14.379600 C.3     62 THR219     0.2050
    581 C            -6.603400   29.717900  -14.763100 C.2     62 THR219     0.2430
    582 O            -6.156600   28.720500  -15.334800 O.2     62 THR219    -0.2710
    583 CB           -5.327700   30.521700  -12.843900 C.3     62 THR219     0.1460
    584 CG2          -4.812700   29.195800  -12.328900 C.3     62 THR219     0.0420
    585 OG1          -4.385600   31.514000  -12.385600 O.3     62 THR219    -0.3930
    586 HN           -5.856400   32.820500  -14.154900 H       62 THR219     0.1630
    587 HG1          -4.685800   32.423000  -12.470900 H       62 THR219     0.2100
    588 N            -7.899300   29.985300  -14.529200 N.am    63 PHE220    -0.3460
    589 CA           -8.970600   29.175300  -15.070000 C.3     63 PHE220     0.1800
    590 C            -9.020700   29.243500  -16.549100 C.2     63 PHE220     0.2410
    591 O            -9.199900   28.138000  -17.048500 O.2     63 PHE220    -0.2710
    592 CB          -10.344800   29.551100  -14.345200 C.3     63 PHE220     0.0730
    593 CG          -11.611700   28.924400  -14.870100 C.ar    63 PHE220    -0.0560
    594 CD1         -11.882200   27.563800  -14.641100 C.ar    63 PHE220     0.0070
    595 CD2         -12.487600   29.660500  -15.618500 C.ar    63 PHE220     0.0070
    596 CE1         -13.094500   26.991400  -14.946900 C.ar    63 PHE220     0.0010
    597 CE2         -13.711500   29.070500  -15.983200 C.ar    63 PHE220     0.0010
    598 CZ          -14.076200   27.766600  -15.573900 C.ar    63 PHE220     0.0000
    599 HN           -8.161400   30.769900  -13.973200 H       63 PHE220     0.1630
    600 N            -8.838600   30.368500  -17.262100 N.am    64 LEU221    -0.3460
    601 CA           -8.778000   30.310200  -18.713500 C.3     64 LEU221     0.1770
    602 C            -7.579000   29.524300  -19.333500 C.2     64 LEU221     0.2410
    603 O            -7.750500   28.876800  -20.388500 O.2     64 LEU221    -0.2710
    604 CB           -8.762000   31.812200  -19.245500 C.3     64 LEU221     0.0380
    605 CG           -8.555200   31.997900  -20.754900 C.3     64 LEU221    -0.0200
    606 CD1          -9.518300   31.324900  -21.639200 C.3     64 LEU221     0.0090
    607 CD2          -8.372000   33.531100  -21.067000 C.3     64 LEU221     0.0090
    608 HN           -8.706600   31.215300  -16.752900 H       64 LEU221     0.1630
    609 N            -6.428300   29.504300  -18.687400 N.am    65 ILE222    -0.3460
    610 CA           -5.324200   28.625300  -19.025900 C.3     65 ILE222     0.1800
    611 C            -5.557600   27.168600  -18.669600 C.2     65 ILE222     0.2410
    612 O            -5.326200   26.260200  -19.464400 O.2     65 ILE222    -0.2710
    613 CB           -3.964200   29.170000  -18.577000 C.3     65 ILE222     0.0130
    614 CG1          -3.640200   30.520700  -19.180500 C.3     65 ILE222     0.0020
    615 CG2          -2.809000   28.186400  -18.955700 C.3     65 ILE222     0.0120
    616 CD           -2.585000   31.335900  -18.340600 C.3     65 ILE222     0.0050
    617 HN           -6.386600   30.163900  -17.941200 H       65 ILE222     0.1630
    618 N            -6.035400   26.863700  -17.415300 N.am    66 ASP223    -0.3450
    619 CA           -6.242500   25.467100  -17.012500 C.3     66 ASP223     0.1860
    620 C            -7.385400   25.421000  -16.085300 C.2     66 ASP223     0.2410
    621 O            -7.409700   26.091600  -15.072300 O.2     66 ASP223    -0.2710
    622 CB           -4.946500   24.932200  -16.456800 C.3     66 ASP223     0.1470
    623 CG           -4.886700   23.425700  -16.325900 C.2     66 ASP223     0.1750
    624 OD1          -5.868300   22.618500  -16.503000 O.co2   66 ASP223    -0.6480
    625 OD2          -3.727100   22.990600  -15.989300 O.co2   66 ASP223    -0.6480
    626 HN           -6.392100   27.513500  -16.749100 H       66 ASP223     0.1630
    627 N            -8.314100   24.524500  -16.336300 N.am    67 VAL224    -0.3460
    628 CA           -9.517500   24.400800  -15.596900 C.3     67 VAL224     0.1800
    629 C            -9.278200   23.342300  -14.525600 C.2     67 VAL224     0.2410
    630 O           -10.098200   23.052800  -13.599800 O.2     67 VAL224    -0.2710
    631 CB          -10.592900   23.878500  -16.479500 C.3     67 VAL224     0.0090
    632 CG1         -11.062000   24.912100  -17.548700 C.3     67 VAL224     0.0120
    633 CG2         -10.308600   22.575500  -17.269200 C.3     67 VAL224     0.0120
    634 HN           -8.245100   24.013300  -17.189400 H       67 VAL224     0.1630
    635 N            -8.147400   22.599500  -14.682700 N.am    68 ARG225    -0.3460
    636 CA           -8.006300   21.342600  -13.994000 C.3     68 ARG225     0.1760
    637 C            -8.098900   21.319400  -12.473400 C.2     68 ARG225     0.2410
    638 O            -8.564200   20.342100  -11.872000 O.2     68 ARG225    -0.2710
    639 CB           -6.799700   20.588200  -14.350300 C.3     68 ARG225     0.0360
    640 CG           -6.991900   19.922300  -15.750600 C.3     68 ARG225     0.0230
    641 CD           -5.733800   19.055500  -16.200300 C.3     68 ARG225     0.1380
    642 NE           -4.565300   20.016700  -16.345600 N.pl3   68 ARG225    -0.2270
    643 CZ           -3.282000   19.736400  -16.285800 C.cat   68 ARG225     0.6650
    644 NH1          -2.819600   18.529600  -16.563100 N.pl3   68 ARG225    -0.2350
    645 NH2          -2.360300   20.671000  -16.025000 N.pl3   68 ARG225    -0.2350
    646 HN           -7.438400   22.908200  -15.311100 H       68 ARG225     0.1630
    647 HE           -4.730300   20.993100  -16.207900 H       68 ARG225     0.1770
    648 HH11         -3.532000   17.916200  -16.903800 H       68 ARG225     0.1740
    649 HH12         -1.900000   18.307400  -16.237100 H       68 ARG225     0.1740
    650 HH21         -1.398200   20.415500  -16.131200 H       68 ARG225     0.1740
    651 HH22         -2.742700   21.578500  -15.849200 H       68 ARG225     0.1740
    652 N            -7.579000   22.385900  -11.786600 N.am    69 ARG226    -0.3460
    653 CA           -7.607300   22.407200  -10.351800 C.3     69 ARG226     0.1760
    654 C            -8.750800   23.117400   -9.749500 C.2     69 ARG226     0.2410
    655 O            -8.751600   23.490200   -8.571800 O.2     69 ARG226    -0.2710
    656 CB           -6.325900   23.032400   -9.884900 C.3     69 ARG226     0.0360
    657 CG           -4.967500   22.562100  -10.550400 C.3     69 ARG226     0.0220
    658 CD           -4.781900   21.077600  -10.405900 C.3     69 ARG226     0.1220
    659 NE           -3.603700   20.753100  -11.333400 N.pl3   69 ARG226    -0.3670
    660 CZ           -3.297300   19.527300  -11.800300 C.cat   69 ARG226     0.1430
    661 NH1          -3.849700   18.423900  -11.454500 N.pl3   69 ARG226    -0.3760
    662 NH2          -2.387200   19.464600  -12.723700 N.pl3   69 ARG226    -0.2740
    663 HN           -7.199800   23.197000  -12.225300 H       69 ARG226     0.1630
    664 HE           -2.954300   21.470500  -11.582000 H       69 ARG226     0.1620
    665 HH11         -4.631700   18.406000  -10.832400 H       69 ARG226     0.1580
    666 HH12         -3.455200   17.572600  -11.801700 H       69 ARG226     0.1580
    667 HH21         -1.808600   20.279300  -12.755700 H       69 ARG226     0.1270
    668 HH22         -1.909200   18.585600  -12.747600 H       69 ARG226     0.1270
    669 N            -9.800200   23.363300  -10.576900 N.am    70 PHE227    -0.3460
    670 CA          -11.071400   24.036500  -10.162100 C.3     70 PHE227     0.1800
    671 C           -12.278700   23.092400  -10.433300 C.2     70 PHE227     0.2410
    672 O           -12.717400   22.953800  -11.608800 O.2     70 PHE227    -0.2710
    673 CB          -11.290600   25.398700  -10.859200 C.3     70 PHE227     0.0730
    674 CG          -10.043500   26.295900  -10.535000 C.ar    70 PHE227    -0.0560
    675 CD1          -9.048100   26.433700  -11.525200 C.ar    70 PHE227     0.0070
    676 CD2          -9.787100   26.824100   -9.243600 C.ar    70 PHE227     0.0070
    677 CE1          -7.877100   27.121200  -11.186200 C.ar    70 PHE227     0.0010
    678 CE2          -8.707300   27.642800   -8.944300 C.ar    70 PHE227     0.0010
    679 CZ           -7.828200   27.810100   -9.977900 C.ar    70 PHE227     0.0000
    680 HN           -9.675500   23.227300  -11.556800 H       70 PHE227     0.1630
    681 N           -12.772900   22.506100   -9.323800 N.am    71 ARG228    -0.3460
    682 CA          -13.909700   21.582700   -9.274000 C.3     71 ARG228     0.1760
    683 C           -15.124000   22.346400   -8.710500 C.2     71 ARG228     0.2410
    684 O           -15.158000   23.551900   -8.912900 O.2     71 ARG228    -0.2710
    685 CB          -13.497900   20.462800   -8.307100 C.3     71 ARG228     0.0360
    686 CG          -12.458900   19.494400   -8.944000 C.3     71 ARG228     0.0230
    687 CD          -10.999800   20.041200   -9.074000 C.3     71 ARG228     0.1380
    688 NE          -10.505400   20.494100   -7.767200 N.pl3   71 ARG228    -0.2270
    689 CZ           -9.379100   20.366000   -7.200600 C.cat   71 ARG228     0.6650
    690 NH1          -8.515200   19.437100   -7.603500 N.pl3   71 ARG228    -0.2350
    691 NH2          -9.127300   21.266100   -6.269400 N.pl3   71 ARG228    -0.2350
    692 HN          -12.310900   22.650600   -8.452400 H       71 ARG228     0.1630
    693 HE          -10.931300   21.314400   -7.387700 H       71 ARG228     0.1770
    694 HH11         -8.913700   18.720300   -8.174900 H       71 ARG228     0.1740
    695 HH12         -7.647100   19.331100   -7.119200 H       71 ARG228     0.1740
    696 HH21         -8.190500   21.305600   -5.922600 H       71 ARG228     0.1740
    697 HH22         -9.810500   21.982300   -6.127200 H       71 ARG228     0.1740
    698 N           -16.100700   21.665200   -8.110800 N.am    72 TYR229    -0.3460
    699 CA          -17.261900   22.255600   -7.456600 C.3     72 TYR229     0.1810
    700 C           -16.905200   22.240100   -6.002400 C.2     72 TYR229     0.2430
    701 O           -16.179200   21.283500   -5.556000 O.2     72 TYR229    -0.2710
    702 CB          -18.628100   21.588900   -7.786200 C.3     72 TYR229     0.0730
    703 CG          -19.811400   22.318300   -7.227400 C.ar    72 TYR229    -0.0560
    704 CD1         -20.582700   23.183300   -7.967300 C.ar    72 TYR229     0.0100
    705 CD2         -20.252000   22.003500   -5.909300 C.ar    72 TYR229     0.0100
    706 CE1         -21.775700   23.672400   -7.492800 C.ar    72 TYR229     0.0370
    707 CE2         -21.390500   22.592700   -5.373400 C.ar    72 TYR229     0.0370
    708 CZ          -22.195600   23.389700   -6.149100 C.ar    72 TYR229     0.0650
    709 OH          -23.238000   24.162100   -5.594200 O.3     72 TYR229    -0.3610
    710 HN          -16.133300   20.671200   -8.184700 H       72 TYR229     0.1630
    711 HH          -23.174700   24.185300   -4.636800 H       72 TYR229     0.2170
    712 N           -17.237300   23.207600   -5.133900 N.am    73 PRO230    -0.3370
    713 CA          -17.792900   24.540600   -5.459400 C.3     73 PRO230     0.1790
    714 C           -16.776100   25.572100   -5.939500 C.2     73 PRO230     0.2410
    715 O           -17.063200   26.754000   -6.047900 O.2     73 PRO230    -0.2710
    716 CB          -18.505600   24.936700   -4.132800 C.3     73 PRO230     0.0370
    717 CG          -17.552500   24.272000   -3.071000 C.3     73 PRO230     0.0220
    718 CD          -17.211700   22.897200   -3.657600 C.3     73 PRO230     0.1270
    719 N           -15.547200   25.073100   -6.303000 N.am    74 GLU231    -0.3460
    720 CA          -14.483100   25.956800   -6.790200 C.3     74 GLU231     0.1770
    721 C           -14.787100   26.852300   -8.034500 C.2     74 GLU231     0.2410
    722 O           -14.455800   28.028700   -8.032700 O.2     74 GLU231    -0.2710
    723 CB          -13.162200   25.212400   -6.931600 C.3     74 GLU231     0.0450
    724 CG          -12.549900   24.661400   -5.640900 C.3     74 GLU231     0.1160
    725 CD          -11.350000   23.758800   -5.900300 C.2     74 GLU231     0.1720
    726 OE1         -11.429500   22.891200   -6.792700 O.co2   74 GLU231    -0.6480
    727 OE2         -10.406600   23.759200   -5.049300 O.co2   74 GLU231    -0.6480
    728 HN          -15.293500   24.120100   -6.156400 H       74 GLU231     0.1630
    729 N           -15.386300   26.306100   -9.109600 N.am    75 ARG232    -0.3460
    730 CA          -15.824500   27.157600  -10.225000 C.3     75 ARG232     0.1760
    731 C           -16.832200   28.282800   -9.828100 C.2     75 ARG232     0.2430
    732 O           -16.750300   29.397300  -10.275000 O.2     75 ARG232    -0.2710
    733 CB          -16.417300   26.374000  -11.398400 C.3     75 ARG232     0.0360
    734 CG          -15.320800   25.616500  -12.225800 C.3     75 ARG232     0.0230
    735 CD          -15.967600   24.579600  -13.154600 C.3     75 ARG232     0.1380
    736 NE          -14.874000   23.660500  -13.570300 N.pl3   75 ARG232    -0.2270
    737 CZ          -14.835600   23.001100  -14.706000 C.cat   75 ARG232     0.6650
    738 NH1         -15.784800   22.973100  -15.628900 N.pl3   75 ARG232    -0.2350
    739 NH2         -13.771900   22.210400  -14.916300 N.pl3   75 ARG232    -0.2350
    740 HN          -15.420200   25.312700   -9.029700 H       75 ARG232     0.1630
    741 HE          -14.090200   23.434700  -12.990300 H       75 ARG232     0.1770
    742 HH11        -16.624400   23.505000  -15.522300 H       75 ARG232     0.1740
    743 HH12        -15.614900   22.594600  -16.539000 H       75 ARG232     0.1740
    744 HH21        -13.280900   22.094700  -14.053300 H       75 ARG232     0.1740
    745 HH22        -13.919700   21.433000  -15.527300 H       75 ARG232     0.1740
    746 N           -17.882000   27.982800   -8.970200 N.am    76 PRO233    -0.3370
    747 CA          -18.702200   29.047900   -8.342700 C.3     76 PRO233     0.1790
    748 C           -17.879900   30.150700   -7.627800 C.2     76 PRO233     0.2410
    749 O           -18.235000   31.325400   -7.804700 O.2     76 PRO233    -0.2710
    750 CB          -19.791800   28.382100   -7.509200 C.3     76 PRO233     0.0370
    751 CG          -20.015200   27.097200   -8.293700 C.3     76 PRO233     0.0220
    752 CD          -18.630300   26.728300   -8.820900 C.3     76 PRO233     0.1270
    753 N           -16.813800   29.838600   -6.887400 N.am    77 ILE234    -0.3460
    754 CA          -15.851500   30.866800   -6.449100 C.3     77 ILE234     0.1800
    755 C           -15.145700   31.577800   -7.542800 C.2     77 ILE234     0.2410
    756 O           -15.050100   32.835600   -7.434800 O.2     77 ILE234    -0.2710
    757 CB          -14.673500   30.267600   -5.533900 C.3     77 ILE234     0.0130
    758 CG1         -15.294700   29.248400   -4.478100 C.3     77 ILE234     0.0020
    759 CG2         -13.902900   31.455800   -4.931900 C.3     77 ILE234     0.0120
    760 CD          -14.174000   28.679300   -3.550800 C.3     77 ILE234     0.0050
    761 HN          -16.524400   28.943100   -6.556700 H       77 ILE234     0.1630
    762 N           -14.624700   30.857900   -8.542800 N.am    78 ILE235    -0.3460
    763 CA          -14.119700   31.533300   -9.732700 C.3     78 ILE235     0.1800
    764 C           -15.151900   32.492100  -10.342000 C.2     78 ILE235     0.2410
    765 O           -14.879900   33.713000  -10.631900 O.2     78 ILE235    -0.2710
    766 CB          -13.692900   30.591400  -10.828900 C.3     78 ILE235     0.0130
    767 CG1         -12.518100   29.657400  -10.324000 C.3     78 ILE235     0.0020
    768 CG2         -13.271500   31.335600  -12.136700 C.3     78 ILE235     0.0120
    769 CD          -11.152600   30.227000  -10.224400 C.3     78 ILE235     0.0050
    770 HN          -14.433000   29.880800   -8.545900 H       78 ILE235     0.1630
    771 N           -16.338100   31.958100  -10.577200 N.am    79 TYR236    -0.3460
    772 CA          -17.420200   32.769800  -11.119700 C.3     79 TYR236     0.1800
    773 C           -17.922800   33.958400  -10.226600 C.2     79 TYR236     0.2410
    774 O           -18.311000   34.975900  -10.733000 O.2     79 TYR236    -0.2710
    775 CB          -18.742000   31.850400  -11.363100 C.3     79 TYR236     0.0730
    776 CG          -18.464900   30.790000  -12.305600 C.ar    79 TYR236    -0.0560
    777 CD1         -17.465400   30.884400  -13.315200 C.ar    79 TYR236     0.0100
    778 CD2         -19.217000   29.582500  -12.301200 C.ar    79 TYR236     0.0100
    779 CE1         -17.165900   29.824200  -14.269500 C.ar    79 TYR236     0.0370
    780 CE2         -19.001600   28.596600  -13.241800 C.ar    79 TYR236     0.0370
    781 CZ          -18.002800   28.695100  -14.162100 C.ar    79 TYR236     0.0650
    782 OH          -17.558400   27.637500  -14.942100 O.3     79 TYR236    -0.3610
    783 HN          -16.570200   30.994500  -10.469000 H       79 TYR236     0.1630
    784 HH          -17.923500   26.857600  -14.516600 H       79 TYR236     0.2170
    785 N           -17.987300   33.687100   -8.897300 N.am    80 TYR237    -0.3460
    786 CA          -18.231400   34.731500   -7.878600 C.3     80 TYR237     0.1800
    787 C           -17.059200   35.729600   -7.731500 C.2     80 TYR237     0.2410
    788 O           -17.178100   36.951800   -7.497700 O.2     80 TYR237    -0.2710
    789 CB          -18.555000   33.854000   -6.619600 C.3     80 TYR237     0.0730
    790 CG          -18.825900   34.666000   -5.346800 C.ar    80 TYR237    -0.0560
    791 CD1         -19.764300   35.729300   -5.167500 C.ar    80 TYR237     0.0100
    792 CD2         -18.115000   34.248400   -4.168700 C.ar    80 TYR237     0.0100
    793 CE1         -19.890900   36.386100   -3.998600 C.ar    80 TYR237     0.0370
    794 CE2         -18.245400   34.920500   -2.962800 C.ar    80 TYR237     0.0370
    795 CZ          -19.083400   35.994800   -2.915500 C.ar    80 TYR237     0.0650
    796 OH          -19.340500   36.603200   -1.716900 O.3     80 TYR237    -0.3610
    797 HN          -17.951900   32.788600   -8.469100 H       80 TYR237     0.1630
    798 HH          -18.973000   36.102600   -0.985100 H       80 TYR237     0.2170
    799 N           -15.805900   35.258900   -7.933600 N.am    81 SER238    -0.3440
    800 CA          -14.653100   36.113200   -8.093500 C.3     81 SER238     0.2000
    801 C           -14.565900   37.113000   -9.214900 C.2     81 SER238     0.2430
    802 O           -14.075400   38.226900   -9.000100 O.2     81 SER238    -0.2710
    803 CB          -13.332800   35.363700   -8.118600 C.3     81 SER238     0.1990
    804 OG          -13.206500   34.640400   -6.874000 O.3     81 SER238    -0.3980
    805 HN          -15.742400   34.267400   -7.850300 H       81 SER238     0.1630
    806 HG1         -13.797000   33.892300   -6.990800 H       81 SER238     0.2090
    807 N           -15.003700   36.666900  -10.430000 N.am    82 VAL239    -0.3460
    808 CA          -15.272200   37.422000  -11.647800 C.3     82 VAL239     0.1800
    809 C           -16.336000   38.459100  -11.483100 C.2     82 VAL239     0.2410
    810 O           -16.226500   39.564300  -12.002900 O.2     82 VAL239    -0.2710
    811 CB          -15.725000   36.555800  -12.799400 C.3     82 VAL239     0.0090
    812 CG1         -16.158400   37.388800  -13.971800 C.3     82 VAL239     0.0120
    813 CG2         -14.429800   35.847800  -13.205600 C.3     82 VAL239     0.0120
    814 HN          -15.143500   35.686300  -10.540600 H       82 VAL239     0.1630
    815 N           -17.373300   38.258700  -10.590800 N.am    83 CYS240    -0.3450
    816 CA          -18.226400   39.324400  -10.112600 C.3     83 CYS240     0.1850
    817 C           -17.496000   40.492000   -9.438500 C.2     83 CYS240     0.2410
    818 O           -17.754500   41.668000   -9.631600 O.2     83 CYS240    -0.2710
    819 CB          -19.426300   38.990900   -9.207800 C.3     83 CYS240     0.1050
    820 SG          -20.500200   37.675400   -9.869300 S.3     83 CYS240    -0.1800
    821 HN          -17.518000   37.326700  -10.265700 H       83 CYS240     0.1630
    822 HG1         -19.360500   37.001400   -9.857500 H       83 CYS240     0.1010
    823 N           -16.488100   40.135800   -8.606800 N.am    84 TYR241    -0.3460
    824 CA          -15.587300   41.098100   -8.077200 C.3     84 TYR241     0.1800
    825 C           -14.740400   41.899900   -9.064400 C.2     84 TYR241     0.2410
    826 O           -14.433100   43.098200   -8.864900 O.2     84 TYR241    -0.2710
    827 CB          -14.764500   40.603600   -6.909300 C.3     84 TYR241     0.0730
    828 CG          -15.693100   40.348700   -5.718400 C.ar    84 TYR241    -0.0560
    829 CD1         -16.156100   41.332900   -4.835700 C.ar    84 TYR241     0.0100
    830 CD2         -16.110500   39.019600   -5.456100 C.ar    84 TYR241     0.0100
    831 CE1         -16.920400   40.999400   -3.699600 C.ar    84 TYR241     0.0370
    832 CE2         -17.040200   38.755600   -4.389800 C.ar    84 TYR241     0.0370
    833 CZ          -17.373700   39.751300   -3.494000 C.ar    84 TYR241     0.0650
    834 OH          -18.282600   39.541700   -2.448000 O.3     84 TYR241    -0.3610
    835 HN          -16.268500   39.180100   -8.426300 H       84 TYR241     0.1630
    836 HH          -18.782600   38.741300   -2.631100 H       84 TYR241     0.2170
    837 N           -14.352900   41.311500  -10.218700 N.am    85 SER242    -0.3440
    838 CA          -13.659600   41.994200  -11.277900 C.3     85 SER242     0.2000
    839 C           -14.483100   43.094900  -11.937200 C.2     85 SER242     0.2430
    840 O           -14.021100   44.189100  -12.221700 O.2     85 SER242    -0.2710
    841 CB          -13.282900   41.165400  -12.544300 C.3     85 SER242     0.1990
    842 OG          -12.393900   40.051600  -12.278200 O.3     85 SER242    -0.3980
    843 HN          -14.433800   40.322500  -10.312700 H       85 SER242     0.1630
    844 HG1         -11.627900   40.247000  -11.733800 H       85 SER242     0.2090
    845 N           -15.769300   42.858800  -12.153200 N.am    86 ILE243    -0.3460
    846 CA          -16.736200   43.877100  -12.612500 C.3     86 ILE243     0.1800
    847 C           -16.932200   45.049000  -11.645100 C.2     86 ILE243     0.2410
    848 O           -16.970900   46.213200  -12.041800 O.2     86 ILE243    -0.2710
    849 CB          -18.060400   43.208300  -13.022900 C.3     86 ILE243     0.0130
    850 CG1         -17.862000   42.427500  -14.414300 C.3     86 ILE243     0.0020
    851 CG2         -19.295100   44.133700  -13.052800 C.3     86 ILE243     0.0120
    852 CD          -17.508800   43.275600  -15.690000 C.3     86 ILE243     0.0050
    853 HN          -16.139600   41.935600  -12.093100 H       86 ILE243     0.1630
    854 N           -16.992600   44.848100  -10.311700 N.am    87 VAL244    -0.3460
    855 CA          -17.056100   45.927400   -9.313200 C.3     87 VAL244     0.1800
    856 C           -15.710700   46.641600   -9.163700 C.2     87 VAL244     0.2410
    857 O           -15.612000   47.839600   -8.915000 O.2     87 VAL244    -0.2710
    858 CB          -17.786900   45.536400   -7.999500 C.3     87 VAL244     0.0090
    859 CG1         -17.172200   44.301400   -7.269700 C.3     87 VAL244     0.0120
    860 CG2         -17.899200   46.698700   -6.996500 C.3     87 VAL244     0.0120
    861 HN          -17.114800   43.898900  -10.029500 H       87 VAL244     0.1630
    862 N           -14.564400   45.956900   -9.317700 N.am    88 SER245    -0.3440
    863 CA          -13.270400   46.617300   -9.386800 C.3     88 SER245     0.2000
    864 C           -13.110600   47.471900  -10.601500 C.2     88 SER245     0.2430
    865 O           -12.637500   48.608900  -10.517900 O.2     88 SER245    -0.2710
    866 CB          -12.100900   45.704200   -9.459700 C.3     88 SER245     0.1990
    867 OG          -12.085800   44.736400   -8.409700 O.3     88 SER245    -0.3980
    868 HN          -14.521100   44.990100   -9.078900 H       88 SER245     0.1630
    869 HG1         -12.917800   44.262300   -8.478300 H       88 SER245     0.2090
    870 N           -13.576500   47.021200  -11.810200 N.am    89 LEU246    -0.3460
    871 CA          -13.580000   47.741200  -13.046800 C.3     89 LEU246     0.1770
    872 C           -14.517700   48.960300  -12.941300 C.2     89 LEU246     0.2410
    873 O           -14.278300   50.106400  -13.409600 O.2     89 LEU246    -0.2710
    874 CB          -14.177000   46.813600  -14.157100 C.3     89 LEU246     0.0380
    875 CG          -14.385500   47.440100  -15.545900 C.3     89 LEU246    -0.0200
    876 CD1         -13.023600   47.636800  -16.158700 C.3     89 LEU246     0.0090
    877 CD2         -15.305300   46.519100  -16.318400 C.3     89 LEU246     0.0090
    878 HN          -13.992100   46.122800  -11.926800 H       89 LEU246     0.1630
    879 N           -15.684100   48.763100  -12.227100 N.am    90 MET247    -0.3460
    880 CA          -16.633200   49.830200  -11.995500 C.3     90 MET247     0.1770
    881 C           -16.030600   50.944000  -11.145100 C.2     90 MET247     0.2410
    882 O           -16.063900   52.112700  -11.592200 O.2     90 MET247    -0.2710
    883 CB          -17.922800   49.202900  -11.289900 C.3     90 MET247     0.0450
    884 CG          -19.021000   50.211500  -11.007100 C.3     90 MET247     0.0760
    885 SD          -19.025400   50.693500   -9.292700 S.3     90 MET247    -0.1730
    886 CE          -20.050100   52.174200   -9.609200 C.3     90 MET247     0.0890
    887 HN          -15.900300   47.888600  -11.798000 H       90 MET247     0.1630
    888 N           -15.403300   50.628800   -9.987500 N.am    91 TYR248    -0.3460
    889 CA          -14.743100   51.529200   -9.035900 C.3     91 TYR248     0.1800
    890 C           -13.586300   52.208100   -9.688800 C.2     91 TYR248     0.2410
    891 O           -13.486500   53.407800   -9.590400 O.2     91 TYR248    -0.2710
    892 CB          -14.189700   50.734200   -7.796900 C.3     91 TYR248     0.0730
    893 CG          -15.260000   50.367400   -6.766800 C.ar    91 TYR248    -0.0560
    894 CD1         -16.521800   50.977500   -6.645000 C.ar    91 TYR248     0.0100
    895 CD2         -14.993700   49.235200   -5.954300 C.ar    91 TYR248     0.0100
    896 CE1         -17.499000   50.542400   -5.683700 C.ar    91 TYR248     0.0370
    897 CE2         -15.953100   48.817800   -5.018200 C.ar    91 TYR248     0.0370
    898 CZ          -17.209900   49.471000   -4.891300 C.ar    91 TYR248     0.0650
    899 OH          -18.204300   48.777200   -4.138100 O.3     91 TYR248    -0.3610
    900 HN          -15.457200   49.719300   -9.582400 H       91 TYR248     0.1630
    901 HH          -17.933000   47.889600   -3.892800 H       91 TYR248     0.2170
    902 N           -12.733500   51.545500  -10.557000 N.am    92 PHE249    -0.3460
    903 CA          -11.606600   52.112300  -11.205100 C.3     92 PHE249     0.1800
    904 C           -11.939800   53.097100  -12.323100 C.2     92 PHE249     0.2410
    905 O           -11.123400   53.993400  -12.553400 O.2     92 PHE249    -0.2710
    906 CB          -10.897100   50.822000  -11.788000 C.3     92 PHE249     0.0730
    907 CG           -9.705700   51.157300  -12.673500 C.ar    92 PHE249    -0.0560
    908 CD1          -8.511000   51.791400  -12.230100 C.ar    92 PHE249     0.0070
    909 CD2          -9.840400   51.003800  -14.069900 C.ar    92 PHE249     0.0070
    910 CE1          -7.417300   51.973100  -13.143700 C.ar    92 PHE249     0.0010
    911 CE2          -8.863500   51.331300  -14.982000 C.ar    92 PHE249     0.0010
    912 CZ           -7.629200   51.916900  -14.506300 C.ar    92 PHE249     0.0000
    913 HN          -12.929700   50.575400  -10.674800 H       92 PHE249     0.1630
    914 N           -13.111200   52.942900  -13.028200 N.am    93 ILE250    -0.3460
    915 CA          -13.764500   53.895600  -13.899900 C.3     93 ILE250     0.1800
    916 C           -14.427600   55.081100  -13.134900 C.2     93 ILE250     0.2410
    917 O           -14.157300   56.235200  -13.385500 O.2     93 ILE250    -0.2710
    918 CB          -14.758900   53.281200  -14.895900 C.3     93 ILE250     0.0130
    919 CG1         -14.150300   52.276600  -15.940500 C.3     93 ILE250     0.0020
    920 CG2         -15.546300   54.385600  -15.610600 C.3     93 ILE250     0.0120
    921 CD          -13.233800   52.919800  -16.986600 C.3     93 ILE250     0.0050
    922 HN          -13.622100   52.088100  -12.989300 H       93 ILE250     0.1630
    923 N           -15.253600   54.784100  -12.113800 N.am    94 GLY251    -0.3510
    924 CA          -15.838500   55.720800  -11.223900 C.3     94 GLY251     0.2250
    925 C           -14.924100   56.669100  -10.512600 C.2     94 GLY251     0.2360
    926 O           -15.237600   57.844900  -10.397000 O.2     94 GLY251    -0.2720
    927 HN          -15.297300   53.825100  -11.841900 H       94 GLY251     0.1630
    928 N           -13.775000   56.212300  -10.124400 N.am    95 PHE252    -0.3460
    929 CA          -12.770300   56.955500   -9.533700 C.3     95 PHE252     0.1800
    930 C           -11.558500   57.113000  -10.422100 C.2     95 PHE252     0.2410
    931 O           -10.501400   57.458100   -9.916200 O.2     95 PHE252    -0.2710
    932 CB          -12.453100   56.315000   -8.151600 C.3     95 PHE252     0.0730
    933 CG          -13.653300   55.978600   -7.285700 C.ar    95 PHE252    -0.0560
    934 CD1         -14.638300   56.952500   -7.110000 C.ar    95 PHE252     0.0070
    935 CD2         -13.675200   54.807400   -6.575500 C.ar    95 PHE252     0.0070
    936 CE1         -15.782100   56.667500   -6.298700 C.ar    95 PHE252     0.0010
    937 CE2         -14.771100   54.551800   -5.734300 C.ar    95 PHE252     0.0010
    938 CZ          -15.867900   55.460000   -5.675900 C.ar    95 PHE252     0.0000
    939 HN          -13.641200   55.223700  -10.124800 H       95 PHE252     0.1630
    940 N           -11.715100   57.029100  -11.714900 N.am    96 LEU253    -0.3460
    941 CA          -10.705000   57.438500  -12.636500 C.3     96 LEU253     0.1770
    942 C           -10.527700   58.959100  -12.654700 C.2     96 LEU253     0.2410
    943 O           -11.495000   59.734400  -12.692800 O.2     96 LEU253    -0.2710
    944 CB          -10.947100   56.960400  -14.090300 C.3     96 LEU253     0.0380
    945 CG           -9.678700   56.961200  -15.005900 C.3     96 LEU253    -0.0200
    946 CD1          -8.593400   55.862000  -14.785000 C.3     96 LEU253     0.0090
    947 CD2          -9.978700   57.215500  -16.517400 C.3     96 LEU253     0.0090
    948 HN          -12.623200   56.879200  -12.099300 H       96 LEU253     0.1630
    949 N            -9.328600   59.404800  -12.661300 N.am    97 LEU254    -0.3460
    950 CA           -9.045900   60.850600  -12.685100 C.3     97 LEU254     0.1770
    951 C            -8.299500   61.120700  -13.963100 C.2     97 LEU254     0.2400
    952 O            -7.464900   62.008800  -14.127100 O.2     97 LEU254    -0.2710
    953 CB           -8.156200   61.271500  -11.446300 C.3     97 LEU254     0.0380
    954 CG           -8.708900   60.709100  -10.138200 C.3     97 LEU254    -0.0200
    955 CD1          -7.665100   60.909100   -8.977100 C.3     97 LEU254     0.0090
    956 CD2          -9.954900   61.456500   -9.663600 C.3     97 LEU254     0.0090
    957 HN           -8.558100   58.797100  -12.481300 H       97 LEU254     0.1630
    958 N            -8.559800   60.284500  -14.990200 N.am    98 GLY255    -0.3510
    959 CA           -7.870800   60.362700  -16.237200 C.3     98 GLY255     0.2250
    960 C            -8.167300   61.595200  -17.080200 C.2     98 GLY255     0.2360
    961 O            -9.188900   62.274100  -16.831100 O.2     98 GLY255    -0.2720
    962 HN           -9.189100   59.520400  -14.875000 H       98 GLY255     0.1630
    963 N            -7.395200   61.883500  -18.227000 N.am    99 ASP256    -0.3460
    964 CA           -7.741100   62.937200  -19.134200 C.3     99 ASP256     0.1860
    965 C            -9.042800   62.748600  -19.813600 C.2     99 ASP256     0.2410
    966 O            -9.798200   63.665400  -20.114500 O.2     99 ASP256    -0.2710
    967 CB           -6.622600   63.149800  -20.193800 C.3     99 ASP256     0.1470
    968 CG           -5.329400   63.564700  -19.604800 C.2     99 ASP256     0.1750
    969 OD1          -5.356100   64.117500  -18.438400 O.co2   99 ASP256    -0.6480
    970 OD2          -4.286200   63.610600  -20.307400 O.co2   99 ASP256    -0.6480
    971 HN           -6.757100   61.199500  -18.572900 H       99 ASP256     0.1630
    972 N            -9.367400   61.436300  -20.094700 N.am   100 SER257    -0.3440
    973 CA          -10.662200   61.017400  -20.719800 C.3    100 SER257     0.2000
    974 C           -11.922500   61.436200  -19.902000 C.2    100 SER257     0.2430
    975 O           -12.858700   62.002200  -20.450100 O.2    100 SER257    -0.2710
    976 CB          -10.666000   59.543600  -20.963800 C.3    100 SER257     0.1990
    977 OG          -10.240700   58.743700  -19.877700 O.3    100 SER257    -0.3980
    978 HN           -8.765100   60.762000  -19.673000 H      100 SER257     0.1630
    979 HG1          -9.770500   58.017500  -20.294400 H      100 SER257     0.2090
    980 N           -11.959700   61.044900  -18.610200 N.am   101 THR258    -0.3440
    981 CA          -13.037700   61.386300  -17.662700 C.3    101 THR258     0.2050
    982 C           -13.169400   62.920800  -17.546500 C.2    101 THR258     0.2430
    983 O           -14.313900   63.344300  -17.600600 O.2    101 THR258    -0.2710
    984 CB          -13.081500   60.826900  -16.310900 C.3    101 THR258     0.1460
    985 CG2         -13.538800   59.428900  -16.450900 C.3    101 THR258     0.0420
    986 OG1         -11.776300   60.697500  -15.682500 O.3    101 THR258    -0.3930
    987 HN          -11.143800   60.537400  -18.345300 H      101 THR258     0.1630
    988 HG1         -11.539500   61.493300  -15.200300 H      101 THR258     0.2100
    989 N           -12.020900   63.610500  -17.474900 N.am   102 ALA259    -0.3460
    990 CA          -12.030500   65.099200  -17.571500 C.3    102 ALA259     0.1720
    991 C           -12.583200   65.618700  -18.899200 C.2    102 ALA259     0.2400
    992 O           -13.271200   66.629700  -19.068300 O.2    102 ALA259    -0.2710
    993 CB          -10.645600   65.757600  -17.347800 C.3    102 ALA259     0.0420
    994 HN          -11.155000   63.146300  -17.642800 H      102 ALA259     0.1630
    995 N           -12.361400   64.935600  -20.040500 N.am   103 CYS260    -0.3450
    996 CA          -12.936900   65.285100  -21.378200 C.3    103 CYS260     0.1850
    997 C           -14.449300   65.126000  -21.488800 C.2    103 CYS260     0.2410
    998 O           -15.020100   65.437000  -22.509500 O.2    103 CYS260    -0.2710
    999 CB          -12.223700   64.470500  -22.486500 C.3    103 CYS260     0.1050
   1000 SG          -10.641300   65.237300  -22.979300 S.3    103 CYS260    -0.1800
   1001 HN          -11.661000   64.226400  -20.029100 H      103 CYS260     0.1630
   1002 HG1         -10.038100   64.625700  -21.969700 H      103 CYS260     0.1010
   1003 N           -14.967800   64.285100  -20.554600 N.am   104 ASN261    -0.3460
   1004 CA          -16.270000   63.712800  -20.756600 C.3    104 ASN261     0.1850
   1005 C           -17.323200   64.461900  -19.943600 C.2    104 ASN261     0.2410
   1006 O           -18.375000   64.820100  -20.434500 O.2    104 ASN261    -0.2710
   1007 CB          -16.228800   62.189300  -20.244500 C.3    104 ASN261     0.1370
   1008 CG          -17.572100   61.461000  -20.411400 C.2    104 ASN261     0.2170
   1009 ND2         -17.995900   61.294800  -21.669300 N.am   104 ASN261    -0.3700
   1010 OD1         -18.197300   61.147700  -19.422600 O.2    104 ASN261    -0.2740
   1011 HN          -14.395600   64.023900  -19.781500 H      104 ASN261     0.1630
   1012 HD21        -17.572800   61.835400  -22.396000 H      104 ASN261     0.1590
   1013 HD22        -18.813300   60.761800  -21.885900 H      104 ASN261     0.1590
   1014 N           -17.090600   64.589000  -18.612300 N.am   105 LYS262    -0.3460
   1015 CA          -17.882800   65.275500  -17.652000 C.3    105 LYS262     0.1760
   1016 C           -18.280100   66.724600  -17.945000 C.2    105 LYS262     0.2410
   1017 O           -17.648600   67.437100  -18.714200 O.2    105 LYS262    -0.2710
   1018 CB          -17.048900   65.230300  -16.372900 C.3    105 LYS262     0.0350
   1019 CG          -17.003400   63.808200  -15.709300 C.3    105 LYS262     0.0040
   1020 CD          -16.039100   63.688600  -14.509800 C.3    105 LYS262     0.0270
   1021 CE          -16.088800   62.235800  -13.944600 C.3    105 LYS262     0.2290
   1022 NZ          -15.270000   62.140800  -12.766900 N.4    105 LYS262    -0.0790
   1023 HN          -16.356700   64.144900  -18.104700 H      105 LYS262     0.1630
   1024 HZ1         -14.259000   62.369900  -12.865500 H      105 LYS262     0.2740
   1025 HZ2         -15.383600   61.230500  -12.277000 H      105 LYS262     0.2740
   1026 HZ3         -15.664100   62.809900  -12.076000 H      105 LYS262     0.2740
   1027 N           -19.366500   67.263200  -17.366700 N.am   106 ALA263    -0.3460
   1028 CA          -19.738600   68.683200  -17.561900 C.3    106 ALA263     0.1720
   1029 C           -18.671300   69.777500  -17.139200 C.2    106 ALA263     0.2400
   1030 O           -18.216400   69.684800  -16.018100 O.2    106 ALA263    -0.2710
   1031 CB          -21.028200   68.870300  -16.686600 C.3    106 ALA263     0.0420
   1032 HN          -19.916500   66.661900  -16.791500 H      106 ALA263     0.1630
   1033 N           -18.387100   70.722900  -17.962400 N.am   107 ASP264    -0.3460
   1034 CA          -17.369000   71.725000  -17.633300 C.3    107 ASP264     0.1860
   1035 C           -17.901600   72.606600  -16.622700 C.2    107 ASP264     0.2410
   1036 O           -19.100100   72.865100  -16.521900 O.2    107 ASP264    -0.2710
   1037 CB          -16.906100   72.544500  -18.879400 C.3    107 ASP264     0.1470
   1038 CG          -15.924300   71.762500  -19.797300 C.2    107 ASP264     0.1750
   1039 OD1         -15.437900   70.633000  -19.455800 O.co2  107 ASP264    -0.6480
   1040 OD2         -15.619600   72.363400  -20.828700 O.co2  107 ASP264    -0.6480
   1041 HN          -18.721400   70.786700  -18.900400 H      107 ASP264     0.1630
   1042 N           -17.058100   73.085400  -15.623900 N.am   108 GLU265    -0.3460
   1043 CA          -17.378800   73.918600  -14.481700 C.3    108 GLU265     0.1770
   1044 C           -17.764700   73.090300  -13.301300 C.2    108 GLU265     0.2410
   1045 O           -17.008000   72.878400  -12.300800 O.2    108 GLU265    -0.2710
   1046 CB          -18.356000   75.180200  -14.592500 C.3    108 GLU265     0.0450
   1047 CG          -18.579400   76.012500  -13.259700 C.3    108 GLU265     0.1160
   1048 CD          -19.226600   77.375700  -13.582400 C.2    108 GLU265     0.1720
   1049 OE1         -18.757300   78.372400  -13.027900 O.co2  108 GLU265    -0.6480
   1050 OE2         -20.239900   77.371400  -14.266700 O.co2  108 GLU265    -0.6480
   1051 HN          -16.072200   73.051000  -15.764600 H      108 GLU265     0.1630
   1052 N           -18.959300   72.445500  -13.411200 N.am   109 LYS266    -0.3460
   1053 CA          -19.637600   71.529300  -12.476200 C.3    109 LYS266     0.1760
   1054 C           -18.883400   70.254900  -12.156200 C.2    109 LYS266     0.2410
   1055 O           -18.876600   69.775400  -11.041800 O.2    109 LYS266    -0.2710
   1056 CB          -21.126200   71.186300  -12.882100 C.3    109 LYS266     0.0350
   1057 CG          -22.039400   72.380200  -13.063700 C.3    109 LYS266     0.0040
   1058 CD          -23.544700   72.098100  -13.329300 C.3    109 LYS266     0.0270
   1059 CE          -24.395700   73.333700  -13.544500 C.3    109 LYS266     0.2290
   1060 NZ          -23.856900   74.195300  -14.682900 N.4    109 LYS266    -0.0790
   1061 HN          -19.483900   72.634100  -14.237900 H      109 LYS266     0.1630
   1062 HZ1         -23.768200   73.604300  -15.533200 H      109 LYS266     0.2740
   1063 HZ2         -22.896000   74.572200  -14.553400 H      109 LYS266     0.2740
   1064 HZ3         -24.403700   75.034600  -14.964700 H      109 LYS266     0.2740
   1065 N           -18.242800   69.643900  -13.167400 N.am   110 LEU267    -0.3460
   1066 CA          -17.403700   68.422300  -13.111400 C.3    110 LEU267     0.1770
   1067 C           -18.201800   67.183000  -12.735200 C.2    110 LEU267     0.2410
   1068 O           -17.628600   66.188300  -12.357100 O.2    110 LEU267    -0.2710
   1069 CB          -16.216500   68.638200  -12.182800 C.3    110 LEU267     0.0380
   1070 CG          -15.398200   69.834500  -12.499300 C.3    110 LEU267    -0.0200
   1071 CD1         -14.068500   69.712900  -11.724800 C.3    110 LEU267     0.0090
   1072 CD2         -14.867800   69.904200  -13.912200 C.3    110 LEU267     0.0090
   1073 HN          -18.355100   70.076000  -14.059300 H      110 LEU267     0.1630
   1074 N           -19.572100   67.217900  -12.950500 N.am   111 GLU268    -0.3460
   1075 CA          -20.470000   66.027100  -12.893300 C.3    111 GLU268     0.1770
   1076 C           -20.711500   65.345600  -14.228500 C.2    111 GLU268     0.2410
   1077 O           -20.482000   65.963600  -15.269100 O.2    111 GLU268    -0.2710
   1078 CB          -21.738800   66.556700  -12.456100 C.3    111 GLU268     0.0450
   1079 CG          -21.680800   67.411100  -11.095500 C.3    111 GLU268     0.1160
   1080 CD          -23.052600   67.642200  -10.576300 C.2    111 GLU268     0.1720
   1081 OE1         -23.579800   66.802200   -9.805800 O.co2  111 GLU268    -0.6480
   1082 OE2         -23.663800   68.671700  -10.911500 O.co2  111 GLU268    -0.6480
   1083 HN          -19.978100   68.078000  -13.248200 H      111 GLU268     0.1630
   1084 N           -21.090400   64.075800  -14.232200 N.am   112 LEU269    -0.3460
   1085 CA          -21.618400   63.281800  -15.405200 C.3    112 LEU269     0.1770
   1086 C           -22.842600   63.889100  -16.116800 C.2    112 LEU269     0.2400
   1087 O           -23.825600   64.171500  -15.495600 O.2    112 LEU269    -0.2710
   1088 CB          -21.903200   61.806300  -14.950800 C.3    112 LEU269     0.0380
   1089 CG          -20.581700   61.037500  -14.495600 C.3    112 LEU269    -0.0200
   1090 CD1         -21.114500   59.646000  -13.896200 C.3    112 LEU269     0.0090
   1091 CD2         -19.675700   60.708300  -15.656500 C.3    112 LEU269     0.0090
   1092 HN          -21.161700   63.594000  -13.361800 H      112 LEU269     0.1630
   1093 N           -22.788500   64.186800  -17.405500 N.am   113 GLY270    -0.3510
   1094 CA          -23.995300   64.545000  -18.251800 C.3    113 GLY270     0.2250
   1095 C           -25.010700   63.432300  -18.538200 C.2    113 GLY270     0.2360
   1096 O           -24.907100   62.328500  -18.091400 O.2    113 GLY270    -0.2720
   1097 HN          -21.908700   64.013700  -17.842900 H      113 GLY270     0.1630
   1098 N           -26.053500   63.836500  -19.278300 N.am   114 ASP271    -0.3460
   1099 CA          -27.148600   63.081200  -19.819100 C.3    114 ASP271     0.1860
   1100 C           -26.810700   61.674300  -20.305900 C.2    114 ASP271     0.2410
   1101 O           -25.681600   61.325700  -20.746100 O.2    114 ASP271    -0.2710
   1102 CB          -28.026500   63.868600  -20.798700 C.3    114 ASP271     0.1470
   1103 CG          -28.968000   64.815900  -20.138400 C.2    114 ASP271     0.1750
   1104 OD1         -29.295900   64.661200  -18.895100 O.co2  114 ASP271    -0.6480
   1105 OD2         -29.479600   65.669100  -20.914100 O.co2  114 ASP271    -0.6480
   1106 HN          -26.027100   64.814100  -19.472700 H      114 ASP271     0.1630
   1107 N           -27.834100   60.771800  -20.142500 N.am   115 THR272    -0.3440
   1108 CA          -27.672600   59.340400  -20.418000 C.3    115 THR272     0.2050
   1109 C           -28.904200   58.524800  -20.853200 C.2    115 THR272     0.2430
   1110 O           -30.026100   58.981400  -20.872700 O.2    115 THR272    -0.2710
   1111 CB          -26.852900   58.621100  -19.363400 C.3    115 THR272     0.1460
   1112 CG2         -27.783500   57.928300  -18.333000 C.3    115 THR272     0.0420
   1113 OG1         -26.002500   57.607300  -19.905300 O.3    115 THR272    -0.3930
   1114 HN          -28.760300   60.973900  -19.834600 H      115 THR272     0.1630
   1115 HG1         -25.407200   58.107700  -20.469200 H      115 THR272     0.2100
   1116 N           -28.656100   57.294000  -21.353900 N.am   116 VAL273    -0.3460
   1117 CA          -29.618400   56.379200  -22.001400 C.3    116 VAL273     0.1800
   1118 C           -30.817300   55.971900  -21.134400 C.2    116 VAL273     0.2410
   1119 O           -30.704300   55.830800  -19.938000 O.2    116 VAL273    -0.2710
   1120 CB          -28.778800   55.088700  -22.452100 C.3    116 VAL273     0.0090
   1121 CG1         -29.585900   53.823300  -22.801100 C.3    116 VAL273     0.0120
   1122 CG2         -27.772400   55.508300  -23.520700 C.3    116 VAL273     0.0120
   1123 HN          -27.705200   57.016800  -21.236200 H      116 VAL273     0.1630
   1124 N           -32.030100   55.887200  -21.772400 N.am   117 VAL274    -0.3460
   1125 CA          -32.327800   55.951200  -23.271900 C.3    117 VAL274     0.1800
   1126 C           -32.692400   57.393200  -23.675900 C.2    117 VAL274     0.2410
   1127 O           -33.346700   58.204900  -23.029800 O.2    117 VAL274    -0.2710
   1128 CB          -33.564800   55.111400  -23.659500 C.3    117 VAL274     0.0090
   1129 CG1         -33.333400   53.642900  -23.283400 C.3    117 VAL274     0.0120
   1130 CG2         -34.927800   55.488400  -23.176000 C.3    117 VAL274     0.0120
   1131 HN          -32.840700   55.735200  -21.213500 H      117 VAL274     0.1630
   1132 N           -32.311200   57.701700  -24.916000 N.am   118 LEU275    -0.3460
   1133 CA          -32.242200   59.028000  -25.460600 C.3    118 LEU275     0.1770
   1134 C           -31.040400   59.042300  -26.286700 C.2    118 LEU275     0.2400
   1135 O           -29.942100   58.919900  -25.824700 O.2    118 LEU275    -0.2710
   1136 CB          -32.117700   60.187100  -24.386300 C.3    118 LEU275     0.0380
   1137 CG          -31.901600   61.562400  -24.952900 C.3    118 LEU275    -0.0200
   1138 CD1         -32.930000   61.904200  -26.044500 C.3    118 LEU275     0.0090
   1139 CD2         -31.824600   62.632300  -23.848500 C.3    118 LEU275     0.0090
   1140 HN          -31.801500   57.054100  -25.476200 H      118 LEU275     0.1630
   1141 N           -31.173300   59.036800  -27.599800 N.am   119 GLY276    -0.3510
   1142 CA          -30.042300   58.947400  -28.496300 C.3    119 GLY276     0.2250
   1143 C           -28.990700   59.990600  -28.504500 C.2    119 GLY276     0.2360
   1144 O           -29.247600   61.125200  -28.085000 O.2    119 GLY276    -0.2720
   1145 HN          -31.993100   59.287600  -28.108800 H      119 GLY276     0.1630
   1146 N           -27.849100   59.643500  -29.111600 N.am   120 SER277    -0.3440
   1147 CA          -26.623300   60.461600  -29.154000 C.3    120 SER277     0.2000
   1148 C           -25.970500   60.985200  -27.864700 C.2    120 SER277     0.2430
   1149 O           -25.431800   62.071700  -27.827900 O.2    120 SER277    -0.2710
   1150 CB          -26.834400   61.625600  -30.175500 C.3    120 SER277     0.1990
   1151 OG          -26.922400   61.084600  -31.481400 O.3    120 SER277    -0.3980
   1152 HN          -27.737200   58.765700  -29.572500 H      120 SER277     0.1630
   1153 HG1         -26.181700   60.507300  -31.682100 H      120 SER277     0.2090
   1154 N           -26.169900   60.180800  -26.785700 N.am   121 GLN278    -0.3460
   1155 CA          -25.795000   60.654900  -25.444700 C.3    121 GLN278     0.1770
   1156 C           -24.460300   59.991700  -25.029400 C.2    121 GLN278     0.2410
   1157 O           -24.019200   58.889900  -25.449300 O.2    121 GLN278    -0.2710
   1158 CB          -26.869700   60.408100  -24.349000 C.3    121 GLN278     0.0440
   1159 CG          -28.085700   61.314200  -24.439700 C.3    121 GLN278     0.1050
   1160 CD          -27.803000   62.733800  -24.886500 C.2    121 GLN278     0.2150
   1161 NE2         -28.435400   63.171100  -25.963000 N.am   121 GLN278    -0.3700
   1162 OE1         -26.957600   63.414700  -24.286400 O.2    121 GLN278    -0.2740
   1163 HN          -26.816800   59.421300  -26.802400 H      121 GLN278     0.1630
   1164 HE21        -27.988500   63.890100  -26.495000 H      121 GLN278     0.1590
   1165 HE22        -29.083100   62.592200  -26.458800 H      121 GLN278     0.1590
   1166 N           -23.754500   60.637500  -24.076200 N.am   122 ASN279    -0.3460
   1167 CA          -22.720700   59.958400  -23.281300 C.3    122 ASN279     0.1850
   1168 C           -23.179200   58.724400  -22.494800 C.2    122 ASN279     0.2410
   1169 O           -24.268500   58.540400  -21.979500 O.2    122 ASN279    -0.2710
   1170 CB          -21.802700   60.922000  -22.591500 C.3    122 ASN279     0.1370
   1171 CG          -20.972100   61.830700  -23.539200 C.2    122 ASN279     0.2170
   1172 ND2         -21.449500   63.099600  -23.764300 N.am   122 ASN279    -0.3700
   1173 OD1         -20.013500   61.309700  -24.083500 O.2    122 ASN279    -0.2740
   1174 HN          -23.967500   61.561100  -23.770400 H      122 ASN279     0.1630
   1175 HD21        -20.916200   63.656700  -24.401900 H      122 ASN279     0.1590
   1176 HD22        -22.111300   63.516700  -23.143200 H      122 ASN279     0.1590
   1177 N           -22.271500   57.764200  -22.339300 N.am   123 LYS280    -0.3460
   1178 CA          -22.601900   56.390100  -21.960000 C.3    123 LYS280     0.1760
   1179 C           -22.044000   55.970200  -20.577900 C.2    123 LYS280     0.2410
   1180 O           -22.441000   54.937800  -20.039000 O.2    123 LYS280    -0.2710
   1181 CB          -22.070300   55.411900  -22.993100 C.3    123 LYS280     0.0350
   1182 CG          -22.691900   55.617800  -24.424100 C.3    123 LYS280     0.0040
   1183 CD          -24.180800   55.572800  -24.539400 C.3    123 LYS280     0.0270
   1184 CE          -24.696900   55.474500  -25.977700 C.3    123 LYS280     0.2290
   1185 NZ          -24.276000   56.669000  -26.804800 N.4    123 LYS280    -0.0790
   1186 HN          -21.406800   57.888900  -22.819900 H      123 LYS280     0.1630
   1187 HZ1         -23.307800   56.520500  -27.154500 H      123 LYS280     0.2740
   1188 HZ2         -24.266100   57.525500  -26.215600 H      123 LYS280     0.2740
   1189 HZ3         -24.908500   56.833800  -27.615100 H      123 LYS280     0.2740
   1190 N           -21.191600   56.827100  -19.928500 N.am   124 ALA281    -0.3460
   1191 CA          -20.697700   56.569600  -18.576400 C.3    124 ALA281     0.1720
   1192 C           -21.664300   56.357300  -17.420700 C.2    124 ALA281     0.2400
   1193 O           -21.532900   55.351100  -16.721300 O.2    124 ALA281    -0.2710
   1194 CB          -19.526600   57.613000  -18.307200 C.3    124 ALA281     0.0420
   1195 HN          -20.766300   57.589500  -20.410800 H      124 ALA281     0.1630
   1196 N           -22.672800   57.202300  -17.204300 N.am   125 CYS282    -0.3450
   1197 CA          -23.608300   57.008000  -16.062000 C.3    125 CYS282     0.1850
   1198 C           -24.402800   55.631700  -16.198400 C.2    125 CYS282     0.2420
   1199 O           -24.636700   55.013100  -15.155600 O.2    125 CYS282    -0.2710
   1200 CB          -24.431200   58.290400  -15.852300 C.3    125 CYS282     0.1050
   1201 SG          -25.632300   58.094300  -14.535900 S.3    125 CYS282    -0.1800
   1202 HN          -22.784600   57.999900  -17.792000 H      125 CYS282     0.1630
   1203 HG          -26.862700   58.065900  -15.055700 H      125 CYS282     0.1010
   1204 N           -24.718500   55.252400  -17.407500 N.am   126 THR283    -0.3440
   1205 CA          -25.436200   53.998400  -17.684400 C.3    126 THR283     0.2050
   1206 C           -24.568600   52.809600  -17.301200 C.2    126 THR283     0.2430
   1207 O           -24.940100   51.900200  -16.547800 O.2    126 THR283    -0.2710
   1208 CB          -25.865900   53.790100  -19.087300 C.3    126 THR283     0.1460
   1209 CG2         -26.473300   52.428900  -19.337600 C.3    126 THR283     0.0420
   1210 OG1         -26.842100   54.739100  -19.424000 O.3    126 THR283    -0.3930
   1211 HN          -24.589200   55.903900  -18.149100 H      126 THR283     0.1630
   1212 HG1         -26.416700   55.597600  -19.362200 H      126 THR283     0.2100
   1213 N           -23.290500   52.935700  -17.745200 N.am   127 VAL284    -0.3460
   1214 CA          -22.233500   51.969600  -17.386000 C.3    127 VAL284     0.1800
   1215 C           -22.061100   51.648100  -15.930000 C.2    127 VAL284     0.2410
   1216 O           -22.212600   50.478100  -15.524200 O.2    127 VAL284    -0.2710
   1217 CB          -20.932400   52.234800  -18.222500 C.3    127 VAL284     0.0090
   1218 CG1         -19.617000   51.444900  -17.875500 C.3    127 VAL284     0.0120
   1219 CG2         -21.209600   51.999400  -19.698700 C.3    127 VAL284     0.0120
   1220 HN          -23.010400   53.814200  -18.125100 H      127 VAL284     0.1630
   1221 N           -21.865400   52.629900  -15.093600 N.am   128 LEU285    -0.3460
   1222 CA          -21.708200   52.335300  -13.650600 C.3    128 LEU285     0.1770
   1223 C           -22.892400   51.731100  -12.965000 C.2    128 LEU285     0.2410
   1224 O           -22.776100   50.885300  -12.081000 O.2    128 LEU285    -0.2710
   1225 CB          -21.311200   53.615800  -12.876500 C.3    128 LEU285     0.0380
   1226 CG          -19.989900   54.396800  -13.225000 C.3    128 LEU285    -0.0200
   1227 CD1         -19.915200   55.723000  -12.478300 C.3    128 LEU285     0.0090
   1228 CD2         -18.649800   53.620200  -13.055200 C.3    128 LEU285     0.0090
   1229 HN          -21.813400   53.577800  -15.399900 H      128 LEU285     0.1630
   1230 N           -24.086100   52.186500  -13.413500 N.am   129 PHE286    -0.3460
   1231 CA          -25.298300   51.550500  -13.013900 C.3    129 PHE286     0.1800
   1232 C           -25.400500   50.108000  -13.337000 C.2    129 PHE286     0.2410
   1233 O           -25.635900   49.233300  -12.519800 O.2    129 PHE286    -0.2710
   1234 CB          -26.505700   52.423700  -13.585600 C.3    129 PHE286     0.0730
   1235 CG          -27.789700   51.668900  -13.763400 C.ar   129 PHE286    -0.0560
   1236 CD1         -28.494200   51.284800  -12.605600 C.ar   129 PHE286     0.0070
   1237 CD2         -28.227700   51.305400  -15.020600 C.ar   129 PHE286     0.0070
   1238 CE1         -29.722500   50.564500  -12.772000 C.ar   129 PHE286     0.0010
   1239 CE2         -29.437700   50.620400  -15.181800 C.ar   129 PHE286     0.0010
   1240 CZ          -30.263400   50.330800  -14.029800 C.ar   129 PHE286     0.0000
   1241 HN          -24.137400   52.959800  -14.041000 H      129 PHE286     0.1630
   1242 N           -25.134500   49.835300  -14.623900 N.am   130 MET287    -0.3460
   1243 CA          -25.093900   48.464600  -15.135300 C.3    130 MET287     0.1770
   1244 C           -24.041400   47.589300  -14.465100 C.2    130 MET287     0.2410
   1245 O           -24.314800   46.413500  -14.182700 O.2    130 MET287    -0.2710
   1246 CB          -24.831400   48.328000  -16.676900 C.3    130 MET287     0.0450
   1247 CG          -26.066600   48.903000  -17.596200 C.3    130 MET287     0.0760
   1248 SD          -27.441800   47.602600  -17.657200 S.3    130 MET287    -0.1730
   1249 CE          -26.602100   46.640600  -18.942300 C.3    130 MET287     0.0890
   1250 HN          -24.814900   50.477600  -15.314800 H      130 MET287     0.1630
   1251 N           -22.820700   48.106200  -14.301500 N.am   131 LEU288    -0.3460
   1252 CA          -21.761500   47.356700  -13.742400 C.3    131 LEU288     0.1770
   1253 C           -21.906600   47.121800  -12.281800 C.2    131 LEU288     0.2410
   1254 O           -21.802700   45.960500  -11.927200 O.2    131 LEU288    -0.2710
   1255 CB          -20.337400   48.030500  -14.073900 C.3    131 LEU288     0.0380
   1256 CG          -19.963100   48.164200  -15.543800 C.3    131 LEU288    -0.0200
   1257 CD1         -18.654600   48.969300  -15.722600 C.3    131 LEU288     0.0090
   1258 CD2         -19.858500   46.757400  -16.055800 C.3    131 LEU288     0.0090
   1259 HN          -22.741000   49.093000  -14.420500 H      131 LEU288     0.1630
   1260 N           -22.247400   48.087600  -11.471300 N.am   132 LEU289    -0.3460
   1261 CA          -22.574000   47.892600   -9.998000 C.3    132 LEU289     0.1770
   1262 C           -23.708300   46.931500   -9.655000 C.2    132 LEU289     0.2410
   1263 O           -23.635700   46.146200   -8.696400 O.2    132 LEU289    -0.2710
   1264 CB          -22.656000   49.236400   -9.228100 C.3    132 LEU289     0.0380
   1265 CG          -22.539100   49.055500   -7.744700 C.3    132 LEU289    -0.0200
   1266 CD1         -21.130900   48.620900   -7.202100 C.3    132 LEU289     0.0090
   1267 CD2         -23.010300   50.256200   -6.961500 C.3    132 LEU289     0.0090
   1268 HN          -22.385400   49.009100  -11.826900 H      132 LEU289     0.1630
   1269 N           -24.820300   47.118800  -10.456300 N.am   133 TYR290    -0.3460
   1270 CA          -26.051500   46.297300  -10.334100 C.3    133 TYR290     0.1800
   1271 C           -25.727600   44.828600  -10.438400 C.2    133 TYR290     0.2410
   1272 O           -26.169100   44.016200   -9.574600 O.2    133 TYR290    -0.2710
   1273 CB          -27.146300   46.806800  -11.291100 C.3    133 TYR290     0.0730
   1274 CG          -28.502500   46.231500  -10.785400 C.ar   133 TYR290    -0.0560
   1275 CD1         -29.179600   46.932500   -9.803800 C.ar   133 TYR290     0.0100
   1276 CD2         -29.074400   45.115900  -11.298200 C.ar   133 TYR290     0.0100
   1277 CE1         -30.379300   46.507200   -9.227200 C.ar   133 TYR290     0.0370
   1278 CE2         -30.366900   44.650100  -10.863200 C.ar   133 TYR290     0.0370
   1279 CZ          -30.953800   45.314900   -9.723100 C.ar   133 TYR290     0.0650
   1280 OH          -32.101800   44.751100   -9.150800 O.3    133 TYR290    -0.3610
   1281 HN          -24.784800   47.871500  -11.109300 H      133 TYR290     0.1630
   1282 HH          -32.436700   45.202900   -8.372700 H      133 TYR290     0.2170
   1283 N           -24.975700   44.399700  -11.428200 N.am   134 PHE291    -0.3460
   1284 CA          -24.521600   43.106000  -11.729200 C.3    134 PHE291     0.1800
   1285 C           -23.759500   42.459100  -10.638900 C.2    134 PHE291     0.2410
   1286 O           -24.056400   41.311900  -10.267200 O.2    134 PHE291    -0.2710
   1287 CB          -23.658200   43.279700  -12.945900 C.3    134 PHE291     0.0730
   1288 CG          -23.497200   41.962800  -13.727200 C.ar   134 PHE291    -0.0560
   1289 CD1         -24.517900   41.451900  -14.548400 C.ar   134 PHE291     0.0070
   1290 CD2         -22.285900   41.294900  -13.727900 C.ar   134 PHE291     0.0070
   1291 CE1         -24.256400   40.308600  -15.327800 C.ar   134 PHE291     0.0010
   1292 CE2         -21.996800   40.142400  -14.394000 C.ar   134 PHE291     0.0010
   1293 CZ          -23.028600   39.615200  -15.215900 C.ar   134 PHE291     0.0000
   1294 HN          -24.638700   44.978700  -12.165900 H      134 PHE291     0.1630
   1295 N           -22.763400   43.139600  -10.077100 N.am   135 PHE292    -0.3460
   1296 CA          -22.118900   42.691800   -8.822000 C.3    135 PHE292     0.1800
   1297 C           -23.087600   42.546400   -7.608700 C.2    135 PHE292     0.2410
   1298 O           -23.103200   41.444800   -7.066900 O.2    135 PHE292    -0.2710
   1299 CB          -20.940700   43.621600   -8.405600 C.3    135 PHE292     0.0730
   1300 CG          -20.522300   43.525300   -6.999900 C.ar   135 PHE292    -0.0560
   1301 CD1         -19.931100   42.291100   -6.468800 C.ar   135 PHE292     0.0070
   1302 CD2         -20.766700   44.534800   -6.111700 C.ar   135 PHE292     0.0070
   1303 CE1         -19.754400   42.170100   -5.056100 C.ar   135 PHE292     0.0010
   1304 CE2         -20.458900   44.433300   -4.792700 C.ar   135 PHE292     0.0010
   1305 CZ          -20.046400   43.191400   -4.208900 C.ar   135 PHE292     0.0000
   1306 HN          -22.470700   44.043300  -10.379300 H      135 PHE292     0.1630
   1307 N           -23.862900   43.579800   -7.341700 N.am   136 THR293    -0.3440
   1308 CA          -24.814700   43.608300   -6.275900 C.3    136 THR293     0.2050
   1309 C           -25.866400   42.476300   -6.312100 C.2    136 THR293     0.2430
   1310 O           -26.038500   41.733100   -5.359800 O.2    136 THR293    -0.2710
   1311 CB          -25.607800   44.991500   -6.115600 C.3    136 THR293     0.1460
   1312 CG2         -26.390600   45.086200   -4.860900 C.3    136 THR293     0.0420
   1313 OG1         -24.819300   46.182300   -6.219000 O.3    136 THR293    -0.3930
   1314 HN          -23.754600   44.422700   -7.862400 H      136 THR293     0.1630
   1315 HG1         -24.329900   46.047900   -7.033900 H      136 THR293     0.2100
   1316 N           -26.369000   42.088900   -7.466100 N.am   137 MET294    -0.3460
   1317 CA          -27.378500   41.048800   -7.692900 C.3    137 MET294     0.1770
   1318 C           -26.870900   39.695600   -8.179100 C.2    137 MET294     0.2410
   1319 O           -27.426400   38.692500   -7.706200 O.2    137 MET294    -0.2710
   1320 CB          -28.614300   41.593300   -8.511100 C.3    137 MET294     0.0450
   1321 CG          -29.467200   42.640400   -7.766600 C.3    137 MET294     0.0760
   1322 SD          -30.086700   42.281000   -6.113100 S.3    137 MET294    -0.1730
   1323 CE          -30.806100   40.644700   -6.430800 C.3    137 MET294     0.0890
   1324 HN          -26.135500   42.678100   -8.235300 H      137 MET294     0.1630
   1325 N           -25.848500   39.540100   -9.064100 N.am   138 ALA295    -0.3460
   1326 CA          -25.283600   38.221400   -9.330300 C.3    138 ALA295     0.1720
   1327 C           -24.383400   37.669800   -8.176800 C.2    138 ALA295     0.2400
   1328 O           -24.364600   36.498900   -7.751200 O.2    138 ALA295    -0.2710
   1329 CB          -24.622800   38.217300  -10.771600 C.3    138 ALA295     0.0420
   1330 HN          -25.321900   40.361500   -9.267900 H      138 ALA295     0.1630
   1331 N           -23.727500   38.677200   -7.596900 N.am   139 GLY296    -0.3510
   1332 CA          -22.839200   38.476400   -6.409700 C.3    139 GLY296     0.2250
   1333 C           -23.579300   37.928200   -5.189300 C.2    139 GLY296     0.2360
   1334 O           -23.176500   36.932700   -4.612000 O.2    139 GLY296    -0.2720
   1335 HN          -23.752000   39.637400   -7.861000 H      139 GLY296     0.1630
   1336 N           -24.801800   38.557800   -4.925500 N.am   140 THR297    -0.3440
   1337 CA          -25.633300   37.932400   -3.992200 C.3    140 THR297     0.2050
   1338 C           -26.228100   36.627400   -4.329500 C.2    140 THR297     0.2430
   1339 O           -26.337100   35.759100   -3.408000 O.2    140 THR297    -0.2710
   1340 CB          -26.707200   38.944600   -3.437500 C.3    140 THR297     0.1460
   1341 CG2         -27.467900   38.456600   -2.206000 C.3    140 THR297     0.0420
   1342 OG1         -26.115900   40.186400   -3.033400 O.3    140 THR297    -0.3930
   1343 HN          -25.044500   39.435000   -5.332700 H      140 THR297     0.1630
   1344 HG1         -26.120300   40.727100   -3.827000 H      140 THR297     0.2100
   1345 N           -26.623000   36.387600   -5.578400 N.am   141 VAL298    -0.3460
   1346 CA          -27.163300   35.065300   -5.985600 C.3    141 VAL298     0.1800
   1347 C           -26.162800   33.932600   -5.799800 C.2    141 VAL298     0.2410
   1348 O           -26.517000   32.858000   -5.348000 O.2    141 VAL298    -0.2710
   1349 CB          -27.868400   35.177800   -7.309600 C.3    141 VAL298     0.0090
   1350 CG1         -28.212900   33.831100   -7.905300 C.3    141 VAL298     0.0120
   1351 CG2         -29.200000   35.910600   -7.090200 C.3    141 VAL298     0.0120
   1352 HN          -26.675500   37.132800   -6.239000 H      141 VAL298     0.1630
   1353 N           -24.846900   34.079500   -5.965200 N.am   142 TRP299    -0.3460
   1354 CA          -23.961400   32.963900   -5.786100 C.3    142 TRP299     0.1810
   1355 C           -23.776400   32.569600   -4.383100 C.2    142 TRP299     0.2410
   1356 O           -23.437700   31.433400   -4.110700 O.2    142 TRP299    -0.2710
   1357 CB          -22.528500   33.283900   -6.368800 C.3    142 TRP299     0.0750
   1358 CG          -22.445000   33.377300   -7.882100 C.ar   142 TRP299    -0.0280
   1359 CD1         -22.272500   34.483100   -8.725600 C.ar   142 TRP299     0.0960
   1360 CD2         -22.419300   32.209400   -8.783000 C.ar   142 TRP299    -0.0020
   1361 CE2         -22.285000   32.669800  -10.141200 C.ar   142 TRP299     0.0420
   1362 CE3         -22.495300   30.839800   -8.511200 C.ar   142 TRP299     0.0140
   1363 NE1         -22.258900   34.071900  -10.058600 N.ar   142 TRP299    -0.3650
   1364 CZ2         -22.385300   31.794400  -11.216400 C.ar   142 TRP299     0.0300
   1365 CZ3         -22.509100   30.006300   -9.536600 C.ar   142 TRP299     0.0010
   1366 CH2         -22.449900   30.401100  -10.864200 C.ar   142 TRP299     0.0020
   1367 HN          -24.421200   34.860400   -6.417200 H      142 TRP299     0.1630
   1368 HE1         -22.457900   34.539200  -10.892800 H      142 TRP299     0.1650
   1369 N           -24.104300   33.527000   -3.424200 N.am   143 TRP300    -0.3460
   1370 CA          -24.076500   33.260100   -2.014700 C.3    143 TRP300     0.1810
   1371 C           -25.286000   32.432600   -1.607400 C.2    143 TRP300     0.2410
   1372 O           -25.417500   31.653600   -0.646800 O.2    143 TRP300    -0.2710
   1373 CB          -24.048200   34.587800   -1.242800 C.3    143 TRP300     0.0750
   1374 CG          -24.021600   34.579100    0.259300 C.ar   143 TRP300    -0.0280
   1375 CD1         -22.949600   34.562600    1.170800 C.ar   143 TRP300     0.0960
   1376 CD2         -25.208200   34.932300    1.053600 C.ar   143 TRP300    -0.0020
   1377 CE2         -24.854300   35.154000    2.383300 C.ar   143 TRP300     0.0420
   1378 CE3         -26.511000   35.177300    0.708800 C.ar   143 TRP300     0.0140
   1379 NE1         -23.465100   34.934700    2.395900 N.ar   143 TRP300    -0.3650
   1380 CZ2         -25.733300   35.678600    3.399300 C.ar   143 TRP300     0.0300
   1381 CZ3         -27.428500   35.574300    1.664400 C.ar   143 TRP300     0.0010
   1382 CH2         -27.032100   35.786400    3.020100 C.ar   143 TRP300     0.0020
   1383 HN          -24.322600   34.454200   -3.721600 H      143 TRP300     0.1630
   1384 HE1         -22.867700   35.397900    3.012600 H      143 TRP300     0.1650
   1385 N           -26.365000   32.507800   -2.363400 N.am   144 VAL301    -0.3460
   1386 CA          -27.527600   31.606900   -2.303000 C.3    144 VAL301     0.1800
   1387 C           -27.204100   30.194900   -2.795400 C.2    144 VAL301     0.2410
   1388 O           -27.537800   29.211600   -2.132600 O.2    144 VAL301    -0.2710
   1389 CB          -28.729800   32.183900   -2.995600 C.3    144 VAL301     0.0090
   1390 CG1         -29.994100   31.343200   -2.716900 C.3    144 VAL301     0.0120
   1391 CG2         -29.004800   33.617700   -2.494800 C.3    144 VAL301     0.0120
   1392 HN          -26.463000   33.139300   -3.128700 H      144 VAL301     0.1630
   1393 N           -26.280300   30.043200   -3.844300 N.am   145 ILE302    -0.3460
   1394 CA          -25.682900   28.815700   -4.342600 C.3    145 ILE302     0.1800
   1395 C           -24.823200   28.143600   -3.315100 C.2    145 ILE302     0.2410
   1396 O           -24.740000   26.911500   -3.211900 O.2    145 ILE302    -0.2710
   1397 CB          -24.930300   28.952800   -5.643500 C.3    145 ILE302     0.0130
   1398 CG1         -25.965800   29.526500   -6.682700 C.3    145 ILE302     0.0020
   1399 CG2         -24.262300   27.673600   -6.163200 C.3    145 ILE302     0.0120
   1400 CD          -26.944800   28.500500   -7.287700 C.3    145 ILE302     0.0050
   1401 HN          -26.165200   30.843000   -4.428300 H      145 ILE302     0.1630
   1402 N           -24.164600   28.906100   -2.434000 N.am   146 LEU303    -0.3460
   1403 CA          -23.463600   28.346900   -1.228600 C.3    146 LEU303     0.1770
   1404 C           -24.454900   27.903800   -0.157000 C.2    146 LEU303     0.2410
   1405 O           -24.293100   26.990500    0.606500 O.2    146 LEU303    -0.2710
   1406 CB          -22.610300   29.450400   -0.556200 C.3    146 LEU303     0.0380
   1407 CG          -21.552500   30.150800   -1.379700 C.3    146 LEU303    -0.0200
   1408 CD1         -20.777900   31.275100   -0.626200 C.3    146 LEU303     0.0090
   1409 CD2         -20.511000   29.125900   -1.859000 C.3    146 LEU303     0.0090
   1410 HN          -23.964100   29.871100   -2.582900 H      146 LEU303     0.1630
   1411 N           -25.644100   28.555300   -0.057600 N.am   147 THR304    -0.3440
   1412 CA          -26.667000   28.082400    0.806700 C.3    147 THR304     0.2050
   1413 C           -27.433500   26.801300    0.333700 C.2    147 THR304     0.2430
   1414 O           -27.598800   25.834900    1.070200 O.2    147 THR304    -0.2710
   1415 CB          -27.757300   29.027400    1.064700 C.3    147 THR304     0.1460
   1416 CG2         -28.514500   28.693900    2.352200 C.3    147 THR304     0.0420
   1417 OG1         -27.310700   30.391900    1.261700 O.3    147 THR304    -0.3930
   1418 HN          -25.925400   29.381100   -0.541400 H      147 THR304     0.1630
   1419 HG1         -26.807700   30.480600    2.074100 H      147 THR304     0.2100
   1420 N           -27.697400   26.757300   -0.965600 N.am   148 ILE305    -0.3460
   1421 CA          -28.029600   25.430300   -1.545100 C.3    148 ILE305     0.1800
   1422 C           -26.990400   24.401100   -1.366400 C.2    148 ILE305     0.2410
   1423 O           -27.234200   23.219800   -1.080800 O.2    148 ILE305    -0.2710
   1424 CB          -28.239000   25.650400   -3.040800 C.3    148 ILE305     0.0130
   1425 CG1         -29.515600   26.548900   -3.324300 C.3    148 ILE305     0.0020
   1426 CG2         -28.427200   24.322700   -3.787200 C.3    148 ILE305     0.0120
   1427 CD          -29.470300   27.262400   -4.663200 C.3    148 ILE305     0.0050
   1428 HN          -27.556300   27.558400   -1.542500 H      148 ILE305     0.1630
   1429 N           -25.656900   24.695700   -1.550200 N.am   149 THR306    -0.3440
   1430 CA          -24.657700   23.762900   -1.162100 C.3    149 THR306     0.2050
   1431 C           -24.633300   23.323600    0.339600 C.2    149 THR306     0.2430
   1432 O           -24.495700   22.157600    0.670200 O.2    149 THR306    -0.2710
   1433 CB          -23.185700   24.276000   -1.468900 C.3    149 THR306     0.1460
   1434 CG2         -22.059200   23.174500   -1.186300 C.3    149 THR306     0.0420
   1435 OG1         -23.118900   24.674700   -2.818400 O.3    149 THR306    -0.3930
   1436 HN          -25.405700   25.595900   -1.896200 H      149 THR306     0.1630
   1437 HG1         -23.710600   25.431000   -2.848600 H      149 THR306     0.2100
   1438 N           -24.827200   24.284100    1.280900 N.am   150 TRP307    -0.3460
   1439 CA          -25.075300   23.834900    2.705500 C.3    150 TRP307     0.1810
   1440 C           -26.305100   22.933600    2.889900 C.2    150 TRP307     0.2410
   1441 O           -26.288500   21.961900    3.581900 O.2    150 TRP307    -0.2710
   1442 CB          -25.198800   25.085000    3.667300 C.3    150 TRP307     0.0750
   1443 CG          -24.770300   24.930400    5.087000 C.ar   150 TRP307    -0.0280
   1444 CD1         -23.486400   25.141900    5.505500 C.ar   150 TRP307     0.0960
   1445 CD2         -25.583100   24.649000    6.263200 C.ar   150 TRP307    -0.0020
   1446 CE2         -24.650300   24.565100    7.331000 C.ar   150 TRP307     0.0420
   1447 CE3         -26.908200   24.414200    6.449700 C.ar   150 TRP307     0.0140
   1448 NE1         -23.343500   24.979400    6.867100 N.ar   150 TRP307    -0.3650
   1449 CZ2         -25.157400   24.391000    8.621900 C.ar   150 TRP307     0.0300
   1450 CZ3         -27.445800   24.366600    7.749200 C.ar   150 TRP307     0.0010
   1451 CH2         -26.549300   24.385800    8.826400 C.ar   150 TRP307     0.0020
   1452 HN          -25.021600   25.247200    1.110700 H      150 TRP307     0.1630
   1453 HE1         -22.659800   25.221300    7.518400 H      150 TRP307     0.1650
   1454 N           -27.394700   23.179700    2.126000 N.am   151 PHE308    -0.3460
   1455 CA          -28.623100   22.374600    2.157100 C.3    151 PHE308     0.1800
   1456 C           -28.548300   20.933000    1.748500 C.2    151 PHE308     0.2410
   1457 O           -29.056300   19.981900    2.356100 O.2    151 PHE308    -0.2710
   1458 CB          -29.714500   23.267600    1.619800 C.3    151 PHE308     0.0730
   1459 CG          -31.039000   22.612600    1.261800 C.ar   151 PHE308    -0.0560
   1460 CD1         -31.774400   22.131000    2.418400 C.ar   151 PHE308     0.0070
   1461 CD2         -31.501800   22.398300   -0.026200 C.ar   151 PHE308     0.0070
   1462 CE1         -32.960100   21.477200    2.216600 C.ar   151 PHE308     0.0010
   1463 CE2         -32.752600   21.815700   -0.205400 C.ar   151 PHE308     0.0010
   1464 CZ          -33.457800   21.249800    0.893700 C.ar   151 PHE308     0.0000
   1465 HN          -27.531700   24.035600    1.635300 H      151 PHE308     0.1630
   1466 N           -27.814500   20.686300    0.616700 N.am   152 LEU309    -0.3460
   1467 CA          -27.700000   19.435300   -0.050400 C.3    152 LEU309     0.1770
   1468 C           -26.609000   18.650500    0.646300 C.2    152 LEU309     0.2410
   1469 O           -26.599900   17.466800    0.661100 O.2    152 LEU309    -0.2710
   1470 CB          -27.442400   19.622600   -1.525800 C.3    152 LEU309     0.0380
   1471 CG          -28.577500   20.346800   -2.355600 C.3    152 LEU309    -0.0200
   1472 CD1         -28.248200   20.454500   -3.817300 C.3    152 LEU309     0.0090
   1473 CD2         -29.903200   19.474600   -2.173000 C.3    152 LEU309     0.0090
   1474 HN          -27.386100   21.412000    0.084000 H      152 LEU309     0.1630
   1475 N           -25.684300   19.342900    1.373200 N.am   153 ALA310    -0.3460
   1476 CA          -24.669900   18.664100    2.180300 C.3    153 ALA310     0.1720
   1477 C           -25.398300   17.887300    3.268000 C.2    153 ALA310     0.2400
   1478 O           -24.962800   16.765000    3.642700 O.2    153 ALA310    -0.2710
   1479 CB          -23.739400   19.751500    2.999300 C.3    153 ALA310     0.0420
   1480 HN          -25.597900   20.336200    1.341900 H      153 ALA310     0.1630
   1481 N           -26.590700   18.237700    3.768600 N.am   154 ALA311    -0.3460
   1482 CA          -27.303400   17.552900    4.776400 C.3    154 ALA311     0.1720
   1483 C           -28.277900   16.576100    4.134300 C.2    154 ALA311     0.2400
   1484 O           -29.122800   16.049000    4.853100 O.2    154 ALA311    -0.2710
   1485 CB          -28.227600   18.516600    5.549800 C.3    154 ALA311     0.0420
   1486 HN          -26.998300   19.049800    3.360800 H      154 ALA311     0.1630
   1487 N           -28.231500   16.301200    2.840800 N.am   155 GLY312    -0.3510
   1488 CA          -29.067500   15.374300    2.055200 C.3    155 GLY312     0.2250
   1489 C           -28.327000   14.696700    0.896000 C.2    155 GLY312     0.2360
   1490 O           -28.805400   14.230000   -0.090500 O.2    155 GLY312    -0.2720
   1491 HN          -27.537800   16.742300    2.278100 H      155 GLY312     0.1630
   1492 N           -26.915200   14.703900    0.953100 N.am   156 ARG313    -0.3460
   1493 CA          -26.002200   13.952200    0.109100 C.3    156 ARG313     0.1760
   1494 C           -24.994900   13.220700    0.953000 C.2    156 ARG313     0.2410
   1495 O           -24.936400   13.392900    2.180800 O.2    156 ARG313    -0.2710
   1496 CB          -25.239500   14.855000   -0.845600 C.3    156 ARG313     0.0360
   1497 CG          -26.025700   15.520800   -1.950700 C.3    156 ARG313     0.0230
   1498 CD          -26.436300   14.583000   -3.071400 C.3    156 ARG313     0.1380
   1499 NE          -27.428500   15.275100   -3.920800 N.pl3  156 ARG313    -0.2270
   1500 CZ          -27.118900   16.241800   -4.752400 C.cat  156 ARG313     0.6650
   1501 NH1         -25.915800   16.742700   -5.022100 N.pl3  156 ARG313    -0.2350
   1502 NH2         -28.058600   16.745000   -5.528800 N.pl3  156 ARG313    -0.2350
   1503 HN          -26.435500   15.306600    1.586400 H      156 ARG313     0.1630
   1504 HE          -28.402600   15.291900   -3.700400 H      156 ARG313     0.1770
   1505 HH11        -25.860800   17.407900   -5.766900 H      156 ARG313     0.1740
   1506 HH12        -25.092300   16.368300   -4.597400 H      156 ARG313     0.1740
   1507 HH21        -27.973800   17.498800   -6.179100 H      156 ARG313     0.1740
   1508 HH22        -28.962500   16.326700   -5.430100 H      156 ARG313     0.1740
   1509 N           -24.298200   12.280300    0.335300 N.am   157 LYS314    -0.3460
   1510 CA          -23.164100   11.611000    0.939000 C.3    157 LYS314     0.1760
   1511 C           -21.948300   12.413300    0.831800 C.2    157 LYS314     0.2410
   1512 O           -21.715200   13.122300   -0.156800 O.2    157 LYS314    -0.2710
   1513 CB          -22.895700   10.277700    0.208100 C.3    157 LYS314     0.0350
   1514 CG          -23.973300    9.196100    0.543000 C.3    157 LYS314     0.0040
   1515 CD          -23.909500    7.929300   -0.327600 C.3    157 LYS314     0.0270
   1516 CE          -25.113100    6.974200   -0.079500 C.3    157 LYS314     0.2290
   1517 NZ          -25.043600    6.391800    1.243900 N.4    157 LYS314    -0.0790
   1518 HN          -24.578400   12.015900   -0.584900 H      157 LYS314     0.1630
   1519 HZ1         -25.466900    7.147200    1.820500 H      157 LYS314     0.2740
   1520 HZ2         -24.076800    6.117000    1.510900 H      157 LYS314     0.2740
   1521 HZ3         -25.756900    5.645300    1.365600 H      157 LYS314     0.2740
   1522 N           -21.077300   12.291300    1.868800 N.am   158 TRP315    -0.3460
   1523 CA          -19.767600   12.814200    1.759000 C.3    158 TRP315     0.1810
   1524 C           -18.936900   12.205700    0.550200 C.2    158 TRP315     0.2410
   1525 O           -19.068800   11.071700    0.171900 O.2    158 TRP315    -0.2710
   1526 CB          -19.060100   12.601200    3.169100 C.3    158 TRP315     0.0750
   1527 CG          -17.709800   13.176500    3.302700 C.ar   158 TRP315    -0.0280
   1528 CD1         -17.491800   14.535400    3.256600 C.ar   158 TRP315     0.0960
   1529 CD2         -16.431400   12.577100    3.274000 C.ar   158 TRP315    -0.0020
   1530 CE2         -15.451200   13.574700    3.183100 C.ar   158 TRP315     0.0420
   1531 CE3         -16.046900   11.168800    3.174200 C.ar   158 TRP315     0.0140
   1532 NE1         -16.061700   14.768000    3.238700 N.ar   158 TRP315    -0.3650
   1533 CZ2         -14.104300   13.225500    3.155900 C.ar   158 TRP315     0.0300
   1534 CZ3         -14.752500   10.882800    3.083200 C.ar   158 TRP315     0.0010
   1535 CH2         -13.841400   11.867000    2.982100 C.ar   158 TRP315     0.0020
   1536 HN          -21.205600   11.673800    2.641500 H      158 TRP315     0.1630
   1537 HE1         -15.544800   15.581000    3.398300 H      158 TRP315     0.1650
   1538 N           -17.999900   12.991500   -0.023600 N.am   159 SER316    -0.3440
   1539 CA          -17.215500   12.582300   -1.190600 C.3    159 SER316     0.2000
   1540 C           -16.120900   13.534100   -1.475600 C.2    159 SER316     0.2430
   1541 O           -16.440400   14.653800   -1.885700 O.2    159 SER316    -0.2710
   1542 CB          -18.025900   12.183700   -2.507700 C.3    159 SER316     0.1990
   1543 OG          -17.233300   12.116000   -3.667900 O.3    159 SER316    -0.3980
   1544 HN          -17.847500   13.930000    0.277600 H      159 SER316     0.1630
   1545 HG1         -16.846700   11.238300   -3.609100 H      159 SER316     0.2090
   1546 N           -14.852500   13.032800   -1.361700 N.am   160 CYS317    -0.3450
   1547 CA          -13.537700   13.697700   -1.678300 C.3    160 CYS317     0.1850
   1548 C           -13.503700   15.143600   -1.232800 C.2    160 CYS317     0.2410
   1549 O           -13.259400   16.090700   -1.944500 O.2    160 CYS317    -0.2710
   1550 CB          -13.130200   13.435200   -3.129700 C.3    160 CYS317     0.1050
   1551 SG          -13.241500   11.579100   -3.509800 S.3    160 CYS317    -0.1800
   1552 HN          -14.758900   12.103600   -1.013200 H      160 CYS317     0.1630
   1553 HG1         -14.548400   11.455400   -3.697600 H      160 CYS317     0.1010
   1554 N           -13.868000   15.425500    0.036900 N.am   161 GLU318    -0.3460
   1555 CA          -13.774900   16.676000    0.832300 C.3    161 GLU318     0.1770
   1556 C           -14.975700   17.592800    0.510500 C.2    161 GLU318     0.2410
   1557 O           -14.943900   18.780500    0.942200 O.2    161 GLU318    -0.2710
   1558 CB          -12.334600   17.331400    0.771200 C.3    161 GLU318     0.0450
   1559 CG          -11.293200   16.535500    1.681500 C.3    161 GLU318     0.1160
   1560 CD           -9.885900   16.960200    1.417100 C.2    161 GLU318     0.1720
   1561 OE1          -9.272600   17.664100    2.322400 O.co2  161 GLU318    -0.6480
   1562 OE2          -9.414200   16.485200    0.362200 O.co2  161 GLU318    -0.6480
   1563 HN          -14.045900   14.634100    0.615800 H      161 GLU318     0.1630
   1564 N           -15.987400   17.059100   -0.140700 N.am   162 ALA319    -0.3460
   1565 CA          -17.163900   17.784800   -0.430900 C.3    162 ALA319     0.1720
   1566 C           -18.293000   16.761800   -0.439800 C.2    162 ALA319     0.2400
   1567 O           -18.286000   15.789600    0.327700 O.2    162 ALA319    -0.2710
   1568 CB          -16.947800   18.730600   -1.684400 C.3    162 ALA319     0.0420
   1569 HN          -15.939500   16.172100   -0.593100 H      162 ALA319     0.1630
   1570 N           -19.213500   16.937700   -1.337300 N.am   163 ILE320    -0.3460
   1571 CA          -20.386600   16.047700   -1.339000 C.3    163 ILE320     0.1800
   1572 C           -20.485000   15.505800   -2.715100 C.2    163 ILE320     0.2410
   1573 O           -19.969000   16.105400   -3.667300 O.2    163 ILE320    -0.2710
   1574 CB          -21.694900   16.721900   -0.958800 C.3    163 ILE320     0.0130
   1575 CG1         -21.817900   18.061200   -1.652600 C.3    163 ILE320     0.0020
   1576 CG2         -21.662200   16.783400    0.597200 C.3    163 ILE320     0.0120
   1577 CD          -23.264500   18.461600   -1.806900 C.3    163 ILE320     0.0050
   1578 HN          -19.205300   17.711800   -1.963500 H      163 ILE320     0.1630
   1579 N           -21.160200   14.374300   -2.928500 N.am   164 GLU321    -0.3460
   1580 CA          -21.655700   14.013600   -4.241400 C.3    164 GLU321     0.1770
   1581 C           -22.504800   15.118100   -4.923400 C.2    164 GLU321     0.2410
   1582 O           -23.259400   15.754300   -4.221300 O.2    164 GLU321    -0.2710
   1583 CB          -22.542700   12.732200   -4.182000 C.3    164 GLU321     0.0450
   1584 CG          -21.828000   11.494100   -3.609700 C.3    164 GLU321     0.1160
   1585 CD          -22.403800   10.253600   -4.190400 C.2    164 GLU321     0.1720
   1586 OE1         -23.649600   10.138800   -4.212400 O.co2  164 GLU321    -0.6480
   1587 OE2         -21.651300    9.298900   -4.511900 O.co2  164 GLU321    -0.6480
   1588 HN          -21.433200   13.792600   -2.166700 H      164 GLU321     0.1630
   1589 N           -22.310000   15.281300   -6.275300 N.am   165 GLN322    -0.3460
   1590 CA          -22.876800   16.371600   -7.042400 C.3    165 GLN322     0.1770
   1591 C           -22.749000   16.224100   -8.517000 C.2    165 GLN322     0.2410
   1592 O           -21.605000   16.244700   -8.950600 O.2    165 GLN322    -0.2710
   1593 CB          -22.449700   17.804100   -6.529500 C.3    165 GLN322     0.0440
   1594 CG          -22.882600   19.004400   -7.484000 C.3    165 GLN322     0.1050
   1595 CD          -24.356900   19.027200   -7.744000 C.2    165 GLN322     0.2150
   1596 NE2         -24.782000   19.655900   -8.873200 N.am   165 GLN322    -0.3700
   1597 OE1         -25.164200   18.521200   -6.955700 O.2    165 GLN322    -0.2740
   1598 HN          -21.686600   14.736500   -6.830900 H      165 GLN322     0.1630
   1599 HE21        -25.775300   19.603900   -8.980500 H      165 GLN322     0.1590
   1600 HE22        -24.163300   20.078100   -9.535700 H      165 GLN322     0.1590
   1601 N           -23.876700   16.051300   -9.267200 N.am   166 LYS323    -0.3460
   1602 CA          -23.669500   15.779000  -10.640200 C.3    166 LYS323     0.1760
   1603 C           -24.880300   16.015100  -11.529500 C.2    166 LYS323     0.2410
   1604 O           -24.805000   15.856800  -12.751000 O.2    166 LYS323    -0.2710
   1605 CB          -22.966700   14.383700  -10.793600 C.3    166 LYS323     0.0350
   1606 CG          -23.477800   13.135800  -10.039100 C.3    166 LYS323     0.0040
   1607 CD          -25.055700   12.958900  -10.201100 C.3    166 LYS323     0.0270
   1608 CE          -25.683500   11.573700   -9.781900 C.3    166 LYS323     0.2290
   1609 NZ          -27.135900   11.516900  -10.254700 N.4    166 LYS323    -0.0790
   1610 HN          -24.758900   15.941600   -8.816000 H      166 LYS323     0.1630
   1611 HZ1         -27.660100   12.250500   -9.737400 H      166 LYS323     0.2740
   1612 HZ2         -27.503700   10.553300  -10.125000 H      166 LYS323     0.2740
   1613 HZ3         -27.268100   11.664000  -11.275100 H      166 LYS323     0.2740
   1614 N           -25.988200   16.567100  -10.994100 N.am   167 ALA324    -0.3460
   1615 CA          -27.061100   17.152200  -11.748900 C.3    167 ALA324     0.1720
   1616 C           -27.709600   18.355400  -11.131100 C.2    167 ALA324     0.2400
   1617 O           -27.345300   18.855400  -10.055000 O.2    167 ALA324    -0.2710
   1618 CB          -28.105500   16.070200  -12.158900 C.3    167 ALA324     0.0420
   1619 HN          -26.101100   16.579600  -10.004400 H      167 ALA324     0.1630
   1620 N           -28.691700   18.959000  -11.890100 N.am   168 VAL325    -0.3460
   1621 CA          -29.377400   20.180800  -11.527900 C.3    168 VAL325     0.1800
   1622 C           -28.414300   21.371200  -11.331000 C.2    168 VAL325     0.2410
   1623 O           -28.118600   21.788800  -10.205400 O.2    168 VAL325    -0.2710
   1624 CB          -30.423000   20.095600  -10.471200 C.3    168 VAL325     0.0090
   1625 CG1         -31.403000   21.411900  -10.366400 C.3    168 VAL325     0.0120
   1626 CG2         -31.371300   18.911500  -10.858500 C.3    168 VAL325     0.0120
   1627 HN          -29.055600   18.553700  -12.726100 H      168 VAL325     0.1630
   1628 N           -27.888600   21.884400  -12.447200 N.am   169 TRP326    -0.3460
   1629 CA          -26.926800   22.961700  -12.502700 C.3    169 TRP326     0.1810
   1630 C           -27.635800   24.316400  -12.714600 C.2    169 TRP326     0.2410
   1631 O           -28.472300   24.391600  -13.597100 O.2    169 TRP326    -0.2710
   1632 CB          -25.950600   22.709200  -13.570500 C.3    169 TRP326     0.0750
   1633 CG          -25.182100   21.405800  -13.265100 C.ar   169 TRP326    -0.0280
   1634 CD1         -25.265100   20.329300  -14.118500 C.ar   169 TRP326     0.0960
   1635 CD2         -24.059300   21.285700  -12.449400 C.ar   169 TRP326    -0.0020
   1636 CE2         -23.660400   19.937400  -12.645400 C.ar   169 TRP326     0.0420
   1637 CE3         -23.488200   22.045400  -11.525600 C.ar   169 TRP326     0.0140
   1638 NE1         -24.314600   19.443600  -13.715600 N.ar   169 TRP326    -0.3650
   1639 CZ2         -22.554000   19.418200  -11.938900 C.ar   169 TRP326     0.0300
   1640 CZ3         -22.394700   21.564600  -10.789800 C.ar   169 TRP326     0.0010
   1641 CH2         -21.921200   20.244700  -10.923400 C.ar   169 TRP326     0.0020
   1642 HN          -28.113100   21.575200  -13.368200 H      169 TRP326     0.1630
   1643 HE1         -24.002200   18.658800  -14.203800 H      169 TRP326     0.1650
   1644 N           -27.325000   25.353000  -11.922800 N.am   170 PHE327    -0.3460
   1645 CA          -27.961800   26.658100  -11.973700 C.3    170 PHE327     0.1800
   1646 C           -27.067200   27.708400  -12.417800 C.2    170 PHE327     0.2410
   1647 O           -27.386800   28.910300  -12.434100 O.2    170 PHE327    -0.2710
   1648 CB          -28.550500   27.012100  -10.599900 C.3    170 PHE327     0.0730
   1649 CG          -29.694600   26.062200  -10.275600 C.ar   170 PHE327    -0.0560
   1650 CD1         -30.890800   25.960800  -11.018600 C.ar   170 PHE327     0.0070
   1651 CD2         -29.536900   25.300700   -9.075400 C.ar   170 PHE327     0.0070
   1652 CE1         -31.950400   25.249100  -10.405200 C.ar   170 PHE327     0.0010
   1653 CE2         -30.526900   24.444400   -8.622700 C.ar   170 PHE327     0.0010
   1654 CZ          -31.786600   24.444600   -9.237000 C.ar   170 PHE327     0.0000
   1655 HN          -26.626300   25.200100  -11.228800 H      170 PHE327     0.1630
   1656 N           -25.875400   27.338900  -12.898800 N.am   171 HSD328    -0.3460
   1657 CA          -24.767300   28.224500  -13.160200 C.3    171 HSD328     0.1820
   1658 C           -25.114600   29.152400  -14.239600 C.2    171 HSD328     0.2410
   1659 O           -24.835500   30.315900  -14.069800 O.2    171 HSD328    -0.2710
   1660 CB          -23.449700   27.561300  -13.482800 C.3    171 HSD328     0.0930
   1661 CG          -22.877200   26.756400  -12.317900 C.ar   171 HSD328     0.0300
   1662 CD2         -23.421000   26.528800  -11.067500 C.ar   171 HSD328     0.1430
   1663 ND1         -21.760000   25.907000  -12.391000 N.ar   171 HSD328    -0.3530
   1664 CE1         -21.721500   25.187400  -11.195700 C.ar   171 HSD328     0.2070
   1665 NE2         -22.698300   25.573100  -10.331200 N.ar   171 HSD328    -0.2540
   1666 HN          -25.703900   26.364600  -13.023800 H      171 HSD328     0.1630
   1667 HD1         -21.210100   25.675400  -13.194300 H      171 HSD328     0.1660
   1668 N           -25.713800   28.763500  -15.394400 N.am   172 ALA329    -0.3460
   1669 CA          -26.161600   29.708900  -16.441000 C.3    172 ALA329     0.1720
   1670 C           -27.406900   30.470000  -16.005400 C.2    172 ALA329     0.2400
   1671 O           -27.519700   31.632900  -16.399900 O.2    172 ALA329    -0.2710
   1672 CB          -26.514200   28.906800  -17.765300 C.3    172 ALA329     0.0420
   1673 HN          -25.973600   27.802300  -15.437100 H      172 ALA329     0.1630
   1674 N           -28.291900   29.995000  -15.125100 N.am   173 VAL330    -0.3460
   1675 CA          -29.403800   30.742700  -14.466300 C.3    173 VAL330     0.1800
   1676 C           -28.902000   31.857400  -13.558600 C.2    173 VAL330     0.2410
   1677 O           -29.472500   32.960000  -13.462500 O.2    173 VAL330    -0.2710
   1678 CB          -30.288800   29.704500  -13.636400 C.3    173 VAL330     0.0090
   1679 CG1         -31.503200   30.532900  -13.193800 C.3    173 VAL330     0.0120
   1680 CG2         -30.739000   28.558000  -14.551300 C.3    173 VAL330     0.0120
   1681 HN          -28.230800   29.046100  -14.826300 H      173 VAL330     0.1630
   1682 N           -27.853600   31.545900  -12.805000 N.am   174 ALA331    -0.3460
   1683 CA          -27.193100   32.472900  -11.824100 C.3    174 ALA331     0.1720
   1684 C           -26.519000   33.650900  -12.536300 C.2    174 ALA331     0.2400
   1685 O           -26.670800   34.732600  -12.087900 O.2    174 ALA331    -0.2710
   1686 CB          -26.046500   31.712200  -11.148100 C.3    174 ALA331     0.0420
   1687 HN          -27.498000   30.615500  -12.862000 H      174 ALA331     0.1630
   1688 N           -25.829100   33.435900  -13.638700 N.am   175 TRP332    -0.3460
   1689 CA          -25.689700   34.520700  -14.604900 C.3    175 TRP332     0.1810
   1690 C           -26.916500   35.164700  -15.337300 C.2    175 TRP332     0.2410
   1691 O           -27.101300   36.361900  -15.211100 O.2    175 TRP332    -0.2710
   1692 CB          -24.586400   34.133200  -15.620700 C.3    175 TRP332     0.0750
   1693 CG          -23.262900   33.743100  -14.907900 C.ar   175 TRP332    -0.0280
   1694 CD1         -22.584600   32.541800  -15.051000 C.ar   175 TRP332     0.0960
   1695 CD2         -22.323500   34.699800  -14.370200 C.ar   175 TRP332    -0.0020
   1696 CE2         -21.047100   34.010300  -14.285500 C.ar   175 TRP332     0.0420
   1697 CE3         -22.354800   36.017800  -13.963200 C.ar   175 TRP332     0.0140
   1698 NE1         -21.265900   32.777400  -14.710900 N.ar   175 TRP332    -0.3650
   1699 CZ2         -19.993400   34.550000  -13.630900 C.ar   175 TRP332     0.0300
   1700 CZ3         -21.251000   36.547500  -13.292200 C.ar   175 TRP332     0.0010
   1701 CH2         -20.100400   35.864200  -13.153300 C.ar   175 TRP332     0.0020
   1702 HN          -25.559000   32.488600  -13.796300 H      175 TRP332     0.1630
   1703 HE1         -20.558800   32.117300  -14.843200 H      175 TRP332     0.1650
   1704 N           -27.890500   34.375000  -15.916300 N.am   176 GLY333    -0.3510
   1705 CA          -28.842600   34.862900  -16.830200 C.3    176 GLY333     0.2250
   1706 C           -30.026300   35.584800  -16.203700 C.2    176 GLY333     0.2360
   1707 O           -30.490800   36.587500  -16.693600 O.2    176 GLY333    -0.2720
   1708 HN          -27.823500   33.381100  -15.861800 H      176 GLY333     0.1630
   1709 N           -30.463000   35.126500  -14.991800 N.am   177 THR334    -0.3440
   1710 CA          -31.551800   35.666900  -14.241100 C.3    177 THR334     0.2050
   1711 C           -31.321900   37.045500  -13.631000 C.2    177 THR334     0.2450
   1712 O           -32.202800   37.876300  -13.898200 O.2    177 THR334    -0.2710
   1713 CB          -32.297700   34.690900  -13.340600 C.3    177 THR334     0.1460
   1714 CG2         -33.637300   35.292500  -12.826000 C.3    177 THR334     0.0420
   1715 OG1         -32.606700   33.466600  -13.956000 O.3    177 THR334    -0.3930
   1716 HN          -30.011800   34.371800  -14.521600 H      177 THR334     0.1630
   1717 HG1         -31.825300   32.951000  -14.169400 H      177 THR334     0.2100
   1718 N           -30.212100   37.289200  -12.983800 N.am   178 PRO335    -0.3370
   1719 CA          -29.925100   38.686400  -12.559400 C.3    178 PRO335     0.1790
   1720 C           -29.587800   39.683900  -13.730600 C.2    178 PRO335     0.2410
   1721 O           -30.033800   40.834800  -13.749200 O.2    178 PRO335    -0.2710
   1722 CB          -28.679400   38.630200  -11.581900 C.3    178 PRO335     0.0370
   1723 CG          -28.633500   37.179900  -11.127700 C.3    178 PRO335     0.0220
   1724 CD          -29.237300   36.412700  -12.400700 C.3    178 PRO335     0.1270
   1725 N           -28.829000   39.221300  -14.766400 N.am   179 GLY336    -0.3510
   1726 CA          -28.397900   39.912300  -15.988600 C.3    179 GLY336     0.2250
   1727 C           -29.627300   40.325100  -16.826400 C.2    179 GLY336     0.2360
   1728 O           -29.700100   41.434700  -17.328000 O.2    179 GLY336    -0.2720
   1729 HN          -28.476600   38.289700  -14.703600 H      179 GLY336     0.1630
   1730 N           -30.633100   39.493200  -17.002300 N.am   180 PHE337    -0.3460
   1731 CA          -31.987000   39.790000  -17.545600 C.3    180 PHE337     0.1800
   1732 C           -32.643900   40.890300  -16.761500 C.2    180 PHE337     0.2410
   1733 O           -33.247100   41.824200  -17.270900 O.2    180 PHE337    -0.2710
   1734 CB          -32.935700   38.592500  -17.721300 C.3    180 PHE337     0.0730
   1735 CG          -34.412100   38.885400  -17.904700 C.ar   180 PHE337    -0.0560
   1736 CD1         -34.794700   39.421100  -19.187400 C.ar   180 PHE337     0.0070
   1737 CD2         -35.425700   38.663700  -16.915200 C.ar   180 PHE337     0.0070
   1738 CE1         -36.142900   39.918800  -19.304500 C.ar   180 PHE337     0.0010
   1739 CE2         -36.690000   39.118500  -17.175700 C.ar   180 PHE337     0.0010
   1740 CZ          -37.024300   39.871300  -18.271100 C.ar   180 PHE337     0.0000
   1741 HN          -30.590000   38.548500  -16.682500 H      180 PHE337     0.1630
   1742 N           -32.576100   40.947500  -15.428500 N.am   181 LEU338    -0.3460
   1743 CA          -33.063000   42.006900  -14.586100 C.3    181 LEU338     0.1770
   1744 C           -32.256100   43.312800  -14.623100 C.2    181 LEU338     0.2410
   1745 O           -32.789200   44.460800  -14.616900 O.2    181 LEU338    -0.2710
   1746 CB          -33.200200   41.398600  -13.121000 C.3    181 LEU338     0.0380
   1747 CG          -33.532300   42.364100  -11.924600 C.3    181 LEU338    -0.0200
   1748 CD1         -34.838600   43.120000  -12.143900 C.3    181 LEU338     0.0090
   1749 CD2         -33.548000   41.662400  -10.583100 C.3    181 LEU338     0.0090
   1750 HN          -32.197500   40.255800  -14.816200 H      181 LEU338     0.1630
   1751 N           -30.913600   43.168700  -14.835500 N.am   182 THR339    -0.3440
   1752 CA          -30.065800   44.213700  -15.206100 C.3    182 THR339     0.2050
   1753 C           -30.495000   44.963400  -16.527200 C.2    182 THR339     0.2430
   1754 O           -30.463700   46.180900  -16.587600 O.2    182 THR339    -0.2710
   1755 CB          -28.577200   43.770800  -15.325500 C.3    182 THR339     0.1460
   1756 CG2         -27.637700   44.955200  -15.379900 C.3    182 THR339     0.0420
   1757 OG1         -28.172900   43.070700  -14.143600 O.3    182 THR339    -0.3930
   1758 HN          -30.623400   42.224500  -14.704300 H      182 THR339     0.1630
   1759 HG1         -28.891800   42.517200  -13.832400 H      182 THR339     0.2100
   1760 N           -30.847700   44.178900  -17.576400 N.am   183 VAL340    -0.3460
   1761 CA          -31.515600   44.606500  -18.782300 C.3    183 VAL340     0.1800
   1762 C           -32.846800   45.223300  -18.532900 C.2    183 VAL340     0.2410
   1763 O           -33.124400   46.338000  -18.962600 O.2    183 VAL340    -0.2710
   1764 CB          -31.637400   43.501000  -19.870700 C.3    183 VAL340     0.0090
   1765 CG1         -32.396200   43.960800  -21.103900 C.3    183 VAL340     0.0120
   1766 CG2         -30.242400   43.100800  -20.277500 C.3    183 VAL340     0.0120
   1767 HN          -30.710000   43.197400  -17.473500 H      183 VAL340     0.1630
   1768 N           -33.761500   44.581100  -17.732100 N.am   184 MET341    -0.3460
   1769 CA          -35.125100   45.030000  -17.452400 C.3    184 MET341     0.1770
   1770 C           -35.226300   46.378600  -16.751700 C.2    184 MET341     0.2410
   1771 O           -35.982300   47.269900  -17.150100 O.2    184 MET341    -0.2710
   1772 CB          -35.906600   43.940000  -16.629700 C.3    184 MET341     0.0450
   1773 CG          -37.439000   44.144000  -16.401800 C.3    184 MET341     0.0760
   1774 SD          -38.569900   43.434600  -17.675600 S.3    184 MET341    -0.1730
   1775 CE          -38.261500   44.412400  -19.146600 C.3    184 MET341     0.0890
   1776 HN          -33.570500   43.668100  -17.379600 H      184 MET341     0.1630
   1777 N           -34.392800   46.698600  -15.737600 N.am   185 LEU342    -0.3460
   1778 CA          -34.267400   48.050700  -15.229700 C.3    185 LEU342     0.1770
   1779 C           -33.549400   49.108000  -16.088500 C.2    185 LEU342     0.2410
   1780 O           -33.621800   50.365700  -15.848100 O.2    185 LEU342    -0.2710
   1781 CB          -33.499400   47.973400  -13.986800 C.3    185 LEU342     0.0380
   1782 CG          -34.026300   47.012500  -12.970700 C.3    185 LEU342    -0.0200
   1783 CD1         -33.362400   47.314500  -11.587200 C.3    185 LEU342     0.0090
   1784 CD2         -35.517800   46.900100  -12.824800 C.3    185 LEU342     0.0090
   1785 HN          -33.809400   46.032600  -15.280400 H      185 LEU342     0.1630
   1786 N           -32.806500   48.672300  -17.163700 N.am   186 LEU343    -0.3460
   1787 CA          -32.201900   49.602700  -18.152500 C.3    186 LEU343     0.1770
   1788 C           -33.225400   49.944800  -19.238200 C.2    186 LEU343     0.2410
   1789 O           -33.271800   51.090400  -19.717900 O.2    186 LEU343    -0.2710
   1790 CB          -30.991600   48.873100  -18.839900 C.3    186 LEU343     0.0380
   1791 CG          -30.388300   49.461100  -20.106600 C.3    186 LEU343    -0.0200
   1792 CD1         -29.491200   50.629700  -19.747000 C.3    186 LEU343     0.0090
   1793 CD2         -29.609400   48.380800  -20.882600 C.3    186 LEU343     0.0090
   1794 HN          -32.531600   47.735000  -17.366300 H      186 LEU343     0.1630
   1795 N           -34.107000   49.003200  -19.600200 N.am   187 ALA344    -0.3460
   1796 CA          -35.185200   49.147200  -20.593400 C.3    187 ALA344     0.1720
   1797 C           -36.252900   50.089800  -20.002100 C.2    187 ALA344     0.2400
   1798 O           -36.689200   51.046000  -20.587000 O.2    187 ALA344    -0.2710
   1799 CB          -35.745900   47.784900  -21.121700 C.3    187 ALA344     0.0420
   1800 HN          -33.852800   48.084200  -19.308300 H      187 ALA344     0.1630
   1801 N           -36.588900   49.741600  -18.707000 N.am   188 MET345    -0.3460
   1802 CA          -37.339700   50.569700  -17.797900 C.3    188 MET345     0.1770
   1803 C           -36.661800   51.910900  -17.267500 C.2    188 MET345     0.2410
   1804 O           -37.266900   52.739300  -16.528800 O.2    188 MET345    -0.2710
   1805 CB          -37.996300   49.770700  -16.634700 C.3    188 MET345     0.0450
   1806 CG          -39.007900   48.596200  -16.996800 C.3    188 MET345     0.0760
   1807 SD          -40.457800   49.248800  -17.789600 S.3    188 MET345    -0.1730
   1808 CE          -41.236800   47.585100  -17.936800 C.3    188 MET345     0.0890
   1809 HN          -36.272700   48.831600  -18.449700 H      188 MET345     0.1630
   1810 N           -35.390600   52.095600  -17.601200 N.am   189 ASN346    -0.3460
   1811 CA          -34.605800   53.255500  -17.430400 C.3    189 ASN346     0.1850
   1812 C           -34.734200   53.944800  -16.087900 C.2    189 ASN346     0.2410
   1813 O           -35.287800   55.023100  -15.976600 O.2    189 ASN346    -0.2710
   1814 CB          -34.964800   54.152400  -18.670200 C.3    189 ASN346     0.1370
   1815 CG          -34.310900   55.534400  -18.704300 C.2    189 ASN346     0.2170
   1816 ND2         -33.265500   55.943300  -17.946500 N.am   189 ASN346    -0.3700
   1817 OD1         -34.880000   56.303600  -19.465500 O.2    189 ASN346    -0.2740
   1818 HN          -34.978200   51.324800  -18.080800 H      189 ASN346     0.1630
   1819 HD21        -32.870500   56.812300  -18.243500 H      189 ASN346     0.1590
   1820 HD22        -32.694900   55.295800  -17.439000 H      189 ASN346     0.1590
   1821 N           -34.092800   53.349500  -15.048400 N.am   190 LYS347    -0.3460
   1822 CA          -34.166500   53.954000  -13.750400 C.3    190 LYS347     0.1760
   1823 C           -32.922000   54.760200  -13.196200 C.2    190 LYS347     0.2410
   1824 O           -32.946800   55.371700  -12.138500 O.2    190 LYS347    -0.2710
   1825 CB          -34.602100   52.931500  -12.704000 C.3    190 LYS347     0.0350
   1826 CG          -36.066700   52.380000  -12.681500 C.3    190 LYS347     0.0040
   1827 CD          -37.150000   53.424200  -12.481700 C.3    190 LYS347     0.0270
   1828 CE          -37.203300   54.029100  -11.088700 C.3    190 LYS347     0.2290
   1829 NZ          -38.545000   54.648500  -10.789200 N.4    190 LYS347    -0.0790
   1830 HN          -33.718600   52.442400  -15.226400 H      190 LYS347     0.1630
   1831 HZ1         -38.481900   55.024000   -9.822400 H      190 LYS347     0.2740
   1832 HZ2         -39.321200   53.958500  -10.826900 H      190 LYS347     0.2740
   1833 HZ3         -38.792800   55.533000  -11.279600 H      190 LYS347     0.2740
   1834 N           -31.736200   54.834300  -13.914600 N.am   191 VAL348    -0.3460
   1835 CA          -30.424300   55.301800  -13.479900 C.3    191 VAL348     0.1800
   1836 C           -30.518100   56.680400  -12.734700 C.2    191 VAL348     0.2410
   1837 O           -31.062500   57.714600  -13.233600 O.2    191 VAL348    -0.2710
   1838 CB          -29.415600   55.353800  -14.634400 C.3    191 VAL348     0.0090
   1839 CG1         -29.873500   56.174600  -15.899800 C.3    191 VAL348     0.0120
   1840 CG2         -28.043000   55.696600  -13.933300 C.3    191 VAL348     0.0120
   1841 HN          -31.711700   54.682500  -14.899900 H      191 VAL348     0.1630
   1842 N           -29.905200   56.752400  -11.570900 N.am   192 GLU349    -0.3460
   1843 CA          -29.844900   57.922200  -10.737400 C.3    192 GLU349     0.1770
   1844 C           -28.371800   58.261000  -10.463700 C.2    192 GLU349     0.2400
   1845 O           -27.573900   57.342900  -10.304700 O.2    192 GLU349    -0.2710
   1846 CB          -30.635600   57.705900   -9.363700 C.3    192 GLU349     0.0450
   1847 CG          -32.204900   57.580900   -9.620700 C.3    192 GLU349     0.1160
   1848 CD          -32.913700   57.260200   -8.305800 C.2    192 GLU349     0.1720
   1849 OE1         -33.446100   58.200400   -7.687400 O.co2  192 GLU349    -0.6480
   1850 OE2         -32.981500   56.037400   -7.928000 O.co2  192 GLU349    -0.6480
   1851 HN          -29.502900   55.989900  -11.069300 H      192 GLU349     0.1630
   1852 N           -28.000900   59.575500  -10.414300 N.am   193 GLY350    -0.3510
   1853 CA          -26.598700   59.899300  -10.266500 C.3    193 GLY350     0.2250
   1854 C           -26.388800   60.254100   -8.773200 C.2    193 GLY350     0.2360
   1855 O           -27.178500   61.072000   -8.217700 O.2    193 GLY350    -0.2720
   1856 HN          -28.683100   60.283800  -10.582800 H      193 GLY350     0.1630
   1857 N           -25.310600   59.616400   -8.224600 N.am   194 ASP351    -0.3460
   1858 CA          -25.053200   59.859000   -6.811100 C.3    194 ASP351     0.1860
   1859 C           -24.274300   61.120100   -6.577200 C.2    194 ASP351     0.2410
   1860 O           -23.283500   61.400500   -7.273200 O.2    194 ASP351    -0.2710
   1861 CB          -24.226100   58.633700   -6.333700 C.3    194 ASP351     0.1470
   1862 CG          -23.970300   58.663500   -4.784800 C.2    194 ASP351     0.1750
   1863 OD1         -22.922300   58.175200   -4.321100 O.co2  194 ASP351    -0.6480
   1864 OD2         -24.826100   59.165600   -3.986200 O.co2  194 ASP351    -0.6480
   1865 HN          -24.634700   59.074500   -8.717900 H      194 ASP351     0.1630
   1866 N           -24.600200   61.912400   -5.579600 N.am   195 ASN352    -0.3460
   1867 CA          -23.934300   63.058400   -5.098400 C.3    195 ASN352     0.1850
   1868 C           -23.129300   62.869200   -3.762600 C.2    195 ASN352     0.2410
   1869 O           -22.427300   63.765000   -3.266500 O.2    195 ASN352    -0.2710
   1870 CB          -24.946300   64.280900   -4.782800 C.3    195 ASN352     0.1370
   1871 CG          -25.492600   64.880300   -5.994900 C.2    195 ASN352     0.2170
   1872 ND2         -25.298600   66.217200   -6.229300 N.am   195 ASN352    -0.3700
   1873 OD1         -26.096800   64.112800   -6.773300 O.2    195 ASN352    -0.2740
   1874 HN          -25.540800   61.870900   -5.249700 H      195 ASN352     0.1630
   1875 HD21        -25.735200   66.612900   -7.038400 H      195 ASN352     0.1590
   1876 HD22        -24.876300   66.833000   -5.563900 H      195 ASN352     0.1590
   1877 N           -23.035800   61.649700   -3.268700 N.am   196 ILE353    -0.3460
   1878 CA          -22.108900   61.195500   -2.232300 C.3    196 ILE353     0.1800
   1879 C           -20.712500   60.811500   -2.729800 C.2    196 ILE353     0.2410
   1880 O           -19.700100   61.088100   -2.070400 O.2    196 ILE353    -0.2710
   1881 CB          -22.751700   59.957000   -1.448200 C.3    196 ILE353     0.0130
   1882 CG1         -23.995900   60.354500   -0.698400 C.3    196 ILE353     0.0020
   1883 CG2         -21.865200   59.153400   -0.531400 C.3    196 ILE353     0.0120
   1884 CD          -23.913000   61.360900    0.500400 C.3    196 ILE353     0.0050
   1885 HN          -23.576300   60.909300   -3.662600 H      196 ILE353     0.1630
   1886 N           -20.722800   60.162200   -3.882300 N.am   197 SER354    -0.3440
   1887 CA          -19.573100   59.492500   -4.375800 C.3    197 SER354     0.2000
   1888 C           -19.350700   59.739400   -5.924000 C.2    197 SER354     0.2420
   1889 O           -18.414900   59.246400   -6.531900 O.2    197 SER354    -0.2710
   1890 CB          -19.435100   57.945300   -3.989500 C.3    197 SER354     0.1990
   1891 OG          -20.564700   57.203200   -4.414400 O.3    197 SER354    -0.3980
   1892 HN          -21.597900   59.906000   -4.283700 H      197 SER354     0.1630
   1893 HG1         -21.390000   57.654200   -4.221700 H      197 SER354     0.2090
   1894 N           -20.208000   60.577400   -6.592600 N.am   198 GLY355    -0.3500
   1895 CA          -20.098800   60.928600   -8.045600 C.3    198 GLY355     0.2250
   1896 C           -20.309300   59.696500   -8.978400 C.2    198 GLY355     0.2360
   1897 O           -19.987200   59.781100  -10.175600 O.2    198 GLY355    -0.2720
   1898 HN          -20.891800   61.085100   -6.072800 H      198 GLY355     0.1630
   1899 N           -20.745600   58.542300   -8.472900 N.am   199 VAL356    -0.3460
   1900 CA          -20.996800   57.337800   -9.273500 C.3    199 VAL356     0.1800
   1901 C           -22.492200   57.437000   -9.748200 C.2    199 VAL356     0.2410
   1902 O           -23.100600   58.451100   -9.610100 O.2    199 VAL356    -0.2710
   1903 CB          -20.791200   56.099900   -8.356800 C.3    199 VAL356     0.0090
   1904 CG1         -19.326600   56.109500   -7.891200 C.3    199 VAL356     0.0120
   1905 CG2         -21.822000   56.025000   -7.237500 C.3    199 VAL356     0.0120
   1906 HN          -20.916500   58.440300   -7.495800 H      199 VAL356     0.1630
   1907 N           -23.024200   56.346200  -10.317300 N.am   200 CYS357    -0.3450
   1908 CA          -24.462200   56.242400  -10.743900 C.3    200 CYS357     0.1850
   1909 C           -24.902900   54.866600  -10.361400 C.2    200 CYS357     0.2410
   1910 O           -24.091400   53.966700  -10.410300 O.2    200 CYS357    -0.2710
   1911 CB          -24.668000   56.332100  -12.303600 C.3    200 CYS357     0.1050
   1912 SG          -24.492400   58.019800  -12.958300 S.3    200 CYS357    -0.1800
   1913 HN          -22.476200   55.531000  -10.483600 H      200 CYS357     0.1630
   1914 HG          -23.649600   58.711500  -12.186900 H      200 CYS357     0.1010
   1915 N           -26.112400   54.671300   -9.921200 N.am   201 PHE358    -0.3460
   1916 CA          -26.682700   53.380400   -9.542300 C.3    201 PHE358     0.1800
   1917 C           -28.195000   53.639300   -9.525700 C.2    201 PHE358     0.2410
   1918 O           -28.635900   54.411500  -10.304300 O.2    201 PHE358    -0.2710
   1919 CB          -26.080100   52.875400   -8.239600 C.3    201 PHE358     0.0730
   1920 CG          -26.485300   51.444400   -7.664800 C.ar   201 PHE358    -0.0560
   1921 CD1         -26.660800   50.284200   -8.454300 C.ar   201 PHE358     0.0070
   1922 CD2         -26.739100   51.299500   -6.348500 C.ar   201 PHE358     0.0070
   1923 CE1         -26.945200   49.023000   -7.954200 C.ar   201 PHE358     0.0010
   1924 CE2         -27.112100   50.083700   -5.769900 C.ar   201 PHE358     0.0010
   1925 CZ          -27.182500   48.894700   -6.619600 C.ar   201 PHE358     0.0000
   1926 HN          -26.775100   55.414400   -9.967000 H      201 PHE358     0.1630
   1927 N           -28.971200   52.807000   -8.718200 N.am   202 VAL359    -0.3460
   1928 CA          -30.429300   53.150100   -8.477300 C.3    202 VAL359     0.1800
   1929 C           -30.823800   53.190700   -6.969300 C.2    202 VAL359     0.2410
   1930 O           -30.138600   52.779100   -6.067000 O.2    202 VAL359    -0.2710
   1931 CB          -31.337600   52.149900   -9.189000 C.3    202 VAL359     0.0090
   1932 CG1         -31.680200   52.484500  -10.650800 C.3    202 VAL359     0.0120
   1933 CG2         -30.738900   50.674100   -9.074700 C.3    202 VAL359     0.0120
   1934 HN          -28.583100   52.262900   -7.978800 H      202 VAL359     0.1630
   1935 N           -32.029600   53.764200   -6.664000 N.am   203 GLY360    -0.3510
   1936 CA          -32.544000   53.820800   -5.264200 C.3    203 GLY360     0.2250
   1937 C           -31.889700   54.874700   -4.416000 C.2    203 GLY360     0.2360
   1938 O           -31.716100   54.812600   -3.212200 O.2    203 GLY360    -0.2720
   1939 HN          -32.515200   54.290600   -7.357400 H      203 GLY360     0.1630
   1940 N           -31.745100   55.950800   -5.161800 N.am   204 LEU361    -0.3460
   1941 CA          -31.143400   57.190500   -4.558100 C.3    204 LEU361     0.1770
   1942 C           -32.208600   58.111100   -4.122600 C.2    204 LEU361     0.2410
   1943 O           -32.233700   58.544700   -2.987100 O.2    204 LEU361    -0.2710
   1944 CB          -29.901400   57.734500   -5.434600 C.3    204 LEU361     0.0380
   1945 CG          -28.867800   56.721100   -6.045000 C.3    204 LEU361    -0.0200
   1946 CD1         -27.628700   57.379800   -6.565800 C.3    204 LEU361     0.0090
   1947 CD2         -28.210000   55.852100   -4.955300 C.3    204 LEU361     0.0090
   1948 HN          -31.929300   55.937300   -6.141700 H      204 LEU361     0.1630
   1949 N           -33.179000   58.578900   -5.028800 N.am   205 TYR362    -0.3460
   1950 CA          -34.066700   59.677100   -4.805500 C.3    205 TYR362     0.1800
   1951 C           -35.472400   59.261500   -5.114300 C.2    205 TYR362     0.2410
   1952 O           -36.465300   59.983600   -4.747600 O.2    205 TYR362    -0.2710
   1953 CB          -33.703700   61.031700   -5.583300 C.3    205 TYR362     0.0730
   1954 CG          -32.155300   61.247600   -5.639200 C.ar   205 TYR362    -0.0560
   1955 CD1         -31.505200   61.218700   -6.900800 C.ar   205 TYR362     0.0100
   1956 CD2         -31.396000   61.535900   -4.535200 C.ar   205 TYR362     0.0100
   1957 CE1         -30.106500   61.293300   -6.964800 C.ar   205 TYR362     0.0370
   1958 CE2         -30.030700   61.768200   -4.617300 C.ar   205 TYR362     0.0370
   1959 CZ          -29.408000   61.489600   -5.836900 C.ar   205 TYR362     0.0650
   1960 OH          -28.018100   61.702300   -5.900700 O.3    205 TYR362    -0.3610
   1961 HN          -33.059900   58.202900   -5.944500 H      205 TYR362     0.1630
   1962 HH          -27.800300   61.958200   -6.800800 H      205 TYR362     0.2170
   1963 N           -35.601100   58.000200   -5.713500 N.am   206 ASP363    -0.3450
   1964 CA          -36.894300   57.218000   -5.623500 C.3    206 ASP363     0.1860
   1965 C           -36.965200   56.252100   -4.496900 C.2    206 ASP363     0.2410
   1966 O           -36.070300   55.446300   -4.287300 O.2    206 ASP363    -0.2710
   1967 CB          -37.035400   56.664700   -7.048900 C.3    206 ASP363     0.1470
   1968 CG          -38.380500   55.934500   -7.166900 C.2    206 ASP363     0.1750
   1969 OD1         -39.340100   56.300700   -6.448000 O.co2  206 ASP363    -0.6480
   1970 OD2         -38.615700   55.213700   -8.127500 O.co2  206 ASP363    -0.6480
   1971 HN          -34.779800   57.515900   -6.004600 H      206 ASP363     0.1630
   1972 N           -38.058300   56.335100   -3.759700 N.am   207 LEU364    -0.3460
   1973 CA          -38.352800   55.528200   -2.585400 C.3    207 LEU364     0.1770
   1974 C           -38.918000   54.188200   -3.031400 C.2    207 LEU364     0.2410
   1975 O           -38.570700   53.138900   -2.451300 O.2    207 LEU364    -0.2710
   1976 CB          -39.196000   56.257100   -1.612600 C.3    207 LEU364     0.0380
   1977 CG          -38.617500   57.631200   -1.079100 C.3    207 LEU364    -0.0200
   1978 CD1         -39.547400   58.637500   -0.650500 C.3    207 LEU364     0.0090
   1979 CD2         -37.521300   57.371600    0.018200 C.3    207 LEU364     0.0090
   1980 HN          -38.750400   57.038800   -3.895100 H      207 LEU364     0.1630
   1981 N           -39.662300   54.144900   -4.140000 N.am   208 ASP365    -0.3460
   1982 CA          -40.005600   52.890400   -4.775700 C.3    208 ASP365     0.1860
   1983 C           -38.797200   52.001600   -5.276600 C.2    208 ASP365     0.2410
   1984 O           -38.767100   50.770000   -5.129100 O.2    208 ASP365    -0.2710
   1985 CB          -40.999500   53.032600   -5.981400 C.3    208 ASP365     0.1470
   1986 CG          -42.343700   53.541200   -5.516000 C.2    208 ASP365     0.1750
   1987 OD1         -43.087100   54.216000   -6.321000 O.co2  208 ASP365    -0.6480
   1988 OD2         -42.708600   53.161700   -4.398500 O.co2  208 ASP365    -0.6480
   1989 HN          -39.728100   54.938800   -4.740600 H      208 ASP365     0.1630
   1990 N           -37.812300   52.654700   -6.019000 N.am   209 ALA366    -0.3460
   1991 CA          -36.630600   51.970800   -6.522900 C.3    209 ALA366     0.1720
   1992 C           -35.866700   51.309900   -5.419400 C.2    209 ALA366     0.2400
   1993 O           -35.463900   50.126900   -5.508900 O.2    209 ALA366    -0.2710
   1994 CB          -35.793400   52.962000   -7.330800 C.3    209 ALA366     0.0420
   1995 HN          -38.052300   53.549400   -6.386800 H      209 ALA366     0.1630
   1996 N           -35.676200   52.038800   -4.315700 N.am   210 SER367    -0.3440
   1997 CA          -35.021100   51.636000   -3.072900 C.3    210 SER367     0.2000
   1998 C           -35.712900   50.456500   -2.477000 C.2    210 SER367     0.2430
   1999 O           -35.095800   49.454300   -2.287800 O.2    210 SER367    -0.2710
   2000 CB          -34.784000   52.875500   -2.132400 C.3    210 SER367     0.1990
   2001 OG          -34.095900   52.591400   -0.982200 O.3    210 SER367    -0.3980
   2002 HN          -35.983900   52.987200   -4.300700 H      210 SER367     0.1630
   2003 HG1         -34.708400   52.841400   -0.287000 H      210 SER367     0.2090
   2004 N           -37.024100   50.476900   -2.179600 N.am   211 ARG368    -0.3460
   2005 CA          -37.730600   49.249700   -1.827800 C.3    211 ARG368     0.1760
   2006 C           -37.817600   48.083700   -2.782300 C.2    211 ARG368     0.2410
   2007 O           -37.598400   46.945800   -2.340200 O.2    211 ARG368    -0.2710
   2008 CB          -39.143800   49.457300   -1.331600 C.3    211 ARG368     0.0360
   2009 CG          -39.187900   50.629200   -0.199800 C.3    211 ARG368     0.0230
   2010 CD          -38.531400   50.210400    1.087600 C.3    211 ARG368     0.1380
   2011 NE          -39.067100   51.078200    2.255000 N.pl3  211 ARG368    -0.2270
   2012 CZ          -40.263500   50.931700    2.843300 C.cat  211 ARG368     0.6650
   2013 NH1         -41.134400   50.019900    2.400300 N.pl3  211 ARG368    -0.2350
   2014 NH2         -40.655800   51.695200    3.836200 N.pl3  211 ARG368    -0.2350
   2015 HN          -37.478300   51.364100   -2.202900 H      211 ARG368     0.1630
   2016 HE          -38.737300   52.014200    2.377800 H      211 ARG368     0.1770
   2017 HH11        -40.780500   49.282300    1.824500 H      211 ARG368     0.1740
   2018 HH12        -41.986100   49.757900    2.853600 H      211 ARG368     0.1740
   2019 HH21        -40.147900   52.499900    4.144000 H      211 ARG368     0.1740
   2020 HH22        -41.587500   51.490000    4.135800 H      211 ARG368     0.1740
   2021 N           -38.155000   48.254500   -4.068700 N.am   212 TYR369    -0.3460
   2022 CA          -38.527300   47.117200   -4.913200 C.3    212 TYR369     0.1800
   2023 C           -37.398800   46.677900   -5.821500 C.2    212 TYR369     0.2410
   2024 O           -37.431400   45.518600   -6.252900 O.2    212 TYR369    -0.2710
   2025 CB          -39.822900   47.444800   -5.745600 C.3    212 TYR369     0.0730
   2026 CG          -41.052500   47.958900   -4.899600 C.ar   212 TYR369    -0.0560
   2027 CD1         -41.469300   47.094900   -3.837800 C.ar   212 TYR369     0.0100
   2028 CD2         -41.682400   49.254700   -5.012900 C.ar   212 TYR369     0.0100
   2029 CE1         -42.364800   47.484600   -2.940900 C.ar   212 TYR369     0.0370
   2030 CE2         -42.492400   49.668000   -4.020700 C.ar   212 TYR369     0.0370
   2031 CZ          -42.908100   48.764400   -3.017200 C.ar   212 TYR369     0.0650
   2032 OH          -43.973600   49.093100   -2.149600 O.3    212 TYR369    -0.3610
   2033 HN          -38.442100   49.160600   -4.369600 H      212 TYR369     0.1630
   2034 HH          -44.346000   49.899300   -2.517000 H      212 TYR369     0.2170
   2035 N           -36.425500   47.545500   -6.143300 N.am   213 PHE370    -0.3460
   2036 CA          -35.295900   47.145000   -6.981900 C.3    213 PHE370     0.1800
   2037 C           -33.966700   47.167500   -6.201500 C.2    213 PHE370     0.2410
   2038 O           -33.014000   46.538800   -6.712000 O.2    213 PHE370    -0.2710
   2039 CB          -35.208700   47.937200   -8.270100 C.3    213 PHE370     0.0730
   2040 CG          -36.593500   48.162200   -8.923800 C.ar   213 PHE370    -0.0560
   2041 CD1         -36.959200   49.398300   -9.369100 C.ar   213 PHE370     0.0070
   2042 CD2         -37.494100   47.114100   -9.129800 C.ar   213 PHE370     0.0070
   2043 CE1         -38.207800   49.624400   -9.960000 C.ar   213 PHE370     0.0010
   2044 CE2         -38.824500   47.316500   -9.585800 C.ar   213 PHE370     0.0010
   2045 CZ          -39.175900   48.612100  -10.118400 C.ar   213 PHE370     0.0000
   2046 HN          -36.564300   48.522200   -5.998300 H      213 PHE370     0.1630
   2047 N           -33.914500   47.748700   -4.997700 N.am   214 VAL371    -0.3460
   2048 CA          -32.691200   47.611400   -4.183000 C.3    214 VAL371     0.1800
   2049 C           -32.972500   46.664500   -3.005400 C.2    214 VAL371     0.2410
   2050 O           -32.416900   45.566900   -3.035600 O.2    214 VAL371    -0.2710
   2051 CB          -32.268500   48.953200   -3.913300 C.3    214 VAL371     0.0090
   2052 CG1         -31.375500   49.089600   -2.713300 C.3    214 VAL371     0.0120
   2053 CG2         -31.505100   49.391500   -5.249000 C.3    214 VAL371     0.0120
   2054 HN          -34.614200   48.251100   -4.495600 H      214 VAL371     0.1630
   2055 N           -33.732700   46.984800   -1.987900 N.am   215 LEU372    -0.3460
   2056 CA          -33.922500   46.248000   -0.716900 C.3    215 LEU372     0.1770
   2057 C           -34.561000   44.881100   -0.995300 C.2    215 LEU372     0.2410
   2058 O           -34.172700   43.922800   -0.387300 O.2    215 LEU372    -0.2710
   2059 CB          -34.737500   47.072400    0.292800 C.3    215 LEU372     0.0380
   2060 CG          -35.076700   46.362500    1.584300 C.3    215 LEU372    -0.0200
   2061 CD1         -33.812600   46.037700    2.492900 C.3    215 LEU372     0.0090
   2062 CD2         -36.101400   47.282800    2.351300 C.3    215 LEU372     0.0090
   2063 HN          -34.124600   47.901600   -1.956500 H      215 LEU372     0.1630
   2064 N           -35.639200   44.845100   -1.741300 N.am   216 LEU373    -0.3460
   2065 CA          -36.451700   43.657500   -1.958400 C.3    216 LEU373     0.1770
   2066 C           -35.777100   42.446700   -2.650800 C.2    216 LEU373     0.2430
   2067 O           -35.825200   41.368600   -2.095200 O.2    216 LEU373    -0.2710
   2068 CB          -37.829700   44.059800   -2.545700 C.3    216 LEU373     0.0380
   2069 CG          -38.736200   42.880300   -3.033100 C.3    216 LEU373    -0.0200
   2070 CD1         -39.013600   41.792000   -2.018400 C.3    216 LEU373     0.0090
   2071 CD2         -40.010200   43.477500   -3.531100 C.3    216 LEU373     0.0090
   2072 HN          -36.015100   45.640200   -2.210900 H      216 LEU373     0.1630
   2073 N           -35.089700   42.452200   -3.728100 N.am   217 PRO374    -0.3370
   2074 CA          -34.345500   41.323300   -4.281200 C.3    217 PRO374     0.1790
   2075 C           -33.226600   40.818600   -3.417800 C.2    217 PRO374     0.2410
   2076 O           -33.094500   39.606400   -3.177700 O.2    217 PRO374    -0.2710
   2077 CB          -33.910200   41.881900   -5.597900 C.3    217 PRO374     0.0370
   2078 CG          -35.001900   42.922700   -6.005400 C.3    217 PRO374     0.0220
   2079 CD          -35.181600   43.581700   -4.656000 C.3    217 PRO374     0.1270
   2080 N           -32.438700   41.687300   -2.752700 N.am   218 LEU375    -0.3460
   2081 CA          -31.474000   41.380200   -1.737400 C.3    218 LEU375     0.1770
   2082 C           -32.171600   40.757100   -0.517700 C.2    218 LEU375     0.2410
   2083 O           -31.530600   39.831000    0.045000 O.2    218 LEU375    -0.2710
   2084 CB          -30.623300   42.633600   -1.425500 C.3    218 LEU375     0.0380
   2085 CG          -29.587700   43.257500   -2.392400 C.3    218 LEU375    -0.0200
   2086 CD1         -29.015200   44.516800   -1.768600 C.3    218 LEU375     0.0090
   2087 CD2         -28.460600   42.226300   -2.680700 C.3    218 LEU375     0.0090
   2088 HN          -32.612900   42.657200   -2.909600 H      218 LEU375     0.1630
   2089 N           -33.408200   41.119500   -0.049700 N.am   219 CYS376    -0.3450
   2090 CA          -34.063200   40.394600    0.990300 C.3    219 CYS376     0.1850
   2091 C           -34.564500   38.977100    0.605900 C.2    219 CYS376     0.2410
   2092 O           -34.478300   37.979500    1.327700 O.2    219 CYS376    -0.2710
   2093 CB          -35.382900   41.025500    1.550400 C.3    219 CYS376     0.1050
   2094 SG          -35.073400   42.659800    2.336100 S.3    219 CYS376    -0.1800
   2095 HN          -33.872500   41.892300   -0.475300 H      219 CYS376     0.1630
   2096 HG1         -34.593400   43.394600    1.343200 H      219 CYS376     0.1010
   2097 N           -35.189100   38.822100   -0.561800 N.am   220 LEU377    -0.3460
   2098 CA          -35.618100   37.553300   -1.162200 C.3    220 LEU377     0.1770
   2099 C           -34.450600   36.539500   -1.410200 C.2    220 LEU377     0.2410
   2100 O           -34.558100   35.400100   -0.989100 O.2    220 LEU377    -0.2710
   2101 CB          -36.411700   37.936100   -2.427600 C.3    220 LEU377     0.0380
   2102 CG          -37.229100   36.746300   -3.075200 C.3    220 LEU377    -0.0200
   2103 CD1         -38.148900   36.007700   -2.043700 C.3    220 LEU377     0.0090
   2104 CD2         -38.114200   37.179100   -4.261200 C.3    220 LEU377     0.0090
   2105 HN          -35.273200   39.628400   -1.142400 H      220 LEU377     0.1630
   2106 N           -33.290100   36.957700   -1.928600 N.am   221 CYS378    -0.3450
   2107 CA          -32.032000   36.184500   -1.854800 C.3    221 CYS378     0.1850
   2108 C           -31.731400   35.625600   -0.428400 C.2    221 CYS378     0.2410
   2109 O           -31.786500   34.427400   -0.122600 O.2    221 CYS378    -0.2710
   2110 CB          -30.816800   36.949400   -2.426500 C.3    221 CYS378     0.1050
   2111 SG          -30.917500   37.279900   -4.195700 S.3    221 CYS378    -0.1800
   2112 HN          -33.124500   37.876300   -2.280400 H      221 CYS378     0.1630
   2113 HG1         -31.965700   38.089900   -4.167300 H      221 CYS378     0.1010
   2114 N           -31.624000   36.553100    0.573700 N.am   222 VAL379    -0.3460
   2115 CA          -31.462300   36.125700    1.988200 C.3    222 VAL379     0.1800
   2116 C           -32.508300   35.326800    2.601900 C.2    222 VAL379     0.2410
   2117 O           -32.189700   34.423500    3.330700 O.2    222 VAL379    -0.2710
   2118 CB          -31.159500   37.342700    2.928100 C.3    222 VAL379     0.0090
   2119 CG1         -30.982900   36.900600    4.383100 C.3    222 VAL379     0.0120
   2120 CG2         -29.932400   38.133000    2.510000 C.3    222 VAL379     0.0120
   2121 HN          -31.556800   37.531600    0.400100 H      222 VAL379     0.1630
   2122 N           -33.774200   35.593800    2.342300 N.am   223 PHE380    -0.3460
   2123 CA          -34.907900   34.752300    2.701300 C.3    223 PHE380     0.1800
   2124 C           -35.036600   33.388000    2.101700 C.2    223 PHE380     0.2410
   2125 O           -35.407400   32.460900    2.848200 O.2    223 PHE380    -0.2710
   2126 CB          -36.256100   35.498500    2.426400 C.3    223 PHE380     0.0730
   2127 CG          -37.411700   34.852700    3.168300 C.ar   223 PHE380    -0.0560
   2128 CD1         -37.747900   35.281600    4.426300 C.ar   223 PHE380     0.0070
   2129 CD2         -38.118300   33.775900    2.618300 C.ar   223 PHE380     0.0070
   2130 CE1         -38.736900   34.622800    5.227700 C.ar   223 PHE380     0.0010
   2131 CE2         -39.044000   33.070500    3.418300 C.ar   223 PHE380     0.0010
   2132 CZ          -39.355700   33.439100    4.724200 C.ar   223 PHE380     0.0000
   2133 HN          -33.923600   36.416200    1.798600 H      223 PHE380     0.1630
   2134 N           -34.812700   33.267200    0.753100 N.am   224 VAL381    -0.3460
   2135 CA          -34.544000   31.985800    0.062300 C.3    224 VAL381     0.1800
   2136 C           -33.454400   31.277300    0.772800 C.2    224 VAL381     0.2410
   2137 O           -33.523000   30.156200    1.193800 O.2    224 VAL381    -0.2710
   2138 CB          -34.269100   32.092700   -1.399100 C.3    224 VAL381     0.0090
   2139 CG1         -33.867900   30.771200   -1.980200 C.3    224 VAL381     0.0120
   2140 CG2         -35.489000   32.499900   -2.211500 C.3    224 VAL381     0.0120
   2141 HN          -34.835500   34.091200    0.191100 H      224 VAL381     0.1630
   2142 N           -32.387200   31.959000    1.085500 N.am   225 GLY382    -0.3510
   2143 CA          -31.265100   31.460600    1.884900 C.3    225 GLY382     0.2250
   2144 C           -31.574100   31.124600    3.281000 C.2    225 GLY382     0.2360
   2145 O           -31.158700   30.066000    3.827000 O.2    225 GLY382    -0.2720
   2146 HN          -32.287800   32.885700    0.732600 H      225 GLY382     0.1630
   2147 N           -32.260100   31.959100    4.042400 N.am   226 LEU383    -0.3460
   2148 CA          -32.799500   31.526700    5.311200 C.3    226 LEU383     0.1770
   2149 C           -33.715900   30.294000    5.286900 C.2    226 LEU383     0.2410
   2150 O           -33.512600   29.390700    6.098000 O.2    226 LEU383    -0.2710
   2151 CB          -33.406900   32.763300    5.978000 C.3    226 LEU383     0.0380
   2152 CG          -34.421000   32.610500    7.190500 C.3    226 LEU383    -0.0200
   2153 CD1         -33.720400   31.921500    8.377300 C.3    226 LEU383     0.0090
   2154 CD2         -34.845400   33.989300    7.649400 C.3    226 LEU383     0.0090
   2155 HN          -32.600500   32.821000    3.674300 H      226 LEU383     0.1630
   2156 N           -34.695500   30.163500    4.376700 N.am   227 SER384    -0.3440
   2157 CA          -35.491400   28.976000    4.148100 C.3    227 SER384     0.2000
   2158 C           -34.681200   27.731900    3.794200 C.2    227 SER384     0.2430
   2159 O           -34.920600   26.605300    4.263000 O.2    227 SER384    -0.2710
   2160 CB          -36.449900   29.243700    2.921700 C.3    227 SER384     0.1990
   2161 OG          -37.247800   30.419300    3.071500 O.3    227 SER384    -0.3980
   2162 HN          -34.894400   30.931700    3.773200 H      227 SER384     0.1630
   2163 HG1         -36.652800   31.161700    2.940800 H      227 SER384     0.2090
   2164 N           -33.575900   27.865000    2.981900 N.am   228 LEU385    -0.3460
   2165 CA          -32.543200   26.862100    2.819700 C.3    228 LEU385     0.1770
   2166 C           -31.753100   26.487800    4.056200 C.2    228 LEU385     0.2410
   2167 O           -31.592800   25.344500    4.404100 O.2    228 LEU385    -0.2710
   2168 CB          -31.669100   27.207800    1.642900 C.3    228 LEU385     0.0380
   2169 CG          -32.339300   27.121200    0.223300 C.3    228 LEU385    -0.0200
   2170 CD1         -31.436700   27.972600   -0.669100 C.3    228 LEU385     0.0090
   2171 CD2         -32.446100   25.656400   -0.411600 C.3    228 LEU385     0.0090
   2172 HN          -33.434300   28.808200    2.694100 H      228 LEU385     0.1630
   2173 N           -31.354700   27.469100    4.833300 N.am   229 LEU386    -0.3460
   2174 CA          -30.726800   27.200200    6.094600 C.3    229 LEU386     0.1770
   2175 C           -31.533800   26.483600    7.129400 C.2    229 LEU386     0.2410
   2176 O           -31.123500   25.399900    7.551700 O.2    229 LEU386    -0.2710
   2177 CB          -30.251100   28.587400    6.690400 C.3    229 LEU386     0.0380
   2178 CG          -29.832600   28.566300    8.135500 C.3    229 LEU386    -0.0200
   2179 CD1         -28.725900   27.634900    8.581300 C.3    229 LEU386     0.0090
   2180 CD2         -29.461400   30.005800    8.464300 C.3    229 LEU386     0.0090
   2181 HN          -31.532800   28.389400    4.492500 H      229 LEU386     0.1630
   2182 N           -32.812800   26.902100    7.381000 N.am   230 LEU387    -0.3460
   2183 CA          -33.780800   26.183800    8.221500 C.3    230 LEU387     0.1770
   2184 C           -34.098700   24.771200    7.819900 C.2    230 LEU387     0.2410
   2185 O           -34.078500   23.811300    8.624200 O.2    230 LEU387    -0.2710
   2186 CB          -34.962200   27.183400    8.293700 C.3    230 LEU387     0.0380
   2187 CG          -36.372600   26.680100    8.792700 C.3    230 LEU387    -0.0200
   2188 CD1         -36.398600   26.228300   10.292100 C.3    230 LEU387     0.0090
   2189 CD2         -37.406500   27.776700    8.431300 C.3    230 LEU387     0.0090
   2190 HN          -32.963200   27.851500    7.118300 H      230 LEU387     0.1630
   2191 N           -34.334400   24.502500    6.496700 N.am   231 ALA388    -0.3460
   2192 CA          -34.543300   23.152200    5.930400 C.3    231 ALA388     0.1720
   2193 C           -33.262400   22.306000    6.034900 C.2    231 ALA388     0.2400
   2194 O           -33.408700   21.082600    6.081100 O.2    231 ALA388    -0.2710
   2195 CB          -35.077000   23.294600    4.496000 C.3    231 ALA388     0.0420
   2196 HN          -34.578200   25.266300    5.905300 H      231 ALA388     0.1630
   2197 N           -31.992800   22.897600    6.034800 N.am   232 GLY389    -0.3510
   2198 CA          -30.760800   22.211900    6.358100 C.3    232 GLY389     0.2250
   2199 C           -30.724200   21.834500    7.781800 C.2    232 GLY389     0.2360
   2200 O           -30.365200   20.717700    8.045100 O.2    232 GLY389    -0.2720
   2201 HN          -31.882100   23.883500    5.938100 H      232 GLY389     0.1630
   2202 N           -31.145500   22.728700    8.795700 N.am   233 ILE390    -0.3460
   2203 CA          -31.352600   22.369700   10.148200 C.3    233 ILE390     0.1800
   2204 C           -32.356500   21.277100   10.383800 C.2    233 ILE390     0.2410
   2205 O           -32.167500   20.411400   11.272200 O.2    233 ILE390    -0.2710
   2206 CB          -31.701000   23.643200   10.976500 C.3    233 ILE390     0.0130
   2207 CG1         -30.567700   24.683000   10.966500 C.3    233 ILE390     0.0020
   2208 CG2         -32.081000   23.383400   12.465900 C.3    233 ILE390     0.0120
   2209 CD          -30.853900   25.968100   11.711600 C.3    233 ILE390     0.0050
   2210 HN          -31.410500   23.661300    8.565200 H      233 ILE390     0.1630
   2211 N           -33.501900   21.228500    9.634300 N.am   234 ILE391    -0.3460
   2212 CA          -34.517700   20.195300    9.647300 C.3    234 ILE391     0.1800
   2213 C           -33.991700   18.906500    9.130600 C.2    234 ILE391     0.2410
   2214 O           -34.312500   17.872400    9.692200 O.2    234 ILE391    -0.2710
   2215 CB          -35.762500   20.741700    8.907100 C.3    234 ILE391     0.0130
   2216 CG1         -36.491000   21.771800    9.805300 C.3    234 ILE391     0.0020
   2217 CG2         -36.613200   19.647900    8.405400 C.3    234 ILE391     0.0120
   2218 CD          -37.500900   22.620700    9.026700 C.3    234 ILE391     0.0050
   2219 HN          -33.711400   22.060900    9.129000 H      234 ILE391     0.1630
   2220 N           -33.165100   18.961500    8.030600 N.am   235 SER392    -0.3440
   2221 CA          -32.496900   17.841700    7.430200 C.3    235 SER392     0.2000
   2222 C           -31.407700   17.237900    8.380500 C.2    235 SER392     0.2430
   2223 O           -31.260200   16.052100    8.480900 O.2    235 SER392    -0.2710
   2224 CB          -31.702700   18.144700    6.161700 C.3    235 SER392     0.1990
   2225 OG          -32.557900   18.595500    5.050100 O.3    235 SER392    -0.3980
   2226 HN          -32.905900   19.793000    7.546300 H      235 SER392     0.1630
   2227 HG1         -32.855500   19.475500    5.292400 H      235 SER392     0.2090
   2228 N           -30.745800   18.107300    9.166500 N.am   236 LEU393    -0.3460
   2229 CA          -29.692600   17.634200   10.112400 C.3    236 LEU393     0.1770
   2230 C           -30.333100   17.056900   11.368500 C.2    236 LEU393     0.2410
   2231 O           -29.815300   16.210700   11.969500 O.2    236 LEU393    -0.2710
   2232 CB          -28.800400   18.770600   10.547900 C.3    236 LEU393     0.0380
   2233 CG          -27.900100   19.344600    9.502500 C.3    236 LEU393    -0.0200
   2234 CD1         -27.330400   20.722900   10.101800 C.3    236 LEU393     0.0090
   2235 CD2         -26.657300   18.410500    9.290200 C.3    236 LEU393     0.0090
   2236 HN          -30.894300   19.087200    9.054400 H      236 LEU393     0.1630
   2237 N           -31.609100   17.472100   11.707900 N.am   237 ASN394    -0.3460
   2238 CA          -32.331700   16.850800   12.844900 C.3    237 ASN394     0.1850
   2239 C           -32.672400   15.385800   12.707700 C.2    237 ASN394     0.2410
   2240 O           -32.727400   14.610900   13.670800 O.2    237 ASN394    -0.2710
   2241 CB          -33.612300   17.722400   13.178300 C.3    237 ASN394     0.1370
   2242 CG          -34.494600   17.172500   14.328100 C.2    237 ASN394     0.2170
   2243 ND2         -34.101300   17.529300   15.606600 N.am   237 ASN394    -0.3700
   2244 OD1         -35.531600   16.526400   14.180200 O.2    237 ASN394    -0.2740
   2245 HN          -31.895300   18.342200   11.313400 H      237 ASN394     0.1630
   2246 HD21        -34.702900   17.354100   16.385900 H      237 ASN394     0.1590
   2247 HD22        -33.128600   17.751500   15.666600 H      237 ASN394     0.1590
   2248 N           -32.983600   15.063200   11.439100 N.am   238 HSD395    -0.3460
   2249 CA          -33.092800   13.726100   10.899400 C.3    238 HSD395     0.1820
   2250 C           -31.892000   12.819800   10.941100 C.2    238 HSD395     0.2410
   2251 O           -31.991100   11.684400   11.340800 O.2    238 HSD395    -0.2710
   2252 CB          -33.563300   13.791800    9.457000 C.3    238 HSD395     0.0930
   2253 CG          -34.980700   14.132300    9.416600 C.ar   238 HSD395     0.0300
   2254 CD2         -35.598700   15.210400    8.823800 C.ar   238 HSD395     0.1430
   2255 ND1         -36.000800   13.250400    9.787800 N.ar   238 HSD395    -0.3530
   2256 CE1         -37.192900   13.844300    9.390400 C.ar   238 HSD395     0.2070
   2257 NE2         -36.971600   15.017100    8.829100 N.ar   238 HSD395    -0.2540
   2258 HN          -32.995000   15.852200   10.830000 H      238 HSD395     0.1630
   2259 HD1         -35.835500   12.343600   10.178800 H      238 HSD395     0.1660
   2260 N           -30.748600   13.423500   10.510500 N.am   239 VAL396    -0.3460
   2261 CA          -29.469800   12.803800   10.581400 C.3    239 VAL396     0.1800
   2262 C           -29.111100   12.096000   11.914600 C.2    239 VAL396     0.2410
   2263 O           -28.773800   10.965700   11.945800 O.2    239 VAL396    -0.2710
   2264 CB          -28.330400   13.771500   10.147100 C.3    239 VAL396     0.0090
   2265 CG1         -26.884600   13.193500   10.399500 C.3    239 VAL396     0.0120
   2266 CG2         -28.549200   14.130800    8.684200 C.3    239 VAL396     0.0120
   2267 HN          -30.942800   14.321200   10.123000 H      239 VAL396     0.1630
   2268 N           -29.352100   12.803900   13.038300 N.am   240 ARG397    -0.3460
   2269 CA          -29.047400   12.353800   14.307600 C.3    240 ARG397     0.1760
   2270 C           -29.963200   11.237200   14.835100 C.2    240 ARG397     0.2410
   2271 O           -29.672800   10.504500   15.755300 O.2    240 ARG397    -0.2710
   2272 CB          -29.195600   13.566300   15.334700 C.3    240 ARG397     0.0360
   2273 CG          -28.832500   13.348600   16.853800 C.3    240 ARG397     0.0230
   2274 CD          -27.678800   12.426800   17.241000 C.3    240 ARG397     0.1380
   2275 NE          -26.462700   13.276000   17.118200 N.pl3  240 ARG397    -0.2270
   2276 CZ          -25.497000   13.101800   16.202400 C.cat  240 ARG397     0.6650
   2277 NH1         -25.459900   12.134400   15.339100 N.pl3  240 ARG397    -0.2350
   2278 NH2         -24.636400   14.061500   16.244900 N.pl3  240 ARG397    -0.2350
   2279 HN          -29.817200   13.664600   12.845100 H      240 ARG397     0.1630
   2280 HE          -26.415000   14.126500   17.640100 H      240 ARG397     0.1770
   2281 HH11        -24.751000   12.066800   14.636900 H      240 ARG397     0.1740
   2282 HH12        -26.003300   11.300900   15.446300 H      240 ARG397     0.1740
   2283 HH21        -24.891600   14.817900   16.844700 H      240 ARG397     0.1740
   2284 HH22        -23.805700   14.053300   15.689100 H      240 ARG397     0.1740
   2285 N           -31.151700   11.078600   14.154800 N.am   241 GLN398    -0.3460
   2286 CA          -32.090300    9.956200   14.459800 C.3    241 GLN398     0.1770
   2287 C           -31.538900    8.615100   14.043900 C.2    241 GLN398     0.2410
   2288 O           -31.763900    7.722200   14.892300 O.2    241 GLN398    -0.2710
   2289 CB          -33.430700   10.215600   13.759400 C.3    241 GLN398     0.0440
   2290 CG          -34.231500   11.527100   14.104300 C.3    241 GLN398     0.1050
   2291 CD          -34.044700   11.840300   15.561400 C.2    241 GLN398     0.2150
   2292 NE2         -33.442400   12.945200   15.960800 N.am   241 GLN398    -0.3700
   2293 OE1         -34.402800   11.003800   16.456800 O.2    241 GLN398    -0.2740
   2294 HN          -31.286400   11.689200   13.378300 H      241 GLN398     0.1630
   2295 HE21        -33.336800   13.107400   16.941200 H      241 GLN398     0.1590
   2296 HE22        -33.230200   13.622900   15.256400 H      241 GLN398     0.1590
   2297 N           -30.872600    8.456500   12.878300 N.am   242 VAL399    -0.3460
   2298 CA          -30.447100    7.188900   12.290200 C.3    242 VAL399     0.1800
   2299 C           -28.912300    7.108400   12.400500 C.2    242 VAL399     0.2410
   2300 O           -28.407900    5.944900   12.235500 O.2    242 VAL399    -0.2710
   2301 CB          -30.937400    6.991700   10.885700 C.3    242 VAL399     0.0090
   2302 CG1         -32.440700    7.132100   10.876600 C.3    242 VAL399     0.0120
   2303 CG2         -30.307800    7.984900    9.884700 C.3    242 VAL399     0.0120
   2304 HN          -30.745000    9.205300   12.232600 H      242 VAL399     0.1630
   2305 N           -28.236400    8.147800   12.834300 N.am   243 ILE400    -0.3460
   2306 CA          -26.849700    8.110500   13.229600 C.3    243 ILE400     0.1800
   2307 C           -26.725700    8.618000   14.658300 C.2    243 ILE400     0.2410
   2308 O           -26.875400    9.832000   14.913900 O.2    243 ILE400    -0.2710
   2309 CB          -26.065900    9.023500   12.321700 C.3    243 ILE400     0.0130
   2310 CG1         -26.342500    8.522300   10.889600 C.3    243 ILE400     0.0020
   2311 CG2         -24.643900    8.968800   12.838700 C.3    243 ILE400     0.0120
   2312 CD          -25.349500    9.270600    9.877200 C.3    243 ILE400     0.0050
   2313 HN          -28.649500    9.042700   12.984200 H      243 ILE400     0.1630
   2314 N           -26.536700    7.654300   15.601900 N.am   244 GLN401    -0.3460
   2315 CA          -26.410500    8.000900   16.955900 C.3    244 GLN401     0.1770
   2316 C           -25.157700    8.881100   17.340600 C.2    244 GLN401     0.2410
   2317 O           -25.309500    9.899000   18.009700 O.2    244 GLN401    -0.2710
   2318 CB          -26.589300    6.761300   17.953600 C.3    244 GLN401     0.0440
   2319 CG          -28.086900    6.414700   18.373700 C.3    244 GLN401     0.1050
   2320 CD          -28.950900    6.101400   17.148200 C.2    244 GLN401     0.2150
   2321 NE2         -29.961100    7.011200   16.950000 N.am   244 GLN401    -0.3700
   2322 OE1         -28.794300    5.107300   16.415300 O.2    244 GLN401    -0.2740
   2323 HN          -26.718500    6.693300   15.404600 H      244 GLN401     0.1630
   2324 HE21        -30.040400    7.816600   17.538800 H      244 GLN401     0.1590
   2325 HE22        -30.573400    6.897400   16.167900 H      244 GLN401     0.1590
   2326 N           -23.910600    8.481300   16.821500 N.am   245 HSD402    -0.3460
   2327 CA          -22.643700    9.149700   16.903800 C.3    245 HSD402     0.1820
   2328 C           -22.011400    9.215900   15.535300 C.2    245 HSD402     0.2410
   2329 O           -22.082300    8.214300   14.772100 O.2    245 HSD402    -0.2710
   2330 CB          -21.693000    8.427700   17.869700 C.3    245 HSD402     0.0930
   2331 CG          -22.319400    8.307300   19.292200 C.ar   245 HSD402     0.0300
   2332 CD2         -22.582100    7.262400   20.050300 C.ar   245 HSD402     0.1430
   2333 ND1         -22.623100    9.401200   20.088500 N.ar   245 HSD402    -0.3530
   2334 CE1         -23.066400    8.959300   21.275700 C.ar   245 HSD402     0.2070
   2335 NE2         -23.009500    7.656400   21.353900 N.ar   245 HSD402    -0.2540
   2336 HN          -23.909700    7.755500   16.137200 H      245 HSD402     0.1630
   2337 HD1         -22.855800   10.298900   19.714400 H      245 HSD402     0.1660
   2338 N           -21.462500   10.419300   15.257300 N.am   246 ASP403    -0.3450
   2339 CA          -21.112500   10.821000   13.933700 C.3    246 ASP403     0.1860
   2340 C           -19.837600   10.083700   13.596400 C.2    246 ASP403     0.2410
   2341 O           -18.800900   10.471900   14.088000 O.2    246 ASP403    -0.2710
   2342 CB          -20.853100   12.402700   13.944200 C.3    246 ASP403     0.1470
   2343 CG          -22.147300   13.047300   14.160900 C.2    246 ASP403     0.1750
   2344 OD1         -23.208400   12.573800   13.623200 O.co2  246 ASP403    -0.6480
   2345 OD2         -22.150800   14.166600   14.696600 O.co2  246 ASP403    -0.6480
   2346 HN          -21.230000   11.190300   15.845500 H      246 ASP403     0.1630
   2347 N           -19.871100    9.091600   12.755900 N.am   247 GLY404    -0.3510
   2348 CA          -18.663000    8.403000   12.303500 C.3    247 GLY404     0.2250
   2349 C           -17.630100    9.231800   11.486000 C.2    247 GLY404     0.2360
   2350 O           -17.755300   10.402300   11.171300 O.2    247 GLY404    -0.2720
   2351 HN          -20.755600    8.711700   12.501700 H      247 GLY404     0.1630
   2352 N           -16.518500    8.558700   11.027700 N.am   248 ARG405    -0.3460
   2353 CA          -15.366700    9.243200   10.366500 C.3    248 ARG405     0.1760
   2354 C           -15.680100   10.231200    9.270500 C.2    248 ARG405     0.2410
   2355 O           -15.317300   11.410300    9.300700 O.2    248 ARG405    -0.2710
   2356 CB          -14.272200    8.264900    9.918000 C.3    248 ARG405     0.0360
   2357 CG          -13.670500    7.329300   11.033700 C.3    248 ARG405     0.0230
   2358 CD          -12.267800    6.899300   10.631400 C.3    248 ARG405     0.1380
   2359 NE          -12.457300    6.046200    9.442000 N.pl3  248 ARG405    -0.2270
   2360 CZ          -12.326000    4.733900    9.455400 C.cat  248 ARG405     0.6650
   2361 NH1         -12.076800    4.027000   10.541500 N.pl3  248 ARG405    -0.2350
   2362 NH2         -12.250500    4.144200    8.286900 N.pl3  248 ARG405    -0.2350
   2363 HN          -16.308600    7.620200   11.289600 H      248 ARG405     0.1630
   2364 HE          -12.564500    6.473800    8.544700 H      248 ARG405     0.1770
   2365 HH11        -11.968700    4.490200   11.421300 H      248 ARG405     0.1740
   2366 HH12        -11.961700    3.040400   10.418700 H      248 ARG405     0.1740
   2367 HH21        -12.564700    4.651500    7.484000 H      248 ARG405     0.1740
   2368 HH22        -12.268700    3.145500    8.252400 H      248 ARG405     0.1740
   2369 N           -16.435200    9.745300    8.299700 N.am   249 ASN406    -0.3460
   2370 CA          -16.879100   10.510600    7.106200 C.3    249 ASN406     0.1850
   2371 C           -17.709500   11.670600    7.433400 C.2    249 ASN406     0.2410
   2372 O           -17.594200   12.720400    6.823300 O.2    249 ASN406    -0.2710
   2373 CB          -17.668900    9.417500    6.329600 C.3    249 ASN406     0.1370
   2374 CG          -16.739400    8.366400    5.702000 C.2    249 ASN406     0.2170
   2375 ND2         -17.444700    7.365500    5.084400 N.am   249 ASN406    -0.3700
   2376 OD1         -15.528800    8.367600    5.609000 O.2    249 ASN406    -0.2740
   2377 HN          -16.666700    8.776600    8.293500 H      249 ASN406     0.1630
   2378 HD21        -18.442000    7.360000    5.010300 H      249 ASN406     0.1590
   2379 HD22        -16.906800    6.777900    4.479600 H      249 ASN406     0.1590
   2380 N           -18.610500   11.514700    8.440800 N.am   250 GLN407    -0.3460
   2381 CA          -19.648800   12.370400    8.881100 C.3    250 GLN407     0.1770
   2382 C           -18.999600   13.615100    9.589700 C.2    250 GLN407     0.2410
   2383 O           -19.336000   14.795800    9.363000 O.2    250 GLN407    -0.2710
   2384 CB          -20.595800   11.645900    9.895000 C.3    250 GLN407     0.0440
   2385 CG          -21.471600   10.581100    9.179700 C.3    250 GLN407     0.1050
   2386 CD          -22.255700   11.049400    7.987500 C.2    250 GLN407     0.2150
   2387 NE2         -23.244800   11.905400    8.206600 N.am   250 GLN407    -0.3700
   2388 OE1         -21.956800   10.625100    6.860600 O.2    250 GLN407    -0.2740
   2389 HN          -18.587700   10.666500    8.963600 H      250 GLN407     0.1630
   2390 HE21        -23.633600   12.390300    7.424400 H      250 GLN407     0.1590
   2391 HE22        -23.538500   12.086800    9.146000 H      250 GLN407     0.1590
   2392 N           -17.949000   13.374500   10.457700 N.am   251 GLU408    -0.3460
   2393 CA          -17.082400   14.412400   10.935800 C.3    251 GLU408     0.1770
   2394 C           -16.252800   15.160900    9.946900 C.2    251 GLU408     0.2410
   2395 O           -15.963800   16.315200   10.204600 O.2    251 GLU408    -0.2710
   2396 CB          -16.150200   13.727700   11.999500 C.3    251 GLU408     0.0450
   2397 CG          -16.669400   13.377300   13.378900 C.3    251 GLU408     0.1160
   2398 CD          -16.735500   14.593900   14.295800 C.2    251 GLU408     0.1720
   2399 OE1         -15.763000   15.408000   14.422800 O.co2  251 GLU408    -0.6480
   2400 OE2         -17.782200   14.715600   14.927300 O.co2  251 GLU408    -0.6480
   2401 HN          -17.808700   12.426300   10.734300 H      251 GLU408     0.1630
   2402 N           -15.962500   14.637300    8.793300 N.am   252 LYS409    -0.3460
   2403 CA          -15.334800   15.370900    7.689000 C.3    252 LYS409     0.1760
   2404 C           -16.290900   16.193100    6.869300 C.2    252 LYS409     0.2410
   2405 O           -16.018800   17.318300    6.524700 O.2    252 LYS409    -0.2710
   2406 CB          -14.632000   14.375400    6.742700 C.3    252 LYS409     0.0350
   2407 CG          -13.465600   13.680000    7.270000 C.3    252 LYS409     0.0040
   2408 CD          -12.923100   12.433100    6.470500 C.3    252 LYS409     0.0270
   2409 CE          -11.965900   11.621500    7.292200 C.3    252 LYS409     0.2290
   2410 NZ          -11.259200   10.660400    6.446600 N.4    252 LYS409    -0.0790
   2411 HN          -16.175700   13.672300    8.664200 H      252 LYS409     0.1630
   2412 HZ1         -11.923100    9.948200    6.080400 H      252 LYS409     0.2740
   2413 HZ2         -10.642500   10.154200    7.114400 H      252 LYS409     0.2740
   2414 HZ3         -10.706400   10.992200    5.630600 H      252 LYS409     0.2740
   2415 N           -17.578000   15.664600    6.770900 N.am   253 LEU410    -0.3460
   2416 CA          -18.698800   16.469700    6.279000 C.3    253 LEU410     0.1770
   2417 C           -18.953000   17.746300    7.064800 C.2    253 LEU410     0.2410
   2418 O           -19.195600   18.769300    6.445900 O.2    253 LEU410    -0.2710
   2419 CB          -19.968400   15.605800    6.177400 C.3    253 LEU410     0.0380
   2420 CG          -21.271700   16.187400    5.581600 C.3    253 LEU410    -0.0200
   2421 CD1         -21.089300   16.750100    4.175900 C.3    253 LEU410     0.0090
   2422 CD2         -22.465700   15.159100    5.679600 C.3    253 LEU410     0.0090
   2423 HN          -17.728800   14.681900    6.846100 H      253 LEU410     0.1630
   2424 N           -18.907800   17.705500    8.426200 N.am   254 LYS411    -0.3460
   2425 CA          -19.067100   18.904400    9.235800 C.3    254 LYS411     0.1760
   2426 C           -17.972400   19.927400    8.961800 C.2    254 LYS411     0.2410
   2427 O           -18.207000   21.067900    8.895200 O.2    254 LYS411    -0.2710
   2428 CB          -19.205700   18.542700   10.745200 C.3    254 LYS411     0.0350
   2429 CG          -20.513200   17.719200   11.019500 C.3    254 LYS411     0.0040
   2430 CD          -20.705000   17.339900   12.420500 C.3    254 LYS411     0.0270
   2431 CE          -19.776000   16.264300   12.874900 C.3    254 LYS411     0.2290
   2432 NZ          -19.971700   15.926600   14.268200 N.4    254 LYS411    -0.0790
   2433 HN          -18.736900   16.883600    8.964300 H      254 LYS411     0.1630
   2434 HZ1         -20.661800   15.152600   14.358400 H      254 LYS411     0.2740
   2435 HZ2         -20.133900   16.799900   14.808700 H      254 LYS411     0.2740
   2436 HZ3         -19.069300   15.592100   14.663600 H      254 LYS411     0.2740
   2437 N           -16.707900   19.468200    8.792100 N.am   255 LYS412    -0.3460
   2438 CA          -15.596500   20.264500    8.385900 C.3    255 LYS412     0.1760
   2439 C           -15.773400   20.990000    7.131300 C.2    255 LYS412     0.2410
   2440 O           -15.547700   22.189900    7.121400 O.2    255 LYS412    -0.2710
   2441 CB          -14.262200   19.436800    8.256200 C.3    255 LYS412     0.0350
   2442 CG          -13.767900   19.111800    9.675900 C.3    255 LYS412     0.0040
   2443 CD          -13.344100   20.297100   10.574300 C.3    255 LYS412     0.0270
   2444 CE          -12.103900   21.117100   10.068600 C.3    255 LYS412     0.2290
   2445 NZ          -11.429200   21.775400   11.204200 N.4    255 LYS412    -0.0790
   2446 HN          -16.539600   18.512600    9.022200 H      255 LYS412     0.1630
   2447 HZ1         -10.581400   22.235800   10.813200 H      255 LYS412     0.2740
   2448 HZ2         -11.106800   21.165900   11.982600 H      255 LYS412     0.2740
   2449 HZ3         -12.053100   22.493000   11.625600 H      255 LYS412     0.2740
   2450 N           -16.288100   20.310300    6.068400 N.am   256 PHE413    -0.3460
   2451 CA          -16.721400   20.958400    4.903600 C.3    256 PHE413     0.1800
   2452 C           -17.772200   21.991300    5.091000 C.2    256 PHE413     0.2410
   2453 O           -17.775200   23.042300    4.416300 O.2    256 PHE413    -0.2710
   2454 CB          -17.268800   19.892900    3.888800 C.3    256 PHE413     0.0730
   2455 CG          -17.975000   20.416700    2.587800 C.ar   256 PHE413    -0.0560
   2456 CD1         -17.280400   21.289100    1.726300 C.ar   256 PHE413     0.0070
   2457 CD2         -19.273000   19.989700    2.185500 C.ar   256 PHE413     0.0070
   2458 CE1         -17.912200   21.816700    0.570800 C.ar   256 PHE413     0.0010
   2459 CE2         -19.891200   20.573500    1.125100 C.ar   256 PHE413     0.0010
   2460 CZ          -19.225700   21.425600    0.267900 C.ar   256 PHE413     0.0000
   2461 HN          -16.417500   19.330300    6.195000 H      256 PHE413     0.1630
   2462 N           -18.769600   21.587300    5.899300 N.am   257 MET414    -0.3460
   2463 CA          -19.906500   22.450400    6.298100 C.3    257 MET414     0.1770
   2464 C           -19.557800   23.721400    6.979200 C.2    257 MET414     0.2410
   2465 O           -20.017400   24.778000    6.618300 O.2    257 MET414    -0.2710
   2466 CB          -21.070700   21.661400    7.014500 C.3    257 MET414     0.0450
   2467 CG          -21.959900   20.872700    6.018000 C.3    257 MET414     0.0760
   2468 SD          -23.234300   19.933800    6.830100 S.3    257 MET414    -0.1730
   2469 CE          -24.281300   21.352400    6.999400 C.3    257 MET414     0.0890
   2470 HN          -18.847100   20.685600    6.316800 H      257 MET414     0.1630
   2471 N           -18.560400   23.698200    7.902800 N.am   258 ILE415    -0.3460
   2472 CA          -17.894000   24.859600    8.613900 C.3    258 ILE415     0.1800
   2473 C           -17.329600   25.819900    7.535200 C.2    258 ILE415     0.2410
   2474 O           -17.706900   27.002800    7.387500 O.2    258 ILE415    -0.2710
   2475 CB          -16.768300   24.527600    9.577600 C.3    258 ILE415     0.0130
   2476 CG1         -17.438000   23.802700   10.826500 C.3    258 ILE415     0.0020
   2477 CG2         -16.121400   25.891900   10.140700 C.3    258 ILE415     0.0120
   2478 CD          -16.525100   22.925400   11.671400 C.3    258 ILE415     0.0050
   2479 HN          -18.069200   22.853700    8.099100 H      258 ILE415     0.1630
   2480 N           -16.430300   25.228900    6.678000 N.am   259 ARG416    -0.3460
   2481 CA          -15.759900   25.978100    5.552700 C.3    259 ARG416     0.1760
   2482 C           -16.659900   26.713400    4.515600 C.2    259 ARG416     0.2410
   2483 O           -16.466200   27.880600    4.174300 O.2    259 ARG416    -0.2710
   2484 CB          -14.831300   25.090100    4.729300 C.3    259 ARG416     0.0360
   2485 CG          -13.501000   24.623600    5.426700 C.3    259 ARG416     0.0230
   2486 CD          -12.959000   23.205400    5.068400 C.3    259 ARG416     0.1380
   2487 NE          -11.676800   22.899400    5.767000 N.pl3  259 ARG416    -0.2270
   2488 CZ          -11.302900   21.654300    5.950900 C.cat  259 ARG416     0.6650
   2489 NH1         -11.886400   20.584100    5.618100 N.pl3  259 ARG416    -0.2350
   2490 NH2         -10.255700   21.583700    6.783000 N.pl3  259 ARG416    -0.2350
   2491 HN          -16.224700   24.255700    6.750600 H      259 ARG416     0.1630
   2492 HE          -11.089500   23.494500    6.316100 H      259 ARG416     0.1770
   2493 HH11        -12.651400   20.609100    4.974800 H      259 ARG416     0.1740
   2494 HH12        -11.294300   19.780800    5.673300 H      259 ARG416     0.1740
   2495 HH21         -9.946300   22.412100    7.248300 H      259 ARG416     0.1740
   2496 HH22         -9.889400   20.675100    6.987800 H      259 ARG416     0.1740
   2497 N           -17.829800   25.989000    4.155700 N.am   260 ILE417    -0.3460
   2498 CA          -18.918000   26.618400    3.389400 C.3    260 ILE417     0.1800
   2499 C           -19.638400   27.727100    4.197600 C.2    260 ILE417     0.2410
   2500 O           -19.880100   28.850500    3.723800 O.2    260 ILE417    -0.2710
   2501 CB          -19.960100   25.581700    2.952300 C.3    260 ILE417     0.0130
   2502 CG1         -19.480400   24.658600    1.797600 C.3    260 ILE417     0.0020
   2503 CG2         -21.239100   26.265900    2.389300 C.3    260 ILE417     0.0120
   2504 CD          -18.910400   25.297400    0.556400 C.3    260 ILE417     0.0050
   2505 HN          -17.903700   25.028400    4.411300 H      260 ILE417     0.1630
   2506 N           -19.948200   27.503800    5.446500 N.am   261 GLY418    -0.3510
   2507 CA          -20.517700   28.542700    6.342800 C.3    261 GLY418     0.2250
   2508 C           -19.675300   29.722700    6.717500 C.2    261 GLY418     0.2360
   2509 O           -20.136300   30.831500    6.733000 O.2    261 GLY418    -0.2720
   2510 HN          -19.659300   26.647500    5.868800 H      261 GLY418     0.1630
   2511 N           -18.371400   29.558400    6.962900 N.am   262 VAL419    -0.3460
   2512 CA          -17.426600   30.626700    7.237400 C.3    262 VAL419     0.1800
   2513 C           -17.084000   31.377100    6.019200 C.2    262 VAL419     0.2410
   2514 O           -16.926200   32.594900    5.992600 O.2    262 VAL419    -0.2710
   2515 CB          -16.181600   30.143000    7.998700 C.3    262 VAL419     0.0090
   2516 CG1         -15.250400   31.286200    8.314500 C.3    262 VAL419     0.0120
   2517 CG2         -16.622500   29.428200    9.283200 C.3    262 VAL419     0.0120
   2518 HN          -17.941700   28.661600    7.041900 H      262 VAL419     0.1630
   2519 N           -17.090600   30.749000    4.853400 N.am   263 PHE420    -0.3460
   2520 CA          -16.970900   31.409400    3.535900 C.3    263 PHE420     0.1800
   2521 C           -18.144600   32.330600    3.149400 C.2    263 PHE420     0.2410
   2522 O           -17.952700   33.437700    2.799800 O.2    263 PHE420    -0.2710
   2523 CB          -16.698100   30.388500    2.486700 C.3    263 PHE420     0.0730
   2524 CG          -16.472000   30.962200    1.107000 C.ar   263 PHE420    -0.0560
   2525 CD1         -16.976400   30.304600   -0.043900 C.ar   263 PHE420     0.0070
   2526 CD2         -15.598000   32.043600    0.908100 C.ar   263 PHE420     0.0070
   2527 CE1         -16.735100   30.894000   -1.327600 C.ar   263 PHE420     0.0010
   2528 CE2         -15.311100   32.584500   -0.345700 C.ar   263 PHE420     0.0010
   2529 CZ          -15.871600   31.906100   -1.500000 C.ar   263 PHE420     0.0000
   2530 HN          -17.143700   29.753900    4.802600 H      263 PHE420     0.1630
   2531 N           -19.405500   31.869700    3.342600 N.am   264 SER421    -0.3440
   2532 CA          -20.579000   32.737200    3.187300 C.3    264 SER421     0.2000
   2533 C           -20.531400   33.839500    4.136000 C.2    264 SER421     0.2420
   2534 O           -20.965600   34.913000    3.817500 O.2    264 SER421    -0.2710
   2535 CB          -21.815200   31.875400    3.442000 C.3    264 SER421     0.1990
   2536 OG          -21.900600   30.682700    2.566000 O.3    264 SER421    -0.3980
   2537 HN          -19.438100   30.941700    3.705300 H      264 SER421     0.1630
   2538 HG1         -21.258800   29.996700    2.765700 H      264 SER421     0.2090
   2539 N           -20.021300   33.564500    5.330600 N.am   265 GLY422    -0.3500
   2540 CA          -19.804800   34.550200    6.381400 C.3    265 GLY422     0.2250
   2541 C           -18.998700   35.767300    6.016900 C.2    265 GLY422     0.2360
   2542 O           -19.326100   36.833000    6.509200 O.2    265 GLY422    -0.2720
   2543 HN          -19.849600   32.596100    5.487300 H      265 GLY422     0.1630
   2544 N           -17.988800   35.705200    5.116400 N.am   266 LEU423    -0.3460
   2545 CA          -17.271900   36.923900    4.774500 C.3    266 LEU423     0.1770
   2546 C           -18.106600   38.010900    4.066800 C.2    266 LEU423     0.2410
   2547 O           -18.022700   39.213500    4.231800 O.2    266 LEU423    -0.2710
   2548 CB          -16.088100   36.579200    3.808700 C.3    266 LEU423     0.0380
   2549 CG          -15.086000   35.500000    4.223900 C.3    266 LEU423    -0.0200
   2550 CD1         -14.083800   35.001700    3.145200 C.3    266 LEU423     0.0090
   2551 CD2         -14.253300   35.802900    5.456100 C.3    266 LEU423     0.0090
   2552 HN          -17.647700   34.820300    4.806600 H      266 LEU423     0.1630
   2553 N           -19.078200   37.568000    3.229600 N.am   267 TYR424    -0.3460
   2554 CA          -20.075300   38.434900    2.499200 C.3    267 TYR424     0.1800
   2555 C           -21.179600   38.993700    3.461200 C.2    267 TYR424     0.2410
   2556 O           -21.843300   40.051800    3.262200 O.2    267 TYR424    -0.2710
   2557 CB          -20.598300   37.791600    1.240000 C.3    267 TYR424     0.0730
   2558 CG          -21.430500   38.684300    0.346700 C.ar   267 TYR424    -0.0560
   2559 CD1         -20.799000   39.699800   -0.418800 C.ar   267 TYR424     0.0100
   2560 CD2         -22.876400   38.570200    0.351400 C.ar   267 TYR424     0.0100
   2561 CE1         -21.507800   40.565700   -1.263600 C.ar   267 TYR424     0.0370
   2562 CE2         -23.602600   39.417800   -0.590600 C.ar   267 TYR424     0.0370
   2563 CZ          -22.912300   40.381300   -1.280600 C.ar   267 TYR424     0.0650
   2564 OH          -23.579900   41.189000   -2.175200 O.3    267 TYR424    -0.3610
   2565 HN          -19.201500   36.582900    3.128900 H      267 TYR424     0.1630
   2566 HH          -24.489400   40.925600   -2.020800 H      267 TYR424     0.2170
   2567 N           -21.298400   38.298700    4.579600 N.am   268 LEU425    -0.3460
   2568 CA          -22.199400   38.799100    5.654700 C.3    268 LEU425     0.1770
   2569 C           -21.749900   40.156600    6.244700 C.2    268 LEU425     0.2410
   2570 O           -22.568500   41.061500    6.396500 O.2    268 LEU425    -0.2710
   2571 CB          -22.271000   37.808500    6.865400 C.3    268 LEU425     0.0380
   2572 CG          -23.425400   38.245000    7.829000 C.3    268 LEU425    -0.0200
   2573 CD1         -24.809800   37.915700    7.375000 C.3    268 LEU425     0.0090
   2574 CD2         -23.169400   37.465700    9.124500 C.3    268 LEU425     0.0090
   2575 HN          -20.719700   37.512100    4.774500 H      268 LEU425     0.1630
   2576 N           -20.460400   40.465400    6.444000 N.am   269 VAL426    -0.3460
   2577 CA          -19.937400   41.810300    6.754100 C.3    269 VAL426     0.1800
   2578 C           -20.280900   42.939400    5.755900 C.2    269 VAL426     0.2430
   2579 O           -20.781200   43.931400    6.289700 O.2    269 VAL426    -0.2710
   2580 CB          -18.417700   41.822200    7.253800 C.3    269 VAL426     0.0090
   2581 CG1         -17.902200   43.244700    7.485900 C.3    269 VAL426     0.0120
   2582 CG2         -18.444100   40.995900    8.548700 C.3    269 VAL426     0.0120
   2583 HN          -19.785100   39.769100    6.214100 H      269 VAL426     0.1630
   2584 N           -20.284500   42.843400    4.440400 N.am   270 PRO427    -0.3370
   2585 CA          -20.853200   43.824000    3.527400 C.3    270 PRO427     0.1790
   2586 C           -22.304100   43.892700    3.720500 C.2    270 PRO427     0.2410
   2587 O           -22.812400   44.971000    3.857300 O.2    270 PRO427    -0.2710
   2588 CB          -20.376100   43.340300    2.139100 C.3    270 PRO427     0.0370
   2589 CG          -19.062100   42.674400    2.456900 C.3    270 PRO427     0.0220
   2590 CD          -19.240900   42.090100    3.807200 C.3    270 PRO427     0.1270
   2591 N           -23.068100   42.725300    3.760500 N.am   271 LEU428    -0.3460
   2592 CA          -24.589000   42.784200    3.896400 C.3    271 LEU428     0.1770
   2593 C           -25.065200   43.573300    5.106200 C.2    271 LEU428     0.2410
   2594 O           -25.877800   44.475100    4.985300 O.2    271 LEU428    -0.2710
   2595 CB          -25.164000   41.379500    3.965500 C.3    271 LEU428     0.0380
   2596 CG          -25.287200   40.725000    2.632100 C.3    271 LEU428    -0.0200
   2597 CD1         -25.761300   39.317400    2.856200 C.3    271 LEU428     0.0090
   2598 CD2         -26.203600   41.494100    1.694900 C.3    271 LEU428     0.0090
   2599 HN          -22.765300   41.802000    3.539200 H      271 LEU428     0.1630
   2600 N           -24.425900   43.255400    6.238400 N.am   272 VAL429    -0.3460
   2601 CA          -24.585400   44.040800    7.421500 C.3    272 VAL429     0.1800
   2602 C           -24.047500   45.517900    7.277800 C.2    272 VAL429     0.2410
   2603 O           -24.598100   46.446200    7.877000 O.2    272 VAL429    -0.2710
   2604 CB          -23.880400   43.299900    8.598000 C.3    272 VAL429     0.0090
   2605 CG1         -23.979800   44.141400    9.927200 C.3    272 VAL429     0.0120
   2606 CG2         -24.793900   42.092000    8.770000 C.3    272 VAL429     0.0120
   2607 HN          -23.660400   42.623300    6.331000 H      272 VAL429     0.1630
   2608 N           -22.908300   45.767300    6.551600 N.am   273 THR430    -0.3440
   2609 CA          -22.396100   47.167900    6.330700 C.3    273 THR430     0.2050
   2610 C           -23.373300   47.892000    5.519700 C.2    273 THR430     0.2430
   2611 O           -23.699700   49.053900    5.787000 O.2    273 THR430    -0.2710
   2612 CB          -21.037700   47.292900    5.593700 C.3    273 THR430     0.1460
   2613 CG2         -20.853500   48.815500    5.444300 C.3    273 THR430     0.0420
   2614 OG1         -19.984700   46.726800    6.381500 O.3    273 THR430    -0.3930
   2615 HN          -22.472800   45.084100    5.969800 H      273 THR430     0.1630
   2616 HG1         -20.094600   45.780300    6.499000 H      273 THR430     0.2100
   2617 N           -23.895100   47.255500    4.422400 N.am   274 LEU431    -0.3460
   2618 CA          -24.824800   47.803200    3.404000 C.3    274 LEU431     0.1770
   2619 C           -26.218400   48.188100    4.105200 C.2    274 LEU431     0.2410
   2620 O           -26.768200   49.225400    3.820200 O.2    274 LEU431    -0.2710
   2621 CB          -25.109700   46.670300    2.381800 C.3    274 LEU431     0.0380
   2622 CG          -23.935000   46.323400    1.378100 C.3    274 LEU431    -0.0200
   2623 CD1         -24.447200   45.228300    0.500600 C.3    274 LEU431     0.0090
   2624 CD2         -23.331500   47.476300    0.596800 C.3    274 LEU431     0.0090
   2625 HN          -23.558300   46.372400    4.107000 H      274 LEU431     0.1630
   2626 N           -26.636900   47.352800    5.060200 N.am   275 LEU432    -0.3460
   2627 CA          -27.752800   47.596300    5.976800 C.3    275 LEU432     0.1770
   2628 C           -27.472200   48.817500    6.876500 C.2    275 LEU432     0.2400
   2629 O           -28.326600   49.719300    7.005700 O.2    275 LEU432    -0.2710
   2630 CB          -28.029200   46.271400    6.704200 C.3    275 LEU432     0.0380
   2631 CG          -29.167900   46.340000    7.869400 C.3    275 LEU432    -0.0200
   2632 CD1         -30.571000   46.802800    7.493800 C.3    275 LEU432     0.0090
   2633 CD2         -29.346800   44.989100    8.566700 C.3    275 LEU432     0.0090
   2634 HN          -26.315700   46.409300    5.093400 H      275 LEU432     0.1630
   2635 N           -26.281600   48.842500    7.464600 N.am   276 GLY433    -0.3510
   2636 CA          -25.765400   49.916500    8.336900 C.3    276 GLY433     0.2250
   2637 C           -25.893300   51.277000    7.679700 C.2    276 GLY433     0.2360
   2638 O           -26.457100   52.182100    8.231500 O.2    276 GLY433    -0.2720
   2639 HN          -25.690100   48.041700    7.415100 H      276 GLY433     0.1630
   2640 N           -25.271500   51.437000    6.510100 N.am   277 CYS434    -0.3460
   2641 CA          -25.356900   52.593500    5.685200 C.3    277 CYS434     0.1850
   2642 C           -26.803700   52.986300    5.339900 C.2    277 CYS434     0.2410
   2643 O           -27.126300   54.157900    5.491400 O.2    277 CYS434    -0.2710
   2644 CB          -24.533100   52.433900    4.400800 C.3    277 CYS434     0.1050
   2645 SG          -22.763500   52.013700    4.557500 S.3    277 CYS434    -0.1800
   2646 HN          -24.766300   50.677500    6.106800 H      277 CYS434     0.1630
   2647 HG1         -22.906900   50.864100    5.198700 H      277 CYS434     0.1010
   2648 N           -27.638900   52.008600    4.939300 N.am   278 TYR435    -0.3460
   2649 CA          -29.063600   52.298600    4.766500 C.3    278 TYR435     0.1800
   2650 C           -29.815900   52.809500    5.947800 C.2    278 TYR435     0.2410
   2651 O           -30.606900   53.781200    5.880100 O.2    278 TYR435    -0.2710
   2652 CB          -29.574400   50.997300    4.080500 C.3    278 TYR435     0.0730
   2653 CG          -31.091500   50.916100    3.831100 C.ar   278 TYR435    -0.0560
   2654 CD1         -31.572800   51.662100    2.748600 C.ar   278 TYR435     0.0100
   2655 CD2         -32.027000   50.397200    4.726200 C.ar   278 TYR435     0.0100
   2656 CE1         -32.905100   51.815900    2.515000 C.ar   278 TYR435     0.0370
   2657 CE2         -33.404100   50.478900    4.455300 C.ar   278 TYR435     0.0370
   2658 CZ          -33.869900   51.212600    3.317300 C.ar   278 TYR435     0.0650
   2659 OH          -35.327000   51.303300    3.264700 O.3    278 TYR435    -0.3610
   2660 HN          -27.384700   51.046800    5.003100 H      278 TYR435     0.1630
   2661 HH          -35.693200   51.316700    4.150400 H      278 TYR435     0.2170
   2662 N           -29.699900   52.319100    7.184000 N.am   279 VAL436    -0.3460
   2663 CA          -30.222700   52.757700    8.459100 C.3    279 VAL436     0.1800
   2664 C           -29.680700   54.144800    8.770300 C.2    279 VAL436     0.2410
   2665 O           -30.394800   55.108100    9.111500 O.2    279 VAL436    -0.2710
   2666 CB          -29.867700   51.756300    9.631500 C.3    279 VAL436     0.0090
   2667 CG1         -30.412000   52.372000   10.944200 C.3    279 VAL436     0.0120
   2668 CG2         -30.588400   50.349900    9.424900 C.3    279 VAL436     0.0120
   2669 HN          -29.151100   51.489400    7.240200 H      279 VAL436     0.1630
   2670 N           -28.344100   54.386200    8.476600 N.am   280 TYR437    -0.3460
   2671 CA          -27.840500   55.748800    8.500900 C.3    280 TYR437     0.1800
   2672 C           -28.468000   56.790400    7.609200 C.2    280 TYR437     0.2410
   2673 O           -28.813400   57.831800    8.078600 O.2    280 TYR437    -0.2710
   2674 CB          -26.319400   55.706800    8.302000 C.3    280 TYR437     0.0730
   2675 CG          -25.521800   56.960700    8.258500 C.ar   280 TYR437    -0.0560
   2676 CD1         -25.401300   57.710100    7.084700 C.ar   280 TYR437     0.0100
   2677 CD2         -24.829000   57.352300    9.438600 C.ar   280 TYR437     0.0100
   2678 CE1         -24.608700   58.892500    7.082000 C.ar   280 TYR437     0.0370
   2679 CE2         -24.103200   58.570300    9.420400 C.ar   280 TYR437     0.0370
   2680 CZ          -23.978900   59.372700    8.264800 C.ar   280 TYR437     0.0650
   2681 OH          -23.049700   60.532400    8.248400 O.3    280 TYR437    -0.3610
   2682 HN          -27.743400   53.619100    8.261600 H      280 TYR437     0.1630
   2683 HH          -22.947800   60.783400    9.169200 H      280 TYR437     0.2170
   2684 N           -28.705300   56.491400    6.322900 N.am   281 GLU438    -0.3460
   2685 CA          -29.359200   57.432600    5.363100 C.3    281 GLU438     0.1770
   2686 C           -30.803100   57.640800    5.678400 C.2    281 GLU438     0.2410
   2687 O           -31.197400   58.782000    5.718000 O.2    281 GLU438    -0.2710
   2688 CB          -29.116700   56.811300    3.895300 C.3    281 GLU438     0.0450
   2689 CG          -27.650000   56.884000    3.345600 C.3    281 GLU438     0.1160
   2690 CD          -27.453200   56.020800    2.104300 C.2    281 GLU438     0.1720
   2691 OE1         -28.457400   55.497900    1.569800 O.co2  281 GLU438    -0.6480
   2692 OE2         -26.303900   55.893600    1.615100 O.co2  281 GLU438    -0.6480
   2693 HN          -28.296100   55.647600    5.986000 H      281 GLU438     0.1630
   2694 N           -31.647400   56.580700    5.856400 N.am   282 GLN439    -0.3460
   2695 CA          -33.090400   56.740700    5.965400 C.3    282 GLN439     0.1770
   2696 C           -33.488300   57.509300    7.158700 C.2    282 GLN439     0.2410
   2697 O           -34.347800   58.373800    7.135400 O.2    282 GLN439    -0.2710
   2698 CB          -33.858700   55.371700    5.835300 C.3    282 GLN439     0.0440
   2699 CG          -33.753600   54.736300    4.366000 C.3    282 GLN439     0.1050
   2700 CD          -33.904500   55.668500    3.226200 C.2    282 GLN439     0.2150
   2701 NE2         -35.169600   56.103500    2.889800 N.am   282 GLN439    -0.3700
   2702 OE1         -32.873500   56.116800    2.637000 O.2    282 GLN439    -0.2740
   2703 HN          -31.341900   55.632900    5.800500 H      282 GLN439     0.1630
   2704 HE21        -35.922900   55.594000    3.306300 H      282 GLN439     0.1590
   2705 HE22        -35.337700   56.703400    2.106500 H      282 GLN439     0.1590
   2706 N           -32.853000   57.232100    8.313700 N.am   283 VAL440    -0.3460
   2707 CA          -33.099100   57.955800    9.598500 C.3    283 VAL440     0.1800
   2708 C           -32.934300   59.445800    9.541000 C.2    283 VAL440     0.2410
   2709 O           -33.703300   60.191700   10.077200 O.2    283 VAL440    -0.2710
   2710 CB          -32.294400   57.367300   10.767800 C.3    283 VAL440     0.0090
   2711 CG1         -32.351900   58.243000   12.025100 C.3    283 VAL440     0.0120
   2712 CG2         -32.940300   55.983100   11.049100 C.3    283 VAL440     0.0120
   2713 HN          -32.324600   56.390500    8.382400 H      283 VAL440     0.1630
   2714 N           -31.902500   59.957600    8.740500 N.am   284 ASN441    -0.3460
   2715 CA          -31.500900   61.340300    8.782100 C.3    284 ASN441     0.1850
   2716 C           -31.841600   62.097800    7.540500 C.2    284 ASN441     0.2410
   2717 O           -31.736100   63.300400    7.608000 O.2    284 ASN441    -0.2710
   2718 CB          -29.975200   61.376100    8.987300 C.3    284 ASN441     0.1370
   2719 CG          -29.685800   60.760800   10.352800 C.2    284 ASN441     0.2170
   2720 ND2         -29.130600   59.574700   10.325600 N.am   284 ASN441    -0.3700
   2721 OD1         -29.812600   61.379800   11.407100 O.2    284 ASN441    -0.2740
   2722 HN          -31.345200   59.292100    8.249500 H      284 ASN441     0.1630
   2723 HD21        -29.079300   59.095200    9.449200 H      284 ASN441     0.1590
   2724 HD22        -28.808400   59.088900   11.139100 H      284 ASN441     0.1590
   2725 N           -32.196200   61.550600    6.350300 N.am   285 ARG442    -0.3460
   2726 CA          -32.277500   62.307900    5.109200 C.3    285 ARG442     0.1760
   2727 C           -33.321800   63.475000    5.075600 C.2    285 ARG442     0.2410
   2728 O           -33.056100   64.577900    4.548800 O.2    285 ARG442    -0.2710
   2729 CB          -32.504800   61.390500    3.872900 C.3    285 ARG442     0.0360
   2730 CG          -33.759900   60.622800    3.839600 C.3    285 ARG442     0.0230
   2731 CD          -33.818000   59.493100    2.891400 C.3    285 ARG442     0.1380
   2732 NE          -33.878500   60.056900    1.456500 N.pl3  285 ARG442    -0.2270
   2733 CZ          -33.684800   59.305200    0.384600 C.cat  285 ARG442     0.6650
   2734 NH1         -33.524600   58.061900    0.587900 N.pl3  285 ARG442    -0.2350
   2735 NH2         -33.897300   59.794600   -0.859100 N.pl3  285 ARG442    -0.2350
   2736 HN          -32.094100   60.571000    6.201500 H      285 ARG442     0.1630
   2737 HE          -34.248900   60.978300    1.339500 H      285 ARG442     0.1770
   2738 HH11        -33.214600   57.804400    1.503100 H      285 ARG442     0.1740
   2739 HH12        -33.373700   57.441300   -0.181100 H      285 ARG442     0.1740
   2740 HH21        -33.946300   60.793100   -0.882300 H      285 ARG442     0.1740
   2741 HH22        -33.720900   59.192300   -1.637800 H      285 ARG442     0.1740
   2742 N           -34.543700   63.275000    5.679400 N.am   286 ILE443    -0.3460
   2743 CA          -35.430300   64.267600    5.877700 C.3    286 ILE443     0.1800
   2744 C           -34.908600   65.324100    6.789900 C.2    286 ILE443     0.2410
   2745 O           -35.080200   66.561800    6.665500 O.2    286 ILE443    -0.2710
   2746 CB          -36.773300   63.576400    6.355500 C.3    286 ILE443     0.0130
   2747 CG1         -37.460600   62.577800    5.340200 C.3    286 ILE443     0.0020
   2748 CG2         -37.763200   64.687800    6.727600 C.3    286 ILE443     0.0120
   2749 CD          -38.192400   63.385300    4.194300 C.3    286 ILE443     0.0050
   2750 HN          -34.829000   62.367100    5.976200 H      286 ILE443     0.1630
   2751 N           -34.297000   64.789000    7.878700 N.am   287 THR444    -0.3440
   2752 CA          -33.759900   65.630700    8.953400 C.3    287 THR444     0.2050
   2753 C           -32.616200   66.571900    8.637600 C.2    287 THR444     0.2430
   2754 O           -32.496000   67.698400    9.083300 O.2    287 THR444    -0.2710
   2755 CB          -33.430900   64.833000   10.233100 C.3    287 THR444     0.1460
   2756 CG2         -33.868800   65.602200   11.365200 C.3    287 THR444     0.0420
   2757 OG1         -33.970000   63.508200   10.399600 O.3    287 THR444    -0.3930
   2758 HN          -34.325400   63.812100    8.074200 H      287 THR444     0.1630
   2759 HG1         -34.919000   63.611600   10.298700 H      287 THR444     0.2100
   2760 N           -31.608400   66.112000    7.851300 N.am   288 TRP445    -0.3460
   2761 CA          -30.499700   66.970400    7.422600 C.3    288 TRP445     0.1810
   2762 C           -30.979200   68.228400    6.609200 C.2    288 TRP445     0.2410
   2763 O           -30.584100   69.370500    6.794100 O.2    288 TRP445    -0.2710
   2764 CB          -29.530400   66.117000    6.480100 C.3    288 TRP445     0.0750
   2765 CG          -28.632500   65.163900    7.215100 C.ar   288 TRP445    -0.0280
   2766 CD1         -28.053700   65.426000    8.402000 C.ar   288 TRP445     0.0960
   2767 CD2         -28.354300   63.827600    6.899100 C.ar   288 TRP445    -0.0020
   2768 CE2         -27.407600   63.350800    7.854700 C.ar   288 TRP445     0.0420
   2769 CE3         -28.675200   63.005600    5.785300 C.ar   288 TRP445     0.0140
   2770 NE1         -27.213900   64.364200    8.737400 N.ar   288 TRP445    -0.3650
   2771 CZ2         -26.983400   62.071300    7.885300 C.ar   288 TRP445     0.0300
   2772 CZ3         -28.237600   61.693800    5.757500 C.ar   288 TRP445     0.0010
   2773 CH2         -27.456800   61.220000    6.810500 C.ar   288 TRP445     0.0020
   2774 HN          -31.513500   65.125300    7.735900 H      288 TRP445     0.1630
   2775 HE1         -26.403700   64.434900    9.277100 H      288 TRP445     0.1650
   2776 N           -31.865600   68.019500    5.687800 N.am   289 GLU446    -0.3460
   2777 CA          -32.500000   69.021800    4.891100 C.3    289 GLU446     0.1770
   2778 C           -33.072300   70.204200    5.705800 C.2    289 GLU446     0.2410
   2779 O           -32.878700   71.414900    5.389500 O.2    289 GLU446    -0.2710
   2780 CB          -33.607000   68.381800    4.111000 C.3    289 GLU446     0.0450
   2781 CG          -34.322800   69.303500    2.967700 C.3    289 GLU446     0.1160
   2782 CD          -35.324800   68.459700    2.161200 C.2    289 GLU446     0.1720
   2783 OE1         -35.613800   68.956900    1.081000 O.co2  289 GLU446    -0.6480
   2784 OE2         -35.828100   67.419900    2.657700 O.co2  289 GLU446    -0.6480
   2785 HN          -32.182700   67.079100    5.599000 H      289 GLU446     0.1630
   2786 N           -33.620700   69.822700    6.882600 N.am   290 ILE447    -0.3460
   2787 CA          -34.155500   70.646300    7.957500 C.3    290 ILE447     0.1800
   2788 C           -33.172200   71.568200    8.635800 C.2    290 ILE447     0.2410
   2789 O           -33.361500   72.740800    8.942800 O.2    290 ILE447    -0.2710
   2790 CB          -34.987600   69.817100    8.937100 C.3    290 ILE447     0.0130
   2791 CG1         -36.314800   69.430400    8.275100 C.3    290 ILE447     0.0020
   2792 CG2         -35.382400   70.401200   10.234900 C.3    290 ILE447     0.0120
   2793 CD          -37.130300   68.254100    8.862600 C.3    290 ILE447     0.0050
   2794 HN          -33.755500   68.857900    7.094100 H      290 ILE447     0.1630
   2795 N           -31.999800   70.941300    8.922900 N.am   291 THR448    -0.3440
   2796 CA          -30.927600   71.757500    9.491600 C.3    291 THR448     0.2050
   2797 C           -30.135900   72.578300    8.512800 C.2    291 THR448     0.2430
   2798 O           -29.673200   73.643900    8.779600 O.2    291 THR448    -0.2710
   2799 CB          -29.909000   70.884600   10.281000 C.3    291 THR448     0.1460
   2800 CG2         -29.177900   69.805100    9.498700 C.3    291 THR448     0.0420
   2801 OG1         -28.893700   71.740500   10.824900 O.3    291 THR448    -0.3930
   2802 HN          -31.788200   69.974300    8.795700 H      291 THR448     0.1630
   2803 HG1         -29.303500   72.589300   11.004900 H      291 THR448     0.2100
   2804 N           -30.148800   72.152500    7.256000 N.am   292 TRP449    -0.3460
   2805 CA          -29.498300   72.909600    6.194100 C.3    292 TRP449     0.1810
   2806 C           -30.297300   74.221100    5.995100 C.2    292 TRP449     0.2410
   2807 O           -29.746900   75.316500    5.769400 O.2    292 TRP449    -0.2710
   2808 CB          -29.365600   72.148500    4.791800 C.3    292 TRP449     0.0750
   2809 CG          -28.711600   72.942400    3.736100 C.ar   292 TRP449    -0.0280
   2810 CD1         -29.154100   73.418300    2.582000 C.ar   292 TRP449     0.0960
   2811 CD2         -27.301100   73.265200    3.832700 C.ar   292 TRP449    -0.0020
   2812 CE2         -26.924700   73.993100    2.683100 C.ar   292 TRP449     0.0420
   2813 CE3         -26.288600   73.013300    4.741200 C.ar   292 TRP449     0.0140
   2814 NE1         -28.064900   74.007200    1.898300 N.ar   292 TRP449    -0.3650
   2815 CZ2         -25.646700   74.562700    2.454300 C.ar   292 TRP449     0.0300
   2816 CZ3         -25.022000   73.515600    4.541900 C.ar   292 TRP449     0.0010
   2817 CH2         -24.694500   74.402800    3.491800 C.ar   292 TRP449     0.0020
   2818 HN          -30.483800   71.235400    7.056100 H      292 TRP449     0.1630
   2819 HE1         -28.082000   74.364900    0.989700 H      292 TRP449     0.1650
   2820 N           -31.608000   74.121200    5.962600 N.am   293 VAL450    -0.3460
   2821 CA          -32.524100   75.265500    5.922200 C.3    293 VAL450     0.1800
   2822 C           -32.403500   76.228900    7.077600 C.2    293 VAL450     0.2410
   2823 O           -32.301300   77.467200    6.954800 O.2    293 VAL450    -0.2710
   2824 CB          -33.981800   74.853100    5.705900 C.3    293 VAL450     0.0090
   2825 CG1         -34.846500   76.155400    5.689400 C.3    293 VAL450     0.0120
   2826 CG2         -34.021900   74.237600    4.305700 C.3    293 VAL450     0.0120
   2827 HN          -32.060000   73.234400    6.015100 H      293 VAL450     0.1630
   2828 N           -32.359700   75.660700    8.267300 N.am   294 SER451    -0.3440
   2829 CA          -32.348800   76.492100    9.442100 C.3    294 SER451     0.2000
   2830 C           -31.070000   77.188100    9.722200 C.2    294 SER451     0.2430
   2831 O           -31.071600   78.374600   10.081400 O.2    294 SER451    -0.2710
   2832 CB          -32.630100   75.546000   10.687800 C.3    294 SER451     0.1990
   2833 OG          -33.911900   74.943600   10.582300 O.3    294 SER451    -0.3980
   2834 HN          -32.420100   74.665600    8.277200 H      294 SER451     0.1630
   2835 HG1         -33.734700   74.339200    9.858500 H      294 SER451     0.2090
   2836 N           -29.924200   76.558100    9.379800 N.am   295 ASP452    -0.3450
   2837 CA          -28.627300   77.219100    9.354300 C.3    295 ASP452     0.1860
   2838 C           -28.585700   78.412600    8.433900 C.2    295 ASP452     0.2410
   2839 O           -27.957100   79.393300    8.797500 O.2    295 ASP452    -0.2710
   2840 CB          -27.549300   76.197400    8.883300 C.3    295 ASP452     0.1470
   2841 CG          -27.151500   75.253300   10.047200 C.2    295 ASP452     0.1750
   2842 OD1         -27.808000   75.296800   11.145800 O.co2  295 ASP452    -0.6480
   2843 OD2         -26.165400   74.542700    9.887200 O.co2  295 ASP452    -0.6480
   2844 HN          -29.793900   75.590200    9.180600 H      295 ASP452     0.1630
   2845 N           -29.296700   78.383000    7.275400 N.am   296 HSD453    -0.3460
   2846 CA          -29.461100   79.546700    6.484300 C.3    296 HSD453     0.1820
   2847 C           -30.242600   80.622400    7.286100 C.2    296 HSD453     0.2410
   2848 O           -29.809600   81.734800    7.302100 O.2    296 HSD453    -0.2710
   2849 CB          -30.104600   79.143100    5.152100 C.3    296 HSD453     0.0930
   2850 CG          -29.037000   78.621000    4.255400 C.ar   296 HSD453     0.0300
   2851 CD2         -28.228800   79.283400    3.358400 C.ar   296 HSD453     0.1430
   2852 ND1         -28.752500   77.319000    4.161700 N.ar   296 HSD453    -0.3530
   2853 CE1         -27.778100   77.220400    3.226400 C.ar   296 HSD453     0.2070
   2854 NE2         -27.454500   78.337200    2.702600 N.ar   296 HSD453    -0.2540
   2855 HN          -29.790300   77.578900    6.953700 H      296 HSD453     0.1630
   2856 HD1         -29.132100   76.654000    4.803900 H      296 HSD453     0.1660
   2857 N           -31.314300   80.229000    8.021900 N.am   297 CYS454    -0.3450
   2858 CA          -32.102700   81.142200    8.779300 C.3    297 CYS454     0.1850
   2859 C           -31.311600   81.829000    9.799900 C.2    297 CYS454     0.2410
   2860 O           -31.345600   83.054400    9.946400 O.2    297 CYS454    -0.2710
   2861 CB          -33.424500   80.475400    9.357600 C.3    297 CYS454     0.1050
   2862 SG          -34.802200   80.296400    8.111100 S.3    297 CYS454    -0.1800
   2863 HN          -31.610500   79.280100    7.945200 H      297 CYS454     0.1630
   2864 HG1         -35.505900   81.414700    8.213500 H      297 CYS454     0.1010
   2865 N           -30.363100   81.130100   10.424700 N.am   298 ARG455    -0.3460
   2866 CA          -29.545800   81.587400   11.519000 C.3    298 ARG455     0.1760
   2867 C           -28.193900   82.216400   11.061200 C.2    298 ARG455     0.2410
   2868 O           -27.368900   82.752400   11.769000 O.2    298 ARG455    -0.2710
   2869 CB          -29.392700   80.495200   12.526100 C.3    298 ARG455     0.0360
   2870 CG          -30.668200   80.164500   13.335900 C.3    298 ARG455     0.0230
   2871 CD          -30.702800   80.712500   14.783900 C.3    298 ARG455     0.1380
   2872 NE          -32.090000   80.397800   15.265300 N.pl3  298 ARG455    -0.2270
   2873 CZ          -32.952900   81.151800   15.984100 C.cat  298 ARG455     0.6650
   2874 NH1         -32.506300   82.196900   16.575300 N.pl3  298 ARG455    -0.2350
   2875 NH2         -34.134500   80.752500   15.982000 N.pl3  298 ARG455    -0.2350
   2876 HN          -30.356700   80.132600   10.400000 H      298 ARG455     0.1630
   2877 HE          -32.526000   79.551300   14.957500 H      298 ARG455     0.1770
   2878 HH11        -33.167700   82.938700   16.692400 H      298 ARG455     0.1740
   2879 HH12        -31.539000   82.420000   16.448600 H      298 ARG455     0.1740
   2880 HH21        -34.324700   79.846400   15.604700 H      298 ARG455     0.1740
   2881 HH22        -34.872500   81.324100   16.338300 H      298 ARG455     0.1740
   2882 N           -28.059100   82.377300    9.761000 N.am   299 GLN456    -0.3460
   2883 CA          -27.111700   83.276700    9.123300 C.3    299 GLN456     0.1770
   2884 C           -27.878900   84.505400    8.555500 C.2    299 GLN456     0.2410
   2885 O           -27.249500   85.384600    7.997400 O.2    299 GLN456    -0.2710
   2886 CB          -26.266800   82.541200    7.983300 C.3    299 GLN456     0.0440
   2887 CG          -25.286500   81.484800    8.431600 C.3    299 GLN456     0.1050
   2888 CD          -24.543800   81.883000    9.675000 C.2    299 GLN456     0.2150
   2889 NE2         -23.689400   82.916100    9.363200 N.am   299 GLN456    -0.3700
   2890 OE1         -24.619200   81.440500   10.818900 O.2    299 GLN456    -0.2740
   2891 HN          -28.572000   81.773600    9.155300 H      299 GLN456     0.1630
   2892 HE21        -22.859500   82.962000    9.919600 H      299 GLN456     0.1590
   2893 HE22        -23.683300   83.270100    8.428300 H      299 GLN456     0.1590
   2894 N           -29.227200   84.549900    8.757500 N.am   300 TYR457    -0.3460
   2895 CA          -30.187500   85.542700    8.223900 C.3    300 TYR457     0.1800
   2896 C           -30.337800   85.352000    6.689900 C.2    300 TYR457     0.2410
   2897 O           -30.475900   86.324700    5.939500 O.2    300 TYR457    -0.2710
   2898 CB          -30.064900   87.017500    8.731400 C.3    300 TYR457     0.0730
   2899 CG          -30.434900   87.369700   10.142900 C.ar   300 TYR457    -0.0560
   2900 CD1         -31.758900   87.662500   10.476000 C.ar   300 TYR457     0.0100
   2901 CD2         -29.425600   87.546800   11.086300 C.ar   300 TYR457     0.0100
   2902 CE1         -32.078800   87.861900   11.804600 C.ar   300 TYR457     0.0370
   2903 CE2         -29.755000   87.720300   12.404600 C.ar   300 TYR457     0.0370
   2904 CZ          -31.093500   87.814900   12.768800 C.ar   300 TYR457     0.0650
   2905 OH          -31.488500   87.931200   14.082200 O.3    300 TYR457    -0.3610
   2906 HN          -29.691400   83.934800    9.389800 H      300 TYR457     0.1630
   2907 HH          -30.782500   87.982300   14.730100 H      300 TYR457     0.2170
   2908 N           -30.282100   84.092300    6.166900 N.am   301 HSD458    -0.3460
   2909 CA          -30.518300   83.737400    4.739000 C.3    301 HSD458     0.1820
   2910 C           -29.330000   84.153800    3.868800 C.2    301 HSD458     0.2410
   2911 O           -29.394700   84.118200    2.615300 O.2    301 HSD458    -0.2710
   2912 CB          -31.887900   84.262800    4.196900 C.3    301 HSD458     0.0930
   2913 CG          -33.004100   83.933100    5.052500 C.ar   301 HSD458     0.0300
   2914 CD2         -33.628800   84.639800    6.007800 C.ar   301 HSD458     0.1430
   2915 ND1         -33.848800   82.836300    4.791100 N.ar   301 HSD458    -0.3530
   2916 CE1         -34.866400   82.929800    5.709800 C.ar   301 HSD458     0.2070
   2917 NE2         -34.693000   83.936300    6.491800 N.ar   301 HSD458    -0.2540
   2918 HN          -30.209500   83.267900    6.722700 H      301 HSD458     0.1630
   2919 HD1         -33.736200   82.102600    4.122200 H      301 HSD458     0.1660
   2920 N           -28.185100   84.489800    4.462400 N.am   302 ILE459    -0.3460
   2921 CA          -26.937000   84.411600    3.691600 C.3    302 ILE459     0.1800
   2922 C           -26.602500   82.935700    3.218100 C.2    302 ILE459     0.2430
   2923 O           -26.607800   82.058400    4.061000 O.2    302 ILE459    -0.2710
   2924 CB          -25.743200   85.236100    4.248500 C.3    302 ILE459     0.0130
   2925 CG1         -26.108500   86.715800    4.597700 C.3    302 ILE459     0.0020
   2926 CG2         -24.446400   85.183400    3.324000 C.3    302 ILE459     0.0120
   2927 CD          -25.107200   87.364500    5.556300 C.3    302 ILE459     0.0050
   2928 HN          -28.180700   84.713200    5.433300 H      302 ILE459     0.1630
   2929 N           -26.289300   82.674800    1.959100 N.am   303 PRO460    -0.3370
   2930 CA          -25.635800   81.450200    1.542000 C.3    303 PRO460     0.1790
   2931 C           -24.539300   80.912800    2.417500 C.2    303 PRO460     0.2410
   2932 O           -23.543500   81.591600    2.660000 O.2    303 PRO460    -0.2710
   2933 CB          -25.242500   81.688400    0.101100 C.3    303 PRO460     0.0370
   2934 CG          -26.347700   82.542000   -0.424300 C.3    303 PRO460     0.0220
   2935 CD          -26.512500   83.527500    0.735300 C.3    303 PRO460     0.1270
   2936 N           -24.684700   79.656700    2.802600 N.am   304 CYS461    -0.3450
   2937 CA          -23.724800   78.912200    3.600400 C.3    304 CYS461     0.1850
   2938 C           -22.821700   78.044300    2.738900 C.2    304 CYS461     0.2440
   2939 O           -23.320300   77.243400    1.991300 O.2    304 CYS461    -0.2710
   2940 CB          -24.385100   77.922600    4.673500 C.3    304 CYS461     0.1050
   2941 SG          -25.602000   78.803100    5.762000 S.3    304 CYS461    -0.1800
   2942 HN          -25.548700   79.193800    2.617400 H      304 CYS461     0.1630
   2943 HG1         -26.486000   78.981500    4.792200 H      304 CYS461     0.1010
   2944 N           -21.504400   78.119300    2.818600 N.am   305 PRO462    -0.3370
   2945 CA          -20.670500   77.078100    2.247900 C.3    305 PRO462     0.1790
   2946 C           -20.986300   75.711100    2.774700 C.2    305 PRO462     0.2410
   2947 O           -21.045900   75.408500    3.938900 O.2    305 PRO462    -0.2710
   2948 CB          -19.239100   77.563300    2.538300 C.3    305 PRO462     0.0370
   2949 CG          -19.320500   78.457200    3.754900 C.3    305 PRO462     0.0220
   2950 CD          -20.755200   78.774200    3.914500 C.3    305 PRO462     0.1270
   2951 N           -20.917000   74.704800    1.855100 N.am   306 TYR463    -0.3460
   2952 CA          -20.977000   73.244500    2.198900 C.3    306 TYR463     0.1800
   2953 C           -19.939500   72.769200    3.226000 C.2    306 TYR463     0.2410
   2954 O           -18.826400   73.342900    3.320900 O.2    306 TYR463    -0.2710
   2955 CB          -20.826700   72.288900    0.940400 C.3    306 TYR463     0.0730
   2956 CG          -21.952000   72.485100   -0.015300 C.ar   306 TYR463    -0.0560
   2957 CD1         -21.746100   72.469200   -1.405900 C.ar   306 TYR463     0.0100
   2958 CD2         -23.253600   72.537300    0.431000 C.ar   306 TYR463     0.0100
   2959 CE1         -22.810300   72.704000   -2.306200 C.ar   306 TYR463     0.0370
   2960 CE2         -24.295800   72.833400   -0.438900 C.ar   306 TYR463     0.0370
   2961 CZ          -24.128500   72.885400   -1.792700 C.ar   306 TYR463     0.0650
   2962 OH          -25.197100   73.246200   -2.617000 O.3    306 TYR463    -0.3610
   2963 HN          -20.677500   74.944700    0.917400 H      306 TYR463     0.1630
   2964 HH          -25.968900   72.825100   -2.228500 H      306 TYR463     0.2170
   2965 N           -20.305900   71.780100    4.077600 N.am   307 GLN464    -0.3460
   2966 CA          -19.389500   71.228100    5.055900 C.3    307 GLN464     0.1770
   2967 C           -19.328600   71.982300    6.320000 C.2    307 GLN464     0.2410
   2968 O           -18.556900   71.752400    7.214600 O.2    307 GLN464    -0.2710
   2969 CB          -18.072200   70.587100    4.504400 C.3    307 GLN464     0.0440
   2970 CG          -18.311000   69.637300    3.315400 C.3    307 GLN464     0.1050
   2971 CD          -19.304500   68.485500    3.665200 C.2    307 GLN464     0.2150
   2972 NE2         -20.476000   68.563300    3.025400 N.am   307 GLN464    -0.3700
   2973 OE1         -19.136800   67.651800    4.586100 O.2    307 GLN464    -0.2740
   2974 HN          -21.268500   71.553100    4.207900 H      307 GLN464     0.1630
   2975 HE21        -20.535300   68.852900    2.070700 H      307 GLN464     0.1590
   2976 HE22        -21.227600   67.953800    3.278900 H      307 GLN464     0.1590
   2977 N           -20.209700   72.999700    6.493600 N.am   308 ALA465    -0.3460
   2978 CA          -20.328900   73.682700    7.809100 C.3    308 ALA465     0.1720
   2979 C           -21.047000   72.813900    8.838600 C.2    308 ALA465     0.2400
   2980 O           -21.927400   72.047500    8.458000 O.2    308 ALA465    -0.2710
   2981 CB          -21.176000   74.901400    7.491000 C.3    308 ALA465     0.0420
   2982 HN          -20.914600   73.101100    5.795900 H      308 ALA465     0.1630
   2983 N           -20.641200   72.985000   10.125500 N.am   309 LYS466    -0.3460
   2984 CA          -21.191300   72.344800   11.381800 C.3    309 LYS466     0.1760
   2985 C           -20.959600   70.794500   11.626400 C.2    309 LYS466     0.2410
   2986 O           -21.342600   69.860200   10.868000 O.2    309 LYS466    -0.2710
   2987 CB          -22.705400   72.713400   11.653500 C.3    309 LYS466     0.0350
   2988 CG          -23.217200   72.163000   13.039500 C.3    309 LYS466     0.0040
   2989 CD          -24.684300   72.440200   13.352100 C.3    309 LYS466     0.0270
   2990 CE          -25.502000   73.227600   12.332200 C.3    309 LYS466     0.2290
   2991 NZ          -26.939400   73.242200   12.772800 N.4    309 LYS466    -0.0790
   2992 HN          -19.798800   73.498800   10.265400 H      309 LYS466     0.1630
   2993 HZ1         -27.371800   72.316300   12.585100 H      309 LYS466     0.2740
   2994 HZ2         -27.187300   73.975400   12.077400 H      309 LYS466     0.2740
   2995 HZ3         -27.120300   73.617700   13.725600 H      309 LYS466     0.2740
   2996 N           -20.244400   70.435000   12.708500 N.am   310 ALA467    -0.3460
   2997 CA          -20.043600   69.035500   13.031500 C.3    310 ALA467     0.1720
   2998 C           -21.331700   68.309700   13.368700 C.2    310 ALA467     0.2400
   2999 O           -22.212900   68.670100   14.146500 O.2    310 ALA467    -0.2710
   3000 CB          -19.121400   68.955300   14.292400 C.3    310 ALA467     0.0420
   3001 HN          -19.811200   71.103200   13.308600 H      310 ALA467     0.1630
   3002 N           -21.405800   67.102100   12.753800 N.am   311 LYS468    -0.3460
   3003 CA          -22.453500   66.077200   13.035900 C.3    311 LYS468     0.1760
   3004 C           -23.791000   66.590800   12.516400 C.2    311 LYS468     0.2410
   3005 O           -24.839900   66.413500   13.151100 O.2    311 LYS468    -0.2710
   3006 CB          -22.474000   65.587800   14.536100 C.3    311 LYS468     0.0350
   3007 CG          -21.058600   64.842500   14.922000 C.3    311 LYS468     0.0040
   3008 CD          -20.825000   63.598000   14.066900 C.3    311 LYS468     0.0270
   3009 CE          -19.623400   62.663400   14.452300 C.3    311 LYS468     0.2290
   3010 NZ          -19.561700   61.478900   13.581600 N.4    311 LYS468    -0.0790
   3011 HN          -20.563000   66.772900   12.337600 H      311 LYS468     0.1630
   3012 HZ1         -18.839600   60.760600   13.793900 H      311 LYS468     0.2740
   3013 HZ2         -19.408500   61.933200   12.659100 H      311 LYS468     0.2740
   3014 HZ3         -20.460200   60.965700   13.480800 H      311 LYS468     0.2740
   3015 N           -23.821400   67.298100   11.413600 N.am   312 ALA469    -0.3460
   3016 CA          -25.010500   67.929300   10.888400 C.3    312 ALA469     0.1720
   3017 C           -25.176900   67.557700    9.417900 C.2    312 ALA469     0.2400
   3018 O           -26.178400   67.947300    8.808500 O.2    312 ALA469    -0.2710
   3019 CB          -24.859200   69.467000   10.962300 C.3    312 ALA469     0.0420
   3020 HN          -22.978200   67.486900   10.914100 H      312 ALA469     0.1630
   3021 N           -24.309400   66.787500    8.816900 N.am   313 ARG470    -0.3460
   3022 CA          -24.507000   66.419700    7.436600 C.3    313 ARG470     0.1760
   3023 C           -23.780500   65.064800    7.216400 C.2    313 ARG470     0.2430
   3024 O           -23.012600   64.610000    8.084600 O.2    313 ARG470    -0.2710
   3025 CB          -23.934800   67.593900    6.548200 C.3    313 ARG470     0.0360
   3026 CG          -22.395100   67.726000    6.369600 C.3    313 ARG470     0.0230
   3027 CD          -21.595400   68.149200    7.587400 C.3    313 ARG470     0.1380
   3028 NE          -20.179500   67.849100    7.256900 N.pl3  313 ARG470    -0.2270
   3029 CZ          -19.185100   68.252600    8.055400 C.cat  313 ARG470     0.6650
   3030 NH1         -19.280900   69.025700    9.145300 N.pl3  313 ARG470    -0.2350
   3031 NH2         -17.964900   67.763600    7.768100 N.pl3  313 ARG470    -0.2350
   3032 HN          -23.496100   66.386000    9.230900 H      313 ARG470     0.1630
   3033 HE          -19.865400   67.383700    6.428700 H      313 ARG470     0.1770
   3034 HH11        -20.150900   69.315000    9.544600 H      313 ARG470     0.1740
   3035 HH12        -18.443200   69.261100    9.637200 H      313 ARG470     0.1740
   3036 HH21        -17.894100   66.981000    7.149300 H      313 ARG470     0.1740
   3037 HH22        -17.232600   67.943600    8.425600 H      313 ARG470     0.1740
   3038 N           -23.989300   64.350400    6.078300 N.am   314 PRO471    -0.3370
   3039 CA          -23.122100   63.244700    5.661000 C.3    314 PRO471     0.1790
   3040 C           -21.618600   63.254100    5.952200 C.2    314 PRO471     0.2410
   3041 O           -20.931700   64.231600    5.580900 O.2    314 PRO471    -0.2710
   3042 CB          -23.472800   63.161400    4.191500 C.3    314 PRO471     0.0370
   3043 CG          -24.985200   63.489200    4.132700 C.3    314 PRO471     0.0220
   3044 CD          -25.001000   64.650700    5.088600 C.3    314 PRO471     0.1270
   3045 N           -20.998300   62.206000    6.517700 N.am   315 GLU472    -0.3460
   3046 CA          -19.626000   61.983200    6.723200 C.3    315 GLU472     0.1770
   3047 C           -19.086000   60.870400    5.881700 C.2    315 GLU472     0.2410
   3048 O           -19.675600   59.769000    5.895500 O.2    315 GLU472    -0.2710
   3049 CB          -19.401400   61.600600    8.202200 C.3    315 GLU472     0.0450
   3050 CG          -19.629200   62.806500    9.113700 C.3    315 GLU472     0.1160
   3051 CD          -19.494700   62.443600   10.573300 C.2    315 GLU472     0.1720
   3052 OE1         -18.611000   62.972000   11.265800 O.co2  315 GLU472    -0.6480
   3053 OE2         -20.258500   61.496800   11.003000 O.co2  315 GLU472    -0.6480
   3054 HN          -21.614400   61.495900    6.853600 H      315 GLU472     0.1630
   3055 N           -18.011000   61.103500    5.077500 N.am   316 LEU473    -0.3460
   3056 CA          -17.470400   60.342500    3.979100 C.3    316 LEU473     0.1770
   3057 C           -17.171700   58.875500    4.418600 C.2    316 LEU473     0.2410
   3058 O           -17.131900   57.935100    3.612000 O.2    316 LEU473    -0.2710
   3059 CB          -16.125000   61.109400    3.628300 C.3    316 LEU473     0.0380
   3060 CG          -15.522100   60.824400    2.242500 C.3    316 LEU473    -0.0200
   3061 CD1         -16.364100   61.046600    0.993300 C.3    316 LEU473     0.0090
   3062 CD2         -14.155900   61.507900    1.954000 C.3    316 LEU473     0.0090
   3063 HN          -17.514200   61.946800    5.270300 H      316 LEU473     0.1630
   3064 N           -16.695100   58.659300    5.680800 N.am   317 ALA474    -0.3460
   3065 CA          -15.965500   57.500500    6.069100 C.3    317 ALA474     0.1720
   3066 C           -16.714800   56.212500    5.924100 C.2    317 ALA474     0.2400
   3067 O           -16.253900   55.258700    5.299900 O.2    317 ALA474    -0.2710
   3068 CB          -15.241000   57.553100    7.372800 C.3    317 ALA474     0.0420
   3069 HN          -16.772900   59.368700    6.376700 H      317 ALA474     0.1630
   3070 N           -17.925900   56.105300    6.502100 N.am   318 LEU475    -0.3460
   3071 CA          -18.896400   55.029500    6.346400 C.3    318 LEU475     0.1770
   3072 C           -19.235000   54.544000    4.908800 C.2    318 LEU475     0.2410
   3073 O           -19.530300   53.364600    4.615300 O.2    318 LEU475    -0.2710
   3074 CB          -20.252500   55.459600    7.013300 C.3    318 LEU475     0.0380
   3075 CG          -21.323600   54.288900    7.169900 C.3    318 LEU475    -0.0200
   3076 CD1         -20.851400   53.048200    7.816400 C.3    318 LEU475     0.0090
   3077 CD2         -22.534800   54.804300    8.071200 C.3    318 LEU475     0.0090
   3078 HN          -18.145600   56.751800    7.226900 H      318 LEU475     0.1630
   3079 N           -19.340200   55.521500    3.969700 N.am   319 PHE476    -0.3460
   3080 CA          -19.630700   55.172000    2.586500 C.3    319 PHE476     0.1800
   3081 C           -18.362600   54.663500    1.904400 C.2    319 PHE476     0.2410
   3082 O           -18.389400   53.786800    1.049000 O.2    319 PHE476    -0.2710
   3083 CB          -20.245700   56.304700    1.809400 C.3    319 PHE476     0.0730
   3084 CG          -21.514000   56.835600    2.476200 C.ar   319 PHE476    -0.0560
   3085 CD1         -22.541200   55.934000    2.734000 C.ar   319 PHE476     0.0070
   3086 CD2         -21.519700   58.135400    2.920300 C.ar   319 PHE476     0.0070
   3087 CE1         -23.723200   56.423000    3.406200 C.ar   319 PHE476     0.0010
   3088 CE2         -22.672500   58.618500    3.547800 C.ar   319 PHE476     0.0010
   3089 CZ          -23.767000   57.770300    3.841300 C.ar   319 PHE476     0.0000
   3090 HN          -19.414300   56.478300    4.240700 H      319 PHE476     0.1630
   3091 N           -17.172800   55.178900    2.354300 N.am   320 MET477    -0.3460
   3092 CA          -15.889600   54.741200    1.782100 C.3    320 MET477     0.1770
   3093 C           -15.457800   53.406900    2.336300 C.2    320 MET477     0.2410
   3094 O           -14.872300   52.531800    1.693600 O.2    320 MET477    -0.2710
   3095 CB          -14.771700   55.744800    2.003600 C.3    320 MET477     0.0450
   3096 CG          -14.774200   56.956800    1.001000 C.3    320 MET477     0.0760
   3097 SD          -14.672500   56.468500   -0.738600 S.3    320 MET477    -0.1730
   3098 CE          -15.129700   58.040200   -1.499700 C.3    320 MET477     0.0890
   3099 HN          -17.134600   55.837800    3.100900 H      320 MET477     0.1630
   3100 N           -15.832700   53.250300    3.617900 N.am   321 ILE478    -0.3460
   3101 CA          -15.765600   51.948700    4.341700 C.3    321 ILE478     0.1800
   3102 C           -16.681900   50.858200    3.726600 C.2    321 ILE478     0.2410
   3103 O           -16.162400   49.761700    3.548800 O.2    321 ILE478    -0.2710
   3104 CB          -15.893900   52.121500    5.830300 C.3    321 ILE478     0.0130
   3105 CG1         -14.475000   52.457100    6.239500 C.3    321 ILE478     0.0020
   3106 CG2         -16.462900   50.794800    6.501800 C.3    321 ILE478     0.0120
   3107 CD          -14.448900   53.055100    7.616900 C.3    321 ILE478     0.0050
   3108 HN          -16.026800   54.026000    4.214700 H      321 ILE478     0.1630
   3109 N           -17.961400   51.164000    3.360800 N.am   322 LYS479    -0.3460
   3110 CA          -18.717700   50.238800    2.521600 C.3    322 LYS479     0.1760
   3111 C           -18.073600   49.752600    1.209200 C.2    322 LYS479     0.2410
   3112 O           -18.280600   48.597600    0.858100 O.2    322 LYS479    -0.2710
   3113 CB          -20.109200   50.933600    2.195900 C.3    322 LYS479     0.0350
   3114 CG          -20.958600   50.541400    0.954500 C.3    322 LYS479     0.0040
   3115 CD          -22.211400   51.383500    0.919500 C.3    322 LYS479     0.0270
   3116 CE          -22.747900   51.365500   -0.554800 C.3    322 LYS479     0.2290
   3117 NZ          -24.098400   52.030600   -0.533500 N.4    322 LYS479    -0.0790
   3118 HN          -18.285300   52.071600    3.614600 H      322 LYS479     0.1630
   3119 HZ1         -24.469300   52.419300   -1.424500 H      322 LYS479     0.2740
   3120 HZ2         -24.278300   52.771100    0.175500 H      322 LYS479     0.2740
   3121 HZ3         -24.749100   51.278200   -0.229800 H      322 LYS479     0.2740
   3122 N           -17.401300   50.570800    0.387500 N.am   323 TYR480    -0.3460
   3123 CA          -16.749000   50.148300   -0.782500 C.3    323 TYR480     0.1800
   3124 C           -15.519300   49.206100   -0.518500 C.2    323 TYR480     0.2410
   3125 O           -15.373900   48.132200   -1.099500 O.2    323 TYR480    -0.2710
   3126 CB          -16.265600   51.368400   -1.626500 C.3    323 TYR480     0.0730
   3127 CG          -17.392000   52.257000   -2.133900 C.ar   323 TYR480    -0.0560
   3128 CD1         -18.716800   51.694800   -2.364700 C.ar   323 TYR480     0.0100
   3129 CD2         -17.196900   53.610500   -2.368300 C.ar   323 TYR480     0.0100
   3130 CE1         -19.680700   52.541000   -2.829200 C.ar   323 TYR480     0.0370
   3131 CE2         -18.241500   54.429500   -2.863300 C.ar   323 TYR480     0.0370
   3132 CZ          -19.512800   53.913800   -2.979000 C.ar   323 TYR480     0.0650
   3133 OH          -20.658900   54.599200   -3.441200 O.3    323 TYR480    -0.3610
   3134 HN          -17.406500   51.558400    0.527300 H      323 TYR480     0.1630
   3135 HH          -20.334800   55.465000   -3.700200 H      323 TYR480     0.2170
   3136 N           -14.686800   49.691500    0.358800 N.am   324 LEU481    -0.3460
   3137 CA          -13.574200   48.895900    0.891900 C.3    324 LEU481     0.1770
   3138 C           -13.992100   47.458100    1.403000 C.2    324 LEU481     0.2410
   3139 O           -13.318700   46.457400    1.184300 O.2    324 LEU481    -0.2710
   3140 CB          -12.959600   49.654300    2.013900 C.3    324 LEU481     0.0380
   3141 CG          -11.667700   49.061400    2.637300 C.3    324 LEU481    -0.0200
   3142 CD1         -10.466700   48.964600    1.743100 C.3    324 LEU481     0.0090
   3143 CD2         -11.217600   49.908500    3.799500 C.3    324 LEU481     0.0090
   3144 HN          -14.724100   50.619100    0.723700 H      324 LEU481     0.1630
   3145 N           -15.150900   47.318100    2.099000 N.am   325 MET482    -0.3460
   3146 CA          -15.756300   46.076100    2.539800 C.3    325 MET482     0.1770
   3147 C           -16.038800   45.089800    1.437700 C.2    325 MET482     0.2410
   3148 O           -15.761300   43.916200    1.601300 O.2    325 MET482    -0.2710
   3149 CB          -17.086700   46.314800    3.385500 C.3    325 MET482     0.0450
   3150 CG          -16.671300   46.830400    4.803800 C.3    325 MET482     0.0760
   3151 SD          -15.645200   45.695300    5.770600 S.3    325 MET482    -0.1730
   3152 CE          -14.145100   46.778800    5.812200 C.3    325 MET482     0.0890
   3153 HN          -15.612200   48.130400    2.444500 H      325 MET482     0.1630
   3154 N           -16.620100   45.489300    0.271800 N.am   326 THR483    -0.3440
   3155 CA          -16.887100   44.654900   -0.884800 C.3    326 THR483     0.2050
   3156 C           -15.492200   44.193000   -1.484100 C.2    326 THR483     0.2430
   3157 O           -15.333300   43.071700   -1.905900 O.2    326 THR483    -0.2710
   3158 CB          -17.726500   45.343400   -1.920200 C.3    326 THR483     0.1460
   3159 CG2         -19.104700   45.853600   -1.401500 C.3    326 THR483     0.0420
   3160 OG1         -17.228200   46.543500   -2.499100 O.3    326 THR483    -0.3930
   3161 HN          -16.788800   46.463200    0.141800 H      326 THR483     0.1630
   3162 HG1         -16.625600   46.900300   -1.843900 H      326 THR483     0.2100
   3163 N           -14.477300   45.128900   -1.558000 N.am   327 LEU484    -0.3460
   3164 CA          -13.098500   44.859700   -2.001800 C.3    327 LEU484     0.1770
   3165 C           -12.379200   43.780600   -1.227500 C.2    327 LEU484     0.2410
   3166 O           -11.836100   42.918400   -1.852900 O.2    327 LEU484    -0.2710
   3167 CB          -12.364700   46.215200   -1.956400 C.3    327 LEU484     0.0380
   3168 CG          -12.716700   47.150000   -3.098300 C.3    327 LEU484    -0.0200
   3169 CD1         -12.082400   48.567600   -2.997900 C.3    327 LEU484     0.0090
   3170 CD2         -12.410800   46.530500   -4.476500 C.3    327 LEU484     0.0090
   3171 HN          -14.706100   46.086700   -1.401800 H      327 LEU484     0.1630
   3172 N           -12.341900   43.838200    0.118600 N.am   328 ILE485    -0.3460
   3173 CA          -11.660200   42.894100    1.009200 C.3    328 ILE485     0.1800
   3174 C           -12.248300   41.452100    0.876100 C.2    328 ILE485     0.2410
   3175 O           -11.454100   40.529000    0.945700 O.2    328 ILE485    -0.2710
   3176 CB          -11.576500   43.496100    2.379100 C.3    328 ILE485     0.0130
   3177 CG1         -10.707400   44.808300    2.355200 C.3    328 ILE485     0.0020
   3178 CG2         -11.000500   42.530900    3.488200 C.3    328 ILE485     0.0120
   3179 CD          -10.542400   45.400200    3.774100 C.3    328 ILE485     0.0050
   3180 HN          -12.649300   44.678500    0.557700 H      328 ILE485     0.1630
   3181 N           -13.539700   41.337200    0.784300 N.am   329 VAL486    -0.3460
   3182 CA          -14.262900   40.047000    0.613600 C.3    329 VAL486     0.1800
   3183 C           -13.883200   39.490400   -0.759700 C.2    329 VAL486     0.2410
   3184 O           -13.625400   38.265100   -0.882700 O.2    329 VAL486    -0.2710
   3185 CB          -15.697700   40.159200    0.789200 C.3    329 VAL486     0.0090
   3186 CG1         -16.533300   38.925200    0.325900 C.3    329 VAL486     0.0120
   3187 CG2         -15.939500   40.415800    2.315700 C.3    329 VAL486     0.0120
   3188 HN          -14.195400   42.084000    0.856900 H      329 VAL486     0.1630
   3189 N           -13.743400   40.395600   -1.729500 N.am   330 GLY487    -0.3510
   3190 CA          -13.193800   40.029300   -3.032600 C.3    330 GLY487     0.2250
   3191 C           -11.828300   39.396600   -3.094900 C.2    330 GLY487     0.2360
   3192 O           -11.620000   38.284300   -3.575100 O.2    330 GLY487    -0.2720
   3193 HN          -13.912200   41.347100   -1.489000 H      330 GLY487     0.1630
   3194 N           -10.815300   40.059400   -2.495100 N.am   331 ILE488    -0.3460
   3195 CA           -9.512500   39.538900   -2.267900 C.3    331 ILE488     0.1800
   3196 C            -9.471900   38.282200   -1.417500 C.2    331 ILE488     0.2410
   3197 O            -8.710800   37.298600   -1.651100 O.2    331 ILE488    -0.2710
   3198 CB           -8.550200   40.566500   -1.638900 C.3    331 ILE488     0.0130
   3199 CG1          -8.325700   41.890200   -2.435000 C.3    331 ILE488     0.0020
   3200 CG2          -7.205700   39.960300   -1.292900 C.3    331 ILE488     0.0120
   3201 CD           -7.834700   42.990900   -1.538000 C.3    331 ILE488     0.0050
   3202 HN          -11.033600   40.999300   -2.246200 H      331 ILE488     0.1630
   3203 N           -10.376400   38.219500   -0.367400 N.am   332 SER489    -0.3440
   3204 CA          -10.454300   37.168300    0.582800 C.3    332 SER489     0.2000
   3205 C           -10.935000   35.879800   -0.059400 C.2    332 SER489     0.2430
   3206 O           -10.516700   34.786600    0.352200 O.2    332 SER489    -0.2710
   3207 CB          -11.316600   37.603600    1.886900 C.3    332 SER489     0.1990
   3208 OG          -10.638400   38.644300    2.604500 O.3    332 SER489    -0.3980
   3209 HN          -11.116600   38.887000   -0.330900 H      332 SER489     0.1630
   3210 HG1         -10.657800   39.475900    2.125100 H      332 SER489     0.2090
   3211 N           -11.809300   36.126400   -1.071000 N.am   333 ALA490    -0.3460
   3212 CA          -12.200700   34.968800   -1.908100 C.3    333 ALA490     0.1720
   3213 C           -11.131100   34.369500   -2.819400 C.2    333 ALA490     0.2400
   3214 O           -11.069000   33.184700   -3.025900 O.2    333 ALA490    -0.2710
   3215 CB          -13.396400   35.215000   -2.837800 C.3    333 ALA490     0.0420
   3216 HN          -12.179300   37.017500   -1.325900 H      333 ALA490     0.1630
   3217 N           -10.253700   35.189900   -3.468600 N.am   334 VAL491    -0.3460
   3218 CA           -9.158900   34.804300   -4.336800 C.3    334 VAL491     0.1800
   3219 C            -8.097000   33.962000   -3.543800 C.2    334 VAL491     0.2410
   3220 O            -7.474200   32.974200   -3.965200 O.2    334 VAL491    -0.2710
   3221 CB           -8.510500   35.981900   -5.202400 C.3    334 VAL491     0.0090
   3222 CG1          -7.237700   35.542000   -5.906200 C.3    334 VAL491     0.0120
   3223 CG2          -9.489400   36.591100   -6.219400 C.3    334 VAL491     0.0120
   3224 HN          -10.490300   36.156800   -3.436500 H      334 VAL491     0.1630
   3225 N            -7.912900   34.370700   -2.326200 N.am   335 PHE492    -0.3460
   3226 CA           -6.826100   33.814600   -1.542700 C.3    335 PHE492     0.1800
   3227 C            -7.103300   32.447700   -0.888400 C.2    335 PHE492     0.2410
   3228 O            -6.232000   31.627300   -0.479600 O.2    335 PHE492    -0.2710
   3229 CB           -6.366300   34.819700   -0.506200 C.3    335 PHE492     0.0730
   3230 CG           -5.594400   35.992600   -1.086600 C.ar   335 PHE492    -0.0560
   3231 CD1          -4.980700   36.788300   -0.153600 C.ar   335 PHE492     0.0070
   3232 CD2          -5.324400   36.306600   -2.419100 C.ar   335 PHE492     0.0070
   3233 CE1          -4.265600   37.931300   -0.478100 C.ar   335 PHE492     0.0010
   3234 CE2          -4.636200   37.437300   -2.776500 C.ar   335 PHE492     0.0010
   3235 CZ           -4.055100   38.266000   -1.837500 C.ar   335 PHE492     0.0000
   3236 HN           -8.398200   35.188500   -2.028600 H      335 PHE492     0.1630
   3237 N            -8.418900   32.176300   -0.811300 N.am   336 TRP493    -0.3460
   3238 CA           -9.127900   31.010500   -0.377500 C.3    336 TRP493     0.1810
   3239 C            -9.007300   29.901000   -1.432400 C.2    336 TRP493     0.2410
   3240 O            -8.687300   28.748500   -1.127400 O.2    336 TRP493    -0.2710
   3241 CB          -10.621800   31.387000    0.123200 C.3    336 TRP493     0.0750
   3242 CG          -11.414000   30.177800    0.490900 C.ar   336 TRP493    -0.0280
   3243 CD1         -12.679800   29.912600   -0.013600 C.ar   336 TRP493     0.0960
   3244 CD2         -11.039400   28.963300    1.242400 C.ar   336 TRP493    -0.0020
   3245 CE2         -12.123900   28.097800    1.154900 C.ar   336 TRP493     0.0420
   3246 CE3          -9.889900   28.663900    1.960800 C.ar   336 TRP493     0.0140
   3247 NE1         -13.035300   28.695900    0.379200 N.ar   336 TRP493    -0.3650
   3248 CZ2         -12.083700   26.831100    1.710900 C.ar   336 TRP493     0.0300
   3249 CZ3          -9.891500   27.465900    2.657400 C.ar   336 TRP493     0.0010
   3250 CH2         -11.010500   26.575600    2.583700 C.ar   336 TRP493     0.0020
   3251 HN           -9.043700   32.922400   -1.026300 H      336 TRP493     0.1630
   3252 HE1         -13.908900   28.291800    0.215300 H      336 TRP493     0.1650
   3253 N            -9.208300   30.183400   -2.706300 N.am   337 VAL494    -0.3460
   3254 CA           -9.338000   29.271600   -3.830000 C.3    337 VAL494     0.1800
   3255 C            -7.940100   28.994200   -4.395300 C.2    337 VAL494     0.2410
   3256 O            -7.728700   27.926700   -5.040700 O.2    337 VAL494    -0.2710
   3257 CB          -10.315800   29.849500   -4.859700 C.3    337 VAL494     0.0090
   3258 CG1          -9.806700   31.023000   -5.708200 C.3    337 VAL494     0.0120
   3259 CG2         -10.752500   28.642400   -5.702000 C.3    337 VAL494     0.0120
   3260 HN           -9.558400   31.059200   -3.028100 H      337 VAL494     0.1630
   3261 N            -6.992000   29.914400   -4.260400 N.am   338 GLY495    -0.3510
   3262 CA           -5.670700   29.627900   -4.826200 C.3    338 GLY495     0.2250
   3263 C            -4.767000   28.551300   -4.093800 C.2    338 GLY495     0.2360
   3264 O            -5.103100   28.113400   -2.984000 O.2    338 GLY495    -0.2720
   3265 HN           -7.142300   30.757100   -3.750700 H      338 GLY495     0.1630
   3266 N            -3.677200   28.066600   -4.696100 N.am   339 SER496    -0.3440
   3267 CA           -2.716300   27.211300   -4.023400 C.3    339 SER496     0.2000
   3268 C            -1.376400   27.306100   -4.692700 C.2    339 SER496     0.2430
   3269 O            -1.262400   27.517800   -5.900500 O.2    339 SER496    -0.2710
   3270 CB           -3.355500   25.801600   -3.789100 C.3    339 SER496     0.1990
   3271 OG           -2.369900   24.927200   -3.233100 O.3    339 SER496    -0.3980
   3272 HN           -3.397800   28.424500   -5.583100 H      339 SER496     0.1630
   3273 HG1          -2.025500   25.326400   -2.431500 H      339 SER496     0.2090
   3274 N            -0.285700   26.951600   -4.037900 N.am   340 LYS497    -0.3460
   3275 CA            1.065300   26.894800   -4.474900 C.3    340 LYS497     0.1760
   3276 C             1.327400   26.107100   -5.811900 C.2    340 LYS497     0.2410
   3277 O             1.760500   26.768000   -6.762700 O.2    340 LYS497    -0.2710
   3278 CB            2.062400   26.407900   -3.364200 C.3    340 LYS497     0.0350
   3279 CG            2.280900   27.445200   -2.253000 C.3    340 LYS497     0.0040
   3280 CD            3.162000   26.768500   -1.203000 C.3    340 LYS497     0.0270
   3281 CE            3.449200   27.617400    0.075000 C.3    340 LYS497     0.2290
   3282 NZ            2.268900   27.666900    1.038200 N.4    340 LYS497    -0.0790
   3283 HN           -0.417300   26.744900   -3.071000 H      340 LYS497     0.1630
   3284 HZ1           2.468900   28.358000    1.789500 H      340 LYS497     0.2740
   3285 HZ2           2.110700   26.721700    1.440800 H      340 LYS497     0.2740
   3286 HZ3           1.414800   27.992800    0.542400 H      340 LYS497     0.2740
   3287 N             0.910800   24.856800   -6.057800 N.am   341 LYS498    -0.3460
   3288 CA            0.930400   24.099700   -7.298200 C.3    341 LYS498     0.1760
   3289 C             0.073300   24.653000   -8.369400 C.2    341 LYS498     0.2410
   3290 O             0.424000   24.653800   -9.557000 O.2    341 LYS498    -0.2710
   3291 CB            0.547000   22.688800   -6.983500 C.3    341 LYS498     0.0350
   3292 CG            0.570500   21.692900   -8.166900 C.3    341 LYS498     0.0040
   3293 CD            0.596400   20.224200   -7.719500 C.3    341 LYS498     0.0270
   3294 CE            0.794400   19.188100   -8.887600 C.3    341 LYS498     0.2290
   3295 NZ           -0.419000   19.142500   -9.647400 N.4    341 LYS498    -0.0790
   3296 HN            0.601400   24.274500   -5.309900 H      341 LYS498     0.1630
   3297 HZ1          -1.193800   19.283100   -8.967200 H      341 LYS498     0.2740
   3298 HZ2          -0.480000   18.262000  -10.198800 H      341 LYS498     0.2740
   3299 HZ3          -0.521400   19.923000  -10.327000 H      341 LYS498     0.2740
   3300 N            -1.115800   25.216800   -8.001000 N.am   342 THR499    -0.3440
   3301 CA           -2.063100   25.773600   -9.003600 C.3    342 THR499     0.2050
   3302 C            -1.373500   27.003900   -9.652700 C.2    342 THR499     0.2430
   3303 O            -1.444700   27.236300  -10.848000 O.2    342 THR499    -0.2710
   3304 CB           -3.362300   26.145100   -8.389600 C.3    342 THR499     0.1460
   3305 CG2          -4.331000   26.405500   -9.534200 C.3    342 THR499     0.0420
   3306 OG1          -3.881100   25.107000   -7.632300 O.3    342 THR499    -0.3930
   3307 HN           -1.401600   25.260200   -7.045300 H      342 THR499     0.1630
   3308 HG1          -4.644300   25.554800   -7.259900 H      342 THR499     0.2100
   3309 N            -0.631100   27.734000   -8.827300 N.am   343 CYS500    -0.3450
   3310 CA            0.355800   28.740800   -9.163000 C.3    343 CYS500     0.1850
   3311 C             1.671600   28.396500   -9.823000 C.2    343 CYS500     0.2420
   3312 O             2.000000   29.129100  -10.813200 O.2    343 CYS500    -0.2710
   3313 CB            0.531500   29.736400   -7.955600 C.3    343 CYS500     0.1050
   3314 SG            1.904400   31.011200   -8.089400 S.3    343 CYS500    -0.1800
   3315 HN           -0.625000   27.484300   -7.861500 H      343 CYS500     0.1630
   3316 HG1           2.711500   30.177300   -8.727900 H      343 CYS500     0.1010
   3317 N             2.431600   27.396300   -9.376600 N.am   344 THR501    -0.3440
   3318 CA            3.579000   26.790500  -10.052300 C.3    344 THR501     0.2050
   3319 C             3.280500   26.254500  -11.444800 C.2    344 THR501     0.2430
   3320 O             4.088400   26.353800  -12.361800 O.2    344 THR501    -0.2710
   3321 CB            4.394100   25.761300   -9.242400 C.3    344 THR501     0.1460
   3322 CG2           4.402900   24.282600   -9.699900 C.3    344 THR501     0.0420
   3323 OG1           5.797500   26.120200   -9.333600 O.3    344 THR501    -0.3930
   3324 HN            2.235500   26.998100   -8.483500 H      344 THR501     0.1630
   3325 HG1           5.955500   27.012000   -9.017000 H      344 THR501     0.2100
   3326 N             2.062800   25.745900  -11.698500 N.am   345 GLU502    -0.3460
   3327 CA            1.492900   25.437100  -12.948900 C.3    345 GLU502     0.1770
   3328 C             1.286200   26.541500  -13.975400 C.2    345 GLU502     0.2410
   3329 O             1.558200   26.338200  -15.177800 O.2    345 GLU502    -0.2710
   3330 CB            0.295600   24.381700  -12.808000 C.3    345 GLU502     0.0450
   3331 CG            0.803800   22.951400  -12.267600 C.3    345 GLU502     0.1160
   3332 CD           -0.362000   21.955500  -12.044700 C.2    345 GLU502     0.1720
   3333 OE1          -1.532900   22.331700  -12.235700 O.co2  345 GLU502    -0.6480
   3334 OE2          -0.051000   20.757800  -11.678700 O.co2  345 GLU502    -0.6480
   3335 HN            1.419800   25.722900  -10.937300 H      345 GLU502     0.1630
   3336 N             0.740600   27.650200  -13.318600 N.am   346 TRP503    -0.3460
   3337 CA            0.529100   28.956900  -13.942600 C.3    346 TRP503     0.1810
   3338 C             1.897800   29.526500  -14.432700 C.2    346 TRP503     0.2410
   3339 O             2.057600   30.053500  -15.525600 O.2    346 TRP503    -0.2710
   3340 CB           -0.376100   29.787700  -12.995900 C.3    346 TRP503     0.0750
   3341 CG           -0.714200   31.132100  -13.479100 C.ar   346 TRP503    -0.0280
   3342 CD1          -1.739200   31.456500  -14.353700 C.ar   346 TRP503     0.0960
   3343 CD2           0.167400   32.302800  -13.476300 C.ar   346 TRP503    -0.0020
   3344 CE2          -0.390300   33.298100  -14.341000 C.ar   346 TRP503     0.0420
   3345 CE3           1.391400   32.565200  -12.748100 C.ar   346 TRP503     0.0140
   3346 NE1          -1.541300   32.728600  -14.863600 N.ar   346 TRP503    -0.3650
   3347 CZ2           0.158200   34.569600  -14.451700 C.ar   346 TRP503     0.0300
   3348 CZ3           1.957500   33.834500  -12.948200 C.ar   346 TRP503     0.0010
   3349 CH2           1.354600   34.799400  -13.778900 C.ar   346 TRP503     0.0020
   3350 HN            0.378600   27.502500  -12.402100 H      346 TRP503     0.1630
   3351 HE1          -2.125800   33.110200  -15.545900 H      346 TRP503     0.1650
   3352 N             2.902600   29.488400  -13.550900 N.am   347 ALA504    -0.3460
   3353 CA            4.195500   30.040200  -13.752900 C.3    347 ALA504     0.1720
   3354 C             5.023300   29.321800  -14.823300 C.2    347 ALA504     0.2400
   3355 O             5.726600   29.911200  -15.603800 O.2    347 ALA504    -0.2710
   3356 CB            4.992300   30.116000  -12.397400 C.3    347 ALA504     0.0420
   3357 HN            2.686500   29.141700  -12.642100 H      347 ALA504     0.1630
   3358 N             4.820200   27.997900  -14.853400 N.am   348 GLY505    -0.3510
   3359 CA            5.441400   27.141300  -15.828200 C.3    348 GLY505     0.2250
   3360 C             5.067500   27.328500  -17.231400 C.2    348 GLY505     0.2360
   3361 O             5.890500   27.315100  -18.153600 O.2    348 GLY505    -0.2720
   3362 HN            4.290300   27.616900  -14.100200 H      348 GLY505     0.1630
   3363 N             3.753900   27.597800  -17.508600 N.am   349 PHE506    -0.3460
   3364 CA            3.150800   27.895700  -18.870500 C.3    349 PHE506     0.1800
   3365 C             3.797000   29.200300  -19.551100 C.2    349 PHE506     0.2410
   3366 O             4.282600   29.188800  -20.659900 O.2    349 PHE506    -0.2710
   3367 CB            1.653000   28.001100  -18.727700 C.3    349 PHE506     0.0730
   3368 CG            0.884500   28.320900  -20.041500 C.ar   349 PHE506    -0.0560
   3369 CD1           0.253200   27.209000  -20.591800 C.ar   349 PHE506     0.0070
   3370 CD2           0.460600   29.577800  -20.501600 C.ar   349 PHE506     0.0070
   3371 CE1          -0.624600   27.332000  -21.710800 C.ar   349 PHE506     0.0010
   3372 CE2          -0.458600   29.712700  -21.489200 C.ar   349 PHE506     0.0010
   3373 CZ           -1.020400   28.570500  -22.101800 C.ar   349 PHE506     0.0000
   3374 HN            3.080100   27.653600  -16.776600 H      349 PHE506     0.1630
   3375 N             3.953300   30.271600  -18.773100 N.am   350 PHE507    -0.3460
   3376 CA            4.594300   31.441600  -19.299000 C.3    350 PHE507     0.1800
   3377 C             6.132200   31.281200  -19.544400 C.2    350 PHE507     0.2410
   3378 O             6.696400   31.950400  -20.374700 O.2    350 PHE507    -0.2710
   3379 CB            4.388800   32.623000  -18.260400 C.3    350 PHE507     0.0730
   3380 CG            3.047900   33.321500  -18.452100 C.ar   350 PHE507    -0.0560
   3381 CD1           2.871700   34.262300  -19.463300 C.ar   350 PHE507     0.0070
   3382 CD2           1.968400   33.087200  -17.568600 C.ar   350 PHE507     0.0070
   3383 CE1           1.690500   34.912400  -19.660300 C.ar   350 PHE507     0.0010
   3384 CE2           0.803700   33.794300  -17.723500 C.ar   350 PHE507     0.0010
   3385 CZ            0.673300   34.701700  -18.734800 C.ar   350 PHE507     0.0000
   3386 HN            3.637600   30.279300  -17.826500 H      350 PHE507     0.1630
   3387 N             6.708400   30.356700  -18.820000 N.am   351 LYS508    -0.3460
   3388 CA            8.129200   30.045800  -18.958500 C.3    351 LYS508     0.1760
   3389 C             8.279300   29.127500  -20.123100 C.2    351 LYS508     0.2410
   3390 O             9.378500   28.900300  -20.613500 O.2    351 LYS508    -0.2710
   3391 CB            8.745900   29.446300  -17.700800 C.3    351 LYS508     0.0350
   3392 CG            8.861700   30.520100  -16.571100 C.3    351 LYS508     0.0040
   3393 CD            9.098000   30.038200  -15.113500 C.3    351 LYS508     0.0270
   3394 CE           10.285400   29.148900  -14.786800 C.3    351 LYS508     0.2290
   3395 NZ           11.590700   29.673900  -15.139500 N.4    351 LYS508    -0.0790
   3396 HN            6.147600   30.126800  -18.027100 H      351 LYS508     0.1630
   3397 HZ1          12.081300   30.124300  -14.339800 H      351 LYS508     0.2740
   3398 HZ2          11.517900   30.300400  -15.966300 H      351 LYS508     0.2740
   3399 HZ3          12.141300   28.848800  -15.449900 H      351 LYS508     0.2740
   3400 N             7.137100   28.474300  -20.612600 N.am   352 ARG509    -0.3460
   3401 CA            7.057200   27.702800  -21.840800 C.3    352 ARG509     0.1760
   3402 C             7.521100   26.331300  -21.674600 C.2    352 ARG509     0.2410
   3403 O             7.896100   25.661300  -22.669700 O.2    352 ARG509    -0.2710
   3404 CB            7.584000   28.427200  -23.099400 C.3    352 ARG509     0.0360
   3405 CG            6.594800   29.638200  -23.500700 C.3    352 ARG509     0.0220
   3406 CD            5.285100   29.277300  -24.145900 C.3    352 ARG509     0.1220
   3407 NE            5.429100   28.795200  -25.581100 N.pl3  352 ARG509    -0.3670
   3408 CZ            4.366700   28.634400  -26.302800 C.cat  352 ARG509     0.1430
   3409 NH1           3.109000   28.760500  -25.905800 N.pl3  352 ARG509    -0.2740
   3410 NH2           4.634100   28.476600  -27.568800 N.pl3  352 ARG509    -0.3760
   3411 HN            6.257400   28.662300  -20.181400 H      352 ARG509     0.1630
   3412 HE            6.332100   28.637100  -25.981900 H      352 ARG509     0.1620
   3413 HH11          2.832400   28.599200  -24.957500 H      352 ARG509     0.1270
   3414 HH12          2.441400   28.205400  -26.402500 H      352 ARG509     0.1270
   3415 HH21          5.521300   28.767100  -27.928500 H      352 ARG509     0.1580
   3416 HH22          3.897000   28.668500  -28.216600 H      352 ARG509     0.1580
   3417 N             7.345100   25.830800  -20.426100 N.am   353 ASN510    -0.3460
   3418 CA            7.516800   24.440100  -20.132100 C.3    353 ASN510     0.1850
   3419 C             6.068200   23.707500  -20.317000 C.2    353 ASN510     0.2410
   3420 O             4.949300   24.273200  -20.187800 O.2    353 ASN510    -0.2710
   3421 CB            8.053500   24.202400  -18.657700 C.3    353 ASN510     0.1370
   3422 CG            9.416100   24.889900  -18.667800 C.2    353 ASN510     0.2170
   3423 ND2           9.625500   25.780500  -17.646000 N.am   353 ASN510    -0.3700
   3424 OD1          10.275400   24.661400  -19.512700 O.2    353 ASN510    -0.2740
   3425 HN            6.974700   26.426100  -19.716500 H      353 ASN510     0.1630
   3426 HD21         10.552700   25.900200  -17.293100 H      353 ASN510     0.1590
   3427 HD22          8.915400   25.867000  -16.947300 H      353 ASN510     0.1590
   3428 N             6.044300   22.416100  -20.695000 N.am   354 ARG511    -0.3450
   3429 CA            4.847200   21.644800  -20.927800 C.3    354 ARG511     0.1850
   3430 C             4.972200   20.347000  -20.113700 C.2    354 ARG511     0.1960
   3431 CB            4.403500   21.216000  -22.370200 C.3    354 ARG511     0.0380
   3432 CG            4.413400   22.384700  -23.382100 C.3    354 ARG511     0.0230
   3433 CD            5.793500   22.945000  -23.748200 C.3    354 ARG511     0.1380
   3434 NE            5.560500   23.725500  -24.973500 N.pl3  354 ARG511    -0.2270
   3435 CZ            6.571300   24.334400  -25.602200 C.cat  354 ARG511     0.6650
   3436 NH1           7.828900   24.111300  -25.433200 N.pl3  354 ARG511    -0.2350
   3437 NH2           6.144700   25.112900  -26.585200 N.pl3  354 ARG511    -0.2350
   3438 OT1           4.038000   20.146100  -19.266100 O.co2  354 ARG511    -0.6460
   3439 OT2           5.926800   19.548300  -20.341900 O.co2  354 ARG511    -0.6460
   3440 HN            6.841600   21.881900  -20.966400 H      354 ARG511     0.1630
   3441 HE            4.654200   24.087100  -25.193300 H      354 ARG511     0.1770
   3442 HH11          8.063400   23.587400  -24.613400 H      354 ARG511     0.1740
   3443 HH12          8.447600   24.839200  -25.727600 H      354 ARG511     0.1740
   3444 HH21          5.266800   25.025400  -27.057200 H      354 ARG511     0.1740
   3445 HH22          6.830200   25.562200  -27.155400 H      354 ARG511     0.1740
@<TRIPOS>BOND
     1    1    2 1
     2    2    3 1
     3    3    4 2
     4    5    1 1
     5    6    1 1
     6    7    1 1
     7    8    9 1
     8    9   12 1
     9    9   10 1
    10   10   11 2
    11   12   13 1
    12   13   15 ar
    13   13   14 ar
    14   14   16 ar
    15   15   17 ar
    16   16   18 ar
    17   17   18 ar
    18   19    8 1
    19   20   21 1
    20   21   24 1
    21   21   22 1
    22   22   23 2
    23   24   25 1
    24   25   27 ar
    25   25   26 ar
    26   26   30 ar
    27   27   29 ar
    28   27   28 ar
    29   28   31 ar
    30   28   30 ar
    31   29   32 ar
    32   30   35 1
    33   31   33 ar
    34   32   33 ar
    35   34   20 1
    36   36   37 1
    37   37   38 1
    38   37   40 1
    39   38   39 2
    40   40   41 1
    41   42   36 1
    42   43   41 1
    43   44   50 1
    44   44   45 1
    45   45   48 1
    46   45   46 1
    47   46   47 2
    48   48   49 1
    49   49   50 1
    50   51   52 1
    51   52   55 1
    52   52   53 1
    53   53   54 2
    54   55   56 1
    55   56   57 1
    56   57   58 1
    57   58   63 1
    58   58   59 2
    59   59   60 2
    60   59   61 2
    61   62   51 1
    62   64   60 1
    63   65   60 1
    64   66   61 1
    65   67   61 1
    66   68   69 1
    67   68   78 1
    68   69   70 1
    69   69   72 1
    70   70   71 2
    71   72   73 1
    72   73   74 ar
    73   73   75 ar
    74   74   77 ar
    75   75   76 ar
    76   75   79 1
    77   76   77 ar
    78   80   81 1
    79   81   84 1
    80   81   82 1
    81   82   83 2
    82   84   85 1
    83   85   86 1
    84   85   87 1
    85   88   80 1
    86   89   90 1
    87   90   93 1
    88   90   91 1
    89   91   92 2
    90   93   94 1
    91   94   95 1
    92   95   96 1
    93   96   97 1
    94   97   99 1
    95   97  100 1
    96   97  101 1
    97   98   89 1
    98  102  103 1
    99  103  106 1
   100  103  104 1
   101  104  105 2
   102  106  107 1
   103  106  108 1
   104  108  110 1
   105  109  102 1
   106  111  112 1
   107  112  115 1
   108  112  113 1
   109  113  114 2
   110  115  116 1
   111  117  111 1
   112  118  116 1
   113  119  120 1
   114  120  121 1
   115  121  122 2
   116  123  119 1
   117  124  125 1
   118  125  126 1
   119  126  127 2
   120  128  124 1
   121  129  130 1
   122  130  133 1
   123  130  131 1
   124  131  132 2
   125  133  134 1
   126  134  135 1
   127  135  137 2
   128  135  136 1
   129  138  129 1
   130  139  136 1
   131  140  136 1
   132  141  142 1
   133  142  143 1
   134  143  144 2
   135  145  141 1
   136  146  147 1
   137  147  150 1
   138  147  148 1
   139  148  149 2
   140  150  151 1
   141  151  152 ar
   142  151  153 ar
   143  152  154 ar
   144  153  155 ar
   145  154  156 ar
   146  155  156 ar
   147  156  157 1
   148  157  159 1
   149  158  146 1
   150  160  161 1
   151  161  164 1
   152  161  162 1
   153  162  163 2
   154  164  165 1
   155  165  166 1
   156  166  167 1
   157  167  168 1
   158  168  170 1
   159  168  171 1
   160  168  172 1
   161  169  160 1
   162  173  174 1
   163  174  177 1
   164  174  175 1
   165  175  176 2
   166  177  178 1
   167  178  180 ar
   168  178  179 ar
   169  179  181 ar
   170  180  182 ar
   171  181  183 ar
   172  182  183 ar
   173  184  173 1
   174  185  186 1
   175  186  189 1
   176  186  187 1
   177  187  188 2
   178  189  190 1
   179  190  191 1
   180  190  192 1
   181  193  185 1
   182  194  195 1
   183  195  196 1
   184  196  197 2
   185  198  194 1
   186  199  200 1
   187  200  203 1
   188  200  201 1
   189  201  202 2
   190  203  205 1
   191  203  204 1
   192  206  204 1
   193  207  199 1
   194  208  209 1
   195  209  212 1
   196  209  210 1
   197  210  211 2
   198  212  213 1
   199  213  214 2
   200  213  215 2
   201  216  208 1
   202  217  218 1
   203  218  221 1
   204  218  219 1
   205  219  220 2
   206  221  222 1
   207  222  223 1
   208  223  225 2
   209  223  224 1
   210  226  217 1
   211  227  224 1
   212  228  224 1
   213  229  230 1
   214  230  231 1
   215  230  233 1
   216  231  232 2
   217  233  234 1
   218  235  229 1
   219  236  234 1
   220  237  238 1
   221  238  241 1
   222  238  239 1
   223  239  240 2
   224  242  237 1
   225  243  249 1
   226  243  244 1
   227  244  247 1
   228  244  245 1
   229  245  246 2
   230  247  248 1
   231  248  249 1
   232  250  256 1
   233  250  251 1
   234  251  254 1
   235  251  252 1
   236  252  253 2
   237  254  255 1
   238  255  256 1
   239  257  258 1
   240  258  259 1
   241  258  261 1
   242  259  260 2
   243  261  262 1
   244  263  257 1
   245  264  262 1
   246  265  271 1
   247  265  266 1
   248  266  269 1
   249  266  267 1
   250  267  268 2
   251  269  270 1
   252  270  271 1
   253  272  273 1
   254  273  276 1
   255  273  274 1
   256  274  275 2
   257  276  277 1
   258  277  279 2
   259  277  278 1
   260  280  272 1
   261  281  278 1
   262  282  278 1
   263  283  284 1
   264  284  287 1
   265  284  285 1
   266  285  286 2
   267  287  288 1
   268  288  289 1
   269  289  290 1
   270  291  283 1
   271  292  293 1
   272  293  296 1
   273  293  294 1
   274  294  295 2
   275  296  297 1
   276  297  298 ar
   277  297  299 ar
   278  298  300 ar
   279  299  301 ar
   280  300  302 ar
   281  301  302 ar
   282  302  303 1
   283  303  305 1
   284  304  292 1
   285  306  307 1
   286  307  310 1
   287  307  308 1
   288  308  309 2
   289  310  311 1
   290  311  313 ar
   291  311  312 ar
   292  312  314 ar
   293  313  315 ar
   294  314  316 ar
   295  315  316 ar
   296  317  306 1
   297  318  319 1
   298  319  322 1
   299  319  320 1
   300  320  321 2
   301  322  323 1
   302  323  324 1
   303  324  325 1
   304  325  326 1
   305  326  328 1
   306  326  329 1
   307  326  330 1
   308  327  318 1
   309  331  332 1
   310  332  335 1
   311  332  333 1
   312  333  334 2
   313  335  336 1
   314  337  331 1
   315  338  336 1
   316  339  340 1
   317  340  343 1
   318  340  341 1
   319  341  342 2
   320  343  344 1
   321  344  345 2
   322  344  346 2
   323  347  339 1
   324  348  349 1
   325  349  352 1
   326  349  350 1
   327  350  351 2
   328  352  353 1
   329  353  354 1
   330  354  355 2
   331  354  356 2
   332  357  348 1
   333  358  359 1
   334  359  362 1
   335  359  360 1
   336  360  361 2
   337  362  363 1
   338  363  364 1
   339  363  365 1
   340  366  358 1
   341  367  368 1
   342  368  371 1
   343  368  369 1
   344  369  370 2
   345  371  372 1
   346  372  373 1
   347  373  374 2
   348  373  375 2
   349  376  367 1
   350  377  378 1
   351  378  381 1
   352  378  379 1
   353  379  380 2
   354  381  382 1
   355  382  384 ar
   356  382  383 ar
   357  383  385 ar
   358  384  386 ar
   359  385  387 ar
   360  386  387 ar
   361  388  377 1
   362  389  390 1
   363  390  393 1
   364  390  391 1
   365  391  392 2
   366  394  389 1
   367  395  396 1
   368  396  399 1
   369  396  397 1
   370  397  398 2
   371  399  400 1
   372  400  401 1
   373  401  402 1
   374  402  403 1
   375  403  405 1
   376  403  406 1
   377  403  407 1
   378  404  395 1
   379  408  409 1
   380  409  412 1
   381  409  410 1
   382  410  411 2
   383  412  413 1
   384  414  408 1
   385  415  413 1
   386  416  417 1
   387  417  420 1
   388  417  418 1
   389  418  419 2
   390  420  421 1
   391  421  423 ar
   392  421  422 ar
   393  422  424 ar
   394  423  425 ar
   395  424  426 ar
   396  425  426 ar
   397  427  416 1
   398  428  429 1
   399  429  432 1
   400  429  430 1
   401  430  431 2
   402  432  434 1
   403  432  433 1
   404  435  433 1
   405  436  428 1
   406  437  438 1
   407  438  439 1
   408  439  440 2
   409  441  437 1
   410  442  443 1
   411  443  446 1
   412  443  444 1
   413  444  445 2
   414  446  447 1
   415  446  448 1
   416  448  450 1
   417  449  442 1
   418  451  452 1
   419  452  455 1
   420  452  453 1
   421  453  454 2
   422  455  456 1
   423  455  457 1
   424  458  451 1
   425  459  460 1
   426  460  463 1
   427  460  461 1
   428  461  462 2
   429  463  464 1
   430  465  459 1
   431  466  464 1
   432  467  468 1
   433  468  471 1
   434  468  469 1
   435  469  470 2
   436  471  473 1
   437  471  472 1
   438  474  472 1
   439  475  467 1
   440  476  477 1
   441  477  480 1
   442  477  478 1
   443  478  479 2
   444  480  481 1
   445  481  483 ar
   446  481  482 ar
   447  482  484 ar
   448  483  485 ar
   449  484  486 ar
   450  485  486 ar
   451  487  476 1
   452  488  489 1
   453  489  490 1
   454  489  492 1
   455  490  491 2
   456  492  493 1
   457  494  488 1
   458  495  493 1
   459  496  497 1
   460  497  500 1
   461  497  498 1
   462  498  499 2
   463  500  501 1
   464  501  502 1
   465  501  503 1
   466  504  496 1
   467  505  506 1
   468  506  507 1
   469  506  509 1
   470  507  508 2
   471  509  510 1
   472  511  505 1
   473  512  510 1
   474  513  514 1
   475  514  517 1
   476  514  515 1
   477  515  516 2
   478  518  513 1
   479  519  520 1
   480  520  523 1
   481  520  521 1
   482  521  522 2
   483  523  524 1
   484  523  525 1
   485  525  527 1
   486  526  519 1
   487  528  529 1
   488  529  532 1
   489  529  530 1
   490  530  531 2
   491  532  533 1
   492  533  534 1
   493  533  535 1
   494  536  528 1
   495  537  538 1
   496  538  541 1
   497  538  539 1
   498  539  540 2
   499  541  542 1
   500  542  544 ar
   501  542  543 ar
   502  543  545 ar
   503  544  546 ar
   504  545  547 ar
   505  546  547 ar
   506  548  537 1
   507  549  550 1
   508  550  553 1
   509  550  551 1
   510  551  552 2
   511  553  554 1
   512  553  555 1
   513  555  557 1
   514  556  549 1
   515  558  559 1
   516  559  562 1
   517  559  560 1
   518  560  561 2
   519  562  563 1
   520  563  565 ar
   521  563  564 ar
   522  564  566 ar
   523  565  567 ar
   524  566  568 ar
   525  567  568 ar
   526  569  558 1
   527  570  571 1
   528  571  574 1
   529  571  572 1
   530  572  573 2
   531  574  575 1
   532  575  576 1
   533  575  577 1
   534  578  570 1
   535  579  580 1
   536  580  583 1
   537  580  581 1
   538  581  582 2
   539  583  584 1
   540  583  585 1
   541  585  587 1
   542  586  579 1
   543  588  589 1
   544  589  592 1
   545  589  590 1
   546  590  591 2
   547  592  593 1
   548  593  595 ar
   549  593  594 ar
   550  594  596 ar
   551  595  597 ar
   552  596  598 ar
   553  597  598 ar
   554  599  588 1
   555  600  601 1
   556  601  604 1
   557  601  602 1
   558  602  603 2
   559  604  605 1
   560  605  606 1
   561  605  607 1
   562  608  600 1
   563  609  610 1
   564  610  613 1
   565  610  611 1
   566  611  612 2
   567  613  615 1
   568  613  614 1
   569  616  614 1
   570  617  609 1
   571  618  619 1
   572  619  622 1
   573  619  620 1
   574  620  621 2
   575  622  623 1
   576  623  624 2
   577  623  625 2
   578  626  618 1
   579  627  628 1
   580  628  631 1
   581  628  629 1
   582  629  630 2
   583  631  632 1
   584  631  633 1
   585  634  627 1
   586  635  636 1
   587  636  639 1
   588  636  637 1
   589  637  638 2
   590  639  640 1
   591  640  641 1
   592  641  642 1
   593  642  647 1
   594  642  643 2
   595  643  644 2
   596  643  645 2
   597  646  635 1
   598  648  644 1
   599  649  644 1
   600  650  645 1
   601  651  645 1
   602  652  653 1
   603  653  656 1
   604  653  654 1
   605  654  655 2
   606  656  657 1
   607  657  658 1
   608  658  659 1
   609  659  664 1
   610  659  660 2
   611  660  661 2
   612  660  662 2
   613  663  652 1
   614  665  661 1
   615  666  661 1
   616  667  662 1
   617  668  662 1
   618  669  670 1
   619  670  673 1
   620  670  671 1
   621  671  672 2
   622  673  674 1
   623  674  676 ar
   624  674  675 ar
   625  675  677 ar
   626  676  678 ar
   627  677  679 ar
   628  678  679 ar
   629  680  669 1
   630  681  682 1
   631  682  685 1
   632  682  683 1
   633  683  684 2
   634  685  686 1
   635  686  687 1
   636  687  688 1
   637  688  693 1
   638  688  689 2
   639  689  690 2
   640  689  691 2
   641  692  681 1
   642  694  690 1
   643  695  690 1
   644  696  691 1
   645  697  691 1
   646  698  699 1
   647  699  702 1
   648  699  700 1
   649  700  701 2
   650  702  703 1
   651  703  704 ar
   652  703  705 ar
   653  704  706 ar
   654  705  707 ar
   655  706  708 ar
   656  707  708 ar
   657  708  709 1
   658  709  711 1
   659  710  698 1
   660  712  718 1
   661  712  713 1
   662  713  716 1
   663  713  714 1
   664  714  715 2
   665  716  717 1
   666  717  718 1
   667  719  720 1
   668  720  723 1
   669  720  721 1
   670  721  722 2
   671  723  724 1
   672  724  725 1
   673  725  726 2
   674  725  727 2
   675  728  719 1
   676  729  730 1
   677  730  733 1
   678  730  731 1
   679  731  732 2
   680  733  734 1
   681  734  735 1
   682  735  736 1
   683  736  741 1
   684  736  737 2
   685  737  738 2
   686  737  739 2
   687  740  729 1
   688  742  738 1
   689  743  738 1
   690  744  739 1
   691  745  739 1
   692  746  752 1
   693  746  747 1
   694  747  750 1
   695  747  748 1
   696  748  749 2
   697  750  751 1
   698  751  752 1
   699  753  754 1
   700  754  757 1
   701  754  755 1
   702  755  756 2
   703  757  759 1
   704  757  758 1
   705  760  758 1
   706  761  753 1
   707  762  763 1
   708  763  766 1
   709  763  764 1
   710  764  765 2
   711  766  768 1
   712  766  767 1
   713  769  767 1
   714  770  762 1
   715  771  772 1
   716  772  775 1
   717  772  773 1
   718  773  774 2
   719  775  776 1
   720  776  777 ar
   721  776  778 ar
   722  777  779 ar
   723  778  780 ar
   724  779  781 ar
   725  780  781 ar
   726  781  782 1
   727  782  784 1
   728  783  771 1
   729  785  786 1
   730  786  789 1
   731  786  787 1
   732  787  788 2
   733  789  790 1
   734  790  791 ar
   735  790  792 ar
   736  791  793 ar
   737  792  794 ar
   738  793  795 ar
   739  794  795 ar
   740  795  796 1
   741  796  798 1
   742  797  785 1
   743  799  800 1
   744  800  803 1
   745  800  801 1
   746  801  802 2
   747  803  804 1
   748  805  799 1
   749  806  804 1
   750  807  808 1
   751  808  811 1
   752  808  809 1
   753  809  810 2
   754  811  812 1
   755  811  813 1
   756  814  807 1
   757  815  816 1
   758  816  817 1
   759  816  819 1
   760  817  818 2
   761  819  820 1
   762  821  815 1
   763  822  820 1
   764  823  824 1
   765  824  827 1
   766  824  825 1
   767  825  826 2
   768  827  828 1
   769  828  829 ar
   770  828  830 ar
   771  829  831 ar
   772  830  832 ar
   773  831  833 ar
   774  832  833 ar
   775  833  834 1
   776  834  836 1
   777  835  823 1
   778  837  838 1
   779  838  841 1
   780  838  839 1
   781  839  840 2
   782  841  842 1
   783  843  837 1
   784  844  842 1
   785  845  846 1
   786  846  849 1
   787  846  847 1
   788  847  848 2
   789  849  851 1
   790  849  850 1
   791  852  850 1
   792  853  845 1
   793  854  855 1
   794  855  858 1
   795  855  856 1
   796  856  857 2
   797  858  859 1
   798  858  860 1
   799  861  854 1
   800  862  863 1
   801  863  866 1
   802  863  864 1
   803  864  865 2
   804  866  867 1
   805  868  862 1
   806  869  867 1
   807  870  871 1
   808  871  874 1
   809  871  872 1
   810  872  873 2
   811  874  875 1
   812  875  876 1
   813  875  877 1
   814  878  870 1
   815  879  880 1
   816  880  883 1
   817  880  881 1
   818  881  882 2
   819  883  884 1
   820  884  885 1
   821  885  886 1
   822  887  879 1
   823  888  889 1
   824  889  892 1
   825  889  890 1
   826  890  891 2
   827  892  893 1
   828  893  894 ar
   829  893  895 ar
   830  894  896 ar
   831  895  897 ar
   832  896  898 ar
   833  897  898 ar
   834  898  899 1
   835  899  901 1
   836  900  888 1
   837  902  903 1
   838  903  906 1
   839  903  904 1
   840  904  905 2
   841  906  907 1
   842  907  909 ar
   843  907  908 ar
   844  908  910 ar
   845  909  911 ar
   846  910  912 ar
   847  911  912 ar
   848  913  902 1
   849  914  915 1
   850  915  918 1
   851  915  916 1
   852  916  917 2
   853  918  920 1
   854  918  919 1
   855  921  919 1
   856  922  914 1
   857  923  924 1
   858  924  925 1
   859  925  926 2
   860  927  923 1
   861  928  929 1
   862  929  932 1
   863  929  930 1
   864  930  931 2
   865  932  933 1
   866  933  935 ar
   867  933  934 ar
   868  934  936 ar
   869  935  937 ar
   870  936  938 ar
   871  937  938 ar
   872  939  928 1
   873  940  941 1
   874  941  944 1
   875  941  942 1
   876  942  943 2
   877  944  945 1
   878  945  946 1
   879  945  947 1
   880  948  940 1
   881  949  950 1
   882  950  953 1
   883  950  951 1
   884  951  952 2
   885  953  954 1
   886  954  955 1
   887  954  956 1
   888  957  949 1
   889  958  959 1
   890  959  960 1
   891  960  961 2
   892  962  958 1
   893  963  964 1
   894  964  967 1
   895  964  965 1
   896  965  966 2
   897  967  968 1
   898  968  969 2
   899  968  970 2
   900  971  963 1
   901  972  973 1
   902  973  976 1
   903  973  974 1
   904  974  975 2
   905  976  977 1
   906  978  972 1
   907  979  977 1
   908  980  981 1
   909  981  984 1
   910  981  982 1
   911  982  983 2
   912  984  985 1
   913  984  986 1
   914  986  988 1
   915  987  980 1
   916  989  990 1
   917  990  993 1
   918  990  991 1
   919  991  992 2
   920  994  989 1
   921  995  996 1
   922  996  997 1
   923  996  999 1
   924  997  998 2
   925  999 1000 1
   926 1001  995 1
   927 1002 1000 1
   928 1003 1004 1
   929 1004 1007 1
   930 1004 1005 1
   931 1005 1006 2
   932 1007 1008 1
   933 1008 1010 2
   934 1008 1009 1
   935 1011 1003 1
   936 1012 1009 1
   937 1013 1009 1
   938 1014 1015 1
   939 1015 1018 1
   940 1015 1016 1
   941 1016 1017 2
   942 1018 1019 1
   943 1019 1020 1
   944 1020 1021 1
   945 1021 1022 1
   946 1022 1024 1
   947 1022 1025 1
   948 1022 1026 1
   949 1023 1014 1
   950 1027 1028 1
   951 1028 1031 1
   952 1028 1029 1
   953 1029 1030 2
   954 1032 1027 1
   955 1033 1034 1
   956 1034 1037 1
   957 1034 1035 1
   958 1035 1036 2
   959 1037 1038 1
   960 1038 1039 2
   961 1038 1040 2
   962 1041 1033 1
   963 1042 1043 1
   964 1043 1046 1
   965 1043 1044 1
   966 1044 1045 2
   967 1046 1047 1
   968 1047 1048 1
   969 1048 1049 2
   970 1048 1050 2
   971 1051 1042 1
   972 1052 1053 1
   973 1053 1056 1
   974 1053 1054 1
   975 1054 1055 2
   976 1056 1057 1
   977 1057 1058 1
   978 1058 1059 1
   979 1059 1060 1
   980 1060 1062 1
   981 1060 1063 1
   982 1060 1064 1
   983 1061 1052 1
   984 1065 1066 1
   985 1066 1069 1
   986 1066 1067 1
   987 1067 1068 2
   988 1069 1070 1
   989 1070 1071 1
   990 1070 1072 1
   991 1073 1065 1
   992 1074 1075 1
   993 1075 1078 1
   994 1075 1076 1
   995 1076 1077 2
   996 1078 1079 1
   997 1079 1080 1
   998 1080 1081 2
   999 1080 1082 2
  1000 1083 1074 1
  1001 1084 1085 1
  1002 1085 1088 1
  1003 1085 1086 1
  1004 1086 1087 2
  1005 1088 1089 1
  1006 1089 1090 1
  1007 1089 1091 1
  1008 1092 1084 1
  1009 1093 1094 1
  1010 1094 1095 1
  1011 1095 1096 2
  1012 1097 1093 1
  1013 1098 1099 1
  1014 1099 1102 1
  1015 1099 1100 1
  1016 1100 1101 2
  1017 1102 1103 1
  1018 1103 1104 2
  1019 1103 1105 2
  1020 1106 1098 1
  1021 1107 1108 1
  1022 1108 1111 1
  1023 1108 1109 1
  1024 1109 1110 2
  1025 1111 1112 1
  1026 1111 1113 1
  1027 1113 1115 1
  1028 1114 1107 1
  1029 1116 1117 1
  1030 1117 1120 1
  1031 1117 1118 1
  1032 1118 1119 2
  1033 1120 1121 1
  1034 1120 1122 1
  1035 1123 1116 1
  1036 1124 1125 1
  1037 1125 1128 1
  1038 1125 1126 1
  1039 1126 1127 2
  1040 1128 1129 1
  1041 1128 1130 1
  1042 1131 1124 1
  1043 1132 1133 1
  1044 1133 1136 1
  1045 1133 1134 1
  1046 1134 1135 2
  1047 1136 1137 1
  1048 1137 1138 1
  1049 1137 1139 1
  1050 1140 1132 1
  1051 1141 1142 1
  1052 1142 1143 1
  1053 1143 1144 2
  1054 1145 1141 1
  1055 1146 1147 1
  1056 1147 1150 1
  1057 1147 1148 1
  1058 1148 1149 2
  1059 1150 1151 1
  1060 1152 1146 1
  1061 1153 1151 1
  1062 1154 1155 1
  1063 1155 1158 1
  1064 1155 1156 1
  1065 1156 1157 2
  1066 1158 1159 1
  1067 1159 1160 1
  1068 1160 1162 2
  1069 1160 1161 1
  1070 1163 1154 1
  1071 1164 1161 1
  1072 1165 1161 1
  1073 1166 1167 1
  1074 1167 1170 1
  1075 1167 1168 1
  1076 1168 1169 2
  1077 1170 1171 1
  1078 1171 1173 2
  1079 1171 1172 1
  1080 1174 1166 1
  1081 1175 1172 1
  1082 1176 1172 1
  1083 1177 1178 1
  1084 1178 1181 1
  1085 1178 1179 1
  1086 1179 1180 2
  1087 1181 1182 1
  1088 1182 1183 1
  1089 1183 1184 1
  1090 1184 1185 1
  1091 1185 1187 1
  1092 1185 1188 1
  1093 1185 1189 1
  1094 1186 1177 1
  1095 1190 1191 1
  1096 1191 1194 1
  1097 1191 1192 1
  1098 1192 1193 2
  1099 1195 1190 1
  1100 1196 1197 1
  1101 1197 1198 1
  1102 1197 1200 1
  1103 1198 1199 2
  1104 1200 1201 1
  1105 1201 1203 1
  1106 1202 1196 1
  1107 1204 1205 1
  1108 1205 1208 1
  1109 1205 1206 1
  1110 1206 1207 2
  1111 1208 1209 1
  1112 1208 1210 1
  1113 1210 1212 1
  1114 1211 1204 1
  1115 1213 1214 1
  1116 1214 1217 1
  1117 1214 1215 1
  1118 1215 1216 2
  1119 1217 1218 1
  1120 1217 1219 1
  1121 1220 1213 1
  1122 1221 1222 1
  1123 1222 1225 1
  1124 1222 1223 1
  1125 1223 1224 2
  1126 1225 1226 1
  1127 1226 1227 1
  1128 1226 1228 1
  1129 1229 1221 1
  1130 1230 1231 1
  1131 1231 1234 1
  1132 1231 1232 1
  1133 1232 1233 2
  1134 1234 1235 1
  1135 1235 1237 ar
  1136 1235 1236 ar
  1137 1236 1238 ar
  1138 1237 1239 ar
  1139 1238 1240 ar
  1140 1239 1240 ar
  1141 1241 1230 1
  1142 1242 1243 1
  1143 1243 1246 1
  1144 1243 1244 1
  1145 1244 1245 2
  1146 1246 1247 1
  1147 1247 1248 1
  1148 1248 1249 1
  1149 1250 1242 1
  1150 1251 1252 1
  1151 1252 1255 1
  1152 1252 1253 1
  1153 1253 1254 2
  1154 1255 1256 1
  1155 1256 1257 1
  1156 1256 1258 1
  1157 1259 1251 1
  1158 1260 1261 1
  1159 1261 1264 1
  1160 1261 1262 1
  1161 1262 1263 2
  1162 1264 1265 1
  1163 1265 1266 1
  1164 1265 1267 1
  1165 1268 1260 1
  1166 1269 1270 1
  1167 1270 1273 1
  1168 1270 1271 1
  1169 1271 1272 2
  1170 1273 1274 1
  1171 1274 1275 ar
  1172 1274 1276 ar
  1173 1275 1277 ar
  1174 1276 1278 ar
  1175 1277 1279 ar
  1176 1278 1279 ar
  1177 1279 1280 1
  1178 1280 1282 1
  1179 1281 1269 1
  1180 1283 1284 1
  1181 1284 1287 1
  1182 1284 1285 1
  1183 1285 1286 2
  1184 1287 1288 1
  1185 1288 1290 ar
  1186 1288 1289 ar
  1187 1289 1291 ar
  1188 1290 1292 ar
  1189 1291 1293 ar
  1190 1292 1293 ar
  1191 1294 1283 1
  1192 1295 1296 1
  1193 1296 1299 1
  1194 1296 1297 1
  1195 1297 1298 2
  1196 1299 1300 1
  1197 1300 1302 ar
  1198 1300 1301 ar
  1199 1301 1303 ar
  1200 1302 1304 ar
  1201 1303 1305 ar
  1202 1304 1305 ar
  1203 1306 1295 1
  1204 1307 1308 1
  1205 1308 1311 1
  1206 1308 1309 1
  1207 1309 1310 2
  1208 1311 1312 1
  1209 1311 1313 1
  1210 1313 1315 1
  1211 1314 1307 1
  1212 1316 1317 1
  1213 1317 1320 1
  1214 1317 1318 1
  1215 1318 1319 2
  1216 1320 1321 1
  1217 1321 1322 1
  1218 1322 1323 1
  1219 1324 1316 1
  1220 1325 1326 1
  1221 1326 1329 1
  1222 1326 1327 1
  1223 1327 1328 2
  1224 1330 1325 1
  1225 1331 1332 1
  1226 1332 1333 1
  1227 1333 1334 2
  1228 1335 1331 1
  1229 1336 1337 1
  1230 1337 1340 1
  1231 1337 1338 1
  1232 1338 1339 2
  1233 1340 1341 1
  1234 1340 1342 1
  1235 1342 1344 1
  1236 1343 1336 1
  1237 1345 1346 1
  1238 1346 1349 1
  1239 1346 1347 1
  1240 1347 1348 2
  1241 1349 1350 1
  1242 1349 1351 1
  1243 1352 1345 1
  1244 1353 1354 1
  1245 1354 1357 1
  1246 1354 1355 1
  1247 1355 1356 2
  1248 1357 1358 1
  1249 1358 1360 ar
  1250 1358 1359 ar
  1251 1359 1363 ar
  1252 1360 1362 ar
  1253 1360 1361 ar
  1254 1361 1364 ar
  1255 1361 1363 ar
  1256 1362 1365 ar
  1257 1363 1368 1
  1258 1364 1366 ar
  1259 1365 1366 ar
  1260 1367 1353 1
  1261 1369 1370 1
  1262 1370 1373 1
  1263 1370 1371 1
  1264 1371 1372 2
  1265 1373 1374 1
  1266 1374 1376 ar
  1267 1374 1375 ar
  1268 1375 1379 ar
  1269 1376 1378 ar
  1270 1376 1377 ar
  1271 1377 1380 ar
  1272 1377 1379 ar
  1273 1378 1381 ar
  1274 1379 1384 1
  1275 1380 1382 ar
  1276 1381 1382 ar
  1277 1383 1369 1
  1278 1385 1386 1
  1279 1386 1389 1
  1280 1386 1387 1
  1281 1387 1388 2
  1282 1389 1390 1
  1283 1389 1391 1
  1284 1392 1385 1
  1285 1393 1394 1
  1286 1394 1397 1
  1287 1394 1395 1
  1288 1395 1396 2
  1289 1397 1399 1
  1290 1397 1398 1
  1291 1400 1398 1
  1292 1401 1393 1
  1293 1402 1403 1
  1294 1403 1406 1
  1295 1403 1404 1
  1296 1404 1405 2
  1297 1406 1407 1
  1298 1407 1408 1
  1299 1407 1409 1
  1300 1410 1402 1
  1301 1411 1412 1
  1302 1412 1415 1
  1303 1412 1413 1
  1304 1413 1414 2
  1305 1415 1416 1
  1306 1415 1417 1
  1307 1417 1419 1
  1308 1418 1411 1
  1309 1420 1421 1
  1310 1421 1424 1
  1311 1421 1422 1
  1312 1422 1423 2
  1313 1424 1426 1
  1314 1424 1425 1
  1315 1427 1425 1
  1316 1428 1420 1
  1317 1429 1430 1
  1318 1430 1433 1
  1319 1430 1431 1
  1320 1431 1432 2
  1321 1433 1434 1
  1322 1433 1435 1
  1323 1435 1437 1
  1324 1436 1429 1
  1325 1438 1439 1
  1326 1439 1442 1
  1327 1439 1440 1
  1328 1440 1441 2
  1329 1442 1443 1
  1330 1443 1445 ar
  1331 1443 1444 ar
  1332 1444 1448 ar
  1333 1445 1447 ar
  1334 1445 1446 ar
  1335 1446 1449 ar
  1336 1446 1448 ar
  1337 1447 1450 ar
  1338 1448 1453 1
  1339 1449 1451 ar
  1340 1450 1451 ar
  1341 1452 1438 1
  1342 1454 1455 1
  1343 1455 1458 1
  1344 1455 1456 1
  1345 1456 1457 2
  1346 1458 1459 1
  1347 1459 1461 ar
  1348 1459 1460 ar
  1349 1460 1462 ar
  1350 1461 1463 ar
  1351 1462 1464 ar
  1352 1463 1464 ar
  1353 1465 1454 1
  1354 1466 1467 1
  1355 1467 1470 1
  1356 1467 1468 1
  1357 1468 1469 2
  1358 1470 1471 1
  1359 1471 1472 1
  1360 1471 1473 1
  1361 1474 1466 1
  1362 1475 1476 1
  1363 1476 1479 1
  1364 1476 1477 1
  1365 1477 1478 2
  1366 1480 1475 1
  1367 1481 1482 1
  1368 1482 1485 1
  1369 1482 1483 1
  1370 1483 1484 2
  1371 1486 1481 1
  1372 1487 1488 1
  1373 1488 1489 1
  1374 1489 1490 2
  1375 1491 1487 1
  1376 1492 1493 1
  1377 1493 1496 1
  1378 1493 1494 1
  1379 1494 1495 2
  1380 1496 1497 1
  1381 1497 1498 1
  1382 1498 1499 1
  1383 1499 1504 1
  1384 1499 1500 2
  1385 1500 1501 2
  1386 1500 1502 2
  1387 1503 1492 1
  1388 1505 1501 1
  1389 1506 1501 1
  1390 1507 1502 1
  1391 1508 1502 1
  1392 1509 1510 1
  1393 1510 1513 1
  1394 1510 1511 1
  1395 1511 1512 2
  1396 1513 1514 1
  1397 1514 1515 1
  1398 1515 1516 1
  1399 1516 1517 1
  1400 1517 1519 1
  1401 1517 1520 1
  1402 1517 1521 1
  1403 1518 1509 1
  1404 1522 1523 1
  1405 1523 1526 1
  1406 1523 1524 1
  1407 1524 1525 2
  1408 1526 1527 1
  1409 1527 1529 ar
  1410 1527 1528 ar
  1411 1528 1532 ar
  1412 1529 1531 ar
  1413 1529 1530 ar
  1414 1530 1533 ar
  1415 1530 1532 ar
  1416 1531 1534 ar
  1417 1532 1537 1
  1418 1533 1535 ar
  1419 1534 1535 ar
  1420 1536 1522 1
  1421 1538 1539 1
  1422 1539 1542 1
  1423 1539 1540 1
  1424 1540 1541 2
  1425 1542 1543 1
  1426 1544 1538 1
  1427 1545 1543 1
  1428 1546 1547 1
  1429 1547 1548 1
  1430 1547 1550 1
  1431 1548 1549 2
  1432 1550 1551 1
  1433 1552 1546 1
  1434 1553 1551 1
  1435 1554 1555 1
  1436 1555 1558 1
  1437 1555 1556 1
  1438 1556 1557 2
  1439 1558 1559 1
  1440 1559 1560 1
  1441 1560 1561 2
  1442 1560 1562 2
  1443 1563 1554 1
  1444 1564 1565 1
  1445 1565 1568 1
  1446 1565 1566 1
  1447 1566 1567 2
  1448 1569 1564 1
  1449 1570 1571 1
  1450 1571 1574 1
  1451 1571 1572 1
  1452 1572 1573 2
  1453 1574 1576 1
  1454 1574 1575 1
  1455 1577 1575 1
  1456 1578 1570 1
  1457 1579 1580 1
  1458 1580 1583 1
  1459 1580 1581 1
  1460 1581 1582 2
  1461 1583 1584 1
  1462 1584 1585 1
  1463 1585 1586 2
  1464 1585 1587 2
  1465 1588 1579 1
  1466 1589 1590 1
  1467 1590 1593 1
  1468 1590 1591 1
  1469 1591 1592 2
  1470 1593 1594 1
  1471 1594 1595 1
  1472 1595 1597 2
  1473 1595 1596 1
  1474 1598 1589 1
  1475 1599 1596 1
  1476 1600 1596 1
  1477 1601 1602 1
  1478 1602 1605 1
  1479 1602 1603 1
  1480 1603 1604 2
  1481 1605 1606 1
  1482 1606 1607 1
  1483 1607 1608 1
  1484 1608 1609 1
  1485 1609 1611 1
  1486 1609 1612 1
  1487 1609 1613 1
  1488 1610 1601 1
  1489 1614 1615 1
  1490 1615 1618 1
  1491 1615 1616 1
  1492 1616 1617 2
  1493 1619 1614 1
  1494 1620 1621 1
  1495 1621 1624 1
  1496 1621 1622 1
  1497 1622 1623 2
  1498 1624 1625 1
  1499 1624 1626 1
  1500 1627 1620 1
  1501 1628 1629 1
  1502 1629 1632 1
  1503 1629 1630 1
  1504 1630 1631 2
  1505 1632 1633 1
  1506 1633 1635 ar
  1507 1633 1634 ar
  1508 1634 1638 ar
  1509 1635 1637 ar
  1510 1635 1636 ar
  1511 1636 1639 ar
  1512 1636 1638 ar
  1513 1637 1640 ar
  1514 1638 1643 1
  1515 1639 1641 ar
  1516 1640 1641 ar
  1517 1642 1628 1
  1518 1644 1645 1
  1519 1645 1648 1
  1520 1645 1646 1
  1521 1646 1647 2
  1522 1648 1649 1
  1523 1649 1651 ar
  1524 1649 1650 ar
  1525 1650 1652 ar
  1526 1651 1653 ar
  1527 1652 1654 ar
  1528 1653 1654 ar
  1529 1655 1644 1
  1530 1656 1657 1
  1531 1656 1666 1
  1532 1657 1658 1
  1533 1657 1660 1
  1534 1658 1659 2
  1535 1660 1661 1
  1536 1661 1662 ar
  1537 1661 1663 ar
  1538 1662 1665 ar
  1539 1663 1664 ar
  1540 1663 1667 1
  1541 1664 1665 ar
  1542 1668 1669 1
  1543 1669 1672 1
  1544 1669 1670 1
  1545 1670 1671 2
  1546 1673 1668 1
  1547 1674 1675 1
  1548 1675 1678 1
  1549 1675 1676 1
  1550 1676 1677 2
  1551 1678 1679 1
  1552 1678 1680 1
  1553 1681 1674 1
  1554 1682 1683 1
  1555 1683 1686 1
  1556 1683 1684 1
  1557 1684 1685 2
  1558 1687 1682 1
  1559 1688 1689 1
  1560 1689 1692 1
  1561 1689 1690 1
  1562 1690 1691 2
  1563 1692 1693 1
  1564 1693 1695 ar
  1565 1693 1694 ar
  1566 1694 1698 ar
  1567 1695 1697 ar
  1568 1695 1696 ar
  1569 1696 1699 ar
  1570 1696 1698 ar
  1571 1697 1700 ar
  1572 1698 1703 1
  1573 1699 1701 ar
  1574 1700 1701 ar
  1575 1702 1688 1
  1576 1704 1705 1
  1577 1705 1706 1
  1578 1706 1707 2
  1579 1708 1704 1
  1580 1709 1710 1
  1581 1710 1713 1
  1582 1710 1711 1
  1583 1711 1712 2
  1584 1713 1714 1
  1585 1713 1715 1
  1586 1715 1717 1
  1587 1716 1709 1
  1588 1718 1724 1
  1589 1718 1719 1
  1590 1719 1722 1
  1591 1719 1720 1
  1592 1720 1721 2
  1593 1722 1723 1
  1594 1723 1724 1
  1595 1725 1726 1
  1596 1726 1727 1
  1597 1727 1728 2
  1598 1729 1725 1
  1599 1730 1731 1
  1600 1731 1734 1
  1601 1731 1732 1
  1602 1732 1733 2
  1603 1734 1735 1
  1604 1735 1737 ar
  1605 1735 1736 ar
  1606 1736 1738 ar
  1607 1737 1739 ar
  1608 1738 1740 ar
  1609 1739 1740 ar
  1610 1741 1730 1
  1611 1742 1743 1
  1612 1743 1746 1
  1613 1743 1744 1
  1614 1744 1745 2
  1615 1746 1747 1
  1616 1747 1748 1
  1617 1747 1749 1
  1618 1750 1742 1
  1619 1751 1752 1
  1620 1752 1755 1
  1621 1752 1753 1
  1622 1753 1754 2
  1623 1755 1756 1
  1624 1755 1757 1
  1625 1757 1759 1
  1626 1758 1751 1
  1627 1760 1761 1
  1628 1761 1764 1
  1629 1761 1762 1
  1630 1762 1763 2
  1631 1764 1765 1
  1632 1764 1766 1
  1633 1767 1760 1
  1634 1768 1769 1
  1635 1769 1772 1
  1636 1769 1770 1
  1637 1770 1771 2
  1638 1772 1773 1
  1639 1773 1774 1
  1640 1774 1775 1
  1641 1776 1768 1
  1642 1777 1778 1
  1643 1778 1781 1
  1644 1778 1779 1
  1645 1779 1780 2
  1646 1781 1782 1
  1647 1782 1783 1
  1648 1782 1784 1
  1649 1785 1777 1
  1650 1786 1787 1
  1651 1787 1790 1
  1652 1787 1788 1
  1653 1788 1789 2
  1654 1790 1791 1
  1655 1791 1792 1
  1656 1791 1793 1
  1657 1794 1786 1
  1658 1795 1796 1
  1659 1796 1799 1
  1660 1796 1797 1
  1661 1797 1798 2
  1662 1800 1795 1
  1663 1801 1802 1
  1664 1802 1805 1
  1665 1802 1803 1
  1666 1803 1804 2
  1667 1805 1806 1
  1668 1806 1807 1
  1669 1807 1808 1
  1670 1809 1801 1
  1671 1810 1811 1
  1672 1811 1814 1
  1673 1811 1812 1
  1674 1812 1813 2
  1675 1814 1815 1
  1676 1815 1817 2
  1677 1815 1816 1
  1678 1818 1810 1
  1679 1819 1816 1
  1680 1820 1816 1
  1681 1821 1822 1
  1682 1822 1825 1
  1683 1822 1823 1
  1684 1823 1824 2
  1685 1825 1826 1
  1686 1826 1827 1
  1687 1827 1828 1
  1688 1828 1829 1
  1689 1829 1831 1
  1690 1829 1832 1
  1691 1829 1833 1
  1692 1830 1821 1
  1693 1834 1835 1
  1694 1835 1838 1
  1695 1835 1836 1
  1696 1836 1837 2
  1697 1838 1839 1
  1698 1838 1840 1
  1699 1841 1834 1
  1700 1842 1843 1
  1701 1843 1846 1
  1702 1843 1844 1
  1703 1844 1845 2
  1704 1846 1847 1
  1705 1847 1848 1
  1706 1848 1849 2
  1707 1848 1850 2
  1708 1851 1842 1
  1709 1852 1853 1
  1710 1853 1854 1
  1711 1854 1855 2
  1712 1856 1852 1
  1713 1857 1858 1
  1714 1858 1861 1
  1715 1858 1859 1
  1716 1859 1860 2
  1717 1861 1862 1
  1718 1862 1863 2
  1719 1862 1864 2
  1720 1865 1857 1
  1721 1866 1867 1
  1722 1867 1870 1
  1723 1867 1868 1
  1724 1868 1869 2
  1725 1870 1871 1
  1726 1871 1873 2
  1727 1871 1872 1
  1728 1874 1866 1
  1729 1875 1872 1
  1730 1876 1872 1
  1731 1877 1878 1
  1732 1878 1881 1
  1733 1878 1879 1
  1734 1879 1880 2
  1735 1881 1883 1
  1736 1881 1882 1
  1737 1884 1882 1
  1738 1885 1877 1
  1739 1886 1887 1
  1740 1887 1890 1
  1741 1887 1888 1
  1742 1888 1889 2
  1743 1890 1891 1
  1744 1892 1886 1
  1745 1893 1891 1
  1746 1894 1895 1
  1747 1895 1896 1
  1748 1896 1897 2
  1749 1898 1894 1
  1750 1899 1900 1
  1751 1900 1903 1
  1752 1900 1901 1
  1753 1901 1902 2
  1754 1903 1904 1
  1755 1903 1905 1
  1756 1906 1899 1
  1757 1907 1908 1
  1758 1908 1909 1
  1759 1908 1911 1
  1760 1909 1910 2
  1761 1911 1912 1
  1762 1912 1914 1
  1763 1913 1907 1
  1764 1915 1916 1
  1765 1916 1919 1
  1766 1916 1917 1
  1767 1917 1918 2
  1768 1919 1920 1
  1769 1920 1922 ar
  1770 1920 1921 ar
  1771 1921 1923 ar
  1772 1922 1924 ar
  1773 1923 1925 ar
  1774 1924 1925 ar
  1775 1926 1915 1
  1776 1927 1928 1
  1777 1928 1931 1
  1778 1928 1929 1
  1779 1929 1930 2
  1780 1931 1932 1
  1781 1931 1933 1
  1782 1934 1927 1
  1783 1935 1936 1
  1784 1936 1937 1
  1785 1937 1938 2
  1786 1939 1935 1
  1787 1940 1941 1
  1788 1941 1944 1
  1789 1941 1942 1
  1790 1942 1943 2
  1791 1944 1945 1
  1792 1945 1946 1
  1793 1945 1947 1
  1794 1948 1940 1
  1795 1949 1950 1
  1796 1950 1953 1
  1797 1950 1951 1
  1798 1951 1952 2
  1799 1953 1954 1
  1800 1954 1955 ar
  1801 1954 1956 ar
  1802 1955 1957 ar
  1803 1956 1958 ar
  1804 1957 1959 ar
  1805 1958 1959 ar
  1806 1959 1960 1
  1807 1960 1962 1
  1808 1961 1949 1
  1809 1963 1964 1
  1810 1964 1967 1
  1811 1964 1965 1
  1812 1965 1966 2
  1813 1967 1968 1
  1814 1968 1969 2
  1815 1968 1970 2
  1816 1971 1963 1
  1817 1972 1973 1
  1818 1973 1976 1
  1819 1973 1974 1
  1820 1974 1975 2
  1821 1976 1977 1
  1822 1977 1978 1
  1823 1977 1979 1
  1824 1980 1972 1
  1825 1981 1982 1
  1826 1982 1985 1
  1827 1982 1983 1
  1828 1983 1984 2
  1829 1985 1986 1
  1830 1986 1987 2
  1831 1986 1988 2
  1832 1989 1981 1
  1833 1990 1991 1
  1834 1991 1994 1
  1835 1991 1992 1
  1836 1992 1993 2
  1837 1995 1990 1
  1838 1996 1997 1
  1839 1997 2000 1
  1840 1997 1998 1
  1841 1998 1999 2
  1842 2000 2001 1
  1843 2002 1996 1
  1844 2003 2001 1
  1845 2004 2005 1
  1846 2005 2008 1
  1847 2005 2006 1
  1848 2006 2007 2
  1849 2008 2009 1
  1850 2009 2010 1
  1851 2010 2011 1
  1852 2011 2016 1
  1853 2011 2012 2
  1854 2012 2013 2
  1855 2012 2014 2
  1856 2015 2004 1
  1857 2017 2013 1
  1858 2018 2013 1
  1859 2019 2014 1
  1860 2020 2014 1
  1861 2021 2022 1
  1862 2022 2025 1
  1863 2022 2023 1
  1864 2023 2024 2
  1865 2025 2026 1
  1866 2026 2027 ar
  1867 2026 2028 ar
  1868 2027 2029 ar
  1869 2028 2030 ar
  1870 2029 2031 ar
  1871 2030 2031 ar
  1872 2031 2032 1
  1873 2032 2034 1
  1874 2033 2021 1
  1875 2035 2036 1
  1876 2036 2039 1
  1877 2036 2037 1
  1878 2037 2038 2
  1879 2039 2040 1
  1880 2040 2042 ar
  1881 2040 2041 ar
  1882 2041 2043 ar
  1883 2042 2044 ar
  1884 2043 2045 ar
  1885 2044 2045 ar
  1886 2046 2035 1
  1887 2047 2048 1
  1888 2048 2051 1
  1889 2048 2049 1
  1890 2049 2050 2
  1891 2051 2052 1
  1892 2051 2053 1
  1893 2054 2047 1
  1894 2055 2056 1
  1895 2056 2059 1
  1896 2056 2057 1
  1897 2057 2058 2
  1898 2059 2060 1
  1899 2060 2061 1
  1900 2060 2062 1
  1901 2063 2055 1
  1902 2064 2065 1
  1903 2065 2068 1
  1904 2065 2066 1
  1905 2066 2067 2
  1906 2068 2069 1
  1907 2069 2070 1
  1908 2069 2071 1
  1909 2072 2064 1
  1910 2073 2079 1
  1911 2073 2074 1
  1912 2074 2077 1
  1913 2074 2075 1
  1914 2075 2076 2
  1915 2077 2078 1
  1916 2078 2079 1
  1917 2080 2081 1
  1918 2081 2084 1
  1919 2081 2082 1
  1920 2082 2083 2
  1921 2084 2085 1
  1922 2085 2086 1
  1923 2085 2087 1
  1924 2088 2080 1
  1925 2089 2090 1
  1926 2090 2091 1
  1927 2090 2093 1
  1928 2091 2092 2
  1929 2093 2094 1
  1930 2095 2089 1
  1931 2096 2094 1
  1932 2097 2098 1
  1933 2098 2101 1
  1934 2098 2099 1
  1935 2099 2100 2
  1936 2101 2102 1
  1937 2102 2103 1
  1938 2102 2104 1
  1939 2105 2097 1
  1940 2106 2107 1
  1941 2107 2108 1
  1942 2107 2110 1
  1943 2108 2109 2
  1944 2110 2111 1
  1945 2112 2106 1
  1946 2113 2111 1
  1947 2114 2115 1
  1948 2115 2118 1
  1949 2115 2116 1
  1950 2116 2117 2
  1951 2118 2119 1
  1952 2118 2120 1
  1953 2121 2114 1
  1954 2122 2123 1
  1955 2123 2126 1
  1956 2123 2124 1
  1957 2124 2125 2
  1958 2126 2127 1
  1959 2127 2129 ar
  1960 2127 2128 ar
  1961 2128 2130 ar
  1962 2129 2131 ar
  1963 2130 2132 ar
  1964 2131 2132 ar
  1965 2133 2122 1
  1966 2134 2135 1
  1967 2135 2138 1
  1968 2135 2136 1
  1969 2136 2137 2
  1970 2138 2139 1
  1971 2138 2140 1
  1972 2141 2134 1
  1973 2142 2143 1
  1974 2143 2144 1
  1975 2144 2145 2
  1976 2146 2142 1
  1977 2147 2148 1
  1978 2148 2151 1
  1979 2148 2149 1
  1980 2149 2150 2
  1981 2151 2152 1
  1982 2152 2153 1
  1983 2152 2154 1
  1984 2155 2147 1
  1985 2156 2157 1
  1986 2157 2160 1
  1987 2157 2158 1
  1988 2158 2159 2
  1989 2160 2161 1
  1990 2162 2156 1
  1991 2163 2161 1
  1992 2164 2165 1
  1993 2165 2168 1
  1994 2165 2166 1
  1995 2166 2167 2
  1996 2168 2169 1
  1997 2169 2170 1
  1998 2169 2171 1
  1999 2172 2164 1
  2000 2173 2174 1
  2001 2174 2177 1
  2002 2174 2175 1
  2003 2175 2176 2
  2004 2177 2178 1
  2005 2178 2179 1
  2006 2178 2180 1
  2007 2181 2173 1
  2008 2182 2183 1
  2009 2183 2186 1
  2010 2183 2184 1
  2011 2184 2185 2
  2012 2186 2187 1
  2013 2187 2188 1
  2014 2187 2189 1
  2015 2190 2182 1
  2016 2191 2192 1
  2017 2192 2195 1
  2018 2192 2193 1
  2019 2193 2194 2
  2020 2196 2191 1
  2021 2197 2198 1
  2022 2198 2199 1
  2023 2199 2200 2
  2024 2201 2197 1
  2025 2202 2203 1
  2026 2203 2206 1
  2027 2203 2204 1
  2028 2204 2205 2
  2029 2206 2208 1
  2030 2206 2207 1
  2031 2209 2207 1
  2032 2210 2202 1
  2033 2211 2212 1
  2034 2212 2215 1
  2035 2212 2213 1
  2036 2213 2214 2
  2037 2215 2217 1
  2038 2215 2216 1
  2039 2218 2216 1
  2040 2219 2211 1
  2041 2220 2221 1
  2042 2221 2224 1
  2043 2221 2222 1
  2044 2222 2223 2
  2045 2224 2225 1
  2046 2226 2220 1
  2047 2227 2225 1
  2048 2228 2229 1
  2049 2229 2232 1
  2050 2229 2230 1
  2051 2230 2231 2
  2052 2232 2233 1
  2053 2233 2234 1
  2054 2233 2235 1
  2055 2236 2228 1
  2056 2237 2238 1
  2057 2238 2241 1
  2058 2238 2239 1
  2059 2239 2240 2
  2060 2241 2242 1
  2061 2242 2244 2
  2062 2242 2243 1
  2063 2245 2237 1
  2064 2246 2243 1
  2065 2247 2243 1
  2066 2248 2249 1
  2067 2248 2258 1
  2068 2249 2250 1
  2069 2249 2252 1
  2070 2250 2251 2
  2071 2252 2253 1
  2072 2253 2254 ar
  2073 2253 2255 ar
  2074 2254 2257 ar
  2075 2255 2256 ar
  2076 2255 2259 1
  2077 2256 2257 ar
  2078 2260 2261 1
  2079 2261 2264 1
  2080 2261 2262 1
  2081 2262 2263 2
  2082 2264 2265 1
  2083 2264 2266 1
  2084 2267 2260 1
  2085 2268 2269 1
  2086 2269 2272 1
  2087 2269 2270 1
  2088 2270 2271 2
  2089 2272 2273 1
  2090 2273 2274 1
  2091 2274 2275 1
  2092 2275 2280 1
  2093 2275 2276 2
  2094 2276 2277 2
  2095 2276 2278 2
  2096 2279 2268 1
  2097 2281 2277 1
  2098 2282 2277 1
  2099 2283 2278 1
  2100 2284 2278 1
  2101 2285 2286 1
  2102 2286 2289 1
  2103 2286 2287 1
  2104 2287 2288 2
  2105 2289 2290 1
  2106 2290 2291 1
  2107 2291 2293 2
  2108 2291 2292 1
  2109 2294 2285 1
  2110 2295 2292 1
  2111 2296 2292 1
  2112 2297 2298 1
  2113 2298 2301 1
  2114 2298 2299 1
  2115 2299 2300 2
  2116 2301 2302 1
  2117 2301 2303 1
  2118 2304 2297 1
  2119 2305 2306 1
  2120 2306 2309 1
  2121 2306 2307 1
  2122 2307 2308 2
  2123 2309 2311 1
  2124 2309 2310 1
  2125 2312 2310 1
  2126 2313 2305 1
  2127 2314 2315 1
  2128 2315 2318 1
  2129 2315 2316 1
  2130 2316 2317 2
  2131 2318 2319 1
  2132 2319 2320 1
  2133 2320 2322 2
  2134 2320 2321 1
  2135 2323 2314 1
  2136 2324 2321 1
  2137 2325 2321 1
  2138 2326 2327 1
  2139 2326 2336 1
  2140 2327 2328 1
  2141 2327 2330 1
  2142 2328 2329 2
  2143 2330 2331 1
  2144 2331 2332 ar
  2145 2331 2333 ar
  2146 2332 2335 ar
  2147 2333 2334 ar
  2148 2333 2337 1
  2149 2334 2335 ar
  2150 2338 2339 1
  2151 2339 2342 1
  2152 2339 2340 1
  2153 2340 2341 2
  2154 2342 2343 1
  2155 2343 2344 2
  2156 2343 2345 2
  2157 2346 2338 1
  2158 2347 2348 1
  2159 2348 2349 1
  2160 2349 2350 2
  2161 2351 2347 1
  2162 2352 2353 1
  2163 2353 2356 1
  2164 2353 2354 1
  2165 2354 2355 2
  2166 2356 2357 1
  2167 2357 2358 1
  2168 2358 2359 1
  2169 2359 2364 1
  2170 2359 2360 2
  2171 2360 2361 2
  2172 2360 2362 2
  2173 2363 2352 1
  2174 2365 2361 1
  2175 2366 2361 1
  2176 2367 2362 1
  2177 2368 2362 1
  2178 2369 2370 1
  2179 2370 2373 1
  2180 2370 2371 1
  2181 2371 2372 2
  2182 2373 2374 1
  2183 2374 2376 2
  2184 2374 2375 1
  2185 2377 2369 1
  2186 2378 2375 1
  2187 2379 2375 1
  2188 2380 2381 1
  2189 2381 2384 1
  2190 2381 2382 1
  2191 2382 2383 2
  2192 2384 2385 1
  2193 2385 2386 1
  2194 2386 2388 2
  2195 2386 2387 1
  2196 2389 2380 1
  2197 2390 2387 1
  2198 2391 2387 1
  2199 2392 2393 1
  2200 2393 2396 1
  2201 2393 2394 1
  2202 2394 2395 2
  2203 2396 2397 1
  2204 2397 2398 1
  2205 2398 2399 2
  2206 2398 2400 2
  2207 2401 2392 1
  2208 2402 2403 1
  2209 2403 2406 1
  2210 2403 2404 1
  2211 2404 2405 2
  2212 2406 2407 1
  2213 2407 2408 1
  2214 2408 2409 1
  2215 2409 2410 1
  2216 2410 2412 1
  2217 2410 2413 1
  2218 2410 2414 1
  2219 2411 2402 1
  2220 2415 2416 1
  2221 2416 2419 1
  2222 2416 2417 1
  2223 2417 2418 2
  2224 2419 2420 1
  2225 2420 2421 1
  2226 2420 2422 1
  2227 2423 2415 1
  2228 2424 2425 1
  2229 2425 2428 1
  2230 2425 2426 1
  2231 2426 2427 2
  2232 2428 2429 1
  2233 2429 2430 1
  2234 2430 2431 1
  2235 2431 2432 1
  2236 2432 2434 1
  2237 2432 2435 1
  2238 2432 2436 1
  2239 2433 2424 1
  2240 2437 2438 1
  2241 2438 2441 1
  2242 2438 2439 1
  2243 2439 2440 2
  2244 2441 2442 1
  2245 2442 2443 1
  2246 2443 2444 1
  2247 2444 2445 1
  2248 2445 2447 1
  2249 2445 2448 1
  2250 2445 2449 1
  2251 2446 2437 1
  2252 2450 2451 1
  2253 2451 2454 1
  2254 2451 2452 1
  2255 2452 2453 2
  2256 2454 2455 1
  2257 2455 2457 ar
  2258 2455 2456 ar
  2259 2456 2458 ar
  2260 2457 2459 ar
  2261 2458 2460 ar
  2262 2459 2460 ar
  2263 2461 2450 1
  2264 2462 2463 1
  2265 2463 2466 1
  2266 2463 2464 1
  2267 2464 2465 2
  2268 2466 2467 1
  2269 2467 2468 1
  2270 2468 2469 1
  2271 2470 2462 1
  2272 2471 2472 1
  2273 2472 2475 1
  2274 2472 2473 1
  2275 2473 2474 2
  2276 2475 2477 1
  2277 2475 2476 1
  2278 2478 2476 1
  2279 2479 2471 1
  2280 2480 2481 1
  2281 2481 2484 1
  2282 2481 2482 1
  2283 2482 2483 2
  2284 2484 2485 1
  2285 2485 2486 1
  2286 2486 2487 1
  2287 2487 2492 1
  2288 2487 2488 2
  2289 2488 2489 2
  2290 2488 2490 2
  2291 2491 2480 1
  2292 2493 2489 1
  2293 2494 2489 1
  2294 2495 2490 1
  2295 2496 2490 1
  2296 2497 2498 1
  2297 2498 2501 1
  2298 2498 2499 1
  2299 2499 2500 2
  2300 2501 2503 1
  2301 2501 2502 1
  2302 2504 2502 1
  2303 2505 2497 1
  2304 2506 2507 1
  2305 2507 2508 1
  2306 2508 2509 2
  2307 2510 2506 1
  2308 2511 2512 1
  2309 2512 2515 1
  2310 2512 2513 1
  2311 2513 2514 2
  2312 2515 2516 1
  2313 2515 2517 1
  2314 2518 2511 1
  2315 2519 2520 1
  2316 2520 2523 1
  2317 2520 2521 1
  2318 2521 2522 2
  2319 2523 2524 1
  2320 2524 2526 ar
  2321 2524 2525 ar
  2322 2525 2527 ar
  2323 2526 2528 ar
  2324 2527 2529 ar
  2325 2528 2529 ar
  2326 2530 2519 1
  2327 2531 2532 1
  2328 2532 2535 1
  2329 2532 2533 1
  2330 2533 2534 2
  2331 2535 2536 1
  2332 2537 2531 1
  2333 2538 2536 1
  2334 2539 2540 1
  2335 2540 2541 1
  2336 2541 2542 2
  2337 2543 2539 1
  2338 2544 2545 1
  2339 2545 2548 1
  2340 2545 2546 1
  2341 2546 2547 2
  2342 2548 2549 1
  2343 2549 2550 1
  2344 2549 2551 1
  2345 2552 2544 1
  2346 2553 2554 1
  2347 2554 2557 1
  2348 2554 2555 1
  2349 2555 2556 2
  2350 2557 2558 1
  2351 2558 2559 ar
  2352 2558 2560 ar
  2353 2559 2561 ar
  2354 2560 2562 ar
  2355 2561 2563 ar
  2356 2562 2563 ar
  2357 2563 2564 1
  2358 2564 2566 1
  2359 2565 2553 1
  2360 2567 2568 1
  2361 2568 2571 1
  2362 2568 2569 1
  2363 2569 2570 2
  2364 2571 2572 1
  2365 2572 2573 1
  2366 2572 2574 1
  2367 2575 2567 1
  2368 2576 2577 1
  2369 2577 2580 1
  2370 2577 2578 1
  2371 2578 2579 2
  2372 2580 2581 1
  2373 2580 2582 1
  2374 2583 2576 1
  2375 2584 2590 1
  2376 2584 2585 1
  2377 2585 2588 1
  2378 2585 2586 1
  2379 2586 2587 2
  2380 2588 2589 1
  2381 2589 2590 1
  2382 2591 2592 1
  2383 2592 2595 1
  2384 2592 2593 1
  2385 2593 2594 2
  2386 2595 2596 1
  2387 2596 2597 1
  2388 2596 2598 1
  2389 2599 2591 1
  2390 2600 2601 1
  2391 2601 2604 1
  2392 2601 2602 1
  2393 2602 2603 2
  2394 2604 2605 1
  2395 2604 2606 1
  2396 2607 2600 1
  2397 2608 2609 1
  2398 2609 2612 1
  2399 2609 2610 1
  2400 2610 2611 2
  2401 2612 2613 1
  2402 2612 2614 1
  2403 2614 2616 1
  2404 2615 2608 1
  2405 2617 2618 1
  2406 2618 2621 1
  2407 2618 2619 1
  2408 2619 2620 2
  2409 2621 2622 1
  2410 2622 2623 1
  2411 2622 2624 1
  2412 2625 2617 1
  2413 2626 2627 1
  2414 2627 2630 1
  2415 2627 2628 1
  2416 2628 2629 2
  2417 2630 2631 1
  2418 2631 2632 1
  2419 2631 2633 1
  2420 2634 2626 1
  2421 2635 2636 1
  2422 2636 2637 1
  2423 2637 2638 2
  2424 2639 2635 1
  2425 2640 2641 1
  2426 2641 2642 1
  2427 2641 2644 1
  2428 2642 2643 2
  2429 2644 2645 1
  2430 2646 2640 1
  2431 2647 2645 1
  2432 2648 2649 1
  2433 2649 2652 1
  2434 2649 2650 1
  2435 2650 2651 2
  2436 2652 2653 1
  2437 2653 2654 ar
  2438 2653 2655 ar
  2439 2654 2656 ar
  2440 2655 2657 ar
  2441 2656 2658 ar
  2442 2657 2658 ar
  2443 2658 2659 1
  2444 2659 2661 1
  2445 2660 2648 1
  2446 2662 2663 1
  2447 2663 2666 1
  2448 2663 2664 1
  2449 2664 2665 2
  2450 2666 2667 1
  2451 2666 2668 1
  2452 2669 2662 1
  2453 2670 2671 1
  2454 2671 2674 1
  2455 2671 2672 1
  2456 2672 2673 2
  2457 2674 2675 1
  2458 2675 2676 ar
  2459 2675 2677 ar
  2460 2676 2678 ar
  2461 2677 2679 ar
  2462 2678 2680 ar
  2463 2679 2680 ar
  2464 2680 2681 1
  2465 2681 2683 1
  2466 2682 2670 1
  2467 2684 2685 1
  2468 2685 2688 1
  2469 2685 2686 1
  2470 2686 2687 2
  2471 2688 2689 1
  2472 2689 2690 1
  2473 2690 2691 2
  2474 2690 2692 2
  2475 2693 2684 1
  2476 2694 2695 1
  2477 2695 2698 1
  2478 2695 2696 1
  2479 2696 2697 2
  2480 2698 2699 1
  2481 2699 2700 1
  2482 2700 2702 2
  2483 2700 2701 1
  2484 2703 2694 1
  2485 2704 2701 1
  2486 2705 2701 1
  2487 2706 2707 1
  2488 2707 2710 1
  2489 2707 2708 1
  2490 2708 2709 2
  2491 2710 2711 1
  2492 2710 2712 1
  2493 2713 2706 1
  2494 2714 2715 1
  2495 2715 2718 1
  2496 2715 2716 1
  2497 2716 2717 2
  2498 2718 2719 1
  2499 2719 2721 2
  2500 2719 2720 1
  2501 2722 2714 1
  2502 2723 2720 1
  2503 2724 2720 1
  2504 2725 2726 1
  2505 2726 2729 1
  2506 2726 2727 1
  2507 2727 2728 2
  2508 2729 2730 1
  2509 2730 2731 1
  2510 2731 2732 1
  2511 2732 2737 1
  2512 2732 2733 2
  2513 2733 2734 2
  2514 2733 2735 2
  2515 2736 2725 1
  2516 2738 2734 1
  2517 2739 2734 1
  2518 2740 2735 1
  2519 2741 2735 1
  2520 2742 2743 1
  2521 2743 2746 1
  2522 2743 2744 1
  2523 2744 2745 2
  2524 2746 2748 1
  2525 2746 2747 1
  2526 2749 2747 1
  2527 2750 2742 1
  2528 2751 2752 1
  2529 2752 2755 1
  2530 2752 2753 1
  2531 2753 2754 2
  2532 2755 2756 1
  2533 2755 2757 1
  2534 2757 2759 1
  2535 2758 2751 1
  2536 2760 2761 1
  2537 2761 2764 1
  2538 2761 2762 1
  2539 2762 2763 2
  2540 2764 2765 1
  2541 2765 2767 ar
  2542 2765 2766 ar
  2543 2766 2770 ar
  2544 2767 2769 ar
  2545 2767 2768 ar
  2546 2768 2771 ar
  2547 2768 2770 ar
  2548 2769 2772 ar
  2549 2770 2775 1
  2550 2771 2773 ar
  2551 2772 2773 ar
  2552 2774 2760 1
  2553 2776 2777 1
  2554 2777 2780 1
  2555 2777 2778 1
  2556 2778 2779 2
  2557 2780 2781 1
  2558 2781 2782 1
  2559 2782 2783 2
  2560 2782 2784 2
  2561 2785 2776 1
  2562 2786 2787 1
  2563 2787 2790 1
  2564 2787 2788 1
  2565 2788 2789 2
  2566 2790 2792 1
  2567 2790 2791 1
  2568 2793 2791 1
  2569 2794 2786 1
  2570 2795 2796 1
  2571 2796 2799 1
  2572 2796 2797 1
  2573 2797 2798 2
  2574 2799 2800 1
  2575 2799 2801 1
  2576 2801 2803 1
  2577 2802 2795 1
  2578 2804 2805 1
  2579 2805 2808 1
  2580 2805 2806 1
  2581 2806 2807 2
  2582 2808 2809 1
  2583 2809 2811 ar
  2584 2809 2810 ar
  2585 2810 2814 ar
  2586 2811 2813 ar
  2587 2811 2812 ar
  2588 2812 2815 ar
  2589 2812 2814 ar
  2590 2813 2816 ar
  2591 2814 2819 1
  2592 2815 2817 ar
  2593 2816 2817 ar
  2594 2818 2804 1
  2595 2820 2821 1
  2596 2821 2824 1
  2597 2821 2822 1
  2598 2822 2823 2
  2599 2824 2825 1
  2600 2824 2826 1
  2601 2827 2820 1
  2602 2828 2829 1
  2603 2829 2832 1
  2604 2829 2830 1
  2605 2830 2831 2
  2606 2832 2833 1
  2607 2834 2828 1
  2608 2835 2833 1
  2609 2836 2837 1
  2610 2837 2840 1
  2611 2837 2838 1
  2612 2838 2839 2
  2613 2840 2841 1
  2614 2841 2842 2
  2615 2841 2843 2
  2616 2844 2836 1
  2617 2845 2846 1
  2618 2845 2855 1
  2619 2846 2847 1
  2620 2846 2849 1
  2621 2847 2848 2
  2622 2849 2850 1
  2623 2850 2851 ar
  2624 2850 2852 ar
  2625 2851 2854 ar
  2626 2852 2853 ar
  2627 2852 2856 1
  2628 2853 2854 ar
  2629 2857 2858 1
  2630 2858 2859 1
  2631 2858 2861 1
  2632 2859 2860 2
  2633 2861 2862 1
  2634 2863 2857 1
  2635 2864 2862 1
  2636 2865 2866 1
  2637 2866 2869 1
  2638 2866 2867 1
  2639 2867 2868 2
  2640 2869 2870 1
  2641 2870 2871 1
  2642 2871 2872 1
  2643 2872 2877 1
  2644 2872 2873 2
  2645 2873 2874 2
  2646 2873 2875 2
  2647 2876 2865 1
  2648 2878 2874 1
  2649 2879 2874 1
  2650 2880 2875 1
  2651 2881 2875 1
  2652 2882 2883 1
  2653 2883 2886 1
  2654 2883 2884 1
  2655 2884 2885 2
  2656 2886 2887 1
  2657 2887 2888 1
  2658 2888 2890 2
  2659 2888 2889 1
  2660 2891 2882 1
  2661 2892 2889 1
  2662 2893 2889 1
  2663 2894 2895 1
  2664 2895 2898 1
  2665 2895 2896 1
  2666 2896 2897 2
  2667 2898 2899 1
  2668 2899 2900 ar
  2669 2899 2901 ar
  2670 2900 2902 ar
  2671 2901 2903 ar
  2672 2902 2904 ar
  2673 2903 2904 ar
  2674 2904 2905 1
  2675 2905 2907 1
  2676 2906 2894 1
  2677 2908 2909 1
  2678 2908 2918 1
  2679 2909 2910 1
  2680 2909 2912 1
  2681 2910 2911 2
  2682 2912 2913 1
  2683 2913 2914 ar
  2684 2913 2915 ar
  2685 2914 2917 ar
  2686 2915 2916 ar
  2687 2915 2919 1
  2688 2916 2917 ar
  2689 2920 2921 1
  2690 2921 2924 1
  2691 2921 2922 1
  2692 2922 2923 2
  2693 2924 2926 1
  2694 2924 2925 1
  2695 2927 2925 1
  2696 2928 2920 1
  2697 2929 2935 1
  2698 2929 2930 1
  2699 2930 2933 1
  2700 2930 2931 1
  2701 2931 2932 2
  2702 2933 2934 1
  2703 2934 2935 1
  2704 2936 2937 1
  2705 2937 2938 1
  2706 2937 2940 1
  2707 2938 2939 2
  2708 2940 2941 1
  2709 2942 2936 1
  2710 2943 2941 1
  2711 2944 2950 1
  2712 2944 2945 1
  2713 2945 2948 1
  2714 2945 2946 1
  2715 2946 2947 2
  2716 2948 2949 1
  2717 2949 2950 1
  2718 2951 2952 1
  2719 2952 2955 1
  2720 2952 2953 1
  2721 2953 2954 2
  2722 2955 2956 1
  2723 2956 2957 ar
  2724 2956 2958 ar
  2725 2957 2959 ar
  2726 2958 2960 ar
  2727 2959 2961 ar
  2728 2960 2961 ar
  2729 2961 2962 1
  2730 2962 2964 1
  2731 2963 2951 1
  2732 2965 2966 1
  2733 2966 2969 1
  2734 2966 2967 1
  2735 2967 2968 2
  2736 2969 2970 1
  2737 2970 2971 1
  2738 2971 2973 2
  2739 2971 2972 1
  2740 2974 2965 1
  2741 2975 2972 1
  2742 2976 2972 1
  2743 2977 2978 1
  2744 2978 2981 1
  2745 2978 2979 1
  2746 2979 2980 2
  2747 2982 2977 1
  2748 2983 2984 1
  2749 2984 2987 1
  2750 2984 2985 1
  2751 2985 2986 2
  2752 2987 2988 1
  2753 2988 2989 1
  2754 2989 2990 1
  2755 2990 2991 1
  2756 2991 2993 1
  2757 2991 2994 1
  2758 2991 2995 1
  2759 2992 2983 1
  2760 2996 2997 1
  2761 2997 3000 1
  2762 2997 2998 1
  2763 2998 2999 2
  2764 3001 2996 1
  2765 3002 3003 1
  2766 3003 3006 1
  2767 3003 3004 1
  2768 3004 3005 2
  2769 3006 3007 1
  2770 3007 3008 1
  2771 3008 3009 1
  2772 3009 3010 1
  2773 3010 3012 1
  2774 3010 3013 1
  2775 3010 3014 1
  2776 3011 3002 1
  2777 3015 3016 1
  2778 3016 3019 1
  2779 3016 3017 1
  2780 3017 3018 2
  2781 3020 3015 1
  2782 3021 3022 1
  2783 3022 3025 1
  2784 3022 3023 1
  2785 3023 3024 2
  2786 3025 3026 1
  2787 3026 3027 1
  2788 3027 3028 1
  2789 3028 3033 1
  2790 3028 3029 2
  2791 3029 3030 2
  2792 3029 3031 2
  2793 3032 3021 1
  2794 3034 3030 1
  2795 3035 3030 1
  2796 3036 3031 1
  2797 3037 3031 1
  2798 3038 3044 1
  2799 3038 3039 1
  2800 3039 3042 1
  2801 3039 3040 1
  2802 3040 3041 2
  2803 3042 3043 1
  2804 3043 3044 1
  2805 3045 3046 1
  2806 3046 3049 1
  2807 3046 3047 1
  2808 3047 3048 2
  2809 3049 3050 1
  2810 3050 3051 1
  2811 3051 3052 2
  2812 3051 3053 2
  2813 3054 3045 1
  2814 3055 3056 1
  2815 3056 3059 1
  2816 3056 3057 1
  2817 3057 3058 2
  2818 3059 3060 1
  2819 3060 3061 1
  2820 3060 3062 1
  2821 3063 3055 1
  2822 3064 3065 1
  2823 3065 3068 1
  2824 3065 3066 1
  2825 3066 3067 2
  2826 3069 3064 1
  2827 3070 3071 1
  2828 3071 3074 1
  2829 3071 3072 1
  2830 3072 3073 2
  2831 3074 3075 1
  2832 3075 3076 1
  2833 3075 3077 1
  2834 3078 3070 1
  2835 3079 3080 1
  2836 3080 3083 1
  2837 3080 3081 1
  2838 3081 3082 2
  2839 3083 3084 1
  2840 3084 3086 ar
  2841 3084 3085 ar
  2842 3085 3087 ar
  2843 3086 3088 ar
  2844 3087 3089 ar
  2845 3088 3089 ar
  2846 3090 3079 1
  2847 3091 3092 1
  2848 3092 3095 1
  2849 3092 3093 1
  2850 3093 3094 2
  2851 3095 3096 1
  2852 3096 3097 1
  2853 3097 3098 1
  2854 3099 3091 1
  2855 3100 3101 1
  2856 3101 3104 1
  2857 3101 3102 1
  2858 3102 3103 2
  2859 3104 3106 1
  2860 3104 3105 1
  2861 3107 3105 1
  2862 3108 3100 1
  2863 3109 3110 1
  2864 3110 3113 1
  2865 3110 3111 1
  2866 3111 3112 2
  2867 3113 3114 1
  2868 3114 3115 1
  2869 3115 3116 1
  2870 3116 3117 1
  2871 3117 3119 1
  2872 3117 3120 1
  2873 3117 3121 1
  2874 3118 3109 1
  2875 3122 3123 1
  2876 3123 3126 1
  2877 3123 3124 1
  2878 3124 3125 2
  2879 3126 3127 1
  2880 3127 3128 ar
  2881 3127 3129 ar
  2882 3128 3130 ar
  2883 3129 3131 ar
  2884 3130 3132 ar
  2885 3131 3132 ar
  2886 3132 3133 1
  2887 3133 3135 1
  2888 3134 3122 1
  2889 3136 3137 1
  2890 3137 3140 1
  2891 3137 3138 1
  2892 3138 3139 2
  2893 3140 3141 1
  2894 3141 3142 1
  2895 3141 3143 1
  2896 3144 3136 1
  2897 3145 3146 1
  2898 3146 3149 1
  2899 3146 3147 1
  2900 3147 3148 2
  2901 3149 3150 1
  2902 3150 3151 1
  2903 3151 3152 1
  2904 3153 3145 1
  2905 3154 3155 1
  2906 3155 3158 1
  2907 3155 3156 1
  2908 3156 3157 2
  2909 3158 3159 1
  2910 3158 3160 1
  2911 3160 3162 1
  2912 3161 3154 1
  2913 3163 3164 1
  2914 3164 3167 1
  2915 3164 3165 1
  2916 3165 3166 2
  2917 3167 3168 1
  2918 3168 3169 1
  2919 3168 3170 1
  2920 3171 3163 1
  2921 3172 3173 1
  2922 3173 3176 1
  2923 3173 3174 1
  2924 3174 3175 2
  2925 3176 3178 1
  2926 3176 3177 1
  2927 3179 3177 1
  2928 3180 3172 1
  2929 3181 3182 1
  2930 3182 3185 1
  2931 3182 3183 1
  2932 3183 3184 2
  2933 3185 3186 1
  2934 3185 3187 1
  2935 3188 3181 1
  2936 3189 3190 1
  2937 3190 3191 1
  2938 3191 3192 2
  2939 3193 3189 1
  2940 3194 3195 1
  2941 3195 3198 1
  2942 3195 3196 1
  2943 3196 3197 2
  2944 3198 3200 1
  2945 3198 3199 1
  2946 3201 3199 1
  2947 3202 3194 1
  2948 3203 3204 1
  2949 3204 3207 1
  2950 3204 3205 1
  2951 3205 3206 2
  2952 3207 3208 1
  2953 3209 3203 1
  2954 3210 3208 1
  2955 3211 3212 1
  2956 3212 3215 1
  2957 3212 3213 1
  2958 3213 3214 2
  2959 3216 3211 1
  2960 3217 3218 1
  2961 3218 3221 1
  2962 3218 3219 1
  2963 3219 3220 2
  2964 3221 3222 1
  2965 3221 3223 1
  2966 3224 3217 1
  2967 3225 3226 1
  2968 3226 3229 1
  2969 3226 3227 1
  2970 3227 3228 2
  2971 3229 3230 1
  2972 3230 3232 ar
  2973 3230 3231 ar
  2974 3231 3233 ar
  2975 3232 3234 ar
  2976 3233 3235 ar
  2977 3234 3235 ar
  2978 3236 3225 1
  2979 3237 3238 1
  2980 3238 3241 1
  2981 3238 3239 1
  2982 3239 3240 2
  2983 3241 3242 1
  2984 3242 3244 ar
  2985 3242 3243 ar
  2986 3243 3247 ar
  2987 3244 3246 ar
  2988 3244 3245 ar
  2989 3245 3248 ar
  2990 3245 3247 ar
  2991 3246 3249 ar
  2992 3247 3252 1
  2993 3248 3250 ar
  2994 3249 3250 ar
  2995 3251 3237 1
  2996 3253 3254 1
  2997 3254 3257 1
  2998 3254 3255 1
  2999 3255 3256 2
  3000 3257 3258 1
  3001 3257 3259 1
  3002 3260 3253 1
  3003 3261 3262 1
  3004 3262 3263 1
  3005 3263 3264 2
  3006 3265 3261 1
  3007 3266 3267 1
  3008 3267 3270 1
  3009 3267 3268 1
  3010 3268 3269 2
  3011 3270 3271 1
  3012 3272 3266 1
  3013 3273 3271 1
  3014 3274 3275 1
  3015 3275 3278 1
  3016 3275 3276 1
  3017 3276 3277 2
  3018 3278 3279 1
  3019 3279 3280 1
  3020 3280 3281 1
  3021 3281 3282 1
  3022 3282 3284 1
  3023 3282 3285 1
  3024 3282 3286 1
  3025 3283 3274 1
  3026 3287 3288 1
  3027 3288 3291 1
  3028 3288 3289 1
  3029 3289 3290 2
  3030 3291 3292 1
  3031 3292 3293 1
  3032 3293 3294 1
  3033 3294 3295 1
  3034 3295 3297 1
  3035 3295 3298 1
  3036 3295 3299 1
  3037 3296 3287 1
  3038 3300 3301 1
  3039 3301 3304 1
  3040 3301 3302 1
  3041 3302 3303 2
  3042 3304 3305 1
  3043 3304 3306 1
  3044 3306 3308 1
  3045 3307 3300 1
  3046 3309 3310 1
  3047 3310 3311 1
  3048 3310 3313 1
  3049 3311 3312 2
  3050 3313 3314 1
  3051 3315 3309 1
  3052 3316 3314 1
  3053 3317 3318 1
  3054 3318 3321 1
  3055 3318 3319 1
  3056 3319 3320 2
  3057 3321 3322 1
  3058 3321 3323 1
  3059 3323 3325 1
  3060 3324 3317 1
  3061 3326 3327 1
  3062 3327 3330 1
  3063 3327 3328 1
  3064 3328 3329 2
  3065 3330 3331 1
  3066 3331 3332 1
  3067 3332 3333 2
  3068 3332 3334 2
  3069 3335 3326 1
  3070 3336 3337 1
  3071 3337 3340 1
  3072 3337 3338 1
  3073 3338 3339 2
  3074 3340 3341 1
  3075 3341 3343 ar
  3076 3341 3342 ar
  3077 3342 3346 ar
  3078 3343 3345 ar
  3079 3343 3344 ar
  3080 3344 3347 ar
  3081 3344 3346 ar
  3082 3345 3348 ar
  3083 3346 3351 1
  3084 3347 3349 ar
  3085 3348 3349 ar
  3086 3350 3336 1
  3087 3352 3353 1
  3088 3353 3356 1
  3089 3353 3354 1
  3090 3354 3355 2
  3091 3357 3352 1
  3092 3358 3359 1
  3093 3359 3360 1
  3094 3360 3361 2
  3095 3362 3358 1
  3096 3363 3364 1
  3097 3364 3367 1
  3098 3364 3365 1
  3099 3365 3366 2
  3100 3367 3368 1
  3101 3368 3370 ar
  3102 3368 3369 ar
  3103 3369 3371 ar
  3104 3370 3372 ar
  3105 3371 3373 ar
  3106 3372 3373 ar
  3107 3374 3363 1
  3108 3375 3376 1
  3109 3376 3379 1
  3110 3376 3377 1
  3111 3377 3378 2
  3112 3379 3380 1
  3113 3380 3382 ar
  3114 3380 3381 ar
  3115 3381 3383 ar
  3116 3382 3384 ar
  3117 3383 3385 ar
  3118 3384 3385 ar
  3119 3386 3375 1
  3120 3387 3388 1
  3121 3388 3391 1
  3122 3388 3389 1
  3123 3389 3390 2
  3124 3391 3392 1
  3125 3392 3393 1
  3126 3393 3394 1
  3127 3394 3395 1
  3128 3395 3397 1
  3129 3395 3398 1
  3130 3395 3399 1
  3131 3396 3387 1
  3132 3400 3401 1
  3133 3401 3404 1
  3134 3401 3402 1
  3135 3402 3403 2
  3136 3404 3405 1
  3137 3405 3406 1
  3138 3406 3407 1
  3139 3407 3412 1
  3140 3407 3408 2
  3141 3408 3409 2
  3142 3408 3410 2
  3143 3411 3400 1
  3144 3413 3409 1
  3145 3414 3409 1
  3146 3415 3410 1
  3147 3416 3410 1
  3148 3417 3418 1
  3149 3418 3421 1
  3150 3418 3419 1
  3151 3419 3420 2
  3152 3421 3422 1
  3153 3422 3424 2
  3154 3422 3423 1
  3155 3425 3417 1
  3156 3426 3423 1
  3157 3427 3423 1
  3158 3428 3429 1
  3159 3429 3430 1
  3160 3429 3431 1
  3161 3431 3432 1
  3162 3432 3433 1
  3163 3433 3434 1
  3164 3434 3441 1
  3165 3434 3435 2
  3166 3435 3436 2
  3167 3435 3437 2
  3168 3438 3430 2
  3169 3439 3430 2
  3170 3440 3428 1
  3171 3442 3436 1
  3172 3443 3436 1
  3173 3444 3437 1
  3174 3445 3437 1
  3175    3    8 1
  3176   10   20 1
  3177   22   36 1
  3178   38   44 1
  3179   46   51 1
  3180   53   68 1
  3181   80   70 1
  3182   82   89 1
  3183   91  102 1
  3184  104  111 1
  3185  113  119 1
  3186  121  124 1
  3187  126  129 1
  3188  131  141 1
  3189  143  146 1
  3190  148  160 1
  3191  162  173 1
  3192  175  185 1
  3193  187  194 1
  3194  196  199 1
  3195  201  208 1
  3196  210  217 1
  3197  219  229 1
  3198  231  237 1
  3199  239  243 1
  3200  245  250 1
  3201  252  257 1
  3202  259  265 1
  3203  267  272 1
  3204  274  283 1
  3205  285  292 1
  3206  294  306 1
  3207  308  318 1
  3208  320  331 1
  3209  333  339 1
  3210  341  348 1
  3211  350  358 1
  3212  360  367 1
  3213  369  377 1
  3214  379  389 1
  3215  391  395 1
  3216  397  408 1
  3217  410  416 1
  3218  418  428 1
  3219  430  437 1
  3220  439  442 1
  3221  444  451 1
  3222  453  459 1
  3223  461  467 1
  3224  469  476 1
  3225  478  488 1
  3226  490  496 1
  3227  498  505 1
  3228  507  513 1
  3229  515  519 1
  3230  521  528 1
  3231  530  537 1
  3232  539  549 1
  3233  551  558 1
  3234  560  570 1
  3235  572  579 1
  3236  581  588 1
  3237  590  600 1
  3238  602  609 1
  3239  611  618 1
  3240  620  627 1
  3241  629  635 1
  3242  637  652 1
  3243  654  669 1
  3244  671  681 1
  3245  683  698 1
  3246  700  712 1
  3247  714  719 1
  3248  721  729 1
  3249  731  746 1
  3250  748  753 1
  3251  755  762 1
  3252  764  771 1
  3253  773  785 1
  3254  787  799 1
  3255  801  807 1
  3256  809  815 1
  3257  817  823 1
  3258  825  837 1
  3259  839  845 1
  3260  847  854 1
  3261  856  862 1
  3262  864  870 1
  3263  872  879 1
  3264  881  888 1
  3265  890  902 1
  3266  904  914 1
  3267  916  923 1
  3268  925  928 1
  3269  930  940 1
  3270  942  949 1
  3271  951  958 1
  3272  960  963 1
  3273  965  972 1
  3274  974  980 1
  3275  982  989 1
  3276  991  995 1
  3277  997 1003 1
  3278 1005 1014 1
  3279 1016 1027 1
  3280 1029 1033 1
  3281 1035 1042 1
  3282 1044 1052 1
  3283 1054 1065 1
  3284 1067 1074 1
  3285 1076 1084 1
  3286 1086 1093 1
  3287 1095 1098 1
  3288 1100 1107 1
  3289 1109 1116 1
  3290 1118 1124 1
  3291 1126 1132 1
  3292 1134 1141 1
  3293 1143 1146 1
  3294 1148 1154 1
  3295 1156 1166 1
  3296 1168 1177 1
  3297 1179 1190 1
  3298 1192 1196 1
  3299 1198 1204 1
  3300 1206 1213 1
  3301 1215 1221 1
  3302 1223 1230 1
  3303 1232 1242 1
  3304 1244 1251 1
  3305 1253 1260 1
  3306 1262 1269 1
  3307 1271 1283 1
  3308 1285 1295 1
  3309 1297 1307 1
  3310 1309 1316 1
  3311 1318 1325 1
  3312 1327 1331 1
  3313 1333 1336 1
  3314 1338 1345 1
  3315 1347 1353 1
  3316 1355 1369 1
  3317 1371 1385 1
  3318 1387 1393 1
  3319 1395 1402 1
  3320 1404 1411 1
  3321 1413 1420 1
  3322 1422 1429 1
  3323 1431 1438 1
  3324 1440 1454 1
  3325 1456 1466 1
  3326 1468 1475 1
  3327 1477 1481 1
  3328 1483 1487 1
  3329 1489 1492 1
  3330 1494 1509 1
  3331 1511 1522 1
  3332 1524 1538 1
  3333 1540 1546 1
  3334 1548 1554 1
  3335 1556 1564 1
  3336 1566 1570 1
  3337 1572 1579 1
  3338 1581 1589 1
  3339 1591 1601 1
  3340 1603 1614 1
  3341 1616 1620 1
  3342 1622 1628 1
  3343 1630 1644 1
  3344 1646 1656 1
  3345 1668 1658 1
  3346 1670 1674 1
  3347 1676 1682 1
  3348 1684 1688 1
  3349 1690 1704 1
  3350 1706 1709 1
  3351 1711 1718 1
  3352 1720 1725 1
  3353 1727 1730 1
  3354 1732 1742 1
  3355 1744 1751 1
  3356 1753 1760 1
  3357 1762 1768 1
  3358 1770 1777 1
  3359 1779 1786 1
  3360 1788 1795 1
  3361 1797 1801 1
  3362 1803 1810 1
  3363 1812 1821 1
  3364 1823 1834 1
  3365 1836 1842 1
  3366 1844 1852 1
  3367 1854 1857 1
  3368 1859 1866 1
  3369 1868 1877 1
  3370 1879 1886 1
  3371 1888 1894 1
  3372 1896 1899 1
  3373 1901 1907 1
  3374 1909 1915 1
  3375 1917 1927 1
  3376 1929 1935 1
  3377 1937 1940 1
  3378 1942 1949 1
  3379 1951 1963 1
  3380 1965 1972 1
  3381 1974 1981 1
  3382 1983 1990 1
  3383 1992 1996 1
  3384 1998 2004 1
  3385 2006 2021 1
  3386 2023 2035 1
  3387 2037 2047 1
  3388 2049 2055 1
  3389 2057 2064 1
  3390 2066 2073 1
  3391 2075 2080 1
  3392 2082 2089 1
  3393 2091 2097 1
  3394 2099 2106 1
  3395 2108 2114 1
  3396 2116 2122 1
  3397 2124 2134 1
  3398 2136 2142 1
  3399 2144 2147 1
  3400 2149 2156 1
  3401 2158 2164 1
  3402 2166 2173 1
  3403 2175 2182 1
  3404 2184 2191 1
  3405 2193 2197 1
  3406 2199 2202 1
  3407 2204 2211 1
  3408 2213 2220 1
  3409 2222 2228 1
  3410 2230 2237 1
  3411 2239 2248 1
  3412 2260 2250 1
  3413 2262 2268 1
  3414 2270 2285 1
  3415 2287 2297 1
  3416 2299 2305 1
  3417 2307 2314 1
  3418 2316 2326 1
  3419 2338 2328 1
  3420 2340 2347 1
  3421 2349 2352 1
  3422 2354 2369 1
  3423 2371 2380 1
  3424 2382 2392 1
  3425 2394 2402 1
  3426 2404 2415 1
  3427 2417 2424 1
  3428 2426 2437 1
  3429 2439 2450 1
  3430 2452 2462 1
  3431 2464 2471 1
  3432 2473 2480 1
  3433 2482 2497 1
  3434 2499 2506 1
  3435 2508 2511 1
  3436 2513 2519 1
  3437 2521 2531 1
  3438 2533 2539 1
  3439 2541 2544 1
  3440 2546 2553 1
  3441 2555 2567 1
  3442 2569 2576 1
  3443 2578 2584 1
  3444 2586 2591 1
  3445 2593 2600 1
  3446 2602 2608 1
  3447 2610 2617 1
  3448 2619 2626 1
  3449 2628 2635 1
  3450 2637 2640 1
  3451 2642 2648 1
  3452 2650 2662 1
  3453 2664 2670 1
  3454 2672 2684 1
  3455 2686 2694 1
  3456 2696 2706 1
  3457 2708 2714 1
  3458 2716 2725 1
  3459 2727 2742 1
  3460 2744 2751 1
  3461 2753 2760 1
  3462 2762 2776 1
  3463 2778 2786 1
  3464 2788 2795 1
  3465 2797 2804 1
  3466 2806 2820 1
  3467 2822 2828 1
  3468 2830 2836 1
  3469 2838 2845 1
  3470 2857 2847 1
  3471 2859 2865 1
  3472 2867 2882 1
  3473 2884 2894 1
  3474 2896 2908 1
  3475 2920 2910 1
  3476 2922 2929 1
  3477 2931 2936 1
  3478 2938 2944 1
  3479 2946 2951 1
  3480 2953 2965 1
  3481 2967 2977 1
  3482 2979 2983 1
  3483 2985 2996 1
  3484 2998 3002 1
  3485 3004 3015 1
  3486 3017 3021 1
  3487 3023 3038 1
  3488 3040 3045 1
  3489 3047 3055 1
  3490 3057 3064 1
  3491 3066 3070 1
  3492 3072 3079 1
  3493 3081 3091 1
  3494 3093 3100 1
  3495 3102 3109 1
  3496 3111 3122 1
  3497 3124 3136 1
  3498 3138 3145 1
  3499 3147 3154 1
  3500 3156 3163 1
  3501 3165 3172 1
  3502 3174 3181 1
  3503 3183 3189 1
  3504 3191 3194 1
  3505 3196 3203 1
  3506 3205 3211 1
  3507 3213 3217 1
  3508 3219 3225 1
  3509 3227 3237 1
  3510 3239 3253 1
  3511 3255 3261 1
  3512 3263 3266 1
  3513 3268 3274 1
  3514 3276 3287 1
  3515 3289 3300 1
  3516 3302 3309 1
  3517 3311 3317 1
  3518 3319 3326 1
  3519 3328 3336 1
  3520 3338 3352 1
  3521 3354 3358 1
  3522 3360 3363 1
  3523 3365 3375 1
  3524 3377 3387 1
  3525 3389 3400 1
  3526 3402 3417 1
  3527 3419 3428 1
@<TRIPOS>SUBSTRUCTURE
1 GLY158 1 RESIDUE 1 A GLY
2 PHE159 8 RESIDUE 1 A PHE
3 TRP160 20 RESIDUE 1 A TRP
4 CYS161 36 RESIDUE 1 A CYS
5 PRO162 44 RESIDUE 1 A PRO
6 ARG163 51 RESIDUE 1 A ARG
7 HSD164 68 RESIDUE 1 A HSD
8 LEU165 80 RESIDUE 1 A LEU
9 LYS166 89 RESIDUE 1 A LYS
10 THR167 102 RESIDUE 1 A THR
11 SER168 111 RESIDUE 1 A SER
12 GLY169 119 RESIDUE 1 A GLY
13 GLY170 124 RESIDUE 1 A GLY
14 GLN171 129 RESIDUE 1 A GLN
15 GLY172 141 RESIDUE 1 A GLY
16 TYR173 146 RESIDUE 1 A TYR
17 LYS174 160 RESIDUE 1 A LYS
18 PHE175 173 RESIDUE 1 A PHE
19 LEU176 185 RESIDUE 1 A LEU
20 GLY177 194 RESIDUE 1 A GLY
21 ILE178 199 RESIDUE 1 A ILE
22 ASP179 208 RESIDUE 1 A ASP
23 GLN180 217 RESIDUE 1 A GLN
24 CYS181 229 RESIDUE 1 A CYS
25 ALA182 237 RESIDUE 1 A ALA
26 PRO183 243 RESIDUE 1 A PRO
27 PRO184 250 RESIDUE 1 A PRO
28 CYS185 257 RESIDUE 1 A CYS
29 PRO186 265 RESIDUE 1 A PRO
30 ASN187 272 RESIDUE 1 A ASN
31 MET188 283 RESIDUE 1 A MET
32 TYR189 292 RESIDUE 1 A TYR
33 PHE190 306 RESIDUE 1 A PHE
34 LYS191 318 RESIDUE 1 A LYS
35 SER192 331 RESIDUE 1 A SER
36 ASP193 339 RESIDUE 1 A ASP
37 GLU194 348 RESIDUE 1 A GLU
38 LEU195 358 RESIDUE 1 A LEU
39 GLU196 367 RESIDUE 1 A GLU
40 PHE197 377 RESIDUE 1 A PHE
41 ALA198 389 RESIDUE 1 A ALA
42 LYS199 395 RESIDUE 1 A LYS
43 SER200 408 RESIDUE 1 A SER
44 PHE201 416 RESIDUE 1 A PHE
45 ILE202 428 RESIDUE 1 A ILE
46 GLY203 437 RESIDUE 1 A GLY
47 THR204 442 RESIDUE 1 A THR
48 VAL205 451 RESIDUE 1 A VAL
49 SER206 459 RESIDUE 1 A SER
50 ILE207 467 RESIDUE 1 A ILE
51 PHE208 476 RESIDUE 1 A PHE
52 CYS209 488 RESIDUE 1 A CYS
53 LEU210 496 RESIDUE 1 A LEU
54 CYS211 505 RESIDUE 1 A CYS
55 ALA212 513 RESIDUE 1 A ALA
56 THR213 519 RESIDUE 1 A THR
57 LEU214 528 RESIDUE 1 A LEU
58 PHE215 537 RESIDUE 1 A PHE
59 THR216 549 RESIDUE 1 A THR
60 PHE217 558 RESIDUE 1 A PHE
61 LEU218 570 RESIDUE 1 A LEU
62 THR219 579 RESIDUE 1 A THR
63 PHE220 588 RESIDUE 1 A PHE
64 LEU221 600 RESIDUE 1 A LEU
65 ILE222 609 RESIDUE 1 A ILE
66 ASP223 618 RESIDUE 1 A ASP
67 VAL224 627 RESIDUE 1 A VAL
68 ARG225 635 RESIDUE 1 A ARG
69 ARG226 652 RESIDUE 1 A ARG
70 PHE227 669 RESIDUE 1 A PHE
71 ARG228 681 RESIDUE 1 A ARG
72 TYR229 698 RESIDUE 1 A TYR
73 PRO230 712 RESIDUE 1 A PRO
74 GLU231 719 RESIDUE 1 A GLU
75 ARG232 729 RESIDUE 1 A ARG
76 PRO233 746 RESIDUE 1 A PRO
77 ILE234 753 RESIDUE 1 A ILE
78 ILE235 762 RESIDUE 1 A ILE
79 TYR236 771 RESIDUE 1 A TYR
80 TYR237 785 RESIDUE 1 A TYR
81 SER238 799 RESIDUE 1 A SER
82 VAL239 807 RESIDUE 1 A VAL
83 CYS240 815 RESIDUE 1 A CYS
84 TYR241 823 RESIDUE 1 A TYR
85 SER242 837 RESIDUE 1 A SER
86 ILE243 845 RESIDUE 1 A ILE
87 VAL244 854 RESIDUE 1 A VAL
88 SER245 862 RESIDUE 1 A SER
89 LEU246 870 RESIDUE 1 A LEU
90 MET247 879 RESIDUE 1 A MET
91 TYR248 888 RESIDUE 1 A TYR
92 PHE249 902 RESIDUE 1 A PHE
93 ILE250 914 RESIDUE 1 A ILE
94 GLY251 923 RESIDUE 1 A GLY
95 PHE252 928 RESIDUE 1 A PHE
96 LEU253 940 RESIDUE 1 A LEU
97 LEU254 949 RESIDUE 1 A LEU
98 GLY255 958 RESIDUE 1 A GLY
99 ASP256 963 RESIDUE 1 A ASP
100 SER257 972 RESIDUE 1 A SER
101 THR258 980 RESIDUE 1 A THR
102 ALA259 989 RESIDUE 1 A ALA
103 CYS260 995 RESIDUE 1 A CYS
104 ASN261 1003 RESIDUE 1 A ASN
105 LYS262 1014 RESIDUE 1 A LYS
106 ALA263 1027 RESIDUE 1 A ALA
107 ASP264 1033 RESIDUE 1 A ASP
108 GLU265 1042 RESIDUE 1 A GLU
109 LYS266 1052 RESIDUE 1 A LYS
110 LEU267 1065 RESIDUE 1 A LEU
111 GLU268 1074 RESIDUE 1 A GLU
112 LEU269 1084 RESIDUE 1 A LEU
113 GLY270 1093 RESIDUE 1 A GLY
114 ASP271 1098 RESIDUE 1 A ASP
115 THR272 1107 RESIDUE 1 A THR
116 VAL273 1116 RESIDUE 1 A VAL
117 VAL274 1124 RESIDUE 1 A VAL
118 LEU275 1132 RESIDUE 1 A LEU
119 GLY276 1141 RESIDUE 1 A GLY
120 SER277 1146 RESIDUE 1 A SER
121 GLN278 1154 RESIDUE 1 A GLN
122 ASN279 1166 RESIDUE 1 A ASN
123 LYS280 1177 RESIDUE 1 A LYS
124 ALA281 1190 RESIDUE 1 A ALA
125 CYS282 1196 RESIDUE 1 A CYS
126 THR283 1204 RESIDUE 1 A THR
127 VAL284 1213 RESIDUE 1 A VAL
128 LEU285 1221 RESIDUE 1 A LEU
129 PHE286 1230 RESIDUE 1 A PHE
130 MET287 1242 RESIDUE 1 A MET
131 LEU288 1251 RESIDUE 1 A LEU
132 LEU289 1260 RESIDUE 1 A LEU
133 TYR290 1269 RESIDUE 1 A TYR
134 PHE291 1283 RESIDUE 1 A PHE
135 PHE292 1295 RESIDUE 1 A PHE
136 THR293 1307 RESIDUE 1 A THR
137 MET294 1316 RESIDUE 1 A MET
138 ALA295 1325 RESIDUE 1 A ALA
139 GLY296 1331 RESIDUE 1 A GLY
140 THR297 1336 RESIDUE 1 A THR
141 VAL298 1345 RESIDUE 1 A VAL
142 TRP299 1353 RESIDUE 1 A TRP
143 TRP300 1369 RESIDUE 1 A TRP
144 VAL301 1385 RESIDUE 1 A VAL
145 ILE302 1393 RESIDUE 1 A ILE
146 LEU303 1402 RESIDUE 1 A LEU
147 THR304 1411 RESIDUE 1 A THR
148 ILE305 1420 RESIDUE 1 A ILE
149 THR306 1429 RESIDUE 1 A THR
150 TRP307 1438 RESIDUE 1 A TRP
151 PHE308 1454 RESIDUE 1 A PHE
152 LEU309 1466 RESIDUE 1 A LEU
153 ALA310 1475 RESIDUE 1 A ALA
154 ALA311 1481 RESIDUE 1 A ALA
155 GLY312 1487 RESIDUE 1 A GLY
156 ARG313 1492 RESIDUE 1 A ARG
157 LYS314 1509 RESIDUE 1 A LYS
158 TRP315 1522 RESIDUE 1 A TRP
159 SER316 1538 RESIDUE 1 A SER
160 CYS317 1546 RESIDUE 1 A CYS
161 GLU318 1554 RESIDUE 1 A GLU
162 ALA319 1564 RESIDUE 1 A ALA
163 ILE320 1570 RESIDUE 1 A ILE
164 GLU321 1579 RESIDUE 1 A GLU
165 GLN322 1589 RESIDUE 1 A GLN
166 LYS323 1601 RESIDUE 1 A LYS
167 ALA324 1614 RESIDUE 1 A ALA
168 VAL325 1620 RESIDUE 1 A VAL
169 TRP326 1628 RESIDUE 1 A TRP
170 PHE327 1644 RESIDUE 1 A PHE
171 HSD328 1656 RESIDUE 1 A HSD
172 ALA329 1668 RESIDUE 1 A ALA
173 VAL330 1674 RESIDUE 1 A VAL
174 ALA331 1682 RESIDUE 1 A ALA
175 TRP332 1688 RESIDUE 1 A TRP
176 GLY333 1704 RESIDUE 1 A GLY
177 THR334 1709 RESIDUE 1 A THR
178 PRO335 1718 RESIDUE 1 A PRO
179 GLY336 1725 RESIDUE 1 A GLY
180 PHE337 1730 RESIDUE 1 A PHE
181 LEU338 1742 RESIDUE 1 A LEU
182 THR339 1751 RESIDUE 1 A THR
183 VAL340 1760 RESIDUE 1 A VAL
184 MET341 1768 RESIDUE 1 A MET
185 LEU342 1777 RESIDUE 1 A LEU
186 LEU343 1786 RESIDUE 1 A LEU
187 ALA344 1795 RESIDUE 1 A ALA
188 MET345 1801 RESIDUE 1 A MET
189 ASN346 1810 RESIDUE 1 A ASN
190 LYS347 1821 RESIDUE 1 A LYS
191 VAL348 1834 RESIDUE 1 A VAL
192 GLU349 1842 RESIDUE 1 A GLU
193 GLY350 1852 RESIDUE 1 A GLY
194 ASP351 1857 RESIDUE 1 A ASP
195 ASN352 1866 RESIDUE 1 A ASN
196 ILE353 1877 RESIDUE 1 A ILE
197 SER354 1886 RESIDUE 1 A SER
198 GLY355 1894 RESIDUE 1 A GLY
199 VAL356 1899 RESIDUE 1 A VAL
200 CYS357 1907 RESIDUE 1 A CYS
201 PHE358 1915 RESIDUE 1 A PHE
202 VAL359 1927 RESIDUE 1 A VAL
203 GLY360 1935 RESIDUE 1 A GLY
204 LEU361 1940 RESIDUE 1 A LEU
205 TYR362 1949 RESIDUE 1 A TYR
206 ASP363 1963 RESIDUE 1 A ASP
207 LEU364 1972 RESIDUE 1 A LEU
208 ASP365 1981 RESIDUE 1 A ASP
209 ALA366 1990 RESIDUE 1 A ALA
210 SER367 1996 RESIDUE 1 A SER
211 ARG368 2004 RESIDUE 1 A ARG
212 TYR369 2021 RESIDUE 1 A TYR
213 PHE370 2035 RESIDUE 1 A PHE
214 VAL371 2047 RESIDUE 1 A VAL
215 LEU372 2055 RESIDUE 1 A LEU
216 LEU373 2064 RESIDUE 1 A LEU
217 PRO374 2073 RESIDUE 1 A PRO
218 LEU375 2080 RESIDUE 1 A LEU
219 CYS376 2089 RESIDUE 1 A CYS
220 LEU377 2097 RESIDUE 1 A LEU
221 CYS378 2106 RESIDUE 1 A CYS
222 VAL379 2114 RESIDUE 1 A VAL
223 PHE380 2122 RESIDUE 1 A PHE
224 VAL381 2134 RESIDUE 1 A VAL
225 GLY382 2142 RESIDUE 1 A GLY
226 LEU383 2147 RESIDUE 1 A LEU
227 SER384 2156 RESIDUE 1 A SER
228 LEU385 2164 RESIDUE 1 A LEU
229 LEU386 2173 RESIDUE 1 A LEU
230 LEU387 2182 RESIDUE 1 A LEU
231 ALA388 2191 RESIDUE 1 A ALA
232 GLY389 2197 RESIDUE 1 A GLY
233 ILE390 2202 RESIDUE 1 A ILE
234 ILE391 2211 RESIDUE 1 A ILE
235 SER392 2220 RESIDUE 1 A SER
236 LEU393 2228 RESIDUE 1 A LEU
237 ASN394 2237 RESIDUE 1 A ASN
238 HSD395 2248 RESIDUE 1 A HSD
239 VAL396 2260 RESIDUE 1 A VAL
240 ARG397 2268 RESIDUE 1 A ARG
241 GLN398 2285 RESIDUE 1 A GLN
242 VAL399 2297 RESIDUE 1 A VAL
243 ILE400 2305 RESIDUE 1 A ILE
244 GLN401 2314 RESIDUE 1 A GLN
245 HSD402 2326 RESIDUE 1 A HSD
246 ASP403 2338 RESIDUE 1 A ASP
247 GLY404 2347 RESIDUE 1 A GLY
248 ARG405 2352 RESIDUE 1 A ARG
249 ASN406 2369 RESIDUE 1 A ASN
250 GLN407 2380 RESIDUE 1 A GLN
251 GLU408 2392 RESIDUE 1 A GLU
252 LYS409 2402 RESIDUE 1 A LYS
253 LEU410 2415 RESIDUE 1 A LEU
254 LYS411 2424 RESIDUE 1 A LYS
255 LYS412 2437 RESIDUE 1 A LYS
256 PHE413 2450 RESIDUE 1 A PHE
257 MET414 2462 RESIDUE 1 A MET
258 ILE415 2471 RESIDUE 1 A ILE
259 ARG416 2480 RESIDUE 1 A ARG
260 ILE417 2497 RESIDUE 1 A ILE
261 GLY418 2506 RESIDUE 1 A GLY
262 VAL419 2511 RESIDUE 1 A VAL
263 PHE420 2519 RESIDUE 1 A PHE
264 SER421 2531 RESIDUE 1 A SER
265 GLY422 2539 RESIDUE 1 A GLY
266 LEU423 2544 RESIDUE 1 A LEU
267 TYR424 2553 RESIDUE 1 A TYR
268 LEU425 2567 RESIDUE 1 A LEU
269 VAL426 2576 RESIDUE 1 A VAL
270 PRO427 2584 RESIDUE 1 A PRO
271 LEU428 2591 RESIDUE 1 A LEU
272 VAL429 2600 RESIDUE 1 A VAL
273 THR430 2608 RESIDUE 1 A THR
274 LEU431 2617 RESIDUE 1 A LEU
275 LEU432 2626 RESIDUE 1 A LEU
276 GLY433 2635 RESIDUE 1 A GLY
277 CYS434 2640 RESIDUE 1 A CYS
278 TYR435 2648 RESIDUE 1 A TYR
279 VAL436 2662 RESIDUE 1 A VAL
280 TYR437 2670 RESIDUE 1 A TYR
281 GLU438 2684 RESIDUE 1 A GLU
282 GLN439 2694 RESIDUE 1 A GLN
283 VAL440 2706 RESIDUE 1 A VAL
284 ASN441 2714 RESIDUE 1 A ASN
285 ARG442 2725 RESIDUE 1 A ARG
286 ILE443 2742 RESIDUE 1 A ILE
287 THR444 2751 RESIDUE 1 A THR
288 TRP445 2760 RESIDUE 1 A TRP
289 GLU446 2776 RESIDUE 1 A GLU
290 ILE447 2786 RESIDUE 1 A ILE
291 THR448 2795 RESIDUE 1 A THR
292 TRP449 2804 RESIDUE 1 A TRP
293 VAL450 2820 RESIDUE 1 A VAL
294 SER451 2828 RESIDUE 1 A SER
295 ASP452 2836 RESIDUE 1 A ASP
296 HSD453 2845 RESIDUE 1 A HSD
297 CYS454 2857 RESIDUE 1 A CYS
298 ARG455 2865 RESIDUE 1 A ARG
299 GLN456 2882 RESIDUE 1 A GLN
300 TYR457 2894 RESIDUE 1 A TYR
301 HSD458 2908 RESIDUE 1 A HSD
302 ILE459 2920 RESIDUE 1 A ILE
303 PRO460 2929 RESIDUE 1 A PRO
304 CYS461 2936 RESIDUE 1 A CYS
305 PRO462 2944 RESIDUE 1 A PRO
306 TYR463 2951 RESIDUE 1 A TYR
307 GLN464 2965 RESIDUE 1 A GLN
308 ALA465 2977 RESIDUE 1 A ALA
309 LYS466 2983 RESIDUE 1 A LYS
310 ALA467 2996 RESIDUE 1 A ALA
311 LYS468 3002 RESIDUE 1 A LYS
312 ALA469 3015 RESIDUE 1 A ALA
313 ARG470 3021 RESIDUE 1 A ARG
314 PRO471 3038 RESIDUE 1 A PRO
315 GLU472 3045 RESIDUE 1 A GLU
316 LEU473 3055 RESIDUE 1 A LEU
317 ALA474 3064 RESIDUE 1 A ALA
318 LEU475 3070 RESIDUE 1 A LEU
319 PHE476 3079 RESIDUE 1 A PHE
320 MET477 3091 RESIDUE 1 A MET
321 ILE478 3100 RESIDUE 1 A ILE
322 LYS479 3109 RESIDUE 1 A LYS
323 TYR480 3122 RESIDUE 1 A TYR
324 LEU481 3136 RESIDUE 1 A LEU
325 MET482 3145 RESIDUE 1 A MET
326 THR483 3154 RESIDUE 1 A THR
327 LEU484 3163 RESIDUE 1 A LEU
328 ILE485 3172 RESIDUE 1 A ILE
329 VAL486 3181 RESIDUE 1 A VAL
330 GLY487 3189 RESIDUE 1 A GLY
331 ILE488 3194 RESIDUE 1 A ILE
332 SER489 3203 RESIDUE 1 A SER
333 ALA490 3211 RESIDUE 1 A ALA
334 VAL491 3217 RESIDUE 1 A VAL
335 PHE492 3225 RESIDUE 1 A PHE
336 TRP493 3237 RESIDUE 1 A TRP
337 VAL494 3253 RESIDUE 1 A VAL
338 GLY495 3261 RESIDUE 1 A GLY
339 SER496 3266 RESIDUE 1 A SER
340 LYS497 3274 RESIDUE 1 A LYS
341 LYS498 3287 RESIDUE 1 A LYS
342 THR499 3300 RESIDUE 1 A THR
343 CYS500 3309 RESIDUE 1 A CYS
344 THR501 3317 RESIDUE 1 A THR
345 GLU502 3326 RESIDUE 1 A GLU
346 TRP503 3336 RESIDUE 1 A TRP
347 ALA504 3352 RESIDUE 1 A ALA
348 GLY505 3358 RESIDUE 1 A GLY
349 PHE506 3363 RESIDUE 1 A PHE
350 PHE507 3375 RESIDUE 1 A PHE
351 LYS508 3387 RESIDUE 1 A LYS
352 ARG509 3400 RESIDUE 1 A ARG
353 ASN510 3417 RESIDUE 1 A ASN
354 ARG511 3428 RESIDUE 1 A ARG
@<TRIPOS>SET
GROUP:Protein_Groups:Backbone STATIC ATOMS <user>
1761 1 2 3 4 5 6 7 8 9 10 11 19 20 21 22 23 34 36 37 38 39 42 44 45 46 47 51 \
52 53 54 62 68 69 70 71 78 80 81 82 83 88 89 90 91 92 98 102 103 104 105 109 \
111 112 113 114 117 119 120 121 122 123 124 125 126 127 128 129 130 131 132 \
138 141 142 143 144 145 146 147 148 149 158 160 161 162 163 169 173 174 175 \
176 184 185 186 187 188 193 194 195 196 197 198 199 200 201 202 207 208 209 \
210 211 216 217 218 219 220 226 229 230 231 232 235 237 238 239 240 242 243 \
244 245 246 250 251 252 253 257 258 259 260 263 265 266 267 268 272 273 274 \
275 280 283 284 285 286 291 292 293 294 295 304 306 307 308 309 317 318 319 \
320 321 327 331 332 333 334 337 339 340 341 342 347 348 349 350 351 357 358 \
359 360 361 366 367 368 369 370 376 377 378 379 380 388 389 390 391 392 394 \
395 396 397 398 404 408 409 410 411 414 416 417 418 419 427 428 429 430 431 \
436 437 438 439 440 441 442 443 444 445 449 451 452 453 454 458 459 460 461 \
462 465 467 468 469 470 475 476 477 478 479 487 488 489 490 491 494 496 497 \
498 499 504 505 506 507 508 511 513 514 515 516 518 519 520 521 522 526 528 \
529 530 531 536 537 538 539 540 548 549 550 551 552 556 558 559 560 561 569 \
570 571 572 573 578 579 580 581 582 586 588 589 590 591 599 600 601 602 603 \
608 609 610 611 612 617 618 619 620 621 626 627 628 629 630 634 635 636 637 \
638 646 652 653 654 655 663 669 670 671 672 680 681 682 683 684 692 698 699 \
700 701 710 712 713 714 715 719 720 721 722 728 729 730 731 732 740 746 747 \
748 749 753 754 755 756 761 762 763 764 765 770 771 772 773 774 783 785 786 \
787 788 797 799 800 801 802 805 807 808 809 810 814 815 816 817 818 821 823 \
824 825 826 835 837 838 839 840 843 845 846 847 848 853 854 855 856 857 861 \
862 863 864 865 868 870 871 872 873 878 879 880 881 882 887 888 889 890 891 \
900 902 903 904 905 913 914 915 916 917 922 923 924 925 926 927 928 929 930 \
931 939 940 941 942 943 948 949 950 951 952 957 958 959 960 961 962 963 964 \
965 966 971 972 973 974 975 978 980 981 982 983 987 989 990 991 992 994 995 \
996 997 998 1001 1003 1004 1005 1006 1011 1014 1015 1016 1017 1023 1027 1028 \
1029 1030 1032 1033 1034 1035 1036 1041 1042 1043 1044 1045 1051 1052 1053 \
1054 1055 1061 1065 1066 1067 1068 1073 1074 1075 1076 1077 1083 1084 1085 \
1086 1087 1092 1093 1094 1095 1096 1097 1098 1099 1100 1101 1106 1107 1108 \
1109 1110 1114 1116 1117 1118 1119 1123 1124 1125 1126 1127 1131 1132 1133 \
1134 1135 1140 1141 1142 1143 1144 1145 1146 1147 1148 1149 1152 1154 1155 \
1156 1157 1163 1166 1167 1168 1169 1174 1177 1178 1179 1180 1186 1190 1191 \
1192 1193 1195 1196 1197 1198 1199 1202 1204 1205 1206 1207 1211 1213 1214 \
1215 1216 1220 1221 1222 1223 1224 1229 1230 1231 1232 1233 1241 1242 1243 \
1244 1245 1250 1251 1252 1253 1254 1259 1260 1261 1262 1263 1268 1269 1270 \
1271 1272 1281 1283 1284 1285 1286 1294 1295 1296 1297 1298 1306 1307 1308 \
1309 1310 1314 1316 1317 1318 1319 1324 1325 1326 1327 1328 1330 1331 1332 \
1333 1334 1335 1336 1337 1338 1339 1343 1345 1346 1347 1348 1352 1353 1354 \
1355 1356 1367 1369 1370 1371 1372 1383 1385 1386 1387 1388 1392 1393 1394 \
1395 1396 1401 1402 1403 1404 1405 1410 1411 1412 1413 1414 1418 1420 1421 \
1422 1423 1428 1429 1430 1431 1432 1436 1438 1439 1440 1441 1452 1454 1455 \
1456 1457 1465 1466 1467 1468 1469 1474 1475 1476 1477 1478 1480 1481 1482 \
1483 1484 1486 1487 1488 1489 1490 1491 1492 1493 1494 1495 1503 1509 1510 \
1511 1512 1518 1522 1523 1524 1525 1536 1538 1539 1540 1541 1544 1546 1547 \
1548 1549 1552 1554 1555 1556 1557 1563 1564 1565 1566 1567 1569 1570 1571 \
1572 1573 1578 1579 1580 1581 1582 1588 1589 1590 1591 1592 1598 1601 1602 \
1603 1604 1610 1614 1615 1616 1617 1619 1620 1621 1622 1623 1627 1628 1629 \
1630 1631 1642 1644 1645 1646 1647 1655 1656 1657 1658 1659 1666 1668 1669 \
1670 1671 1673 1674 1675 1676 1677 1681 1682 1683 1684 1685 1687 1688 1689 \
1690 1691 1702 1704 1705 1706 1707 1708 1709 1710 1711 1712 1716 1718 1719 \
1720 1721 1725 1726 1727 1728 1729 1730 1731 1732 1733 1741 1742 1743 1744 \
1745 1750 1751 1752 1753 1754 1758 1760 1761 1762 1763 1767 1768 1769 1770 \
1771 1776 1777 1778 1779 1780 1785 1786 1787 1788 1789 1794 1795 1796 1797 \
1798 1800 1801 1802 1803 1804 1809 1810 1811 1812 1813 1818 1821 1822 1823 \
1824 1830 1834 1835 1836 1837 1841 1842 1843 1844 1845 1851 1852 1853 1854 \
1855 1856 1857 1858 1859 1860 1865 1866 1867 1868 1869 1874 1877 1878 1879 \
1880 1885 1886 1887 1888 1889 1892 1894 1895 1896 1897 1898 1899 1900 1901 \
1902 1906 1907 1908 1909 1910 1913 1915 1916 1917 1918 1926 1927 1928 1929 \
1930 1934 1935 1936 1937 1938 1939 1940 1941 1942 1943 1948 1949 1950 1951 \
1952 1961 1963 1964 1965 1966 1971 1972 1973 1974 1975 1980 1981 1982 1983 \
1984 1989 1990 1991 1992 1993 1995 1996 1997 1998 1999 2002 2004 2005 2006 \
2007 2015 2021 2022 2023 2024 2033 2035 2036 2037 2038 2046 2047 2048 2049 \
2050 2054 2055 2056 2057 2058 2063 2064 2065 2066 2067 2072 2073 2074 2075 \
2076 2080 2081 2082 2083 2088 2089 2090 2091 2092 2095 2097 2098 2099 2100 \
2105 2106 2107 2108 2109 2112 2114 2115 2116 2117 2121 2122 2123 2124 2125 \
2133 2134 2135 2136 2137 2141 2142 2143 2144 2145 2146 2147 2148 2149 2150 \
2155 2156 2157 2158 2159 2162 2164 2165 2166 2167 2172 2173 2174 2175 2176 \
2181 2182 2183 2184 2185 2190 2191 2192 2193 2194 2196 2197 2198 2199 2200 \
2201 2202 2203 2204 2205 2210 2211 2212 2213 2214 2219 2220 2221 2222 2223 \
2226 2228 2229 2230 2231 2236 2237 2238 2239 2240 2245 2248 2249 2250 2251 \
2258 2260 2261 2262 2263 2267 2268 2269 2270 2271 2279 2285 2286 2287 2288 \
2294 2297 2298 2299 2300 2304 2305 2306 2307 2308 2313 2314 2315 2316 2317 \
2323 2326 2327 2328 2329 2336 2338 2339 2340 2341 2346 2347 2348 2349 2350 \
2351 2352 2353 2354 2355 2363 2369 2370 2371 2372 2377 2380 2381 2382 2383 \
2389 2392 2393 2394 2395 2401 2402 2403 2404 2405 2411 2415 2416 2417 2418 \
2423 2424 2425 2426 2427 2433 2437 2438 2439 2440 2446 2450 2451 2452 2453 \
2461 2462 2463 2464 2465 2470 2471 2472 2473 2474 2479 2480 2481 2482 2483 \
2491 2497 2498 2499 2500 2505 2506 2507 2508 2509 2510 2511 2512 2513 2514 \
2518 2519 2520 2521 2522 2530 2531 2532 2533 2534 2537 2539 2540 2541 2542 \
2543 2544 2545 2546 2547 2552 2553 2554 2555 2556 2565 2567 2568 2569 2570 \
2575 2576 2577 2578 2579 2583 2584 2585 2586 2587 2591 2592 2593 2594 2599 \
2600 2601 2602 2603 2607 2608 2609 2610 2611 2615 2617 2618 2619 2620 2625 \
2626 2627 2628 2629 2634 2635 2636 2637 2638 2639 2640 2641 2642 2643 2646 \
2648 2649 2650 2651 2660 2662 2663 2664 2665 2669 2670 2671 2672 2673 2682 \
2684 2685 2686 2687 2693 2694 2695 2696 2697 2703 2706 2707 2708 2709 2713 \
2714 2715 2716 2717 2722 2725 2726 2727 2728 2736 2742 2743 2744 2745 2750 \
2751 2752 2753 2754 2758 2760 2761 2762 2763 2774 2776 2777 2778 2779 2785 \
2786 2787 2788 2789 2794 2795 2796 2797 2798 2802 2804 2805 2806 2807 2818 \
2820 2821 2822 2823 2827 2828 2829 2830 2831 2834 2836 2837 2838 2839 2844 \
2845 2846 2847 2848 2855 2857 2858 2859 2860 2863 2865 2866 2867 2868 2876 \
2882 2883 2884 2885 2891 2894 2895 2896 2897 2906 2908 2909 2910 2911 2918 \
2920 2921 2922 2923 2928 2929 2930 2931 2932 2936 2937 2938 2939 2942 2944 \
2945 2946 2947 2951 2952 2953 2954 2963 2965 2966 2967 2968 2974 2977 2978 \
2979 2980 2982 2983 2984 2985 2986 2992 2996 2997 2998 2999 3001 3002 3003 \
3004 3005 3011 3015 3016 3017 3018 3020 3021 3022 3023 3024 3032 3038 3039 \
3040 3041 3045 3046 3047 3048 3054 3055 3056 3057 3058 3063 3064 3065 3066 \
3067 3069 3070 3071 3072 3073 3078 3079 3080 3081 3082 3090 3091 3092 3093 \
3094 3099 3100 3101 3102 3103 3108 3109 3110 3111 3112 3118 3122 3123 3124 \
3125 3134 3136 3137 3138 3139 3144 3145 3146 3147 3148 3153 3154 3155 3156 \
3157 3161 3163 3164 3165 3166 3171 3172 3173 3174 3175 3180 3181 3182 3183 \
3184 3188 3189 3190 3191 3192 3193 3194 3195 3196 3197 3202 3203 3204 3205 \
3206 3209 3211 3212 3213 3214 3216 3217 3218 3219 3220 3224 3225 3226 3227 \
3228 3236 3237 3238 3239 3240 3251 3253 3254 3255 3256 3260 3261 3262 3263 \
3264 3265 3266 3267 3268 3269 3272 3274 3275 3276 3277 3283 3287 3288 3289 \
3290 3296 3300 3301 3302 3303 3307 3309 3310 3311 3312 3315 3317 3318 3319 \
3320 3324 3326 3327 3328 3329 3335 3336 3337 3338 3339 3350 3352 3353 3354 \
3355 3357 3358 3359 3360 3361 3362 3363 3364 3365 3366 3374 3375 3376 3377 \
3378 3386 3387 3388 3389 3390 3396 3400 3401 3402 3403 3411 3417 3418 3419 \
3420 3425 3428 3429 3430 3438 3439 3440
GROUP:Protein_Groups:Sidechain STATIC ATOMS <user>
1684 12 13 14 15 16 17 18 24 25 26 27 28 29 30 31 32 33 35 40 41 43 48 49 50 \
55 56 57 58 59 60 61 63 64 65 66 67 72 73 74 75 76 77 79 84 85 86 87 93 94 95 \
96 97 99 100 101 106 107 108 110 115 116 118 133 134 135 136 137 139 140 150 \
151 152 153 154 155 156 157 159 164 165 166 167 168 170 171 172 177 178 179 \
180 181 182 183 189 190 191 192 203 204 205 206 212 213 214 215 221 222 223 \
224 225 227 228 233 234 236 241 247 248 249 254 255 256 261 262 264 269 270 \
271 276 277 278 279 281 282 287 288 289 290 296 297 298 299 300 301 302 303 \
305 310 311 312 313 314 315 316 322 323 324 325 326 328 329 330 335 336 338 \
343 344 345 346 352 353 354 355 356 362 363 364 365 371 372 373 374 375 381 \
382 383 384 385 386 387 393 399 400 401 402 403 405 406 407 412 413 415 420 \
421 422 423 424 425 426 432 433 434 435 446 447 448 450 455 456 457 463 464 \
466 471 472 473 474 480 481 482 483 484 485 486 492 493 495 500 501 502 503 \
509 510 512 517 523 524 525 527 532 533 534 535 541 542 543 544 545 546 547 \
553 554 555 557 562 563 564 565 566 567 568 574 575 576 577 583 584 585 587 \
592 593 594 595 596 597 598 604 605 606 607 613 614 615 616 622 623 624 625 \
631 632 633 639 640 641 642 643 644 645 647 648 649 650 651 656 657 658 659 \
660 661 662 664 665 666 667 668 673 674 675 676 677 678 679 685 686 687 688 \
689 690 691 693 694 695 696 697 702 703 704 705 706 707 708 709 711 716 717 \
718 723 724 725 726 727 733 734 735 736 737 738 739 741 742 743 744 745 750 \
751 752 757 758 759 760 766 767 768 769 775 776 777 778 779 780 781 782 784 \
789 790 791 792 793 794 795 796 798 803 804 806 811 812 813 819 820 822 827 \
828 829 830 831 832 833 834 836 841 842 844 849 850 851 852 858 859 860 866 \
867 869 874 875 876 877 883 884 885 886 892 893 894 895 896 897 898 899 901 \
906 907 908 909 910 911 912 918 919 920 921 932 933 934 935 936 937 938 944 \
945 946 947 953 954 955 956 967 968 969 970 976 977 979 984 985 986 988 993 \
999 1000 1002 1007 1008 1009 1010 1012 1013 1018 1019 1020 1021 1022 1024 1025 \
1026 1031 1037 1038 1039 1040 1046 1047 1048 1049 1050 1056 1057 1058 1059 \
1060 1062 1063 1064 1069 1070 1071 1072 1078 1079 1080 1081 1082 1088 1089 \
1090 1091 1102 1103 1104 1105 1111 1112 1113 1115 1120 1121 1122 1128 1129 \
1130 1136 1137 1138 1139 1150 1151 1153 1158 1159 1160 1161 1162 1164 1165 \
1170 1171 1172 1173 1175 1176 1181 1182 1183 1184 1185 1187 1188 1189 1194 \
1200 1201 1203 1208 1209 1210 1212 1217 1218 1219 1225 1226 1227 1228 1234 \
1235 1236 1237 1238 1239 1240 1246 1247 1248 1249 1255 1256 1257 1258 1264 \
1265 1266 1267 1273 1274 1275 1276 1277 1278 1279 1280 1282 1287 1288 1289 \
1290 1291 1292 1293 1299 1300 1301 1302 1303 1304 1305 1311 1312 1313 1315 \
1320 1321 1322 1323 1329 1340 1341 1342 1344 1349 1350 1351 1357 1358 1359 \
1360 1361 1362 1363 1364 1365 1366 1368 1373 1374 1375 1376 1377 1378 1379 \
1380 1381 1382 1384 1389 1390 1391 1397 1398 1399 1400 1406 1407 1408 1409 \
1415 1416 1417 1419 1424 1425 1426 1427 1433 1434 1435 1437 1442 1443 1444 \
1445 1446 1447 1448 1449 1450 1451 1453 1458 1459 1460 1461 1462 1463 1464 \
1470 1471 1472 1473 1479 1485 1496 1497 1498 1499 1500 1501 1502 1504 1505 \
1506 1507 1508 1513 1514 1515 1516 1517 1519 1520 1521 1526 1527 1528 1529 \
1530 1531 1532 1533 1534 1535 1537 1542 1543 1545 1550 1551 1553 1558 1559 \
1560 1561 1562 1568 1574 1575 1576 1577 1583 1584 1585 1586 1587 1593 1594 \
1595 1596 1597 1599 1600 1605 1606 1607 1608 1609 1611 1612 1613 1618 1624 \
1625 1626 1632 1633 1634 1635 1636 1637 1638 1639 1640 1641 1643 1648 1649 \
1650 1651 1652 1653 1654 1660 1661 1662 1663 1664 1665 1667 1672 1678 1679 \
1680 1686 1692 1693 1694 1695 1696 1697 1698 1699 1700 1701 1703 1713 1714 \
1715 1717 1722 1723 1724 1734 1735 1736 1737 1738 1739 1740 1746 1747 1748 \
1749 1755 1756 1757 1759 1764 1765 1766 1772 1773 1774 1775 1781 1782 1783 \
1784 1790 1791 1792 1793 1799 1805 1806 1807 1808 1814 1815 1816 1817 1819 \
1820 1825 1826 1827 1828 1829 1831 1832 1833 1838 1839 1840 1846 1847 1848 \
1849 1850 1861 1862 1863 1864 1870 1871 1872 1873 1875 1876 1881 1882 1883 \
1884 1890 1891 1893 1903 1904 1905 1911 1912 1914 1919 1920 1921 1922 1923 \
1924 1925 1931 1932 1933 1944 1945 1946 1947 1953 1954 1955 1956 1957 1958 \
1959 1960 1962 1967 1968 1969 1970 1976 1977 1978 1979 1985 1986 1987 1988 \
1994 2000 2001 2003 2008 2009 2010 2011 2012 2013 2014 2016 2017 2018 2019 \
2020 2025 2026 2027 2028 2029 2030 2031 2032 2034 2039 2040 2041 2042 2043 \
2044 2045 2051 2052 2053 2059 2060 2061 2062 2068 2069 2070 2071 2077 2078 \
2079 2084 2085 2086 2087 2093 2094 2096 2101 2102 2103 2104 2110 2111 2113 \
2118 2119 2120 2126 2127 2128 2129 2130 2131 2132 2138 2139 2140 2151 2152 \
2153 2154 2160 2161 2163 2168 2169 2170 2171 2177 2178 2179 2180 2186 2187 \
2188 2189 2195 2206 2207 2208 2209 2215 2216 2217 2218 2224 2225 2227 2232 \
2233 2234 2235 2241 2242 2243 2244 2246 2247 2252 2253 2254 2255 2256 2257 \
2259 2264 2265 2266 2272 2273 2274 2275 2276 2277 2278 2280 2281 2282 2283 \
2284 2289 2290 2291 2292 2293 2295 2296 2301 2302 2303 2309 2310 2311 2312 \
2318 2319 2320 2321 2322 2324 2325 2330 2331 2332 2333 2334 2335 2337 2342 \
2343 2344 2345 2356 2357 2358 2359 2360 2361 2362 2364 2365 2366 2367 2368 \
2373 2374 2375 2376 2378 2379 2384 2385 2386 2387 2388 2390 2391 2396 2397 \
2398 2399 2400 2406 2407 2408 2409 2410 2412 2413 2414 2419 2420 2421 2422 \
2428 2429 2430 2431 2432 2434 2435 2436 2441 2442 2443 2444 2445 2447 2448 \
2449 2454 2455 2456 2457 2458 2459 2460 2466 2467 2468 2469 2475 2476 2477 \
2478 2484 2485 2486 2487 2488 2489 2490 2492 2493 2494 2495 2496 2501 2502 \
2503 2504 2515 2516 2517 2523 2524 2525 2526 2527 2528 2529 2535 2536 2538 \
2548 2549 2550 2551 2557 2558 2559 2560 2561 2562 2563 2564 2566 2571 2572 \
2573 2574 2580 2581 2582 2588 2589 2590 2595 2596 2597 2598 2604 2605 2606 \
2612 2613 2614 2616 2621 2622 2623 2624 2630 2631 2632 2633 2644 2645 2647 \
2652 2653 2654 2655 2656 2657 2658 2659 2661 2666 2667 2668 2674 2675 2676 \
2677 2678 2679 2680 2681 2683 2688 2689 2690 2691 2692 2698 2699 2700 2701 \
2702 2704 2705 2710 2711 2712 2718 2719 2720 2721 2723 2724 2729 2730 2731 \
2732 2733 2734 2735 2737 2738 2739 2740 2741 2746 2747 2748 2749 2755 2756 \
2757 2759 2764 2765 2766 2767 2768 2769 2770 2771 2772 2773 2775 2780 2781 \
2782 2783 2784 2790 2791 2792 2793 2799 2800 2801 2803 2808 2809 2810 2811 \
2812 2813 2814 2815 2816 2817 2819 2824 2825 2826 2832 2833 2835 2840 2841 \
2842 2843 2849 2850 2851 2852 2853 2854 2856 2861 2862 2864 2869 2870 2871 \
2872 2873 2874 2875 2877 2878 2879 2880 2881 2886 2887 2888 2889 2890 2892 \
2893 2898 2899 2900 2901 2902 2903 2904 2905 2907 2912 2913 2914 2915 2916 \
2917 2919 2924 2925 2926 2927 2933 2934 2935 2940 2941 2943 2948 2949 2950 \
2955 2956 2957 2958 2959 2960 2961 2962 2964 2969 2970 2971 2972 2973 2975 \
2976 2981 2987 2988 2989 2990 2991 2993 2994 2995 3000 3006 3007 3008 3009 \
3010 3012 3013 3014 3019 3025 3026 3027 3028 3029 3030 3031 3033 3034 3035 \
3036 3037 3042 3043 3044 3049 3050 3051 3052 3053 3059 3060 3061 3062 3068 \
3074 3075 3076 3077 3083 3084 3085 3086 3087 3088 3089 3095 3096 3097 3098 \
3104 3105 3106 3107 3113 3114 3115 3116 3117 3119 3120 3121 3126 3127 3128 \
3129 3130 3131 3132 3133 3135 3140 3141 3142 3143 3149 3150 3151 3152 3158 \
3159 3160 3162 3167 3168 3169 3170 3176 3177 3178 3179 3185 3186 3187 3198 \
3199 3200 3201 3207 3208 3210 3215 3221 3222 3223 3229 3230 3231 3232 3233 \
3234 3235 3241 3242 3243 3244 3245 3246 3247 3248 3249 3250 3252 3257 3258 \
3259 3270 3271 3273 3278 3279 3280 3281 3282 3284 3285 3286 3291 3292 3293 \
3294 3295 3297 3298 3299 3304 3305 3306 3308 3313 3314 3316 3321 3322 3323 \
3325 3330 3331 3332 3333 3334 3340 3341 3342 3343 3344 3345 3346 3347 3348 \
3349 3351 3356 3367 3368 3369 3370 3371 3372 3373 3379 3380 3381 3382 3383 \
3384 3385 3391 3392 3393 3394 3395 3397 3398 3399 3404 3405 3406 3407 3408 \
3409 3410 3412 3413 3414 3415 3416 3421 3422 3423 3424 3426 3427 3431 3432 \
3433 3434 3435 3436 3437 3441 3442 3443 3444 3445
GROUP:Protein_Groups:Hydrophobic STATIC SUBSTRUCTURES <user>
168 2 4 8 18 19 21 24 25 28 31 33 38 40 41 44 45 48 50 51 52 53 54 55 57 58 60 \
61 63 64 65 67 70 77 78 82 83 86 87 89 90 92 93 95 96 97 102 103 106 110 112 \
116 117 118 124 125 127 128 129 130 131 132 134 135 137 138 141 144 145 146 \
148 151 152 153 154 160 162 163 167 168 170 172 173 174 180 181 183 184 185 \
186 187 188 191 196 199 200 201 202 204 207 209 213 214 215 216 218 219 220 \
221 222 223 224 226 228 229 230 231 233 234 236 239 242 243 253 256 257 258 \
260 262 263 266 268 269 271 272 274 275 277 279 283 286 290 293 297 302 304 \
308 310 312 316 317 318 319 320 321 324 325 327 328 329 331 333 334 335 337 \
343 347 349 350
GROUP:Protein_Groups:Neutral STATIC SUBSTRUCTURES <user>
103 1 3 5 10 11 12 13 15 16 20 26 27 29 32 35 43 46 47 49 56 59 62 72 73 76 79 \
80 81 84 85 88 91 94 98 100 101 113 115 119 120 126 133 136 139 140 142 143 \
147 149 150 155 158 159 169 175 176 177 178 179 182 193 197 198 203 205 210 \
212 217 225 227 232 235 247 261 264 265 267 270 273 276 278 280 287 288 291 \
292 294 300 303 305 306 314 323 326 330 332 336 338 339 342 344 346 348
GROUP:Protein_Groups:Hydrophilic STATIC SUBSTRUCTURES <user>
77 6 9 14 17 22 23 30 34 36 37 39 42 66 68 69 71 74 75 99 104 105 107 108 109 \
111 114 121 122 123 156 157 161 164 165 166 189 190 192 194 195 206 208 211 \
237 240 241 244 246 248 249 250 251 252 254 255 259 281 282 284 285 289 295 \
298 299 307 309 311 313 315 322 340 341 345 351 352 353 354
GROUP:Protein_Groups:Acidic STATIC SUBSTRUCTURES <user>
24 22 36 37 39 66 74 99 107 108 111 114 161 164 192 194 206 208 246 251 281 \
289 295 315 345
GROUP:Protein_Groups:Basic STATIC SUBSTRUCTURES <user>
34 6 9 17 34 42 68 69 71 75 105 109 123 156 157 166 190 211 240 248 252 254 \
255 259 285 298 309 311 313 322 340 341 351 352 354
@<SCITEGIC>ATOM_PROPERTY
Formal Charge
SciTegic.value.StringValue
1 0
2 0
3 0
4 0
5 0
6 0
7 0
8 0
9 0
10 0
11 0
12 0
13 0
14 0
15 0
16 0
17 0
18 0
19 0
20 0
21 0
22 0
23 0
24 0
25 0
26 0
27 0
28 0
29 0
30 0
31 0
32 0
33 0
34 0
35 0
36 0
37 0
38 0
39 0
40 0
41 0
42 0
43 0
44 0
45 0
46 0
47 0
48 0
49 0
50 0
51 0
52 0
53 0
54 0
55 0
56 0
57 0
58 0
59 0
60 0
61 0
62 0
63 0
64 0
65 0
66 0
67 0
68 0
69 0
70 0
71 0
72 0
73 0
74 0
75 0
76 0
77 0
78 0
79 0
80 0
81 0
82 0
83 0
84 0
85 0
86 0
87 0
88 0
89 0
90 0
91 0
92 0
93 0
94 0
95 0
96 0
97 0
98 0
99 0
100 0
101 0
102 0
103 0
104 0
105 0
106 0
107 0
108 0
109 0
110 0
111 0
112 0
113 0
114 0
115 0
116 0
117 0
118 0
119 0
120 0
121 0
122 0
123 0
124 0
125 0
126 0
127 0
128 0
129 0
130 0
131 0
132 0
133 0
134 0
135 0
136 0
137 0
138 0
139 0
140 0
141 0
142 0
143 0
144 0
145 0
146 0
147 0
148 0
149 0
150 0
151 0
152 0
153 0
154 0
155 0
156 0
157 0
158 0
159 0
160 0
161 0
162 0
163 0
164 0
165 0
166 0
167 0
168 0
169 0
170 0
171 0
172 0
173 0
174 0
175 0
176 0
177 0
178 0
179 0
180 0
181 0
182 0
183 0
184 0
185 0
186 0
187 0
188 0
189 0
190 0
191 0
192 0
193 0
194 0
195 0
196 0
197 0
198 0
199 0
200 0
201 0
202 0
203 0
204 0
205 0
206 0
207 0
208 0
209 0
210 0
211 0
212 0
213 0
214 0
215 0
216 0
217 0
218 0
219 0
220 0
221 0
222 0
223 0
224 0
225 0
226 0
227 0
228 0
229 0
230 0
231 0
232 0
233 0
234 0
235 0
236 0
237 0
238 0
239 0
240 0
241 0
242 0
243 0
244 0
245 0
246 0
247 0
248 0
249 0
250 0
251 0
252 0
253 0
254 0
255 0
256 0
257 0
258 0
259 0
260 0
261 0
262 0
263 0
264 0
265 0
266 0
267 0
268 0
269 0
270 0
271 0
272 0
273 0
274 0
275 0
276 0
277 0
278 0
279 0
280 0
281 0
282 0
283 0
284 0
285 0
286 0
287 0
288 0
289 0
290 0
291 0
292 0
293 0
294 0
295 0
296 0
297 0
298 0
299 0
300 0
301 0
302 0
303 0
304 0
305 0
306 0
307 0
308 0
309 0
310 0
311 0
312 0
313 0
314 0
315 0
316 0
317 0
318 0
319 0
320 0
321 0
322 0
323 0
324 0
325 0
326 0
327 0
328 0
329 0
330 0
331 0
332 0
333 0
334 0
335 0
336 0
337 0
338 0
339 0
340 0
341 0
342 0
343 0
344 0
345 0
346 0
347 0
348 0
349 0
350 0
351 0
352 0
353 0
354 0
355 0
356 0
357 0
358 0
359 0
360 0
361 0
362 0
363 0
364 0
365 0
366 0
367 0
368 0
369 0
370 0
371 0
372 0
373 0
374 0
375 0
376 0
377 0
378 0
379 0
380 0
381 0
382 0
383 0
384 0
385 0
386 0
387 0
388 0
389 0
390 0
391 0
392 0
393 0
394 0
395 0
396 0
397 0
398 0
399 0
400 0
401 0
402 0
403 0
404 0
405 0
406 0
407 0
408 0
409 0
410 0
411 0
412 0
413 0
414 0
415 0
416 0
417 0
418 0
419 0
420 0
421 0
422 0
423 0
424 0
425 0
426 0
427 0
428 0
429 0
430 0
431 0
432 0
433 0
434 0
435 0
436 0
437 0
438 0
439 0
440 0
441 0
442 0
443 0
444 0
445 0
446 0
447 0
448 0
449 0
450 0
451 0
452 0
453 0
454 0
455 0
456 0
457 0
458 0
459 0
460 0
461 0
462 0
463 0
464 0
465 0
466 0
467 0
468 0
469 0
470 0
471 0
472 0
473 0
474 0
475 0
476 0
477 0
478 0
479 0
480 0
481 0
482 0
483 0
484 0
485 0
486 0
487 0
488 0
489 0
490 0
491 0
492 0
493 0
494 0
495 0
496 0
497 0
498 0
499 0
500 0
501 0
502 0
503 0
504 0
505 0
506 0
507 0
508 0
509 0
510 0
511 0
512 0
513 0
514 0
515 0
516 0
517 0
518 0
519 0
520 0
521 0
522 0
523 0
524 0
525 0
526 0
527 0
528 0
529 0
530 0
531 0
532 0
533 0
534 0
535 0
536 0
537 0
538 0
539 0
540 0
541 0
542 0
543 0
544 0
545 0
546 0
547 0
548 0
549 0
550 0
551 0
552 0
553 0
554 0
555 0
556 0
557 0
558 0
559 0
560 0
561 0
562 0
563 0
564 0
565 0
566 0
567 0
568 0
569 0
570 0
571 0
572 0
573 0
574 0
575 0
576 0
577 0
578 0
579 0
580 0
581 0
582 0
583 0
584 0
585 0
586 0
587 0
588 0
589 0
590 0
591 0
592 0
593 0
594 0
595 0
596 0
597 0
598 0
599 0
600 0
601 0
602 0
603 0
604 0
605 0
606 0
607 0
608 0
609 0
610 0
611 0
612 0
613 0
614 0
615 0
616 0
617 0
618 0
619 0
620 0
621 0
622 0
623 0
624 0
625 0
626 0
627 0
628 0
629 0
630 0
631 0
632 0
633 0
634 0
635 0
636 0
637 0
638 0
639 0
640 0
641 0
642 0
643 0
644 0
645 0
646 0
647 0
648 0
649 0
650 0
651 0
652 0
653 0
654 0
655 0
656 0
657 0
658 0
659 0
660 0
661 0
662 0
663 0
664 0
665 0
666 0
667 0
668 0
669 0
670 0
671 0
672 0
673 0
674 0
675 0
676 0
677 0
678 0
679 0
680 0
681 0
682 0
683 0
684 0
685 0
686 0
687 0
688 0
689 0
690 0
691 0
692 0
693 0
694 0
695 0
696 0
697 0
698 0
699 0
700 0
701 0
702 0
703 0
704 0
705 0
706 0
707 0
708 0
709 0
710 0
711 0
712 0
713 0
714 0
715 0
716 0
717 0
718 0
719 0
720 0
721 0
722 0
723 0
724 0
725 0
726 0
727 0
728 0
729 0
730 0
731 0
732 0
733 0
734 0
735 0
736 0
737 0
738 0
739 0
740 0
741 0
742 0
743 0
744 0
745 0
746 0
747 0
748 0
749 0
750 0
751 0
752 0
753 0
754 0
755 0
756 0
757 0
758 0
759 0
760 0
761 0
762 0
763 0
764 0
765 0
766 0
767 0
768 0
769 0
770 0
771 0
772 0
773 0
774 0
775 0
776 0
777 0
778 0
779 0
780 0
781 0
782 0
783 0
784 0
785 0
786 0
787 0
788 0
789 0
790 0
791 0
792 0
793 0
794 0
795 0
796 0
797 0
798 0
799 0
800 0
801 0
802 0
803 0
804 0
805 0
806 0
807 0
808 0
809 0
810 0
811 0
812 0
813 0
814 0
815 0
816 0
817 0
818 0
819 0
820 0
821 0
822 0
823 0
824 0
825 0
826 0
827 0
828 0
829 0
830 0
831 0
832 0
833 0
834 0
835 0
836 0
837 0
838 0
839 0
840 0
841 0
842 0
843 0
844 0
845 0
846 0
847 0
848 0
849 0
850 0
851 0
852 0
853 0
854 0
855 0
856 0
857 0
858 0
859 0
860 0
861 0
862 0
863 0
864 0
865 0
866 0
867 0
868 0
869 0
870 0
871 0
872 0
873 0
874 0
875 0
876 0
877 0
878 0
879 0
880 0
881 0
882 0
883 0
884 0
885 0
886 0
887 0
888 0
889 0
890 0
891 0
892 0
893 0
894 0
895 0
896 0
897 0
898 0
899 0
900 0
901 0
902 0
903 0
904 0
905 0
906 0
907 0
908 0
909 0
910 0
911 0
912 0
913 0
914 0
915 0
916 0
917 0
918 0
919 0
920 0
921 0
922 0
923 0
924 0
925 0
926 0
927 0
928 0
929 0
930 0
931 0
932 0
933 0
934 0
935 0
936 0
937 0
938 0
939 0
940 0
941 0
942 0
943 0
944 0
945 0
946 0
947 0
948 0
949 0
950 0
951 0
952 0
953 0
954 0
955 0
956 0
957 0
958 0
959 0
960 0
961 0
962 0
963 0
964 0
965 0
966 0
967 0
968 0
969 0
970 0
971 0
972 0
973 0
974 0
975 0
976 0
977 0
978 0
979 0
980 0
981 0
982 0
983 0
984 0
985 0
986 0
987 0
988 0
989 0
990 0
991 0
992 0
993 0
994 0
995 0
996 0
997 0
998 0
999 0
1000 0
1001 0
1002 0
1003 0
1004 0
1005 0
1006 0
1007 0
1008 0
1009 0
1010 0
1011 0
1012 0
1013 0
1014 0
1015 0
1016 0
1017 0
1018 0
1019 0
1020 0
1021 0
1022 0
1023 0
1024 0
1025 0
1026 0
1027 0
1028 0
1029 0
1030 0
1031 0
1032 0
1033 0
1034 0
1035 0
1036 0
1037 0
1038 0
1039 0
1040 0
1041 0
1042 0
1043 0
1044 0
1045 0
1046 0
1047 0
1048 0
1049 0
1050 0
1051 0
1052 0
1053 0
1054 0
1055 0
1056 0
1057 0
1058 0
1059 0
1060 0
1061 0
1062 0
1063 0
1064 0
1065 0
1066 0
1067 0
1068 0
1069 0
1070 0
1071 0
1072 0
1073 0
1074 0
1075 0
1076 0
1077 0
1078 0
1079 0
1080 0
1081 0
1082 0
1083 0
1084 0
1085 0
1086 0
1087 0
1088 0
1089 0
1090 0
1091 0
1092 0
1093 0
1094 0
1095 0
1096 0
1097 0
1098 0
1099 0
1100 0
1101 0
1102 0
1103 0
1104 0
1105 0
1106 0
1107 0
1108 0
1109 0
1110 0
1111 0
1112 0
1113 0
1114 0
1115 0
1116 0
1117 0
1118 0
1119 0
1120 0
1121 0
1122 0
1123 0
1124 0
1125 0
1126 0
1127 0
1128 0
1129 0
1130 0
1131 0
1132 0
1133 0
1134 0
1135 0
1136 0
1137 0
1138 0
1139 0
1140 0
1141 0
1142 0
1143 0
1144 0
1145 0
1146 0
1147 0
1148 0
1149 0
1150 0
1151 0
1152 0
1153 0
1154 0
1155 0
1156 0
1157 0
1158 0
1159 0
1160 0
1161 0
1162 0
1163 0
1164 0
1165 0
1166 0
1167 0
1168 0
1169 0
1170 0
1171 0
1172 0
1173 0
1174 0
1175 0
1176 0
1177 0
1178 0
1179 0
1180 0
1181 0
1182 0
1183 0
1184 0
1185 0
1186 0
1187 0
1188 0
1189 0
1190 0
1191 0
1192 0
1193 0
1194 0
1195 0
1196 0
1197 0
1198 0
1199 0
1200 0
1201 0
1202 0
1203 0
1204 0
1205 0
1206 0
1207 0
1208 0
1209 0
1210 0
1211 0
1212 0
1213 0
1214 0
1215 0
1216 0
1217 0
1218 0
1219 0
1220 0
1221 0
1222 0
1223 0
1224 0
1225 0
1226 0
1227 0
1228 0
1229 0
1230 0
1231 0
1232 0
1233 0
1234 0
1235 0
1236 0
1237 0
1238 0
1239 0
1240 0
1241 0
1242 0
1243 0
1244 0
1245 0
1246 0
1247 0
1248 0
1249 0
1250 0
1251 0
1252 0
1253 0
1254 0
1255 0
1256 0
1257 0
1258 0
1259 0
1260 0
1261 0
1262 0
1263 0
1264 0
1265 0
1266 0
1267 0
1268 0
1269 0
1270 0
1271 0
1272 0
1273 0
1274 0
1275 0
1276 0
1277 0
1278 0
1279 0
1280 0
1281 0
1282 0
1283 0
1284 0
1285 0
1286 0
1287 0
1288 0
1289 0
1290 0
1291 0
1292 0
1293 0
1294 0
1295 0
1296 0
1297 0
1298 0
1299 0
1300 0
1301 0
1302 0
1303 0
1304 0
1305 0
1306 0
1307 0
1308 0
1309 0
1310 0
1311 0
1312 0
1313 0
1314 0
1315 0
1316 0
1317 0
1318 0
1319 0
1320 0
1321 0
1322 0
1323 0
1324 0
1325 0
1326 0
1327 0
1328 0
1329 0
1330 0
1331 0
1332 0
1333 0
1334 0
1335 0
1336 0
1337 0
1338 0
1339 0
1340 0
1341 0
1342 0
1343 0
1344 0
1345 0
1346 0
1347 0
1348 0
1349 0
1350 0
1351 0
1352 0
1353 0
1354 0
1355 0
1356 0
1357 0
1358 0
1359 0
1360 0
1361 0
1362 0
1363 0
1364 0
1365 0
1366 0
1367 0
1368 0
1369 0
1370 0
1371 0
1372 0
1373 0
1374 0
1375 0
1376 0
1377 0
1378 0
1379 0
1380 0
1381 0
1382 0
1383 0
1384 0
1385 0
1386 0
1387 0
1388 0
1389 0
1390 0
1391 0
1392 0
1393 0
1394 0
1395 0
1396 0
1397 0
1398 0
1399 0
1400 0
1401 0
1402 0
1403 0
1404 0
1405 0
1406 0
1407 0
1408 0
1409 0
1410 0
1411 0
1412 0
1413 0
1414 0
1415 0
1416 0
1417 0
1418 0
1419 0
1420 0
1421 0
1422 0
1423 0
1424 0
1425 0
1426 0
1427 0
1428 0
1429 0
1430 0
1431 0
1432 0
1433 0
1434 0
1435 0
1436 0
1437 0
1438 0
1439 0
1440 0
1441 0
1442 0
1443 0
1444 0
1445 0
1446 0
1447 0
1448 0
1449 0
1450 0
1451 0
1452 0
1453 0
1454 0
1455 0
1456 0
1457 0
1458 0
1459 0
1460 0
1461 0
1462 0
1463 0
1464 0
1465 0
1466 0
1467 0
1468 0
1469 0
1470 0
1471 0
1472 0
1473 0
1474 0
1475 0
1476 0
1477 0
1478 0
1479 0
1480 0
1481 0
1482 0
1483 0
1484 0
1485 0
1486 0
1487 0
1488 0
1489 0
1490 0
1491 0
1492 0
1493 0
1494 0
1495 0
1496 0
1497 0
1498 0
1499 0
1500 0
1501 0
1502 0
1503 0
1504 0
1505 0
1506 0
1507 0
1508 0
1509 0
1510 0
1511 0
1512 0
1513 0
1514 0
1515 0
1516 0
1517 0
1518 0
1519 0
1520 0
1521 0
1522 0
1523 0
1524 0
1525 0
1526 0
1527 0
1528 0
1529 0
1530 0
1531 0
1532 0
1533 0
1534 0
1535 0
1536 0
1537 0
1538 0
1539 0
1540 0
1541 0
1542 0
1543 0
1544 0
1545 0
1546 0
1547 0
1548 0
1549 0
1550 0
1551 0
1552 0
1553 0
1554 0
1555 0
1556 0
1557 0
1558 0
1559 0
1560 0
1561 0
1562 0
1563 0
1564 0
1565 0
1566 0
1567 0
1568 0
1569 0
1570 0
1571 0
1572 0
1573 0
1574 0
1575 0
1576 0
1577 0
1578 0
1579 0
1580 0
1581 0
1582 0
1583 0
1584 0
1585 0
1586 0
1587 0
1588 0
1589 0
1590 0
1591 0
1592 0
1593 0
1594 0
1595 0
1596 0
1597 0
1598 0
1599 0
1600 0
1601 0
1602 0
1603 0
1604 0
1605 0
1606 0
1607 0
1608 0
1609 0
1610 0
1611 0
1612 0
1613 0
1614 0
1615 0
1616 0
1617 0
1618 0
1619 0
1620 0
1621 0
1622 0
1623 0
1624 0
1625 0
1626 0
1627 0
1628 0
1629 0
1630 0
1631 0
1632 0
1633 0
1634 0
1635 0
1636 0
1637 0
1638 0
1639 0
1640 0
1641 0
1642 0
1643 0
1644 0
1645 0
1646 0
1647 0
1648 0
1649 0
1650 0
1651 0
1652 0
1653 0
1654 0
1655 0
1656 0
1657 0
1658 0
1659 0
1660 0
1661 0
1662 0
1663 0
1664 0
1665 0
1666 0
1667 0
1668 0
1669 0
1670 0
1671 0
1672 0
1673 0
1674 0
1675 0
1676 0
1677 0
1678 0
1679 0
1680 0
1681 0
1682 0
1683 0
1684 0
1685 0
1686 0
1687 0
1688 0
1689 0
1690 0
1691 0
1692 0
1693 0
1694 0
1695 0
1696 0
1697 0
1698 0
1699 0
1700 0
1701 0
1702 0
1703 0
1704 0
1705 0
1706 0
1707 0
1708 0
1709 0
1710 0
1711 0
1712 0
1713 0
1714 0
1715 0
1716 0
1717 0
1718 0
1719 0
1720 0
1721 0
1722 0
1723 0
1724 0
1725 0
1726 0
1727 0
1728 0
1729 0
1730 0
1731 0
1732 0
1733 0
1734 0
1735 0
1736 0
1737 0
1738 0
1739 0
1740 0
1741 0
1742 0
1743 0
1744 0
1745 0
1746 0
1747 0
1748 0
1749 0
1750 0
1751 0
1752 0
1753 0
1754 0
1755 0
1756 0
1757 0
1758 0
1759 0
1760 0
1761 0
1762 0
1763 0
1764 0
1765 0
1766 0
1767 0
1768 0
1769 0
1770 0
1771 0
1772 0
1773 0
1774 0
1775 0
1776 0
1777 0
1778 0
1779 0
1780 0
1781 0
1782 0
1783 0
1784 0
1785 0
1786 0
1787 0
1788 0
1789 0
1790 0
1791 0
1792 0
1793 0
1794 0
1795 0
1796 0
1797 0
1798 0
1799 0
1800 0
1801 0
1802 0
1803 0
1804 0
1805 0
1806 0
1807 0
1808 0
1809 0
1810 0
1811 0
1812 0
1813 0
1814 0
1815 0
1816 0
1817 0
1818 0
1819 0
1820 0
1821 0
1822 0
1823 0
1824 0
1825 0
1826 0
1827 0
1828 0
1829 0
1830 0
1831 0
1832 0
1833 0
1834 0
1835 0
1836 0
1837 0
1838 0
1839 0
1840 0
1841 0
1842 0
1843 0
1844 0
1845 0
1846 0
1847 0
1848 0
1849 0
1850 0
1851 0
1852 0
1853 0
1854 0
1855 0
1856 0
1857 0
1858 0
1859 0
1860 0
1861 0
1862 0
1863 0
1864 0
1865 0
1866 0
1867 0
1868 0
1869 0
1870 0
1871 0
1872 0
1873 0
1874 0
1875 0
1876 0
1877 0
1878 0
1879 0
1880 0
1881 0
1882 0
1883 0
1884 0
1885 0
1886 0
1887 0
1888 0
1889 0
1890 0
1891 0
1892 0
1893 0
1894 0
1895 0
1896 0
1897 0
1898 0
1899 0
1900 0
1901 0
1902 0
1903 0
1904 0
1905 0
1906 0
1907 0
1908 0
1909 0
1910 0
1911 0
1912 0
1913 0
1914 0
1915 0
1916 0
1917 0
1918 0
1919 0
1920 0
1921 0
1922 0
1923 0
1924 0
1925 0
1926 0
1927 0
1928 0
1929 0
1930 0
1931 0
1932 0
1933 0
1934 0
1935 0
1936 0
1937 0
1938 0
1939 0
1940 0
1941 0
1942 0
1943 0
1944 0
1945 0
1946 0
1947 0
1948 0
1949 0
1950 0
1951 0
1952 0
1953 0
1954 0
1955 0
1956 0
1957 0
1958 0
1959 0
1960 0
1961 0
1962 0
1963 0
1964 0
1965 0
1966 0
1967 0
1968 0
1969 0
1970 0
1971 0
1972 0
1973 0
1974 0
1975 0
1976 0
1977 0
1978 0
1979 0
1980 0
1981 0
1982 0
1983 0
1984 0
1985 0
1986 0
1987 0
1988 0
1989 0
1990 0
1991 0
1992 0
1993 0
1994 0
1995 0
1996 0
1997 0
1998 0
1999 0
2000 0
2001 0
2002 0
2003 0
2004 0
2005 0
2006 0
2007 0
2008 0
2009 0
2010 0
2011 0
2012 0
2013 0
2014 0
2015 0
2016 0
2017 0
2018 0
2019 0
2020 0
2021 0
2022 0
2023 0
2024 0
2025 0
2026 0
2027 0
2028 0
2029 0
2030 0
2031 0
2032 0
2033 0
2034 0
2035 0
2036 0
2037 0
2038 0
2039 0
2040 0
2041 0
2042 0
2043 0
2044 0
2045 0
2046 0
2047 0
2048 0
2049 0
2050 0
2051 0
2052 0
2053 0
2054 0
2055 0
2056 0
2057 0
2058 0
2059 0
2060 0
2061 0
2062 0
2063 0
[truncated: 124,571 more chars]
