# Supplementary material for: Structural insight into small molecule action on Frizzleds
Source: Nat Commun. 2020 Jan 21;11:414. doi: 10.1038/s41467-019-14149-3 (PMC6972889; doi:10.1038/s41467-019-14149-3)
Supplement: Supplementary file 34 — Supplementary Data 33 [file 41467_2019_14149_MOESM34_ESM.txt]

#	Created by:	Discovery Studio
#	Creation time:	2019-06-26T18:21:52Z

@<TRIPOS>MOLECULE
SMO
 3466  3549   360 0 0
PROTEIN
USER_CHARGES


@<TRIPOS>ATOM
      1 N           -28.197000   85.376000   -7.948000 N.4      1 GLN192    -0.0660
      2 CA          -26.758000   85.448000   -8.049000 C.3      1 GLN192     0.2750
      3 C           -26.140000   84.502000   -6.984000 C.2      1 GLN192     0.2490
      4 O           -26.589000   84.340000   -5.888000 O.2      1 GLN192    -0.2710
      5 CB          -26.272000   86.965000   -7.913000 C.3      1 GLN192     0.0520
      6 CG          -25.756000   87.731000   -9.119000 C.3      1 GLN192     0.1050
      7 CD          -24.646000   86.865000   -9.809000 C.2      1 GLN192     0.2150
      8 NE2         -24.455000   86.931000  -11.116000 N.am     1 GLN192    -0.3700
      9 OE1         -23.997000   86.114000   -9.109000 O.2      1 GLN192    -0.2740
     10 HE21        -23.630000   86.531000  -11.517000 H        1 GLN192     0.1590
     11 HE22        -25.211000   87.154000  -11.730000 H        1 GLN192     0.1590
     12 HT1         -28.730000   85.832000   -8.715000 H        1 GLN192     0.2750
     13 HT2         -28.585000   85.569000   -7.002000 H        1 GLN192     0.2750
     14 HT3         -28.467000   84.371000   -7.958000 H        1 GLN192     0.2750
     15 N           -25.078000   83.846000   -7.380000 N.am     2 CYS193    -0.3450
     16 CA          -24.525000   82.703000   -6.594000 C.3      2 CYS193     0.1850
     17 C           -23.042000   82.907000   -6.121000 C.2      2 CYS193     0.2410
     18 O           -22.191000   83.272000   -6.876000 O.2      2 CYS193    -0.2710
     19 CB          -24.605000   81.510000   -7.539000 C.3      2 CYS193     0.1050
     20 SG          -26.259000   81.148000   -8.174000 S.3      2 CYS193    -0.1800
     21 HN          -24.692000   84.063000   -8.272000 H        2 CYS193     0.1630
     22 HG          -26.222000   80.029000   -8.903000 H        2 CYS193     0.1010
     23 N           -22.799000   82.735000   -4.779000 N.am     3 GLU194    -0.3460
     24 CA          -21.578000   82.877000   -4.222000 C.3      3 GLU194     0.1770
     25 C           -20.804000   81.495000   -4.335000 C.2      3 GLU194     0.2410
     26 O           -21.331000   80.372000   -4.257000 O.2      3 GLU194    -0.2710
     27 CB          -21.679000   83.368000   -2.776000 C.3      3 GLU194     0.0450
     28 CG          -22.423000   84.655000   -2.543000 C.3      3 GLU194     0.1160
     29 CD          -22.479000   85.265000   -1.177000 C.2      3 GLU194     0.1720
     30 OE1         -22.133000   86.469000   -0.860000 O.co2    3 GLU194    -0.6480
     31 OE2         -22.779000   84.456000   -0.237000 O.co2    3 GLU194    -0.6480
     32 HN          -23.527000   82.467000   -4.154000 H        3 GLU194     0.1630
     33 N           -19.548000   81.553000   -4.534000 N.am     4 VAL195    -0.3460
     34 CA          -18.648000   80.389000   -4.880000 C.3      4 VAL195     0.1800
     35 C           -18.681000   79.348000   -3.747000 C.2      4 VAL195     0.2430
     36 O           -18.858000   79.705000   -2.609000 O.2      4 VAL195    -0.2710
     37 CB          -17.267000   80.753000   -5.254000 C.3      4 VAL195     0.0090
     38 CG1         -17.209000   81.498000   -6.602000 C.3      4 VAL195     0.0120
     39 CG2         -16.709000   81.666000   -4.182000 C.3      4 VAL195     0.0120
     40 HN          -18.972000   82.365000   -4.480000 H        4 VAL195     0.1630
     41 N           -18.662000   78.008000   -3.890000 N.am     5 PRO196    -0.3370
     42 CA          -18.231000   77.352000   -5.088000 C.3      5 PRO196     0.1790
     43 C           -19.506000   76.746000   -5.724000 C.2      5 PRO196     0.2410
     44 O           -19.465000   75.779000   -6.465000 O.2      5 PRO196    -0.2710
     45 CB          -17.305000   76.265000   -4.524000 C.3      5 PRO196     0.0370
     46 CG          -17.980000   75.792000   -3.254000 C.3      5 PRO196     0.0220
     47 CD          -18.488000   77.149000   -2.716000 C.3      5 PRO196     0.1270
     48 N           -20.687000   77.384000   -5.566000 N.am     6 LEU197    -0.3460
     49 CA          -21.901000   77.078000   -6.305000 C.3      6 LEU197     0.1770
     50 C           -21.954000   77.844000   -7.589000 C.2      6 LEU197     0.2410
     51 O           -21.476000   78.970000   -7.728000 O.2      6 LEU197    -0.2710
     52 CB          -23.245000   77.173000   -5.489000 C.3      6 LEU197     0.0380
     53 CG          -23.521000   76.047000   -4.382000 C.3      6 LEU197    -0.0200
     54 CD1         -22.636000   76.139000   -3.132000 C.3      6 LEU197     0.0090
     55 CD2         -24.958000   76.097000   -3.852000 C.3      6 LEU197     0.0090
     56 HN          -20.841000   78.110000   -4.900000 H        6 LEU197     0.1630
     57 N           -22.657000   77.318000   -8.625000 N.am     7 VAL198    -0.3460
     58 CA          -22.959000   77.924000   -9.852000 C.3      7 VAL198     0.1800
     59 C           -24.429000   77.958000  -10.053000 C.2      7 VAL198     0.2410
     60 O           -25.265000   77.197000   -9.536000 O.2      7 VAL198    -0.2710
     61 CB          -22.276000   77.080000  -10.914000 C.3      7 VAL198     0.0090
     62 CG1         -22.885000   75.643000  -11.092000 C.3      7 VAL198     0.0120
     63 CG2         -22.309000   77.870000  -12.228000 C.3      7 VAL198     0.0120
     64 HN          -22.919000   76.356000   -8.603000 H        7 VAL198     0.1630
     65 N           -24.813000   78.927000  -10.876000 N.am     8 ARG199    -0.3460
     66 CA          -26.218000   78.915000  -11.333000 C.3      8 ARG199     0.1760
     67 C           -26.765000   77.746000  -12.164000 C.2      8 ARG199     0.2410
     68 O           -26.187000   77.306000  -13.135000 O.2      8 ARG199    -0.2710
     69 CB          -26.502000   80.247000  -11.962000 C.3      8 ARG199     0.0360
     70 CG          -25.693000   80.641000  -13.296000 C.3      8 ARG199     0.0230
     71 CD          -26.330000   80.204000  -14.652000 C.3      8 ARG199     0.1380
     72 NE          -27.768000   80.660000  -14.689000 N.pl3    8 ARG199    -0.2270
     73 CZ          -28.816000   79.878000  -14.746000 C.cat    8 ARG199     0.6650
     74 NH1         -28.849000   78.604000  -14.965000 N.pl3    8 ARG199    -0.2350
     75 NH2         -30.006000   80.355000  -14.481000 N.pl3    8 ARG199    -0.2350
     76 HN          -24.224000   79.608000  -11.304000 H        8 ARG199     0.1630
     77 HE          -27.992000   81.617000  -14.508000 H        8 ARG199     0.1770
     78 HH11        -28.082000   78.125000  -15.392000 H        8 ARG199     0.1740
     79 HH12        -29.754000   78.244000  -15.188000 H        8 ARG199     0.1740
     80 HH21        -30.790000   79.796000  -14.753000 H        8 ARG199     0.1740
     81 HH22        -30.068000   81.348000  -14.387000 H        8 ARG199     0.1740
     82 N           -28.042000   77.382000  -11.881000 N.am     9 THR200    -0.3440
     83 CA          -28.735000   76.203000  -12.480000 C.3      9 THR200     0.2050
     84 C           -30.171000   76.524000  -12.744000 C.2      9 THR200     0.2430
     85 O           -30.846000   77.257000  -11.976000 O.2      9 THR200    -0.2710
     86 CB          -28.530000   74.861000  -11.840000 C.3      9 THR200     0.1460
     87 CG2         -29.355000   74.781000  -10.476000 C.3      9 THR200     0.0420
     88 OG1         -29.077000   73.826000  -12.530000 O.3      9 THR200    -0.3930
     89 HN          -28.472000   77.725000  -11.050000 H        9 THR200     0.1630
     90 HG1         -28.296000   73.557000  -13.020000 H        9 THR200     0.2100
     91 N           -30.745000   75.958000  -13.844000 N.am    10 ASP201    -0.3450
     92 CA          -32.179000   75.900000  -14.125000 C.3     10 ASP201     0.1860
     93 C           -32.872000   74.608000  -13.706000 C.2     10 ASP201     0.2410
     94 O           -34.044000   74.455000  -13.982000 O.2     10 ASP201    -0.2710
     95 CB          -32.386000   76.101000  -15.675000 C.3     10 ASP201     0.1470
     96 CG          -31.891000   77.320000  -16.278000 C.2     10 ASP201     0.1750
     97 OD1         -31.880000   77.364000  -17.502000 O.co2   10 ASP201    -0.6480
     98 OD2         -31.476000   78.286000  -15.591000 O.co2   10 ASP201    -0.6480
     99 HN          -30.189000   75.532000  -14.554000 H       10 ASP201     0.1630
    100 N           -32.132000   73.618000  -13.133000 N.am    11 ASN202    -0.3460
    101 CA          -32.666000   72.259000  -12.913000 C.3     11 ASN202     0.1850
    102 C           -33.151000   71.980000  -11.521000 C.2     11 ASN202     0.2430
    103 O           -32.432000   72.056000  -10.534000 O.2     11 ASN202    -0.2710
    104 CB          -31.756000   71.149000  -13.436000 C.3     11 ASN202     0.1370
    105 CG          -32.150000   69.710000  -13.239000 C.2     11 ASN202     0.2170
    106 ND2         -31.096000   68.920000  -13.328000 N.am    11 ASN202    -0.3700
    107 OD1         -33.310000   69.262000  -13.108000 O.2     11 ASN202    -0.2740
    108 HN          -31.159000   73.791000  -12.997000 H       11 ASN202     0.1630
    109 HD21        -31.274000   67.938000  -13.389000 H       11 ASN202     0.1590
    110 HD22        -30.147000   69.194000  -13.176000 H       11 ASN202     0.1590
    111 N           -34.407000   71.694000  -11.223000 N.am    12 PRO203    -0.3370
    112 CA          -34.900000   71.222000   -9.841000 C.3     12 PRO203     0.1790
    113 C           -34.189000   69.996000   -9.264000 C.2     12 PRO203     0.2410
    114 O           -34.280000   69.728000   -8.041000 O.2     12 PRO203    -0.2710
    115 CB          -36.455000   71.061000   -9.990000 C.3     12 PRO203     0.0370
    116 CG          -36.596000   70.643000  -11.516000 C.3     12 PRO203     0.0220
    117 CD          -35.487000   71.449000  -12.217000 C.3     12 PRO203     0.1270
    118 N           -33.593000   69.197000  -10.105000 N.am    13 LYS204    -0.3460
    119 CA          -32.637000   68.226000   -9.477000 C.3     13 LYS204     0.1760
    120 C           -31.240000   68.726000   -9.164000 C.2     13 LYS204     0.2410
    121 O           -30.427000   68.059000   -8.534000 O.2     13 LYS204    -0.2710
    122 CB          -32.493000   66.975000  -10.355000 C.3     13 LYS204     0.0350
    123 CG          -33.799000   66.178000  -10.347000 C.3     13 LYS204     0.0040
    124 CD          -34.119000   65.464000   -9.066000 C.3     13 LYS204     0.0270
    125 CE          -35.021000   64.251000   -9.154000 C.3     13 LYS204     0.2290
    126 NZ          -36.388000   64.694000   -9.414000 N.4     13 LYS204    -0.0790
    127 HN          -33.624000   69.265000  -11.099000 H       13 LYS204     0.1630
    128 HZ1         -36.595000   64.884000  -10.416000 H       13 LYS204     0.2740
    129 HZ2         -36.640000   65.506000   -8.816000 H       13 LYS204     0.2740
    130 HZ3         -37.005000   63.863000   -9.311000 H       13 LYS204     0.2740
    131 N           -30.802000   69.936000   -9.627000 N.am    14 SER205    -0.3440
    132 CA          -29.474000   70.518000   -9.423000 C.3     14 SER205     0.2000
    133 C           -29.383000   71.574000   -8.348000 C.2     14 SER205     0.2430
    134 O           -28.388000   71.632000   -7.633000 O.2     14 SER205    -0.2710
    135 CB          -28.856000   71.159000  -10.652000 C.3     14 SER205     0.1990
    136 OG          -28.665000   70.177000  -11.683000 O.3     14 SER205    -0.3980
    137 HN          -31.430000   70.464000  -10.193000 H       14 SER205     0.1630
    138 HG1         -28.083000   70.570000  -12.337000 H       14 SER205     0.2090
    139 N           -30.367000   72.443000   -8.121000 N.am    15 TRP206    -0.3460
    140 CA          -30.270000   73.412000   -7.079000 C.3     15 TRP206     0.1810
    141 C           -30.264000   72.785000   -5.656000 C.2     15 TRP206     0.2410
    142 O           -30.726000   71.711000   -5.346000 O.2     15 TRP206    -0.2710
    143 CB          -31.303000   74.629000   -7.128000 C.3     15 TRP206     0.0750
    144 CG          -32.784000   74.381000   -7.052000 C.ar    15 TRP206    -0.0280
    145 CD1         -33.545000   73.849000   -6.039000 C.ar    15 TRP206     0.0960
    146 CD2         -33.697000   74.855000   -8.012000 C.ar    15 TRP206    -0.0020
    147 CE2         -35.020000   74.567000   -7.557000 C.ar    15 TRP206     0.0420
    148 CE3         -33.580000   75.308000   -9.326000 C.ar    15 TRP206     0.0140
    149 NE1         -34.899000   74.007000   -6.270000 N.ar    15 TRP206    -0.3650
    150 CZ2         -36.154000   74.831000   -8.289000 C.ar    15 TRP206     0.0300
    151 CZ3         -34.707000   75.500000  -10.140000 C.ar    15 TRP206     0.0010
    152 CH2         -35.994000   75.384000   -9.639000 C.ar    15 TRP206     0.0020
    153 HN          -31.196000   72.458000   -8.674000 H       15 TRP206     0.1630
    154 HE1         -35.651000   73.565000   -5.832000 H       15 TRP206     0.1650
    155 N           -29.473000   73.501000   -4.811000 N.am    16 TYR207    -0.3460
    156 CA          -29.227000   73.107000   -3.403000 C.3     16 TYR207     0.1800
    157 C           -30.300000   73.863000   -2.514000 C.2     16 TYR207     0.2410
    158 O           -30.988000   74.799000   -2.905000 O.2     16 TYR207    -0.2710
    159 CB          -27.744000   73.537000   -3.088000 C.3     16 TYR207     0.0730
    160 CG          -27.192000   73.097000   -1.791000 C.ar    16 TYR207    -0.0560
    161 CD1         -26.772000   74.037000   -0.836000 C.ar    16 TYR207     0.0100
    162 CD2         -26.961000   71.718000   -1.544000 C.ar    16 TYR207     0.0100
    163 CE1         -26.077000   73.654000    0.313000 C.ar    16 TYR207     0.0370
    164 CE2         -26.222000   71.378000   -0.438000 C.ar    16 TYR207     0.0370
    165 CZ          -25.814000   72.279000    0.538000 C.ar    16 TYR207     0.0650
    166 OH          -25.086000   71.773000    1.624000 O.3     16 TYR207    -0.3610
    167 HN          -29.104000   74.359000   -5.161000 H       16 TYR207     0.1630
    168 HH          -25.088000   70.813000    1.616000 H       16 TYR207     0.2170
    169 N           -30.403000   73.323000   -1.297000 N.am    17 GLU208    -0.3460
    170 CA          -31.289000   73.724000   -0.245000 C.3     17 GLU208     0.1770
    171 C           -31.189000   75.224000    0.154000 C.2     17 GLU208     0.2410
    172 O           -30.113000   75.772000    0.358000 O.2     17 GLU208    -0.2710
    173 CB          -31.049000   72.772000    1.032000 C.3     17 GLU208     0.0450
    174 CG          -31.574000   73.270000    2.336000 C.3     17 GLU208     0.1160
    175 CD          -31.303000   72.247000    3.408000 C.2     17 GLU208     0.1720
    176 OE1         -31.627000   71.042000    3.159000 O.co2   17 GLU208    -0.6480
    177 OE2         -30.655000   72.636000    4.429000 O.co2   17 GLU208    -0.6480
    178 HN          -29.732000   72.631000   -1.039000 H       17 GLU208     0.1630
    179 N           -32.394000   75.866000    0.309000 N.am    18 ASP209    -0.3460
    180 CA          -32.511000   77.291000    0.722000 C.3     18 ASP209     0.1860
    181 C           -31.658000   78.289000   -0.022000 C.2     18 ASP209     0.2410
    182 O           -31.734000   79.458000    0.406000 O.2     18 ASP209    -0.2710
    183 CB          -32.153000   77.272000    2.250000 C.3     18 ASP209     0.1470
    184 CG          -33.079000   76.408000    3.123000 C.2     18 ASP209     0.1750
    185 OD1         -32.922000   76.472000    4.332000 O.co2   18 ASP209    -0.6480
    186 OD2         -34.011000   75.716000    2.589000 O.co2   18 ASP209    -0.6480
    187 HN          -33.250000   75.369000    0.433000 H       18 ASP209     0.1630
    188 N           -31.019000   77.947000   -1.171000 N.am    19 VAL210    -0.3460
    189 CA          -30.290000   78.880000   -2.114000 C.3     19 VAL210     0.1800
    190 C           -31.006000   78.850000   -3.489000 C.2     19 VAL210     0.2410
    191 O           -30.923000   77.993000   -4.353000 O.2     19 VAL210    -0.2710
    192 CB          -28.792000   78.632000   -2.206000 C.3     19 VAL210     0.0090
    193 CG1         -28.415000   77.245000   -2.763000 C.3     19 VAL210     0.0120
    194 CG2         -28.081000   79.703000   -3.105000 C.3     19 VAL210     0.0120
    195 HN          -30.931000   77.019000   -1.524000 H       19 VAL210     0.1630
    196 N           -31.758000   79.981000   -3.782000 N.am    20 GLU211    -0.3460
    197 CA          -32.418000   80.285000   -5.035000 C.3     20 GLU211     0.1770
    198 C           -31.531000   80.432000   -6.247000 C.2     20 GLU211     0.2400
    199 O           -30.774000   81.345000   -6.402000 O.2     20 GLU211    -0.2710
    200 CB          -33.226000   81.686000   -4.998000 C.3     20 GLU211     0.0450
    201 CG          -34.258000   81.997000   -6.135000 C.3     20 GLU211     0.1160
    202 CD          -35.391000   80.972000   -6.169000 C.2     20 GLU211     0.1720
    203 OE1         -35.219000   79.918000   -6.842000 O.co2   20 GLU211    -0.6480
    204 OE2         -36.350000   81.062000   -5.368000 O.co2   20 GLU211    -0.6480
    205 HN          -32.041000   80.594000   -3.047000 H       20 GLU211     0.1630
    206 N           -31.656000   79.458000   -7.173000 N.am    21 GLY212    -0.3510
    207 CA          -31.081000   79.464000   -8.503000 C.3     21 GLY212     0.2250
    208 C           -29.650000   79.126000   -8.604000 C.2     21 GLY212     0.2360
    209 O           -29.032000   79.639000   -9.509000 O.2     21 GLY212    -0.2720
    210 HN          -32.309000   78.718000   -7.028000 H       21 GLY212     0.1630
    211 N           -29.082000   78.258000   -7.728000 N.am    22 CYS213    -0.3460
    212 CA          -27.648000   77.964000   -7.608000 C.3     22 CYS213     0.1850
    213 C           -27.469000   76.441000   -7.224000 C.2     22 CYS213     0.2410
    214 O           -28.183000   75.874000   -6.434000 O.2     22 CYS213    -0.2710
    215 CB          -26.911000   78.858000   -6.524000 C.3     22 CYS213     0.1050
    216 SG          -27.301000   80.652000   -6.598000 S.3     22 CYS213    -0.1800
    217 HN          -29.702000   78.002000   -6.990000 H       22 CYS213     0.1630
    218 HG          -28.533000   80.821000   -7.086000 H       22 CYS213     0.1010
    219 N           -26.459000   75.762000   -7.719000 N.am    23 GLY214    -0.3510
    220 CA          -26.080000   74.372000   -7.357000 C.3     23 GLY214     0.2250
    221 C           -24.582000   74.061000   -7.276000 C.2     23 GLY214     0.2360
    222 O           -23.742000   74.787000   -7.791000 O.2     23 GLY214    -0.2720
    223 HN          -25.899000   76.133000   -8.456000 H       23 GLY214     0.1630
    224 N           -24.153000   72.981000   -6.515000 N.am    24 ILE215    -0.3460
    225 CA          -22.733000   72.565000   -6.355000 C.3     24 ILE215     0.1800
    226 C           -22.053000   72.209000   -7.672000 C.2     24 ILE215     0.2410
    227 O           -22.526000   71.358000   -8.419000 O.2     24 ILE215    -0.2710
    228 CB          -22.647000   71.364000   -5.322000 C.3     24 ILE215     0.0130
    229 CG1         -23.407000   71.602000   -3.999000 C.3     24 ILE215     0.0020
    230 CG2         -21.136000   71.042000   -5.049000 C.3     24 ILE215     0.0120
    231 CD          -23.677000   70.293000   -3.254000 C.3     24 ILE215     0.0050
    232 HN          -24.756000   72.360000   -6.022000 H       24 ILE215     0.1630
    233 N           -20.904000   72.850000   -7.904000 N.am    25 GLN216    -0.3460
    234 CA          -20.067000   72.529000   -9.043000 C.3     25 GLN216     0.1770
    235 C           -19.472000   71.094000   -8.961000 C.2     25 GLN216     0.2410
    236 O           -19.025000   70.628000   -7.913000 O.2     25 GLN216    -0.2710
    237 CB          -18.872000   73.529000   -9.245000 C.3     25 GLN216     0.0440
    238 CG          -19.549000   74.855000   -9.544000 C.3     25 GLN216     0.1050
    239 CD          -18.757000   76.094000   -9.887000 C.2     25 GLN216     0.2150
    240 NE2         -18.267000   76.756000   -8.847000 N.am    25 GLN216    -0.3700
    241 OE1         -18.618000   76.529000  -11.030000 O.2     25 GLN216    -0.2740
    242 HN          -20.527000   73.470000   -7.220000 H       25 GLN216     0.1630
    243 HE21        -18.337000   76.328000   -7.945000 H       25 GLN216     0.1590
    244 HE22        -17.950000   77.673000   -9.085000 H       25 GLN216     0.1590
    245 N           -19.310000   70.441000  -10.156000 N.am    26 CYS217    -0.3450
    246 CA          -18.623000   69.198000  -10.463000 C.3     26 CYS217     0.1850
    247 C           -17.191000   69.075000   -9.848000 C.2     26 CYS217     0.2410
    248 O           -16.371000   69.992000   -9.876000 O.2     26 CYS217    -0.2710
    249 CB          -18.769000   68.905000  -11.997000 C.3     26 CYS217     0.1050
    250 SG          -18.472000   67.202000  -12.457000 S.3     26 CYS217    -0.1800
    251 HN          -19.790000   70.813000  -10.947000 H       26 CYS217     0.1630
    252 HG          -17.426000   66.731000  -11.772000 H       26 CYS217     0.1010
    253 N           -16.906000   67.855000   -9.378000 N.am    27 GLN218    -0.3460
    254 CA          -15.642000   67.515000   -8.715000 C.3     27 GLN218     0.1770
    255 C           -15.758000   67.685000   -7.231000 C.2     27 GLN218     0.2410
    256 O           -15.789000   68.776000   -6.640000 O.2     27 GLN218    -0.2710
    257 CB          -14.264000   68.104000   -9.302000 C.3     27 GLN218     0.0440
    258 CG          -14.080000   67.767000  -10.761000 C.3     27 GLN218     0.1050
    259 CD          -14.335000   66.277000  -11.071000 C.2     27 GLN218     0.2150
    260 NE2         -15.460000   65.974000  -11.708000 N.am    27 GLN218    -0.3700
    261 OE1         -13.494000   65.407000  -10.873000 O.2     27 GLN218    -0.2740
    262 HN          -17.532000   67.081000   -9.332000 H       27 GLN218     0.1630
    263 HE21        -16.238000   66.568000  -11.500000 H       27 GLN218     0.1590
    264 HE22        -15.714000   65.017000  -11.846000 H       27 GLN218     0.1590
    265 N           -15.695000   66.560000   -6.491000 N.am    28 ASN219    -0.3460
    266 CA          -15.700000   66.372000   -4.965000 C.3     28 ASN219     0.1850
    267 C           -14.836000   67.302000   -4.167000 C.2     28 ASN219     0.2430
    268 O           -13.612000   67.216000   -4.305000 O.2     28 ASN219    -0.2710
    269 CB          -15.452000   64.886000   -4.757000 C.3     28 ASN219     0.1370
    270 CG          -15.734000   64.404000   -3.343000 C.2     28 ASN219     0.2170
    271 ND2         -16.246000   63.200000   -3.157000 N.am    28 ASN219    -0.3700
    272 OD1         -15.351000   65.175000   -2.434000 O.2     28 ASN219    -0.2740
    273 HN          -15.498000   65.654000   -6.857000 H       28 ASN219     0.1630
    274 HD21        -16.544000   62.688000   -3.963000 H       28 ASN219     0.1590
    275 HD22        -16.545000   62.964000   -2.233000 H       28 ASN219     0.1590
    276 N           -15.380000   68.167000   -3.306000 N.am    29 PRO220    -0.3370
    277 CA          -14.517000   69.245000   -2.684000 C.3     29 PRO220     0.1790
    278 C           -13.619000   68.695000   -1.556000 C.2     29 PRO220     0.2410
    279 O           -12.639000   69.355000   -1.259000 O.2     29 PRO220    -0.2710
    280 CB          -15.674000   70.210000   -2.147000 C.3     29 PRO220     0.0370
    281 CG          -16.956000   69.383000   -1.955000 C.3     29 PRO220     0.0220
    282 CD          -16.779000   68.312000   -3.006000 C.3     29 PRO220     0.1270
    283 N           -14.012000   67.532000   -0.996000 N.am    30 LEU221    -0.3460
    284 CA          -13.333000   66.923000    0.161000 C.3     30 LEU221     0.1770
    285 C           -12.224000   65.964000   -0.185000 C.2     30 LEU221     0.2410
    286 O           -11.596000   65.285000    0.612000 O.2     30 LEU221    -0.2710
    287 CB          -14.441000   66.315000    0.959000 C.3     30 LEU221     0.0380
    288 CG          -15.810000   67.062000    1.327000 C.3     30 LEU221    -0.0200
    289 CD1         -17.053000   66.284000    1.585000 C.3     30 LEU221     0.0090
    290 CD2         -15.512000   68.036000    2.432000 C.3     30 LEU221     0.0090
    291 HN          -14.691000   66.969000   -1.462000 H       30 LEU221     0.1630
    292 N           -11.830000   65.945000   -1.479000 N.am    31 PHE222    -0.3460
    293 CA          -10.693000   65.211000   -1.973000 C.3     31 PHE222     0.1800
    294 C            -9.972000   66.119000   -2.986000 C.2     31 PHE222     0.2410
    295 O           -10.577000   66.645000   -3.922000 O.2     31 PHE222    -0.2710
    296 CB          -11.070000   63.869000   -2.707000 C.3     31 PHE222     0.0730
    297 CG          -11.592000   62.791000   -1.769000 C.ar    31 PHE222    -0.0560
    298 CD1         -12.995000   62.691000   -1.555000 C.ar    31 PHE222     0.0070
    299 CD2         -10.753000   61.879000   -1.154000 C.ar    31 PHE222     0.0070
    300 CE1         -13.543000   61.650000   -0.855000 C.ar    31 PHE222     0.0010
    301 CE2         -11.248000   60.882000   -0.340000 C.ar    31 PHE222     0.0010
    302 CZ          -12.698000   60.763000   -0.190000 C.ar    31 PHE222     0.0000
    303 HN          -12.199000   66.531000   -2.196000 H       31 PHE222     0.1630
    304 N            -8.674000   66.322000   -2.793000 N.am    32 THR223    -0.3440
    305 CA           -7.861000   67.150000   -3.668000 C.3     32 THR223     0.2050
    306 C            -7.617000   66.609000   -5.035000 C.2     32 THR223     0.2430
    307 O            -7.856000   65.470000   -5.392000 O.2     32 THR223    -0.2710
    308 CB           -6.557000   67.569000   -3.061000 C.3     32 THR223     0.1460
    309 CG2          -7.002000   68.505000   -1.928000 C.3     32 THR223     0.0420
    310 OG1          -5.736000   66.529000   -2.562000 O.3     32 THR223    -0.3930
    311 HN           -8.206000   65.994000   -1.976000 H       32 THR223     0.1630
    312 HG1          -6.379000   66.099000   -1.994000 H       32 THR223     0.2100
    313 N            -7.147000   67.480000   -5.991000 N.am    33 GLU224    -0.3460
    314 CA           -6.910000   67.138000   -7.387000 C.3     33 GLU224     0.1770
    315 C            -5.891000   65.959000   -7.460000 C.2     33 GLU224     0.2410
    316 O            -6.049000   64.928000   -7.998000 O.2     33 GLU224    -0.2710
    317 CB           -6.367000   68.305000   -8.348000 C.3     33 GLU224     0.0450
    318 CG           -7.444000   69.365000   -8.738000 C.3     33 GLU224     0.1160
    319 CD           -6.847000   70.760000   -8.957000 C.2     33 GLU224     0.1720
    320 OE1          -7.043000   71.286000  -10.099000 O.co2   33 GLU224    -0.6480
    321 OE2          -6.224000   71.329000   -8.000000 O.co2   33 GLU224    -0.6480
    322 HN           -7.154000   68.465000   -5.835000 H       33 GLU224     0.1630
    323 N            -4.854000   66.122000   -6.592000 N.am    34 ALA225    -0.3460
    324 CA           -3.926000   65.017000   -6.312000 C.3     34 ALA225     0.1720
    325 C            -4.484000   63.720000   -5.681000 C.2     34 ALA225     0.2400
    326 O            -4.260000   62.611000   -6.141000 O.2     34 ALA225    -0.2710
    327 CB           -2.743000   65.499000   -5.554000 C.3     34 ALA225     0.0420
    328 HN           -4.808000   66.988000   -6.100000 H       34 ALA225     0.1630
    329 N            -5.426000   63.839000   -4.692000 N.am    35 GLU226    -0.3460
    330 CA           -6.134000   62.675000   -4.091000 C.3     35 GLU226     0.1770
    331 C            -7.042000   61.971000   -5.118000 C.2     35 GLU226     0.2410
    332 O            -7.150000   60.729000   -5.241000 O.2     35 GLU226    -0.2710
    333 CB           -6.922000   63.174000   -2.832000 C.3     35 GLU226     0.0450
    334 CG           -5.987000   63.465000   -1.639000 C.3     35 GLU226     0.1160
    335 CD           -6.578000   64.308000   -0.475000 C.2     35 GLU226     0.1720
    336 OE1          -7.240000   65.321000   -0.733000 O.co2   35 GLU226    -0.6480
    337 OE2          -6.566000   63.903000    0.691000 O.co2   35 GLU226    -0.6480
    338 HN           -5.633000   64.753000   -4.350000 H       35 GLU226     0.1630
    339 N            -7.727000   62.754000   -5.976000 N.am    36 HSD227    -0.3460
    340 CA           -8.499000   62.264000   -7.160000 C.3     36 HSD227     0.1820
    341 C            -7.551000   61.471000   -8.126000 C.2     36 HSD227     0.2410
    342 O            -7.937000   60.406000   -8.578000 O.2     36 HSD227    -0.2710
    343 CB           -9.334000   63.351000   -8.015000 C.3     36 HSD227     0.0930
    344 CG          -10.626000   63.937000   -7.430000 C.ar    36 HSD227     0.0300
    345 CD2         -11.847000   63.982000   -8.056000 C.ar    36 HSD227     0.1430
    346 ND1         -10.790000   64.747000   -6.315000 N.ar    36 HSD227    -0.3530
    347 CE1         -12.097000   65.169000   -6.274000 C.ar    36 HSD227     0.2070
    348 NE2         -12.773000   64.759000   -7.293000 N.ar    36 HSD227    -0.2540
    349 HN           -7.916000   63.665000   -5.619000 H       36 HSD227     0.1630
    350 HD1         -10.104000   65.084000   -5.670000 H       36 HSD227     0.1660
    351 N            -6.424000   62.042000   -8.509000 N.am    37 GLN228    -0.3460
    352 CA           -5.515000   61.358000   -9.404000 C.3     37 GLN228     0.1770
    353 C            -4.937000   60.070000   -8.825000 C.2     37 GLN228     0.2410
    354 O            -4.867000   59.032000   -9.528000 O.2     37 GLN228    -0.2710
    355 CB           -4.315000   62.216000   -9.868000 C.3     37 GLN228     0.0440
    356 CG           -4.802000   63.375000  -10.832000 C.3     37 GLN228     0.1050
    357 CD           -5.759000   62.875000  -11.891000 C.2     37 GLN228     0.2150
    358 NE2          -5.168000   62.233000  -12.907000 N.am    37 GLN228    -0.3700
    359 OE1          -6.989000   62.904000  -11.655000 O.2     37 GLN228    -0.2740
    360 HN           -6.129000   62.945000   -8.201000 H       37 GLN228     0.1630
    361 HE21         -4.170000   62.193000  -12.972000 H       37 GLN228     0.1590
    362 HE22         -5.654000   61.546000  -13.447000 H       37 GLN228     0.1590
    363 N            -4.519000   60.095000   -7.555000 N.am    38 ASP229    -0.3460
    364 CA           -3.959000   58.872000   -6.924000 C.3     38 ASP229     0.1860
    365 C            -5.103000   57.780000   -6.895000 C.2     38 ASP229     0.2410
    366 O            -4.945000   56.608000   -7.229000 O.2     38 ASP229    -0.2710
    367 CB           -3.534000   59.171000   -5.413000 C.3     38 ASP229     0.1470
    368 CG           -3.145000   58.007000   -4.485000 C.2     38 ASP229     0.1750
    369 OD1          -2.336000   57.165000   -4.867000 O.co2   38 ASP229    -0.6480
    370 OD2          -3.633000   57.940000   -3.316000 O.co2   38 ASP229    -0.6480
    371 HN           -4.512000   60.854000   -6.908000 H       38 ASP229     0.1630
    372 N            -6.313000   58.141000   -6.511000 N.am    39 MET230    -0.3460
    373 CA           -7.491000   57.245000   -6.382000 C.3     39 MET230     0.1770
    374 C            -7.955000   56.655000   -7.663000 C.2     39 MET230     0.2410
    375 O            -8.166000   55.422000   -7.776000 O.2     39 MET230    -0.2710
    376 CB           -8.660000   57.930000   -5.620000 C.3     39 MET230     0.0450
    377 CG           -9.795000   57.042000   -5.243000 C.3     39 MET230     0.0760
    378 SD           -9.450000   55.510000   -4.408000 S.3     39 MET230    -0.1730
    379 CE          -11.125000   55.068000   -3.670000 C.3     39 MET230     0.0890
    380 HN           -6.374000   59.099000   -6.239000 H       39 MET230     0.1630
    381 N            -8.048000   57.449000   -8.732000 N.am    40 HSE231    -0.3460
    382 CA           -8.349000   56.845000  -10.101000 C.3     40 HSE231     0.1820
    383 C            -7.212000   55.934000  -10.516000 C.2     40 HSE231     0.2410
    384 O            -7.509000   54.874000  -11.017000 O.2     40 HSE231    -0.2710
    385 CB           -8.417000   57.943000  -11.144000 C.3     40 HSE231     0.0950
    386 CG           -9.631000   58.902000  -11.086000 C.ar    40 HSE231     0.0530
    387 CD2         -10.771000   58.884000  -10.277000 C.ar    40 HSE231     0.1160
    388 ND1          -9.600000   60.112000  -11.823000 N.ar    40 HSE231    -0.2470
    389 CE1         -10.654000   60.765000  -11.367000 C.ar    40 HSE231     0.2070
    390 NE2         -11.448000   59.997000  -10.544000 N.ar    40 HSE231    -0.3590
    391 HN           -7.781000   58.410000   -8.709000 H       40 HSE231     0.1630
    392 HE2         -12.289000   60.270000  -10.077000 H       40 HSE231     0.1660
    393 N            -5.920000   56.290000  -10.202000 N.am    41 SER232    -0.3440
    394 CA           -4.748000   55.461000  -10.476000 C.3     41 SER232     0.2000
    395 C            -4.888000   54.093000   -9.815000 C.2     41 SER232     0.2430
    396 O            -4.656000   53.050000  -10.461000 O.2     41 SER232    -0.2710
    397 CB           -3.470000   56.193000  -10.001000 C.3     41 SER232     0.1990
    398 OG           -3.284000   57.358000  -10.852000 O.3     41 SER232    -0.3980
    399 HN           -5.683000   57.234000   -9.989000 H       41 SER232     0.1630
    400 HG1          -4.004000   57.914000  -10.540000 H       41 SER232     0.2090
    401 N            -5.229000   53.967000   -8.530000 N.am    42 TYR233    -0.3460
    402 CA           -5.520000   52.709000   -7.772000 C.3     42 TYR233     0.1800
    403 C            -6.742000   51.900000   -8.245000 C.2     42 TYR233     0.2410
    404 O            -6.800000   50.659000   -8.251000 O.2     42 TYR233    -0.2710
    405 CB           -5.580000   53.095000   -6.300000 C.3     42 TYR233     0.0730
    406 CG           -5.890000   52.032000   -5.340000 C.ar    42 TYR233    -0.0560
    407 CD1          -4.941000   51.693000   -4.282000 C.ar    42 TYR233     0.0100
    408 CD2          -7.135000   51.371000   -5.231000 C.ar    42 TYR233     0.0100
    409 CE1          -5.260000   50.735000   -3.314000 C.ar    42 TYR233     0.0370
    410 CE2          -7.472000   50.406000   -4.272000 C.ar    42 TYR233     0.0370
    411 CZ           -6.541000   50.067000   -3.307000 C.ar    42 TYR233     0.0650
    412 OH           -6.875000   49.152000   -2.344000 O.3     42 TYR233    -0.3610
    413 HN           -5.178000   54.799000   -7.982000 H       42 TYR233     0.1630
    414 HH           -7.701000   48.698000   -2.529000 H       42 TYR233     0.2170
    415 N            -7.740000   52.617000   -8.626000 N.am    43 ILE234    -0.3460
    416 CA           -8.929000   52.062000   -9.168000 C.3     43 ILE234     0.1800
    417 C            -8.589000   51.268000  -10.471000 C.2     43 ILE234     0.2410
    418 O            -8.891000   50.064000  -10.619000 O.2     43 ILE234    -0.2710
    419 CB          -10.139000   53.051000   -9.367000 C.3     43 ILE234     0.0130
    420 CG1         -10.664000   53.514000   -8.003000 C.3     43 ILE234     0.0020
    421 CG2         -11.301000   52.398000  -10.169000 C.3     43 ILE234     0.0120
    422 CD          -11.654000   54.643000   -8.176000 C.3     43 ILE234     0.0050
    423 HN           -7.655000   53.607000   -8.699000 H       43 ILE234     0.1630
    424 N            -7.852000   51.865000  -11.443000 N.am    44 ALA235    -0.3460
    425 CA           -7.263000   51.280000  -12.622000 C.3     44 ALA235     0.1720
    426 C            -6.448000   49.984000  -12.369000 C.2     44 ALA235     0.2400
    427 O            -6.541000   48.950000  -13.110000 O.2     44 ALA235    -0.2710
    428 CB           -6.515000   52.412000  -13.354000 C.3     44 ALA235     0.0420
    429 HN           -7.594000   52.811000  -11.260000 H       44 ALA235     0.1630
    430 N            -5.547000   49.964000  -11.378000 N.am    45 ALA236    -0.3460
    431 CA           -4.673000   48.813000  -11.071000 C.3     45 ALA236     0.1720
    432 C            -5.540000   47.737000  -10.522000 C.2     45 ALA236     0.2400
    433 O            -5.560000   46.649000  -11.055000 O.2     45 ALA236    -0.2710
    434 CB           -3.591000   49.287000  -10.016000 C.3     45 ALA236     0.0420
    435 HN           -5.449000   50.778000  -10.812000 H       45 ALA236     0.1630
    436 N            -6.359000   48.118000   -9.478000 N.am    46 PHE237    -0.3460
    437 CA           -7.364000   47.167000   -8.873000 C.3     46 PHE237     0.1800
    438 C            -8.364000   46.538000   -9.821000 C.2     46 PHE237     0.2410
    439 O            -8.614000   45.367000   -9.824000 O.2     46 PHE237    -0.2710
    440 CB           -8.119000   48.040000   -7.745000 C.3     46 PHE237     0.0730
    441 CG           -9.192000   47.196000   -7.066000 C.ar    46 PHE237    -0.0560
    442 CD1         -10.565000   47.420000   -7.057000 C.ar    46 PHE237     0.0070
    443 CD2          -8.701000   46.171000   -6.223000 C.ar    46 PHE237     0.0070
    444 CE1         -11.484000   46.697000   -6.360000 C.ar    46 PHE237     0.0010
    445 CE2          -9.567000   45.473000   -5.377000 C.ar    46 PHE237     0.0010
    446 CZ          -10.974000   45.796000   -5.390000 C.ar    46 PHE237     0.0000
    447 HN           -6.294000   48.944000   -8.926000 H       46 PHE237     0.1630
    448 N            -8.877000   47.393000  -10.756000 N.am    47 GLY238    -0.3510
    449 CA           -9.799000   46.984000  -11.805000 C.3     47 GLY238     0.2250
    450 C            -9.200000   46.081000  -12.827000 C.2     47 GLY238     0.2360
    451 O            -9.848000   45.140000  -13.231000 O.2     47 GLY238    -0.2720
    452 HN           -8.584000   48.346000  -10.757000 H       47 GLY238     0.1630
    453 N            -7.909000   46.210000  -13.211000 N.am    48 ALA239    -0.3470
    454 CA           -7.344000   45.251000  -14.150000 C.3     48 ALA239     0.1720
    455 C            -7.119000   43.917000  -13.465000 C.2     48 ALA239     0.2400
    456 O            -7.522000   42.865000  -13.896000 O.2     48 ALA239    -0.2710
    457 CB           -5.985000   45.936000  -14.565000 C.3     48 ALA239     0.0420
    458 HN           -7.306000   46.953000  -12.929000 H       48 ALA239     0.1630
    459 N            -6.492000   43.881000  -12.293000 N.am    49 VAL240    -0.3460
    460 CA           -6.125000   42.711000  -11.465000 C.3     49 VAL240     0.1800
    461 C            -7.440000   42.050000  -11.170000 C.2     49 VAL240     0.2410
    462 O            -7.519000   40.809000  -11.418000 O.2     49 VAL240    -0.2710
    463 CB           -5.351000   43.068000  -10.204000 C.3     49 VAL240     0.0090
    464 CG1          -5.005000   41.819000   -9.395000 C.3     49 VAL240     0.0120
    465 CG2          -3.943000   43.567000  -10.686000 C.3     49 VAL240     0.0120
    466 HN           -6.067000   44.717000  -11.953000 H       49 VAL240     0.1630
    467 N            -8.508000   42.712000  -10.710000 N.am    50 THR241    -0.3440
    468 CA           -9.837000   42.132000  -10.425000 C.3     50 THR241     0.2050
    469 C           -10.508000   41.563000  -11.681000 C.2     50 THR241     0.2430
    470 O           -10.934000   40.382000  -11.664000 O.2     50 THR241    -0.2710
    471 CB          -10.880000   43.089000   -9.840000 C.3     50 THR241     0.1460
    472 CG2         -12.162000   42.268000   -9.563000 C.3     50 THR241     0.0420
    473 OG1         -10.326000   43.572000   -8.586000 O.3     50 THR241    -0.3930
    474 HN           -8.444000   43.687000  -10.514000 H       50 THR241     0.1630
    475 HG1          -9.809000   44.344000   -8.827000 H       50 THR241     0.2100
    476 N           -10.611000   42.343000  -12.795000 N.am    51 GLY242    -0.3500
    477 CA          -10.936000   41.655000  -14.085000 C.3     51 GLY242     0.2250
    478 C           -10.195000   40.409000  -14.365000 C.2     51 GLY242     0.2360
    479 O           -10.795000   39.420000  -14.630000 O.2     51 GLY242    -0.2720
    480 HN          -10.276000   43.280000  -12.743000 H       51 GLY242     0.1630
    481 N            -8.803000   40.372000  -14.356000 N.am    52 LEU243    -0.3460
    482 CA           -8.024000   39.291000  -14.857000 C.3     52 LEU243     0.1770
    483 C            -8.261000   38.091000  -13.974000 C.2     52 LEU243     0.2410
    484 O            -8.506000   36.991000  -14.503000 O.2     52 LEU243    -0.2710
    485 CB           -6.504000   39.719000  -14.906000 C.3     52 LEU243     0.0380
    486 CG           -5.981000   40.212000  -16.280000 C.3     52 LEU243    -0.0200
    487 CD1          -6.707000   41.478000  -16.748000 C.3     52 LEU243     0.0090
    488 CD2          -4.486000   40.627000  -16.230000 C.3     52 LEU243     0.0090
    489 HN           -8.279000   41.210000  -14.224000 H       52 LEU243     0.1630
    490 N            -8.307000   38.248000  -12.623000 N.am    53 CYS244    -0.3450
    491 CA           -8.601000   37.141000  -11.692000 C.3     53 CYS244     0.1850
    492 C            -9.945000   36.512000  -11.881000 C.2     53 CYS244     0.2420
    493 O           -10.067000   35.298000  -11.929000 O.2     53 CYS244    -0.2710
    494 CB           -8.479000   37.699000  -10.236000 C.3     53 CYS244     0.1050
    495 SG           -8.533000   36.331000   -8.943000 S.3     53 CYS244    -0.1800
    496 HN           -8.271000   39.176000  -12.261000 H       53 CYS244     0.1630
    497 HG1          -9.849000   36.176000   -8.936000 H       53 CYS244     0.1010
    498 N           -10.996000   37.292000  -12.071000 N.am    54 THR245    -0.3440
    499 CA          -12.366000   36.710000  -12.353000 C.3     54 THR245     0.2050
    500 C           -12.479000   36.028000  -13.736000 C.2     54 THR245     0.2430
    501 O           -12.691000   34.770000  -13.905000 O.2     54 THR245    -0.2710
    502 CB          -13.528000   37.666000  -12.146000 C.3     54 THR245     0.1460
    503 CG2         -13.812000   37.800000  -10.640000 C.3     54 THR245     0.0420
    504 OG1         -13.342000   38.993000  -12.624000 O.3     54 THR245    -0.3930
    505 HN          -10.842000   38.235000  -12.355000 H       54 THR245     0.1630
    506 HG1         -12.462000   39.242000  -12.331000 H       54 THR245     0.2100
    507 N           -12.099000   36.792000  -14.759000 N.am    55 LEU246    -0.3460
    508 CA          -11.874000   36.280000  -16.088000 C.3     55 LEU246     0.1770
    509 C           -11.215000   34.950000  -16.329000 C.2     55 LEU246     0.2410
    510 O           -11.665000   34.037000  -17.066000 O.2     55 LEU246    -0.2710
    511 CB          -11.344000   37.410000  -17.038000 C.3     55 LEU246     0.0380
    512 CG          -11.227000   37.111000  -18.561000 C.3     55 LEU246    -0.0200
    513 CD1         -12.558000   36.799000  -19.161000 C.3     55 LEU246     0.0090
    514 CD2         -10.668000   38.378000  -19.246000 C.3     55 LEU246     0.0090
    515 HN          -11.810000   37.717000  -14.524000 H       55 LEU246     0.1630
    516 N           -10.070000   34.728000  -15.677000 N.am    56 PHE247    -0.3460
    517 CA           -9.357000   33.473000  -15.744000 C.3     56 PHE247     0.1800
    518 C           -10.044000   32.274000  -15.166000 C.2     56 PHE247     0.2410
    519 O           -10.038000   31.263000  -15.912000 O.2     56 PHE247    -0.2710
    520 CB           -7.945000   33.742000  -15.089000 C.3     56 PHE247     0.0730
    521 CG           -7.167000   32.501000  -15.000000 C.ar    56 PHE247    -0.0560
    522 CD1          -6.504000   32.043000  -16.178000 C.ar    56 PHE247     0.0070
    523 CD2          -7.072000   31.717000  -13.805000 C.ar    56 PHE247     0.0070
    524 CE1          -5.897000   30.722000  -16.176000 C.ar    56 PHE247     0.0010
    525 CE2          -6.277000   30.516000  -13.788000 C.ar    56 PHE247     0.0010
    526 CZ           -5.806000   29.986000  -15.012000 C.ar    56 PHE247     0.0000
    527 HN           -9.662000   35.488000  -15.177000 H       56 PHE247     0.1630
    528 N           -10.767000   32.452000  -14.083000 N.am    57 THR248    -0.3440
    529 CA          -11.669000   31.431000  -13.568000 C.3     57 THR248     0.2050
    530 C           -12.858000   31.146000  -14.482000 C.2     57 THR248     0.2430
    531 O           -13.220000   29.979000  -14.785000 O.2     57 THR248    -0.2710
    532 CB          -12.055000   31.804000  -12.175000 C.3     57 THR248     0.1460
    533 CG2         -10.807000   32.018000  -11.252000 C.3     57 THR248     0.0420
    534 OG1         -12.984000   32.931000  -12.085000 O.3     57 THR248    -0.3930
    535 HN          -10.936000   33.345000  -13.674000 H       57 THR248     0.1630
    536 HG1         -12.570000   33.644000  -12.577000 H       57 THR248     0.2100
    537 N           -13.461000   32.180000  -15.095000 N.am    58 LEU249    -0.3460
    538 CA          -14.371000   31.999000  -16.241000 C.3     58 LEU249     0.1770
    539 C           -13.826000   31.214000  -17.398000 C.2     58 LEU249     0.2410
    540 O           -14.490000   30.333000  -17.954000 O.2     58 LEU249    -0.2710
    541 CB          -14.947000   33.299000  -16.714000 C.3     58 LEU249     0.0380
    542 CG          -15.723000   34.058000  -15.642000 C.3     58 LEU249    -0.0200
    543 CD1         -16.140000   35.434000  -16.169000 C.3     58 LEU249     0.0090
    544 CD2         -16.807000   33.314000  -14.822000 C.3     58 LEU249     0.0090
    545 HN          -13.248000   33.119000  -14.834000 H       58 LEU249     0.1630
    546 N           -12.554000   31.449000  -17.838000 N.am    59 ALA250    -0.3460
    547 CA          -11.868000   30.759000  -18.967000 C.3     59 ALA250     0.1720
    548 C           -11.713000   29.312000  -18.640000 C.2     59 ALA250     0.2400
    549 O           -11.947000   28.419000  -19.447000 O.2     59 ALA250    -0.2710
    550 CB          -10.466000   31.361000  -19.124000 C.3     59 ALA250     0.0420
    551 HN          -12.038000   32.171000  -17.384000 H       59 ALA250     0.1630
    552 N           -11.349000   28.992000  -17.334000 N.am    60 THR251    -0.3440
    553 CA          -11.177000   27.676000  -16.775000 C.3     60 THR251     0.2050
    554 C           -12.475000   26.912000  -16.636000 C.2     60 THR251     0.2430
    555 O           -12.471000   25.683000  -16.917000 O.2     60 THR251    -0.2710
    556 CB          -10.478000   27.821000  -15.431000 C.3     60 THR251     0.1460
    557 CG2         -10.075000   26.417000  -14.877000 C.3     60 THR251     0.0420
    558 OG1          -9.258000   28.463000  -15.542000 O.3     60 THR251    -0.3930
    559 HN          -11.244000   29.804000  -16.767000 H       60 THR251     0.1630
    560 HG1          -9.488000   29.386000  -15.669000 H       60 THR251     0.2100
    561 N           -13.553000   27.623000  -16.241000 N.am    61 PHE252    -0.3460
    562 CA          -14.931000   27.045000  -16.218000 C.3     61 PHE252     0.1800
    563 C           -15.398000   26.501000  -17.566000 C.2     61 PHE252     0.2410
    564 O           -16.011000   25.414000  -17.713000 O.2     61 PHE252    -0.2710
    565 CB          -16.025000   27.915000  -15.729000 C.3     61 PHE252     0.0730
    566 CG          -15.916000   28.198000  -14.204000 C.ar    61 PHE252    -0.0560
    567 CD1         -15.812000   29.500000  -13.757000 C.ar    61 PHE252     0.0070
    568 CD2         -15.981000   27.184000  -13.234000 C.ar    61 PHE252     0.0070
    569 CE1         -15.809000   29.820000  -12.340000 C.ar    61 PHE252     0.0010
    570 CE2         -15.914000   27.425000  -11.893000 C.ar    61 PHE252     0.0010
    571 CZ          -15.888000   28.738000  -11.486000 C.ar    61 PHE252     0.0000
    572 HN          -13.476000   28.580000  -15.971000 H       61 PHE252     0.1630
    573 N           -15.135000   27.226000  -18.651000 N.am    62 VAL253    -0.3460
    574 CA          -15.595000   27.102000  -19.975000 C.3     62 VAL253     0.1800
    575 C           -14.870000   26.009000  -20.698000 C.2     62 VAL253     0.2410
    576 O           -15.441000   25.220000  -21.452000 O.2     62 VAL253    -0.2710
    577 CB          -15.405000   28.494000  -20.692000 C.3     62 VAL253     0.0090
    578 CG1         -15.184000   28.429000  -22.189000 C.3     62 VAL253     0.0120
    579 CG2         -16.516000   29.462000  -20.329000 C.3     62 VAL253     0.0120
    580 HN          -14.692000   28.105000  -18.488000 H       62 VAL253     0.1630
    581 N           -13.570000   25.857000  -20.354000 N.am    63 ALA254    -0.3460
    582 CA          -12.789000   24.730000  -20.872000 C.3     63 ALA254     0.1720
    583 C           -12.920000   23.379000  -20.164000 C.2     63 ALA254     0.2400
    584 O           -12.551000   22.337000  -20.738000 O.2     63 ALA254    -0.2710
    585 CB          -11.247000   25.105000  -20.854000 C.3     63 ALA254     0.0420
    586 HN          -13.088000   26.521000  -19.786000 H       63 ALA254     0.1630
    587 N           -13.660000   23.422000  -19.091000 N.am    64 ASP255    -0.3460
    588 CA          -14.057000   22.326000  -18.183000 C.3     64 ASP255     0.1860
    589 C           -15.613000   22.225000  -18.142000 C.2     64 ASP255     0.2410
    590 O           -16.352000   21.640000  -17.312000 O.2     64 ASP255    -0.2710
    591 CB          -13.483000   22.555000  -16.746000 C.3     64 ASP255     0.1470
    592 CG          -13.423000   21.451000  -15.831000 C.2     64 ASP255     0.1750
    593 OD1         -13.784000   20.321000  -16.245000 O.co2   64 ASP255    -0.6480
    594 OD2         -13.240000   21.727000  -14.609000 O.co2   64 ASP255    -0.6480
    595 HN          -13.911000   24.322000  -18.743000 H       64 ASP255     0.1630
    596 N           -16.256000   22.778000  -19.176000 N.am    65 TRP256    -0.3460
    597 CA          -17.712000   22.992000  -19.314000 C.3     65 TRP256     0.1810
    598 C           -18.564000   21.706000  -19.195000 C.2     65 TRP256     0.2410
    599 O           -19.592000   21.609000  -18.549000 O.2     65 TRP256    -0.2710
    600 CB          -18.162000   23.876000  -20.539000 C.3     65 TRP256     0.0750
    601 CG          -19.670000   24.071000  -20.704000 C.ar    65 TRP256    -0.0280
    602 CD1         -20.253000   25.186000  -20.208000 C.ar    65 TRP256     0.0960
    603 CD2         -20.718000   23.202000  -21.244000 C.ar    65 TRP256    -0.0020
    604 CE2         -21.914000   23.964000  -21.221000 C.ar    65 TRP256     0.0420
    605 CE3         -20.752000   21.919000  -21.777000 C.ar    65 TRP256     0.0140
    606 NE1         -21.608000   25.209000  -20.610000 N.ar    65 TRP256    -0.3650
    607 CZ2         -23.177000   23.480000  -21.693000 C.ar    65 TRP256     0.0300
    608 CZ3         -21.998000   21.447000  -22.240000 C.ar    65 TRP256     0.0010
    609 CH2         -23.160000   22.208000  -22.220000 C.ar    65 TRP256     0.0020
    610 HN          -15.833000   23.147000  -20.001000 H       65 TRP256     0.1630
    611 HE1         -22.283000   25.895000  -20.448000 H       65 TRP256     0.1650
    612 N           -17.908000   20.613000  -19.654000 N.am    66 ARG257    -0.3460
    613 CA          -18.401000   19.238000  -19.588000 C.3     66 ARG257     0.1760
    614 C           -18.541000   18.749000  -18.146000 C.2     66 ARG257     0.2410
    615 O           -19.463000   17.963000  -17.876000 O.2     66 ARG257    -0.2710
    616 CB          -17.334000   18.347000  -20.373000 C.3     66 ARG257     0.0360
    617 CG          -17.334000   18.766000  -21.879000 C.3     66 ARG257     0.0230
    618 CD          -18.609000   18.553000  -22.752000 C.3     66 ARG257     0.1380
    619 NE          -18.577000   19.321000  -24.045000 N.pl3   66 ARG257    -0.2270
    620 CZ          -19.020000   18.852000  -25.173000 C.cat   66 ARG257     0.6650
    621 NH1         -19.851000   17.869000  -25.191000 N.pl3   66 ARG257    -0.2350
    622 NH2         -18.510000   19.289000  -26.345000 N.pl3   66 ARG257    -0.2350
    623 HN          -17.036000   20.767000  -20.112000 H       66 ARG257     0.1630
    624 HE          -18.184000   20.241000  -24.028000 H       66 ARG257     0.1770
    625 HH11        -20.257000   17.577000  -24.325000 H       66 ARG257     0.1740
    626 HH12        -20.005000   17.340000  -26.025000 H       66 ARG257     0.1740
    627 HH21        -17.769000   19.956000  -26.277000 H       66 ARG257     0.1740
    628 HH22        -18.780000   18.939000  -27.243000 H       66 ARG257     0.1740
    629 N           -17.700000   19.232000  -17.201000 N.am    67 ASN258    -0.3460
    630 CA          -17.858000   18.986000  -15.790000 C.3     67 ASN258     0.1850
    631 C           -18.499000   20.120000  -14.994000 C.2     67 ASN258     0.2410
    632 O           -18.721000   19.955000  -13.802000 O.2     67 ASN258    -0.2710
    633 CB          -16.489000   18.789000  -15.185000 C.3     67 ASN258     0.1370
    634 CG          -15.842000   17.468000  -15.660000 C.2     67 ASN258     0.2170
    635 ND2         -14.571000   17.450000  -15.256000 N.am    67 ASN258    -0.3700
    636 OD1         -16.479000   16.468000  -16.031000 O.2     67 ASN258    -0.2740
    637 HN          -16.984000   19.894000  -17.407000 H       67 ASN258     0.1630
    638 HD21        -14.135000   18.326000  -15.050000 H       67 ASN258     0.1590
    639 HD22        -14.121000   16.576000  -15.073000 H       67 ASN258     0.1590
    640 N           -18.617000   21.296000  -15.615000 N.am    68 SER259    -0.3440
    641 CA          -18.821000   22.589000  -14.965000 C.3     68 SER259     0.2000
    642 C           -20.134000   23.148000  -15.279000 C.2     68 SER259     0.2430
    643 O           -20.520000   24.181000  -14.751000 O.2     68 SER259    -0.2710
    644 CB          -17.750000   23.621000  -15.257000 C.3     68 SER259     0.1990
    645 OG          -16.470000   23.037000  -14.945000 O.3     68 SER259    -0.3980
    646 HN          -18.472000   21.373000  -16.598000 H       68 SER259     0.1630
    647 HG1         -16.152000   22.473000  -15.654000 H       68 SER259     0.2090
    648 N           -20.930000   22.468000  -16.067000 N.am    69 ASN260    -0.3450
    649 CA          -22.198000   22.918000  -16.536000 C.3     69 ASN260     0.1850
    650 C           -23.316000   22.407000  -15.611000 C.2     69 ASN260     0.2410
    651 O           -24.474000   22.398000  -15.945000 O.2     69 ASN260    -0.2710
    652 CB          -22.529000   22.467000  -18.033000 C.3     69 ASN260     0.1370
    653 CG          -22.640000   20.944000  -18.269000 C.2     69 ASN260     0.2170
    654 ND2         -22.986000   20.519000  -19.521000 N.am    69 ASN260    -0.3700
    655 OD1         -22.408000   20.114000  -17.375000 O.2     69 ASN260    -0.2740
    656 HN          -20.722000   21.583000  -16.476000 H       69 ASN260     0.1630
    657 HD21        -22.885000   21.234000  -20.213000 H       69 ASN260     0.1590
    658 HD22        -22.970000   19.573000  -19.844000 H       69 ASN260     0.1590
    659 N           -22.987000   21.950000  -14.381000 N.am    70 ARG261    -0.3460
    660 CA          -23.897000   21.338000  -13.433000 C.3     70 ARG261     0.1760
    661 C           -23.683000   21.965000  -12.088000 C.2     70 ARG261     0.2410
    662 O           -22.632000   22.445000  -11.715000 O.2     70 ARG261    -0.2710
    663 CB          -23.842000   19.791000  -13.354000 C.3     70 ARG261     0.0360
    664 CG          -24.427000   18.957000  -14.562000 C.3     70 ARG261     0.0220
    665 CD          -25.962000   19.249000  -14.851000 C.3     70 ARG261     0.1220
    666 NE          -26.359000   18.283000  -15.903000 N.pl3   70 ARG261    -0.3670
    667 CZ          -27.169000   17.216000  -15.776000 C.cat   70 ARG261     0.1430
    668 NH1         -27.702000   16.905000  -14.606000 N.pl3   70 ARG261    -0.2740
    669 NH2         -27.273000   16.488000  -16.853000 N.pl3   70 ARG261    -0.3760
    670 HN          -22.093000   22.203000  -14.020000 H       70 ARG261     0.1630
    671 HE          -25.656000   18.275000  -16.614000 H       70 ARG261     0.1620
    672 HH11        -27.287000   17.289000  -13.780000 H       70 ARG261     0.1270
    673 HH12        -27.904000   15.931000  -14.502000 H       70 ARG261     0.1270
    674 HH21        -26.595000   16.467000  -17.588000 H       70 ARG261     0.1580
    675 HH22        -27.662000   15.618000  -16.546000 H       70 ARG261     0.1580
    676 N           -24.672000   21.949000  -11.151000 N.am    71 TYR262    -0.3460
    677 CA          -24.484000   22.281000   -9.750000 C.3     71 TYR262     0.1810
    678 C           -23.294000   21.578000   -9.033000 C.2     71 TYR262     0.2430
    679 O           -23.026000   20.413000   -9.229000 O.2     71 TYR262    -0.2710
    680 CB          -25.777000   22.190000   -8.959000 C.3     71 TYR262     0.0730
    681 CG          -26.673000   23.362000   -9.048000 C.ar    71 TYR262    -0.0560
    682 CD1         -27.352000   23.712000  -10.233000 C.ar    71 TYR262     0.0100
    683 CD2         -27.096000   24.108000   -7.929000 C.ar    71 TYR262     0.0100
    684 CE1         -28.276000   24.745000  -10.311000 C.ar    71 TYR262     0.0370
    685 CE2         -28.084000   25.096000   -7.919000 C.ar    71 TYR262     0.0370
    686 CZ          -28.670000   25.447000   -9.132000 C.ar    71 TYR262     0.0650
    687 OH          -29.424000   26.621000   -9.231000 O.3     71 TYR262    -0.3610
    688 HN          -25.564000   21.595000  -11.419000 H       71 TYR262     0.1630
    689 HH          -29.512000   26.862000  -10.155000 H       71 TYR262     0.2170
    690 N           -22.572000   22.234000   -8.129000 N.am    72 PRO263    -0.3370
    691 CA          -22.711000   23.629000   -7.644000 C.3     72 PRO263     0.1790
    692 C           -21.670000   24.590000   -8.353000 C.2     72 PRO263     0.2410
    693 O           -21.488000   25.777000   -8.089000 O.2     72 PRO263    -0.2710
    694 CB          -22.344000   23.358000   -6.173000 C.3     72 PRO263     0.0370
    695 CG          -21.192000   22.387000   -6.200000 C.3     72 PRO263     0.0220
    696 CD          -21.579000   21.482000   -7.361000 C.3     72 PRO263     0.1270
    697 N           -20.948000   24.112000   -9.385000 N.am    73 ALA264    -0.3460
    698 CA          -19.864000   24.846000  -10.080000 C.3     73 ALA264     0.1720
    699 C           -20.400000   25.893000  -11.007000 C.2     73 ALA264     0.2400
    700 O           -19.738000   26.877000  -11.147000 O.2     73 ALA264    -0.2710
    701 CB          -18.993000   23.910000  -10.981000 C.3     73 ALA264     0.0420
    702 HN          -20.951000   23.162000   -9.689000 H       73 ALA264     0.1630
    703 N           -21.634000   25.620000  -11.636000 N.am    74 VAL265    -0.3460
    704 CA          -22.352000   26.617000  -12.421000 C.3     74 VAL265     0.1800
    705 C           -22.691000   27.788000  -11.582000 C.2     74 VAL265     0.2410
    706 O           -22.648000   28.958000  -12.006000 O.2     74 VAL265    -0.2710
    707 CB          -23.567000   26.022000  -13.217000 C.3     74 VAL265     0.0090
    708 CG1         -24.757000   25.786000  -12.350000 C.3     74 VAL265     0.0120
    709 CG2         -23.955000   26.980000  -14.340000 C.3     74 VAL265     0.0120
    710 HN          -22.025000   24.711000  -11.521000 H       74 VAL265     0.1630
    711 N           -22.999000   27.635000  -10.318000 N.am    75 ILE266    -0.3460
    712 CA          -23.215000   28.638000   -9.324000 C.3     75 ILE266     0.1800
    713 C           -22.023000   29.399000   -9.037000 C.2     75 ILE266     0.2410
    714 O           -22.057000   30.626000   -8.863000 O.2     75 ILE266    -0.2710
    715 CB          -23.842000   28.191000   -8.028000 C.3     75 ILE266     0.0130
    716 CG1         -25.205000   27.474000   -8.353000 C.3     75 ILE266     0.0020
    717 CG2         -24.138000   29.360000   -7.032000 C.3     75 ILE266     0.0120
    718 CD          -26.202000   28.326000   -9.107000 C.3     75 ILE266     0.0050
    719 HN          -23.336000   26.749000  -10.012000 H       75 ILE266     0.1630
    720 N           -20.812000   28.752000   -8.958000 N.am    76 LEU267    -0.3460
    721 CA          -19.509000   29.410000   -8.737000 C.3     76 LEU267     0.1770
    722 C           -19.119000   30.307000   -9.867000 C.2     76 LEU267     0.2410
    723 O           -18.637000   31.415000   -9.863000 O.2     76 LEU267    -0.2710
    724 CB          -18.410000   28.399000   -8.333000 C.3     76 LEU267     0.0380
    725 CG          -17.164000   29.031000   -7.613000 C.3     76 LEU267    -0.0200
    726 CD1         -17.538000   29.516000   -6.239000 C.3     76 LEU267     0.0090
    727 CD2         -15.988000   28.036000   -7.522000 C.3     76 LEU267     0.0090
    728 HN          -20.772000   27.757000   -9.014000 H       76 LEU267     0.1630
    729 N           -19.438000   29.704000  -11.055000 N.am    77 PHE268    -0.3460
    730 CA          -19.447000   30.377000  -12.358000 C.3     77 PHE268     0.1800
    731 C           -20.240000   31.642000  -12.556000 C.2     77 PHE268     0.2410
    732 O           -19.772000   32.560000  -13.133000 O.2     77 PHE268    -0.2710
    733 CB          -19.629000   29.322000  -13.423000 C.3     77 PHE268     0.0730
    734 CG          -19.948000   29.842000  -14.790000 C.ar    77 PHE268    -0.0560
    735 CD1         -18.870000   30.224000  -15.601000 C.ar    77 PHE268     0.0070
    736 CD2         -21.230000   29.941000  -15.343000 C.ar    77 PHE268     0.0070
    737 CE1         -19.081000   30.723000  -16.878000 C.ar    77 PHE268     0.0010
    738 CE2         -21.467000   30.559000  -16.579000 C.ar    77 PHE268     0.0010
    739 CZ          -20.359000   30.898000  -17.389000 C.ar    77 PHE268     0.0000
    740 HN          -19.682000   28.738000  -11.055000 H       77 PHE268     0.1630
    741 N           -21.463000   31.748000  -12.018000 N.am    78 TYR269    -0.3460
    742 CA          -22.230000   32.961000  -12.038000 C.3     78 TYR269     0.1800
    743 C           -21.703000   34.035000  -11.045000 C.2     78 TYR269     0.2410
    744 O           -21.751000   35.261000  -11.357000 O.2     78 TYR269    -0.2710
    745 CB          -23.782000   32.884000  -11.654000 C.3     78 TYR269     0.0730
    746 CG          -24.544000   31.854000  -12.554000 C.ar    78 TYR269    -0.0560
    747 CD1         -24.273000   31.847000  -13.912000 C.ar    78 TYR269     0.0100
    748 CD2         -25.503000   30.985000  -11.970000 C.ar    78 TYR269     0.0100
    749 CE1         -25.075000   31.118000  -14.779000 C.ar    78 TYR269     0.0370
    750 CE2         -26.141000   30.032000  -12.785000 C.ar    78 TYR269     0.0370
    751 CZ          -25.993000   30.195000  -14.193000 C.ar    78 TYR269     0.0650
    752 OH          -26.854000   29.471000  -15.088000 O.3     78 TYR269    -0.3610
    753 HN          -21.816000   30.898000  -11.635000 H       78 TYR269     0.1630
    754 HH          -27.315000   28.809000  -14.568000 H       78 TYR269     0.2170
    755 N           -21.117000   33.711000   -9.878000 N.am    79 VAL270    -0.3460
    756 CA          -20.632000   34.681000   -8.887000 C.3     79 VAL270     0.1800
    757 C           -19.508000   35.464000   -9.556000 C.2     79 VAL270     0.2410
    758 O           -19.639000   36.695000   -9.758000 O.2     79 VAL270    -0.2710
    759 CB          -19.891000   33.999000   -7.601000 C.3     79 VAL270     0.0090
    760 CG1         -19.248000   35.084000   -6.725000 C.3     79 VAL270     0.0120
    761 CG2         -20.933000   33.262000   -6.766000 C.3     79 VAL270     0.0120
    762 HN          -21.088000   32.765000   -9.566000 H       79 VAL270     0.1630
    763 N           -18.573000   34.695000  -10.104000 N.am    80 ASN271    -0.3460
    764 CA          -17.514000   35.228000  -10.797000 C.3     80 ASN271     0.1850
    765 C           -17.898000   36.086000  -11.993000 C.2     80 ASN271     0.2410
    766 O           -17.529000   37.279000  -12.087000 O.2     80 ASN271    -0.2710
    767 CB          -16.579000   34.085000  -11.175000 C.3     80 ASN271     0.1370
    768 CG          -15.884000   33.617000   -9.945000 C.2     80 ASN271     0.2170
    769 ND2         -15.810000   32.302000   -9.634000 N.am    80 ASN271    -0.3700
    770 OD1         -15.452000   34.479000   -9.127000 O.2     80 ASN271    -0.2740
    771 HN          -18.653000   33.703000  -10.143000 H       80 ASN271     0.1630
    772 HD21        -16.465000   31.721000  -10.118000 H       80 ASN271     0.1590
    773 HD22        -15.278000   31.961000   -8.858000 H       80 ASN271     0.1590
    774 N           -18.871000   35.604000  -12.877000 N.am    81 ALA272    -0.3460
    775 CA          -19.491000   36.418000  -13.982000 C.3     81 ALA272     0.1720
    776 C           -20.131000   37.761000  -13.488000 C.2     81 ALA272     0.2400
    777 O           -19.936000   38.829000  -14.115000 O.2     81 ALA272    -0.2710
    778 CB          -20.599000   35.520000  -14.491000 C.3     81 ALA272     0.0420
    779 HN          -19.166000   34.651000  -12.874000 H       81 ALA272     0.1630
    780 N           -20.868000   37.762000  -12.365000 N.am    82 CYS273    -0.3450
    781 CA          -21.320000   38.910000  -11.695000 C.3     82 CYS273     0.1850
    782 C           -20.277000   39.954000  -11.217000 C.2     82 CYS273     0.2410
    783 O           -20.365000   41.091000  -11.538000 O.2     82 CYS273    -0.2710
    784 CB          -22.199000   38.608000  -10.404000 C.3     82 CYS273     0.1050
    785 SG          -23.677000   37.686000  -10.761000 S.3     82 CYS273    -0.1800
    786 HN          -21.032000   36.882000  -11.926000 H       82 CYS273     0.1630
    787 HG1         -23.136000   36.559000  -11.198000 H       82 CYS273     0.1010
    788 N           -19.226000   39.560000  -10.485000 N.am    83 PHE274    -0.3460
    789 CA          -18.079000   40.450000  -10.189000 C.3     83 PHE274     0.1800
    790 C           -17.216000   40.905000  -11.399000 C.2     83 PHE274     0.2410
    791 O           -16.832000   42.045000  -11.358000 O.2     83 PHE274    -0.2710
    792 CB          -17.233000   39.823000   -9.039000 C.3     83 PHE274     0.0730
    793 CG          -18.176000   39.842000   -7.907000 C.ar    83 PHE274    -0.0560
    794 CD1         -18.499000   41.044000   -7.264000 C.ar    83 PHE274     0.0070
    795 CD2         -18.557000   38.648000   -7.325000 C.ar    83 PHE274     0.0070
    796 CE1         -19.226000   41.015000   -6.081000 C.ar    83 PHE274     0.0010
    797 CE2         -19.344000   38.625000   -6.159000 C.ar    83 PHE274     0.0010
    798 CZ          -19.686000   39.790000   -5.572000 C.ar    83 PHE274     0.0000
    799 HN          -19.166000   38.630000  -10.129000 H       83 PHE274     0.1630
    800 N           -16.969000   40.054000  -12.455000 N.am    84 PHE275    -0.3460
    801 CA          -16.413000   40.519000  -13.730000 C.3     84 PHE275     0.1800
    802 C           -17.148000   41.564000  -14.480000 C.2     84 PHE275     0.2410
    803 O           -16.604000   42.604000  -14.782000 O.2     84 PHE275    -0.2710
    804 CB          -16.156000   39.267000  -14.661000 C.3     84 PHE275     0.0730
    805 CG          -15.630000   39.613000  -16.005000 C.ar    84 PHE275    -0.0560
    806 CD1         -14.332000   39.992000  -16.125000 C.ar    84 PHE275     0.0070
    807 CD2         -16.395000   39.453000  -17.246000 C.ar    84 PHE275     0.0070
    808 CE1         -13.872000   40.494000  -17.387000 C.ar    84 PHE275     0.0010
    809 CE2         -15.846000   39.709000  -18.505000 C.ar    84 PHE275     0.0010
    810 CZ          -14.664000   40.321000  -18.539000 C.ar    84 PHE275     0.0000
    811 HN          -17.325000   39.123000  -12.409000 H       84 PHE275     0.1630
    812 N           -18.392000   41.361000  -14.627000 N.am    85 VAL276    -0.3460
    813 CA          -19.249000   42.329000  -15.244000 C.3     85 VAL276     0.1800
    814 C           -19.492000   43.569000  -14.309000 C.2     85 VAL276     0.2410
    815 O           -19.688000   44.734000  -14.703000 O.2     85 VAL276    -0.2710
    816 CB          -20.546000   41.778000  -15.764000 C.3     85 VAL276     0.0090
    817 CG1         -21.389000   42.905000  -16.403000 C.3     85 VAL276     0.0120
    818 CG2         -20.026000   40.836000  -16.872000 C.3     85 VAL276     0.0120
    819 HN          -18.804000   40.529000  -14.263000 H       85 VAL276     0.1630
    820 N           -19.412000   43.440000  -12.947000 N.am    86 GLY277    -0.3510
    821 CA          -19.280000   44.606000  -11.992000 C.3     86 GLY277     0.2250
    822 C           -18.001000   45.380000  -12.121000 C.2     86 GLY277     0.2360
    823 O           -17.965000   46.584000  -12.063000 O.2     86 GLY277    -0.2720
    824 HN          -19.543000   42.561000  -12.495000 H       86 GLY277     0.1630
    825 N           -16.929000   44.744000  -12.399000 N.am    87 SER278    -0.3440
    826 CA          -15.665000   45.459000  -12.720000 C.3     87 SER278     0.2000
    827 C           -15.676000   46.336000  -13.993000 C.2     87 SER278     0.2430
    828 O           -15.176000   47.477000  -14.015000 O.2     87 SER278    -0.2710
    829 CB          -14.409000   44.535000  -12.881000 C.3     87 SER278     0.1990
    830 OG          -14.228000   43.833000  -11.684000 O.3     87 SER278    -0.3980
    831 HN          -16.910000   43.785000  -12.668000 H       87 SER278     0.1630
    832 HG1         -14.981000   43.270000  -11.495000 H       87 SER278     0.2090
    833 N           -16.430000   45.903000  -15.108000 N.am    88 ILE279    -0.3460
    834 CA          -16.725000   46.655000  -16.278000 C.3     88 ILE279     0.1800
    835 C           -17.289000   47.997000  -15.950000 C.2     88 ILE279     0.2410
    836 O           -17.147000   48.986000  -16.638000 O.2     88 ILE279    -0.2710
    837 CB          -17.558000   45.906000  -17.243000 C.3     88 ILE279     0.0130
    838 CG1         -16.748000   44.664000  -17.813000 C.3     88 ILE279     0.0020
    839 CG2         -18.037000   46.794000  -18.445000 C.3     88 ILE279     0.0120
    840 CD          -15.505000   45.013000  -18.609000 C.3     88 ILE279     0.0050
    841 HN          -16.817000   44.985000  -15.134000 H       88 ILE279     0.1630
    842 N           -18.091000   48.080000  -14.899000 N.am    89 GLY280    -0.3510
    843 CA          -18.698000   49.329000  -14.465000 C.3     89 GLY280     0.2250
    844 C           -17.747000   50.334000  -13.911000 C.2     89 GLY280     0.2360
    845 O           -17.889000   51.558000  -14.086000 O.2     89 GLY280    -0.2720
    846 HN          -18.231000   47.219000  -14.417000 H       89 GLY280     0.1630
    847 N           -16.619000   49.916000  -13.206000 N.am    90 TRP281    -0.3460
    848 CA          -15.500000   50.762000  -12.887000 C.3     90 TRP281     0.1810
    849 C           -14.412000   51.106000  -13.882000 C.2     90 TRP281     0.2410
    850 O           -13.491000   51.866000  -13.630000 O.2     90 TRP281    -0.2710
    851 CB          -14.912000   50.226000  -11.551000 C.3     90 TRP281     0.0750
    852 CG          -15.814000   50.202000  -10.345000 C.ar    90 TRP281    -0.0280
    853 CD1         -16.741000   49.247000   -9.968000 C.ar    90 TRP281     0.0960
    854 CD2         -15.733000   51.064000   -9.222000 C.ar    90 TRP281    -0.0020
    855 CE2         -16.703000   50.602000   -8.254000 C.ar    90 TRP281     0.0420
    856 CE3         -14.841000   52.096000   -8.913000 C.ar    90 TRP281     0.0140
    857 NE1         -17.275000   49.471000   -8.692000 N.ar    90 TRP281    -0.3650
    858 CZ2         -16.872000   51.284000   -7.018000 C.ar    90 TRP281     0.0300
    859 CZ3         -15.022000   52.722000   -7.703000 C.ar    90 TRP281     0.0010
    860 CH2         -15.994000   52.335000   -6.758000 C.ar    90 TRP281     0.0020
    861 HN          -16.388000   48.947000  -13.162000 H       90 TRP281     0.1630
    862 HE1         -18.080000   49.087000   -8.300000 H       90 TRP281     0.1650
    863 N           -14.435000   50.447000  -15.079000 N.am    91 LEU282    -0.3460
    864 CA          -13.510000   50.695000  -16.156000 C.3     91 LEU282     0.1770
    865 C           -14.093000   51.679000  -17.110000 C.2     91 LEU282     0.2410
    866 O           -13.450000   52.031000  -18.092000 O.2     91 LEU282    -0.2710
    867 CB          -13.036000   49.408000  -16.971000 C.3     91 LEU282     0.0380
    868 CG          -12.393000   48.297000  -16.081000 C.3     91 LEU282    -0.0200
    869 CD1         -12.211000   47.085000  -16.925000 C.3     91 LEU282     0.0090
    870 CD2         -11.121000   48.752000  -15.292000 C.3     91 LEU282     0.0090
    871 HN          -15.126000   49.728000  -15.094000 H       91 LEU282     0.1630
    872 N           -15.246000   52.319000  -16.864000 N.am    92 ALA283    -0.3460
    873 CA          -15.945000   53.150000  -17.849000 C.3     92 ALA283     0.1720
    874 C           -15.474000   54.591000  -17.872000 C.2     92 ALA283     0.2400
    875 O           -15.454000   55.283000  -18.945000 O.2     92 ALA283    -0.2710
    876 CB          -17.473000   53.187000  -17.438000 C.3     92 ALA283     0.0420
    877 HN          -15.687000   52.072000  -16.006000 H       92 ALA283     0.1630
    878 N           -14.936000   55.057000  -16.783000 N.am    93 GLN284    -0.3460
    879 CA          -14.309000   56.350000  -16.580000 C.3     93 GLN284     0.1770
    880 C           -13.017000   56.557000  -17.290000 C.2     93 GLN284     0.2410
    881 O           -12.579000   57.732000  -17.326000 O.2     93 GLN284    -0.2710
    882 CB          -14.109000   56.492000  -15.092000 C.3     93 GLN284     0.0440
    883 CG          -13.206000   55.397000  -14.464000 C.3     93 GLN284     0.1050
    884 CD          -13.170000   55.648000  -12.986000 C.2     93 GLN284     0.2150
    885 NE2         -13.601000   54.701000  -12.116000 N.am    93 GLN284    -0.3700
    886 OE1         -12.723000   56.703000  -12.535000 O.2     93 GLN284    -0.2740
    887 HN          -15.198000   54.499000  -16.000000 H       93 GLN284     0.1630
    888 HE21        -13.568000   54.963000  -11.152000 H       93 GLN284     0.1590
    889 HE22        -13.877000   53.820000  -12.500000 H       93 GLN284     0.1590
    890 N           -12.319000   55.496000  -17.848000 N.am    94 PHE285    -0.3460
    891 CA          -11.092000   55.587000  -18.658000 C.3     94 PHE285     0.1800
    892 C           -11.401000   55.547000  -20.138000 C.2     94 PHE285     0.2410
    893 O           -10.526000   55.482000  -20.967000 O.2     94 PHE285    -0.2710
    894 CB          -10.145000   54.424000  -18.354000 C.3     94 PHE285     0.0730
    895 CG           -9.986000   54.286000  -16.862000 C.ar    94 PHE285    -0.0560
    896 CD1          -9.509000   55.370000  -16.156000 C.ar    94 PHE285     0.0070
    897 CD2         -10.504000   53.112000  -16.224000 C.ar    94 PHE285     0.0070
    898 CE1          -9.475000   55.317000  -14.751000 C.ar    94 PHE285     0.0010
    899 CE2         -10.469000   53.060000  -14.868000 C.ar    94 PHE285     0.0010
    900 CZ           -9.966000   54.187000  -14.106000 C.ar    94 PHE285     0.0000
    901 HN          -12.632000   54.572000  -17.645000 H       94 PHE285     0.1630
    902 N           -12.654000   55.518000  -20.584000 N.am    95 MET286    -0.3460
    903 CA          -13.008000   55.620000  -22.024000 C.3     95 MET286     0.1770
    904 C           -12.950000   57.142000  -22.460000 C.2     95 MET286     0.2410
    905 O           -13.510000   58.017000  -21.818000 O.2     95 MET286    -0.2710
    906 CB          -14.385000   55.052000  -22.436000 C.3     95 MET286     0.0450
    907 CG          -14.608000   53.564000  -22.030000 C.3     95 MET286     0.0760
    908 SD          -16.056000   52.547000  -22.560000 S.3     95 MET286    -0.1730
    909 CE          -15.459000   52.288000  -24.254000 C.3     95 MET286     0.0890
    910 HN          -13.420000   55.301000  -19.985000 H       95 MET286     0.1630
    911 N           -12.258000   57.521000  -23.529000 N.am    96 ASP287    -0.3460
    912 CA          -12.226000   58.844000  -24.094000 C.3     96 ASP287     0.1860
    913 C           -13.540000   59.291000  -24.589000 C.2     96 ASP287     0.2410
    914 O           -14.252000   58.672000  -25.361000 O.2     96 ASP287    -0.2710
    915 CB          -11.166000   58.914000  -25.221000 C.3     96 ASP287     0.1470
    916 CG           -9.785000   58.843000  -24.747000 C.2     96 ASP287     0.1750
    917 OD1          -9.023000   57.849000  -24.960000 O.co2   96 ASP287    -0.6480
    918 OD2          -9.366000   59.829000  -24.100000 O.co2   96 ASP287    -0.6480
    919 HN          -12.109000   56.750000  -24.144000 H       96 ASP287     0.1630
    920 N           -13.902000   60.526000  -24.069000 N.am    97 GLY288    -0.3510
    921 CA          -15.128000   61.124000  -24.262000 C.3     97 GLY288     0.2250
    922 C           -16.039000   60.844000  -23.142000 C.2     97 GLY288     0.2360
    923 O           -17.093000   61.433000  -22.968000 O.2     97 GLY288    -0.2720
    924 HN          -13.150000   61.039000  -23.662000 H       97 GLY288     0.1630
    925 N           -15.686000   59.859000  -22.233000 N.am    98 ALA289    -0.3470
    926 CA          -16.393000   59.651000  -21.000000 C.3     98 ALA289     0.1720
    927 C           -15.712000   60.319000  -19.793000 C.2     98 ALA289     0.2400
    928 O           -16.329000   61.178000  -19.214000 O.2     98 ALA289    -0.2710
    929 CB          -16.812000   58.191000  -20.801000 C.3     98 ALA289     0.0420
    930 HN          -14.907000   59.264000  -22.419000 H       98 ALA289     0.1630
    931 N           -14.501000   60.009000  -19.447000 N.am    99 ARG290    -0.3460
    932 CA          -13.589000   60.603000  -18.472000 C.3     99 ARG290     0.1760
    933 C           -14.177000   61.453000  -17.304000 C.2     99 ARG290     0.2410
    934 O           -14.927000   60.947000  -16.424000 O.2     99 ARG290    -0.2710
    935 CB          -12.391000   61.206000  -19.178000 C.3     99 ARG290     0.0360
    936 CG          -11.658000   60.208000  -20.129000 C.3     99 ARG290     0.0230
    937 CD          -10.146000   60.371000  -20.300000 C.3     99 ARG290     0.1380
    938 NE           -9.528000   59.502000  -21.322000 N.pl3   99 ARG290    -0.2270
    939 CZ           -8.857000   58.380000  -21.064000 C.cat   99 ARG290     0.6650
    940 NH1          -8.729000   57.790000  -19.894000 N.pl3   99 ARG290    -0.2350
    941 NH2          -8.328000   57.768000  -22.115000 N.pl3   99 ARG290    -0.2350
    942 HN          -14.115000   59.296000  -20.027000 H       99 ARG290     0.1630
    943 HE           -9.370000   59.769000  -22.273000 H       99 ARG290     0.1770
    944 HH11         -8.938000   58.261000  -19.037000 H       99 ARG290     0.1740
    945 HH12         -8.229000   56.925000  -19.940000 H       99 ARG290     0.1740
    946 HH21         -8.665000   58.212000  -22.945000 H       99 ARG290     0.1740
    947 HH22         -8.098000   56.795000  -22.120000 H       99 ARG290     0.1740
    948 N           -13.783000   62.751000  -17.202000 N.am   100 ARG291    -0.3460
    949 CA          -14.191000   63.464000  -15.985000 C.3    100 ARG291     0.1760
    950 C           -15.531000   64.183000  -16.128000 C.2    100 ARG291     0.2410
    951 O           -16.007000   64.767000  -15.150000 O.2    100 ARG291    -0.2710
    952 CB          -13.077000   64.414000  -15.477000 C.3    100 ARG291     0.0360
    953 CG          -11.766000   63.726000  -15.163000 C.3    100 ARG291     0.0230
    954 CD          -11.847000   62.760000  -13.938000 C.3    100 ARG291     0.1380
    955 NE          -11.827000   63.626000  -12.768000 N.pl3  100 ARG291    -0.2270
    956 CZ          -10.686000   64.096000  -12.287000 C.cat  100 ARG291     0.6650
    957 NH1          -9.572000   63.504000  -12.689000 N.pl3  100 ARG291    -0.2350
    958 NH2         -10.693000   64.972000  -11.303000 N.pl3  100 ARG291    -0.2350
    959 HN          -13.075000   63.073000  -17.826000 H      100 ARG291     0.1630
    960 HE          -12.546000   64.270000  -12.506000 H      100 ARG291     0.1770
    961 HH11         -9.631000   62.719000  -13.305000 H      100 ARG291     0.1740
    962 HH12         -8.716000   63.599000  -12.180000 H      100 ARG291     0.1740
    963 HH21        -11.560000   65.217000  -10.870000 H      100 ARG291     0.1740
    964 HH22         -9.837000   65.379000  -10.984000 H      100 ARG291     0.1740
    965 N           -16.169000   64.006000  -17.355000 N.am   101 GLU292    -0.3460
    966 CA          -17.401000   64.679000  -17.731000 C.3    101 GLU292     0.1770
    967 C           -18.571000   63.828000  -17.331000 C.2    101 GLU292     0.2410
    968 O           -19.750000   64.218000  -17.287000 O.2    101 GLU292    -0.2710
    969 CB          -17.476000   64.998000  -19.300000 C.3    101 GLU292     0.0450
    970 CG          -16.447000   66.055000  -19.732000 C.3    101 GLU292     0.1160
    971 CD          -16.806000   66.887000  -20.973000 C.2    101 GLU292     0.1720
    972 OE1         -16.057000   66.741000  -21.968000 O.co2  101 GLU292    -0.6480
    973 OE2         -17.581000   67.859000  -20.941000 O.co2  101 GLU292    -0.6480
    974 HN          -15.641000   63.597000  -18.096000 H      101 GLU292     0.1630
    975 N           -18.291000   62.584000  -16.740000 N.am   102 ILE293    -0.3460
    976 CA          -19.349000   61.654000  -16.360000 C.3    102 ILE293     0.1800
    977 C           -20.190000   62.201000  -15.241000 C.2    102 ILE293     0.2410
    978 O           -21.392000   62.054000  -15.303000 O.2    102 ILE293    -0.2710
    979 CB          -18.889000   60.265000  -16.011000 C.3    102 ILE293     0.0130
    980 CG1         -18.774000   59.329000  -17.319000 C.3    102 ILE293     0.0020
    981 CG2         -19.866000   59.510000  -15.032000 C.3    102 ILE293     0.0120
    982 CD          -17.794000   58.118000  -17.097000 C.3    102 ILE293     0.0050
    983 HN          -17.323000   62.369000  -16.630000 H      102 ILE293     0.1630
    984 N           -19.573000   62.981000  -14.276000 N.am   103 VAL294    -0.3460
    985 CA          -20.307000   63.368000  -13.098000 C.3    103 VAL294     0.1800
    986 C           -20.676000   64.832000  -13.245000 C.2    103 VAL294     0.2410
    987 O           -21.163000   65.467000  -12.312000 O.2    103 VAL294    -0.2710
    988 CB          -19.558000   63.092000  -11.793000 C.3    103 VAL294     0.0090
    989 CG1         -20.477000   62.997000  -10.568000 C.3    103 VAL294     0.0120
    990 CG2         -18.918000   61.697000  -11.944000 C.3    103 VAL294     0.0120
    991 HN          -18.581000   63.045000  -14.200000 H      103 VAL294     0.1630
    992 N           -20.444000   65.357000  -14.480000 N.am   104 CYS295    -0.3450
    993 CA          -20.651000   66.775000  -14.771000 C.3    104 CYS295     0.1850
    994 C           -21.931000   66.995000  -15.587000 C.2    104 CYS295     0.2410
    995 O           -22.113000   66.299000  -16.636000 O.2    104 CYS295    -0.2710
    996 CB          -19.439000   67.492000  -15.338000 C.3    104 CYS295     0.1050
    997 SG          -17.853000   67.273000  -14.394000 S.3    104 CYS295    -0.1800
    998 HN          -19.921000   64.973000  -15.237000 H      104 CYS295     0.1630
    999 HG          -17.279000   66.120000  -14.748000 H      104 CYS295     0.1010
   1000 N           -22.820000   67.913000  -15.251000 N.am   105 ARG296    -0.3460
   1001 CA          -23.924000   68.370000  -16.124000 C.3    105 ARG296     0.1760
   1002 C           -23.373000   69.593000  -16.948000 C.2    105 ARG296     0.2410
   1003 O           -22.337000   70.217000  -16.725000 O.2    105 ARG296    -0.2710
   1004 CB          -25.112000   68.651000  -15.125000 C.3    105 ARG296     0.0360
   1005 CG          -25.796000   67.432000  -14.596000 C.3    105 ARG296     0.0230
   1006 CD          -26.630000   67.775000  -13.334000 C.3    105 ARG296     0.1380
   1007 NE          -27.461000   66.579000  -12.916000 N.pl3  105 ARG296    -0.2270
   1008 CZ          -28.126000   66.565000  -11.796000 C.cat  105 ARG296     0.6650
   1009 NH1         -27.872000   67.355000  -10.784000 N.pl3  105 ARG296    -0.2350
   1010 NH2         -28.916000   65.540000  -11.588000 N.pl3  105 ARG296    -0.2350
   1011 HN          -22.696000   68.433000  -14.409000 H      105 ARG296     0.1630
   1012 HE          -27.742000   65.898000  -13.593000 H      105 ARG296     0.1770
   1013 HH11        -27.325000   68.177000  -10.940000 H      105 ARG296     0.1740
   1014 HH12        -28.475000   67.334000   -9.986000 H      105 ARG296     0.1740
   1015 HH21        -29.125000   64.868000  -12.298000 H      105 ARG296     0.1740
   1016 HH22        -29.267000   65.451000  -10.656000 H      105 ARG296     0.1740
   1017 N           -24.105000   69.944000  -18.025000 N.am   106 ALA297    -0.3460
   1018 CA          -23.742000   71.019000  -18.909000 C.3    106 ALA297     0.1720
   1019 C           -23.713000   72.420000  -18.326000 C.2    106 ALA297     0.2400
   1020 O           -23.219000   73.373000  -18.955000 O.2    106 ALA297    -0.2710
   1021 CB          -24.720000   71.053000  -20.091000 C.3    106 ALA297     0.0420
   1022 HN          -25.029000   69.630000  -18.236000 H      106 ALA297     0.1630
   1023 N           -24.294000   72.631000  -17.133000 N.am   107 ASP298    -0.3460
   1024 CA          -24.091000   73.851000  -16.352000 C.3    107 ASP298     0.1860
   1025 C           -22.964000   73.754000  -15.340000 C.2    107 ASP298     0.2410
   1026 O           -22.589000   74.791000  -14.779000 O.2    107 ASP298    -0.2710
   1027 CB          -25.458000   74.074000  -15.682000 C.3    107 ASP298     0.1470
   1028 CG          -25.879000   73.088000  -14.670000 C.2    107 ASP298     0.1750
   1029 OD1         -25.241000   72.027000  -14.510000 O.co2  107 ASP298    -0.6480
   1030 OD2         -26.961000   73.293000  -14.152000 O.co2  107 ASP298    -0.6480
   1031 HN          -24.868000   71.939000  -16.700000 H      107 ASP298     0.1630
   1032 N           -22.335000   72.632000  -15.220000 N.am   108 GLY299    -0.3510
   1033 CA          -21.080000   72.419000  -14.481000 C.3    108 GLY299     0.2250
   1034 C           -21.424000   71.787000  -13.189000 C.2    108 GLY299     0.2360
   1035 O           -20.590000   71.573000  -12.354000 O.2    108 GLY299    -0.2720
   1036 HN          -22.594000   71.932000  -15.881000 H      108 GLY299     0.1630
   1037 N           -22.688000   71.537000  -12.873000 N.am   109 THR300    -0.3440
   1038 CA          -23.167000   71.022000  -11.582000 C.3    109 THR300     0.2050
   1039 C           -22.851000   69.557000  -11.441000 C.2    109 THR300     0.2430
   1040 O           -22.797000   68.791000  -12.416000 O.2    109 THR300    -0.2710
   1041 CB          -24.653000   71.375000  -11.223000 C.3    109 THR300     0.1460
   1042 CG2         -24.927000   72.859000  -10.976000 C.3    109 THR300     0.0420
   1043 OG1         -25.612000   70.840000  -12.161000 O.3    109 THR300    -0.3930
   1044 HN          -23.357000   71.677000  -13.600000 H      109 THR300     0.1630
   1045 HG1         -25.498000   71.403000  -12.931000 H      109 THR300     0.2100
   1046 N           -22.656000   69.062000  -10.168000 N.am   110 MET301    -0.3460
   1047 CA          -22.585000   67.633000   -9.876000 C.3    110 MET301     0.1770
   1048 C           -23.793000   66.941000  -10.323000 C.2    110 MET301     0.2410
   1049 O           -24.876000   67.344000  -10.053000 O.2    110 MET301    -0.2710
   1050 CB          -22.380000   67.383000   -8.370000 C.3    110 MET301     0.0450
   1051 CG          -21.133000   68.132000   -7.834000 C.3    110 MET301     0.0760
   1052 SD          -20.986000   67.842000   -6.059000 S.3    110 MET301    -0.1730
   1053 CE          -19.267000   67.469000   -6.168000 C.3    110 MET301     0.0890
   1054 HN          -22.541000   69.635000   -9.361000 H      110 MET301     0.1630
   1055 N           -23.648000   65.758000  -10.944000 N.am   111 ARG302    -0.3460
   1056 CA          -24.693000   64.823000  -11.150000 C.3    111 ARG302     0.1760
   1057 C           -25.271000   64.116000   -9.884000 C.2    111 ARG302     0.2410
   1058 O           -24.971000   63.017000   -9.477000 O.2    111 ARG302    -0.2710
   1059 CB          -24.257000   63.709000  -12.208000 C.3    111 ARG302     0.0360
   1060 CG          -24.478000   64.210000  -13.636000 C.3    111 ARG302     0.0230
   1061 CD          -24.196000   63.092000  -14.685000 C.3    111 ARG302     0.1380
   1062 NE          -24.007000   63.711000  -16.057000 N.pl3  111 ARG302    -0.2270
   1063 CZ          -24.946000   64.299000  -16.710000 C.cat  111 ARG302     0.6650
   1064 NH1         -26.221000   64.351000  -16.454000 N.pl3  111 ARG302    -0.2350
   1065 NH2         -24.600000   64.898000  -17.809000 N.pl3  111 ARG302    -0.2350
   1066 HN          -22.784000   65.554000  -11.396000 H      111 ARG302     0.1630
   1067 HE          -23.103000   63.751000  -16.481000 H      111 ARG302     0.1770
   1068 HH11        -26.658000   63.725000  -15.807000 H      111 ARG302     0.1740
   1069 HH12        -26.709000   64.926000  -17.111000 H      111 ARG302     0.1740
   1070 HH21        -25.323000   65.513000  -18.122000 H      111 ARG302     0.1740
   1071 HH22        -23.665000   64.789000  -18.147000 H      111 ARG302     0.1740
   1072 N           -26.280000   64.798000   -9.256000 N.am   112 LEU303    -0.3460
   1073 CA          -26.977000   64.304000   -8.135000 C.3    112 LEU303     0.1770
   1074 C           -28.508000   64.406000   -8.473000 C.2    112 LEU303     0.2400
   1075 O           -29.017000   65.414000   -8.983000 O.2    112 LEU303    -0.2710
   1076 CB          -26.710000   65.071000   -6.838000 C.3    112 LEU303     0.0380
   1077 CG          -25.267000   65.580000   -6.639000 C.3    112 LEU303    -0.0200
   1078 CD1         -25.157000   66.600000   -5.548000 C.3    112 LEU303     0.0090
   1079 CD2         -24.250000   64.475000   -6.386000 C.3    112 LEU303     0.0090
   1080 HN          -26.701000   65.594000   -9.685000 H      112 LEU303     0.1630
   1081 N           -29.212000   63.276000   -8.289000 N.am   113 GLY304    -0.3510
   1082 CA          -30.587000   63.131000   -8.721000 C.3    113 GLY304     0.2250
   1083 C           -30.868000   62.875000  -10.158000 C.2    113 GLY304     0.2360
   1084 O           -31.672000   63.585000  -10.841000 O.2    113 GLY304    -0.2720
   1085 HN          -28.802000   62.423000   -7.974000 H      113 GLY304     0.1630
   1086 N           -30.163000   61.986000  -10.699000 N.am   114 GLU305    -0.3460
   1087 CA          -30.411000   61.438000  -12.002000 C.3    114 GLU305     0.1770
   1088 C           -31.595000   60.447000  -12.070000 C.2    114 GLU305     0.2430
   1089 O           -31.949000   59.918000  -11.003000 O.2    114 GLU305    -0.2710
   1090 CB          -29.101000   60.867000  -12.597000 C.3    114 GLU305     0.0450
   1091 CG          -27.894000   61.950000  -12.652000 C.3    114 GLU305     0.1160
   1092 CD          -27.869000   62.809000  -13.911000 C.2    114 GLU305     0.1720
   1093 OE1         -28.339000   63.949000  -13.821000 O.co2  114 GLU305    -0.6480
   1094 OE2         -27.538000   62.313000  -15.020000 O.co2  114 GLU305    -0.6480
   1095 HN          -29.677000   61.427000  -10.031000 H      114 GLU305     0.1630
   1096 N           -32.132000   60.078000  -13.242000 N.am   115 PRO306    -0.3370
   1097 CA          -32.274000   60.782000  -14.561000 C.3    115 PRO306     0.1790
   1098 C           -32.579000   62.257000  -14.438000 C.2    115 PRO306     0.2410
   1099 O           -33.632000   62.694000  -13.841000 O.2    115 PRO306    -0.2710
   1100 CB          -33.469000   59.968000  -15.222000 C.3    115 PRO306     0.0370
   1101 CG          -33.434000   58.643000  -14.658000 C.3    115 PRO306     0.0220
   1102 CD          -32.955000   58.878000  -13.176000 C.3    115 PRO306     0.1270
   1103 N           -31.834000   63.077000  -15.095000 N.am   116 THR307    -0.3440
   1104 CA          -32.279000   64.463000  -15.479000 C.3    116 THR307     0.2050
   1105 C           -33.173000   64.315000  -16.685000 C.2    116 THR307     0.2430
   1106 O           -32.881000   63.509000  -17.568000 O.2    116 THR307    -0.2710
   1107 CB          -31.098000   65.367000  -15.709000 C.3    116 THR307     0.1460
   1108 CG2         -31.639000   66.770000  -16.188000 C.3    116 THR307     0.0420
   1109 OG1         -30.304000   65.591000  -14.524000 O.3    116 THR307    -0.3930
   1110 HN          -30.965000   62.820000  -15.513000 H      116 THR307     0.1630
   1111 HG1         -29.782000   64.810000  -14.323000 H      116 THR307     0.2100
   1112 N           -34.324000   65.070000  -16.825000 N.am   117 SER308    -0.3440
   1113 CA          -35.207000   65.200000  -17.953000 C.3    117 SER308     0.2000
   1114 C           -34.545000   65.710000  -19.152000 C.2    117 SER308     0.2430
   1115 O           -33.938000   66.775000  -19.015000 O.2    117 SER308    -0.2710
   1116 CB          -36.491000   66.074000  -17.709000 C.3    117 SER308     0.1990
   1117 OG          -37.318000   66.076000  -18.901000 O.3    117 SER308    -0.3980
   1118 HN          -34.566000   65.586000  -16.008000 H      117 SER308     0.1630
   1119 HG1         -37.958000   66.748000  -18.656000 H      117 SER308     0.2090
   1120 N           -34.556000   65.047000  -20.354000 N.am   118 ASN309    -0.3450
   1121 CA          -33.984000   65.716000  -21.545000 C.3    118 ASN309     0.1850
   1122 C           -32.427000   65.581000  -21.525000 C.2    118 ASN309     0.2410
   1123 O           -31.662000   66.367000  -22.098000 O.2    118 ASN309    -0.2710
   1124 CB          -34.495000   67.182000  -21.991000 C.3    118 ASN309     0.1370
   1125 CG          -35.998000   67.341000  -21.925000 C.2    118 ASN309     0.2170
   1126 ND2         -36.709000   66.585000  -22.811000 N.am   118 ASN309    -0.3700
   1127 OD1         -36.483000   68.270000  -21.344000 O.2    118 ASN309    -0.2740
   1128 HN          -34.891000   64.128000  -20.549000 H      118 ASN309     0.1630
   1129 HD21        -37.701000   66.493000  -22.726000 H      118 ASN309     0.1590
   1130 HD22        -36.255000   65.818000  -23.264000 H      118 ASN309     0.1590
   1131 N           -31.950000   64.473000  -20.841000 N.am   119 GLU310    -0.3460
   1132 CA          -30.504000   64.362000  -20.633000 C.3    119 GLU310     0.1770
   1133 C           -29.967000   63.002000  -20.887000 C.2    119 GLU310     0.2410
   1134 O           -30.641000   62.023000  -21.325000 O.2    119 GLU310    -0.2710
   1135 CB          -30.081000   64.775000  -19.186000 C.3    119 GLU310     0.0450
   1136 CG          -29.279000   66.113000  -18.971000 C.3    119 GLU310     0.1160
   1137 CD          -27.820000   65.893000  -19.237000 C.2    119 GLU310     0.1720
   1138 OE1         -27.000000   66.232000  -18.370000 O.co2  119 GLU310    -0.6480
   1139 OE2         -27.372000   65.404000  -20.324000 O.co2  119 GLU310    -0.6480
   1140 HN          -32.623000   63.778000  -20.596000 H      119 GLU310     0.1630
   1141 N           -28.593000   62.908000  -20.804000 N.am   120 THR311    -0.3440
   1142 CA          -27.802000   61.663000  -20.821000 C.3    120 THR311     0.2050
   1143 C           -28.264000   60.644000  -19.852000 C.2    120 THR311     0.2430
   1144 O           -28.891000   60.863000  -18.804000 O.2    120 THR311    -0.2710
   1145 CB          -26.292000   61.855000  -20.719000 C.3    120 THR311     0.1460
   1146 CG2         -25.887000   62.259000  -19.316000 C.3    120 THR311     0.0420
   1147 OG1         -25.424000   60.684000  -20.956000 O.3    120 THR311    -0.3930
   1148 HN          -28.119000   63.778000  -20.701000 H      120 THR311     0.1630
   1149 HG1         -25.452000   60.631000  -21.914000 H      120 THR311     0.2100
   1150 N           -27.990000   59.406000  -20.201000 N.am   121 LEU312    -0.3460
   1151 CA          -28.280000   58.295000  -19.301000 C.3    121 LEU312     0.1770
   1152 C           -26.962000   57.713000  -18.865000 C.2    121 LEU312     0.2410
   1153 O           -26.903000   56.643000  -18.176000 O.2    121 LEU312    -0.2710
   1154 CB          -29.006000   57.209000  -20.094000 C.3    121 LEU312     0.0380
   1155 CG          -30.499000   57.520000  -20.297000 C.3    121 LEU312    -0.0200
   1156 CD1         -31.090000   56.543000  -21.371000 C.3    121 LEU312     0.0090
   1157 CD2         -31.224000   57.382000  -18.918000 C.3    121 LEU312     0.0090
   1158 HN          -27.626000   59.162000  -21.096000 H      121 LEU312     0.1630
   1159 N           -25.885000   58.403000  -19.139000 N.am   122 SER313    -0.3440
   1160 CA          -24.601000   57.747000  -19.028000 C.3    122 SER313     0.2000
   1161 C           -24.198000   57.425000  -17.565000 C.2    122 SER313     0.2430
   1162 O           -23.781000   56.277000  -17.259000 O.2    122 SER313    -0.2710
   1163 CB          -23.427000   58.433000  -19.769000 C.3    122 SER313     0.1990
   1164 OG          -23.211000   59.750000  -19.256000 O.3    122 SER313    -0.3980
   1165 HN          -25.959000   59.266000  -19.633000 H      122 SER313     0.1630
   1166 HG1         -24.025000   60.203000  -19.489000 H      122 SER313     0.2090
   1167 N           -24.504000   58.314000  -16.634000 N.am   123 CYS314    -0.3450
   1168 CA          -24.437000   58.086000  -15.185000 C.3    123 CYS314     0.1850
   1169 C           -25.428000   56.976000  -14.677000 C.2    123 CYS314     0.2410
   1170 O           -25.119000   56.069000  -13.910000 O.2    123 CYS314    -0.2710
   1171 CB          -24.458000   59.452000  -14.469000 C.3    123 CYS314     0.1050
   1172 SG          -24.652000   59.483000  -12.544000 S.3    123 CYS314    -0.1800
   1173 HN          -25.109000   59.032000  -16.970000 H      123 CYS314     0.1630
   1174 HG          -24.791000   60.746000  -12.130000 H      123 CYS314     0.1010
   1175 N           -26.684000   57.042000  -15.232000 N.am   124 VAL315    -0.3460
   1176 CA          -27.625000   55.938000  -14.963000 C.3    124 VAL315     0.1800
   1177 C           -27.198000   54.565000  -15.367000 C.2    124 VAL315     0.2410
   1178 O           -27.580000   53.577000  -14.712000 O.2    124 VAL315    -0.2710
   1179 CB          -28.998000   56.309000  -15.485000 C.3    124 VAL315     0.0090
   1180 CG1         -29.976000   55.094000  -15.511000 C.3    124 VAL315     0.0120
   1181 CG2         -29.628000   57.398000  -14.606000 C.3    124 VAL315     0.0120
   1182 HN          -27.123000   57.789000  -15.726000 H      124 VAL315     0.1630
   1183 N           -26.575000   54.416000  -16.485000 N.am   125 ILE316    -0.3460
   1184 CA          -26.144000   53.109000  -16.938000 C.3    125 ILE316     0.1800
   1185 C           -24.938000   52.544000  -16.127000 C.2    125 ILE316     0.2410
   1186 O           -24.993000   51.348000  -15.807000 O.2    125 ILE316    -0.2710
   1187 CB          -26.029000   53.124000  -18.484000 C.3    125 ILE316     0.0130
   1188 CG1         -27.423000   53.437000  -19.107000 C.3    125 ILE316     0.0020
   1189 CG2         -25.373000   51.830000  -18.942000 C.3    125 ILE316     0.0120
   1190 CD          -27.505000   53.637000  -20.611000 C.3    125 ILE316     0.0050
   1191 HN          -26.356000   55.194000  -17.068000 H      125 ILE316     0.1630
   1192 N           -23.977000   53.352000  -15.742000 N.am   126 ILE317    -0.3460
   1193 CA          -22.884000   53.168000  -14.745000 C.3    126 ILE317     0.1800
   1194 C           -23.550000   52.753000  -13.441000 C.2    126 ILE317     0.2410
   1195 O           -23.149000   51.781000  -12.796000 O.2    126 ILE317    -0.2710
   1196 CB          -21.931000   54.297000  -14.739000 C.3    126 ILE317     0.0130
   1197 CG1         -21.296000   54.421000  -16.180000 C.3    126 ILE317     0.0020
   1198 CG2         -20.919000   54.109000  -13.629000 C.3    126 ILE317     0.0120
   1199 CD          -20.420000   55.705000  -16.270000 C.3    126 ILE317     0.0050
   1200 HN          -23.899000   54.245000  -16.178000 H      126 ILE317     0.1630
   1201 N           -24.641000   53.447000  -12.974000 N.am   127 PHE318    -0.3460
   1202 CA          -25.438000   52.927000  -11.845000 C.3    127 PHE318     0.1800
   1203 C           -25.965000   51.525000  -12.098000 C.2    127 PHE318     0.2410
   1204 O           -25.922000   50.698000  -11.218000 O.2    127 PHE318    -0.2710
   1205 CB          -26.602000   53.932000  -11.557000 C.3    127 PHE318     0.0730
   1206 CG          -27.716000   53.461000  -10.585000 C.ar   127 PHE318    -0.0560
   1207 CD1         -27.486000   53.328000   -9.197000 C.ar   127 PHE318     0.0070
   1208 CD2         -28.944000   53.042000  -11.055000 C.ar   127 PHE318     0.0070
   1209 CE1         -28.408000   52.794000   -8.314000 C.ar   127 PHE318     0.0010
   1210 CE2         -29.897000   52.409000  -10.236000 C.ar   127 PHE318     0.0010
   1211 CZ          -29.579000   52.254000   -8.872000 C.ar   127 PHE318     0.0000
   1212 HN          -24.920000   54.332000  -13.341000 H      127 PHE318     0.1630
   1213 N           -26.526000   51.317000  -13.239000 N.am   128 VAL319    -0.3460
   1214 CA          -27.112000   50.043000  -13.465000 C.3    128 VAL319     0.1800
   1215 C           -26.109000   48.934000  -13.400000 C.2    128 VAL319     0.2410
   1216 O           -26.200000   47.915000  -12.748000 O.2    128 VAL319    -0.2710
   1217 CB          -27.836000   50.000000  -14.813000 C.3    128 VAL319     0.0090
   1218 CG1         -28.147000   48.634000  -15.403000 C.3    128 VAL319     0.0120
   1219 CG2         -29.159000   50.743000  -14.600000 C.3    128 VAL319     0.0120
   1220 HN          -26.707000   51.932000  -14.004000 H      128 VAL319     0.1630
   1221 N           -25.056000   49.010000  -14.159000 N.am   129 ILE320    -0.3460
   1222 CA          -23.983000   48.066000  -14.241000 C.3    129 ILE320     0.1800
   1223 C           -23.293000   47.808000  -12.877000 C.2    129 ILE320     0.2410
   1224 O           -23.023000   46.644000  -12.530000 O.2    129 ILE320    -0.2710
   1225 CB          -22.996000   48.498000  -15.312000 C.3    129 ILE320     0.0130
   1226 CG1         -23.652000   48.513000  -16.720000 C.3    129 ILE320     0.0020
   1227 CG2         -21.721000   47.592000  -15.311000 C.3    129 ILE320     0.0120
   1228 CD          -23.776000   47.083000  -17.261000 C.3    129 ILE320     0.0050
   1229 HN          -24.911000   49.786000  -14.767000 H      129 ILE320     0.1630
   1230 N           -23.043000   48.885000  -12.121000 N.am   130 VAL321    -0.3460
   1231 CA          -22.502000   48.840000  -10.749000 C.3    130 VAL321     0.1800
   1232 C           -23.436000   48.139000   -9.726000 C.2    130 VAL321     0.2410
   1233 O           -22.997000   47.161000   -9.136000 O.2    130 VAL321    -0.2710
   1234 CB          -21.970000   50.169000  -10.248000 C.3    130 VAL321     0.0090
   1235 CG1         -21.871000   50.194000   -8.738000 C.3    130 VAL321     0.0120
   1236 CG2         -20.577000   50.352000  -10.894000 C.3    130 VAL321     0.0120
   1237 HN          -23.204000   49.812000  -12.451000 H      130 VAL321     0.1630
   1238 N           -24.722000   48.593000   -9.522000 N.am   131 TYR322    -0.3460
   1239 CA          -25.530000   48.252000   -8.347000 C.3    131 TYR322     0.1800
   1240 C           -26.079000   46.868000   -8.520000 C.2    131 TYR322     0.2410
   1241 O           -25.837000   46.086000   -7.597000 O.2    131 TYR322    -0.2710
   1242 CB          -26.582000   49.366000   -8.154000 C.3    131 TYR322     0.0730
   1243 CG          -27.600000   49.211000   -7.029000 C.ar   131 TYR322    -0.0560
   1244 CD1         -27.343000   49.731000   -5.743000 C.ar   131 TYR322     0.0100
   1245 CD2         -28.743000   48.451000   -7.302000 C.ar   131 TYR322     0.0100
   1246 CE1         -28.250000   49.403000   -4.685000 C.ar   131 TYR322     0.0370
   1247 CE2         -29.683000   48.159000   -6.316000 C.ar   131 TYR322     0.0370
   1248 CZ          -29.386000   48.606000   -5.015000 C.ar   131 TYR322     0.0650
   1249 OH          -30.354000   48.371000   -3.992000 O.3    131 TYR322    -0.3610
   1250 HN          -24.993000   49.392000  -10.052000 H      131 TYR322     0.1630
   1251 HH          -29.887000   48.415000   -3.154000 H      131 TYR322     0.2170
   1252 N           -26.719000   46.595000   -9.686000 N.am   132 TYR323    -0.3460
   1253 CA          -27.114000   45.212000  -10.018000 C.3    132 TYR323     0.1800
   1254 C           -26.085000   44.105000   -9.914000 C.2    132 TYR323     0.2410
   1255 O           -26.270000   43.080000   -9.305000 O.2    132 TYR323    -0.2710
   1256 CB          -28.050000   45.277000  -11.286000 C.3    132 TYR323     0.0730
   1257 CG          -28.722000   44.022000  -11.749000 C.ar   132 TYR323    -0.0560
   1258 CD1         -28.072000   42.895000  -12.230000 C.ar   132 TYR323     0.0100
   1259 CD2         -30.141000   43.948000  -11.775000 C.ar   132 TYR323     0.0100
   1260 CE1         -28.770000   41.761000  -12.560000 C.ar   132 TYR323     0.0370
   1261 CE2         -30.866000   42.854000  -12.291000 C.ar   132 TYR323     0.0370
   1262 CZ          -30.136000   41.740000  -12.651000 C.ar   132 TYR323     0.0650
   1263 OH          -30.826000   40.529000  -12.965000 O.3    132 TYR323    -0.3610
   1264 HN          -26.798000   47.162000  -10.503000 H      132 TYR323     0.1630
   1265 HH          -31.681000   40.536000  -12.526000 H      132 TYR323     0.2170
   1266 N           -24.877000   44.286000  -10.465000 N.am   133 ALA324    -0.3460
   1267 CA          -23.885000   43.326000  -10.365000 C.3    133 ALA324     0.1720
   1268 C           -23.419000   43.012000   -8.937000 C.2    133 ALA324     0.2400
   1269 O           -23.265000   41.800000   -8.643000 O.2    133 ALA324    -0.2710
   1270 CB          -22.661000   43.739000  -11.233000 C.3    133 ALA324     0.0420
   1271 HN          -24.666000   45.151000  -10.914000 H      133 ALA324     0.1630
   1272 N           -23.264000   44.084000   -8.083000 N.am   134 LEU325    -0.3460
   1273 CA          -23.103000   43.841000   -6.656000 C.3    134 LEU325     0.1770
   1274 C           -24.152000   42.963000   -6.010000 C.2    134 LEU325     0.2410
   1275 O           -23.786000   41.969000   -5.356000 O.2    134 LEU325    -0.2710
   1276 CB          -23.030000   45.206000   -5.812000 C.3    134 LEU325     0.0380
   1277 CG          -22.876000   45.091000   -4.325000 C.3    134 LEU325    -0.0200
   1278 CD1         -21.594000   44.263000   -3.858000 C.3    134 LEU325     0.0090
   1279 CD2         -22.568000   46.418000   -3.678000 C.3    134 LEU325     0.0090
   1280 HN          -23.306000   45.023000   -8.418000 H      134 LEU325     0.1630
   1281 N           -25.441000   43.252000   -6.219000 N.am   135 MET326    -0.3460
   1282 CA          -26.511000   42.709000   -5.461000 C.3    135 MET326     0.1770
   1283 C           -26.837000   41.286000   -5.997000 C.2    135 MET326     0.2410
   1284 O           -27.306000   40.449000   -5.289000 O.2    135 MET326    -0.2710
   1285 CB          -27.792000   43.594000   -5.476000 C.3    135 MET326     0.0450
   1286 CG          -27.542000   44.969000   -4.748000 C.3    135 MET326     0.0760
   1287 SD          -27.535000   44.819000   -2.895000 S.3    135 MET326    -0.1730
   1288 CE          -26.664000   46.464000   -2.579000 C.3    135 MET326     0.0890
   1289 HN          -25.667000   44.002000   -6.837000 H      135 MET326     0.1630
   1290 N           -26.557000   41.089000   -7.295000 N.am   136 ALA327    -0.3460
   1291 CA          -26.635000   39.690000   -7.829000 C.3    136 ALA327     0.1720
   1292 C           -25.618000   38.784000   -7.233000 C.2    136 ALA327     0.2400
   1293 O           -25.900000   37.617000   -6.884000 O.2    136 ALA327    -0.2710
   1294 CB          -26.260000   39.802000   -9.323000 C.3    136 ALA327     0.0420
   1295 HN          -26.167000   41.805000   -7.867000 H      136 ALA327     0.1630
   1296 N           -24.405000   39.333000   -6.957000 N.am   137 GLY328    -0.3510
   1297 CA          -23.311000   38.554000   -6.344000 C.3    137 GLY328     0.2250
   1298 C           -23.562000   38.040000   -4.929000 C.2    137 GLY328     0.2360
   1299 O           -23.194000   36.938000   -4.582000 O.2    137 GLY328    -0.2720
   1300 HN          -24.287000   40.309000   -7.115000 H      137 GLY328     0.1630
   1301 N           -24.182000   38.845000   -4.050000 N.am   138 VAL329    -0.3460
   1302 CA          -24.571000   38.403000   -2.761000 C.3    138 VAL329     0.1800
   1303 C           -25.742000   37.353000   -2.811000 C.2    138 VAL329     0.2410
   1304 O           -25.639000   36.376000   -2.128000 O.2    138 VAL329    -0.2710
   1305 CB          -24.988000   39.543000   -1.812000 C.3    138 VAL329     0.0090
   1306 CG1         -23.798000   40.455000   -1.569000 C.3    138 VAL329     0.0120
   1307 CG2         -26.197000   40.299000   -2.442000 C.3    138 VAL329     0.0120
   1308 HN          -24.263000   39.811000   -4.284000 H      138 VAL329     0.1630
   1309 N           -26.730000   37.459000   -3.721000 N.am   139 VAL330    -0.3460
   1310 CA          -27.695000   36.374000   -3.939000 C.3    139 VAL330     0.1800
   1311 C           -27.151000   35.041000   -4.420000 C.2    139 VAL330     0.2410
   1312 O           -27.526000   33.975000   -3.920000 O.2    139 VAL330    -0.2710
   1313 CB          -29.031000   36.656000   -4.688000 C.3    139 VAL330     0.0090
   1314 CG1         -29.695000   37.951000   -4.097000 C.3    139 VAL330     0.0120
   1315 CG2         -28.843000   36.807000   -6.225000 C.3    139 VAL330     0.0120
   1316 HN          -26.768000   38.309000   -4.243000 H      139 VAL330     0.1630
   1317 N           -26.095000   35.005000   -5.332000 N.am   140 TRP331    -0.3460
   1318 CA          -25.420000   33.780000   -5.652000 C.3    140 TRP331     0.1810
   1319 C           -24.657000   33.145000   -4.591000 C.2    140 TRP331     0.2410
   1320 O           -24.436000   31.936000   -4.459000 O.2    140 TRP331    -0.2710
   1321 CB          -24.696000   33.723000   -7.070000 C.3    140 TRP331     0.0750
   1322 CG          -25.653000   34.212000   -8.171000 C.ar   140 TRP331    -0.0280
   1323 CD1         -25.606000   35.316000   -8.953000 C.ar   140 TRP331     0.0960
   1324 CD2         -26.758000   33.437000   -8.652000 C.ar   140 TRP331    -0.0020
   1325 CE2         -27.391000   34.161000   -9.659000 C.ar   140 TRP331     0.0420
   1326 CE3         -27.366000   32.231000   -8.239000 C.ar   140 TRP331     0.0140
   1327 NE1         -26.708000   35.335000   -9.780000 N.ar   140 TRP331    -0.3650
   1328 CZ2         -28.552000   33.766000  -10.351000 C.ar   140 TRP331     0.0300
   1329 CZ3         -28.482000   31.811000   -8.960000 C.ar   140 TRP331     0.0010
   1330 CH2         -29.112000   32.577000   -9.984000 C.ar   140 TRP331     0.0020
   1331 HN          -25.725000   35.875000   -5.649000 H      140 TRP331     0.1630
   1332 HE1         -26.940000   35.989000  -10.466000 H      140 TRP331     0.1650
   1333 N           -24.171000   34.053000   -3.653000 N.am   141 PHE332    -0.3460
   1334 CA          -23.600000   33.572000   -2.434000 C.3    141 PHE332     0.1800
   1335 C           -24.545000   32.817000   -1.484000 C.2    141 PHE332     0.2410
   1336 O           -24.287000   31.675000   -1.018000 O.2    141 PHE332    -0.2710
   1337 CB          -22.729000   34.668000   -1.694000 C.3    141 PHE332     0.0730
   1338 CG          -22.312000   34.372000   -0.333000 C.ar   141 PHE332    -0.0560
   1339 CD1         -22.532000   35.321000    0.712000 C.ar   141 PHE332     0.0070
   1340 CD2         -21.576000   33.190000   -0.018000 C.ar   141 PHE332     0.0070
   1341 CE1         -22.010000   35.111000    1.968000 C.ar   141 PHE332     0.0010
   1342 CE2         -21.004000   33.004000    1.246000 C.ar   141 PHE332     0.0010
   1343 CZ          -21.210000   33.957000    2.264000 C.ar   141 PHE332     0.0000
   1344 HN          -24.270000   35.033000   -3.806000 H      141 PHE332     0.1630
   1345 N           -25.729000   33.418000   -1.252000 N.am   142 VAL333    -0.3460
   1346 CA          -26.872000   32.682000   -0.675000 C.3    142 VAL333     0.1800
   1347 C           -27.221000   31.278000   -1.315000 C.2    142 VAL333     0.2410
   1348 O           -27.343000   30.335000   -0.568000 O.2    142 VAL333    -0.2710
   1349 CB          -28.124000   33.507000   -0.600000 C.3    142 VAL333     0.0090
   1350 CG1         -29.178000   32.772000    0.238000 C.3    142 VAL333     0.0120
   1351 CG2         -27.792000   34.792000    0.103000 C.3    142 VAL333     0.0120
   1352 HN          -25.947000   34.360000   -1.492000 H      142 VAL333     0.1630
   1353 N           -27.368000   31.227000   -2.642000 N.am   143 VAL334    -0.3460
   1354 CA          -27.615000   30.000000   -3.394000 C.3    143 VAL334     0.1800
   1355 C           -26.458000   28.991000   -3.237000 C.2    143 VAL334     0.2410
   1356 O           -26.674000   27.856000   -2.876000 O.2    143 VAL334    -0.2710
   1357 CB          -27.900000   30.326000   -4.839000 C.3    143 VAL334     0.0090
   1358 CG1         -28.021000   29.008000   -5.636000 C.3    143 VAL334     0.0120
   1359 CG2         -29.197000   31.120000   -4.883000 C.3    143 VAL334     0.0120
   1360 HN          -27.226000   32.074000   -3.149000 H      143 VAL334     0.1630
   1361 N           -25.182000   29.388000   -3.433000 N.am   144 LEU335    -0.3460
   1362 CA          -24.115000   28.472000   -3.088000 C.3    144 LEU335     0.1770
   1363 C           -24.138000   27.921000   -1.619000 C.2    144 LEU335     0.2410
   1364 O           -23.987000   26.698000   -1.357000 O.2    144 LEU335    -0.2710
   1365 CB          -22.842000   29.112000   -3.638000 C.3    144 LEU335     0.0380
   1366 CG          -21.525000   28.383000   -3.480000 C.3    144 LEU335    -0.0200
   1367 CD1         -21.550000   27.177000   -4.487000 C.3    144 LEU335     0.0090
   1368 CD2         -20.299000   29.240000   -3.752000 C.3    144 LEU335     0.0090
   1369 HN          -25.053000   30.312000   -3.784000 H      144 LEU335     0.1630
   1370 N           -24.327000   28.810000   -0.681000 N.am   145 THR336    -0.3440
   1371 CA          -24.412000   28.428000    0.741000 C.3    145 THR336     0.2050
   1372 C           -25.616000   27.537000    1.080000 C.2    145 THR336     0.2430
   1373 O           -25.539000   26.656000    1.942000 O.2    145 THR336    -0.2710
   1374 CB          -24.355000   29.507000    1.785000 C.3    145 THR336     0.1460
   1375 CG2         -22.999000   30.151000    1.673000 C.3    145 THR336     0.0420
   1376 OG1         -25.308000   30.472000    1.627000 O.3    145 THR336    -0.3930
   1377 HN          -24.237000   29.764000   -0.958000 H      145 THR336     0.1630
   1378 HG1         -25.151000   30.599000    0.688000 H      145 THR336     0.2100
   1379 N           -26.790000   27.752000    0.422000 N.am   146 TYR337    -0.3460
   1380 CA          -27.985000   26.973000    0.535000 C.3    146 TYR337     0.1800
   1381 C           -27.850000   25.533000   -0.138000 C.2    146 TYR337     0.2410
   1382 O           -28.299000   24.500000    0.342000 O.2    146 TYR337    -0.2710
   1383 CB          -29.259000   27.868000    0.156000 C.3    146 TYR337     0.0730
   1384 CG          -30.560000   27.060000    0.197000 C.ar   146 TYR337    -0.0560
   1385 CD1         -31.288000   26.970000   -0.993000 C.ar   146 TYR337     0.0100
   1386 CD2         -31.004000   26.592000    1.339000 C.ar   146 TYR337     0.0100
   1387 CE1         -32.465000   26.243000   -1.002000 C.ar   146 TYR337     0.0370
   1388 CE2         -32.256000   25.908000    1.419000 C.ar   146 TYR337     0.0370
   1389 CZ          -32.902000   25.636000    0.190000 C.ar   146 TYR337     0.0650
   1390 OH          -34.232000   25.090000    0.115000 O.3    146 TYR337    -0.3610
   1391 HN          -26.901000   28.566000   -0.146000 H      146 TYR337     0.1630
   1392 HH          -34.276000   24.492000   -0.634000 H      146 TYR337     0.2170
   1393 N           -27.117000   25.453000   -1.323000 N.am   147 ALA338    -0.3460
   1394 CA          -26.778000   24.244000   -2.043000 C.3    147 ALA338     0.1720
   1395 C           -25.826000   23.414000   -1.253000 C.2    147 ALA338     0.2400
   1396 O           -26.005000   22.251000   -0.951000 O.2    147 ALA338    -0.2710
   1397 CB          -26.168000   24.475000   -3.510000 C.3    147 ALA338     0.0420
   1398 HN          -26.772000   26.291000   -1.739000 H      147 ALA338     0.1630
   1399 N           -24.796000   24.130000   -0.686000 N.am   148 TRP339    -0.3460
   1400 CA          -23.825000   23.535000    0.240000 C.3    148 TRP339     0.1810
   1401 C           -24.434000   22.983000    1.546000 C.2    148 TRP339     0.2410
   1402 O           -24.215000   21.840000    1.889000 O.2    148 TRP339    -0.2710
   1403 CB          -22.678000   24.604000    0.452000 C.3    148 TRP339     0.0750
   1404 CG          -21.598000   24.309000    1.411000 C.ar   148 TRP339    -0.0280
   1405 CD1         -20.401000   23.776000    1.082000 C.ar   148 TRP339     0.0960
   1406 CD2         -21.576000   24.465000    2.817000 C.ar   148 TRP339    -0.0020
   1407 CE2         -20.314000   24.059000    3.302000 C.ar   148 TRP339     0.0420
   1408 CE3         -22.492000   24.904000    3.732000 C.ar   148 TRP339     0.0140
   1409 NE1         -19.589000   23.728000    2.229000 N.ar   148 TRP339    -0.3650
   1410 CZ2         -19.932000   24.054000    4.641000 C.ar   148 TRP339     0.0300
   1411 CZ3         -22.196000   24.832000    5.070000 C.ar   148 TRP339     0.0010
   1412 CH2         -20.948000   24.478000    5.503000 C.ar   148 TRP339     0.0020
   1413 HN          -24.595000   25.028000   -1.074000 H      148 TRP339     0.1630
   1414 HE1         -18.689000   23.367000    2.336000 H      148 TRP339     0.1650
   1415 N           -25.368000   23.751000    2.217000 N.am   149 HSD340    -0.3460
   1416 CA          -26.147000   23.348000    3.364000 C.3    149 HSD340     0.1820
   1417 C           -27.083000   22.193000    3.021000 C.2    149 HSD340     0.2410
   1418 O           -27.141000   21.234000    3.789000 O.2    149 HSD340    -0.2710
   1419 CB          -26.883000   24.594000    4.009000 C.3    149 HSD340     0.0930
   1420 CG          -27.886000   24.294000    5.033000 C.ar   149 HSD340     0.0300
   1421 CD2         -27.896000   24.299000    6.392000 C.ar   149 HSD340     0.1430
   1422 ND1         -29.245000   23.990000    4.649000 N.ar   149 HSD340    -0.3530
   1423 CE1         -29.926000   23.807000    5.817000 C.ar   149 HSD340     0.2070
   1424 NE2         -29.103000   24.024000    6.899000 N.ar   149 HSD340    -0.2540
   1425 HN          -25.531000   24.717000    2.031000 H      149 HSD340     0.1630
   1426 HD1         -29.651000   23.941000    3.737000 H      149 HSD340     0.1660
   1427 N           -27.682000   22.183000    1.852000 N.am   150 THR341    -0.3440
   1428 CA          -28.546000   21.159000    1.342000 C.3    150 THR341     0.2050
   1429 C           -27.827000   19.910000    1.156000 C.2    150 THR341     0.2430
   1430 O           -28.270000   18.908000    1.510000 O.2    150 THR341    -0.2710
   1431 CB          -29.407000   21.581000    0.187000 C.3    150 THR341     0.1460
   1432 CG2         -30.265000   20.421000   -0.179000 C.3    150 THR341     0.0420
   1433 OG1         -30.242000   22.676000    0.623000 O.3    150 THR341    -0.3930
   1434 HN          -27.577000   22.950000    1.223000 H      150 THR341     0.1630
   1435 HG1         -29.702000   23.455000    0.469000 H      150 THR341     0.2100
   1436 N           -26.578000   19.896000    0.667000 N.am   151 SER342    -0.3440
   1437 CA          -25.720000   18.614000    0.498000 C.3    151 SER342     0.2000
   1438 C           -25.565000   17.802000    1.764000 C.2    151 SER342     0.2430
   1439 O           -25.672000   16.561000    1.740000 O.2    151 SER342    -0.2710
   1440 CB          -24.303000   18.893000   -0.140000 C.3    151 SER342     0.1990
   1441 OG          -23.770000   17.763000   -0.762000 O.3    151 SER342    -0.3980
   1442 HN          -26.218000   20.758000    0.320000 H      151 SER342     0.1630
   1443 HG1         -24.299000   17.656000   -1.556000 H      151 SER342     0.2090
   1444 N           -25.372000   18.469000    2.907000 N.am   152 PHE343    -0.3460
   1445 CA          -25.262000   17.854000    4.244000 C.3    152 PHE343     0.1800
   1446 C           -26.545000   17.216000    4.765000 C.2    152 PHE343     0.2410
   1447 O           -26.409000   16.180000    5.410000 O.2    152 PHE343    -0.2710
   1448 CB          -24.585000   18.794000    5.221000 C.3    152 PHE343     0.0730
   1449 CG          -23.211000   19.149000    4.790000 C.ar   152 PHE343    -0.0560
   1450 CD1         -22.163000   18.262000    4.659000 C.ar   152 PHE343     0.0070
   1451 CD2         -22.973000   20.499000    4.559000 C.ar   152 PHE343     0.0070
   1452 CE1         -20.912000   18.634000    4.274000 C.ar   152 PHE343     0.0010
   1453 CE2         -21.707000   20.932000    4.254000 C.ar   152 PHE343     0.0010
   1454 CZ          -20.602000   19.980000    4.086000 C.ar   152 PHE343     0.0000
   1455 HN          -25.289000   19.462000    2.870000 H      152 PHE343     0.1630
   1456 N           -27.774000   17.724000    4.411000 N.am   153 LYS344    -0.3460
   1457 CA          -29.066000   17.184000    4.829000 C.3    153 LYS344     0.1760
   1458 C           -29.671000   16.242000    3.751000 C.2    153 LYS344     0.2410
   1459 O           -30.672000   15.610000    4.024000 O.2    153 LYS344    -0.2710
   1460 CB          -29.985000   18.368000    5.142000 C.3    153 LYS344     0.0350
   1461 CG          -29.393000   19.315000    6.251000 C.3    153 LYS344     0.0040
   1462 CD          -29.242000   18.603000    7.613000 C.3    153 LYS344     0.0270
   1463 CE          -30.610000   18.255000    8.174000 C.3    153 LYS344     0.2290
   1464 NZ          -30.479000   17.800000    9.594000 N.4    153 LYS344    -0.0790
   1465 HN          -27.780000   18.490000    3.772000 H      153 LYS344     0.1630
   1466 HZ1         -29.778000   17.034000    9.666000 H      153 LYS344     0.2740
   1467 HZ2         -31.396000   17.492000    9.976000 H      153 LYS344     0.2740
   1468 HZ3         -30.088000   18.560000   10.186000 H      153 LYS344     0.2740
   1469 N           -29.144000   16.194000    2.475000 N.am   154 ALA345    -0.3460
   1470 CA          -29.574000   15.266000    1.438000 C.3    154 ALA345     0.1720
   1471 C           -29.008000   13.873000    1.666000 C.2    154 ALA345     0.2400
   1472 O           -27.995000   13.774000    2.350000 O.2    154 ALA345    -0.2710
   1473 CB          -29.274000   15.957000    0.135000 C.3    154 ALA345     0.0420
   1474 HN          -28.426000   16.823000    2.186000 H      154 ALA345     0.1630
   1475 N           -29.639000   12.845000    1.042000 N.am   155 LEU346    -0.3460
   1476 CA          -29.220000   11.508000    0.906000 C.3    155 LEU346     0.1770
   1477 C           -28.147000   11.260000   -0.155000 C.2    155 LEU346     0.2400
   1478 O           -28.371000   11.673000   -1.262000 O.2    155 LEU346    -0.2710
   1479 CB          -30.476000   10.685000    0.745000 C.3    155 LEU346     0.0380
   1480 CG          -31.504000   10.857000    1.854000 C.3    155 LEU346    -0.0200
   1481 CD1         -30.889000   10.400000    3.194000 C.3    155 LEU346     0.0090
   1482 CD2         -32.697000    9.980000    1.560000 C.3    155 LEU346     0.0090
   1483 HN          -30.356000   13.113000    0.403000 H      155 LEU346     0.1630
   1484 N           -27.020000   10.517000    0.099000 N.am   156 GLY347    -0.3510
   1485 CA          -26.022000   10.318000   -0.967000 C.3    156 GLY347     0.2250
   1486 C           -25.306000   11.652000   -1.159000 C.2    156 GLY347     0.2360
   1487 O           -25.255000   12.536000   -0.351000 O.2    156 GLY347    -0.2720
   1488 HN          -26.837000   10.160000    1.012000 H      156 GLY347     0.1630
   1489 N           -24.764000   11.882000   -2.392000 N.am   157 THR348    -0.3440
   1490 CA          -24.107000   13.124000   -2.734000 C.3    157 THR348     0.2050
   1491 C           -24.992000   13.849000   -3.754000 C.2    157 THR348     0.2430
   1492 O           -25.263000   13.270000   -4.819000 O.2    157 THR348    -0.2710
   1493 CB          -22.709000   12.809000   -3.183000 C.3    157 THR348     0.1460
   1494 CG2         -21.897000   14.021000   -3.601000 C.3    157 THR348     0.0420
   1495 OG1         -21.999000   12.166000   -2.168000 O.3    157 THR348    -0.3930
   1496 HN          -24.868000   11.109000   -3.014000 H      157 THR348     0.1630
   1497 HG1         -22.403000   11.308000   -2.019000 H      157 THR348     0.2100
   1498 N           -25.501000   15.079000   -3.528000 N.am   158 THR349    -0.3440
   1499 CA          -26.249000   15.925000   -4.507000 C.3    158 THR349     0.2050
   1500 C           -26.138000   17.332000   -4.017000 C.2    158 THR349     0.2430
   1501 O           -25.779000   17.556000   -2.842000 O.2    158 THR349    -0.2710
   1502 CB          -27.784000   15.587000   -4.660000 C.3    158 THR349     0.1460
   1503 CG2         -28.436000   15.705000   -3.304000 C.3    158 THR349     0.0420
   1504 OG1         -28.464000   16.448000   -5.578000 O.3    158 THR349    -0.3930
   1505 HN          -25.326000   15.460000   -2.623000 H      158 THR349     0.1630
   1506 HG1         -28.732000   15.805000   -6.238000 H      158 THR349     0.2100
   1507 N           -26.271000   18.328000   -4.988000 N.am   159 TYR350    -0.3460
   1508 CA          -26.006000   19.749000   -4.863000 C.3    159 TYR350     0.1800
   1509 C           -27.239000   20.476000   -5.363000 C.2    159 TYR350     0.2410
   1510 O           -27.144000   21.717000   -5.579000 O.2    159 TYR350    -0.2710
   1511 CB          -24.828000   20.144000   -5.728000 C.3    159 TYR350     0.0730
   1512 CG          -23.506000   19.486000   -5.355000 C.ar   159 TYR350    -0.0560
   1513 CD1         -23.003000   18.464000   -6.201000 C.ar   159 TYR350     0.0100
   1514 CD2         -22.858000   19.663000   -4.115000 C.ar   159 TYR350     0.0100
   1515 CE1         -21.898000   17.738000   -5.836000 C.ar   159 TYR350     0.0370
   1516 CE2         -21.870000   18.869000   -3.668000 C.ar   159 TYR350     0.0370
   1517 CZ          -21.340000   17.943000   -4.532000 C.ar   159 TYR350     0.0650
   1518 OH          -20.423000   17.008000   -4.116000 O.3    159 TYR350    -0.3610
   1519 HN          -26.559000   17.941000   -5.861000 H      159 TYR350     0.1630
   1520 HH          -20.627000   16.795000   -3.202000 H      159 TYR350     0.2170
   1521 N           -28.360000   19.808000   -5.522000 N.am   160 GLN351    -0.3460
   1522 CA          -29.628000   20.454000   -5.867000 C.3    160 GLN351     0.1770
   1523 C           -30.226000   21.250000   -4.712000 C.2    160 GLN351     0.2430
   1524 O           -30.472000   20.646000   -3.683000 O.2    160 GLN351    -0.2710
   1525 CB          -30.559000   19.478000   -6.597000 C.3    160 GLN351     0.0440
   1526 CG          -30.108000   18.770000   -7.899000 C.3    160 GLN351     0.1050
   1527 CD          -29.474000   19.709000   -8.909000 C.2    160 GLN351     0.2150
   1528 NE2         -30.117000   20.878000   -9.291000 N.am   160 GLN351    -0.3700
   1529 OE1         -28.276000   19.499000   -9.261000 O.2    160 GLN351    -0.2740
   1530 HN          -28.324000   18.812000   -5.542000 H      160 GLN351     0.1630
   1531 HE21        -29.687000   21.483000   -9.961000 H      160 GLN351     0.1590
   1532 HE22        -31.099000   20.967000   -9.130000 H      160 GLN351     0.1590
   1533 N           -30.810000   22.457000   -4.832000 N.am   161 PRO352    -0.3370
   1534 CA          -31.439000   23.162000   -3.718000 C.3    161 PRO352     0.1790
   1535 C           -32.883000   22.653000   -3.390000 C.2    161 PRO352     0.2410
   1536 O           -33.322000   22.818000   -2.268000 O.2    161 PRO352    -0.2710
   1537 CB          -31.528000   24.691000   -4.183000 C.3    161 PRO352     0.0370
   1538 CG          -31.446000   24.594000   -5.748000 C.3    161 PRO352     0.0220
   1539 CD          -30.580000   23.345000   -5.957000 C.3    161 PRO352     0.1270
   1540 N           -33.608000   22.205000   -4.412000 N.am   162 LEU353    -0.3460
   1541 CA          -35.015000   21.958000   -4.582000 C.3    162 LEU353     0.1770
   1542 C           -35.118000   21.030000   -5.779000 C.2    162 LEU353     0.2410
   1543 O           -34.244000   20.945000   -6.613000 O.2    162 LEU353    -0.2710
   1544 CB          -35.988000   23.196000   -4.549000 C.3    162 LEU353     0.0380
   1545 CG          -35.559000   24.270000   -5.522000 C.3    162 LEU353    -0.0200
   1546 CD1         -35.878000   24.029000   -6.993000 C.3    162 LEU353     0.0090
   1547 CD2         -36.014000   25.669000   -5.080000 C.3    162 LEU353     0.0090
   1548 HN          -33.115000   21.924000   -5.232000 H      162 LEU353     0.1630
   1549 N           -36.162000   20.180000   -5.788000 N.am   163 SER354    -0.3440
   1550 CA          -36.305000   19.206000   -6.873000 C.3    163 SER354     0.2000
   1551 C           -37.292000   19.504000   -8.020000 C.2    163 SER354     0.2420
   1552 O           -37.693000   18.700000   -8.808000 O.2    163 SER354    -0.2710
   1553 CB          -36.759000   17.829000   -6.261000 C.3    163 SER354     0.1990
   1554 OG          -35.918000   17.305000   -5.227000 O.3    163 SER354    -0.3980
   1555 HN          -36.794000   20.069000   -5.024000 H      163 SER354     0.1630
   1556 HG1         -35.787000   17.963000   -4.541000 H      163 SER354     0.2090
   1557 N           -37.628000   20.785000   -8.072000 N.am   164 GLY355    -0.3500
   1558 CA          -38.305000   21.361000   -9.166000 C.3    164 GLY355     0.2250
   1559 C           -37.498000   21.999000  -10.258000 C.2    164 GLY355     0.2360
   1560 O           -36.297000   21.763000  -10.267000 O.2    164 GLY355    -0.2720
   1561 HN          -37.562000   21.410000   -7.298000 H      164 GLY355     0.1630
   1562 N           -38.147000   22.717000  -11.154000 N.am   165 LYS356    -0.3460
   1563 CA          -37.526000   23.477000  -12.198000 C.3    165 LYS356     0.1760
   1564 C           -36.660000   24.596000  -11.671000 C.2    165 LYS356     0.2410
   1565 O           -37.030000   25.543000  -10.934000 O.2    165 LYS356    -0.2710
   1566 CB          -38.474000   23.933000  -13.322000 C.3    165 LYS356     0.0350
   1567 CG          -38.925000   22.782000  -14.254000 C.3    165 LYS356     0.0040
   1568 CD          -39.743000   23.329000  -15.388000 C.3    165 LYS356     0.0270
   1569 CE          -39.027000   24.154000  -16.449000 C.3    165 LYS356     0.2290
   1570 NZ          -40.026000   24.546000  -17.462000 N.4    165 LYS356    -0.0790
   1571 HN          -39.135000   22.601000  -11.105000 H      165 LYS356     0.1630
   1572 HZ1         -40.552000   23.686000  -17.719000 H      165 LYS356     0.2740
   1573 HZ2         -39.571000   24.789000  -18.365000 H      165 LYS356     0.2740
   1574 HZ3         -40.681000   25.278000  -17.122000 H      165 LYS356     0.2740
   1575 N           -35.368000   24.629000  -12.075000 N.am   166 THR357    -0.3440
   1576 CA          -34.435000   25.643000  -11.587000 C.3    166 THR357     0.2050
   1577 C           -34.526000   26.892000  -12.424000 C.2    166 THR357     0.2430
   1578 O           -34.049000   27.913000  -11.997000 O.2    166 THR357    -0.2710
   1579 CB          -32.957000   25.290000  -11.520000 C.3    166 THR357     0.1460
   1580 CG2         -32.693000   24.531000  -10.182000 C.3    166 THR357     0.0420
   1581 OG1         -32.613000   24.452000  -12.536000 O.3    166 THR357    -0.3930
   1582 HN          -34.924000   24.022000  -12.731000 H      166 THR357     0.1630
   1583 HG1         -32.597000   24.990000  -13.331000 H      166 THR357     0.2100
   1584 N           -35.290000   26.836000  -13.638000 N.am   167 SER358    -0.3440
   1585 CA          -35.356000   28.040000  -14.467000 C.3    167 SER358     0.2000
   1586 C           -36.093000   29.172000  -13.735000 C.2    167 SER358     0.2430
   1587 O           -35.670000   30.311000  -13.674000 O.2    167 SER358    -0.2710
   1588 CB          -36.102000   27.786000  -15.831000 C.3    167 SER358     0.1990
   1589 OG          -37.512000   27.378000  -15.631000 O.3    167 SER358    -0.3980
   1590 HN          -35.589000   25.951000  -13.987000 H      167 SER358     0.1630
   1591 HG1         -37.779000   27.205000  -16.536000 H      167 SER358     0.2090
   1592 N           -37.267000   28.789000  -13.159000 N.am   168 TYR359    -0.3460
   1593 CA          -38.163000   29.655000  -12.383000 C.3    168 TYR359     0.1800
   1594 C           -37.445000   30.100000  -11.104000 C.2    168 TYR359     0.2410
   1595 O           -37.486000   31.292000  -10.767000 O.2    168 TYR359    -0.2710
   1596 CB          -39.508000   29.009000  -11.946000 C.3    168 TYR359     0.0730
   1597 CG          -40.133000   28.487000  -13.132000 C.ar   168 TYR359    -0.0560
   1598 CD1         -40.901000   27.248000  -13.037000 C.ar   168 TYR359     0.0100
   1599 CD2         -40.137000   29.102000  -14.422000 C.ar   168 TYR359     0.0100
   1600 CE1         -41.482000   26.659000  -14.214000 C.ar   168 TYR359     0.0370
   1601 CE2         -40.825000   28.565000  -15.490000 C.ar   168 TYR359     0.0370
   1602 CZ          -41.450000   27.336000  -15.388000 C.ar   168 TYR359     0.0650
   1603 OH          -42.152000   26.805000  -16.469000 O.3    168 TYR359    -0.3610
   1604 HN          -37.619000   27.881000  -13.371000 H      168 TYR359     0.1630
   1605 HH          -42.210000   27.560000  -17.059000 H      168 TYR359     0.2170
   1606 N           -36.702000   29.160000  -10.450000 N.am   169 PHE360    -0.3460
   1607 CA          -35.822000   29.581000   -9.311000 C.3    169 PHE360     0.1800
   1608 C           -34.739000   30.646000   -9.545000 C.2    169 PHE360     0.2410
   1609 O           -34.710000   31.600000   -8.800000 O.2    169 PHE360    -0.2710
   1610 CB          -35.149000   28.328000   -8.678000 C.3    169 PHE360     0.0730
   1611 CG          -34.183000   28.570000   -7.481000 C.ar   169 PHE360    -0.0560
   1612 CD1         -34.805000   28.931000   -6.309000 C.ar   169 PHE360     0.0070
   1613 CD2         -32.824000   28.497000   -7.659000 C.ar   169 PHE360     0.0070
   1614 CE1         -34.074000   29.422000   -5.220000 C.ar   169 PHE360     0.0010
   1615 CE2         -32.064000   28.979000   -6.583000 C.ar   169 PHE360     0.0010
   1616 CZ          -32.626000   29.363000   -5.328000 C.ar   169 PHE360     0.0000
   1617 HN          -36.943000   28.212000  -10.643000 H      169 PHE360     0.1630
   1618 N           -33.882000   30.568000  -10.629000 N.am   170 HSD361    -0.3460
   1619 CA          -32.953000   31.579000  -11.119000 C.3    170 HSD361     0.1820
   1620 C           -33.739000   32.811000  -11.543000 C.2    170 HSD361     0.2410
   1621 O           -33.342000   33.935000  -11.126000 O.2    170 HSD361    -0.2710
   1622 CB          -32.167000   31.054000  -12.351000 C.3    170 HSD361     0.0930
   1623 CG          -31.242000   29.931000  -12.169000 C.ar   170 HSD361     0.0300
   1624 CD2         -30.842000   29.222000  -11.062000 C.ar   170 HSD361     0.1430
   1625 ND1         -30.847000   29.178000  -13.249000 N.ar   170 HSD361    -0.3530
   1626 CE1         -30.241000   28.050000  -12.797000 C.ar   170 HSD361     0.2070
   1627 NE2         -30.205000   28.032000  -11.499000 N.ar   170 HSD361    -0.2540
   1628 HN          -33.877000   29.693000  -11.107000 H      170 HSD361     0.1630
   1629 HD1         -30.989000   29.464000  -14.196000 H      170 HSD361     0.1660
   1630 N           -34.877000   32.657000  -12.267000 N.am   171 LEU362    -0.3460
   1631 CA          -35.672000   33.814000  -12.665000 C.3    171 LEU362     0.1770
   1632 C           -36.129000   34.692000  -11.570000 C.2    171 LEU362     0.2410
   1633 O           -35.929000   35.955000  -11.652000 O.2    171 LEU362    -0.2710
   1634 CB          -36.946000   33.385000  -13.401000 C.3    171 LEU362     0.0380
   1635 CG          -37.870000   34.515000  -13.996000 C.3    171 LEU362    -0.0200
   1636 CD1         -38.713000   34.001000  -15.253000 C.3    171 LEU362     0.0090
   1637 CD2         -38.887000   35.194000  -12.980000 C.3    171 LEU362     0.0090
   1638 HN          -35.204000   31.746000  -12.501000 H      171 LEU362     0.1630
   1639 N           -36.656000   34.123000  -10.489000 N.am   172 LEU363    -0.3460
   1640 CA          -36.919000   34.805000   -9.233000 C.3    172 LEU363     0.1770
   1641 C           -35.665000   35.338000   -8.591000 C.2    172 LEU363     0.2410
   1642 O           -35.647000   36.528000   -8.150000 O.2    172 LEU363    -0.2710
   1643 CB          -37.732000   33.914000   -8.345000 C.3    172 LEU363     0.0380
   1644 CG          -39.289000   33.785000   -8.753000 C.3    172 LEU363    -0.0200
   1645 CD1         -40.139000   33.155000   -7.638000 C.3    172 LEU363     0.0090
   1646 CD2         -39.900000   35.166000   -9.096000 C.3    172 LEU363     0.0090
   1647 HN          -36.915000   33.162000  -10.441000 H      172 LEU363     0.1630
   1648 N           -34.611000   34.529000   -8.517000 N.am   173 THR364    -0.3440
   1649 CA          -33.385000   34.990000   -7.869000 C.3    173 THR364     0.2050
   1650 C           -32.708000   36.217000   -8.530000 C.2    173 THR364     0.2430
   1651 O           -32.396000   37.243000   -7.902000 O.2    173 THR364    -0.2710
   1652 CB          -32.224000   33.850000   -7.977000 C.3    173 THR364     0.1460
   1653 CG2         -30.903000   34.220000   -7.304000 C.3    173 THR364     0.0420
   1654 OG1         -32.664000   32.647000   -7.510000 O.3    173 THR364    -0.3930
   1655 HN          -34.631000   33.594000   -8.867000 H      173 THR364     0.1630
   1656 HG1         -33.512000   32.413000   -7.898000 H      173 THR364     0.2100
   1657 N           -32.594000   36.235000   -9.869000 N.am   174 TRP365    -0.3460
   1658 CA          -32.224000   37.449000  -10.606000 C.3    174 TRP365     0.1810
   1659 C           -33.091000   38.697000  -10.539000 C.2    174 TRP365     0.2410
   1660 O           -32.741000   39.803000  -11.022000 O.2    174 TRP365    -0.2710
   1661 CB          -31.948000   37.146000  -12.170000 C.3    174 TRP365     0.0750
   1662 CG          -30.785000   36.289000  -12.616000 C.ar   174 TRP365    -0.0280
   1663 CD1         -30.915000   35.077000  -13.269000 C.ar   174 TRP365     0.0960
   1664 CD2         -29.343000   36.526000  -12.510000 C.ar   174 TRP365    -0.0020
   1665 CE2         -28.700000   35.471000  -13.201000 C.ar   174 TRP365     0.0420
   1666 CE3         -28.648000   37.596000  -11.999000 C.ar   174 TRP365     0.0140
   1667 NE1         -29.687000   34.590000  -13.663000 N.ar   174 TRP365    -0.3650
   1668 CZ2         -27.333000   35.451000  -13.329000 C.ar   174 TRP365     0.0300
   1669 CZ3         -27.237000   37.592000  -12.197000 C.ar   174 TRP365     0.0010
   1670 CH2         -26.606000   36.522000  -12.793000 C.ar   174 TRP365     0.0020
   1671 HN          -32.859000   35.452000  -10.426000 H      174 TRP365     0.1630
   1672 HE1         -29.448000   33.765000  -14.126000 H      174 TRP365     0.1650
   1673 N           -34.341000   38.503000  -10.024000 N.am   175 SER366    -0.3440
   1674 CA          -35.395000   39.549000   -9.895000 C.3    175 SER366     0.2000
   1675 C           -35.190000   40.322000   -8.594000 C.2    175 SER366     0.2430
   1676 O           -35.659000   41.433000   -8.487000 O.2    175 SER366    -0.2710
   1677 CB          -36.899000   39.137000   -9.823000 C.3    175 SER366     0.1990
   1678 OG          -37.215000   38.343000  -10.937000 O.3    175 SER366    -0.3980
   1679 HN          -34.655000   37.598000   -9.749000 H      175 SER366     0.1630
   1680 HG1         -36.723000   37.519000  -10.943000 H      175 SER366     0.2090
   1681 N           -34.458000   39.848000   -7.539000 N.am   176 LEU367    -0.3460
   1682 CA          -34.020000   40.492000   -6.260000 C.3    176 LEU367     0.1770
   1683 C           -33.150000   41.652000   -6.500000 C.2    176 LEU367     0.2430
   1684 O           -33.471000   42.637000   -5.862000 O.2    176 LEU367    -0.2710
   1685 CB          -33.403000   39.523000   -5.210000 C.3    176 LEU367     0.0380
   1686 CG          -34.458000   38.488000   -4.714000 C.3    176 LEU367    -0.0200
   1687 CD1         -33.744000   37.283000   -4.035000 C.3    176 LEU367     0.0090
   1688 CD2         -35.344000   39.106000   -3.633000 C.3    176 LEU367     0.0090
   1689 HN          -34.028000   38.955000   -7.637000 H      176 LEU367     0.1630
   1690 N           -32.140000   41.684000   -7.346000 N.am   177 PRO368    -0.3370
   1691 CA          -31.526000   42.991000   -7.784000 C.3    177 PRO368     0.1790
   1692 C           -32.367000   43.829000   -8.815000 C.2    177 PRO368     0.2410
   1693 O           -32.352000   45.054000   -8.685000 O.2    177 PRO368    -0.2710
   1694 CB          -30.175000   42.490000   -8.436000 C.3    177 PRO368     0.0370
   1695 CG          -30.473000   41.115000   -8.904000 C.3    177 PRO368     0.0220
   1696 CD          -31.286000   40.567000   -7.757000 C.3    177 PRO368     0.1270
   1697 N           -33.182000   43.213000   -9.671000 N.am   178 PHE369    -0.3460
   1698 CA          -34.026000   44.016000  -10.576000 C.3    178 PHE369     0.1800
   1699 C           -35.078000   44.930000   -9.773000 C.2    178 PHE369     0.2410
   1700 O           -35.273000   46.110000  -10.037000 O.2    178 PHE369    -0.2710
   1701 CB          -34.896000   43.033000  -11.342000 C.3    178 PHE369     0.0730
   1702 CG          -35.725000   43.489000  -12.490000 C.ar   178 PHE369    -0.0560
   1703 CD1         -36.976000   42.800000  -12.879000 C.ar   178 PHE369     0.0070
   1704 CD2         -35.328000   44.575000  -13.260000 C.ar   178 PHE369     0.0070
   1705 CE1         -37.720000   43.279000  -13.999000 C.ar   178 PHE369     0.0010
   1706 CE2         -36.068000   45.018000  -14.348000 C.ar   178 PHE369     0.0010
   1707 CZ          -37.279000   44.433000  -14.714000 C.ar   178 PHE369     0.0000
   1708 HN          -33.075000   42.228000   -9.778000 H      178 PHE369     0.1630
   1709 N           -35.784000   44.435000   -8.852000 N.am   179 VAL370    -0.3460
   1710 CA          -36.782000   45.106000   -8.081000 C.3    179 VAL370     0.1800
   1711 C           -36.300000   46.278000   -7.240000 C.2    179 VAL370     0.2410
   1712 O           -36.984000   47.286000   -7.087000 O.2    179 VAL370    -0.2710
   1713 CB          -37.688000   44.038000   -7.332000 C.3    179 VAL370     0.0090
   1714 CG1         -36.927000   43.620000   -6.014000 C.3    179 VAL370     0.0120
   1715 CG2         -39.092000   44.668000   -6.908000 C.3    179 VAL370     0.0120
   1716 HN          -35.717000   43.470000   -8.612000 H      179 VAL370     0.1630
   1717 N           -35.109000   46.114000   -6.629000 N.am   180 LEU371    -0.3460
   1718 CA          -34.436000   47.267000   -6.051000 C.3    180 LEU371     0.1770
   1719 C           -34.059000   48.339000   -7.085000 C.2    180 LEU371     0.2410
   1720 O           -34.429000   49.471000   -6.839000 O.2    180 LEU371    -0.2710
   1721 CB          -33.085000   46.677000   -5.496000 C.3    180 LEU371     0.0380
   1722 CG          -33.148000   45.604000   -4.328000 C.3    180 LEU371    -0.0200
   1723 CD1         -31.761000   44.937000   -4.124000 C.3    180 LEU371     0.0090
   1724 CD2         -33.702000   46.071000   -3.015000 C.3    180 LEU371     0.0090
   1725 HN          -34.543000   45.294000   -6.588000 H      180 LEU371     0.1630
   1726 N           -33.316000   47.949000   -8.176000 N.am   181 THR372    -0.3440
   1727 CA          -32.861000   48.777000   -9.298000 C.3    181 THR372     0.2050
   1728 C           -33.977000   49.554000   -9.923000 C.2    181 THR372     0.2430
   1729 O           -33.956000   50.728000  -10.254000 O.2    181 THR372    -0.2710
   1730 CB          -32.033000   48.047000  -10.301000 C.3    181 THR372     0.1460
   1731 CG2         -31.280000   49.043000  -11.262000 C.3    181 THR372     0.0420
   1732 OG1         -31.069000   47.230000   -9.632000 O.3    181 THR372    -0.3930
   1733 HN          -32.952000   47.021000   -8.220000 H      181 THR372     0.1630
   1734 HG1         -31.563000   46.544000   -9.178000 H      181 THR372     0.2100
   1735 N           -35.124000   48.932000  -10.101000 N.am   182 VAL373    -0.3460
   1736 CA          -36.425000   49.446000  -10.492000 C.3    182 VAL373     0.1800
   1737 C           -37.049000   50.518000   -9.612000 C.2    182 VAL373     0.2410
   1738 O           -37.564000   51.546000  -10.101000 O.2    182 VAL373    -0.2710
   1739 CB          -37.336000   48.272000  -10.866000 C.3    182 VAL373     0.0090
   1740 CG1         -38.873000   48.658000  -10.881000 C.3    182 VAL373     0.0120
   1741 CG2         -36.887000   47.705000  -12.235000 C.3    182 VAL373     0.0120
   1742 HN          -35.065000   47.951000   -9.938000 H      182 VAL373     0.1630
   1743 N           -37.068000   50.312000   -8.278000 N.am   183 ALA374    -0.3460
   1744 CA          -37.535000   51.366000   -7.337000 C.3    183 ALA374     0.1720
   1745 C           -36.639000   52.612000   -7.399000 C.2    183 ALA374     0.2400
   1746 O           -37.276000   53.669000   -7.414000 O.2    183 ALA374    -0.2710
   1747 CB          -37.693000   50.897000   -5.887000 C.3    183 ALA374     0.0420
   1748 HN          -36.805000   49.406000   -7.954000 H      183 ALA374     0.1630
   1749 N           -35.316000   52.425000   -7.445000 N.am   184 ILE375    -0.3460
   1750 CA          -34.266000   53.482000   -7.359000 C.3    184 ILE375     0.1800
   1751 C           -34.439000   54.472000   -8.436000 C.2    184 ILE375     0.2410
   1752 O           -34.479000   55.678000   -8.252000 O.2    184 ILE375    -0.2710
   1753 CB          -32.859000   53.089000   -7.223000 C.3    184 ILE375     0.0130
   1754 CG1         -32.605000   52.380000   -5.875000 C.3    184 ILE375     0.0020
   1755 CG2         -31.836000   54.286000   -7.412000 C.3    184 ILE375     0.0120
   1756 CD          -31.338000   51.605000   -5.806000 C.3    184 ILE375     0.0050
   1757 HN          -34.998000   51.480000   -7.461000 H      184 ILE375     0.1630
   1758 N           -34.656000   53.962000   -9.708000 N.am   185 LEU376    -0.3460
   1759 CA          -35.053000   54.652000  -10.869000 C.3    185 LEU376     0.1770
   1760 C           -36.368000   55.353000  -10.747000 C.2    185 LEU376     0.2410
   1761 O           -36.451000   56.448000  -11.274000 O.2    185 LEU376    -0.2710
   1762 CB          -34.905000   53.815000  -12.232000 C.3    185 LEU376     0.0380
   1763 CG          -33.525000   53.278000  -12.507000 C.3    185 LEU376    -0.0200
   1764 CD1         -33.678000   52.439000  -13.795000 C.3    185 LEU376     0.0090
   1765 CD2         -32.570000   54.404000  -12.664000 C.3    185 LEU376     0.0090
   1766 HN          -34.555000   52.988000   -9.899000 H      185 LEU376     0.1630
   1767 N           -37.414000   54.784000  -10.121000 N.am   186 ALA377    -0.3460
   1768 CA          -38.754000   55.366000  -10.109000 C.3    186 ALA377     0.1720
   1769 C           -38.841000   56.564000   -9.221000 C.2    186 ALA377     0.2400
   1770 O           -39.636000   57.473000   -9.494000 O.2    186 ALA377    -0.2710
   1771 CB          -39.701000   54.265000   -9.730000 C.3    186 ALA377     0.0420
   1772 HN          -37.465000   53.847000   -9.785000 H      186 ALA377     0.1630
   1773 N           -38.025000   56.606000   -8.154000 N.am   187 VAL378    -0.3460
   1774 CA          -37.950000   57.668000   -7.131000 C.3    187 VAL378     0.1800
   1775 C           -36.899000   58.717000   -7.475000 C.2    187 VAL378     0.2410
   1776 O           -36.770000   59.807000   -6.819000 O.2    187 VAL378    -0.2710
   1777 CB          -37.788000   57.144000   -5.673000 C.3    187 VAL378     0.0090
   1778 CG1         -39.020000   56.301000   -5.307000 C.3    187 VAL378     0.0120
   1779 CG2         -36.508000   56.264000   -5.422000 C.3    187 VAL378     0.0120
   1780 HN          -37.482000   55.777000   -8.043000 H      187 VAL378     0.1630
   1781 N           -36.106000   58.515000   -8.580000 N.am   188 ALA379    -0.3460
   1782 CA          -35.095000   59.285000   -9.205000 C.3    188 ALA379     0.1720
   1783 C           -34.032000   59.801000   -8.232000 C.2    188 ALA379     0.2400
   1784 O           -33.703000   60.973000   -8.061000 O.2    188 ALA379    -0.2710
   1785 CB          -35.622000   60.432000  -10.075000 C.3    188 ALA379     0.0420
   1786 HN          -36.268000   57.610000   -8.967000 H      188 ALA379     0.1630
   1787 N           -33.453000   58.849000   -7.457000 N.am   189 GLN380    -0.3460
   1788 CA          -32.477000   59.052000   -6.404000 C.3    189 GLN380     0.1770
   1789 C           -31.087000   58.586000   -6.826000 C.2    189 GLN380     0.2410
   1790 O           -30.240000   58.198000   -6.029000 O.2    189 GLN380    -0.2710
   1791 CB          -32.915000   58.286000   -5.047000 C.3    189 GLN380     0.0440
   1792 CG          -34.190000   58.897000   -4.371000 C.3    189 GLN380     0.1050
   1793 CD          -33.880000   60.115000   -3.570000 C.2    189 GLN380     0.2150
   1794 NE2         -34.839000   60.989000   -3.221000 N.am   189 GLN380    -0.3700
   1795 OE1         -32.686000   60.334000   -3.331000 O.2    189 GLN380    -0.2740
   1796 HN          -33.730000   57.895000   -7.520000 H      189 GLN380     0.1630
   1797 HE21        -35.807000   60.749000   -3.292000 H      189 GLN380     0.1590
   1798 HE22        -34.575000   61.767000   -2.650000 H      189 GLN380     0.1590
   1799 N           -30.771000   58.522000   -8.120000 N.am   190 VAL381    -0.3460
   1800 CA          -29.420000   58.243000   -8.549000 C.3    190 VAL381     0.1800
   1801 C           -28.493000   59.392000   -8.310000 C.2    190 VAL381     0.2410
   1802 O           -28.778000   60.512000   -8.705000 O.2    190 VAL381    -0.2710
   1803 CB          -29.318000   57.748000  -10.026000 C.3    190 VAL381     0.0090
   1804 CG1         -27.941000   57.371000  -10.503000 C.3    190 VAL381     0.0120
   1805 CG2         -30.253000   56.498000  -10.116000 C.3    190 VAL381     0.0120
   1806 HN          -31.399000   58.632000   -8.886000 H      190 VAL381     0.1630
   1807 N           -27.336000   59.152000   -7.577000 N.am   191 ASP382    -0.3450
   1808 CA          -26.401000   60.164000   -7.195000 C.3    191 ASP382     0.1860
   1809 C           -24.931000   59.687000   -7.517000 C.2    191 ASP382     0.2410
   1810 O           -24.540000   58.565000   -7.261000 O.2    191 ASP382    -0.2710
   1811 CB          -26.548000   60.426000   -5.652000 C.3    191 ASP382     0.1470
   1812 CG          -27.852000   61.082000   -5.312000 C.2    191 ASP382     0.1750
   1813 OD1         -28.313000   62.113000   -5.854000 O.co2  191 ASP382    -0.6480
   1814 OD2         -28.408000   60.612000   -4.255000 O.co2  191 ASP382    -0.6480
   1815 HN          -27.160000   58.257000   -7.174000 H      191 ASP382     0.1630
   1816 N           -24.171000   60.597000   -8.216000 N.am   192 GLY383    -0.3510
   1817 CA          -22.843000   60.348000   -8.813000 C.3    192 GLY383     0.2250
   1818 C           -21.741000   60.948000   -8.007000 C.2    192 GLY383     0.2360
   1819 O           -21.954000   61.857000   -7.259000 O.2    192 GLY383    -0.2720
   1820 HN          -24.726000   61.368000   -8.521000 H      192 GLY383     0.1630
   1821 N           -20.537000   60.335000   -8.010000 N.am   193 ASP384    -0.3460
   1822 CA          -19.344000   60.952000   -7.402000 C.3    193 ASP384     0.1860
   1823 C           -18.134000   60.796000   -8.323000 C.2    193 ASP384     0.2410
   1824 O           -18.006000   59.855000   -9.065000 O.2    193 ASP384    -0.2710
   1825 CB          -19.160000   60.365000   -6.001000 C.3    193 ASP384     0.1470
   1826 CG          -17.703000   60.561000   -5.507000 C.2    193 ASP384     0.1750
   1827 OD1         -17.276000   61.715000   -5.446000 O.co2  193 ASP384    -0.6480
   1828 OD2         -17.006000   59.569000   -5.161000 O.co2  193 ASP384    -0.6480
   1829 HN          -20.391000   59.469000   -8.482000 H      193 ASP384     0.1630
   1830 N           -17.248000   61.784000   -8.374000 N.am   194 SER385    -0.3440
   1831 CA          -16.107000   61.798000   -9.280000 C.3    194 SER385     0.2000
   1832 C           -14.836000   61.133000   -8.752000 C.2    194 SER385     0.2430
   1833 O           -13.832000   61.035000   -9.467000 O.2    194 SER385    -0.2710
   1834 CB          -15.797000   63.301000   -9.527000 C.3    194 SER385     0.1990
   1835 OG          -15.586000   64.047000   -8.326000 O.3    194 SER385    -0.3980
   1836 HN          -17.222000   62.367000   -7.565000 H      194 SER385     0.1630
   1837 HG1         -14.688000   63.852000   -8.044000 H      194 SER385     0.2090
   1838 N           -14.720000   60.644000   -7.482000 N.am   195 VAL386    -0.3460
   1839 CA          -13.508000   60.097000   -6.924000 C.3    195 VAL386     0.1800
   1840 C           -13.663000   58.667000   -7.264000 C.2    195 VAL386     0.2410
   1841 O           -12.927000   57.968000   -7.964000 O.2    195 VAL386    -0.2710
   1842 CB          -13.570000   60.407000   -5.472000 C.3    195 VAL386     0.0090
   1843 CG1         -12.460000   59.686000   -4.659000 C.3    195 VAL386     0.0120
   1844 CG2         -13.144000   61.931000   -5.416000 C.3    195 VAL386     0.0120
   1845 HN          -15.452000   60.702000   -6.808000 H      195 VAL386     0.1630
   1846 N           -14.770000   58.142000   -6.838000 N.am   196 SER387    -0.3440
   1847 CA          -15.092000   56.749000   -7.232000 C.3    196 SER387     0.2000
   1848 C           -15.267000   56.616000   -8.751000 C.2    196 SER387     0.2420
   1849 O           -14.990000   55.623000   -9.409000 O.2    196 SER387    -0.2710
   1850 CB          -16.250000   56.039000   -6.455000 C.3    196 SER387     0.1990
   1851 OG          -17.407000   56.983000   -6.212000 O.3    196 SER387    -0.3980
   1852 HN          -15.477000   58.761000   -6.503000 H      196 SER387     0.1630
   1853 HG1         -17.009000   57.710000   -5.728000 H      196 SER387     0.2090
   1854 N           -15.851000   57.702000   -9.422000 N.am   197 GLY388    -0.3500
   1855 CA          -16.013000   57.730000  -10.866000 C.3    197 GLY388     0.2250
   1856 C           -17.313000   57.008000  -11.376000 C.2    197 GLY388     0.2360
   1857 O           -17.620000   56.788000  -12.545000 O.2    197 GLY388    -0.2720
   1858 HN          -16.112000   58.523000   -8.922000 H      197 GLY388     0.1630
   1859 N           -18.236000   56.735000  -10.361000 N.am   198 ILE389    -0.3460
   1860 CA          -19.333000   55.856000  -10.611000 C.3    198 ILE389     0.1800
   1861 C           -20.621000   56.418000   -9.977000 C.2    198 ILE389     0.2410
   1862 O           -20.596000   57.349000   -9.175000 O.2    198 ILE389    -0.2710
   1863 CB          -19.126000   54.330000  -10.094000 C.3    198 ILE389     0.0130
   1864 CG1         -18.770000   54.357000   -8.572000 C.3    198 ILE389     0.0020
   1865 CG2         -18.016000   53.670000  -10.905000 C.3    198 ILE389     0.0120
   1866 CD          -19.996000   53.881000   -7.740000 C.3    198 ILE389     0.0050
   1867 HN          -18.102000   57.060000   -9.428000 H      198 ILE389     0.1630
   1868 N           -21.800000   55.910000  -10.386000 N.am   199 CYS390    -0.3450
   1869 CA          -23.061000   56.356000   -9.907000 C.3    199 CYS390     0.1850
   1870 C           -23.807000   55.356000   -9.088000 C.2    199 CYS390     0.2410
   1871 O           -23.824000   54.183000   -9.446000 O.2    199 CYS390    -0.2710
   1872 CB          -23.948000   56.918000  -11.001000 C.3    199 CYS390     0.1050
   1873 SG          -23.099000   58.226000  -11.961000 S.3    199 CYS390    -0.1800
   1874 HN          -21.842000   55.216000  -11.101000 H      199 CYS390     0.1630
   1875 HG          -23.948000   58.749000  -12.850000 H      199 CYS390     0.1010
   1876 N           -24.268000   55.797000   -7.920000 N.am   200 PHE391    -0.3460
   1877 CA          -24.647000   54.968000   -6.850000 C.3    200 PHE391     0.1800
   1878 C           -26.050000   55.554000   -6.309000 C.2    200 PHE391     0.2410
   1879 O           -26.747000   56.197000   -7.086000 O.2    200 PHE391    -0.2710
   1880 CB          -23.533000   55.032000   -5.724000 C.3    200 PHE391     0.0730
   1881 CG          -23.601000   53.793000   -4.784000 C.ar   200 PHE391    -0.0560
   1882 CD1         -23.201000   52.500000   -5.247000 C.ar   200 PHE391     0.0070
   1883 CD2         -23.944000   53.952000   -3.420000 C.ar   200 PHE391     0.0070
   1884 CE1         -23.174000   51.396000   -4.388000 C.ar   200 PHE391     0.0010
   1885 CE2         -24.006000   52.774000   -2.603000 C.ar   200 PHE391     0.0010
   1886 CZ          -23.607000   51.501000   -3.067000 C.ar   200 PHE391     0.0000
   1887 HN          -24.231000   56.749000   -7.627000 H      200 PHE391     0.1630
   1888 N           -26.502000   55.269000   -5.051000 N.am   201 VAL392    -0.3460
   1889 CA          -27.855000   55.662000   -4.608000 C.3    201 VAL392     0.1800
   1890 C           -27.821000   56.276000   -3.261000 C.2    201 VAL392     0.2410
   1891 O           -27.171000   55.831000   -2.303000 O.2    201 VAL392    -0.2710
   1892 CB          -28.870000   54.497000   -4.614000 C.3    201 VAL392     0.0090
   1893 CG1         -28.268000   53.225000   -3.997000 C.3    201 VAL392     0.0120
   1894 CG2         -30.157000   54.957000   -3.956000 C.3    201 VAL392     0.0120
   1895 HN          -25.947000   54.881000   -4.318000 H      201 VAL392     0.1630
   1896 N           -28.587000   57.400000   -3.125000 N.am   202 GLY393    -0.3510
   1897 CA          -28.821000   57.890000   -1.765000 C.3    202 GLY393     0.2250
   1898 C           -27.682000   58.688000   -1.114000 C.2    202 GLY393     0.2360
   1899 O           -27.511000   58.606000    0.096000 O.2    202 GLY393    -0.2720
   1900 HN          -29.127000   57.644000   -3.926000 H      202 GLY393     0.1630
   1901 N           -26.844000   59.432000   -1.884000 N.am   203 TYR394    -0.3460
   1902 CA          -25.959000   60.433000   -1.365000 C.3    203 TYR394     0.1800
   1903 C           -26.593000   61.602000   -0.688000 C.2    203 TYR394     0.2410
   1904 O           -26.108000   62.020000    0.341000 O.2    203 TYR394    -0.2710
   1905 CB          -24.864000   60.785000   -2.423000 C.3    203 TYR394     0.0730
   1906 CG          -23.924000   59.668000   -2.789000 C.ar   203 TYR394    -0.0560
   1907 CD1         -23.591000   58.598000   -1.906000 C.ar   203 TYR394     0.0100
   1908 CD2         -23.379000   59.717000   -4.072000 C.ar   203 TYR394     0.0100
   1909 CE1         -22.839000   57.560000   -2.430000 C.ar   203 TYR394     0.0370
   1910 CE2         -22.572000   58.668000   -4.603000 C.ar   203 TYR394     0.0370
   1911 CZ          -22.250000   57.649000   -3.721000 C.ar   203 TYR394     0.0650
   1912 OH          -21.299000   56.736000   -4.129000 O.3    203 TYR394    -0.3610
   1913 HN          -27.116000   59.554000   -2.835000 H      203 TYR394     0.1630
   1914 HH          -21.140000   56.786000   -5.074000 H      203 TYR394     0.2170
   1915 N           -27.653000   62.150000   -1.351000 N.am   204 LYS395    -0.3460
   1916 CA          -28.310000   63.338000   -0.815000 C.3    204 LYS395     0.1760
   1917 C           -29.246000   63.165000    0.427000 C.2    204 LYS395     0.2410
   1918 O           -29.269000   63.939000    1.354000 O.2    204 LYS395    -0.2710
   1919 CB          -29.338000   64.036000   -1.842000 C.3    204 LYS395     0.0350
   1920 CG          -28.730000   64.363000   -3.205000 C.3    204 LYS395     0.0040
   1921 CD          -29.714000   65.060000   -4.181000 C.3    204 LYS395     0.0270
   1922 CE          -31.018000   64.308000   -4.578000 C.3    204 LYS395     0.2290
   1923 NZ          -30.673000   62.864000   -4.715000 N.4    204 LYS395    -0.0790
   1924 HN          -28.092000   61.771000   -2.161000 H      204 LYS395     0.1630
   1925 HZ1         -29.691000   62.751000   -5.036000 H      204 LYS395     0.2740
   1926 HZ2         -31.197000   62.448000   -5.511000 H      204 LYS395     0.2740
   1927 HZ3         -30.879000   62.372000   -3.822000 H      204 LYS395     0.2740
   1928 N           -30.123000   62.140000    0.408000 N.am   205 ASN396    -0.3460
   1929 CA          -30.968000   61.819000    1.556000 C.3    205 ASN396     0.1850
   1930 C           -30.486000   60.529000    2.058000 C.2    205 ASN396     0.2410
   1931 O           -30.518000   59.553000    1.351000 O.2    205 ASN396    -0.2710
   1932 CB          -32.484000   61.809000    1.426000 C.3    205 ASN396     0.1370
   1933 CG          -33.068000   63.059000    0.819000 C.2    205 ASN396     0.2170
   1934 ND2         -32.813000   64.292000    1.240000 N.am   205 ASN396    -0.3700
   1935 OD1         -33.851000   63.000000   -0.177000 O.2    205 ASN396    -0.2740
   1936 HN          -30.225000   61.493000   -0.343000 H      205 ASN396     0.1630
   1937 HD21        -32.346000   64.483000    2.103000 H      205 ASN396     0.1590
   1938 HD22        -33.153000   65.014000    0.638000 H      205 ASN396     0.1590
   1939 N           -29.967000   60.483000    3.310000 N.am   206 TYR397    -0.3460
   1940 CA          -29.125000   59.362000    3.846000 C.3    206 TYR397     0.1800
   1941 C           -29.855000   58.045000    4.081000 C.2    206 TYR397     0.2410
   1942 O           -29.381000   56.931000    3.981000 O.2    206 TYR397    -0.2710
   1943 CB          -28.253000   59.803000    5.146000 C.3    206 TYR397     0.0730
   1944 CG          -28.890000   60.601000    6.215000 C.ar   206 TYR397    -0.0560
   1945 CD1         -28.337000   61.858000    6.501000 C.ar   206 TYR397     0.0100
   1946 CD2         -30.074000   60.231000    6.911000 C.ar   206 TYR397     0.0100
   1947 CE1         -28.922000   62.740000    7.452000 C.ar   206 TYR397     0.0370
   1948 CE2         -30.543000   60.944000    8.004000 C.ar   206 TYR397     0.0370
   1949 CZ          -29.983000   62.286000    8.229000 C.ar   206 TYR397     0.0650
   1950 OH          -30.486000   63.044000    9.333000 O.3    206 TYR397    -0.3610
   1951 HN          -29.872000   61.315000    3.851000 H      206 TYR397     0.1630
   1952 HH          -29.950000   63.823000    9.495000 H      206 TYR397     0.2170
   1953 N           -31.193000   58.171000    4.435000 N.am   207 ARG398    -0.3460
   1954 CA          -32.081000   57.000000    4.710000 C.3    207 ARG398     0.1760
   1955 C           -32.307000   56.090000    3.508000 C.2    207 ARG398     0.2410
   1956 O           -32.535000   54.876000    3.648000 O.2    207 ARG398    -0.2710
   1957 CB          -33.535000   57.336000    5.235000 C.3    207 ARG398     0.0360
   1958 CG          -33.662000   58.075000    6.556000 C.3    207 ARG398     0.0230
   1959 CD          -33.529000   57.102000    7.770000 C.3    207 ARG398     0.1380
   1960 NE          -34.811000   56.303000    7.831000 N.pl3  207 ARG398    -0.2270
   1961 CZ          -35.350000   55.887000    9.012000 C.cat  207 ARG398     0.6650
   1962 NH1         -34.580000   55.848000   10.079000 N.pl3  207 ARG398    -0.2350
   1963 NH2         -36.589000   55.458000    9.151000 N.pl3  207 ARG398    -0.2350
   1964 HN          -31.621000   59.071000    4.404000 H      207 ARG398     0.1630
   1965 HE          -35.542000   56.527000    7.186000 H      207 ARG398     0.1770
   1966 HH11        -33.672000   56.267000   10.101000 H      207 ARG398     0.1740
   1967 HH12        -35.097000   55.615000   10.902000 H      207 ARG398     0.1740
   1968 HH21        -37.241000   55.320000    8.406000 H      207 ARG398     0.1740
   1969 HH22        -36.718000   54.741000    9.836000 H      207 ARG398     0.1740
   1970 N           -32.072000   56.565000    2.212000 N.am   208 TYR399    -0.3460
   1971 CA          -31.987000   55.661000    1.049000 C.3    208 TYR399     0.1800
   1972 C           -30.912000   54.577000    1.079000 C.2    208 TYR399     0.2410
   1973 O           -31.181000   53.407000    0.860000 O.2    208 TYR399    -0.2710
   1974 CB          -31.976000   56.475000   -0.319000 C.3    208 TYR399     0.0730
   1975 CG          -33.301000   56.985000   -0.569000 C.ar   208 TYR399    -0.0560
   1976 CD1         -34.361000   56.280000   -1.175000 C.ar   208 TYR399     0.0100
   1977 CD2         -33.505000   58.299000   -0.197000 C.ar   208 TYR399     0.0100
   1978 CE1         -35.576000   56.936000   -1.531000 C.ar   208 TYR399     0.0370
   1979 CE2         -34.710000   58.957000   -0.494000 C.ar   208 TYR399     0.0370
   1980 CZ          -35.697000   58.280000   -1.277000 C.ar   208 TYR399     0.0650
   1981 OH          -36.744000   59.059000   -1.834000 O.3    208 TYR399    -0.3610
   1982 HN          -31.955000   57.537000    2.017000 H      208 TYR399     0.1630
   1983 HH          -37.536000   58.519000   -1.884000 H      208 TYR399     0.2170
   1984 N           -29.676000   54.885000    1.491000 N.am   209 ARG400    -0.3460
   1985 CA          -28.602000   53.898000    1.597000 C.3    209 ARG400     0.1760
   1986 C           -28.839000   52.883000    2.731000 C.2    209 ARG400     0.2410
   1987 O           -28.432000   51.721000    2.734000 O.2    209 ARG400    -0.2710
   1988 CB          -27.249000   54.585000    2.020000 C.3    209 ARG400     0.0360
   1989 CG          -26.854000   55.756000    1.109000 C.3    209 ARG400     0.0230
   1990 CD          -25.401000   56.247000    1.127000 C.3    209 ARG400     0.1380
   1991 NE          -25.009000   56.836000    2.427000 N.pl3  209 ARG400    -0.2270
   1992 CZ          -24.831000   58.121000    2.680000 C.cat  209 ARG400     0.6650
   1993 NH1         -25.446000   59.020000    1.951000 N.pl3  209 ARG400    -0.2350
   1994 NH2         -23.936000   58.375000    3.597000 N.pl3  209 ARG400    -0.2350
   1995 HN          -29.512000   55.788000    1.883000 H      209 ARG400     0.1630
   1996 HE          -24.522000   56.256000    3.080000 H      209 ARG400     0.1770
   1997 HH11        -26.157000   58.684000    1.333000 H      209 ARG400     0.1740
   1998 HH12        -25.012000   59.905000    1.784000 H      209 ARG400     0.1740
   1999 HH21        -23.142000   57.776000    3.696000 H      209 ARG400     0.1740
   2000 HH22        -23.673000   59.339000    3.636000 H      209 ARG400     0.1740
   2001 N           -29.655000   53.250000    3.735000 N.am   210 ALA401    -0.3460
   2002 CA          -30.132000   52.417000    4.809000 C.3    210 ALA401     0.1720
   2003 C           -31.201000   51.460000    4.304000 C.2    210 ALA401     0.2400
   2004 O           -31.282000   50.289000    4.653000 O.2    210 ALA401    -0.2710
   2005 CB          -30.595000   53.261000    5.972000 C.3    210 ALA401     0.0420
   2006 HN          -29.725000   54.241000    3.820000 H      210 ALA401     0.1630
   2007 N           -32.037000   51.876000    3.302000 N.am   211 GLY402    -0.3510
   2008 CA          -33.015000   50.953000    2.701000 C.3    211 GLY402     0.2250
   2009 C           -32.553000   50.158000    1.513000 C.2    211 GLY402     0.2360
   2010 O           -33.072000   49.102000    1.180000 O.2    211 GLY402    -0.2720
   2011 HN          -32.086000   52.845000    3.075000 H      211 GLY402     0.1630
   2012 N           -31.691000   50.764000    0.685000 N.am   212 PHE403    -0.3460
   2013 CA          -31.325000   50.120000   -0.561000 C.3    212 PHE403     0.1800
   2014 C           -29.968000   49.386000   -0.460000 C.2    212 PHE403     0.2410
   2015 O           -29.527000   48.664000   -1.400000 O.2    212 PHE403    -0.2710
   2016 CB          -31.352000   51.159000   -1.704000 C.3    212 PHE403     0.0730
   2017 CG          -32.836000   51.435000   -2.077000 C.ar   212 PHE403    -0.0560
   2018 CD1         -33.485000   50.590000   -3.051000 C.ar   212 PHE403     0.0070
   2019 CD2         -33.609000   52.444000   -1.499000 C.ar   212 PHE403     0.0070
   2020 CE1         -34.775000   50.799000   -3.445000 C.ar   212 PHE403     0.0010
   2021 CE2         -35.003000   52.650000   -1.907000 C.ar   212 PHE403     0.0010
   2022 CZ          -35.556000   51.804000   -2.847000 C.ar   212 PHE403     0.0000
   2023 HN          -31.453000   51.716000    0.864000 H      212 PHE403     0.1630
   2024 N           -29.216000   49.567000    0.629000 N.am   213 VAL404    -0.3460
   2025 CA          -27.861000   49.029000    0.851000 C.3    213 VAL404     0.1800
   2026 C           -27.775000   48.267000    2.150000 C.2    213 VAL404     0.2410
   2027 O           -27.608000   47.088000    2.146000 O.2    213 VAL404    -0.2710
   2028 CB          -26.763000   50.079000    0.762000 C.3    213 VAL404     0.0090
   2029 CG1         -25.423000   49.450000    0.209000 C.3    213 VAL404     0.0120
   2030 CG2         -27.179000   51.024000   -0.392000 C.3    213 VAL404     0.0120
   2031 HN          -29.641000   50.210000    1.261000 H      213 VAL404     0.1630
   2032 N           -27.926000   48.980000    3.291000 N.am   214 LEU405    -0.3460
   2033 CA          -27.757000   48.353000    4.614000 C.3    214 LEU405     0.1770
   2034 C           -28.743000   47.202000    4.913000 C.2    214 LEU405     0.2410
   2035 O           -28.368000   46.178000    5.403000 O.2    214 LEU405    -0.2710
   2036 CB          -27.822000   49.375000    5.781000 C.3    214 LEU405     0.0380
   2037 CG          -26.738000   50.485000    5.700000 C.3    214 LEU405    -0.0200
   2038 CD1         -26.745000   51.420000    6.945000 C.3    214 LEU405     0.0090
   2039 CD2         -25.293000   49.948000    5.583000 C.3    214 LEU405     0.0090
   2040 HN          -28.124000   49.943000    3.124000 H      214 LEU405     0.1630
   2041 N           -30.080000   47.421000    4.611000 N.am   215 ALA406    -0.3460
   2042 CA          -31.106000   46.465000    4.737000 C.3    215 ALA406     0.1720
   2043 C           -30.854000   45.240000    3.867000 C.2    215 ALA406     0.2430
   2044 O           -30.795000   44.188000    4.484000 O.2    215 ALA406    -0.2710
   2045 CB          -32.541000   47.113000    4.610000 C.3    215 ALA406     0.0420
   2046 HN          -30.391000   48.350000    4.425000 H      215 ALA406     0.1630
   2047 N           -30.692000   45.311000    2.512000 N.am   216 PRO407    -0.3370
   2048 CA          -30.218000   44.171000    1.735000 C.3    216 PRO407     0.1790
   2049 C           -28.886000   43.478000    2.258000 C.2    216 PRO407     0.2410
   2050 O           -28.766000   42.275000    2.053000 O.2    216 PRO407    -0.2710
   2051 CB          -29.979000   44.759000    0.288000 C.3    216 PRO407     0.0370
   2052 CG          -31.093000   45.795000    0.212000 C.3    216 PRO407     0.0220
   2053 CD          -31.122000   46.373000    1.652000 C.3    216 PRO407     0.1270
   2054 N           -27.913000   44.186000    2.716000 N.am   217 ILE408    -0.3460
   2055 CA          -26.699000   43.538000    3.212000 C.3    217 ILE408     0.1800
   2056 C           -26.884000   42.881000    4.577000 C.2    217 ILE408     0.2410
   2057 O           -26.421000   41.714000    4.701000 O.2    217 ILE408    -0.2710
   2058 CB          -25.494000   44.440000    3.230000 C.3    217 ILE408     0.0130
   2059 CG1         -25.168000   44.974000    1.840000 C.3    217 ILE408     0.0020
   2060 CG2         -24.279000   43.468000    3.566000 C.3    217 ILE408     0.0120
   2061 CD          -23.976000   45.866000    1.795000 C.3    217 ILE408     0.0050
   2062 HN          -27.860000   45.181000    2.681000 H      217 ILE408     0.1630
   2063 N           -27.667000   43.469000    5.475000 N.am   218 GLY409    -0.3510
   2064 CA          -28.023000   42.809000    6.804000 C.3    218 GLY409     0.2250
   2065 C           -28.773000   41.564000    6.650000 C.2    218 GLY409     0.2360
   2066 O           -28.405000   40.599000    7.365000 O.2    218 GLY409    -0.2720
   2067 HN          -28.082000   44.363000    5.323000 H      218 GLY409     0.1630
   2068 N           -29.666000   41.401000    5.658000 N.am   219 LEU410    -0.3460
   2069 CA          -30.247000   40.146000    5.285000 C.3    219 LEU410     0.1770
   2070 C           -29.303000   39.106000    4.765000 C.2    219 LEU410     0.2410
   2071 O           -29.400000   37.933000    5.148000 O.2    219 LEU410    -0.2710
   2072 CB          -31.374000   40.480000    4.270000 C.3    219 LEU410     0.0380
   2073 CG          -32.256000   39.402000    3.718000 C.3    219 LEU410    -0.0200
   2074 CD1         -32.852000   38.631000    4.927000 C.3    219 LEU410     0.0090
   2075 CD2         -33.490000   39.886000    2.941000 C.3    219 LEU410     0.0090
   2076 HN          -29.832000   42.273000    5.205000 H      219 LEU410     0.1630
   2077 N           -28.371000   39.457000    3.875000 N.am   220 VAL411    -0.3460
   2078 CA          -27.311000   38.612000    3.417000 C.3    220 VAL411     0.1800
   2079 C           -26.450000   38.111000    4.536000 C.2    220 VAL411     0.2410
   2080 O           -26.183000   36.917000    4.666000 O.2    220 VAL411    -0.2710
   2081 CB          -26.553000   39.233000    2.310000 C.3    220 VAL411     0.0090
   2082 CG1         -25.233000   38.590000    1.956000 C.3    220 VAL411     0.0120
   2083 CG2         -27.426000   39.295000    0.969000 C.3    220 VAL411     0.0120
   2084 HN          -28.439000   40.379000    3.503000 H      220 VAL411     0.1630
   2085 N           -26.088000   39.021000    5.462000 N.am   221 LEU412    -0.3460
   2086 CA          -25.424000   38.597000    6.688000 C.3    221 LEU412     0.1770
   2087 C           -26.145000   37.637000    7.547000 C.2    221 LEU412     0.2410
   2088 O           -25.609000   36.569000    7.974000 O.2    221 LEU412    -0.2710
   2089 CB          -25.088000   39.879000    7.581000 C.3    221 LEU412     0.0380
   2090 CG          -23.928000   40.701000    7.092000 C.3    221 LEU412    -0.0200
   2091 CD1         -23.885000   42.078000    7.912000 C.3    221 LEU412     0.0090
   2092 CD2         -22.643000   39.885000    7.308000 C.3    221 LEU412     0.0090
   2093 HN          -26.466000   39.929000    5.301000 H      221 LEU412     0.1630
   2094 N           -27.387000   37.942000    7.775000 N.am   222 ILE413    -0.3460
   2095 CA          -28.327000   37.033000    8.499000 C.3    222 ILE413     0.1800
   2096 C           -28.733000   35.667000    7.932000 C.2    222 ILE413     0.2410
   2097 O           -28.766000   34.673000    8.656000 O.2    222 ILE413    -0.2710
   2098 CB          -29.603000   37.826000    8.883000 C.3    222 ILE413     0.0130
   2099 CG1         -29.346000   38.971000    9.937000 C.3    222 ILE413     0.0020
   2100 CG2         -30.856000   36.931000    9.274000 C.3    222 ILE413     0.0120
   2101 CD          -29.111000   38.475000   11.292000 C.3    222 ILE413     0.0050
   2102 HN          -27.612000   38.902000    7.628000 H      222 ILE413     0.1630
   2103 N           -29.034000   35.562000    6.655000 N.am   223 VAL414    -0.3460
   2104 CA          -29.347000   34.327000    5.887000 C.3    223 VAL414     0.1800
   2105 C           -28.108000   33.524000    5.636000 C.2    223 VAL414     0.2410
   2106 O           -28.069000   32.323000    5.684000 O.2    223 VAL414    -0.2710
   2107 CB          -30.229000   34.555000    4.689000 C.3    223 VAL414     0.0090
   2108 CG1         -29.559000   35.200000    3.470000 C.3    223 VAL414     0.0120
   2109 CG2         -31.190000   33.426000    4.345000 C.3    223 VAL414     0.0120
   2110 HN          -29.095000   36.442000    6.191000 H      223 VAL414     0.1630
   2111 N           -26.966000   34.221000    5.414000 N.am   224 GLY415    -0.3510
   2112 CA          -25.644000   33.686000    5.084000 C.3    224 GLY415     0.2250
   2113 C           -24.985000   33.041000    6.236000 C.2    224 GLY415     0.2350
   2114 O           -24.333000   32.018000    6.064000 O.2    224 GLY415    -0.2720
   2115 HN          -27.128000   35.201000    5.333000 H      224 GLY415     0.1630
   2116 N           -25.184000   33.661000    7.423000 N.am   225 GLY416    -0.3510
   2117 CA          -24.644000   33.129000    8.654000 C.3    225 GLY416     0.2250
   2118 C           -25.466000   31.950000    9.041000 C.2    225 GLY416     0.2360
   2119 O           -24.948000   30.861000    9.371000 O.2    225 GLY416    -0.2720
   2120 HN          -25.749000   34.480000    7.483000 H      225 GLY416     0.1630
   2121 N           -26.855000   32.039000    8.987000 N.am   226 TYR417    -0.3460
   2122 CA          -27.777000   30.892000    9.365000 C.3    226 TYR417     0.1800
   2123 C           -27.462000   29.600000    8.534000 C.2    226 TYR417     0.2410
   2124 O           -27.173000   28.540000    9.052000 O.2    226 TYR417    -0.2710
   2125 CB          -29.281000   31.430000    9.312000 C.3    226 TYR417     0.0730
   2126 CG          -30.299000   30.265000    9.482000 C.ar   226 TYR417    -0.0560
   2127 CD1         -30.430000   29.577000   10.678000 C.ar   226 TYR417     0.0100
   2128 CD2         -31.194000   29.827000    8.451000 C.ar   226 TYR417     0.0100
   2129 CE1         -31.419000   28.657000   10.948000 C.ar   226 TYR417     0.0370
   2130 CE2         -32.244000   28.843000    8.685000 C.ar   226 TYR417     0.0370
   2131 CZ          -32.339000   28.295000    9.936000 C.ar   226 TYR417     0.0650
   2132 OH          -33.388000   27.408000   10.203000 O.3    226 TYR417    -0.3610
   2133 HN          -27.235000   32.938000    8.784000 H      226 TYR417     0.1630
   2134 HH          -33.793000   27.073000    9.400000 H      226 TYR417     0.2170
   2135 N           -27.388000   29.723000    7.176000 N.am   227 PHE418    -0.3460
   2136 CA          -26.956000   28.597000    6.369000 C.3    227 PHE418     0.1800
   2137 C           -25.576000   27.996000    6.652000 C.2    227 PHE418     0.2410
   2138 O           -25.367000   26.741000    6.643000 O.2    227 PHE418    -0.2710
   2139 CB          -27.151000   28.841000    4.861000 C.3    227 PHE418     0.0730
   2140 CG          -28.612000   29.064000    4.505000 C.ar   227 PHE418    -0.0560
   2141 CD1         -28.918000   29.926000    3.443000 C.ar   227 PHE418     0.0070
   2142 CD2         -29.657000   28.268000    5.015000 C.ar   227 PHE418     0.0070
   2143 CE1         -30.239000   30.109000    2.933000 C.ar   227 PHE418     0.0010
   2144 CE2         -30.957000   28.384000    4.478000 C.ar   227 PHE418     0.0010
   2145 CZ          -31.252000   29.296000    3.471000 C.ar   227 PHE418     0.0000
   2146 HN          -27.872000   30.456000    6.705000 H      227 PHE418     0.1630
   2147 N           -24.487000   28.871000    6.876000 N.am   228 LEU419    -0.3460
   2148 CA          -23.167000   28.466000    7.266000 C.3    228 LEU419     0.1770
   2149 C           -23.064000   27.735000    8.536000 C.2    228 LEU419     0.2410
   2150 O           -22.397000   26.672000    8.608000 O.2    228 LEU419    -0.2710
   2151 CB          -22.082000   29.657000    7.104000 C.3    228 LEU419     0.0380
   2152 CG          -21.724000   30.132000    5.652000 C.3    228 LEU419    -0.0200
   2153 CD1         -21.025000   31.527000    5.777000 C.3    228 LEU419     0.0090
   2154 CD2         -20.869000   29.069000    4.917000 C.3    228 LEU419     0.0090
   2155 HN          -24.557000   29.864000    6.810000 H      228 LEU419     0.1630
   2156 N           -23.793000   28.255000    9.566000 N.am   229 ILE420    -0.3460
   2157 CA          -23.809000   27.706000   10.900000 C.3    229 ILE420     0.1800
   2158 C           -24.439000   26.366000   10.985000 C.2    229 ILE420     0.2410
   2159 O           -23.752000   25.444000   11.452000 O.2    229 ILE420    -0.2710
   2160 CB          -24.369000   28.663000   11.906000 C.3    229 ILE420     0.0130
   2161 CG1         -23.301000   29.790000   12.086000 C.3    229 ILE420     0.0020
   2162 CG2         -24.616000   28.040000   13.229000 C.3    229 ILE420     0.0120
   2163 CD          -23.910000   30.983000   12.713000 C.3    229 ILE420     0.0050
   2164 HN          -24.447000   28.986000    9.387000 H      229 ILE420     0.1630
   2165 N           -25.605000   26.146000   10.275000 N.am   230 ARG421    -0.3460
   2166 CA          -26.238000   24.882000   10.130000 C.3    230 ARG421     0.1760
   2167 C           -25.458000   23.795000    9.408000 C.2    230 ARG421     0.2400
   2168 O           -25.505000   22.592000    9.727000 O.2    230 ARG421    -0.2710
   2169 CB          -27.674000   25.071000    9.537000 C.3    230 ARG421     0.0360
   2170 CG          -28.717000   25.582000   10.499000 C.3    230 ARG421     0.0230
   2171 CD          -30.093000   25.903000    9.913000 C.3    230 ARG421     0.1380
   2172 NE          -30.482000   24.622000    9.241000 N.pl3  230 ARG421    -0.2270
   2173 CZ          -31.194000   23.617000    9.870000 C.cat  230 ARG421     0.6650
   2174 NH1         -31.493000   23.525000   11.153000 N.pl3  230 ARG421    -0.2350
   2175 NH2         -31.634000   22.645000    9.068000 N.pl3  230 ARG421    -0.2350
   2176 HN          -25.996000   26.876000    9.718000 H      230 ARG421     0.1630
   2177 HE          -30.225000   24.502000    8.282000 H      230 ARG421     0.1770
   2178 HH11        -31.310000   24.313000   11.741000 H      230 ARG421     0.1740
   2179 HH12        -32.298000   23.006000   11.444000 H      230 ARG421     0.1740
   2180 HH21        -31.404000   22.653000    8.094000 H      230 ARG421     0.1740
   2181 HH22        -32.266000   22.001000    9.498000 H      230 ARG421     0.1740
   2182 N           -24.729000   24.143000    8.295000 N.am   231 GLY422    -0.3510
   2183 CA          -24.015000   23.081000    7.544000 C.3    231 GLY422     0.2250
   2184 C           -22.794000   22.585000    8.264000 C.2    231 GLY422     0.2360
   2185 O           -22.605000   21.388000    8.355000 O.2    231 GLY422    -0.2720
   2186 HN          -24.508000   25.075000    8.021000 H      231 GLY422     0.1630
   2187 N           -22.141000   23.653000    8.897000 N.am   232 VAL423    -0.3460
   2188 CA          -21.035000   23.349000    9.808000 C.3    232 VAL423     0.1800
   2189 C           -21.473000   22.528000   10.988000 C.2    232 VAL423     0.2410
   2190 O           -20.836000   21.563000   11.329000 O.2    232 VAL423    -0.2710
   2191 CB          -20.105000   24.570000   10.178000 C.3    232 VAL423     0.0090
   2192 CG1         -19.013000   24.174000   11.125000 C.3    232 VAL423     0.0120
   2193 CG2         -19.473000   25.174000    8.907000 C.3    232 VAL423     0.0120
   2194 HN          -22.233000   24.630000    8.720000 H      232 VAL423     0.1630
   2195 N           -22.625000   22.798000   11.621000 N.am   233 MET424    -0.3460
   2196 CA          -23.263000   21.988000   12.633000 C.3    233 MET424     0.1770
   2197 C           -23.622000   20.583000   12.165000 C.2    233 MET424     0.2410
   2198 O           -23.367000   19.628000   12.895000 O.2    233 MET424    -0.2710
   2199 CB          -24.467000   22.737000   13.286000 C.3    233 MET424     0.0450
   2200 CG          -25.343000   22.047000   14.349000 C.3    233 MET424     0.0760
   2201 SD          -26.748000   23.179000   14.890000 S.3    233 MET424    -0.1730
   2202 CE          -27.724000   21.816000   15.686000 C.3    233 MET424     0.0890
   2203 HN          -23.128000   23.635000   11.417000 H      233 MET424     0.1630
   2204 N           -24.133000   20.432000   10.917000 N.am   234 THR425    -0.3440
   2205 CA          -24.548000   19.120000   10.339000 C.3    234 THR425     0.2050
   2206 C           -23.332000   18.257000   10.127000 C.2    234 THR425     0.2430
   2207 O           -23.243000   17.042000   10.427000 O.2    234 THR425    -0.2710
   2208 CB          -25.363000   19.321000    9.011000 C.3    234 THR425     0.1460
   2209 CG2         -25.713000   17.935000    8.464000 C.3    234 THR425     0.0420
   2210 OG1         -26.545000   20.013000    9.338000 O.3    234 THR425    -0.3930
   2211 HN          -24.337000   21.215000   10.335000 H      234 THR425     0.1630
   2212 HG1         -26.298000   20.908000    9.584000 H      234 THR425     0.2100
   2213 N           -22.300000   18.899000    9.574000 N.am   235 LEU426    -0.3460
   2214 CA          -21.086000   18.174000    9.247000 C.3    235 LEU426     0.1770
   2215 C           -20.301000   17.449000   10.413000 C.2    235 LEU426     0.2410
   2216 O           -19.745000   16.393000   10.251000 O.2    235 LEU426    -0.2710
   2217 CB          -20.217000   19.273000    8.642000 C.3    235 LEU426     0.0380
   2218 CG          -18.790000   18.826000    8.184000 C.3    235 LEU426    -0.0200
   2219 CD1         -18.813000   17.577000    7.333000 C.3    235 LEU426     0.0090
   2220 CD2         -18.059000   19.930000    7.408000 C.3    235 LEU426     0.0090
   2221 HN          -22.361000   19.868000    9.345000 H      235 LEU426     0.1630
   2222 N           -20.267000   18.079000   11.625000 N.am   236 PHE427    -0.3460
   2223 CA          -19.719000   17.441000   12.766000 C.3    236 PHE427     0.1800
   2224 C           -20.589000   16.393000   13.473000 C.2    236 PHE427     0.2410
   2225 O           -20.131000   15.525000   14.242000 O.2    236 PHE427    -0.2710
   2226 CB          -19.187000   18.475000   13.714000 C.3    236 PHE427     0.0730
   2227 CG          -17.958000   19.143000   13.145000 C.ar   236 PHE427    -0.0560
   2228 CD1         -17.963000   20.427000   12.553000 C.ar   236 PHE427     0.0070
   2229 CD2         -16.668000   18.437000   13.273000 C.ar   236 PHE427     0.0070
   2230 CE1         -16.778000   20.808000   11.917000 C.ar   236 PHE427     0.0010
   2231 CE2         -15.472000   18.895000   12.701000 C.ar   236 PHE427     0.0010
   2232 CZ          -15.490000   20.157000   12.095000 C.ar   236 PHE427     0.0000
   2233 HN          -20.690000   18.979000   11.689000 H      236 PHE427     0.1630
   2234 N           -21.883000   16.420000   13.138000 N.am   237 SER428    -0.3440
   2235 CA          -22.909000   15.383000   13.616000 C.3    237 SER428     0.2000
   2236 C           -22.988000   14.161000   12.701000 C.2    237 SER428     0.2430
   2237 O           -23.257000   13.071000   13.157000 O.2    237 SER428    -0.2710
   2238 CB          -24.297000   16.035000   13.880000 C.3    237 SER428     0.1990
   2239 OG          -25.393000   15.114000   14.234000 O.3    237 SER428    -0.3980
   2240 HN          -22.184000   16.865000   12.299000 H      237 SER428     0.1630
   2241 HG1         -25.235000   14.752000   15.109000 H      237 SER428     0.2090
   2242 N           -22.720000   14.362000   11.373000 N.am   238 ILE429    -0.3460
   2243 CA          -22.595000   13.253000   10.377000 C.3    238 ILE429     0.1800
   2244 C           -21.783000   11.975000   10.799000 C.2    238 ILE429     0.2410
   2245 O           -20.744000   12.022000   11.330000 O.2    238 ILE429    -0.2710
   2246 CB          -22.209000   13.807000    9.038000 C.3    238 ILE429     0.0130
   2247 CG1         -23.585000   14.244000    8.263000 C.3    238 ILE429     0.0020
   2248 CG2         -21.446000   12.823000    8.132000 C.3    238 ILE429     0.0120
   2249 CD          -23.296000   15.119000    7.065000 C.3    238 ILE429     0.0050
   2250 HN          -22.710000   15.291000   11.011000 H      238 ILE429     0.1630
   2251 N           -22.271000   10.784000   10.485000 N.am   239 LYS430    -0.3460
   2252 CA          -21.474000    9.554000   10.540000 C.3    239 LYS430     0.1760
   2253 C           -20.189000    9.407000    9.725000 C.2    239 LYS430     0.2410
   2254 O           -20.191000    9.784000    8.530000 O.2    239 LYS430    -0.2710
   2255 CB          -22.420000    8.291000   10.433000 C.3    239 LYS430     0.0350
   2256 CG          -23.114000    7.981000   11.778000 C.3    239 LYS430     0.0040
   2257 CD          -24.419000    7.145000   11.597000 C.3    239 LYS430     0.0270
   2258 CE          -25.037000    6.628000   12.878000 C.3    239 LYS430     0.2290
   2259 NZ          -25.974000    5.542000   12.643000 N.4    239 LYS430    -0.0790
   2260 HN          -23.225000   10.751000   10.196000 H      239 LYS430     0.1630
   2261 HZ1         -26.098000    5.085000   13.569000 H      239 LYS430     0.2740
   2262 HZ2         -25.569000    4.807000   12.030000 H      239 LYS430     0.2740
   2263 HZ3         -26.853000    5.865000   12.189000 H      239 LYS430     0.2740
   2264 N           -19.081000    8.883000   10.320000 N.am   240 SER431    -0.3440
   2265 CA          -17.786000    8.634000    9.768000 C.3    240 SER431     0.2000
   2266 C           -17.390000    7.241000   10.076000 C.2    240 SER431     0.2430
   2267 O           -17.320000    6.726000   11.229000 O.2    240 SER431    -0.2710
   2268 CB          -16.674000    9.552000   10.328000 C.3    240 SER431     0.1990
   2269 OG          -15.443000    9.344000    9.710000 O.3    240 SER431    -0.3980
   2270 HN          -19.182000    8.688000   11.293000 H      240 SER431     0.1630
   2271 HG1         -14.932000    8.849000   10.355000 H      240 SER431     0.2090
   2272 N           -17.191000    6.411000    9.011000 N.am   241 ASN432    -0.3450
   2273 CA          -16.575000    5.060000    9.048000 C.3    241 ASN432     0.1850
   2274 C           -15.115000    5.044000    9.346000 C.2    241 ASN432     0.2410
   2275 O           -14.577000    4.185000   10.064000 O.2    241 ASN432    -0.2710
   2276 CB          -16.762000    4.315000    7.645000 C.3    241 ASN432     0.1370
   2277 CG          -18.217000    4.485000    7.220000 C.2    241 ASN432     0.2170
   2278 ND2         -19.111000    4.000000    8.155000 N.am   241 ASN432    -0.3700
   2279 OD1         -18.603000    5.061000    6.219000 O.2    241 ASN432    -0.2740
   2280 HN          -17.261000    6.862000    8.125000 H      241 ASN432     0.1630
   2281 HD21        -18.886000    3.965000    9.128000 H      241 ASN432     0.1590
   2282 HD22        -20.036000    3.901000    7.789000 H      241 ASN432     0.1590
   2283 N           -14.443000    6.134000    8.819000 N.am   242 HSD433    -0.3460
   2284 CA          -13.049000    6.458000    9.044000 C.3    242 HSD433     0.1820
   2285 C           -12.831000    7.315000   10.343000 C.2    242 HSD433     0.2430
   2286 O           -13.830000    7.751000   10.937000 O.2    242 HSD433    -0.2710
   2287 CB          -12.695000    7.401000    7.837000 C.3    242 HSD433     0.0930
   2288 CG          -12.772000    6.653000    6.564000 C.ar   242 HSD433     0.0300
   2289 CD2         -13.487000    6.946000    5.405000 C.ar   242 HSD433     0.1430
   2290 ND1         -12.197000    5.442000    6.392000 N.ar   242 HSD433    -0.3530
   2291 CE1         -12.502000    5.088000    5.106000 C.ar   242 HSD433     0.2070
   2292 NE2         -13.251000    5.910000    4.496000 N.ar   242 HSD433    -0.2540
   2293 HN          -14.955000    6.864000    8.373000 H      242 HSD433     0.1630
   2294 HD1         -11.764000    4.845000    7.067000 H      242 HSD433     0.1660
   2295 N           -11.665000    7.647000   10.803000 N.am   243 PRO434    -0.3370
   2296 CA          -11.417000    8.600000   11.827000 C.3    243 PRO434     0.1790
   2297 C           -12.068000    9.994000   11.491000 C.2    243 PRO434     0.2410
   2298 O           -12.157000   10.372000   10.326000 O.2    243 PRO434    -0.2710
   2299 CB           -9.952000    8.702000   11.885000 C.3    243 PRO434     0.0370
   2300 CG           -9.427000    7.375000   11.376000 C.3    243 PRO434     0.0220
   2301 CD          -10.394000    7.082000   10.283000 C.3    243 PRO434     0.1270
   2302 N           -12.444000   10.850000   12.474000 N.am   244 GLY435    -0.3510
   2303 CA          -13.055000   12.199000   12.220000 C.3    244 GLY435     0.2250
   2304 C           -12.305000   13.136000   11.293000 C.2    244 GLY435     0.2360
   2305 O           -11.123000   13.087000   11.014000 O.2    244 GLY435    -0.2720
   2306 HN          -12.241000   10.524000   13.394000 H      244 GLY435     0.1630
   2307 N           -13.002000   14.224000   10.862000 N.am   245 LEU436    -0.3460
   2308 CA          -12.595000   15.087000    9.753000 C.3    245 LEU436     0.1770
   2309 C           -11.308000   15.980000   10.115000 C.2    245 LEU436     0.2410
   2310 O           -10.573000   16.426000    9.255000 O.2    245 LEU436    -0.2710
   2311 CB          -13.878000   15.914000    9.154000 C.3    245 LEU436     0.0380
   2312 CG          -13.591000   16.608000    7.842000 C.3    245 LEU436    -0.0200
   2313 CD1         -12.997000   15.673000    6.720000 C.3    245 LEU436     0.0090
   2314 CD2         -14.857000   17.143000    7.230000 C.3    245 LEU436     0.0090
   2315 HN          -13.996000   14.204000   10.931000 H      245 LEU436     0.1630
   2316 N           -11.094000   16.282000   11.402000 N.am   246 LEU437    -0.3460
   2317 CA           -9.906000   16.993000   11.785000 C.3    246 LEU437     0.1770
   2318 C            -8.864000   15.978000   12.333000 C.2    246 LEU437     0.2410
   2319 O            -7.862000   16.433000   12.852000 O.2    246 LEU437    -0.2710
   2320 CB          -10.233000   18.109000   12.925000 C.3    246 LEU437     0.0380
   2321 CG          -11.449000   18.973000   12.552000 C.3    246 LEU437    -0.0200
   2322 CD1         -11.897000   19.840000   13.692000 C.3    246 LEU437     0.0090
   2323 CD2         -11.229000   19.807000   11.363000 C.3    246 LEU437     0.0090
   2324 HN          -11.778000   15.952000   12.047000 H      246 LEU437     0.1630
   2325 N            -8.957000   14.655000   12.094000 N.am   247 SER438    -0.3440
   2326 CA           -7.958000   13.662000   12.446000 C.3    247 SER438     0.2000
   2327 C            -6.862000   13.708000   11.340000 C.2    247 SER438     0.2430
   2328 O            -7.107000   13.987000   10.202000 O.2    247 SER438    -0.2710
   2329 CB           -8.496000   12.220000   12.510000 C.3    247 SER438     0.1990
   2330 OG           -7.477000   11.246000   13.015000 O.3    247 SER438    -0.3980
   2331 HN           -9.785000   14.252000   11.713000 H      247 SER438     0.1630
   2332 HG1          -7.615000   11.187000   13.963000 H      247 SER438     0.2090
   2333 N            -5.576000   13.308000   11.685000 N.am   248 GLU439    -0.3460
   2334 CA           -4.518000   13.277000   10.672000 C.3    248 GLU439     0.1770
   2335 C            -4.749000   12.049000    9.848000 C.2    248 GLU439     0.2410
   2336 O            -4.211000   11.905000    8.726000 O.2    248 GLU439    -0.2710
   2337 CB           -3.052000   13.303000   11.248000 C.3    248 GLU439     0.0450
   2338 CG           -2.593000   14.552000   11.901000 C.3    248 GLU439     0.1160
   2339 CD           -1.141000   14.612000   12.269000 C.2    248 GLU439     0.1720
   2340 OE1          -0.717000   13.977000   13.262000 O.co2  248 GLU439    -0.6480
   2341 OE2          -0.353000   15.376000   11.597000 O.co2  248 GLU439    -0.6480
   2342 HN           -5.366000   13.060000   12.628000 H      248 GLU439     0.1630
   2343 N            -5.427000   11.057000   10.337000 N.am   249 LYS440    -0.3460
   2344 CA           -5.874000    9.823000    9.628000 C.3    249 LYS440     0.1760
   2345 C            -7.154000   10.010000    8.813000 C.2    249 LYS440     0.2410
   2346 O            -7.636000    9.130000    8.130000 O.2    249 LYS440    -0.2710
   2347 CB           -5.931000    8.707000   10.720000 C.3    249 LYS440     0.0350
   2348 CG           -4.715000    8.527000   11.570000 C.3    249 LYS440     0.0040
   2349 CD           -3.482000    8.286000   10.691000 C.3    249 LYS440     0.0270
   2350 CE           -3.355000    6.970000   10.005000 C.3    249 LYS440     0.2290
   2351 NZ           -2.107000    7.060000    9.259000 N.4    249 LYS440    -0.0790
   2352 HN           -5.796000   11.071000   11.263000 H      249 LYS440     0.1630
   2353 HZ1          -2.031000    8.025000    8.878000 H      249 LYS440     0.2740
   2354 HZ2          -2.242000    6.474000    8.411000 H      249 LYS440     0.2740
   2355 HZ3          -1.217000    6.841000    9.752000 H      249 LYS440     0.2740
   2356 N            -7.795000   11.177000    8.842000 N.am   250 ALA441    -0.3460
   2357 CA           -9.034000   11.458000    8.107000 C.3    250 ALA441     0.1720
   2358 C            -8.984000   11.103000    6.635000 C.2    250 ALA441     0.2400
   2359 O            -8.019000   11.467000    5.881000 O.2    250 ALA441    -0.2710
   2360 CB           -9.507000   12.969000    8.217000 C.3    250 ALA441     0.0420
   2361 HN           -7.502000   11.945000    9.407000 H      250 ALA441     0.1630
   2362 N           -10.076000   10.526000    6.040000 N.am   251 ALA442    -0.3460
   2363 CA          -10.153000   10.136000    4.659000 C.3    251 ALA442     0.1720
   2364 C           -11.352000   10.655000    3.917000 C.2    251 ALA442     0.2400
   2365 O           -11.814000   10.093000    2.932000 O.2    251 ALA442    -0.2710
   2366 CB           -9.962000    8.575000    4.551000 C.3    251 ALA442     0.0420
   2367 HN          -10.889000   10.521000    6.617000 H      251 ALA442     0.1630
   2368 N           -12.097000   11.672000    4.444000 N.am   252 SER443    -0.3440
   2369 CA          -13.373000   12.004000    3.837000 C.3    252 SER443     0.2000
   2370 C           -12.984000   13.150000    2.953000 C.2    252 SER443     0.2430
   2371 O           -12.849000   14.301000    3.379000 O.2    252 SER443    -0.2710
   2372 CB          -14.570000   12.305000    4.866000 C.3    252 SER443     0.1990
   2373 OG          -15.832000   12.384000    4.199000 O.3    252 SER443    -0.3980
   2374 HN          -11.836000   12.191000    5.253000 H      252 SER443     0.1630
   2375 HG1         -15.843000   11.592000    3.657000 H      252 SER443     0.2090
   2376 N           -12.789000   12.884000    1.662000 N.am   253 LYS444    -0.3460
   2377 CA          -12.164000   13.803000    0.681000 C.3    253 LYS444     0.1760
   2378 C           -13.126000   14.821000    0.142000 C.2    253 LYS444     0.2410
   2379 O           -12.763000   15.968000   -0.039000 O.2    253 LYS444    -0.2710
   2380 CB          -11.539000   13.173000   -0.575000 C.3    253 LYS444     0.0350
   2381 CG          -10.080000   12.569000   -0.607000 C.3    253 LYS444     0.0040
   2382 CD           -9.830000   11.358000    0.365000 C.3    253 LYS444     0.0270
   2383 CE           -8.435000   10.745000    0.366000 C.3    253 LYS444     0.2290
   2384 NZ           -7.430000   11.738000    0.688000 N.4    253 LYS444    -0.0790
   2385 HN          -13.088000   12.005000    1.301000 H      253 LYS444     0.1630
   2386 HZ1          -7.576000   12.168000    1.623000 H      253 LYS444     0.2740
   2387 HZ2          -7.469000   12.480000   -0.041000 H      253 LYS444     0.2740
   2388 HZ3          -6.506000   11.261000    0.672000 H      253 LYS444     0.2740
   2389 N           -14.409000   14.475000   -0.058000 N.am   254 ILE445    -0.3460
   2390 CA          -15.418000   15.439000   -0.603000 C.3    254 ILE445     0.1800
   2391 C           -15.872000   16.313000    0.573000 C.2    254 ILE445     0.2410
   2392 O           -15.916000   17.547000    0.431000 O.2    254 ILE445    -0.2710
   2393 CB          -16.618000   14.835000   -1.386000 C.3    254 ILE445     0.0130
   2394 CG1         -17.488000   15.930000   -2.015000 C.3    254 ILE445     0.0020
   2395 CG2         -17.403000   13.775000   -0.593000 C.3    254 ILE445     0.0120
   2396 CD          -16.888000   16.879000   -3.014000 C.3    254 ILE445     0.0050
   2397 HN          -14.684000   13.592000    0.312000 H      254 ILE445     0.1630
   2398 N           -15.987000   15.775000    1.823000 N.am   255 ASN446    -0.3460
   2399 CA          -16.316000   16.626000    2.895000 C.3    255 ASN446     0.1850
   2400 C           -15.147000   17.547000    3.284000 C.2    255 ASN446     0.2410
   2401 O           -15.463000   18.622000    3.763000 O.2    255 ASN446    -0.2710
   2402 CB          -16.812000   15.826000    4.068000 C.3    255 ASN446     0.1370
   2403 CG          -18.129000   15.049000    3.774000 C.2    255 ASN446     0.2170
   2404 ND2         -18.700000   14.436000    4.877000 N.am   255 ASN446    -0.3700
   2405 OD1         -18.557000   14.858000    2.641000 O.2    255 ASN446    -0.2740
   2406 HN          -16.006000   14.800000    2.032000 H      255 ASN446     0.1630
   2407 HD21        -19.630000   14.073000    4.819000 H      255 ASN446     0.1590
   2408 HD22        -18.322000   14.676000    5.771000 H      255 ASN446     0.1590
   2409 N           -13.838000   17.209000    3.040000 N.am   256 GLU447    -0.3460
   2410 CA          -12.717000   18.072000    3.135000 C.3    256 GLU447     0.1770
   2411 C           -12.875000   19.197000    2.144000 C.2    256 GLU447     0.2410
   2412 O           -12.760000   20.357000    2.539000 O.2    256 GLU447    -0.2710
   2413 CB          -11.430000   17.254000    2.929000 C.3    256 GLU447     0.0450
   2414 CG          -10.079000   18.030000    2.639000 C.3    256 GLU447     0.1160
   2415 CD           -8.883000   17.165000    2.839000 C.2    256 GLU447     0.1720
   2416 OE1          -8.631000   16.740000    3.973000 O.co2  256 GLU447    -0.6480
   2417 OE2          -8.264000   16.868000    1.785000 O.co2  256 GLU447    -0.6480
   2418 HN          -13.600000   16.270000    2.806000 H      256 GLU447     0.1630
   2419 N           -13.180000   18.902000    0.871000 N.am   257 THR448    -0.3440
   2420 CA          -13.292000   19.863000   -0.206000 C.3    257 THR448     0.2050
   2421 C           -14.507000   20.791000    0.070000 C.2    257 THR448     0.2430
   2422 O           -14.503000   21.993000   -0.275000 O.2    257 THR448    -0.2710
   2423 CB          -13.502000   19.224000   -1.569000 C.3    257 THR448     0.1460
   2424 CG2         -13.350000   20.202000   -2.730000 C.3    257 THR448     0.0420
   2425 OG1         -12.562000   18.180000   -1.857000 O.3    257 THR448    -0.3930
   2426 HN          -13.480000   17.976000    0.654000 H      257 THR448     0.1630
   2427 HG1         -13.011000   17.407000   -2.207000 H      257 THR448     0.2100
   2428 N           -15.584000   20.128000    0.682000 N.am   258 MET449    -0.3460
   2429 CA          -16.728000   20.990000    1.127000 C.3    258 MET449     0.1770
   2430 C           -16.428000   21.884000    2.321000 C.2    258 MET449     0.2410
   2431 O           -16.899000   22.965000    2.486000 O.2    258 MET449    -0.2710
   2432 CB          -17.991000   20.112000    1.419000 C.3    258 MET449     0.0450
   2433 CG          -18.699000   19.506000    0.156000 C.3    258 MET449     0.0760
   2434 SD          -19.272000   20.758000   -1.031000 S.3    258 MET449    -0.1730
   2435 CE          -18.142000   20.333000   -2.417000 C.3    258 MET449     0.0890
   2436 HN          -15.579000   19.146000    0.853000 H      258 MET449     0.1630
   2437 N           -15.620000   21.363000    3.284000 N.am   259 LEU450    -0.3460
   2438 CA          -15.136000   22.144000    4.373000 C.3    259 LEU450     0.1770
   2439 C           -14.283000   23.306000    3.855000 C.2    259 LEU450     0.2410
   2440 O           -14.513000   24.448000    4.294000 O.2    259 LEU450    -0.2710
   2441 CB          -14.461000   21.391000    5.519000 C.3    259 LEU450     0.0380
   2442 CG          -13.953000   22.192000    6.799000 C.3    259 LEU450    -0.0200
   2443 CD1         -15.040000   23.123000    7.318000 C.3    259 LEU450     0.0090
   2444 CD2         -13.660000   21.227000    7.897000 C.3    259 LEU450     0.0090
   2445 HN          -15.340000   20.406000    3.263000 H      259 LEU450     0.1630
   2446 N           -13.378000   23.173000    2.877000 N.am   260 ARG451    -0.3460
   2447 CA          -12.688000   24.303000    2.307000 C.3    260 ARG451     0.1760
   2448 C           -13.610000   25.364000    1.691000 C.2    260 ARG451     0.2410
   2449 O           -13.492000   26.520000    1.954000 O.2    260 ARG451    -0.2710
   2450 CB          -11.552000   23.804000    1.414000 C.3    260 ARG451     0.0360
   2451 CG          -10.436000   23.199000    2.316000 C.3    260 ARG451     0.0230
   2452 CD           -9.431000   22.320000    1.566000 C.3    260 ARG451     0.1380
   2453 NE           -8.517000   21.770000    2.599000 N.pl3  260 ARG451    -0.2270
   2454 CZ           -7.208000   21.929000    2.686000 C.cat  260 ARG451     0.6650
   2455 NH1          -6.608000   22.819000    1.928000 N.pl3  260 ARG451    -0.2350
   2456 NH2          -6.459000   21.229000    3.479000 N.pl3  260 ARG451    -0.2350
   2457 HN          -13.224000   22.248000    2.540000 H      260 ARG451     0.1630
   2458 HE           -8.912000   21.347000    3.415000 H      260 ARG451     0.1770
   2459 HH11         -5.705000   23.103000    2.250000 H      260 ARG451     0.1740
   2460 HH12         -7.150000   23.547000    1.508000 H      260 ARG451     0.1740
   2461 HH21         -6.766000   20.381000    3.911000 H      260 ARG451     0.1740
   2462 HH22         -5.504000   21.173000    3.189000 H      260 ARG451     0.1740
   2463 N           -14.649000   24.961000    0.885000 N.am   261 LEU452    -0.3460
   2464 CA          -15.696000   25.855000    0.361000 C.3    261 LEU452     0.1770
   2465 C           -16.547000   26.548000    1.433000 C.2    261 LEU452     0.2400
   2466 O           -16.876000   27.736000    1.298000 O.2    261 LEU452    -0.2710
   2467 CB          -16.554000   25.013000   -0.692000 C.3    261 LEU452     0.0380
   2468 CG          -17.855000   25.674000   -1.258000 C.3    261 LEU452    -0.0200
   2469 CD1         -17.510000   27.120000   -1.812000 C.3    261 LEU452     0.0090
   2470 CD2         -18.515000   24.756000   -2.350000 C.3    261 LEU452     0.0090
   2471 HN          -14.742000   23.996000    0.651000 H      261 LEU452     0.1630
   2472 N           -16.908000   25.900000    2.548000 N.am   262 GLY453    -0.3510
   2473 CA          -17.545000   26.525000    3.707000 C.3    262 GLY453     0.2250
   2474 C           -16.615000   27.529000    4.357000 C.2    262 GLY453     0.2360
   2475 O           -17.089000   28.628000    4.625000 O.2    262 GLY453    -0.2720
   2476 HN          -16.786000   24.913000    2.624000 H      262 GLY453     0.1630
   2477 N           -15.309000   27.245000    4.550000 N.am   263 ILE454    -0.3460
   2478 CA          -14.352000   28.174000    5.025000 C.3    263 ILE454     0.1800
   2479 C           -14.062000   29.333000    4.081000 C.2    263 ILE454     0.2410
   2480 O           -13.981000   30.436000    4.613000 O.2    263 ILE454    -0.2710
   2481 CB          -13.038000   27.420000    5.380000 C.3    263 ILE454     0.0130
   2482 CG1         -13.305000   26.338000    6.507000 C.3    263 ILE454     0.0020
   2483 CG2         -11.945000   28.428000    5.909000 C.3    263 ILE454     0.0120
   2484 CD          -12.106000   25.422000    6.757000 C.3    263 ILE454     0.0050
   2485 HN          -15.003000   26.352000    4.228000 H      263 ILE454     0.1630
   2486 N           -14.085000   29.213000    2.760000 N.am   264 PHE455    -0.3460
   2487 CA          -14.116000   30.326000    1.855000 C.3    264 PHE455     0.1800
   2488 C           -15.411000   31.193000    1.885000 C.2    264 PHE455     0.2410
   2489 O           -15.308000   32.416000    1.672000 O.2    264 PHE455    -0.2710
   2490 CB          -13.877000   29.708000    0.414000 C.3    264 PHE455     0.0730
   2491 CG          -12.449000   30.129000    0.048000 C.ar   264 PHE455    -0.0560
   2492 CD1         -12.164000   31.458000   -0.147000 C.ar   264 PHE455     0.0070
   2493 CD2         -11.408000   29.211000    0.175000 C.ar   264 PHE455     0.0070
   2494 CE1         -10.829000   31.892000   -0.432000 C.ar   264 PHE455     0.0010
   2495 CE2         -10.095000   29.603000   -0.147000 C.ar   264 PHE455     0.0010
   2496 CZ           -9.819000   30.954000   -0.313000 C.ar   264 PHE455     0.0000
   2497 HN          -14.204000   28.324000    2.324000 H      264 PHE455     0.1630
   2498 N           -16.620000   30.676000    2.222000 N.am   265 GLY456    -0.3510
   2499 CA          -17.780000   31.468000    2.659000 C.3    265 GLY456     0.2250
   2500 C           -17.564000   32.308000    3.888000 C.2    265 GLY456     0.2360
   2501 O           -18.196000   33.384000    3.979000 O.2    265 GLY456    -0.2720
   2502 HN          -16.738000   29.687000    2.267000 H      265 GLY456     0.1630
   2503 N           -16.792000   31.787000    4.889000 N.am   266 PHE457    -0.3460
   2504 CA          -16.515000   32.675000    6.006000 C.3    266 PHE457     0.1800
   2505 C           -15.690000   33.904000    5.606000 C.2    266 PHE457     0.2410
   2506 O           -15.731000   35.036000    6.068000 O.2    266 PHE457    -0.2710
   2507 CB          -15.887000   31.744000    7.082000 C.3    266 PHE457     0.0730
   2508 CG          -15.806000   32.256000    8.414000 C.ar   266 PHE457    -0.0560
   2509 CD1         -15.226000   31.432000    9.395000 C.ar   266 PHE457     0.0070
   2510 CD2         -16.431000   33.473000    8.846000 C.ar   266 PHE457     0.0070
   2511 CE1         -15.298000   31.813000   10.735000 C.ar   266 PHE457     0.0010
   2512 CE2         -16.417000   33.908000   10.148000 C.ar   266 PHE457     0.0010
   2513 CZ          -15.852000   33.046000   11.101000 C.ar   266 PHE457     0.0000
   2514 HN          -16.240000   30.957000    4.867000 H      266 PHE457     0.1630
   2515 N           -14.752000   33.699000    4.712000 N.am   267 LEU458    -0.3460
   2516 CA          -14.035000   34.749000    4.097000 C.3    267 LEU458     0.1770
   2517 C           -14.884000   35.719000    3.266000 C.2    267 LEU458     0.2410
   2518 O           -14.653000   36.916000    3.321000 O.2    267 LEU458    -0.2710
   2519 CB          -12.796000   34.298000    3.343000 C.3    267 LEU458     0.0380
   2520 CG          -11.790000   35.396000    2.888000 C.3    267 LEU458    -0.0200
   2521 CD1         -11.139000   36.210000    4.054000 C.3    267 LEU458     0.0090
   2522 CD2         -10.717000   34.961000    1.913000 C.3    267 LEU458     0.0090
   2523 HN          -14.571000   32.721000    4.634000 H      267 LEU458     0.1630
   2524 N           -15.838000   35.137000    2.511000 N.am   268 ALA459    -0.3460
   2525 CA          -16.809000   35.981000    1.801000 C.3    268 ALA459     0.1720
   2526 C           -17.771000   36.800000    2.747000 C.2    268 ALA459     0.2400
   2527 O           -17.998000   37.987000    2.472000 O.2    268 ALA459    -0.2710
   2528 CB          -17.582000   35.099000    0.763000 C.3    268 ALA459     0.0420
   2529 HN          -15.719000   34.148000    2.454000 H      268 ALA459     0.1630
   2530 N           -18.265000   36.223000    3.883000 N.am   269 PHE460    -0.3460
   2531 CA          -18.845000   36.815000    5.036000 C.3    269 PHE460     0.1800
   2532 C           -17.962000   37.821000    5.667000 C.2    269 PHE460     0.2410
   2533 O           -18.343000   38.939000    5.816000 O.2    269 PHE460    -0.2710
   2534 CB          -19.038000   35.627000    6.020000 C.3    269 PHE460     0.0730
   2535 CG          -20.206000   35.912000    6.956000 C.ar   269 PHE460    -0.0560
   2536 CD1         -21.499000   35.775000    6.530000 C.ar   269 PHE460     0.0070
   2537 CD2         -19.953000   36.435000    8.272000 C.ar   269 PHE460     0.0070
   2538 CE1         -22.544000   36.185000    7.344000 C.ar   269 PHE460     0.0010
   2539 CE2         -21.040000   36.832000    9.080000 C.ar   269 PHE460     0.0010
   2540 CZ          -22.328000   36.776000    8.583000 C.ar   269 PHE460     0.0000
   2541 HN          -18.205000   35.229000    3.856000 H      269 PHE460     0.1630
   2542 N           -16.657000   37.499000    5.878000 N.am   270 GLY461    -0.3510
   2543 CA          -15.663000   38.530000    6.249000 C.3    270 GLY461     0.2250
   2544 C           -15.765000   39.814000    5.372000 C.2    270 GLY461     0.2360
   2545 O           -16.083000   40.894000    5.894000 O.2    270 GLY461    -0.2720
   2546 HN          -16.286000   36.576000    5.816000 H      270 GLY461     0.1630
   2547 N           -15.515000   39.810000    4.027000 N.am   271 PHE462    -0.3460
   2548 CA          -15.516000   41.022000    3.307000 C.3    271 PHE462     0.1800
   2549 C           -16.799000   41.732000    3.321000 C.2    271 PHE462     0.2410
   2550 O           -16.931000   42.949000    3.306000 O.2    271 PHE462    -0.2710
   2551 CB          -15.046000   40.865000    1.817000 C.3    271 PHE462     0.0730
   2552 CG          -13.592000   40.543000    1.789000 C.ar   271 PHE462    -0.0560
   2553 CD1         -12.655000   41.598000    2.112000 C.ar   271 PHE462     0.0070
   2554 CD2         -13.122000   39.254000    1.437000 C.ar   271 PHE462     0.0070
   2555 CE1         -11.261000   41.236000    2.220000 C.ar   271 PHE462     0.0010
   2556 CE2         -11.756000   38.931000    1.442000 C.ar   271 PHE462     0.0010
   2557 CZ          -10.862000   39.938000    1.853000 C.ar   271 PHE462     0.0000
   2558 HN          -15.187000   39.004000    3.540000 H      271 PHE462     0.1630
   2559 N           -17.921000   41.080000    3.280000 N.am   272 VAL463    -0.3460
   2560 CA          -19.250000   41.659000    3.238000 C.3    272 VAL463     0.1800
   2561 C           -19.543000   42.498000    4.427000 C.2    272 VAL463     0.2410
   2562 O           -20.083000   43.633000    4.299000 O.2    272 VAL463    -0.2710
   2563 CB          -20.308000   40.548000    3.172000 C.3    272 VAL463     0.0090
   2564 CG1         -21.635000   40.990000    3.801000 C.3    272 VAL463     0.0120
   2565 CG2         -20.550000   40.122000    1.714000 C.3    272 VAL463     0.0120
   2566 HN          -17.887000   40.084000    3.272000 H      272 VAL463     0.1630
   2567 N           -19.255000   41.913000    5.591000 N.am   273 LEU464    -0.3460
   2568 CA          -19.357000   42.608000    6.882000 C.3    273 LEU464     0.1770
   2569 C           -18.672000   43.863000    7.027000 C.2    273 LEU464     0.2410
   2570 O           -19.277000   44.870000    7.419000 O.2    273 LEU464    -0.2710
   2571 CB          -18.994000   41.631000    7.947000 C.3    273 LEU464     0.0380
   2572 CG          -19.053000   42.108000    9.438000 C.3    273 LEU464    -0.0200
   2573 CD1         -20.538000   42.086000    9.860000 C.3    273 LEU464     0.0090
   2574 CD2         -18.136000   41.280000   10.361000 C.3    273 LEU464     0.0090
   2575 HN          -18.762000   41.052000    5.687000 H      273 LEU464     0.1630
   2576 N           -17.387000   43.877000    6.653000 N.am   274 ILE465    -0.3460
   2577 CA          -16.515000   45.007000    6.490000 C.3    274 ILE465     0.1800
   2578 C           -17.215000   46.038000    5.553000 C.2    274 ILE465     0.2410
   2579 O           -17.484000   47.189000    5.909000 O.2    274 ILE465    -0.2710
   2580 CB          -15.032000   44.656000    6.082000 C.3    274 ILE465     0.0130
   2581 CG1         -14.508000   43.782000    7.189000 C.3    274 ILE465     0.0020
   2582 CG2         -14.192000   45.915000    5.876000 C.3    274 ILE465     0.0120
   2583 CD          -13.064000   43.316000    6.961000 C.3    274 ILE465     0.0050
   2584 HN          -16.930000   43.039000    6.365000 H      274 ILE465     0.1630
   2585 N           -17.742000   45.772000    4.347000 N.am   275 THR466    -0.3440
   2586 CA          -18.502000   46.812000    3.624000 C.3    275 THR466     0.2050
   2587 C           -19.762000   47.328000    4.286000 C.2    275 THR466     0.2430
   2588 O           -20.058000   48.538000    4.345000 O.2    275 THR466    -0.2710
   2589 CB          -18.651000   46.577000    2.068000 C.3    275 THR466     0.1460
   2590 CG2         -19.457000   45.317000    1.700000 C.3    275 THR466     0.0420
   2591 OG1         -19.243000   47.642000    1.354000 O.3    275 THR466    -0.3930
   2592 HN          -17.509000   44.915000    3.892000 H      275 THR466     0.1630
   2593 HG1         -18.475000   48.211000    1.264000 H      275 THR466     0.2100
   2594 N           -20.639000   46.509000    4.879000 N.am   276 PHE467    -0.3460
   2595 CA          -21.809000   46.937000    5.667000 C.3    276 PHE467     0.1800
   2596 C           -21.379000   47.913000    6.778000 C.2    276 PHE467     0.2410
   2597 O           -21.844000   49.073000    6.884000 O.2    276 PHE467    -0.2710
   2598 CB          -22.570000   45.694000    6.259000 C.3    276 PHE467     0.0730
   2599 CG          -23.556000   45.891000    7.380000 C.ar   276 PHE467    -0.0560
   2600 CD1         -23.288000   45.661000    8.720000 C.ar   276 PHE467     0.0070
   2601 CD2         -24.874000   46.281000    7.099000 C.ar   276 PHE467     0.0070
   2602 CE1         -24.225000   45.804000    9.742000 C.ar   276 PHE467     0.0010
   2603 CE2         -25.866000   46.438000    8.069000 C.ar   276 PHE467     0.0010
   2604 CZ          -25.546000   46.144000    9.405000 C.ar   276 PHE467     0.0000
   2605 HN          -20.391000   45.550000    4.765000 H      276 PHE467     0.1630
   2606 N           -20.333000   47.515000    7.528000 N.am   277 SER468    -0.3440
   2607 CA          -19.729000   48.312000    8.603000 C.3    277 SER468     0.2000
   2608 C           -19.174000   49.675000    8.097000 C.2    277 SER468     0.2430
   2609 O           -19.377000   50.734000    8.679000 O.2    277 SER468    -0.2710
   2610 CB          -18.642000   47.645000    9.413000 C.3    277 SER468     0.1990
   2611 OG          -19.084000   46.430000   10.053000 O.3    277 SER468    -0.3980
   2612 HN          -19.968000   46.609000    7.327000 H      277 SER468     0.1630
   2613 HG1         -19.324000   45.847000    9.330000 H      277 SER468     0.2090
   2614 N           -18.487000   49.605000    6.935000 N.am   278 CYS469    -0.3450
   2615 CA          -18.000000   50.832000    6.270000 C.3    278 CYS469     0.1850
   2616 C           -18.993000   51.770000    5.765000 C.2    278 CYS469     0.2410
   2617 O           -18.925000   52.966000    5.979000 O.2    278 CYS469    -0.2710
   2618 CB          -16.953000   50.528000    5.124000 C.3    278 CYS469     0.1050
   2619 SG          -15.291000   49.943000    5.802000 S.3    278 CYS469    -0.1800
   2620 HN          -18.413000   48.735000    6.453000 H      278 CYS469     0.1630
   2621 HG1         -15.873000   49.062000    6.603000 H      278 CYS469     0.1010
   2622 N           -20.104000   51.238000    5.138000 N.am   279 HSD470    -0.3460
   2623 CA          -21.231000   51.979000    4.587000 C.3    279 HSD470     0.1820
   2624 C           -22.011000   52.575000    5.746000 C.2    279 HSD470     0.2410
   2625 O           -22.508000   53.683000    5.609000 O.2    279 HSD470    -0.2710
   2626 CB          -22.161000   51.120000    3.754000 C.3    279 HSD470     0.0930
   2627 CG          -21.651000   50.981000    2.363000 C.ar   279 HSD470     0.0300
   2628 CD2         -22.111000   51.690000    1.278000 C.ar   279 HSD470     0.1430
   2629 ND1         -20.660000   50.159000    1.891000 N.ar   279 HSD470    -0.3530
   2630 CE1         -20.568000   50.347000    0.555000 C.ar   279 HSD470     0.2070
   2631 NE2         -21.365000   51.316000    0.166000 N.ar   279 HSD470    -0.2540
   2632 HN          -20.246000   50.254000    5.057000 H      279 HSD470     0.1630
   2633 HD1         -20.179000   49.409000    2.346000 H      279 HSD470     0.1660
   2634 N           -22.148000   51.919000    6.900000 N.am   280 PHE471    -0.3460
   2635 CA          -22.924000   52.248000    8.077000 C.3    280 PHE471     0.1800
   2636 C           -22.280000   53.378000    8.761000 C.2    280 PHE471     0.2410
   2637 O           -22.886000   54.350000    9.221000 O.2    280 PHE471    -0.2710
   2638 CB          -23.072000   50.893000    8.964000 C.3    280 PHE471     0.0730
   2639 CG          -24.173000   50.992000   10.056000 C.ar   280 PHE471    -0.0560
   2640 CD1         -25.031000   51.996000   10.515000 C.ar   280 PHE471     0.0070
   2641 CD2         -24.283000   49.756000   10.739000 C.ar   280 PHE471     0.0070
   2642 CE1         -25.989000   51.814000   11.502000 C.ar   280 PHE471     0.0010
   2643 CE2         -25.244000   49.522000   11.754000 C.ar   280 PHE471     0.0010
   2644 CZ          -26.161000   50.555000   12.112000 C.ar   280 PHE471     0.0000
   2645 HN          -21.853000   50.977000    7.046000 H      280 PHE471     0.1630
   2646 N           -20.939000   53.406000    8.896000 N.am   281 TYR472    -0.3460
   2647 CA          -20.078000   54.529000    9.300000 C.3    281 TYR472     0.1800
   2648 C           -20.267000   55.723000    8.388000 C.2    281 TYR472     0.2410
   2649 O           -20.440000   56.840000    8.869000 O.2    281 TYR472    -0.2710
   2650 CB          -18.508000   54.216000    9.312000 C.3    281 TYR472     0.0730
   2651 CG          -17.577000   55.193000    9.963000 C.ar   281 TYR472    -0.0560
   2652 CD1         -17.251000   55.030000   11.327000 C.ar   281 TYR472     0.0100
   2653 CD2         -16.807000   56.080000    9.295000 C.ar   281 TYR472     0.0100
   2654 CE1         -16.335000   55.811000   12.000000 C.ar   281 TYR472     0.0370
   2655 CE2         -15.971000   57.009000    9.956000 C.ar   281 TYR472     0.0370
   2656 CZ          -15.676000   56.828000   11.343000 C.ar   281 TYR472     0.0650
   2657 OH          -14.799000   57.735000   12.051000 O.3    281 TYR472    -0.3610
   2658 HN          -20.392000   52.633000    8.584000 H      281 TYR472     0.1630
   2659 HH          -14.588000   57.505000   12.959000 H      281 TYR472     0.2170
   2660 N           -20.259000   55.448000    7.017000 N.am   282 ASP473    -0.3450
   2661 CA          -20.402000   56.440000    6.042000 C.3    282 ASP473     0.1860
   2662 C           -21.776000   57.156000    6.206000 C.2    282 ASP473     0.2410
   2663 O           -21.866000   58.401000    6.280000 O.2    282 ASP473    -0.2710
   2664 CB          -20.019000   55.836000    4.658000 C.3    282 ASP473     0.1470
   2665 CG          -20.968000   56.007000    3.497000 C.2    282 ASP473     0.1750
   2666 OD1         -21.000000   55.105000    2.622000 O.co2  282 ASP473    -0.6480
   2667 OD2         -21.444000   57.161000    3.325000 O.co2  282 ASP473    -0.6480
   2668 HN          -20.020000   54.531000    6.708000 H      282 ASP473     0.1630
   2669 N           -22.849000   56.394000    6.431000 N.am   283 PHE474    -0.3460
   2670 CA          -24.139000   56.919000    6.944000 C.3    283 PHE474     0.1800
   2671 C           -24.043000   57.724000    8.207000 C.2    283 PHE474     0.2410
   2672 O           -24.705000   58.797000    8.328000 O.2    283 PHE474    -0.2710
   2673 CB          -25.252000   55.792000    6.737000 C.3    283 PHE474     0.0730
   2674 CG          -26.412000   55.726000    7.682000 C.ar   283 PHE474    -0.0560
   2675 CD1         -27.734000   56.036000    7.280000 C.ar   283 PHE474     0.0070
   2676 CD2         -26.246000   55.118000    8.962000 C.ar   283 PHE474     0.0070
   2677 CE1         -28.810000   55.869000    8.087000 C.ar   283 PHE474     0.0010
   2678 CE2         -27.320000   54.950000    9.785000 C.ar   283 PHE474     0.0010
   2679 CZ          -28.622000   55.260000    9.307000 C.ar   283 PHE474     0.0000
   2680 HN          -22.720000   55.406000    6.407000 H      283 PHE474     0.1630
   2681 N           -23.302000   57.274000    9.233000 N.am   284 PHE475    -0.3460
   2682 CA          -23.216000   57.885000   10.532000 C.3    284 PHE475     0.1800
   2683 C           -22.619000   59.252000   10.565000 C.2    284 PHE475     0.2410
   2684 O           -23.086000   60.165000   11.234000 O.2    284 PHE475    -0.2710
   2685 CB          -22.533000   56.911000   11.515000 C.3    284 PHE475     0.0730
   2686 CG          -22.265000   57.348000   12.897000 C.ar   284 PHE475    -0.0560
   2687 CD1         -20.999000   57.205000   13.391000 C.ar   284 PHE475     0.0070
   2688 CD2         -23.245000   57.807000   13.714000 C.ar   284 PHE475     0.0070
   2689 CE1         -20.703000   57.446000   14.753000 C.ar   284 PHE475     0.0010
   2690 CE2         -23.014000   58.057000   15.081000 C.ar   284 PHE475     0.0010
   2691 CZ          -21.759000   57.827000   15.636000 C.ar   284 PHE475     0.0000
   2692 HN          -22.836000   56.408000    9.070000 H      284 PHE475     0.1630
   2693 N           -21.574000   59.565000    9.661000 N.am   285 ASN476    -0.3460
   2694 CA          -20.855000   60.811000    9.662000 C.3    285 ASN476     0.1850
   2695 C           -21.149000   61.792000    8.469000 C.2    285 ASN476     0.2410
   2696 O           -20.535000   62.837000    8.265000 O.2    285 ASN476    -0.2710
   2697 CB          -19.382000   60.388000    9.750000 C.3    285 ASN476     0.1370
   2698 CG          -18.973000   59.985000   11.215000 C.2    285 ASN476     0.2170
   2699 ND2         -18.204000   58.892000   11.424000 N.am   285 ASN476    -0.3700
   2700 OD1         -19.321000   60.740000   12.071000 O.2    285 ASN476    -0.2740
   2701 HN          -21.240000   58.820000    9.089000 H      285 ASN476     0.1630
   2702 HD21        -17.977000   58.246000   10.696000 H      285 ASN476     0.1590
   2703 HD22        -17.758000   58.681000   12.294000 H      285 ASN476     0.1590
   2704 N           -22.226000   61.442000    7.699000 N.am   286 GLN477    -0.3460
   2705 CA          -22.763000   62.159000    6.572000 C.3    286 GLN477     0.1770
   2706 C           -23.002000   63.641000    6.851000 C.2    286 GLN477     0.2410
   2707 O           -22.489000   64.533000    6.168000 O.2    286 GLN477    -0.2710
   2708 CB          -24.003000   61.421000    6.067000 C.3    286 GLN477     0.0440
   2709 CG          -24.751000   61.917000    4.822000 C.3    286 GLN477     0.1050
   2710 CD          -23.811000   62.046000    3.624000 C.2    286 GLN477     0.2150
   2711 NE2         -23.439000   63.256000    3.237000 N.am   286 GLN477    -0.3700
   2712 OE1         -23.388000   61.031000    3.031000 O.2    286 GLN477    -0.2740
   2713 HN          -22.660000   60.587000    7.968000 H      286 GLN477     0.1630
   2714 HE21        -22.615000   63.383000    2.686000 H      286 GLN477     0.1590
   2715 HE22        -23.924000   64.056000    3.592000 H      286 GLN477     0.1590
   2716 N           -23.837000   63.914000    7.939000 N.am   287 ALA478    -0.3460
   2717 CA          -24.154000   65.272000    8.270000 C.3    287 ALA478     0.1720
   2718 C           -22.958000   66.159000    8.739000 C.2    287 ALA478     0.2400
   2719 O           -22.943000   67.384000    8.425000 O.2    287 ALA478    -0.2710
   2720 CB          -25.345000   65.451000    9.228000 C.3    287 ALA478     0.0420
   2721 HN          -24.101000   63.214000    8.598000 H      287 ALA478     0.1630
   2722 N           -21.937000   65.618000    9.481000 N.am   288 GLU479    -0.3460
   2723 CA          -20.663000   66.222000    9.785000 C.3    288 GLU479     0.1770
   2724 C           -19.827000   66.616000    8.589000 C.2    288 GLU479     0.2410
   2725 O           -19.214000   67.654000    8.457000 O.2    288 GLU479    -0.2710
   2726 CB          -19.804000   65.365000   10.759000 C.3    288 GLU479     0.0450
   2727 CG          -20.504000   65.251000   12.193000 C.3    288 GLU479     0.1160
   2728 CD          -20.236000   66.359000   13.201000 C.2    288 GLU479     0.1720
   2729 OE1         -19.463000   66.163000   14.193000 O.co2  288 GLU479    -0.6480
   2730 OE2         -20.740000   67.467000   12.976000 O.co2  288 GLU479    -0.6480
   2731 HN          -21.997000   64.685000    9.829000 H      288 GLU479     0.1630
   2732 N           -19.814000   65.753000    7.546000 N.am   289 TRP480    -0.3460
   2733 CA          -19.275000   66.061000    6.176000 C.3    289 TRP480     0.1810
   2734 C           -19.954000   67.201000    5.487000 C.2    289 TRP480     0.2410
   2735 O           -19.387000   68.117000    4.866000 O.2    289 TRP480    -0.2710
   2736 CB          -19.175000   64.784000    5.249000 C.3    289 TRP480     0.0750
   2737 CG          -18.308000   63.596000    5.810000 C.ar   289 TRP480    -0.0280
   2738 CD1         -17.224000   63.742000    6.620000 C.ar   289 TRP480     0.0960
   2739 CD2         -18.451000   62.184000    5.460000 C.ar   289 TRP480    -0.0020
   2740 CE2         -17.405000   61.478000    6.160000 C.ar   289 TRP480     0.0420
   2741 CE3         -19.340000   61.453000    4.762000 C.ar   289 TRP480     0.0140
   2742 NE1         -16.606000   62.455000    6.766000 N.ar   289 TRP480    -0.3650
   2743 CZ2         -17.117000   60.140000    5.982000 C.ar   289 TRP480     0.0300
   2744 CZ3         -19.100000   60.094000    4.638000 C.ar   289 TRP480     0.0010
   2745 CH2         -18.077000   59.439000    5.288000 C.ar   289 TRP480     0.0020
   2746 HN          -20.231000   64.848000    7.600000 H      289 TRP480     0.1630
   2747 HE1         -16.152000   62.079000    7.544000 H      289 TRP480     0.1650
   2748 N           -21.292000   67.286000    5.554000 N.am   290 GLU481    -0.3460
   2749 CA          -22.036000   68.485000    5.172000 C.3    290 GLU481     0.1770
   2750 C           -21.736000   69.765000    5.903000 C.2    290 GLU481     0.2410
   2751 O           -21.453000   70.734000    5.204000 O.2    290 GLU481    -0.2710
   2752 CB          -23.574000   68.143000    5.082000 C.3    290 GLU481     0.0450
   2753 CG          -23.713000   67.069000    4.054000 C.3    290 GLU481     0.1160
   2754 CD          -25.144000   66.574000    4.005000 C.2    290 GLU481     0.1720
   2755 OE1         -25.464000   65.366000    4.279000 O.co2  290 GLU481    -0.6480
   2756 OE2         -26.092000   67.384000    3.648000 O.co2  290 GLU481    -0.6480
   2757 HN          -21.863000   66.519000    5.837000 H      290 GLU481     0.1630
   2758 N           -21.674000   69.764000    7.269000 N.am   291 ARG482    -0.3460
   2759 CA          -21.235000   70.892000    8.125000 C.3    291 ARG482     0.1760
   2760 C           -19.856000   71.363000    7.703000 C.2    291 ARG482     0.2410
   2761 O           -19.618000   72.542000    7.572000 O.2    291 ARG482    -0.2710
   2762 CB          -21.061000   70.578000    9.656000 C.3    291 ARG482     0.0360
   2763 CG          -22.454000   70.471000   10.323000 C.3    291 ARG482     0.0230
   2764 CD          -22.441000   69.521000   11.537000 C.3    291 ARG482     0.1380
   2765 NE          -23.631000   69.699000   12.398000 N.pl3  291 ARG482    -0.2270
   2766 CZ          -23.996000   68.851000   13.315000 C.cat  291 ARG482     0.6650
   2767 NH1         -23.288000   67.820000   13.697000 N.pl3  291 ARG482    -0.2350
   2768 NH2         -25.032000   69.128000   13.980000 N.pl3  291 ARG482    -0.2350
   2769 HN          -21.931000   68.957000    7.797000 H      291 ARG482     0.1630
   2770 HE          -24.107000   70.569000   12.523000 H      291 ARG482     0.1770
   2771 HH11        -22.414000   67.713000   13.222000 H      291 ARG482     0.1740
   2772 HH12        -23.557000   67.147000   14.386000 H      291 ARG482     0.1740
   2773 HH21        -25.677000   69.782000   13.586000 H      291 ARG482     0.1740
   2774 HH22        -25.233000   68.569000   14.785000 H      291 ARG482     0.1740
   2775 N           -18.939000   70.422000    7.435000 N.am   292 SER483    -0.3440
   2776 CA          -17.557000   70.697000    7.083000 C.3    292 SER483     0.2000
   2777 C           -17.381000   71.486000    5.769000 C.2    292 SER483     0.2430
   2778 O           -16.665000   72.441000    5.721000 O.2    292 SER483    -0.2710
   2779 CB          -16.705000   69.426000    7.007000 C.3    292 SER483     0.1990
   2780 OG          -16.705000   68.862000    8.299000 O.3    292 SER483    -0.3980
   2781 HN          -19.138000   69.502000    7.763000 H      292 SER483     0.1630
   2782 HG1         -17.597000   68.527000    8.418000 H      292 SER483     0.2090
   2783 N           -18.266000   71.173000    4.807000 N.am   293 PHE484    -0.3460
   2784 CA          -18.488000   71.805000    3.533000 C.3    293 PHE484     0.1800
   2785 C           -19.155000   73.159000    3.676000 C.2    293 PHE484     0.2410
   2786 O           -18.738000   74.144000    3.137000 O.2    293 PHE484    -0.2710
   2787 CB          -19.297000   70.884000    2.558000 C.3    293 PHE484     0.0730
   2788 CG          -19.760000   71.427000    1.280000 C.ar   293 PHE484    -0.0560
   2789 CD1         -18.960000   71.482000    0.126000 C.ar   293 PHE484     0.0070
   2790 CD2         -21.124000   71.791000    1.102000 C.ar   293 PHE484     0.0070
   2791 CE1         -19.445000   71.946000   -1.110000 C.ar   293 PHE484     0.0010
   2792 CE2         -21.672000   72.307000   -0.112000 C.ar   293 PHE484     0.0010
   2793 CZ          -20.754000   72.411000   -1.219000 C.ar   293 PHE484     0.0000
   2794 HN          -18.846000   70.365000    4.888000 H      293 PHE484     0.1630
   2795 N           -20.284000   73.237000    4.424000 N.am   294 ARG485    -0.3460
   2796 CA          -20.944000   74.467000    4.708000 C.3    294 ARG485     0.1760
   2797 C           -20.080000   75.459000    5.385000 C.2    294 ARG485     0.2410
   2798 O           -20.139000   76.651000    5.064000 O.2    294 ARG485    -0.2710
   2799 CB          -22.380000   74.172000    5.267000 C.3    294 ARG485     0.0360
   2800 CG          -23.342000   73.556000    4.272000 C.3    294 ARG485     0.0230
   2801 CD          -24.451000   72.802000    4.951000 C.3    294 ARG485     0.1380
   2802 NE          -25.694000   72.900000    4.160000 N.pl3  294 ARG485    -0.2270
   2803 CZ          -26.879000   72.342000    4.444000 C.cat  294 ARG485     0.6650
   2804 NH1         -27.035000   71.459000    5.381000 N.pl3  294 ARG485    -0.2350
   2805 NH2         -27.977000   72.845000    3.895000 N.pl3  294 ARG485    -0.2350
   2806 HN          -20.708000   72.435000    4.837000 H      294 ARG485     0.1630
   2807 HE          -25.819000   73.636000    3.496000 H      294 ARG485     0.1770
   2808 HH11        -26.364000   71.413000    6.120000 H      294 ARG485     0.1740
   2809 HH12        -27.905000   71.141000    5.759000 H      294 ARG485     0.1740
   2810 HH21        -28.885000   72.537000    4.179000 H      294 ARG485     0.1740
   2811 HH22        -27.773000   73.680000    3.383000 H      294 ARG485     0.1740
   2812 N           -19.168000   75.050000    6.268000 N.am   295 ASP486    -0.3460
   2813 CA          -18.074000   75.806000    6.697000 C.3    295 ASP486     0.1860
   2814 C           -17.176000   76.392000    5.610000 C.2    295 ASP486     0.2410
   2815 O           -16.987000   77.583000    5.504000 O.2    295 ASP486    -0.2710
   2816 CB          -17.365000   74.992000    7.837000 C.3    295 ASP486     0.1470
   2817 CG          -16.212000   75.761000    8.330000 C.2    295 ASP486     0.1750
   2818 OD1         -15.061000   75.272000    8.204000 O.co2  295 ASP486    -0.6480
   2819 OD2         -16.410000   76.951000    8.828000 O.co2  295 ASP486    -0.6480
   2820 HN          -19.294000   74.128000    6.626000 H      295 ASP486     0.1630
   2821 N           -16.705000   75.520000    4.721000 N.am   296 TYR487    -0.3460
   2822 CA          -15.897000   75.843000    3.565000 C.3    296 TYR487     0.1800
   2823 C           -16.618000   76.774000    2.567000 C.2    296 TYR487     0.2410
   2824 O           -15.985000   77.775000    2.177000 O.2    296 TYR487    -0.2710
   2825 CB          -15.211000   74.566000    2.978000 C.3    296 TYR487     0.0730
   2826 CG          -14.608000   74.666000    1.578000 C.ar   296 TYR487    -0.0560
   2827 CD1         -15.389000   74.442000    0.337000 C.ar   296 TYR487     0.0100
   2828 CD2         -13.327000   75.115000    1.388000 C.ar   296 TYR487     0.0100
   2829 CE1         -14.742000   74.442000   -0.908000 C.ar   296 TYR487     0.0370
   2830 CE2         -12.676000   75.131000    0.186000 C.ar   296 TYR487     0.0370
   2831 CZ          -13.394000   74.779000   -0.991000 C.ar   296 TYR487     0.0650
   2832 OH          -12.763000   74.779000   -2.246000 O.3    296 TYR487    -0.3610
   2833 HN          -16.705000   74.559000    4.983000 H      296 TYR487     0.1630
   2834 HH          -11.810000   74.891000   -2.225000 H      296 TYR487     0.2170
   2835 N           -17.962000   76.570000    2.255000 N.am   297 VAL488    -0.3460
   2836 CA          -18.715000   77.430000    1.330000 C.3    297 VAL488     0.1800
   2837 C           -18.734000   78.875000    1.824000 C.2    297 VAL488     0.2410
   2838 O           -18.628000   79.873000    1.083000 O.2    297 VAL488    -0.2710
   2839 CB          -20.016000   76.809000    0.981000 C.3    297 VAL488     0.0090
   2840 CG1         -21.006000   77.837000    0.377000 C.3    297 VAL488     0.0120
   2841 CG2         -19.794000   75.502000    0.166000 C.3    297 VAL488     0.0120
   2842 HN          -18.490000   75.819000    2.645000 H      297 VAL488     0.1630
   2843 N           -18.946000   79.078000    3.120000 N.am   298 LEU489    -0.3460
   2844 CA          -18.983000   80.364000    3.837000 C.3    298 LEU489     0.1770
   2845 C           -17.599000   81.062000    3.893000 C.2    298 LEU489     0.2410
   2846 O           -17.420000   82.277000    3.527000 O.2    298 LEU489    -0.2710
   2847 CB          -19.577000   80.184000    5.335000 C.3    298 LEU489     0.0380
   2848 CG          -21.174000   79.938000    5.380000 C.3    298 LEU489    -0.0200
   2849 CD1         -21.545000   79.460000    6.778000 C.3    298 LEU489     0.0090
   2850 CD2         -21.866000   81.222000    5.023000 C.3    298 LEU489     0.0090
   2851 HN          -19.008000   78.242000    3.660000 H      298 LEU489     0.1630
   2852 N           -16.515000   80.304000    4.250000 N.am   299 CYS490    -0.3450
   2853 CA          -15.215000   80.715000    4.364000 C.3    299 CYS490     0.1850
   2854 C           -14.589000   81.268000    3.059000 C.2    299 CYS490     0.2410
   2855 O           -13.733000   82.177000    3.044000 O.2    299 CYS490    -0.2710
   2856 CB          -14.325000   79.640000    4.949000 C.3    299 CYS490     0.1050
   2857 SG          -12.805000   80.303000    5.621000 S.3    299 CYS490    -0.1800
   2858 HN          -16.695000   79.345000    4.458000 H      299 CYS490     0.1630
   2859 HG          -12.944000   81.616000    5.827000 H      299 CYS490     0.1010
   2860 N           -14.906000   80.639000    1.912000 N.am   300 GLN491    -0.3460
   2861 CA          -14.488000   80.952000    0.574000 C.3    300 GLN491     0.1770
   2862 C           -15.050000   82.260000    0.071000 C.2    300 GLN491     0.2410
   2863 O           -14.532000   82.833000   -0.840000 O.2    300 GLN491    -0.2710
   2864 CB          -14.837000   79.718000   -0.333000 C.3    300 GLN491     0.0440
   2865 CG          -13.863000   78.469000   -0.208000 C.3    300 GLN491     0.1050
   2866 CD          -12.447000   78.868000   -0.501000 C.2    300 GLN491     0.2150
   2867 NE2         -11.876000   78.660000   -1.711000 N.am   300 GLN491    -0.3700
   2868 OE1         -11.746000   79.386000    0.397000 O.2    300 GLN491    -0.2740
   2869 HN          -15.402000   79.789000    2.072000 H      300 GLN491     0.1630
   2870 HE21        -10.880000   78.574000   -1.757000 H      300 GLN491     0.1590
   2871 HE22        -12.433000   78.267000   -2.442000 H      300 GLN491     0.1590
   2872 N           -16.071000   82.715000    0.766000 N.am   301 ALA492    -0.3460
   2873 CA          -16.706000   83.996000    0.480000 C.3    301 ALA492     0.1720
   2874 C           -16.345000   85.129000    1.381000 C.2    301 ALA492     0.2400
   2875 O           -16.854000   86.219000    1.394000 O.2    301 ALA492    -0.2710
   2876 CB          -18.233000   83.858000    0.397000 C.3    301 ALA492     0.0420
   2877 HN          -16.436000   82.009000    1.368000 H      301 ALA492     0.1630
   2878 N           -15.380000   84.901000    2.388000 N.am   302 ASN493    -0.3460
   2879 CA          -15.057000   85.954000    3.383000 C.3    302 ASN493     0.1850
   2880 C           -16.264000   86.560000    4.252000 C.2    302 ASN493     0.2410
   2881 O           -16.685000   87.686000    4.090000 O.2    302 ASN493    -0.2710
   2882 CB          -14.117000   87.078000    2.889000 C.3    302 ASN493     0.1370
   2883 CG          -13.555000   87.872000    4.013000 C.2    302 ASN493     0.2170
   2884 ND2         -13.063000   89.005000    3.502000 N.am   302 ASN493    -0.3700
   2885 OD1         -13.609000   87.674000    5.245000 O.2    302 ASN493    -0.2740
   2886 HN          -15.173000   83.937000    2.537000 H      302 ASN493     0.1630
   2887 HD21        -12.466000   89.570000    4.071000 H      302 ASN493     0.1590
   2888 HD22        -13.278000   89.167000    2.539000 H      302 ASN493     0.1590
   2889 N           -16.866000   85.798000    5.223000 N.am   303 VAL494    -0.3460
   2890 CA          -18.020000   86.193000    6.042000 C.3    303 VAL494     0.1800
   2891 C           -17.603000   86.433000    7.435000 C.2    303 VAL494     0.2410
   2892 O           -18.337000   87.038000    8.211000 O.2    303 VAL494    -0.2710
   2893 CB          -19.205000   85.238000    5.891000 C.3    303 VAL494     0.0090
   2894 CG1         -19.625000   85.179000    4.396000 C.3    303 VAL494     0.0120
   2895 CG2         -18.683000   83.859000    6.317000 C.3    303 VAL494     0.0120
   2896 HN          -16.569000   84.880000    5.478000 H      303 VAL494     0.1630
   2897 N           -16.337000   86.070000    7.808000 N.am   304 THR495    -0.3440
   2898 CA          -15.789000   86.390000    9.162000 C.3    304 THR495     0.2050
   2899 C           -15.181000   87.789000    9.269000 C.2    304 THR495     0.2430
   2900 O           -14.754000   88.228000   10.309000 O.2    304 THR495    -0.2710
   2901 CB          -14.711000   85.376000    9.594000 C.3    304 THR495     0.1460
   2902 CG2         -13.471000   85.388000    8.745000 C.3    304 THR495     0.0420
   2903 OG1         -14.292000   85.402000   10.972000 O.3    304 THR495    -0.3930
   2904 HN          -15.671000   85.645000    7.200000 H      304 THR495     0.1630
   2905 HG1         -14.166000   84.462000   11.117000 H      304 THR495     0.2100
   2906 N           -15.093000   88.471000    8.141000 N.am   305 ILE496    -0.3460
   2907 CA          -14.383000   89.735000    7.913000 C.3    305 ILE496     0.1800
   2908 C           -12.992000   89.777000    8.494000 C.2    305 ILE496     0.2410
   2909 O           -12.724000   90.398000    9.488000 O.2    305 ILE496    -0.2710
   2910 CB          -15.313000   90.961000    8.323000 C.3    305 ILE496     0.0130
   2911 CG1         -16.842000   90.873000    8.106000 C.3    305 ILE496     0.0020
   2912 CG2         -14.925000   92.196000    7.485000 C.3    305 ILE496     0.0120
   2913 CD          -17.376000   90.618000    6.736000 C.3    305 ILE496     0.0050
   2914 HN          -15.465000   87.986000    7.354000 H      305 ILE496     0.1630
   2915 N           -12.049000   89.263000    7.737000 N.am   306 GLY497    -0.3510
   2916 CA          -10.593000   89.271000    7.972000 C.3    306 GLY497     0.2250
   2917 C            -9.885000   90.652000    8.000000 C.2    306 GLY497     0.2360
   2918 O           -10.446000   91.757000    7.737000 O.2    306 GLY497    -0.2720
   2919 HN          -12.312000   88.828000    6.880000 H      306 GLY497     0.1630
   2920 N            -8.566000   90.738000    8.367000 N.am   307 LEU498    -0.3460
   2921 CA           -7.756000   91.975000    8.372000 C.3    307 LEU498     0.1770
   2922 C            -7.530000   92.751000    6.989000 C.2    307 LEU498     0.2430
   2923 O            -7.606000   92.089000    5.957000 O.2    307 LEU498    -0.2710
   2924 CB           -6.408000   91.829000    9.092000 C.3    307 LEU498     0.0380
   2925 CG           -6.553000   91.336000   10.609000 C.3    307 LEU498    -0.0200
   2926 CD1          -5.289000   91.523000   11.408000 C.3    307 LEU498     0.0090
   2927 CD2          -7.698000   92.000000   11.425000 C.3    307 LEU498     0.0090
   2928 HN           -8.139000   89.868000    8.604000 H      307 LEU498     0.1630
   2929 N            -7.378000   94.051000    6.873000 N.am   308 PRO499    -0.3370
   2930 CA           -7.151000   94.780000    5.689000 C.3    308 PRO499     0.1790
   2931 C            -6.044000   94.320000    4.883000 C.2    308 PRO499     0.2410
   2932 O            -4.947000   94.401000    5.450000 O.2    308 PRO499    -0.2710
   2933 CB           -6.968000   96.182000    6.234000 C.3    308 PRO499     0.0370
   2934 CG           -8.003000   96.299000    7.241000 C.3    308 PRO499     0.0220
   2935 CD           -8.100000   94.904000    7.867000 C.3    308 PRO499     0.1270
   2936 N            -6.272000   93.889000    3.651000 N.am   309 THR500    -0.3440
   2937 CA           -5.251000   93.346000    2.793000 C.3    309 THR500     0.2050
   2938 C            -5.507000   93.849000    1.323000 C.2    309 THR500     0.2430
   2939 O            -6.608000   94.248000    0.982000 O.2    309 THR500    -0.2710
   2940 CB           -5.133000   91.817000    2.756000 C.3    309 THR500     0.1460
   2941 CG2          -6.308000   91.132000    2.023000 C.3    309 THR500     0.0420
   2942 OG1          -3.943000   91.423000    2.074000 O.3    309 THR500    -0.3930
   2943 HN           -7.219000   93.718000    3.392000 H      309 THR500     0.1630
   2944 HG1          -3.617000   90.724000    2.646000 H      309 THR500     0.2100
   2945 N            -4.459000   93.829000    0.485000 N.am   310 LYS501    -0.3460
   2946 CA           -4.506000   94.125000   -0.954000 C.3    310 LYS501     0.1760
   2947 C            -4.181000   92.825000   -1.688000 C.2    310 LYS501     0.2410
   2948 O            -4.056000   92.823000   -2.905000 O.2    310 LYS501    -0.2710
   2949 CB           -3.627000   95.364000   -1.324000 C.3    310 LYS501     0.0350
   2950 CG           -4.174000   96.774000   -0.818000 C.3    310 LYS501     0.0040
   2951 CD           -3.033000   97.792000   -0.910000 C.3    310 LYS501     0.0270
   2952 CE           -3.382000   99.166000   -0.331000 C.3    310 LYS501     0.2290
   2953 NZ           -4.718000   99.642000   -0.685000 N.4    310 LYS501    -0.0790
   2954 HN           -3.614000   93.472000    0.874000 H      310 LYS501     0.1630
   2955 HZ1          -4.722000  100.681000   -0.680000 H      310 LYS501     0.2740
   2956 HZ2          -5.490000   99.466000   -0.010000 H      310 LYS501     0.2740
   2957 HZ3          -4.931000   99.306000   -1.646000 H      310 LYS501     0.2740
   2958 N            -4.067000   91.714000   -0.983000 N.am   311 GLN502    -0.3460
   2959 CA           -3.754000   90.399000   -1.522000 C.3    311 GLN502     0.1770
   2960 C            -5.080000   89.566000   -1.834000 C.2    311 GLN502     0.2430
   2961 O            -6.083000   89.821000   -1.168000 O.2    311 GLN502    -0.2710
   2962 CB           -2.798000   89.657000   -0.479000 C.3    311 GLN502     0.0440
   2963 CG           -1.501000   90.429000   -0.257000 C.3    311 GLN502     0.1050
   2964 CD           -0.722000   90.700000   -1.526000 C.2    311 GLN502     0.2150
   2965 NE2           0.169000   91.724000   -1.541000 N.am   311 GLN502    -0.3700
   2966 OE1          -0.878000   89.980000   -2.493000 O.2    311 GLN502    -0.2740
   2967 HN           -4.246000   91.730000   -0.003000 H      311 GLN502     0.1630
   2968 HE21          0.747000   91.796000   -2.355000 H      311 GLN502     0.1590
   2969 HE22          0.106000   92.403000   -0.810000 H      311 GLN502     0.1590
   2970 N            -5.001000   88.587000   -2.747000 N.am   312 PRO503    -0.3370
   2971 CA           -5.895000   87.485000   -2.821000 C.3    312 PRO503     0.1790
   2972 C            -5.997000   86.689000   -1.534000 C.2    312 PRO503     0.2410
   2973 O            -4.980000   86.569000   -0.837000 O.2    312 PRO503    -0.2710
   2974 CB           -5.451000   86.656000   -4.024000 C.3    312 PRO503     0.0370
   2975 CG           -3.923000   86.800000   -4.006000 C.3    312 PRO503     0.0220
   2976 CD           -3.804000   88.268000   -3.542000 C.3    312 PRO503     0.1270
   2977 N            -7.202000   86.114000   -1.179000 N.am   313 ILE504    -0.3460
   2978 CA           -7.428000   85.378000   -0.023000 C.3    313 ILE504     0.1800
   2979 C            -7.280000   83.877000   -0.349000 C.2    313 ILE504     0.2430
   2980 O            -8.052000   83.349000   -1.154000 O.2    313 ILE504    -0.2710
   2981 CB           -8.775000   85.668000    0.609000 C.3    313 ILE504     0.0130
   2982 CG1          -8.991000   87.174000    0.849000 C.3    313 ILE504     0.0020
   2983 CG2          -9.037000   84.880000    1.916000 C.3    313 ILE504     0.0120
   2984 CD          -10.467000   87.590000    1.256000 C.3    313 ILE504     0.0050
   2985 HN           -8.008000   86.214000   -1.758000 H      313 ILE504     0.1630
   2986 N            -6.436000   83.191000    0.421000 N.am   314 PRO505    -0.3370
   2987 CA           -6.139000   81.799000    0.126000 C.3    314 PRO505     0.1790
   2988 C            -7.277000   80.865000    0.637000 C.2    314 PRO505     0.2410
   2989 O            -7.854000   81.144000    1.652000 O.2    314 PRO505    -0.2710
   2990 CB           -4.789000   81.556000    0.716000 C.3    314 PRO505     0.0370
   2991 CG           -4.813000   82.524000    1.947000 C.3    314 PRO505     0.0220
   2992 CD           -5.454000   83.778000    1.374000 C.3    314 PRO505     0.1270
   2993 N            -7.593000   79.713000   -0.096000 N.am   315 ASP506    -0.3460
   2994 CA           -8.549000   78.747000    0.285000 C.3    315 ASP506     0.1860
   2995 C            -8.458000   78.238000    1.682000 C.2    315 ASP506     0.2410
   2996 O            -7.431000   77.664000    2.052000 O.2    315 ASP506    -0.2710
   2997 CB           -8.398000   77.403000   -0.606000 C.3    315 ASP506     0.1470
   2998 CG           -8.630000   77.644000   -2.107000 C.2    315 ASP506     0.1750
   2999 OD1          -8.229000   76.752000   -2.869000 O.co2  315 ASP506    -0.6480
   3000 OD2          -9.262000   78.598000   -2.544000 O.co2  315 ASP506    -0.6480
   3001 HN           -7.071000   79.506000   -0.920000 H      315 ASP506     0.1630
   3002 N            -9.569000   78.387000    2.543000 N.am   316 CYS507    -0.3450
   3003 CA           -9.536000   77.776000    3.847000 C.3    316 CYS507     0.1850
   3004 C            -9.467000   76.176000    3.833000 C.2    316 CYS507     0.2410
   3005 O           -10.021000   75.408000    3.012000 O.2    316 CYS507    -0.2710
   3006 CB          -10.809000   78.265000    4.679000 C.3    316 CYS507     0.1050
   3007 SG          -11.399000   79.931000    4.255000 S.3    316 CYS507    -0.1800
   3008 HN          -10.362000   78.804000    2.106000 H      316 CYS507     0.1630
   3009 HG          -12.728000   79.913000    4.123000 H      316 CYS507     0.1010
   3010 N            -8.831000   75.664000    4.876000 N.am   317 GLU508    -0.3460
   3011 CA           -8.847000   74.293000    5.279000 C.3    317 GLU508     0.1770
   3012 C           -10.202000   73.766000    5.645000 C.2    317 GLU508     0.2410
   3013 O           -11.045000   74.419000    6.314000 O.2    317 GLU508    -0.2710
   3014 CB           -7.887000   73.965000    6.481000 C.3    317 GLU508     0.0450
   3015 CG           -6.489000   74.164000    5.851000 C.3    317 GLU508     0.1160
   3016 CD           -5.497000   73.721000    6.856000 C.2    317 GLU508     0.1720
   3017 OE1          -4.659000   72.790000    6.617000 O.co2  317 GLU508    -0.6480
   3018 OE2          -5.546000   74.260000    7.941000 O.co2  317 GLU508    -0.6480
   3019 HN           -8.282000   76.301000    5.412000 H      317 GLU508     0.1630
   3020 N           -10.541000   72.530000    5.125000 N.am   318 ILE509    -0.3460
   3021 CA          -11.761000   71.870000    5.429000 C.3    318 ILE509     0.1800
   3022 C           -11.408000   70.978000    6.723000 C.2    318 ILE509     0.2410
   3023 O           -10.420000   70.251000    6.838000 O.2    318 ILE509    -0.2710
   3024 CB          -12.239000   71.016000    4.322000 C.3    318 ILE509     0.0130
   3025 CG1         -12.223000   71.879000    3.025000 C.3    318 ILE509     0.0020
   3026 CG2         -13.644000   70.492000    4.591000 C.3    318 ILE509     0.0120
   3027 CD          -12.485000   71.065000    1.789000 C.3    318 ILE509     0.0050
   3028 HN           -9.936000   72.103000    4.457000 H      318 ILE509     0.1630
   3029 N           -12.270000   71.215000    7.747000 N.am   319 LYS510    -0.3460
   3030 CA          -12.165000   70.695000    9.138000 C.3    319 LYS510     0.1760
   3031 C           -12.136000   69.175000    9.313000 C.2    319 LYS510     0.2410
   3032 O           -11.273000   68.602000   10.084000 O.2    319 LYS510    -0.2710
   3033 CB          -13.155000   71.411000   10.080000 C.3    319 LYS510     0.0350
   3034 CG          -12.722000   72.838000   10.439000 C.3    319 LYS510     0.0040
   3035 CD          -13.760000   73.647000   11.178000 C.3    319 LYS510     0.0270
   3036 CE          -13.337000   75.062000   11.420000 C.3    319 LYS510     0.2290
   3037 NZ          -13.188000   75.848000   10.204000 N.4    319 LYS510    -0.0790
   3038 HN          -13.067000   71.803000    7.632000 H      319 LYS510     0.1630
   3039 HZ1         -13.872000   75.497000    9.504000 H      319 LYS510     0.2740
   3040 HZ2         -12.264000   75.748000    9.739000 H      319 LYS510     0.2740
   3041 HZ3         -13.262000   76.871000   10.382000 H      319 LYS510     0.2740
   3042 N           -13.025000   68.452000    8.538000 N.am   320 ASN511    -0.3460
   3043 CA          -12.695000   67.050000    8.405000 C.3    320 ASN511     0.1850
   3044 C           -13.313000   66.657000    7.073000 C.2    320 ASN511     0.2410
   3045 O           -14.263000   67.205000    6.542000 O.2    320 ASN511    -0.2710
   3046 CB          -13.163000   66.126000    9.591000 C.3    320 ASN511     0.1370
   3047 CG          -13.122000   64.655000    9.380000 C.2    320 ASN511     0.2170
   3048 ND2         -14.209000   63.952000    9.681000 N.am   320 ASN511    -0.3700
   3049 OD1         -12.145000   64.214000    8.870000 O.2    320 ASN511    -0.2740
   3050 HN          -13.568000   68.829000    7.792000 H      320 ASN511     0.1630
   3051 HD21        -14.989000   64.351000   10.165000 H      320 ASN511     0.1590
   3052 HD22        -14.169000   62.960000    9.575000 H      320 ASN511     0.1590
   3053 N           -12.729000   65.553000    6.546000 N.am   321 ARG512    -0.3460
   3054 CA          -13.049000   65.084000    5.229000 C.3    321 ARG512     0.1760
   3055 C           -12.961000   63.517000    5.326000 C.2    321 ARG512     0.2430
   3056 O           -12.252000   62.967000    6.181000 O.2    321 ARG512    -0.2710
   3057 CB          -11.916000   65.491000    4.266000 C.3    321 ARG512     0.0360
   3058 CG          -11.694000   67.018000    4.229000 C.3    321 ARG512     0.0230
   3059 CD          -10.590000   67.481000    3.205000 C.3    321 ARG512     0.1380
   3060 NE           -9.435000   66.603000    3.342000 N.pl3  321 ARG512    -0.2270
   3061 CZ           -8.718000   66.113000    2.359000 C.cat  321 ARG512     0.6650
   3062 NH1          -8.749000   66.422000    1.110000 N.pl3  321 ARG512    -0.2350
   3063 NH2          -7.840000   65.193000    2.685000 N.pl3  321 ARG512    -0.2350
   3064 HN          -12.105000   65.054000    7.143000 H      321 ARG512     0.1630
   3065 HE           -9.116000   66.412000    4.271000 H      321 ARG512     0.1770
   3066 HH11         -9.379000   67.170000    0.902000 H      321 ARG512     0.1740
   3067 HH12         -8.251000   65.901000    0.418000 H      321 ARG512     0.1740
   3068 HH21         -7.680000   64.887000    3.623000 H      321 ARG512     0.1740
   3069 HH22         -7.628000   64.531000    1.967000 H      321 ARG512     0.1740
   3070 N           -13.729000   62.764000    4.590000 N.am   322 PRO513    -0.3370
   3071 CA          -13.544000   61.288000    4.404000 C.3    322 PRO513     0.1790
   3072 C           -12.099000   60.741000    4.183000 C.2    322 PRO513     0.2410
   3073 O           -11.404000   61.143000    3.267000 O.2    322 PRO513    -0.2710
   3074 CB          -14.474000   60.895000    3.242000 C.3    322 PRO513     0.0370
   3075 CG          -15.471000   62.057000    3.133000 C.3    322 PRO513     0.0220
   3076 CD          -14.716000   63.262000    3.649000 C.3    322 PRO513     0.1270
   3077 N           -11.729000   59.683000    4.980000 N.am   323 SER514    -0.3440
   3078 CA          -10.604000   58.927000    4.785000 C.3    323 SER514     0.2000
   3079 C           -10.443000   58.228000    3.479000 C.2    323 SER514     0.2430
   3080 O           -11.329000   57.430000    3.182000 O.2    323 SER514    -0.2710
   3081 CB          -10.394000   58.030000    5.977000 C.3    323 SER514     0.1990
   3082 OG           -9.275000   57.193000    5.766000 O.3    323 SER514    -0.3980
   3083 HN          -12.274000   59.481000    5.790000 H      323 SER514     0.1630
   3084 HG1          -8.487000   57.703000    5.567000 H      323 SER514     0.2090
   3085 N            -9.397000   58.428000    2.677000 N.am   324 LEU515    -0.3460
   3086 CA           -9.258000   57.701000    1.400000 C.3    324 LEU515     0.1770
   3087 C            -8.787000   56.287000    1.624000 C.2    324 LEU515     0.2410
   3088 O            -9.159000   55.385000    0.863000 O.2    324 LEU515    -0.2710
   3089 CB           -8.204000   58.507000    0.506000 C.3    324 LEU515     0.0380
   3090 CG           -7.977000   58.007000   -0.941000 C.3    324 LEU515    -0.0200
   3091 CD1          -9.228000   58.205000   -1.797000 C.3    324 LEU515     0.0090
   3092 CD2          -6.759000   58.745000   -1.527000 C.3    324 LEU515     0.0090
   3093 HN           -8.883000   59.255000    2.892000 H      324 LEU515     0.1630
   3094 N            -8.148000   56.067000    2.811000 N.am   325 LEU516    -0.3460
   3095 CA           -7.832000   54.644000    3.268000 C.3    325 LEU516     0.1770
   3096 C            -9.135000   53.842000    3.462000 C.2    325 LEU516     0.2410
   3097 O            -9.233000   52.724000    2.977000 O.2    325 LEU516    -0.2710
   3098 CB           -7.075000   54.731000    4.664000 C.3    325 LEU516     0.0380
   3099 CG           -6.808000   53.248000    5.335000 C.3    325 LEU516    -0.0200
   3100 CD1          -5.924000   52.309000    4.559000 C.3    325 LEU516     0.0090
   3101 CD2          -6.065000   53.619000    6.655000 C.3    325 LEU516     0.0090
   3102 HN           -7.850000   56.750000    3.473000 H      325 LEU516     0.1630
   3103 N           -10.173000   54.419000    4.139000 N.am   326 VAL517    -0.3460
   3104 CA          -11.539000   53.838000    4.281000 C.3    326 VAL517     0.1800
   3105 C           -12.217000   53.482000    2.938000 C.2    326 VAL517     0.2410
   3106 O           -12.898000   52.503000    2.852000 O.2    326 VAL517    -0.2710
   3107 CB          -12.407000   54.605000    5.159000 C.3    326 VAL517     0.0090
   3108 CG1         -13.841000   54.011000    5.191000 C.3    326 VAL517     0.0120
   3109 CG2         -11.753000   54.582000    6.574000 C.3    326 VAL517     0.0120
   3110 HN          -10.054000   55.297000    4.596000 H      326 VAL517     0.1630
   3111 N           -12.136000   54.407000    1.958000 N.am   327 GLU518    -0.3460
   3112 CA          -12.495000   54.118000    0.538000 C.3    327 GLU518     0.1770
   3113 C           -11.787000   53.059000   -0.174000 C.2    327 GLU518     0.2410
   3114 O           -12.412000   52.177000   -0.767000 O.2    327 GLU518    -0.2710
   3115 CB          -12.450000   55.437000   -0.317000 C.3    327 GLU518     0.0450
   3116 CG          -13.402000   56.567000    0.213000 C.3    327 GLU518     0.1160
   3117 CD          -14.845000   56.072000    0.372000 C.2    327 GLU518     0.1720
   3118 OE1         -15.324000   55.918000    1.540000 O.co2  327 GLU518    -0.6480
   3119 OE2         -15.435000   55.820000   -0.689000 O.co2  327 GLU518    -0.6480
   3120 HN          -11.730000   55.298000    2.153000 H      327 GLU518     0.1630
   3121 N           -10.410000   53.048000   -0.046000 N.am   328 LYS519    -0.3460
   3122 CA           -9.560000   51.938000   -0.521000 C.3    328 LYS519     0.1760
   3123 C            -9.769000   50.564000    0.094000 C.2    328 LYS519     0.2410
   3124 O            -9.733000   49.520000   -0.576000 O.2    328 LYS519    -0.2710
   3125 CB           -8.016000   52.391000   -0.537000 C.3    328 LYS519     0.0350
   3126 CG           -7.615000   53.315000   -1.649000 C.3    328 LYS519     0.0040
   3127 CD           -6.351000   54.161000   -1.272000 C.3    328 LYS519     0.0270
   3128 CE           -5.732000   54.981000   -2.404000 C.3    328 LYS519     0.2290
   3129 NZ           -4.508000   55.639000   -1.938000 N.4    328 LYS519    -0.0790
   3130 HN           -9.825000   53.760000    0.334000 H      328 LYS519     0.1630
   3131 HZ1          -4.207000   56.372000   -2.613000 H      328 LYS519     0.2740
   3132 HZ2          -3.777000   54.953000   -1.661000 H      328 LYS519     0.2740
   3133 HZ3          -4.729000   56.109000   -1.038000 H      328 LYS519     0.2740
   3134 N           -10.000000   50.556000    1.410000 N.am   329 ILE520    -0.3460
   3135 CA          -10.506000   49.384000    2.066000 C.3    329 ILE520     0.1800
   3136 C           -11.993000   48.827000    1.526000 C.2    329 ILE520     0.2410
   3137 O           -12.242000   47.616000    1.256000 O.2    329 ILE520    -0.2710
   3138 CB          -10.598000   49.805000    3.594000 C.3    329 ILE520     0.0130
   3139 CG1          -9.175000   49.789000    4.273000 C.3    329 ILE520     0.0020
   3140 CG2         -11.631000   48.922000    4.357000 C.3    329 ILE520     0.0120
   3141 CD           -9.046000   50.286000    5.727000 C.3    329 ILE520     0.0050
   3142 HN           -9.809000   51.313000    2.030000 H      329 ILE520     0.1630
   3143 N           -12.989000   49.715000    1.573000 N.am   330 ASN521    -0.3460
   3144 CA          -14.447000   49.516000    1.291000 C.3    330 ASN521     0.1850
   3145 C           -14.592000   49.046000   -0.247000 C.2    330 ASN521     0.2410
   3146 O           -15.317000   48.126000   -0.577000 O.2    330 ASN521    -0.2710
   3147 CB          -15.133000   50.791000    1.649000 C.3    330 ASN521     0.1370
   3148 CG          -16.581000   50.579000    1.533000 C.2    330 ASN521     0.2170
   3149 ND2         -17.406000   51.638000    1.539000 N.am   330 ASN521    -0.3700
   3150 OD1         -17.084000   49.484000    1.528000 O.2    330 ASN521    -0.2740
   3151 HN          -12.700000   50.669000    1.604000 H      330 ASN521     0.1630
   3152 HD21        -18.373000   51.390000    1.607000 H      330 ASN521     0.1590
   3153 HD22        -17.149000   52.549000    1.861000 H      330 ASN521     0.1590
   3154 N           -13.785000   49.728000   -1.176000 N.am   331 LEU522    -0.3460
   3155 CA          -13.671000   49.186000   -2.542000 C.3    331 LEU522     0.1770
   3156 C           -13.148000   47.742000   -2.627000 C.2    331 LEU522     0.2410
   3157 O           -13.735000   46.876000   -3.336000 O.2    331 LEU522    -0.2710
   3158 CB          -12.703000   50.052000   -3.317000 C.3    331 LEU522     0.0380
   3159 CG          -12.423000   49.791000   -4.804000 C.3    331 LEU522    -0.0200
   3160 CD1         -13.711000   49.671000   -5.708000 C.3    331 LEU522     0.0090
   3161 CD2         -11.531000   50.759000   -5.498000 C.3    331 LEU522     0.0090
   3162 HN          -13.308000   50.583000   -0.989000 H      331 LEU522     0.1630
   3163 N           -12.094000   47.389000   -1.830000 N.am   332 PHE523    -0.3460
   3164 CA          -11.710000   45.960000   -1.755000 C.3    332 PHE523     0.1800
   3165 C           -12.839000   45.002000   -1.290000 C.2    332 PHE523     0.2410
   3166 O           -13.083000   43.896000   -1.831000 O.2    332 PHE523    -0.2710
   3167 CB          -10.496000   45.810000   -0.703000 C.3    332 PHE523     0.0730
   3168 CG           -9.640000   44.579000   -0.964000 C.ar   332 PHE523    -0.0560
   3169 CD1         -10.000000   43.312000   -0.546000 C.ar   332 PHE523     0.0070
   3170 CD2          -8.413000   44.712000   -1.785000 C.ar   332 PHE523     0.0070
   3171 CE1          -9.147000   42.232000   -0.836000 C.ar   332 PHE523     0.0010
   3172 CE2          -7.615000   43.597000   -2.102000 C.ar   332 PHE523     0.0010
   3173 CZ           -8.022000   42.313000   -1.634000 C.ar   332 PHE523     0.0000
   3174 HN          -11.600000   47.959000   -1.178000 H      332 PHE523     0.1630
   3175 N           -13.583000   45.479000   -0.254000 N.am   333 ALA524    -0.3460
   3176 CA          -14.723000   44.834000    0.311000 C.3    333 ALA524     0.1720
   3177 C           -15.999000   44.727000   -0.518000 C.2    333 ALA524     0.2400
   3178 O           -16.640000   43.686000   -0.459000 O.2    333 ALA524    -0.2710
   3179 CB          -15.106000   45.596000    1.558000 C.3    333 ALA524     0.0420
   3180 HN          -13.388000   46.398000    0.080000 H      333 ALA524     0.1630
   3181 N           -16.285000   45.633000   -1.420000 N.am   334 MET525    -0.3460
   3182 CA          -17.458000   45.504000   -2.299000 C.3    334 MET525     0.1770
   3183 C           -17.193000   44.368000   -3.270000 C.2    334 MET525     0.2410
   3184 O           -18.114000   43.670000   -3.651000 O.2    334 MET525    -0.2710
   3185 CB          -17.750000   46.797000   -3.128000 C.3    334 MET525     0.0450
   3186 CG          -17.960000   48.158000   -2.455000 C.3    334 MET525     0.0760
   3187 SD          -18.943000   49.453000   -3.361000 S.3    334 MET525    -0.1730
   3188 CE          -18.271000   50.672000   -2.230000 C.3    334 MET525     0.0890
   3189 HN          -15.937000   46.567000   -1.453000 H      334 MET525     0.1630
   3190 N           -15.912000   44.123000   -3.746000 N.am   335 PHE526    -0.3460
   3191 CA          -15.663000   43.040000   -4.697000 C.3    335 PHE526     0.1800
   3192 C           -15.204000   41.742000   -4.070000 C.2    335 PHE526     0.2410
   3193 O           -14.906000   40.763000   -4.778000 O.2    335 PHE526    -0.2710
   3194 CB          -14.555000   43.530000   -5.658000 C.3    335 PHE526     0.0730
   3195 CG          -15.126000   44.332000   -6.748000 C.ar   335 PHE526    -0.0560
   3196 CD1         -15.830000   43.659000   -7.834000 C.ar   335 PHE526     0.0070
   3197 CD2         -15.182000   45.717000   -6.693000 C.ar   335 PHE526     0.0070
   3198 CE1         -16.645000   44.373000   -8.693000 C.ar   335 PHE526     0.0010
   3199 CE2         -15.992000   46.459000   -7.601000 C.ar   335 PHE526     0.0010
   3200 CZ          -16.702000   45.760000   -8.586000 C.ar   335 PHE526     0.0000
   3201 HN          -15.064000   44.564000   -3.461000 H      335 PHE526     0.1630
   3202 N           -15.043000   41.738000   -2.733000 N.am   336 GLY527    -0.3510
   3203 CA          -14.268000   40.701000   -2.035000 C.3    336 GLY527     0.2250
   3204 C           -14.921000   39.339000   -1.821000 C.2    336 GLY527     0.2360
   3205 O           -14.273000   38.347000   -1.574000 O.2    336 GLY527    -0.2720
   3206 HN          -15.257000   42.586000   -2.255000 H      336 GLY527     0.1630
   3207 N           -16.228000   39.295000   -1.994000 N.am   337 THR528    -0.3440
   3208 CA          -17.014000   38.053000   -2.194000 C.3    337 THR528     0.2050
   3209 C           -16.607000   37.432000   -3.454000 C.2    337 THR528     0.2430
   3210 O           -16.499000   36.205000   -3.652000 O.2    337 THR528    -0.2710
   3211 CB          -18.510000   38.332000   -2.257000 C.3    337 THR528     0.1460
   3212 CG2         -19.301000   37.020000   -2.429000 C.3    337 THR528     0.0420
   3213 OG1         -18.943000   38.933000   -1.014000 O.3    337 THR528    -0.3930
   3214 HN          -16.811000   40.103000   -2.037000 H      337 THR528     0.1630
   3215 HG1         -18.812000   39.874000   -1.160000 H      337 THR528     0.2100
   3216 N           -16.350000   38.261000   -4.439000 N.am   338 GLY529    -0.3500
   3217 CA          -15.900000   37.735000   -5.721000 C.3    338 GLY529     0.2250
   3218 C           -14.421000   37.379000   -5.717000 C.2    338 GLY529     0.2360
   3219 O           -14.119000   36.396000   -6.294000 O.2    338 GLY529    -0.2720
   3220 HN          -16.458000   39.230000   -4.227000 H      338 GLY529     0.1630
   3221 N           -13.503000   38.132000   -5.083000 N.am   339 ILE530    -0.3460
   3222 CA          -12.123000   37.790000   -4.803000 C.3    339 ILE530     0.1800
   3223 C           -12.037000   36.441000   -4.013000 C.2    339 ILE530     0.2410
   3224 O           -11.293000   35.530000   -4.403000 O.2    339 ILE530    -0.2710
   3225 CB          -11.351000   38.997000   -4.163000 C.3    339 ILE530     0.0130
   3226 CG1         -11.469000   40.345000   -4.902000 C.3    339 ILE530     0.0020
   3227 CG2          -9.899000   38.669000   -3.873000 C.3    339 ILE530     0.0120
   3228 CD          -10.739000   41.489000   -4.129000 C.3    339 ILE530     0.0050
   3229 HN          -13.723000   39.030000   -4.710000 H      339 ILE530     0.1630
   3230 N           -12.837000   36.206000   -2.988000 N.am   340 ALA531    -0.3460
   3231 CA          -12.841000   34.923000   -2.311000 C.3    340 ALA531     0.1720
   3232 C           -13.308000   33.793000   -3.251000 C.2    340 ALA531     0.2400
   3233 O           -12.798000   32.690000   -3.233000 O.2    340 ALA531    -0.2710
   3234 CB          -13.743000   35.127000   -1.086000 C.3    340 ALA531     0.0420
   3235 HN          -13.596000   36.811000   -2.760000 H      340 ALA531     0.1630
   3236 N           -14.332000   34.005000   -4.089000 N.am   341 MET532    -0.3460
   3237 CA          -14.942000   32.918000   -4.812000 C.3    341 MET532     0.1770
   3238 C           -14.235000   32.657000   -6.150000 C.2    341 MET532     0.2410
   3239 O           -14.441000   31.648000   -6.750000 O.2    341 MET532    -0.2710
   3240 CB          -16.441000   33.253000   -5.065000 C.3    341 MET532     0.0450
   3241 CG          -17.351000   33.262000   -3.832000 C.3    341 MET532     0.0760
   3242 SD          -17.615000   31.603000   -3.287000 S.3    341 MET532    -0.1730
   3243 CE          -17.968000   31.804000   -1.517000 C.3    341 MET532     0.0890
   3244 HN          -14.674000   34.940000   -4.129000 H      341 MET532     0.1630
   3245 N           -13.355000   33.569000   -6.635000 N.am   342 SER533    -0.3440
   3246 CA          -12.414000   33.305000   -7.694000 C.3    342 SER533     0.2000
   3247 C           -11.089000   32.712000   -7.248000 C.2    342 SER533     0.2430
   3248 O           -10.514000   31.844000   -7.888000 O.2    342 SER533    -0.2710
   3249 CB          -12.129000   34.563000   -8.557000 C.3    342 SER533     0.1990
   3250 OG          -11.718000   35.684000   -7.761000 O.3    342 SER533    -0.3980
   3251 HN          -13.269000   34.450000   -6.179000 H      342 SER533     0.1630
   3252 HG1         -12.488000   36.069000   -7.335000 H      342 SER533     0.2090
   3253 N           -10.623000   33.021000   -5.949000 N.am   343 THR534    -0.3440
   3254 CA           -9.517000   32.439000   -5.240000 C.3    343 THR534     0.2050
   3255 C            -9.662000   30.933000   -5.024000 C.2    343 THR534     0.2430
   3256 O            -8.761000   30.093000   -5.239000 O.2    343 THR534    -0.2710
   3257 CB           -9.378000   33.118000   -3.861000 C.3    343 THR534     0.1460
   3258 CG2          -8.249000   32.449000   -3.060000 C.3    343 THR534     0.0420
   3259 OG1          -8.877000   34.454000   -4.027000 O.3    343 THR534    -0.3930
   3260 HN          -11.086000   33.828000   -5.591000 H      343 THR534     0.1630
   3261 HG1          -9.681000   34.976000   -4.088000 H      343 THR534     0.2100
   3262 N           -10.856000   30.516000   -4.630000 N.am   344 TRP535    -0.3460
   3263 CA          -11.179000   29.134000   -4.435000 C.3    344 TRP535     0.1810
   3264 C           -11.072000   28.231000   -5.638000 C.2    344 TRP535     0.2410
   3265 O           -11.063000   27.016000   -5.586000 O.2    344 TRP535    -0.2710
   3266 CB          -12.535000   29.073000   -3.725000 C.3    344 TRP535     0.0750
   3267 CG          -13.101000   27.683000   -3.470000 C.ar   344 TRP535    -0.0280
   3268 CD1         -14.289000   27.211000   -4.113000 C.ar   344 TRP535     0.0960
   3269 CD2         -12.477000   26.558000   -2.855000 C.ar   344 TRP535    -0.0020
   3270 CE2         -13.247000   25.433000   -3.158000 C.ar   344 TRP535     0.0420
   3271 CE3         -11.295000   26.341000   -2.144000 C.ar   344 TRP535     0.0140
   3272 NE1         -14.322000   25.897000   -3.904000 N.ar   344 TRP535    -0.3650
   3273 CZ2         -12.869000   24.138000   -2.781000 C.ar   344 TRP535     0.0300
   3274 CZ3         -10.885000   25.005000   -1.855000 C.ar   344 TRP535     0.0010
   3275 CH2         -11.704000   23.922000   -2.113000 C.ar   344 TRP535     0.0020
   3276 HN          -11.645000   31.106000   -4.475000 H      344 TRP535     0.1630
   3277 HE1         -15.039000   25.288000   -4.162000 H      344 TRP535     0.1650
   3278 N           -10.963000   28.790000   -6.851000 N.am   345 VAL536    -0.3460
   3279 CA          -10.745000   28.199000   -8.187000 C.3    345 VAL536     0.1800
   3280 C            -9.325000   27.642000   -8.380000 C.2    345 VAL536     0.2410
   3281 O            -9.141000   26.698000   -9.158000 O.2    345 VAL536    -0.2710
   3282 CB          -11.140000   29.050000   -9.329000 C.3    345 VAL536     0.0090
   3283 CG1         -11.089000   28.384000  -10.721000 C.3    345 VAL536     0.0120
   3284 CG2         -12.604000   29.493000   -9.095000 C.3    345 VAL536     0.0120
   3285 HN          -10.857000   29.780000   -6.904000 H      345 VAL536     0.1630
   3286 N            -8.390000   28.117000   -7.518000 N.am   346 TRP537    -0.3460
   3287 CA           -6.993000   27.841000   -7.692000 C.3    346 TRP537     0.1810
   3288 C            -6.522000   26.524000   -7.046000 C.2    346 TRP537     0.2410
   3289 O            -5.342000   26.272000   -6.993000 O.2    346 TRP537    -0.2710
   3290 CB           -6.097000   29.132000   -7.343000 C.3    346 TRP537     0.0750
   3291 CG           -6.312000   30.258000   -8.279000 C.ar   346 TRP537    -0.0280
   3292 CD1          -7.404000   31.034000   -8.533000 C.ar   346 TRP537     0.0960
   3293 CD2          -5.289000   30.662000   -9.183000 C.ar   346 TRP537    -0.0020
   3294 CE2          -5.752000   31.722000  -10.007000 C.ar   346 TRP537     0.0420
   3295 CE3          -4.037000   30.149000   -9.416000 C.ar   346 TRP537     0.0140
   3296 NE1          -7.080000   31.959000   -9.611000 N.ar   346 TRP537    -0.3650
   3297 CZ2          -5.019000   32.190000  -11.121000 C.ar   346 TRP537     0.0300
   3298 CZ3          -3.261000   30.570000  -10.496000 C.ar   346 TRP537     0.0010
   3299 CH2          -3.761000   31.573000  -11.386000 C.ar   346 TRP537     0.0020
   3300 HN           -8.590000   28.822000   -6.843000 H      346 TRP537     0.1630
   3301 HE1          -7.658000   32.652000   -9.982000 H      346 TRP537     0.1650
   3302 N            -7.447000   25.551000   -6.725000 N.am   347 THR538    -0.3440
   3303 CA           -7.100000   24.229000   -6.323000 C.3    347 THR538     0.2050
   3304 C            -6.487000   23.461000   -7.415000 C.2    347 THR538     0.2430
   3305 O            -6.811000   23.684000   -8.594000 O.2    347 THR538    -0.2710
   3306 CB           -8.188000   23.319000   -5.679000 C.3    347 THR538     0.1460
   3307 CG2          -9.062000   24.035000   -4.616000 C.3    347 THR538     0.0420
   3308 OG1          -9.211000   22.614000   -6.435000 O.3    347 THR538    -0.3930
   3309 HN           -8.410000   25.794000   -6.809000 H      347 THR538     0.1630
   3310 HG1          -9.424000   23.349000   -7.015000 H      347 THR538     0.2100
   3311 N            -5.727000   22.318000   -7.236000 N.am   348 LYS539    -0.3460
   3312 CA           -5.083000   21.534000   -8.295000 C.3    348 LYS539     0.1760
   3313 C            -6.165000   20.757000   -9.056000 C.2    348 LYS539     0.2410
   3314 O            -6.135000   20.555000  -10.280000 O.2    348 LYS539    -0.2710
   3315 CB           -3.923000   20.660000   -7.790000 C.3    348 LYS539     0.0350
   3316 CG           -2.662000   21.439000   -7.384000 C.3    348 LYS539     0.0040
   3317 CD           -1.749000   20.397000   -6.628000 C.3    348 LYS539     0.0270
   3318 CE           -0.291000   20.701000   -6.545000 C.3    348 LYS539     0.2290
   3319 NZ            0.030000   21.930000   -5.847000 N.4    348 LYS539    -0.0790
   3320 HN           -5.426000   22.103000   -6.310000 H      348 LYS539     0.1630
   3321 HZ1          -0.369000   22.757000   -6.336000 H      348 LYS539     0.2740
   3322 HZ2           1.059000   21.975000   -5.701000 H      348 LYS539     0.2740
   3323 HZ3          -0.397000   21.908000   -4.899000 H      348 LYS539     0.2740
   3324 N            -7.210000   20.244000   -8.377000 N.am   349 ALA540    -0.3460
   3325 CA           -8.417000   19.664000   -8.947000 C.3    349 ALA540     0.1720
   3326 C            -9.261000   20.576000   -9.848000 C.2    349 ALA540     0.2400
   3327 O            -9.881000   20.100000  -10.775000 O.2    349 ALA540    -0.2710
   3328 CB           -9.265000   19.091000   -7.725000 C.3    349 ALA540     0.0420
   3329 HN           -7.190000   20.335000   -7.384000 H      349 ALA540     0.1630
   3330 N            -9.313000   21.883000   -9.599000 N.am   350 THR541    -0.3440
   3331 CA          -10.037000   22.804000  -10.463000 C.3    350 THR541     0.2050
   3332 C            -9.223000   23.521000  -11.435000 C.2    350 THR541     0.2430
   3333 O            -9.719000   24.039000  -12.398000 O.2    350 THR541    -0.2710
   3334 CB          -10.795000   23.782000   -9.600000 C.3    350 THR541     0.1460
   3335 CG2         -11.885000   23.032000   -8.822000 C.3    350 THR541     0.0420
   3336 OG1          -9.944000   24.262000   -8.546000 O.3    350 THR541    -0.3930
   3337 HN           -8.889000   22.289000   -8.794000 H      350 THR541     0.1630
   3338 HG1          -9.547000   25.022000   -8.977000 H      350 THR541     0.2100
   3339 N            -7.902000   23.423000  -11.327000 N.am   351 LEU542    -0.3460
   3340 CA           -6.990000   24.016000  -12.251000 C.3    351 LEU542     0.1770
   3341 C            -6.544000   22.938000  -13.263000 C.2    351 LEU542     0.2410
   3342 O            -5.692000   23.046000  -14.127000 O.2    351 LEU542    -0.2710
   3343 CB           -5.678000   24.558000  -11.561000 C.3    351 LEU542     0.0380
   3344 CG           -5.764000   26.014000  -10.882000 C.3    351 LEU542    -0.0200
   3345 CD1          -6.406000   27.159000  -11.811000 C.3    351 LEU542     0.0090
   3346 CD2          -4.408000   26.538000  -10.459000 C.3    351 LEU542     0.0090
   3347 HN           -7.629000   22.819000  -10.582000 H      351 LEU542     0.1630
   3348 N            -7.086000   21.718000  -13.108000 N.am   352 LEU543    -0.3460
   3349 CA           -6.774000   20.488000  -13.736000 C.3    352 LEU543     0.1770
   3350 C            -6.974000   20.444000  -15.249000 C.2    352 LEU543     0.2410
   3351 O            -6.312000   19.691000  -15.931000 O.2    352 LEU543    -0.2710
   3352 CB           -7.853000   19.583000  -13.116000 C.3    352 LEU543     0.0380
   3353 CG           -7.879000   18.097000  -13.541000 C.3    352 LEU543    -0.0200
   3354 CD1          -9.210000   17.409000  -13.118000 C.3    352 LEU543     0.0090
   3355 CD2          -6.733000   17.218000  -12.963000 C.3    352 LEU543     0.0090
   3356 HN           -7.923000   21.695000  -12.565000 H      352 LEU543     0.1630
   3357 N            -7.870000   21.229000  -15.813000 N.am   353 ILE544    -0.3460
   3358 CA           -7.870000   21.438000  -17.291000 C.3    353 ILE544     0.1800
   3359 C            -6.639000   21.969000  -17.923000 C.2    353 ILE544     0.2410
   3360 O            -6.090000   21.412000  -18.866000 O.2    353 ILE544    -0.2710
   3361 CB           -9.047000   22.210000  -17.788000 C.3    353 ILE544     0.0130
   3362 CG1          -9.234000   22.250000  -19.320000 C.3    353 ILE544     0.0020
   3363 CG2          -8.997000   23.715000  -17.282000 C.3    353 ILE544     0.0120
   3364 CD           -9.328000   20.869000  -19.999000 C.3    353 ILE544     0.0050
   3365 HN           -8.591000   21.659000  -15.276000 H      353 ILE544     0.1630
   3366 N            -5.948000   22.976000  -17.335000 N.am   354 TRP545    -0.3460
   3367 CA           -4.595000   23.447000  -17.683000 C.3    354 TRP545     0.1810
   3368 C            -3.583000   22.289000  -17.491000 C.2    354 TRP545     0.2410
   3369 O            -2.721000   21.917000  -18.316000 O.2    354 TRP545    -0.2710
   3370 CB           -4.349000   24.724000  -16.928000 C.3    354 TRP545     0.0750
   3371 CG           -5.291000   25.844000  -17.151000 C.ar   354 TRP545    -0.0280
   3372 CD1          -6.164000   26.223000  -16.147000 C.ar   354 TRP545     0.0960
   3373 CD2          -5.787000   26.416000  -18.352000 C.ar   354 TRP545    -0.0020
   3374 CE2          -6.874000   27.254000  -17.937000 C.ar   354 TRP545     0.0420
   3375 CE3          -5.455000   26.300000  -19.676000 C.ar   354 TRP545     0.0140
   3376 NE1          -7.050000   27.159000  -16.588000 N.ar   354 TRP545    -0.3650
   3377 CZ2          -7.687000   27.900000  -18.871000 C.ar   354 TRP545     0.0300
   3378 CZ3          -6.232000   27.002000  -20.608000 C.ar   354 TRP545     0.0010
   3379 CH2          -7.282000   27.708000  -20.238000 C.ar   354 TRP545     0.0020
   3380 HN           -6.442000   23.514000  -16.658000 H      354 TRP545     0.1630
   3381 HE1          -7.553000   27.787000  -16.034000 H      354 TRP545     0.1650
   3382 N            -3.602000   21.595000  -16.298000 N.am   355 ARG546    -0.3460
   3383 CA           -2.748000   20.531000  -15.903000 C.3    355 ARG546     0.1760
   3384 C            -2.775000   19.379000  -16.854000 C.2    355 ARG546     0.2410
   3385 O            -1.787000   18.967000  -17.393000 O.2    355 ARG546    -0.2710
   3386 CB           -3.116000   19.934000  -14.487000 C.3    355 ARG546     0.0360
   3387 CG           -2.570000   20.918000  -13.394000 C.3    355 ARG546     0.0230
   3388 CD           -3.183000   20.698000  -12.018000 C.3    355 ARG546     0.1380
   3389 NE           -2.496000   19.478000  -11.406000 N.pl3  355 ARG546    -0.2270
   3390 CZ           -3.002000   18.342000  -10.954000 C.cat  355 ARG546     0.6650
   3391 NH1          -4.283000   18.189000  -10.678000 N.pl3  355 ARG546    -0.2350
   3392 NH2          -2.119000   17.429000  -10.670000 N.pl3  355 ARG546    -0.2350
   3393 HN           -4.276000   21.862000  -15.613000 H      355 ARG546     0.1630
   3394 HE           -1.504000   19.460000  -11.288000 H      355 ARG546     0.1770
   3395 HH11         -4.620000   17.260000  -10.521000 H      355 ARG546     0.1740
   3396 HH12         -4.944000   18.901000  -10.918000 H      355 ARG546     0.1740
   3397 HH21         -1.183000   17.477000  -11.018000 H      355 ARG546     0.1740
   3398 HH22         -2.410000   16.535000  -10.331000 H      355 ARG546     0.1740
   3399 N            -3.936000   18.895000  -17.258000 N.am   356 ARG547    -0.3460
   3400 CA           -4.231000   17.908000  -18.225000 C.3    356 ARG547     0.1760
   3401 C            -4.024000   18.210000  -19.679000 C.2    356 ARG547     0.2410
   3402 O            -3.610000   17.282000  -20.396000 O.2    356 ARG547    -0.2710
   3403 CB           -5.703000   17.564000  -18.238000 C.3    356 ARG547     0.0360
   3404 CG           -6.152000   16.647000  -17.042000 C.3    356 ARG547     0.0230
   3405 CD           -7.610000   16.237000  -17.193000 C.3    356 ARG547     0.1380
   3406 NE           -7.850000   15.375000  -18.363000 N.pl3  356 ARG547    -0.2270
   3407 CZ           -8.887000   14.508000  -18.570000 C.cat  356 ARG547     0.6650
   3408 NH1          -9.698000   14.030000  -17.629000 N.pl3  356 ARG547    -0.2350
   3409 NH2          -9.006000   14.044000  -19.780000 N.pl3  356 ARG547    -0.2350
   3410 HN           -4.759000   19.257000  -16.827000 H      356 ARG547     0.1630
   3411 HE           -7.335000   15.607000  -19.187000 H      356 ARG547     0.1770
   3412 HH11         -9.745000   14.351000  -16.682000 H      356 ARG547     0.1740
   3413 HH12        -10.305000   13.265000  -17.840000 H      356 ARG547     0.1740
   3414 HH21         -8.542000   14.576000  -20.488000 H      356 ARG547     0.1740
   3415 HH22         -9.878000   13.623000  -20.032000 H      356 ARG547     0.1740
   3416 N            -4.165000   19.488000  -20.124000 N.am   357 THR548    -0.3440
   3417 CA           -3.776000   19.989000  -21.475000 C.3    357 THR548     0.2050
   3418 C            -2.278000   19.902000  -21.660000 C.2    357 THR548     0.2430
   3419 O            -1.687000   19.672000  -22.742000 O.2    357 THR548    -0.2710
   3420 CB           -4.266000   21.366000  -21.719000 C.3    357 THR548     0.1460
   3421 CG2          -4.119000   21.797000  -23.202000 C.3    357 THR548     0.0420
   3422 OG1          -5.704000   21.435000  -21.573000 O.3    357 THR548    -0.3930
   3423 HN           -4.445000   20.231000  -19.521000 H      357 THR548     0.1630
   3424 HG1          -5.921000   21.361000  -20.641000 H      357 THR548     0.2100
   3425 N            -1.567000   20.295000  -20.535000 N.am   358 TRP549    -0.3460
   3426 CA           -0.086000   20.127000  -20.395000 C.3    358 TRP549     0.1810
   3427 C             0.445000   18.745000  -20.469000 C.2    358 TRP549     0.2410
   3428 O             1.337000   18.395000  -21.232000 O.2    358 TRP549    -0.2710
   3429 CB            0.495000   21.062000  -19.317000 C.3    358 TRP549     0.0750
   3430 CG            1.994000   21.047000  -19.121000 C.ar   358 TRP549    -0.0280
   3431 CD1           2.635000   20.206000  -18.282000 C.ar   358 TRP549     0.0960
   3432 CD2           2.987000   21.847000  -19.782000 C.ar   358 TRP549    -0.0020
   3433 CE2           4.223000   21.374000  -19.312000 C.ar   358 TRP549     0.0420
   3434 CE3           2.935000   22.933000  -20.579000 C.ar   358 TRP549     0.0140
   3435 NE1           4.016000   20.390000  -18.396000 N.ar   358 TRP549    -0.3650
   3436 CZ2           5.391000   21.948000  -19.745000 C.ar   358 TRP549     0.0300
   3437 CZ3           4.116000   23.503000  -21.050000 C.ar   358 TRP549     0.0010
   3438 CH2           5.377000   23.033000  -20.639000 C.ar   358 TRP549     0.0020
   3439 HN           -2.074000   20.675000  -19.765000 H      358 TRP549     0.1630
   3440 HE1           4.616000   20.145000  -17.668000 H      358 TRP549     0.1650
   3441 N            -0.120000   17.817000  -19.621000 N.am   359 CYS550    -0.3450
   3442 CA            0.560000   16.516000  -19.481000 C.3    359 CYS550     0.1850
   3443 C             0.767000   15.621000  -20.704000 C.2    359 CYS550     0.2420
   3444 O            -0.063000   15.543000  -21.620000 O.2    359 CYS550    -0.2710
   3445 CB           -0.206000   15.740000  -18.324000 C.3    359 CYS550     0.1050
   3446 SG            0.008000   16.462000  -16.655000 S.3    359 CYS550    -0.1800
   3447 HN           -0.829000   18.161000  -19.010000 H      359 CYS550     0.1630
   3448 HG1          -0.643000   17.577000  -16.949000 H      359 CYS550     0.1010
   3449 N             1.867000   14.861000  -20.691000 N.am   360 ARG551    -0.3450
   3450 CA            2.094000   13.872000  -21.678000 C.3    360 ARG551     0.1850
   3451 C             2.602000   12.596000  -21.042000 C.2    360 ARG551     0.1960
   3452 CB            3.035000   14.268000  -22.808000 C.3    360 ARG551     0.0380
   3453 CG            2.574000   15.496000  -23.627000 C.3    360 ARG551     0.0230
   3454 CD            1.400000   15.198000  -24.546000 C.3    360 ARG551     0.1380
   3455 NE            1.095000   16.431000  -25.295000 N.pl3  360 ARG551    -0.2270
   3456 CZ            0.208000   17.355000  -24.952000 C.cat  360 ARG551     0.6650
   3457 NH1          -0.330000   17.408000  -23.748000 N.pl3  360 ARG551    -0.2350
   3458 NH2          -0.181000   18.163000  -25.881000 N.pl3  360 ARG551    -0.2350
   3459 OT1           2.925000   12.638000  -19.844000 O.co2  360 ARG551    -0.6460
   3460 OT2           2.490000   11.520000  -21.739000 O.co2  360 ARG551    -0.6460
   3461 HN            2.457000   14.896000  -19.888000 H      360 ARG551     0.1630
   3462 HE            1.562000   16.490000  -26.178000 H      360 ARG551     0.1770
   3463 HH11         -0.049000   16.680000  -23.122000 H      360 ARG551     0.1740
   3464 HH12         -1.079000   18.031000  -23.524000 H      360 ARG551     0.1740
   3465 HH21          0.199000   18.052000  -26.799000 H      360 ARG551     0.1740
   3466 HH22         -0.888000   18.834000  -25.658000 H      360 ARG551     0.1740
@<TRIPOS>BOND
     1    1    2 1
     2    2    5 1
     3    2    3 1
     4    3    4 2
     5    5    6 1
     6    6    7 1
     7    7    9 2
     8    7    8 1
     9   10    8 1
    10   11    8 1
    11   12    1 1
    12   13    1 1
    13   14    1 1
    14   15   16 1
    15   16   17 1
    16   16   19 1
    17   17   18 2
    18   19   20 1
    19   20   22 1
    20   21   15 1
    21   23   24 1
    22   24   27 1
    23   24   25 1
    24   25   26 2
    25   27   28 1
    26   28   29 1
    27   29   30 2
    28   29   31 2
    29   32   23 1
    30   33   34 1
    31   34   37 1
    32   34   35 1
    33   35   36 2
    34   37   38 1
    35   37   39 1
    36   40   33 1
    37   41   47 1
    38   41   42 1
    39   42   45 1
    40   42   43 1
    41   43   44 2
    42   45   46 1
    43   46   47 1
    44   48   49 1
    45   49   52 1
    46   49   50 1
    47   50   51 2
    48   52   53 1
    49   53   54 1
    50   53   55 1
    51   56   48 1
    52   57   58 1
    53   58   61 1
    54   58   59 1
    55   59   60 2
    56   61   62 1
    57   61   63 1
    58   64   57 1
    59   65   66 1
    60   66   69 1
    61   66   67 1
    62   67   68 2
    63   69   70 1
    64   70   71 1
    65   71   72 1
    66   72   77 1
    67   72   73 2
    68   73   74 2
    69   73   75 2
    70   76   65 1
    71   78   74 1
    72   79   74 1
    73   80   75 1
    74   81   75 1
    75   82   83 1
    76   83   86 1
    77   83   84 1
    78   84   85 2
    79   86   87 1
    80   86   88 1
    81   88   90 1
    82   89   82 1
    83   91   92 1
    84   92   95 1
    85   92   93 1
    86   93   94 2
    87   95   96 1
    88   96   97 2
    89   96   98 2
    90   99   91 1
    91  100  101 1
    92  101  104 1
    93  101  102 1
    94  102  103 2
    95  104  105 1
    96  105  107 2
    97  105  106 1
    98  108  100 1
    99  109  106 1
   100  110  106 1
   101  111  117 1
   102  111  112 1
   103  112  115 1
   104  112  113 1
   105  113  114 2
   106  115  116 1
   107  116  117 1
   108  118  119 1
   109  119  122 1
   110  119  120 1
   111  120  121 2
   112  122  123 1
   113  123  124 1
   114  124  125 1
   115  125  126 1
   116  126  128 1
   117  126  129 1
   118  126  130 1
   119  127  118 1
   120  131  132 1
   121  132  135 1
   122  132  133 1
   123  133  134 2
   124  135  136 1
   125  137  131 1
   126  138  136 1
   127  139  140 1
   128  140  143 1
   129  140  141 1
   130  141  142 2
   131  143  144 1
   132  144  146 ar
   133  144  145 ar
   134  145  149 ar
   135  146  148 ar
   136  146  147 ar
   137  147  150 ar
   138  147  149 ar
   139  148  151 ar
   140  149  154 1
   141  150  152 ar
   142  151  152 ar
   143  153  139 1
   144  155  156 1
   145  156  159 1
   146  156  157 1
   147  157  158 2
   148  159  160 1
   149  160  161 ar
   150  160  162 ar
   151  161  163 ar
   152  162  164 ar
   153  163  165 ar
   154  164  165 ar
   155  165  166 1
   156  166  168 1
   157  167  155 1
   158  169  170 1
   159  170  173 1
   160  170  171 1
   161  171  172 2
   162  173  174 1
   163  174  175 1
   164  175  176 2
   165  175  177 2
   166  178  169 1
   167  179  180 1
   168  180  183 1
   169  180  181 1
   170  181  182 2
   171  183  184 1
   172  184  185 2
   173  184  186 2
   174  187  179 1
   175  188  189 1
   176  189  192 1
   177  189  190 1
   178  190  191 2
   179  192  193 1
   180  192  194 1
   181  195  188 1
   182  196  197 1
   183  197  200 1
   184  197  198 1
   185  198  199 2
   186  200  201 1
   187  201  202 1
   188  202  203 2
   189  202  204 2
   190  205  196 1
   191  206  207 1
   192  207  208 1
   193  208  209 2
   194  210  206 1
   195  211  212 1
   196  212  213 1
   197  212  215 1
   198  213  214 2
   199  215  216 1
   200  216  218 1
   201  217  211 1
   202  219  220 1
   203  220  221 1
   204  221  222 2
   205  223  219 1
   206  224  225 1
   207  225  228 1
   208  225  226 1
   209  226  227 2
   210  228  230 1
   211  228  229 1
   212  231  229 1
   213  232  224 1
   214  233  234 1
   215  234  237 1
   216  234  235 1
   217  235  236 2
   218  237  238 1
   219  238  239 1
   220  239  241 2
   221  239  240 1
   222  242  233 1
   223  243  240 1
   224  244  240 1
   225  245  246 1
   226  246  247 1
   227  246  249 1
   228  247  248 2
   229  249  250 1
   230  250  252 1
   231  251  245 1
   232  253  254 1
   233  254  257 1
   234  254  255 1
   235  255  256 2
   236  257  258 1
   237  258  259 1
   238  259  261 2
   239  259  260 1
   240  262  253 1
   241  263  260 1
   242  264  260 1
   243  265  266 1
   244  266  269 1
   245  266  267 1
   246  267  268 2
   247  269  270 1
   248  270  272 2
   249  270  271 1
   250  273  265 1
   251  274  271 1
   252  275  271 1
   253  276  282 1
   254  276  277 1
   255  277  280 1
   256  277  278 1
   257  278  279 2
   258  280  281 1
   259  281  282 1
   260  283  284 1
   261  284  287 1
   262  284  285 1
   263  285  286 2
   264  287  288 1
   265  288  289 1
   266  288  290 1
   267  291  283 1
   268  292  293 1
   269  293  296 1
   270  293  294 1
   271  294  295 2
   272  296  297 1
   273  297  299 ar
   274  297  298 ar
   275  298  300 ar
   276  299  301 ar
   277  300  302 ar
   278  301  302 ar
   279  303  292 1
   280  304  305 1
   281  305  308 1
   282  305  306 1
   283  306  307 2
   284  308  309 1
   285  308  310 1
   286  310  312 1
   287  311  304 1
   288  313  314 1
   289  314  317 1
   290  314  315 1
   291  315  316 2
   292  317  318 1
   293  318  319 1
   294  319  320 2
   295  319  321 2
   296  322  313 1
   297  323  324 1
   298  324  327 1
   299  324  325 1
   300  325  326 2
   301  328  323 1
   302  329  330 1
   303  330  333 1
   304  330  331 1
   305  331  332 2
   306  333  334 1
   307  334  335 1
   308  335  336 2
   309  335  337 2
   310  338  329 1
   311  339  340 1
   312  339  349 1
   313  340  341 1
   314  340  343 1
   315  341  342 2
   316  343  344 1
   317  344  345 ar
   318  344  346 ar
   319  345  348 ar
   320  346  347 ar
   321  346  350 1
   322  347  348 ar
   323  351  352 1
   324  352  355 1
   325  352  353 1
   326  353  354 2
   327  355  356 1
   328  356  357 1
   329  357  359 2
   330  357  358 1
   331  360  351 1
   332  361  358 1
   333  362  358 1
   334  363  364 1
   335  364  367 1
   336  364  365 1
   337  365  366 2
   338  367  368 1
   339  368  369 2
   340  368  370 2
   341  371  363 1
   342  372  373 1
   343  373  376 1
   344  373  374 1
   345  374  375 2
   346  376  377 1
   347  377  378 1
   348  378  379 1
   349  380  372 1
   350  381  382 1
   351  381  391 1
   352  382  383 1
   353  382  385 1
   354  383  384 2
   355  385  386 1
   356  386  387 ar
   357  386  388 ar
   358  387  390 ar
   359  388  389 ar
   360  389  390 ar
   361  390  392 1
   362  393  394 1
   363  394  397 1
   364  394  395 1
   365  395  396 2
   366  397  398 1
   367  399  393 1
   368  400  398 1
   369  401  402 1
   370  402  405 1
   371  402  403 1
   372  403  404 2
   373  405  406 1
   374  406  407 ar
   375  406  408 ar
   376  407  409 ar
   377  408  410 ar
   378  409  411 ar
   379  410  411 ar
   380  411  412 1
   381  412  414 1
   382  413  401 1
   383  415  416 1
   384  416  419 1
   385  416  417 1
   386  417  418 2
   387  419  421 1
   388  419  420 1
   389  422  420 1
   390  423  415 1
   391  424  425 1
   392  425  428 1
   393  425  426 1
   394  426  427 2
   395  429  424 1
   396  430  431 1
   397  431  434 1
   398  431  432 1
   399  432  433 2
   400  435  430 1
   401  436  437 1
   402  437  440 1
   403  437  438 1
   404  438  439 2
   405  440  441 1
   406  441  443 ar
   407  441  442 ar
   408  442  444 ar
   409  443  445 ar
   410  444  446 ar
   411  445  446 ar
   412  447  436 1
   413  448  449 1
   414  449  450 1
   415  450  451 2
   416  452  448 1
   417  453  454 1
   418  454  457 1
   419  454  455 1
   420  455  456 2
   421  458  453 1
   422  459  460 1
   423  460  463 1
   424  460  461 1
   425  461  462 2
   426  463  464 1
   427  463  465 1
   428  466  459 1
   429  467  468 1
   430  468  471 1
   431  468  469 1
   432  469  470 2
   433  471  472 1
   434  471  473 1
   435  473  475 1
   436  474  467 1
   437  476  477 1
   438  477  478 1
   439  478  479 2
   440  480  476 1
   441  481  482 1
   442  482  485 1
   443  482  483 1
   444  483  484 2
   445  485  486 1
   446  486  487 1
   447  486  488 1
   448  489  481 1
   449  490  491 1
   450  491  492 1
   451  491  494 1
   452  492  493 2
   453  494  495 1
   454  496  490 1
   455  497  495 1
   456  498  499 1
   457  499  502 1
   458  499  500 1
   459  500  501 2
   460  502  503 1
   461  502  504 1
   462  504  506 1
   463  505  498 1
   464  507  508 1
   465  508  511 1
   466  508  509 1
   467  509  510 2
   468  511  512 1
   469  512  513 1
   470  512  514 1
   471  515  507 1
   472  516  517 1
   473  517  520 1
   474  517  518 1
   475  518  519 2
   476  520  521 1
   477  521  523 ar
   478  521  522 ar
   479  522  524 ar
   480  523  525 ar
   481  524  526 ar
   482  525  526 ar
   483  527  516 1
   484  528  529 1
   485  529  532 1
   486  529  530 1
   487  530  531 2
   488  532  533 1
   489  532  534 1
   490  534  536 1
   491  535  528 1
   492  537  538 1
   493  538  541 1
   494  538  539 1
   495  539  540 2
   496  541  542 1
   497  542  543 1
   498  542  544 1
   499  545  537 1
   500  546  547 1
   501  547  550 1
   502  547  548 1
   503  548  549 2
   504  551  546 1
   505  552  553 1
   506  553  556 1
   507  553  554 1
   508  554  555 2
   509  556  557 1
   510  556  558 1
   511  558  560 1
   512  559  552 1
   513  561  562 1
   514  562  565 1
   515  562  563 1
   516  563  564 2
   517  565  566 1
   518  566  568 ar
   519  566  567 ar
   520  567  569 ar
   521  568  570 ar
   522  569  571 ar
   523  570  571 ar
   524  572  561 1
   525  573  574 1
   526  574  577 1
   527  574  575 1
   528  575  576 2
   529  577  578 1
   530  577  579 1
   531  580  573 1
   532  581  582 1
   533  582  585 1
   534  582  583 1
   535  583  584 2
   536  586  581 1
   537  587  588 1
   538  588  591 1
   539  588  589 1
   540  589  590 2
   541  591  592 1
   542  592  593 2
   543  592  594 2
   544  595  587 1
   545  596  597 1
   546  597  600 1
   547  597  598 1
   548  598  599 2
   549  600  601 1
   550  601  603 ar
   551  601  602 ar
   552  602  606 ar
   553  603  605 ar
   554  603  604 ar
   555  604  607 ar
   556  604  606 ar
   557  605  608 ar
   558  606  611 1
   559  607  609 ar
   560  608  609 ar
   561  610  596 1
   562  612  613 1
   563  613  616 1
   564  613  614 1
   565  614  615 2
   566  616  617 1
   567  617  618 1
   568  618  619 1
   569  619  624 1
   570  619  620 2
   571  620  621 2
   572  620  622 2
   573  623  612 1
   574  625  621 1
   575  626  621 1
   576  627  622 1
   577  628  622 1
   578  629  630 1
   579  630  633 1
   580  630  631 1
   581  631  632 2
   582  633  634 1
   583  634  636 2
   584  634  635 1
   585  637  629 1
   586  638  635 1
   587  639  635 1
   588  640  641 1
   589  641  644 1
   590  641  642 1
   591  642  643 2
   592  644  645 1
   593  646  640 1
   594  647  645 1
   595  648  649 1
   596  649  652 1
   597  649  650 1
   598  650  651 2
   599  652  653 1
   600  653  655 2
   601  653  654 1
   602  656  648 1
   603  657  654 1
   604  658  654 1
   605  659  660 1
   606  660  663 1
   607  660  661 1
   608  661  662 2
   609  663  664 1
   610  664  665 1
   611  665  666 1
   612  666  671 1
   613  666  667 2
   614  667  668 2
   615  667  669 2
   616  670  659 1
   617  672  668 1
   618  673  668 1
   619  674  669 1
   620  675  669 1
   621  676  677 1
   622  677  680 1
   623  677  678 1
   624  678  679 2
   625  680  681 1
   626  681  682 ar
   627  681  683 ar
   628  682  684 ar
   629  683  685 ar
   630  684  686 ar
   631  685  686 ar
   632  686  687 1
   633  687  689 1
   634  688  676 1
   635  690  696 1
   636  690  691 1
   637  691  694 1
   638  691  692 1
   639  692  693 2
   640  694  695 1
   641  695  696 1
   642  697  698 1
   643  698  701 1
   644  698  699 1
   645  699  700 2
   646  702  697 1
   647  703  704 1
   648  704  707 1
   649  704  705 1
   650  705  706 2
   651  707  708 1
   652  707  709 1
   653  710  703 1
   654  711  712 1
   655  712  715 1
   656  712  713 1
   657  713  714 2
   658  715  717 1
   659  715  716 1
   660  718  716 1
   661  719  711 1
   662  720  721 1
   663  721  724 1
   664  721  722 1
   665  722  723 2
   666  724  725 1
   667  725  726 1
   668  725  727 1
   669  728  720 1
   670  729  730 1
   671  730  733 1
   672  730  731 1
   673  731  732 2
   674  733  734 1
   675  734  736 ar
   676  734  735 ar
   677  735  737 ar
   678  736  738 ar
   679  737  739 ar
   680  738  739 ar
   681  740  729 1
   682  741  742 1
   683  742  745 1
   684  742  743 1
   685  743  744 2
   686  745  746 1
   687  746  747 ar
   688  746  748 ar
   689  747  749 ar
   690  748  750 ar
   691  749  751 ar
   692  750  751 ar
   693  751  752 1
   694  752  754 1
   695  753  741 1
   696  755  756 1
   697  756  759 1
   698  756  757 1
   699  757  758 2
   700  759  760 1
   701  759  761 1
   702  762  755 1
   703  763  764 1
   704  764  767 1
   705  764  765 1
   706  765  766 2
   707  767  768 1
   708  768  770 2
   709  768  769 1
   710  771  763 1
   711  772  769 1
   712  773  769 1
   713  774  775 1
   714  775  778 1
   715  775  776 1
   716  776  777 2
   717  779  774 1
   718  780  781 1
   719  781  782 1
   720  781  784 1
   721  782  783 2
   722  784  785 1
   723  786  780 1
   724  787  785 1
   725  788  789 1
   726  789  792 1
   727  789  790 1
   728  790  791 2
   729  792  793 1
   730  793  795 ar
   731  793  794 ar
   732  794  796 ar
   733  795  797 ar
   734  796  798 ar
   735  797  798 ar
   736  799  788 1
   737  800  801 1
   738  801  804 1
   739  801  802 1
   740  802  803 2
   741  804  805 1
   742  805  807 ar
   743  805  806 ar
   744  806  808 ar
   745  807  809 ar
   746  808  810 ar
   747  809  810 ar
   748  811  800 1
   749  812  813 1
   750  813  816 1
   751  813  814 1
   752  814  815 2
   753  816  817 1
   754  816  818 1
   755  819  812 1
   756  820  821 1
   757  821  822 1
   758  822  823 2
   759  824  820 1
   760  825  826 1
   761  826  829 1
   762  826  827 1
   763  827  828 2
   764  829  830 1
   765  831  825 1
   766  832  830 1
   767  833  834 1
   768  834  837 1
   769  834  835 1
   770  835  836 2
   771  837  839 1
   772  837  838 1
   773  840  838 1
   774  841  833 1
   775  842  843 1
   776  843  844 1
   777  844  845 2
   778  846  842 1
   779  847  848 1
   780  848  851 1
   781  848  849 1
   782  849  850 2
   783  851  852 1
   784  852  854 ar
   785  852  853 ar
   786  853  857 ar
   787  854  856 ar
   788  854  855 ar
   789  855  858 ar
   790  855  857 ar
   791  856  859 ar
   792  857  862 1
   793  858  860 ar
   794  859  860 ar
   795  861  847 1
   796  863  864 1
   797  864  867 1
   798  864  865 1
   799  865  866 2
   800  867  868 1
   801  868  869 1
   802  868  870 1
   803  871  863 1
   804  872  873 1
   805  873  876 1
   806  873  874 1
   807  874  875 2
   808  877  872 1
   809  878  879 1
   810  879  882 1
   811  879  880 1
   812  880  881 2
   813  882  883 1
   814  883  884 1
   815  884  886 2
   816  884  885 1
   817  887  878 1
   818  888  885 1
   819  889  885 1
   820  890  891 1
   821  891  894 1
   822  891  892 1
   823  892  893 2
   824  894  895 1
   825  895  897 ar
   826  895  896 ar
   827  896  898 ar
   828  897  899 ar
   829  898  900 ar
   830  899  900 ar
   831  901  890 1
   832  902  903 1
   833  903  906 1
   834  903  904 1
   835  904  905 2
   836  906  907 1
   837  907  908 1
   838  908  909 1
   839  910  902 1
   840  911  912 1
   841  912  915 1
   842  912  913 1
   843  913  914 2
   844  915  916 1
   845  916  917 2
   846  916  918 2
   847  919  911 1
   848  920  921 1
   849  921  922 1
   850  922  923 2
   851  924  920 1
   852  925  926 1
   853  926  929 1
   854  926  927 1
   855  927  928 2
   856  930  925 1
   857  931  932 1
   858  932  935 1
   859  932  933 1
   860  933  934 2
   861  935  936 1
   862  936  937 1
   863  937  938 1
   864  938  943 1
   865  938  939 2
   866  939  940 2
   867  939  941 2
   868  942  931 1
   869  944  940 1
   870  945  940 1
   871  946  941 1
   872  947  941 1
   873  948  949 1
   874  949  952 1
   875  949  950 1
   876  950  951 2
   877  952  953 1
   878  953  954 1
   879  954  955 1
   880  955  960 1
   881  955  956 2
   882  956  957 2
   883  956  958 2
   884  959  948 1
   885  961  957 1
   886  962  957 1
   887  963  958 1
   888  964  958 1
   889  965  966 1
   890  966  969 1
   891  966  967 1
   892  967  968 2
   893  969  970 1
   894  970  971 1
   895  971  972 2
   896  971  973 2
   897  974  965 1
   898  975  976 1
   899  976  979 1
   900  976  977 1
   901  977  978 2
   902  979  981 1
   903  979  980 1
   904  982  980 1
   905  983  975 1
   906  984  985 1
   907  985  988 1
   908  985  986 1
   909  986  987 2
   910  988  989 1
   911  988  990 1
   912  991  984 1
   913  992  993 1
   914  993  994 1
   915  993  996 1
   916  994  995 2
   917  996  997 1
   918  997  999 1
   919  998  992 1
   920 1000 1001 1
   921 1001 1004 1
   922 1001 1002 1
   923 1002 1003 2
   924 1004 1005 1
   925 1005 1006 1
   926 1006 1007 1
   927 1007 1012 1
   928 1007 1008 2
   929 1008 1009 2
   930 1008 1010 2
   931 1011 1000 1
   932 1013 1009 1
   933 1014 1009 1
   934 1015 1010 1
   935 1016 1010 1
   936 1017 1018 1
   937 1018 1021 1
   938 1018 1019 1
   939 1019 1020 2
   940 1022 1017 1
   941 1023 1024 1
   942 1024 1027 1
   943 1024 1025 1
   944 1025 1026 2
   945 1027 1028 1
   946 1028 1029 2
   947 1028 1030 2
   948 1031 1023 1
   949 1032 1033 1
   950 1033 1034 1
   951 1034 1035 2
   952 1036 1032 1
   953 1037 1038 1
   954 1038 1041 1
   955 1038 1039 1
   956 1039 1040 2
   957 1041 1042 1
   958 1041 1043 1
   959 1043 1045 1
   960 1044 1037 1
   961 1046 1047 1
   962 1047 1050 1
   963 1047 1048 1
   964 1048 1049 2
   965 1050 1051 1
   966 1051 1052 1
   967 1052 1053 1
   968 1054 1046 1
   969 1055 1056 1
   970 1056 1059 1
   971 1056 1057 1
   972 1057 1058 2
   973 1059 1060 1
   974 1060 1061 1
   975 1061 1062 1
   976 1062 1067 1
   977 1062 1063 2
   978 1063 1064 2
   979 1063 1065 2
   980 1066 1055 1
   981 1068 1064 1
   982 1069 1064 1
   983 1070 1065 1
   984 1071 1065 1
   985 1072 1073 1
   986 1073 1076 1
   987 1073 1074 1
   988 1074 1075 2
   989 1076 1077 1
   990 1077 1078 1
   991 1077 1079 1
   992 1080 1072 1
   993 1081 1082 1
   994 1082 1083 1
   995 1083 1084 2
   996 1085 1081 1
   997 1086 1087 1
   998 1087 1090 1
   999 1087 1088 1
  1000 1088 1089 2
  1001 1090 1091 1
  1002 1091 1092 1
  1003 1092 1093 2
  1004 1092 1094 2
  1005 1095 1086 1
  1006 1096 1102 1
  1007 1096 1097 1
  1008 1097 1100 1
  1009 1097 1098 1
  1010 1098 1099 2
  1011 1100 1101 1
  1012 1101 1102 1
  1013 1103 1104 1
  1014 1104 1107 1
  1015 1104 1105 1
  1016 1105 1106 2
  1017 1107 1108 1
  1018 1107 1109 1
  1019 1109 1111 1
  1020 1110 1103 1
  1021 1112 1113 1
  1022 1113 1116 1
  1023 1113 1114 1
  1024 1114 1115 2
  1025 1116 1117 1
  1026 1118 1112 1
  1027 1119 1117 1
  1028 1120 1121 1
  1029 1121 1124 1
  1030 1121 1122 1
  1031 1122 1123 2
  1032 1124 1125 1
  1033 1125 1127 2
  1034 1125 1126 1
  1035 1128 1120 1
  1036 1129 1126 1
  1037 1130 1126 1
  1038 1131 1132 1
  1039 1132 1135 1
  1040 1132 1133 1
  1041 1133 1134 2
  1042 1135 1136 1
  1043 1136 1137 1
  1044 1137 1138 2
  1045 1137 1139 2
  1046 1140 1131 1
  1047 1141 1142 1
  1048 1142 1145 1
  1049 1142 1143 1
  1050 1143 1144 2
  1051 1145 1146 1
  1052 1145 1147 1
  1053 1147 1149 1
  1054 1148 1141 1
  1055 1150 1151 1
  1056 1151 1154 1
  1057 1151 1152 1
  1058 1152 1153 2
  1059 1154 1155 1
  1060 1155 1156 1
  1061 1155 1157 1
  1062 1158 1150 1
  1063 1159 1160 1
  1064 1160 1163 1
  1065 1160 1161 1
  1066 1161 1162 2
  1067 1163 1164 1
  1068 1165 1159 1
  1069 1166 1164 1
  1070 1167 1168 1
  1071 1168 1169 1
  1072 1168 1171 1
  1073 1169 1170 2
  1074 1171 1172 1
  1075 1172 1174 1
  1076 1173 1167 1
  1077 1175 1176 1
  1078 1176 1179 1
  1079 1176 1177 1
  1080 1177 1178 2
  1081 1179 1180 1
  1082 1179 1181 1
  1083 1182 1175 1
  1084 1183 1184 1
  1085 1184 1187 1
  1086 1184 1185 1
  1087 1185 1186 2
  1088 1187 1189 1
  1089 1187 1188 1
  1090 1190 1188 1
  1091 1191 1183 1
  1092 1192 1193 1
  1093 1193 1196 1
  1094 1193 1194 1
  1095 1194 1195 2
  1096 1196 1198 1
  1097 1196 1197 1
  1098 1199 1197 1
  1099 1200 1192 1
  1100 1201 1202 1
  1101 1202 1205 1
  1102 1202 1203 1
  1103 1203 1204 2
  1104 1205 1206 1
  1105 1206 1208 ar
  1106 1206 1207 ar
  1107 1207 1209 ar
  1108 1208 1210 ar
  1109 1209 1211 ar
  1110 1210 1211 ar
  1111 1212 1201 1
  1112 1213 1214 1
  1113 1214 1217 1
  1114 1214 1215 1
  1115 1215 1216 2
  1116 1217 1218 1
  1117 1217 1219 1
  1118 1220 1213 1
  1119 1221 1222 1
  1120 1222 1225 1
  1121 1222 1223 1
  1122 1223 1224 2
  1123 1225 1227 1
  1124 1225 1226 1
  1125 1228 1226 1
  1126 1229 1221 1
  1127 1230 1231 1
  1128 1231 1234 1
  1129 1231 1232 1
  1130 1232 1233 2
  1131 1234 1235 1
  1132 1234 1236 1
  1133 1237 1230 1
  1134 1238 1239 1
  1135 1239 1242 1
  1136 1239 1240 1
  1137 1240 1241 2
  1138 1242 1243 1
  1139 1243 1244 ar
  1140 1243 1245 ar
  1141 1244 1246 ar
  1142 1245 1247 ar
  1143 1246 1248 ar
  1144 1247 1248 ar
  1145 1248 1249 1
  1146 1249 1251 1
  1147 1250 1238 1
  1148 1252 1253 1
  1149 1253 1256 1
  1150 1253 1254 1
  1151 1254 1255 2
  1152 1256 1257 1
  1153 1257 1258 ar
  1154 1257 1259 ar
  1155 1258 1260 ar
  1156 1259 1261 ar
  1157 1260 1262 ar
  1158 1261 1262 ar
  1159 1262 1263 1
  1160 1263 1265 1
  1161 1264 1252 1
  1162 1266 1267 1
  1163 1267 1270 1
  1164 1267 1268 1
  1165 1268 1269 2
  1166 1271 1266 1
  1167 1272 1273 1
  1168 1273 1276 1
  1169 1273 1274 1
  1170 1274 1275 2
  1171 1276 1277 1
  1172 1277 1278 1
  1173 1277 1279 1
  1174 1280 1272 1
  1175 1281 1282 1
  1176 1282 1285 1
  1177 1282 1283 1
  1178 1283 1284 2
  1179 1285 1286 1
  1180 1286 1287 1
  1181 1287 1288 1
  1182 1289 1281 1
  1183 1290 1291 1
  1184 1291 1294 1
  1185 1291 1292 1
  1186 1292 1293 2
  1187 1295 1290 1
  1188 1296 1297 1
  1189 1297 1298 1
  1190 1298 1299 2
  1191 1300 1296 1
  1192 1301 1302 1
  1193 1302 1305 1
  1194 1302 1303 1
  1195 1303 1304 2
  1196 1305 1306 1
  1197 1305 1307 1
  1198 1308 1301 1
  1199 1309 1310 1
  1200 1310 1313 1
  1201 1310 1311 1
  1202 1311 1312 2
  1203 1313 1314 1
  1204 1313 1315 1
  1205 1316 1309 1
  1206 1317 1318 1
  1207 1318 1321 1
  1208 1318 1319 1
  1209 1319 1320 2
  1210 1321 1322 1
  1211 1322 1324 ar
  1212 1322 1323 ar
  1213 1323 1327 ar
  1214 1324 1326 ar
  1215 1324 1325 ar
  1216 1325 1328 ar
  1217 1325 1327 ar
  1218 1326 1329 ar
  1219 1327 1332 1
  1220 1328 1330 ar
  1221 1329 1330 ar
  1222 1331 1317 1
  1223 1333 1334 1
  1224 1334 1337 1
  1225 1334 1335 1
  1226 1335 1336 2
  1227 1337 1338 1
  1228 1338 1340 ar
  1229 1338 1339 ar
  1230 1339 1341 ar
  1231 1340 1342 ar
  1232 1341 1343 ar
  1233 1342 1343 ar
  1234 1344 1333 1
  1235 1345 1346 1
  1236 1346 1349 1
  1237 1346 1347 1
  1238 1347 1348 2
  1239 1349 1350 1
  1240 1349 1351 1
  1241 1352 1345 1
  1242 1353 1354 1
  1243 1354 1357 1
  1244 1354 1355 1
  1245 1355 1356 2
  1246 1357 1358 1
  1247 1357 1359 1
  1248 1360 1353 1
  1249 1361 1362 1
  1250 1362 1365 1
  1251 1362 1363 1
  1252 1363 1364 2
  1253 1365 1366 1
  1254 1366 1367 1
  1255 1366 1368 1
  1256 1369 1361 1
  1257 1370 1371 1
  1258 1371 1374 1
  1259 1371 1372 1
  1260 1372 1373 2
  1261 1374 1375 1
  1262 1374 1376 1
  1263 1376 1378 1
  1264 1377 1370 1
  1265 1379 1380 1
  1266 1380 1383 1
  1267 1380 1381 1
  1268 1381 1382 2
  1269 1383 1384 1
  1270 1384 1385 ar
  1271 1384 1386 ar
  1272 1385 1387 ar
  1273 1386 1388 ar
  1274 1387 1389 ar
  1275 1388 1389 ar
  1276 1389 1390 1
  1277 1390 1392 1
  1278 1391 1379 1
  1279 1393 1394 1
  1280 1394 1397 1
  1281 1394 1395 1
  1282 1395 1396 2
  1283 1398 1393 1
  1284 1399 1400 1
  1285 1400 1403 1
  1286 1400 1401 1
  1287 1401 1402 2
  1288 1403 1404 1
  1289 1404 1406 ar
  1290 1404 1405 ar
  1291 1405 1409 ar
  1292 1406 1408 ar
  1293 1406 1407 ar
  1294 1407 1410 ar
  1295 1407 1409 ar
  1296 1408 1411 ar
  1297 1409 1414 1
  1298 1410 1412 ar
  1299 1411 1412 ar
  1300 1413 1399 1
  1301 1415 1416 1
  1302 1415 1425 1
  1303 1416 1417 1
  1304 1416 1419 1
  1305 1417 1418 2
  1306 1419 1420 1
  1307 1420 1421 ar
  1308 1420 1422 ar
  1309 1421 1424 ar
  1310 1422 1423 ar
  1311 1422 1426 1
  1312 1423 1424 ar
  1313 1427 1428 1
  1314 1428 1431 1
  1315 1428 1429 1
  1316 1429 1430 2
  1317 1431 1432 1
  1318 1431 1433 1
  1319 1433 1435 1
  1320 1434 1427 1
  1321 1436 1437 1
  1322 1437 1440 1
  1323 1437 1438 1
  1324 1438 1439 2
  1325 1440 1441 1
  1326 1442 1436 1
  1327 1443 1441 1
  1328 1444 1445 1
  1329 1445 1448 1
  1330 1445 1446 1
  1331 1446 1447 2
  1332 1448 1449 1
  1333 1449 1451 ar
  1334 1449 1450 ar
  1335 1450 1452 ar
  1336 1451 1453 ar
  1337 1452 1454 ar
  1338 1453 1454 ar
  1339 1455 1444 1
  1340 1456 1457 1
  1341 1457 1460 1
  1342 1457 1458 1
  1343 1458 1459 2
  1344 1460 1461 1
  1345 1461 1462 1
  1346 1462 1463 1
  1347 1463 1464 1
  1348 1464 1466 1
  1349 1464 1467 1
  1350 1464 1468 1
  1351 1465 1456 1
  1352 1469 1470 1
  1353 1470 1473 1
  1354 1470 1471 1
  1355 1471 1472 2
  1356 1474 1469 1
  1357 1475 1476 1
  1358 1476 1479 1
  1359 1476 1477 1
  1360 1477 1478 2
  1361 1479 1480 1
  1362 1480 1481 1
  1363 1480 1482 1
  1364 1483 1475 1
  1365 1484 1485 1
  1366 1485 1486 1
  1367 1486 1487 2
  1368 1488 1484 1
  1369 1489 1490 1
  1370 1490 1493 1
  1371 1490 1491 1
  1372 1491 1492 2
  1373 1493 1494 1
  1374 1493 1495 1
  1375 1495 1497 1
  1376 1496 1489 1
  1377 1498 1499 1
  1378 1499 1502 1
  1379 1499 1500 1
  1380 1500 1501 2
  1381 1502 1503 1
  1382 1502 1504 1
  1383 1504 1506 1
  1384 1505 1498 1
  1385 1507 1508 1
  1386 1508 1511 1
  1387 1508 1509 1
  1388 1509 1510 2
  1389 1511 1512 1
  1390 1512 1513 ar
  1391 1512 1514 ar
  1392 1513 1515 ar
  1393 1514 1516 ar
  1394 1515 1517 ar
  1395 1516 1517 ar
  1396 1517 1518 1
  1397 1518 1520 1
  1398 1519 1507 1
  1399 1521 1522 1
  1400 1522 1525 1
  1401 1522 1523 1
  1402 1523 1524 2
  1403 1525 1526 1
  1404 1526 1527 1
  1405 1527 1529 2
  1406 1527 1528 1
  1407 1530 1521 1
  1408 1531 1528 1
  1409 1532 1528 1
  1410 1533 1539 1
  1411 1533 1534 1
  1412 1534 1537 1
  1413 1534 1535 1
  1414 1535 1536 2
  1415 1537 1538 1
  1416 1538 1539 1
  1417 1540 1541 1
  1418 1541 1544 1
  1419 1541 1542 1
  1420 1542 1543 2
  1421 1544 1545 1
  1422 1545 1546 1
  1423 1545 1547 1
  1424 1548 1540 1
  1425 1549 1550 1
  1426 1550 1553 1
  1427 1550 1551 1
  1428 1551 1552 2
  1429 1553 1554 1
  1430 1555 1549 1
  1431 1556 1554 1
  1432 1557 1558 1
  1433 1558 1559 1
  1434 1559 1560 2
  1435 1561 1557 1
  1436 1562 1563 1
  1437 1563 1566 1
  1438 1563 1564 1
  1439 1564 1565 2
  1440 1566 1567 1
  1441 1567 1568 1
  1442 1568 1569 1
  1443 1569 1570 1
  1444 1570 1572 1
  1445 1570 1573 1
  1446 1570 1574 1
  1447 1571 1562 1
  1448 1575 1576 1
  1449 1576 1579 1
  1450 1576 1577 1
  1451 1577 1578 2
  1452 1579 1580 1
  1453 1579 1581 1
  1454 1581 1583 1
  1455 1582 1575 1
  1456 1584 1585 1
  1457 1585 1588 1
  1458 1585 1586 1
  1459 1586 1587 2
  1460 1588 1589 1
  1461 1590 1584 1
  1462 1591 1589 1
  1463 1592 1593 1
  1464 1593 1596 1
  1465 1593 1594 1
  1466 1594 1595 2
  1467 1596 1597 1
  1468 1597 1598 ar
  1469 1597 1599 ar
  1470 1598 1600 ar
  1471 1599 1601 ar
  1472 1600 1602 ar
  1473 1601 1602 ar
  1474 1602 1603 1
  1475 1603 1605 1
  1476 1604 1592 1
  1477 1606 1607 1
  1478 1607 1610 1
  1479 1607 1608 1
  1480 1608 1609 2
  1481 1610 1611 1
  1482 1611 1613 ar
  1483 1611 1612 ar
  1484 1612 1614 ar
  1485 1613 1615 ar
  1486 1614 1616 ar
  1487 1615 1616 ar
  1488 1617 1606 1
  1489 1618 1619 1
  1490 1618 1628 1
  1491 1619 1620 1
  1492 1619 1622 1
  1493 1620 1621 2
  1494 1622 1623 1
  1495 1623 1624 ar
  1496 1623 1625 ar
  1497 1624 1627 ar
  1498 1625 1626 ar
  1499 1625 1629 1
  1500 1626 1627 ar
  1501 1630 1631 1
  1502 1631 1634 1
  1503 1631 1632 1
  1504 1632 1633 2
  1505 1634 1635 1
  1506 1635 1636 1
  1507 1635 1637 1
  1508 1638 1630 1
  1509 1639 1640 1
  1510 1640 1643 1
  1511 1640 1641 1
  1512 1641 1642 2
  1513 1643 1644 1
  1514 1644 1645 1
  1515 1644 1646 1
  1516 1647 1639 1
  1517 1648 1649 1
  1518 1649 1652 1
  1519 1649 1650 1
  1520 1650 1651 2
  1521 1652 1653 1
  1522 1652 1654 1
  1523 1654 1656 1
  1524 1655 1648 1
  1525 1657 1658 1
  1526 1658 1661 1
  1527 1658 1659 1
  1528 1659 1660 2
  1529 1661 1662 1
  1530 1662 1664 ar
  1531 1662 1663 ar
  1532 1663 1667 ar
  1533 1664 1666 ar
  1534 1664 1665 ar
  1535 1665 1668 ar
  1536 1665 1667 ar
  1537 1666 1669 ar
  1538 1667 1672 1
  1539 1668 1670 ar
  1540 1669 1670 ar
  1541 1671 1657 1
  1542 1673 1674 1
  1543 1674 1677 1
  1544 1674 1675 1
  1545 1675 1676 2
  1546 1677 1678 1
  1547 1679 1673 1
  1548 1680 1678 1
  1549 1681 1682 1
  1550 1682 1685 1
  1551 1682 1683 1
  1552 1683 1684 2
  1553 1685 1686 1
  1554 1686 1687 1
  1555 1686 1688 1
  1556 1689 1681 1
  1557 1690 1696 1
  1558 1690 1691 1
  1559 1691 1694 1
  1560 1691 1692 1
  1561 1692 1693 2
  1562 1694 1695 1
  1563 1695 1696 1
  1564 1697 1698 1
  1565 1698 1701 1
  1566 1698 1699 1
  1567 1699 1700 2
  1568 1701 1702 1
  1569 1702 1704 ar
  1570 1702 1703 ar
  1571 1703 1705 ar
  1572 1704 1706 ar
  1573 1705 1707 ar
  1574 1706 1707 ar
  1575 1708 1697 1
  1576 1709 1710 1
  1577 1710 1713 1
  1578 1710 1711 1
  1579 1711 1712 2
  1580 1713 1714 1
  1581 1713 1715 1
  1582 1716 1709 1
  1583 1717 1718 1
  1584 1718 1721 1
  1585 1718 1719 1
  1586 1719 1720 2
  1587 1721 1722 1
  1588 1722 1723 1
  1589 1722 1724 1
  1590 1725 1717 1
  1591 1726 1727 1
  1592 1727 1730 1
  1593 1727 1728 1
  1594 1728 1729 2
  1595 1730 1731 1
  1596 1730 1732 1
  1597 1732 1734 1
  1598 1733 1726 1
  1599 1735 1736 1
  1600 1736 1739 1
  1601 1736 1737 1
  1602 1737 1738 2
  1603 1739 1740 1
  1604 1739 1741 1
  1605 1742 1735 1
  1606 1743 1744 1
  1607 1744 1747 1
  1608 1744 1745 1
  1609 1745 1746 2
  1610 1748 1743 1
  1611 1749 1750 1
  1612 1750 1753 1
  1613 1750 1751 1
  1614 1751 1752 2
  1615 1753 1755 1
  1616 1753 1754 1
  1617 1756 1754 1
  1618 1757 1749 1
  1619 1758 1759 1
  1620 1759 1762 1
  1621 1759 1760 1
  1622 1760 1761 2
  1623 1762 1763 1
  1624 1763 1764 1
  1625 1763 1765 1
  1626 1766 1758 1
  1627 1767 1768 1
  1628 1768 1771 1
  1629 1768 1769 1
  1630 1769 1770 2
  1631 1772 1767 1
  1632 1773 1774 1
  1633 1774 1777 1
  1634 1774 1775 1
  1635 1775 1776 2
  1636 1777 1778 1
  1637 1777 1779 1
  1638 1780 1773 1
  1639 1781 1782 1
  1640 1782 1785 1
  1641 1782 1783 1
  1642 1783 1784 2
  1643 1786 1781 1
  1644 1787 1788 1
  1645 1788 1791 1
  1646 1788 1789 1
  1647 1789 1790 2
  1648 1791 1792 1
  1649 1792 1793 1
  1650 1793 1795 2
  1651 1793 1794 1
  1652 1796 1787 1
  1653 1797 1794 1
  1654 1798 1794 1
  1655 1799 1800 1
  1656 1800 1803 1
  1657 1800 1801 1
  1658 1801 1802 2
  1659 1803 1804 1
  1660 1803 1805 1
  1661 1806 1799 1
  1662 1807 1808 1
  1663 1808 1811 1
  1664 1808 1809 1
  1665 1809 1810 2
  1666 1811 1812 1
  1667 1812 1813 2
  1668 1812 1814 2
  1669 1815 1807 1
  1670 1816 1817 1
  1671 1817 1818 1
  1672 1818 1819 2
  1673 1820 1816 1
  1674 1821 1822 1
  1675 1822 1825 1
  1676 1822 1823 1
  1677 1823 1824 2
  1678 1825 1826 1
  1679 1826 1827 2
  1680 1826 1828 2
  1681 1829 1821 1
  1682 1830 1831 1
  1683 1831 1834 1
  1684 1831 1832 1
  1685 1832 1833 2
  1686 1834 1835 1
  1687 1836 1830 1
  1688 1837 1835 1
  1689 1838 1839 1
  1690 1839 1842 1
  1691 1839 1840 1
  1692 1840 1841 2
  1693 1842 1843 1
  1694 1842 1844 1
  1695 1845 1838 1
  1696 1846 1847 1
  1697 1847 1850 1
  1698 1847 1848 1
  1699 1848 1849 2
  1700 1850 1851 1
  1701 1852 1846 1
  1702 1853 1851 1
  1703 1854 1855 1
  1704 1855 1856 1
  1705 1856 1857 2
  1706 1858 1854 1
  1707 1859 1860 1
  1708 1860 1863 1
  1709 1860 1861 1
  1710 1861 1862 2
  1711 1863 1865 1
  1712 1863 1864 1
  1713 1866 1864 1
  1714 1867 1859 1
  1715 1868 1869 1
  1716 1869 1870 1
  1717 1869 1872 1
  1718 1870 1871 2
  1719 1872 1873 1
  1720 1873 1875 1
  1721 1874 1868 1
  1722 1876 1877 1
  1723 1877 1880 1
  1724 1877 1878 1
  1725 1878 1879 2
  1726 1880 1881 1
  1727 1881 1883 ar
  1728 1881 1882 ar
  1729 1882 1884 ar
  1730 1883 1885 ar
  1731 1884 1886 ar
  1732 1885 1886 ar
  1733 1887 1876 1
  1734 1888 1889 1
  1735 1889 1892 1
  1736 1889 1890 1
  1737 1890 1891 2
  1738 1892 1893 1
  1739 1892 1894 1
  1740 1895 1888 1
  1741 1896 1897 1
  1742 1897 1898 1
  1743 1898 1899 2
  1744 1900 1896 1
  1745 1901 1902 1
  1746 1902 1905 1
  1747 1902 1903 1
  1748 1903 1904 2
  1749 1905 1906 1
  1750 1906 1907 ar
  1751 1906 1908 ar
  1752 1907 1909 ar
  1753 1908 1910 ar
  1754 1909 1911 ar
  1755 1910 1911 ar
  1756 1911 1912 1
  1757 1912 1914 1
  1758 1913 1901 1
  1759 1915 1916 1
  1760 1916 1919 1
  1761 1916 1917 1
  1762 1917 1918 2
  1763 1919 1920 1
  1764 1920 1921 1
  1765 1921 1922 1
  1766 1922 1923 1
  1767 1923 1925 1
  1768 1923 1926 1
  1769 1923 1927 1
  1770 1924 1915 1
  1771 1928 1929 1
  1772 1929 1932 1
  1773 1929 1930 1
  1774 1930 1931 2
  1775 1932 1933 1
  1776 1933 1935 2
  1777 1933 1934 1
  1778 1936 1928 1
  1779 1937 1934 1
  1780 1938 1934 1
  1781 1939 1940 1
  1782 1940 1943 1
  1783 1940 1941 1
  1784 1941 1942 2
  1785 1943 1944 1
  1786 1944 1945 ar
  1787 1944 1946 ar
  1788 1945 1947 ar
  1789 1946 1948 ar
  1790 1947 1949 ar
  1791 1948 1949 ar
  1792 1949 1950 1
  1793 1950 1952 1
  1794 1951 1939 1
  1795 1953 1954 1
  1796 1954 1957 1
  1797 1954 1955 1
  1798 1955 1956 2
  1799 1957 1958 1
  1800 1958 1959 1
  1801 1959 1960 1
  1802 1960 1965 1
  1803 1960 1961 2
  1804 1961 1962 2
  1805 1961 1963 2
  1806 1964 1953 1
  1807 1966 1962 1
  1808 1967 1962 1
  1809 1968 1963 1
  1810 1969 1963 1
  1811 1970 1971 1
  1812 1971 1974 1
  1813 1971 1972 1
  1814 1972 1973 2
  1815 1974 1975 1
  1816 1975 1976 ar
  1817 1975 1977 ar
  1818 1976 1978 ar
  1819 1977 1979 ar
  1820 1978 1980 ar
  1821 1979 1980 ar
  1822 1980 1981 1
  1823 1981 1983 1
  1824 1982 1970 1
  1825 1984 1985 1
  1826 1985 1988 1
  1827 1985 1986 1
  1828 1986 1987 2
  1829 1988 1989 1
  1830 1989 1990 1
  1831 1990 1991 1
  1832 1991 1996 1
  1833 1991 1992 2
  1834 1992 1993 2
  1835 1992 1994 2
  1836 1995 1984 1
  1837 1997 1993 1
  1838 1998 1993 1
  1839 1999 1994 1
  1840 2000 1994 1
  1841 2001 2002 1
  1842 2002 2005 1
  1843 2002 2003 1
  1844 2003 2004 2
  1845 2006 2001 1
  1846 2007 2008 1
  1847 2008 2009 1
  1848 2009 2010 2
  1849 2011 2007 1
  1850 2012 2013 1
  1851 2013 2016 1
  1852 2013 2014 1
  1853 2014 2015 2
  1854 2016 2017 1
  1855 2017 2019 ar
  1856 2017 2018 ar
  1857 2018 2020 ar
  1858 2019 2021 ar
  1859 2020 2022 ar
  1860 2021 2022 ar
  1861 2023 2012 1
  1862 2024 2025 1
  1863 2025 2028 1
  1864 2025 2026 1
  1865 2026 2027 2
  1866 2028 2029 1
  1867 2028 2030 1
  1868 2031 2024 1
  1869 2032 2033 1
  1870 2033 2036 1
  1871 2033 2034 1
  1872 2034 2035 2
  1873 2036 2037 1
  1874 2037 2038 1
  1875 2037 2039 1
  1876 2040 2032 1
  1877 2041 2042 1
  1878 2042 2045 1
  1879 2042 2043 1
  1880 2043 2044 2
  1881 2046 2041 1
  1882 2047 2053 1
  1883 2047 2048 1
  1884 2048 2051 1
  1885 2048 2049 1
  1886 2049 2050 2
  1887 2051 2052 1
  1888 2052 2053 1
  1889 2054 2055 1
  1890 2055 2058 1
  1891 2055 2056 1
  1892 2056 2057 2
  1893 2058 2060 1
  1894 2058 2059 1
  1895 2061 2059 1
  1896 2062 2054 1
  1897 2063 2064 1
  1898 2064 2065 1
  1899 2065 2066 2
  1900 2067 2063 1
  1901 2068 2069 1
  1902 2069 2072 1
  1903 2069 2070 1
  1904 2070 2071 2
  1905 2072 2073 1
  1906 2073 2074 1
  1907 2073 2075 1
  1908 2076 2068 1
  1909 2077 2078 1
  1910 2078 2081 1
  1911 2078 2079 1
  1912 2079 2080 2
  1913 2081 2082 1
  1914 2081 2083 1
  1915 2084 2077 1
  1916 2085 2086 1
  1917 2086 2089 1
  1918 2086 2087 1
  1919 2087 2088 2
  1920 2089 2090 1
  1921 2090 2091 1
  1922 2090 2092 1
  1923 2093 2085 1
  1924 2094 2095 1
  1925 2095 2098 1
  1926 2095 2096 1
  1927 2096 2097 2
  1928 2098 2100 1
  1929 2098 2099 1
  1930 2101 2099 1
  1931 2102 2094 1
  1932 2103 2104 1
  1933 2104 2107 1
  1934 2104 2105 1
  1935 2105 2106 2
  1936 2107 2108 1
  1937 2107 2109 1
  1938 2110 2103 1
  1939 2111 2112 1
  1940 2112 2113 1
  1941 2113 2114 2
  1942 2115 2111 1
  1943 2116 2117 1
  1944 2117 2118 1
  1945 2118 2119 2
  1946 2120 2116 1
  1947 2121 2122 1
  1948 2122 2125 1
  1949 2122 2123 1
  1950 2123 2124 2
  1951 2125 2126 1
  1952 2126 2127 ar
  1953 2126 2128 ar
  1954 2127 2129 ar
  1955 2128 2130 ar
  1956 2129 2131 ar
  1957 2130 2131 ar
  1958 2131 2132 1
  1959 2132 2134 1
  1960 2133 2121 1
  1961 2135 2136 1
  1962 2136 2139 1
  1963 2136 2137 1
  1964 2137 2138 2
  1965 2139 2140 1
  1966 2140 2142 ar
  1967 2140 2141 ar
  1968 2141 2143 ar
  1969 2142 2144 ar
  1970 2143 2145 ar
  1971 2144 2145 ar
  1972 2146 2135 1
  1973 2147 2148 1
  1974 2148 2151 1
  1975 2148 2149 1
  1976 2149 2150 2
  1977 2151 2152 1
  1978 2152 2153 1
  1979 2152 2154 1
  1980 2155 2147 1
  1981 2156 2157 1
  1982 2157 2160 1
  1983 2157 2158 1
  1984 2158 2159 2
  1985 2160 2162 1
  1986 2160 2161 1
  1987 2163 2161 1
  1988 2164 2156 1
  1989 2165 2166 1
  1990 2166 2169 1
  1991 2166 2167 1
  1992 2167 2168 2
  1993 2169 2170 1
  1994 2170 2171 1
  1995 2171 2172 1
  1996 2172 2177 1
  1997 2172 2173 2
  1998 2173 2174 2
  1999 2173 2175 2
  2000 2176 2165 1
  2001 2178 2174 1
  2002 2179 2174 1
  2003 2180 2175 1
  2004 2181 2175 1
  2005 2182 2183 1
  2006 2183 2184 1
  2007 2184 2185 2
  2008 2186 2182 1
  2009 2187 2188 1
  2010 2188 2191 1
  2011 2188 2189 1
  2012 2189 2190 2
  2013 2191 2192 1
  2014 2191 2193 1
  2015 2194 2187 1
  2016 2195 2196 1
  2017 2196 2199 1
  2018 2196 2197 1
  2019 2197 2198 2
  2020 2199 2200 1
  2021 2200 2201 1
  2022 2201 2202 1
  2023 2203 2195 1
  2024 2204 2205 1
  2025 2205 2208 1
  2026 2205 2206 1
  2027 2206 2207 2
  2028 2208 2209 1
  2029 2208 2210 1
  2030 2210 2212 1
  2031 2211 2204 1
  2032 2213 2214 1
  2033 2214 2217 1
  2034 2214 2215 1
  2035 2215 2216 2
  2036 2217 2218 1
  2037 2218 2219 1
  2038 2218 2220 1
  2039 2221 2213 1
  2040 2222 2223 1
  2041 2223 2226 1
  2042 2223 2224 1
  2043 2224 2225 2
  2044 2226 2227 1
  2045 2227 2229 ar
  2046 2227 2228 ar
  2047 2228 2230 ar
  2048 2229 2231 ar
  2049 2230 2232 ar
  2050 2231 2232 ar
  2051 2233 2222 1
  2052 2234 2235 1
  2053 2235 2238 1
  2054 2235 2236 1
  2055 2236 2237 2
  2056 2238 2239 1
  2057 2240 2234 1
  2058 2241 2239 1
  2059 2242 2243 1
  2060 2243 2246 1
  2061 2243 2244 1
  2062 2244 2245 2
  2063 2246 2248 1
  2064 2246 2247 1
  2065 2249 2247 1
  2066 2250 2242 1
  2067 2251 2252 1
  2068 2252 2255 1
  2069 2252 2253 1
  2070 2253 2254 2
  2071 2255 2256 1
  2072 2256 2257 1
  2073 2257 2258 1
  2074 2258 2259 1
  2075 2259 2261 1
  2076 2259 2262 1
  2077 2259 2263 1
  2078 2260 2251 1
  2079 2264 2265 1
  2080 2265 2268 1
  2081 2265 2266 1
  2082 2266 2267 2
  2083 2268 2269 1
  2084 2270 2264 1
  2085 2271 2269 1
  2086 2272 2273 1
  2087 2273 2276 1
  2088 2273 2274 1
  2089 2274 2275 2
  2090 2276 2277 1
  2091 2277 2279 2
  2092 2277 2278 1
  2093 2280 2272 1
  2094 2281 2278 1
  2095 2282 2278 1
  2096 2283 2284 1
  2097 2283 2293 1
  2098 2284 2285 1
  2099 2284 2287 1
  2100 2285 2286 2
  2101 2287 2288 1
  2102 2288 2289 ar
  2103 2288 2290 ar
  2104 2289 2292 ar
  2105 2290 2291 ar
  2106 2290 2294 1
  2107 2291 2292 ar
  2108 2295 2301 1
  2109 2295 2296 1
  2110 2296 2299 1
  2111 2296 2297 1
  2112 2297 2298 2
  2113 2299 2300 1
  2114 2300 2301 1
  2115 2302 2303 1
  2116 2303 2304 1
  2117 2304 2305 2
  2118 2306 2302 1
  2119 2307 2308 1
  2120 2308 2311 1
  2121 2308 2309 1
  2122 2309 2310 2
  2123 2311 2312 1
  2124 2312 2313 1
  2125 2312 2314 1
  2126 2315 2307 1
  2127 2316 2317 1
  2128 2317 2320 1
  2129 2317 2318 1
  2130 2318 2319 2
  2131 2320 2321 1
  2132 2321 2322 1
  2133 2321 2323 1
  2134 2324 2316 1
  2135 2325 2326 1
  2136 2326 2329 1
  2137 2326 2327 1
  2138 2327 2328 2
  2139 2329 2330 1
  2140 2331 2325 1
  2141 2332 2330 1
  2142 2333 2334 1
  2143 2334 2337 1
  2144 2334 2335 1
  2145 2335 2336 2
  2146 2337 2338 1
  2147 2338 2339 1
  2148 2339 2340 2
  2149 2339 2341 2
  2150 2342 2333 1
  2151 2343 2344 1
  2152 2344 2347 1
  2153 2344 2345 1
  2154 2345 2346 2
  2155 2347 2348 1
  2156 2348 2349 1
  2157 2349 2350 1
  2158 2350 2351 1
  2159 2351 2353 1
  2160 2351 2354 1
  2161 2351 2355 1
  2162 2352 2343 1
  2163 2356 2357 1
  2164 2357 2360 1
  2165 2357 2358 1
  2166 2358 2359 2
  2167 2361 2356 1
  2168 2362 2363 1
  2169 2363 2366 1
  2170 2363 2364 1
  2171 2364 2365 2
  2172 2367 2362 1
  2173 2368 2369 1
  2174 2369 2372 1
  2175 2369 2370 1
  2176 2370 2371 2
  2177 2372 2373 1
  2178 2374 2368 1
  2179 2375 2373 1
  2180 2376 2377 1
  2181 2377 2380 1
  2182 2377 2378 1
  2183 2378 2379 2
  2184 2380 2381 1
  2185 2381 2382 1
  2186 2382 2383 1
  2187 2383 2384 1
  2188 2384 2386 1
  2189 2384 2387 1
  2190 2384 2388 1
  2191 2385 2376 1
  2192 2389 2390 1
  2193 2390 2393 1
  2194 2390 2391 1
  2195 2391 2392 2
  2196 2393 2395 1
  2197 2393 2394 1
  2198 2396 2394 1
  2199 2397 2389 1
  2200 2398 2399 1
  2201 2399 2402 1
  2202 2399 2400 1
  2203 2400 2401 2
  2204 2402 2403 1
  2205 2403 2405 2
  2206 2403 2404 1
  2207 2406 2398 1
  2208 2407 2404 1
  2209 2408 2404 1
  2210 2409 2410 1
  2211 2410 2413 1
  2212 2410 2411 1
  2213 2411 2412 2
  2214 2413 2414 1
  2215 2414 2415 1
  2216 2415 2416 2
  2217 2415 2417 2
  2218 2418 2409 1
  2219 2419 2420 1
  2220 2420 2423 1
  2221 2420 2421 1
  2222 2421 2422 2
  2223 2423 2424 1
  2224 2423 2425 1
  2225 2425 2427 1
  2226 2426 2419 1
  2227 2428 2429 1
  2228 2429 2432 1
  2229 2429 2430 1
  2230 2430 2431 2
  2231 2432 2433 1
  2232 2433 2434 1
  2233 2434 2435 1
  2234 2436 2428 1
  2235 2437 2438 1
  2236 2438 2441 1
  2237 2438 2439 1
  2238 2439 2440 2
  2239 2441 2442 1
  2240 2442 2443 1
  2241 2442 2444 1
  2242 2445 2437 1
  2243 2446 2447 1
  2244 2447 2450 1
  2245 2447 2448 1
  2246 2448 2449 2
  2247 2450 2451 1
  2248 2451 2452 1
  2249 2452 2453 1
  2250 2453 2458 1
  2251 2453 2454 2
  2252 2454 2455 2
  2253 2454 2456 2
  2254 2457 2446 1
  2255 2459 2455 1
  2256 2460 2455 1
  2257 2461 2456 1
  2258 2462 2456 1
  2259 2463 2464 1
  2260 2464 2467 1
  2261 2464 2465 1
  2262 2465 2466 2
  2263 2467 2468 1
  2264 2468 2469 1
  2265 2468 2470 1
  2266 2471 2463 1
  2267 2472 2473 1
  2268 2473 2474 1
  2269 2474 2475 2
  2270 2476 2472 1
  2271 2477 2478 1
  2272 2478 2481 1
  2273 2478 2479 1
  2274 2479 2480 2
  2275 2481 2483 1
  2276 2481 2482 1
  2277 2484 2482 1
  2278 2485 2477 1
  2279 2486 2487 1
  2280 2487 2490 1
  2281 2487 2488 1
  2282 2488 2489 2
  2283 2490 2491 1
  2284 2491 2493 ar
  2285 2491 2492 ar
  2286 2492 2494 ar
  2287 2493 2495 ar
  2288 2494 2496 ar
  2289 2495 2496 ar
  2290 2497 2486 1
  2291 2498 2499 1
  2292 2499 2500 1
  2293 2500 2501 2
  2294 2502 2498 1
  2295 2503 2504 1
  2296 2504 2507 1
  2297 2504 2505 1
  2298 2505 2506 2
  2299 2507 2508 1
  2300 2508 2510 ar
  2301 2508 2509 ar
  2302 2509 2511 ar
  2303 2510 2512 ar
  2304 2511 2513 ar
  2305 2512 2513 ar
  2306 2514 2503 1
  2307 2515 2516 1
  2308 2516 2519 1
  2309 2516 2517 1
  2310 2517 2518 2
  2311 2519 2520 1
  2312 2520 2521 1
  2313 2520 2522 1
  2314 2523 2515 1
  2315 2524 2525 1
  2316 2525 2528 1
  2317 2525 2526 1
  2318 2526 2527 2
  2319 2529 2524 1
  2320 2530 2531 1
  2321 2531 2534 1
  2322 2531 2532 1
  2323 2532 2533 2
  2324 2534 2535 1
  2325 2535 2537 ar
  2326 2535 2536 ar
  2327 2536 2538 ar
  2328 2537 2539 ar
  2329 2538 2540 ar
  2330 2539 2540 ar
  2331 2541 2530 1
  2332 2542 2543 1
  2333 2543 2544 1
  2334 2544 2545 2
  2335 2546 2542 1
  2336 2547 2548 1
  2337 2548 2551 1
  2338 2548 2549 1
  2339 2549 2550 2
  2340 2551 2552 1
  2341 2552 2554 ar
  2342 2552 2553 ar
  2343 2553 2555 ar
  2344 2554 2556 ar
  2345 2555 2557 ar
  2346 2556 2557 ar
  2347 2558 2547 1
  2348 2559 2560 1
  2349 2560 2563 1
  2350 2560 2561 1
  2351 2561 2562 2
  2352 2563 2564 1
  2353 2563 2565 1
  2354 2566 2559 1
  2355 2567 2568 1
  2356 2568 2571 1
  2357 2568 2569 1
  2358 2569 2570 2
  2359 2571 2572 1
  2360 2572 2573 1
  2361 2572 2574 1
  2362 2575 2567 1
  2363 2576 2577 1
  2364 2577 2580 1
  2365 2577 2578 1
  2366 2578 2579 2
  2367 2580 2582 1
  2368 2580 2581 1
  2369 2583 2581 1
  2370 2584 2576 1
  2371 2585 2586 1
  2372 2586 2589 1
  2373 2586 2587 1
  2374 2587 2588 2
  2375 2589 2590 1
  2376 2589 2591 1
  2377 2591 2593 1
  2378 2592 2585 1
  2379 2594 2595 1
  2380 2595 2598 1
  2381 2595 2596 1
  2382 2596 2597 2
  2383 2598 2599 1
  2384 2599 2601 ar
  2385 2599 2600 ar
  2386 2600 2602 ar
  2387 2601 2603 ar
  2388 2602 2604 ar
  2389 2603 2604 ar
  2390 2605 2594 1
  2391 2606 2607 1
  2392 2607 2610 1
  2393 2607 2608 1
  2394 2608 2609 2
  2395 2610 2611 1
  2396 2612 2606 1
  2397 2613 2611 1
  2398 2614 2615 1
  2399 2615 2616 1
  2400 2615 2618 1
  2401 2616 2617 2
  2402 2618 2619 1
  2403 2620 2614 1
  2404 2621 2619 1
  2405 2622 2623 1
  2406 2622 2632 1
  2407 2623 2624 1
  2408 2623 2626 1
  2409 2624 2625 2
  2410 2626 2627 1
  2411 2627 2628 ar
  2412 2627 2629 ar
  2413 2628 2631 ar
  2414 2629 2630 ar
  2415 2629 2633 1
  2416 2630 2631 ar
  2417 2634 2635 1
  2418 2635 2638 1
  2419 2635 2636 1
  2420 2636 2637 2
  2421 2638 2639 1
  2422 2639 2641 ar
  2423 2639 2640 ar
  2424 2640 2642 ar
  2425 2641 2643 ar
  2426 2642 2644 ar
  2427 2643 2644 ar
  2428 2645 2634 1
  2429 2646 2647 1
  2430 2647 2650 1
  2431 2647 2648 1
  2432 2648 2649 2
  2433 2650 2651 1
  2434 2651 2652 ar
  2435 2651 2653 ar
  2436 2652 2654 ar
  2437 2653 2655 ar
  2438 2654 2656 ar
  2439 2655 2656 ar
  2440 2656 2657 1
  2441 2657 2659 1
  2442 2658 2646 1
  2443 2660 2661 1
  2444 2661 2664 1
  2445 2661 2662 1
  2446 2662 2663 2
  2447 2664 2665 1
  2448 2665 2666 2
  2449 2665 2667 2
  2450 2668 2660 1
  2451 2669 2670 1
  2452 2670 2673 1
  2453 2670 2671 1
  2454 2671 2672 2
  2455 2673 2674 1
  2456 2674 2676 ar
  2457 2674 2675 ar
  2458 2675 2677 ar
  2459 2676 2678 ar
  2460 2677 2679 ar
  2461 2678 2679 ar
  2462 2680 2669 1
  2463 2681 2682 1
  2464 2682 2685 1
  2465 2682 2683 1
  2466 2683 2684 2
  2467 2685 2686 1
  2468 2686 2688 ar
  2469 2686 2687 ar
  2470 2687 2689 ar
  2471 2688 2690 ar
  2472 2689 2691 ar
  2473 2690 2691 ar
  2474 2692 2681 1
  2475 2693 2694 1
  2476 2694 2697 1
  2477 2694 2695 1
  2478 2695 2696 2
  2479 2697 2698 1
  2480 2698 2700 2
  2481 2698 2699 1
  2482 2701 2693 1
  2483 2702 2699 1
  2484 2703 2699 1
  2485 2704 2705 1
  2486 2705 2708 1
  2487 2705 2706 1
  2488 2706 2707 2
  2489 2708 2709 1
  2490 2709 2710 1
  2491 2710 2712 2
  2492 2710 2711 1
  2493 2713 2704 1
  2494 2714 2711 1
  2495 2715 2711 1
  2496 2716 2717 1
  2497 2717 2720 1
  2498 2717 2718 1
  2499 2718 2719 2
  2500 2721 2716 1
  2501 2722 2723 1
  2502 2723 2726 1
  2503 2723 2724 1
  2504 2724 2725 2
  2505 2726 2727 1
  2506 2727 2728 1
  2507 2728 2729 2
  2508 2728 2730 2
  2509 2731 2722 1
  2510 2732 2733 1
  2511 2733 2736 1
  2512 2733 2734 1
  2513 2734 2735 2
  2514 2736 2737 1
  2515 2737 2739 ar
  2516 2737 2738 ar
  2517 2738 2742 ar
  2518 2739 2741 ar
  2519 2739 2740 ar
  2520 2740 2743 ar
  2521 2740 2742 ar
  2522 2741 2744 ar
  2523 2742 2747 1
  2524 2743 2745 ar
  2525 2744 2745 ar
  2526 2746 2732 1
  2527 2748 2749 1
  2528 2749 2752 1
  2529 2749 2750 1
  2530 2750 2751 2
  2531 2752 2753 1
  2532 2753 2754 1
  2533 2754 2755 2
  2534 2754 2756 2
  2535 2757 2748 1
  2536 2758 2759 1
  2537 2759 2762 1
  2538 2759 2760 1
  2539 2760 2761 2
  2540 2762 2763 1
  2541 2763 2764 1
  2542 2764 2765 1
  2543 2765 2770 1
  2544 2765 2766 2
  2545 2766 2767 2
  2546 2766 2768 2
  2547 2769 2758 1
  2548 2771 2767 1
  2549 2772 2767 1
  2550 2773 2768 1
  2551 2774 2768 1
  2552 2775 2776 1
  2553 2776 2779 1
  2554 2776 2777 1
  2555 2777 2778 2
  2556 2779 2780 1
  2557 2781 2775 1
  2558 2782 2780 1
  2559 2783 2784 1
  2560 2784 2787 1
  2561 2784 2785 1
  2562 2785 2786 2
  2563 2787 2788 1
  2564 2788 2790 ar
  2565 2788 2789 ar
  2566 2789 2791 ar
  2567 2790 2792 ar
  2568 2791 2793 ar
  2569 2792 2793 ar
  2570 2794 2783 1
  2571 2795 2796 1
  2572 2796 2799 1
  2573 2796 2797 1
  2574 2797 2798 2
  2575 2799 2800 1
  2576 2800 2801 1
  2577 2801 2802 1
  2578 2802 2807 1
  2579 2802 2803 2
  2580 2803 2804 2
  2581 2803 2805 2
  2582 2806 2795 1
  2583 2808 2804 1
  2584 2809 2804 1
  2585 2810 2805 1
  2586 2811 2805 1
  2587 2812 2813 1
  2588 2813 2816 1
  2589 2813 2814 1
  2590 2814 2815 2
  2591 2816 2817 1
  2592 2817 2818 2
  2593 2817 2819 2
  2594 2820 2812 1
  2595 2821 2822 1
  2596 2822 2825 1
  2597 2822 2823 1
  2598 2823 2824 2
  2599 2825 2826 1
  2600 2826 2827 ar
  2601 2826 2828 ar
  2602 2827 2829 ar
  2603 2828 2830 ar
  2604 2829 2831 ar
  2605 2830 2831 ar
  2606 2831 2832 1
  2607 2832 2834 1
  2608 2833 2821 1
  2609 2835 2836 1
  2610 2836 2839 1
  2611 2836 2837 1
  2612 2837 2838 2
  2613 2839 2840 1
  2614 2839 2841 1
  2615 2842 2835 1
  2616 2843 2844 1
  2617 2844 2847 1
  2618 2844 2845 1
  2619 2845 2846 2
  2620 2847 2848 1
  2621 2848 2849 1
  2622 2848 2850 1
  2623 2851 2843 1
  2624 2852 2853 1
  2625 2853 2854 1
  2626 2853 2856 1
  2627 2854 2855 2
  2628 2856 2857 1
  2629 2857 2859 1
  2630 2858 2852 1
  2631 2860 2861 1
  2632 2861 2864 1
  2633 2861 2862 1
  2634 2862 2863 2
  2635 2864 2865 1
  2636 2865 2866 1
  2637 2866 2868 2
  2638 2866 2867 1
  2639 2869 2860 1
  2640 2870 2867 1
  2641 2871 2867 1
  2642 2872 2873 1
  2643 2873 2876 1
  2644 2873 2874 1
  2645 2874 2875 2
  2646 2877 2872 1
  2647 2878 2879 1
  2648 2879 2882 1
  2649 2879 2880 1
  2650 2880 2881 2
  2651 2882 2883 1
  2652 2883 2885 2
  2653 2883 2884 1
  2654 2886 2878 1
  2655 2887 2884 1
  2656 2888 2884 1
  2657 2889 2890 1
  2658 2890 2893 1
  2659 2890 2891 1
  2660 2891 2892 2
  2661 2893 2894 1
  2662 2893 2895 1
  2663 2896 2889 1
  2664 2897 2898 1
  2665 2898 2901 1
  2666 2898 2899 1
  2667 2899 2900 2
  2668 2901 2902 1
  2669 2901 2903 1
  2670 2903 2905 1
  2671 2904 2897 1
  2672 2906 2907 1
  2673 2907 2910 1
  2674 2907 2908 1
  2675 2908 2909 2
  2676 2910 2912 1
  2677 2910 2911 1
  2678 2913 2911 1
  2679 2914 2906 1
  2680 2915 2916 1
  2681 2916 2917 1
  2682 2917 2918 2
  2683 2919 2915 1
  2684 2920 2921 1
  2685 2921 2924 1
  2686 2921 2922 1
  2687 2922 2923 2
  2688 2924 2925 1
  2689 2925 2926 1
  2690 2925 2927 1
  2691 2928 2920 1
  2692 2929 2935 1
  2693 2929 2930 1
  2694 2930 2933 1
  2695 2930 2931 1
  2696 2931 2932 2
  2697 2933 2934 1
  2698 2934 2935 1
  2699 2936 2937 1
  2700 2937 2940 1
  2701 2937 2938 1
  2702 2938 2939 2
  2703 2940 2941 1
  2704 2940 2942 1
  2705 2942 2944 1
  2706 2943 2936 1
  2707 2945 2946 1
  2708 2946 2949 1
  2709 2946 2947 1
  2710 2947 2948 2
  2711 2949 2950 1
  2712 2950 2951 1
  2713 2951 2952 1
  2714 2952 2953 1
  2715 2953 2955 1
  2716 2953 2956 1
  2717 2953 2957 1
  2718 2954 2945 1
  2719 2958 2959 1
  2720 2959 2962 1
  2721 2959 2960 1
  2722 2960 2961 2
  2723 2962 2963 1
  2724 2963 2964 1
  2725 2964 2966 2
  2726 2964 2965 1
  2727 2967 2958 1
  2728 2968 2965 1
  2729 2969 2965 1
  2730 2970 2976 1
  2731 2970 2971 1
  2732 2971 2974 1
  2733 2971 2972 1
  2734 2972 2973 2
  2735 2974 2975 1
  2736 2975 2976 1
  2737 2977 2978 1
  2738 2978 2981 1
  2739 2978 2979 1
  2740 2979 2980 2
  2741 2981 2983 1
  2742 2981 2982 1
  2743 2984 2982 1
  2744 2985 2977 1
  2745 2986 2992 1
  2746 2986 2987 1
  2747 2987 2990 1
  2748 2987 2988 1
  2749 2988 2989 2
  2750 2990 2991 1
  2751 2991 2992 1
  2752 2993 2994 1
  2753 2994 2997 1
  2754 2994 2995 1
  2755 2995 2996 2
  2756 2997 2998 1
  2757 2998 2999 2
  2758 2998 3000 2
  2759 3001 2993 1
  2760 3002 3003 1
  2761 3003 3004 1
  2762 3003 3006 1
  2763 3004 3005 2
  2764 3006 3007 1
  2765 3007 3009 1
  2766 3008 3002 1
  2767 3010 3011 1
  2768 3011 3014 1
  2769 3011 3012 1
  2770 3012 3013 2
  2771 3014 3015 1
  2772 3015 3016 1
  2773 3016 3017 2
  2774 3016 3018 2
  2775 3019 3010 1
  2776 3020 3021 1
  2777 3021 3024 1
  2778 3021 3022 1
  2779 3022 3023 2
  2780 3024 3026 1
  2781 3024 3025 1
  2782 3027 3025 1
  2783 3028 3020 1
  2784 3029 3030 1
  2785 3030 3033 1
  2786 3030 3031 1
  2787 3031 3032 2
  2788 3033 3034 1
  2789 3034 3035 1
  2790 3035 3036 1
  2791 3036 3037 1
  2792 3037 3039 1
  2793 3037 3040 1
  2794 3037 3041 1
  2795 3038 3029 1
  2796 3042 3043 1
  2797 3043 3046 1
  2798 3043 3044 1
  2799 3044 3045 2
  2800 3046 3047 1
  2801 3047 3049 2
  2802 3047 3048 1
  2803 3050 3042 1
  2804 3051 3048 1
  2805 3052 3048 1
  2806 3053 3054 1
  2807 3054 3057 1
  2808 3054 3055 1
  2809 3055 3056 2
  2810 3057 3058 1
  2811 3058 3059 1
  2812 3059 3060 1
  2813 3060 3065 1
  2814 3060 3061 2
  2815 3061 3062 2
  2816 3061 3063 2
  2817 3064 3053 1
  2818 3066 3062 1
  2819 3067 3062 1
  2820 3068 3063 1
  2821 3069 3063 1
  2822 3070 3076 1
  2823 3070 3071 1
  2824 3071 3074 1
  2825 3071 3072 1
  2826 3072 3073 2
  2827 3074 3075 1
  2828 3075 3076 1
  2829 3077 3078 1
  2830 3078 3081 1
  2831 3078 3079 1
  2832 3079 3080 2
  2833 3081 3082 1
  2834 3083 3077 1
  2835 3084 3082 1
  2836 3085 3086 1
  2837 3086 3089 1
  2838 3086 3087 1
  2839 3087 3088 2
  2840 3089 3090 1
  2841 3090 3091 1
  2842 3090 3092 1
  2843 3093 3085 1
  2844 3094 3095 1
  2845 3095 3098 1
  2846 3095 3096 1
  2847 3096 3097 2
  2848 3098 3099 1
  2849 3099 3100 1
  2850 3099 3101 1
  2851 3102 3094 1
  2852 3103 3104 1
  2853 3104 3107 1
  2854 3104 3105 1
  2855 3105 3106 2
  2856 3107 3108 1
  2857 3107 3109 1
  2858 3110 3103 1
  2859 3111 3112 1
  2860 3112 3115 1
  2861 3112 3113 1
  2862 3113 3114 2
  2863 3115 3116 1
  2864 3116 3117 1
  2865 3117 3118 2
  2866 3117 3119 2
  2867 3120 3111 1
  2868 3121 3122 1
  2869 3122 3125 1
  2870 3122 3123 1
  2871 3123 3124 2
  2872 3125 3126 1
  2873 3126 3127 1
  2874 3127 3128 1
  2875 3128 3129 1
  2876 3129 3131 1
  2877 3129 3132 1
  2878 3129 3133 1
  2879 3130 3121 1
  2880 3134 3135 1
  2881 3135 3138 1
  2882 3135 3136 1
  2883 3136 3137 2
  2884 3138 3140 1
  2885 3138 3139 1
  2886 3141 3139 1
  2887 3142 3134 1
  2888 3143 3144 1
  2889 3144 3147 1
  2890 3144 3145 1
  2891 3145 3146 2
  2892 3147 3148 1
  2893 3148 3150 2
  2894 3148 3149 1
  2895 3151 3143 1
  2896 3152 3149 1
  2897 3153 3149 1
  2898 3154 3155 1
  2899 3155 3158 1
  2900 3155 3156 1
  2901 3156 3157 2
  2902 3158 3159 1
  2903 3159 3160 1
  2904 3159 3161 1
  2905 3162 3154 1
  2906 3163 3164 1
  2907 3164 3167 1
  2908 3164 3165 1
  2909 3165 3166 2
  2910 3167 3168 1
  2911 3168 3170 ar
  2912 3168 3169 ar
  2913 3169 3171 ar
  2914 3170 3172 ar
  2915 3171 3173 ar
  2916 3172 3173 ar
  2917 3174 3163 1
  2918 3175 3176 1
  2919 3176 3179 1
  2920 3176 3177 1
  2921 3177 3178 2
  2922 3180 3175 1
  2923 3181 3182 1
  2924 3182 3185 1
  2925 3182 3183 1
  2926 3183 3184 2
  2927 3185 3186 1
  2928 3186 3187 1
  2929 3187 3188 1
  2930 3189 3181 1
  2931 3190 3191 1
  2932 3191 3194 1
  2933 3191 3192 1
  2934 3192 3193 2
  2935 3194 3195 1
  2936 3195 3197 ar
  2937 3195 3196 ar
  2938 3196 3198 ar
  2939 3197 3199 ar
  2940 3198 3200 ar
  2941 3199 3200 ar
  2942 3201 3190 1
  2943 3202 3203 1
  2944 3203 3204 1
  2945 3204 3205 2
  2946 3206 3202 1
  2947 3207 3208 1
  2948 3208 3211 1
  2949 3208 3209 1
  2950 3209 3210 2
  2951 3211 3212 1
  2952 3211 3213 1
  2953 3213 3215 1
  2954 3214 3207 1
  2955 3216 3217 1
  2956 3217 3218 1
  2957 3218 3219 2
  2958 3220 3216 1
  2959 3221 3222 1
  2960 3222 3225 1
  2961 3222 3223 1
  2962 3223 3224 2
  2963 3225 3227 1
  2964 3225 3226 1
  2965 3228 3226 1
  2966 3229 3221 1
  2967 3230 3231 1
  2968 3231 3234 1
  2969 3231 3232 1
  2970 3232 3233 2
  2971 3235 3230 1
  2972 3236 3237 1
  2973 3237 3240 1
  2974 3237 3238 1
  2975 3238 3239 2
  2976 3240 3241 1
  2977 3241 3242 1
  2978 3242 3243 1
  2979 3244 3236 1
  2980 3245 3246 1
  2981 3246 3249 1
  2982 3246 3247 1
  2983 3247 3248 2
  2984 3249 3250 1
  2985 3251 3245 1
  2986 3252 3250 1
  2987 3253 3254 1
  2988 3254 3257 1
  2989 3254 3255 1
  2990 3255 3256 2
  2991 3257 3258 1
  2992 3257 3259 1
  2993 3259 3261 1
  2994 3260 3253 1
  2995 3262 3263 1
  2996 3263 3266 1
  2997 3263 3264 1
  2998 3264 3265 2
  2999 3266 3267 1
  3000 3267 3269 ar
  3001 3267 3268 ar
  3002 3268 3272 ar
  3003 3269 3271 ar
  3004 3269 3270 ar
  3005 3270 3273 ar
  3006 3270 3272 ar
  3007 3271 3274 ar
  3008 3272 3277 1
  3009 3273 3275 ar
  3010 3274 3275 ar
  3011 3276 3262 1
  3012 3278 3279 1
  3013 3279 3282 1
  3014 3279 3280 1
  3015 3280 3281 2
  3016 3282 3283 1
  3017 3282 3284 1
  3018 3285 3278 1
  3019 3286 3287 1
  3020 3287 3290 1
  3021 3287 3288 1
  3022 3288 3289 2
  3023 3290 3291 1
  3024 3291 3293 ar
  3025 3291 3292 ar
  3026 3292 3296 ar
  3027 3293 3295 ar
  3028 3293 3294 ar
  3029 3294 3297 ar
  3030 3294 3296 ar
  3031 3295 3298 ar
  3032 3296 3301 1
  3033 3297 3299 ar
  3034 3298 3299 ar
  3035 3300 3286 1
  3036 3302 3303 1
  3037 3303 3306 1
  3038 3303 3304 1
  3039 3304 3305 2
  3040 3306 3307 1
  3041 3306 3308 1
  3042 3308 3310 1
  3043 3309 3302 1
  3044 3311 3312 1
  3045 3312 3315 1
  3046 3312 3313 1
  3047 3313 3314 2
  3048 3315 3316 1
  3049 3316 3317 1
  3050 3317 3318 1
  3051 3318 3319 1
  3052 3319 3321 1
  3053 3319 3322 1
  3054 3319 3323 1
  3055 3320 3311 1
  3056 3324 3325 1
  3057 3325 3328 1
  3058 3325 3326 1
  3059 3326 3327 2
  3060 3329 3324 1
  3061 3330 3331 1
  3062 3331 3334 1
  3063 3331 3332 1
  3064 3332 3333 2
  3065 3334 3335 1
  3066 3334 3336 1
  3067 3336 3338 1
  3068 3337 3330 1
  3069 3339 3340 1
  3070 3340 3343 1
  3071 3340 3341 1
  3072 3341 3342 2
  3073 3343 3344 1
  3074 3344 3345 1
  3075 3344 3346 1
  3076 3347 3339 1
  3077 3348 3349 1
  3078 3349 3352 1
  3079 3349 3350 1
  3080 3350 3351 2
  3081 3352 3353 1
  3082 3353 3354 1
  3083 3353 3355 1
  3084 3356 3348 1
  3085 3357 3358 1
  3086 3358 3361 1
  3087 3358 3359 1
  3088 3359 3360 2
  3089 3361 3363 1
  3090 3361 3362 1
  3091 3364 3362 1
  3092 3365 3357 1
  3093 3366 3367 1
  3094 3367 3370 1
  3095 3367 3368 1
  3096 3368 3369 2
  3097 3370 3371 1
  3098 3371 3373 ar
  3099 3371 3372 ar
  3100 3372 3376 ar
  3101 3373 3375 ar
  3102 3373 3374 ar
  3103 3374 3377 ar
  3104 3374 3376 ar
  3105 3375 3378 ar
  3106 3376 3381 1
  3107 3377 3379 ar
  3108 3378 3379 ar
  3109 3380 3366 1
  3110 3382 3383 1
  3111 3383 3386 1
  3112 3383 3384 1
  3113 3384 3385 2
  3114 3386 3387 1
  3115 3387 3388 1
  3116 3388 3389 1
  3117 3389 3394 1
  3118 3389 3390 2
  3119 3390 3391 2
  3120 3390 3392 2
  3121 3393 3382 1
  3122 3395 3391 1
  3123 3396 3391 1
  3124 3397 3392 1
  3125 3398 3392 1
  3126 3399 3400 1
  3127 3400 3403 1
  3128 3400 3401 1
  3129 3401 3402 2
  3130 3403 3404 1
  3131 3404 3405 1
  3132 3405 3406 1
  3133 3406 3411 1
  3134 3406 3407 2
  3135 3407 3408 2
  3136 3407 3409 2
  3137 3410 3399 1
  3138 3412 3408 1
  3139 3413 3408 1
  3140 3414 3409 1
  3141 3415 3409 1
  3142 3416 3417 1
  3143 3417 3420 1
  3144 3417 3418 1
  3145 3418 3419 2
  3146 3420 3421 1
  3147 3420 3422 1
  3148 3422 3424 1
  3149 3423 3416 1
  3150 3425 3426 1
  3151 3426 3429 1
  3152 3426 3427 1
  3153 3427 3428 2
  3154 3429 3430 1
  3155 3430 3432 ar
  3156 3430 3431 ar
  3157 3431 3435 ar
  3158 3432 3434 ar
  3159 3432 3433 ar
  3160 3433 3436 ar
  3161 3433 3435 ar
  3162 3434 3437 ar
  3163 3435 3440 1
  3164 3436 3438 ar
  3165 3437 3438 ar
  3166 3439 3425 1
  3167 3441 3442 1
  3168 3442 3443 1
  3169 3442 3445 1
  3170 3443 3444 2
  3171 3445 3446 1
  3172 3447 3441 1
  3173 3448 3446 1
  3174 3449 3450 1
  3175 3450 3451 1
  3176 3450 3452 1
  3177 3452 3453 1
  3178 3453 3454 1
  3179 3454 3455 1
  3180 3455 3462 1
  3181 3455 3456 2
  3182 3456 3457 2
  3183 3456 3458 2
  3184 3459 3451 2
  3185 3460 3451 2
  3186 3461 3449 1
  3187 3463 3457 1
  3188 3464 3457 1
  3189 3465 3458 1
  3190 3466 3458 1
  3191    3   15 1
  3192   17   23 1
  3193   25   33 1
  3194   35   41 1
  3195   43   48 1
  3196   50   57 1
  3197   59   65 1
  3198   67   82 1
  3199   84   91 1
  3200   93  100 1
  3201  102  111 1
  3202  113  118 1
  3203  120  131 1
  3204  133  139 1
  3205  141  155 1
  3206  157  169 1
  3207  171  179 1
  3208  181  188 1
  3209  190  196 1
  3210  198  206 1
  3211  208  211 1
  3212  213  219 1
  3213  221  224 1
  3214  226  233 1
  3215  235  245 1
  3216  247  253 1
  3217  255  265 1
  3218  267  276 1
  3219  278  283 1
  3220  285  292 1
  3221  294  304 1
  3222  306  313 1
  3223  315  323 1
  3224  325  329 1
  3225  331  339 1
  3226  351  341 1
  3227  353  363 1
  3228  365  372 1
  3229  374  381 1
  3230  393  383 1
  3231  395  401 1
  3232  403  415 1
  3233  417  424 1
  3234  426  430 1
  3235  432  436 1
  3236  438  448 1
  3237  450  453 1
  3238  455  459 1
  3239  461  467 1
  3240  469  476 1
  3241  478  481 1
  3242  483  490 1
  3243  492  498 1
  3244  500  507 1
  3245  509  516 1
  3246  518  528 1
  3247  530  537 1
  3248  539  546 1
  3249  548  552 1
  3250  554  561 1
  3251  563  573 1
  3252  575  581 1
  3253  583  587 1
  3254  589  596 1
  3255  598  612 1
  3256  614  629 1
  3257  631  640 1
  3258  642  648 1
  3259  650  659 1
  3260  661  676 1
  3261  678  690 1
  3262  692  697 1
  3263  699  703 1
  3264  705  711 1
  3265  713  720 1
  3266  722  729 1
  3267  731  741 1
  3268  743  755 1
  3269  757  763 1
  3270  765  774 1
  3271  776  780 1
  3272  782  788 1
  3273  790  800 1
  3274  802  812 1
  3275  814  820 1
  3276  822  825 1
  3277  827  833 1
  3278  835  842 1
  3279  844  847 1
  3280  849  863 1
  3281  865  872 1
  3282  874  878 1
  3283  880  890 1
  3284  892  902 1
  3285  904  911 1
  3286  913  920 1
  3287  922  925 1
  3288  927  931 1
  3289  933  948 1
  3290  950  965 1
  3291  967  975 1
  3292  977  984 1
  3293  986  992 1
  3294  994 1000 1
  3295 1002 1017 1
  3296 1019 1023 1
  3297 1025 1032 1
  3298 1034 1037 1
  3299 1039 1046 1
  3300 1048 1055 1
  3301 1057 1072 1
  3302 1074 1081 1
  3303 1083 1086 1
  3304 1088 1096 1
  3305 1098 1103 1
  3306 1105 1112 1
  3307 1114 1120 1
  3308 1122 1131 1
  3309 1133 1141 1
  3310 1143 1150 1
  3311 1152 1159 1
  3312 1161 1167 1
  3313 1169 1175 1
  3314 1177 1183 1
  3315 1185 1192 1
  3316 1194 1201 1
  3317 1203 1213 1
  3318 1215 1221 1
  3319 1223 1230 1
  3320 1232 1238 1
  3321 1240 1252 1
  3322 1254 1266 1
  3323 1268 1272 1
  3324 1274 1281 1
  3325 1283 1290 1
  3326 1292 1296 1
  3327 1298 1301 1
  3328 1303 1309 1
  3329 1311 1317 1
  3330 1319 1333 1
  3331 1335 1345 1
  3332 1347 1353 1
  3333 1355 1361 1
  3334 1363 1370 1
  3335 1372 1379 1
  3336 1381 1393 1
  3337 1395 1399 1
  3338 1401 1415 1
  3339 1427 1417 1
  3340 1429 1436 1
  3341 1438 1444 1
  3342 1446 1456 1
  3343 1458 1469 1
  3344 1471 1475 1
  3345 1477 1484 1
  3346 1486 1489 1
  3347 1491 1498 1
  3348 1500 1507 1
  3349 1509 1521 1
  3350 1523 1533 1
  3351 1535 1540 1
  3352 1542 1549 1
  3353 1551 1557 1
  3354 1559 1562 1
  3355 1564 1575 1
  3356 1577 1584 1
  3357 1586 1592 1
  3358 1594 1606 1
  3359 1608 1618 1
  3360 1630 1620 1
  3361 1632 1639 1
  3362 1641 1648 1
  3363 1650 1657 1
  3364 1659 1673 1
  3365 1675 1681 1
  3366 1683 1690 1
  3367 1692 1697 1
  3368 1699 1709 1
  3369 1711 1717 1
  3370 1719 1726 1
  3371 1728 1735 1
  3372 1737 1743 1
  3373 1745 1749 1
  3374 1751 1758 1
  3375 1760 1767 1
  3376 1769 1773 1
  3377 1775 1781 1
  3378 1783 1787 1
  3379 1789 1799 1
  3380 1801 1807 1
  3381 1809 1816 1
  3382 1818 1821 1
  3383 1823 1830 1
  3384 1832 1838 1
  3385 1840 1846 1
  3386 1848 1854 1
  3387 1856 1859 1
  3388 1861 1868 1
  3389 1870 1876 1
  3390 1878 1888 1
  3391 1890 1896 1
  3392 1898 1901 1
  3393 1903 1915 1
  3394 1917 1928 1
  3395 1930 1939 1
  3396 1941 1953 1
  3397 1955 1970 1
  3398 1972 1984 1
  3399 1986 2001 1
  3400 2003 2007 1
  3401 2009 2012 1
  3402 2014 2024 1
  3403 2026 2032 1
  3404 2034 2041 1
  3405 2043 2047 1
  3406 2049 2054 1
  3407 2056 2063 1
  3408 2065 2068 1
  3409 2070 2077 1
  3410 2079 2085 1
  3411 2087 2094 1
  3412 2096 2103 1
  3413 2105 2111 1
  3414 2113 2116 1
  3415 2118 2121 1
  3416 2123 2135 1
  3417 2137 2147 1
  3418 2149 2156 1
  3419 2158 2165 1
  3420 2167 2182 1
  3421 2184 2187 1
  3422 2189 2195 1
  3423 2197 2204 1
  3424 2206 2213 1
  3425 2215 2222 1
  3426 2224 2234 1
  3427 2236 2242 1
  3428 2244 2251 1
  3429 2253 2264 1
  3430 2266 2272 1
  3431 2274 2283 1
  3432 2295 2285 1
  3433 2297 2302 1
  3434 2304 2307 1
  3435 2309 2316 1
  3436 2318 2325 1
  3437 2327 2333 1
  3438 2335 2343 1
  3439 2345 2356 1
  3440 2358 2362 1
  3441 2364 2368 1
  3442 2370 2376 1
  3443 2378 2389 1
  3444 2391 2398 1
  3445 2400 2409 1
  3446 2411 2419 1
  3447 2421 2428 1
  3448 2430 2437 1
  3449 2439 2446 1
  3450 2448 2463 1
  3451 2465 2472 1
  3452 2474 2477 1
  3453 2479 2486 1
  3454 2488 2498 1
  3455 2500 2503 1
  3456 2505 2515 1
  3457 2517 2524 1
  3458 2526 2530 1
  3459 2532 2542 1
  3460 2544 2547 1
  3461 2549 2559 1
  3462 2561 2567 1
  3463 2569 2576 1
  3464 2578 2585 1
  3465 2587 2594 1
  3466 2596 2606 1
  3467 2608 2614 1
  3468 2616 2622 1
  3469 2634 2624 1
  3470 2636 2646 1
  3471 2648 2660 1
  3472 2662 2669 1
  3473 2671 2681 1
  3474 2683 2693 1
  3475 2695 2704 1
  3476 2706 2716 1
  3477 2718 2722 1
  3478 2724 2732 1
  3479 2734 2748 1
  3480 2750 2758 1
  3481 2760 2775 1
  3482 2777 2783 1
  3483 2785 2795 1
  3484 2797 2812 1
  3485 2814 2821 1
  3486 2823 2835 1
  3487 2837 2843 1
  3488 2845 2852 1
  3489 2854 2860 1
  3490 2862 2872 1
  3491 2874 2878 1
  3492 2880 2889 1
  3493 2891 2897 1
  3494 2899 2906 1
  3495 2908 2915 1
  3496 2917 2920 1
  3497 2922 2929 1
  3498 2931 2936 1
  3499 2938 2945 1
  3500 2947 2958 1
  3501 2960 2970 1
  3502 2972 2977 1
  3503 2979 2986 1
  3504 2988 2993 1
  3505 2995 3002 1
  3506 3004 3010 1
  3507 3012 3020 1
  3508 3022 3029 1
  3509 3031 3042 1
  3510 3044 3053 1
  3511 3055 3070 1
  3512 3072 3077 1
  3513 3079 3085 1
  3514 3087 3094 1
  3515 3096 3103 1
  3516 3105 3111 1
  3517 3113 3121 1
  3518 3123 3134 1
  3519 3136 3143 1
  3520 3145 3154 1
  3521 3156 3163 1
  3522 3165 3175 1
  3523 3177 3181 1
  3524 3183 3190 1
  3525 3192 3202 1
  3526 3204 3207 1
  3527 3209 3216 1
  3528 3218 3221 1
  3529 3223 3230 1
  3530 3232 3236 1
  3531 3238 3245 1
  3532 3247 3253 1
  3533 3255 3262 1
  3534 3264 3278 1
  3535 3280 3286 1
  3536 3288 3302 1
  3537 3304 3311 1
  3538 3313 3324 1
  3539 3326 3330 1
  3540 3332 3339 1
  3541 3341 3348 1
  3542 3350 3357 1
  3543 3359 3366 1
  3544 3368 3382 1
  3545 3384 3399 1
  3546 3401 3416 1
  3547 3418 3425 1
  3548 3427 3441 1
  3549 3443 3449 1
@<TRIPOS>SUBSTRUCTURE
1 GLN192 1 RESIDUE 1 A GLN
2 CYS193 15 RESIDUE 1 A CYS
3 GLU194 23 RESIDUE 1 A GLU
4 VAL195 33 RESIDUE 1 A VAL
5 PRO196 41 RESIDUE 1 A PRO
6 LEU197 48 RESIDUE 1 A LEU
7 VAL198 57 RESIDUE 1 A VAL
8 ARG199 65 RESIDUE 1 A ARG
9 THR200 82 RESIDUE 1 A THR
10 ASP201 91 RESIDUE 1 A ASP
11 ASN202 100 RESIDUE 1 A ASN
12 PRO203 111 RESIDUE 1 A PRO
13 LYS204 118 RESIDUE 1 A LYS
14 SER205 131 RESIDUE 1 A SER
15 TRP206 139 RESIDUE 1 A TRP
16 TYR207 155 RESIDUE 1 A TYR
17 GLU208 169 RESIDUE 1 A GLU
18 ASP209 179 RESIDUE 1 A ASP
19 VAL210 188 RESIDUE 1 A VAL
20 GLU211 196 RESIDUE 1 A GLU
21 GLY212 206 RESIDUE 1 A GLY
22 CYS213 211 RESIDUE 1 A CYS
23 GLY214 219 RESIDUE 1 A GLY
24 ILE215 224 RESIDUE 1 A ILE
25 GLN216 233 RESIDUE 1 A GLN
26 CYS217 245 RESIDUE 1 A CYS
27 GLN218 253 RESIDUE 1 A GLN
28 ASN219 265 RESIDUE 1 A ASN
29 PRO220 276 RESIDUE 1 A PRO
30 LEU221 283 RESIDUE 1 A LEU
31 PHE222 292 RESIDUE 1 A PHE
32 THR223 304 RESIDUE 1 A THR
33 GLU224 313 RESIDUE 1 A GLU
34 ALA225 323 RESIDUE 1 A ALA
35 GLU226 329 RESIDUE 1 A GLU
36 HSD227 339 RESIDUE 1 A HSD
37 GLN228 351 RESIDUE 1 A GLN
38 ASP229 363 RESIDUE 1 A ASP
39 MET230 372 RESIDUE 1 A MET
40 HSE231 381 RESIDUE 1 A HSE
41 SER232 393 RESIDUE 1 A SER
42 TYR233 401 RESIDUE 1 A TYR
43 ILE234 415 RESIDUE 1 A ILE
44 ALA235 424 RESIDUE 1 A ALA
45 ALA236 430 RESIDUE 1 A ALA
46 PHE237 436 RESIDUE 1 A PHE
47 GLY238 448 RESIDUE 1 A GLY
48 ALA239 453 RESIDUE 1 A ALA
49 VAL240 459 RESIDUE 1 A VAL
50 THR241 467 RESIDUE 1 A THR
51 GLY242 476 RESIDUE 1 A GLY
52 LEU243 481 RESIDUE 1 A LEU
53 CYS244 490 RESIDUE 1 A CYS
54 THR245 498 RESIDUE 1 A THR
55 LEU246 507 RESIDUE 1 A LEU
56 PHE247 516 RESIDUE 1 A PHE
57 THR248 528 RESIDUE 1 A THR
58 LEU249 537 RESIDUE 1 A LEU
59 ALA250 546 RESIDUE 1 A ALA
60 THR251 552 RESIDUE 1 A THR
61 PHE252 561 RESIDUE 1 A PHE
62 VAL253 573 RESIDUE 1 A VAL
63 ALA254 581 RESIDUE 1 A ALA
64 ASP255 587 RESIDUE 1 A ASP
65 TRP256 596 RESIDUE 1 A TRP
66 ARG257 612 RESIDUE 1 A ARG
67 ASN258 629 RESIDUE 1 A ASN
68 SER259 640 RESIDUE 1 A SER
69 ASN260 648 RESIDUE 1 A ASN
70 ARG261 659 RESIDUE 1 A ARG
71 TYR262 676 RESIDUE 1 A TYR
72 PRO263 690 RESIDUE 1 A PRO
73 ALA264 697 RESIDUE 1 A ALA
74 VAL265 703 RESIDUE 1 A VAL
75 ILE266 711 RESIDUE 1 A ILE
76 LEU267 720 RESIDUE 1 A LEU
77 PHE268 729 RESIDUE 1 A PHE
78 TYR269 741 RESIDUE 1 A TYR
79 VAL270 755 RESIDUE 1 A VAL
80 ASN271 763 RESIDUE 1 A ASN
81 ALA272 774 RESIDUE 1 A ALA
82 CYS273 780 RESIDUE 1 A CYS
83 PHE274 788 RESIDUE 1 A PHE
84 PHE275 800 RESIDUE 1 A PHE
85 VAL276 812 RESIDUE 1 A VAL
86 GLY277 820 RESIDUE 1 A GLY
87 SER278 825 RESIDUE 1 A SER
88 ILE279 833 RESIDUE 1 A ILE
89 GLY280 842 RESIDUE 1 A GLY
90 TRP281 847 RESIDUE 1 A TRP
91 LEU282 863 RESIDUE 1 A LEU
92 ALA283 872 RESIDUE 1 A ALA
93 GLN284 878 RESIDUE 1 A GLN
94 PHE285 890 RESIDUE 1 A PHE
95 MET286 902 RESIDUE 1 A MET
96 ASP287 911 RESIDUE 1 A ASP
97 GLY288 920 RESIDUE 1 A GLY
98 ALA289 925 RESIDUE 1 A ALA
99 ARG290 931 RESIDUE 1 A ARG
100 ARG291 948 RESIDUE 1 A ARG
101 GLU292 965 RESIDUE 1 A GLU
102 ILE293 975 RESIDUE 1 A ILE
103 VAL294 984 RESIDUE 1 A VAL
104 CYS295 992 RESIDUE 1 A CYS
105 ARG296 1000 RESIDUE 1 A ARG
106 ALA297 1017 RESIDUE 1 A ALA
107 ASP298 1023 RESIDUE 1 A ASP
108 GLY299 1032 RESIDUE 1 A GLY
109 THR300 1037 RESIDUE 1 A THR
110 MET301 1046 RESIDUE 1 A MET
111 ARG302 1055 RESIDUE 1 A ARG
112 LEU303 1072 RESIDUE 1 A LEU
113 GLY304 1081 RESIDUE 1 A GLY
114 GLU305 1086 RESIDUE 1 A GLU
115 PRO306 1096 RESIDUE 1 A PRO
116 THR307 1103 RESIDUE 1 A THR
117 SER308 1112 RESIDUE 1 A SER
118 ASN309 1120 RESIDUE 1 A ASN
119 GLU310 1131 RESIDUE 1 A GLU
120 THR311 1141 RESIDUE 1 A THR
121 LEU312 1150 RESIDUE 1 A LEU
122 SER313 1159 RESIDUE 1 A SER
123 CYS314 1167 RESIDUE 1 A CYS
124 VAL315 1175 RESIDUE 1 A VAL
125 ILE316 1183 RESIDUE 1 A ILE
126 ILE317 1192 RESIDUE 1 A ILE
127 PHE318 1201 RESIDUE 1 A PHE
128 VAL319 1213 RESIDUE 1 A VAL
129 ILE320 1221 RESIDUE 1 A ILE
130 VAL321 1230 RESIDUE 1 A VAL
131 TYR322 1238 RESIDUE 1 A TYR
132 TYR323 1252 RESIDUE 1 A TYR
133 ALA324 1266 RESIDUE 1 A ALA
134 LEU325 1272 RESIDUE 1 A LEU
135 MET326 1281 RESIDUE 1 A MET
136 ALA327 1290 RESIDUE 1 A ALA
137 GLY328 1296 RESIDUE 1 A GLY
138 VAL329 1301 RESIDUE 1 A VAL
139 VAL330 1309 RESIDUE 1 A VAL
140 TRP331 1317 RESIDUE 1 A TRP
141 PHE332 1333 RESIDUE 1 A PHE
142 VAL333 1345 RESIDUE 1 A VAL
143 VAL334 1353 RESIDUE 1 A VAL
144 LEU335 1361 RESIDUE 1 A LEU
145 THR336 1370 RESIDUE 1 A THR
146 TYR337 1379 RESIDUE 1 A TYR
147 ALA338 1393 RESIDUE 1 A ALA
148 TRP339 1399 RESIDUE 1 A TRP
149 HSD340 1415 RESIDUE 1 A HSD
150 THR341 1427 RESIDUE 1 A THR
151 SER342 1436 RESIDUE 1 A SER
152 PHE343 1444 RESIDUE 1 A PHE
153 LYS344 1456 RESIDUE 1 A LYS
154 ALA345 1469 RESIDUE 1 A ALA
155 LEU346 1475 RESIDUE 1 A LEU
156 GLY347 1484 RESIDUE 1 A GLY
157 THR348 1489 RESIDUE 1 A THR
158 THR349 1498 RESIDUE 1 A THR
159 TYR350 1507 RESIDUE 1 A TYR
160 GLN351 1521 RESIDUE 1 A GLN
161 PRO352 1533 RESIDUE 1 A PRO
162 LEU353 1540 RESIDUE 1 A LEU
163 SER354 1549 RESIDUE 1 A SER
164 GLY355 1557 RESIDUE 1 A GLY
165 LYS356 1562 RESIDUE 1 A LYS
166 THR357 1575 RESIDUE 1 A THR
167 SER358 1584 RESIDUE 1 A SER
168 TYR359 1592 RESIDUE 1 A TYR
169 PHE360 1606 RESIDUE 1 A PHE
170 HSD361 1618 RESIDUE 1 A HSD
171 LEU362 1630 RESIDUE 1 A LEU
172 LEU363 1639 RESIDUE 1 A LEU
173 THR364 1648 RESIDUE 1 A THR
174 TRP365 1657 RESIDUE 1 A TRP
175 SER366 1673 RESIDUE 1 A SER
176 LEU367 1681 RESIDUE 1 A LEU
177 PRO368 1690 RESIDUE 1 A PRO
178 PHE369 1697 RESIDUE 1 A PHE
179 VAL370 1709 RESIDUE 1 A VAL
180 LEU371 1717 RESIDUE 1 A LEU
181 THR372 1726 RESIDUE 1 A THR
182 VAL373 1735 RESIDUE 1 A VAL
183 ALA374 1743 RESIDUE 1 A ALA
184 ILE375 1749 RESIDUE 1 A ILE
185 LEU376 1758 RESIDUE 1 A LEU
186 ALA377 1767 RESIDUE 1 A ALA
187 VAL378 1773 RESIDUE 1 A VAL
188 ALA379 1781 RESIDUE 1 A ALA
189 GLN380 1787 RESIDUE 1 A GLN
190 VAL381 1799 RESIDUE 1 A VAL
191 ASP382 1807 RESIDUE 1 A ASP
192 GLY383 1816 RESIDUE 1 A GLY
193 ASP384 1821 RESIDUE 1 A ASP
194 SER385 1830 RESIDUE 1 A SER
195 VAL386 1838 RESIDUE 1 A VAL
196 SER387 1846 RESIDUE 1 A SER
197 GLY388 1854 RESIDUE 1 A GLY
198 ILE389 1859 RESIDUE 1 A ILE
199 CYS390 1868 RESIDUE 1 A CYS
200 PHE391 1876 RESIDUE 1 A PHE
201 VAL392 1888 RESIDUE 1 A VAL
202 GLY393 1896 RESIDUE 1 A GLY
203 TYR394 1901 RESIDUE 1 A TYR
204 LYS395 1915 RESIDUE 1 A LYS
205 ASN396 1928 RESIDUE 1 A ASN
206 TYR397 1939 RESIDUE 1 A TYR
207 ARG398 1953 RESIDUE 1 A ARG
208 TYR399 1970 RESIDUE 1 A TYR
209 ARG400 1984 RESIDUE 1 A ARG
210 ALA401 2001 RESIDUE 1 A ALA
211 GLY402 2007 RESIDUE 1 A GLY
212 PHE403 2012 RESIDUE 1 A PHE
213 VAL404 2024 RESIDUE 1 A VAL
214 LEU405 2032 RESIDUE 1 A LEU
215 ALA406 2041 RESIDUE 1 A ALA
216 PRO407 2047 RESIDUE 1 A PRO
217 ILE408 2054 RESIDUE 1 A ILE
218 GLY409 2063 RESIDUE 1 A GLY
219 LEU410 2068 RESIDUE 1 A LEU
220 VAL411 2077 RESIDUE 1 A VAL
221 LEU412 2085 RESIDUE 1 A LEU
222 ILE413 2094 RESIDUE 1 A ILE
223 VAL414 2103 RESIDUE 1 A VAL
224 GLY415 2111 RESIDUE 1 A GLY
225 GLY416 2116 RESIDUE 1 A GLY
226 TYR417 2121 RESIDUE 1 A TYR
227 PHE418 2135 RESIDUE 1 A PHE
228 LEU419 2147 RESIDUE 1 A LEU
229 ILE420 2156 RESIDUE 1 A ILE
230 ARG421 2165 RESIDUE 1 A ARG
231 GLY422 2182 RESIDUE 1 A GLY
232 VAL423 2187 RESIDUE 1 A VAL
233 MET424 2195 RESIDUE 1 A MET
234 THR425 2204 RESIDUE 1 A THR
235 LEU426 2213 RESIDUE 1 A LEU
236 PHE427 2222 RESIDUE 1 A PHE
237 SER428 2234 RESIDUE 1 A SER
238 ILE429 2242 RESIDUE 1 A ILE
239 LYS430 2251 RESIDUE 1 A LYS
240 SER431 2264 RESIDUE 1 A SER
241 ASN432 2272 RESIDUE 1 A ASN
242 HSD433 2283 RESIDUE 1 A HSD
243 PRO434 2295 RESIDUE 1 A PRO
244 GLY435 2302 RESIDUE 1 A GLY
245 LEU436 2307 RESIDUE 1 A LEU
246 LEU437 2316 RESIDUE 1 A LEU
247 SER438 2325 RESIDUE 1 A SER
248 GLU439 2333 RESIDUE 1 A GLU
249 LYS440 2343 RESIDUE 1 A LYS
250 ALA441 2356 RESIDUE 1 A ALA
251 ALA442 2362 RESIDUE 1 A ALA
252 SER443 2368 RESIDUE 1 A SER
253 LYS444 2376 RESIDUE 1 A LYS
254 ILE445 2389 RESIDUE 1 A ILE
255 ASN446 2398 RESIDUE 1 A ASN
256 GLU447 2409 RESIDUE 1 A GLU
257 THR448 2419 RESIDUE 1 A THR
258 MET449 2428 RESIDUE 1 A MET
259 LEU450 2437 RESIDUE 1 A LEU
260 ARG451 2446 RESIDUE 1 A ARG
261 LEU452 2463 RESIDUE 1 A LEU
262 GLY453 2472 RESIDUE 1 A GLY
263 ILE454 2477 RESIDUE 1 A ILE
264 PHE455 2486 RESIDUE 1 A PHE
265 GLY456 2498 RESIDUE 1 A GLY
266 PHE457 2503 RESIDUE 1 A PHE
267 LEU458 2515 RESIDUE 1 A LEU
268 ALA459 2524 RESIDUE 1 A ALA
269 PHE460 2530 RESIDUE 1 A PHE
270 GLY461 2542 RESIDUE 1 A GLY
271 PHE462 2547 RESIDUE 1 A PHE
272 VAL463 2559 RESIDUE 1 A VAL
273 LEU464 2567 RESIDUE 1 A LEU
274 ILE465 2576 RESIDUE 1 A ILE
275 THR466 2585 RESIDUE 1 A THR
276 PHE467 2594 RESIDUE 1 A PHE
277 SER468 2606 RESIDUE 1 A SER
278 CYS469 2614 RESIDUE 1 A CYS
279 HSD470 2622 RESIDUE 1 A HSD
280 PHE471 2634 RESIDUE 1 A PHE
281 TYR472 2646 RESIDUE 1 A TYR
282 ASP473 2660 RESIDUE 1 A ASP
283 PHE474 2669 RESIDUE 1 A PHE
284 PHE475 2681 RESIDUE 1 A PHE
285 ASN476 2693 RESIDUE 1 A ASN
286 GLN477 2704 RESIDUE 1 A GLN
287 ALA478 2716 RESIDUE 1 A ALA
288 GLU479 2722 RESIDUE 1 A GLU
289 TRP480 2732 RESIDUE 1 A TRP
290 GLU481 2748 RESIDUE 1 A GLU
291 ARG482 2758 RESIDUE 1 A ARG
292 SER483 2775 RESIDUE 1 A SER
293 PHE484 2783 RESIDUE 1 A PHE
294 ARG485 2795 RESIDUE 1 A ARG
295 ASP486 2812 RESIDUE 1 A ASP
296 TYR487 2821 RESIDUE 1 A TYR
297 VAL488 2835 RESIDUE 1 A VAL
298 LEU489 2843 RESIDUE 1 A LEU
299 CYS490 2852 RESIDUE 1 A CYS
300 GLN491 2860 RESIDUE 1 A GLN
301 ALA492 2872 RESIDUE 1 A ALA
302 ASN493 2878 RESIDUE 1 A ASN
303 VAL494 2889 RESIDUE 1 A VAL
304 THR495 2897 RESIDUE 1 A THR
305 ILE496 2906 RESIDUE 1 A ILE
306 GLY497 2915 RESIDUE 1 A GLY
307 LEU498 2920 RESIDUE 1 A LEU
308 PRO499 2929 RESIDUE 1 A PRO
309 THR500 2936 RESIDUE 1 A THR
310 LYS501 2945 RESIDUE 1 A LYS
311 GLN502 2958 RESIDUE 1 A GLN
312 PRO503 2970 RESIDUE 1 A PRO
313 ILE504 2977 RESIDUE 1 A ILE
314 PRO505 2986 RESIDUE 1 A PRO
315 ASP506 2993 RESIDUE 1 A ASP
316 CYS507 3002 RESIDUE 1 A CYS
317 GLU508 3010 RESIDUE 1 A GLU
318 ILE509 3020 RESIDUE 1 A ILE
319 LYS510 3029 RESIDUE 1 A LYS
320 ASN511 3042 RESIDUE 1 A ASN
321 ARG512 3053 RESIDUE 1 A ARG
322 PRO513 3070 RESIDUE 1 A PRO
323 SER514 3077 RESIDUE 1 A SER
324 LEU515 3085 RESIDUE 1 A LEU
325 LEU516 3094 RESIDUE 1 A LEU
326 VAL517 3103 RESIDUE 1 A VAL
327 GLU518 3111 RESIDUE 1 A GLU
328 LYS519 3121 RESIDUE 1 A LYS
329 ILE520 3134 RESIDUE 1 A ILE
330 ASN521 3143 RESIDUE 1 A ASN
331 LEU522 3154 RESIDUE 1 A LEU
332 PHE523 3163 RESIDUE 1 A PHE
333 ALA524 3175 RESIDUE 1 A ALA
334 MET525 3181 RESIDUE 1 A MET
335 PHE526 3190 RESIDUE 1 A PHE
336 GLY527 3202 RESIDUE 1 A GLY
337 THR528 3207 RESIDUE 1 A THR
338 GLY529 3216 RESIDUE 1 A GLY
339 ILE530 3221 RESIDUE 1 A ILE
340 ALA531 3230 RESIDUE 1 A ALA
341 MET532 3236 RESIDUE 1 A MET
342 SER533 3245 RESIDUE 1 A SER
343 THR534 3253 RESIDUE 1 A THR
344 TRP535 3262 RESIDUE 1 A TRP
345 VAL536 3278 RESIDUE 1 A VAL
346 TRP537 3286 RESIDUE 1 A TRP
347 THR538 3302 RESIDUE 1 A THR
348 LYS539 3311 RESIDUE 1 A LYS
349 ALA540 3324 RESIDUE 1 A ALA
350 THR541 3330 RESIDUE 1 A THR
351 LEU542 3339 RESIDUE 1 A LEU
352 LEU543 3348 RESIDUE 1 A LEU
353 ILE544 3357 RESIDUE 1 A ILE
354 TRP545 3366 RESIDUE 1 A TRP
355 ARG546 3382 RESIDUE 1 A ARG
356 ARG547 3399 RESIDUE 1 A ARG
357 THR548 3416 RESIDUE 1 A THR
358 TRP549 3425 RESIDUE 1 A TRP
359 CYS550 3441 RESIDUE 1 A CYS
360 ARG551 3449 RESIDUE 1 A ARG
@<TRIPOS>SET
GROUP:Protein_Groups:Backbone STATIC ATOMS <user>
1790 1 2 3 4 12 13 14 15 16 17 18 21 23 24 25 26 32 33 34 35 36 40 41 42 43 44 \
48 49 50 51 56 57 58 59 60 64 65 66 67 68 76 82 83 84 85 89 91 92 93 94 99 100 \
101 102 103 108 111 112 113 114 118 119 120 121 127 131 132 133 134 137 139 \
140 141 142 153 155 156 157 158 167 169 170 171 172 178 179 180 181 182 187 \
188 189 190 191 195 196 197 198 199 205 206 207 208 209 210 211 212 213 214 \
217 219 220 221 222 223 224 225 226 227 232 233 234 235 236 242 245 246 247 \
248 251 253 254 255 256 262 265 266 267 268 273 276 277 278 279 283 284 285 \
286 291 292 293 294 295 303 304 305 306 307 311 313 314 315 316 322 323 324 \
325 326 328 329 330 331 332 338 339 340 341 342 349 351 352 353 354 360 363 \
364 365 366 371 372 373 374 375 380 381 382 383 384 391 393 394 395 396 399 \
401 402 403 404 413 415 416 417 418 423 424 425 426 427 429 430 431 432 433 \
435 436 437 438 439 447 448 449 450 451 452 453 454 455 456 458 459 460 461 \
462 466 467 468 469 470 474 476 477 478 479 480 481 482 483 484 489 490 491 \
492 493 496 498 499 500 501 505 507 508 509 510 515 516 517 518 519 527 528 \
529 530 531 535 537 538 539 540 545 546 547 548 549 551 552 553 554 555 559 \
561 562 563 564 572 573 574 575 576 580 581 582 583 584 586 587 588 589 590 \
595 596 597 598 599 610 612 613 614 615 623 629 630 631 632 637 640 641 642 \
643 646 648 649 650 651 656 659 660 661 662 670 676 677 678 679 688 690 691 \
692 693 697 698 699 700 702 703 704 705 706 710 711 712 713 714 719 720 721 \
722 723 728 729 730 731 732 740 741 742 743 744 753 755 756 757 758 762 763 \
764 765 766 771 774 775 776 777 779 780 781 782 783 786 788 789 790 791 799 \
800 801 802 803 811 812 813 814 815 819 820 821 822 823 824 825 826 827 828 \
831 833 834 835 836 841 842 843 844 845 846 847 848 849 850 861 863 864 865 \
866 871 872 873 874 875 877 878 879 880 881 887 890 891 892 893 901 902 903 \
904 905 910 911 912 913 914 919 920 921 922 923 924 925 926 927 928 930 931 \
932 933 934 942 948 949 950 951 959 965 966 967 968 974 975 976 977 978 983 \
984 985 986 987 991 992 993 994 995 998 1000 1001 1002 1003 1011 1017 1018 \
1019 1020 1022 1023 1024 1025 1026 1031 1032 1033 1034 1035 1036 1037 1038 \
1039 1040 1044 1046 1047 1048 1049 1054 1055 1056 1057 1058 1066 1072 1073 \
1074 1075 1080 1081 1082 1083 1084 1085 1086 1087 1088 1089 1095 1096 1097 \
1098 1099 1103 1104 1105 1106 1110 1112 1113 1114 1115 1118 1120 1121 1122 \
1123 1128 1131 1132 1133 1134 1140 1141 1142 1143 1144 1148 1150 1151 1152 \
1153 1158 1159 1160 1161 1162 1165 1167 1168 1169 1170 1173 1175 1176 1177 \
1178 1182 1183 1184 1185 1186 1191 1192 1193 1194 1195 1200 1201 1202 1203 \
1204 1212 1213 1214 1215 1216 1220 1221 1222 1223 1224 1229 1230 1231 1232 \
1233 1237 1238 1239 1240 1241 1250 1252 1253 1254 1255 1264 1266 1267 1268 \
1269 1271 1272 1273 1274 1275 1280 1281 1282 1283 1284 1289 1290 1291 1292 \
1293 1295 1296 1297 1298 1299 1300 1301 1302 1303 1304 1308 1309 1310 1311 \
1312 1316 1317 1318 1319 1320 1331 1333 1334 1335 1336 1344 1345 1346 1347 \
1348 1352 1353 1354 1355 1356 1360 1361 1362 1363 1364 1369 1370 1371 1372 \
1373 1377 1379 1380 1381 1382 1391 1393 1394 1395 1396 1398 1399 1400 1401 \
1402 1413 1415 1416 1417 1418 1425 1427 1428 1429 1430 1434 1436 1437 1438 \
1439 1442 1444 1445 1446 1447 1455 1456 1457 1458 1459 1465 1469 1470 1471 \
1472 1474 1475 1476 1477 1478 1483 1484 1485 1486 1487 1488 1489 1490 1491 \
1492 1496 1498 1499 1500 1501 1505 1507 1508 1509 1510 1519 1521 1522 1523 \
1524 1530 1533 1534 1535 1536 1540 1541 1542 1543 1548 1549 1550 1551 1552 \
1555 1557 1558 1559 1560 1561 1562 1563 1564 1565 1571 1575 1576 1577 1578 \
1582 1584 1585 1586 1587 1590 1592 1593 1594 1595 1604 1606 1607 1608 1609 \
1617 1618 1619 1620 1621 1628 1630 1631 1632 1633 1638 1639 1640 1641 1642 \
1647 1648 1649 1650 1651 1655 1657 1658 1659 1660 1671 1673 1674 1675 1676 \
1679 1681 1682 1683 1684 1689 1690 1691 1692 1693 1697 1698 1699 1700 1708 \
1709 1710 1711 1712 1716 1717 1718 1719 1720 1725 1726 1727 1728 1729 1733 \
1735 1736 1737 1738 1742 1743 1744 1745 1746 1748 1749 1750 1751 1752 1757 \
1758 1759 1760 1761 1766 1767 1768 1769 1770 1772 1773 1774 1775 1776 1780 \
1781 1782 1783 1784 1786 1787 1788 1789 1790 1796 1799 1800 1801 1802 1806 \
1807 1808 1809 1810 1815 1816 1817 1818 1819 1820 1821 1822 1823 1824 1829 \
1830 1831 1832 1833 1836 1838 1839 1840 1841 1845 1846 1847 1848 1849 1852 \
1854 1855 1856 1857 1858 1859 1860 1861 1862 1867 1868 1869 1870 1871 1874 \
1876 1877 1878 1879 1887 1888 1889 1890 1891 1895 1896 1897 1898 1899 1900 \
1901 1902 1903 1904 1913 1915 1916 1917 1918 1924 1928 1929 1930 1931 1936 \
1939 1940 1941 1942 1951 1953 1954 1955 1956 1964 1970 1971 1972 1973 1982 \
1984 1985 1986 1987 1995 2001 2002 2003 2004 2006 2007 2008 2009 2010 2011 \
2012 2013 2014 2015 2023 2024 2025 2026 2027 2031 2032 2033 2034 2035 2040 \
2041 2042 2043 2044 2046 2047 2048 2049 2050 2054 2055 2056 2057 2062 2063 \
2064 2065 2066 2067 2068 2069 2070 2071 2076 2077 2078 2079 2080 2084 2085 \
2086 2087 2088 2093 2094 2095 2096 2097 2102 2103 2104 2105 2106 2110 2111 \
2112 2113 2114 2115 2116 2117 2118 2119 2120 2121 2122 2123 2124 2133 2135 \
2136 2137 2138 2146 2147 2148 2149 2150 2155 2156 2157 2158 2159 2164 2165 \
2166 2167 2168 2176 2182 2183 2184 2185 2186 2187 2188 2189 2190 2194 2195 \
2196 2197 2198 2203 2204 2205 2206 2207 2211 2213 2214 2215 2216 2221 2222 \
2223 2224 2225 2233 2234 2235 2236 2237 2240 2242 2243 2244 2245 2250 2251 \
2252 2253 2254 2260 2264 2265 2266 2267 2270 2272 2273 2274 2275 2280 2283 \
2284 2285 2286 2293 2295 2296 2297 2298 2302 2303 2304 2305 2306 2307 2308 \
2309 2310 2315 2316 2317 2318 2319 2324 2325 2326 2327 2328 2331 2333 2334 \
2335 2336 2342 2343 2344 2345 2346 2352 2356 2357 2358 2359 2361 2362 2363 \
2364 2365 2367 2368 2369 2370 2371 2374 2376 2377 2378 2379 2385 2389 2390 \
2391 2392 2397 2398 2399 2400 2401 2406 2409 2410 2411 2412 2418 2419 2420 \
2421 2422 2426 2428 2429 2430 2431 2436 2437 2438 2439 2440 2445 2446 2447 \
2448 2449 2457 2463 2464 2465 2466 2471 2472 2473 2474 2475 2476 2477 2478 \
2479 2480 2485 2486 2487 2488 2489 2497 2498 2499 2500 2501 2502 2503 2504 \
2505 2506 2514 2515 2516 2517 2518 2523 2524 2525 2526 2527 2529 2530 2531 \
2532 2533 2541 2542 2543 2544 2545 2546 2547 2548 2549 2550 2558 2559 2560 \
2561 2562 2566 2567 2568 2569 2570 2575 2576 2577 2578 2579 2584 2585 2586 \
2587 2588 2592 2594 2595 2596 2597 2605 2606 2607 2608 2609 2612 2614 2615 \
2616 2617 2620 2622 2623 2624 2625 2632 2634 2635 2636 2637 2645 2646 2647 \
2648 2649 2658 2660 2661 2662 2663 2668 2669 2670 2671 2672 2680 2681 2682 \
2683 2684 2692 2693 2694 2695 2696 2701 2704 2705 2706 2707 2713 2716 2717 \
2718 2719 2721 2722 2723 2724 2725 2731 2732 2733 2734 2735 2746 2748 2749 \
2750 2751 2757 2758 2759 2760 2761 2769 2775 2776 2777 2778 2781 2783 2784 \
2785 2786 2794 2795 2796 2797 2798 2806 2812 2813 2814 2815 2820 2821 2822 \
2823 2824 2833 2835 2836 2837 2838 2842 2843 2844 2845 2846 2851 2852 2853 \
2854 2855 2858 2860 2861 2862 2863 2869 2872 2873 2874 2875 2877 2878 2879 \
2880 2881 2886 2889 2890 2891 2892 2896 2897 2898 2899 2900 2904 2906 2907 \
2908 2909 2914 2915 2916 2917 2918 2919 2920 2921 2922 2923 2928 2929 2930 \
2931 2932 2936 2937 2938 2939 2943 2945 2946 2947 2948 2954 2958 2959 2960 \
2961 2967 2970 2971 2972 2973 2977 2978 2979 2980 2985 2986 2987 2988 2989 \
2993 2994 2995 2996 3001 3002 3003 3004 3005 3008 3010 3011 3012 3013 3019 \
3020 3021 3022 3023 3028 3029 3030 3031 3032 3038 3042 3043 3044 3045 3050 \
3053 3054 3055 3056 3064 3070 3071 3072 3073 3077 3078 3079 3080 3083 3085 \
3086 3087 3088 3093 3094 3095 3096 3097 3102 3103 3104 3105 3106 3110 3111 \
3112 3113 3114 3120 3121 3122 3123 3124 3130 3134 3135 3136 3137 3142 3143 \
3144 3145 3146 3151 3154 3155 3156 3157 3162 3163 3164 3165 3166 3174 3175 \
3176 3177 3178 3180 3181 3182 3183 3184 3189 3190 3191 3192 3193 3201 3202 \
3203 3204 3205 3206 3207 3208 3209 3210 3214 3216 3217 3218 3219 3220 3221 \
3222 3223 3224 3229 3230 3231 3232 3233 3235 3236 3237 3238 3239 3244 3245 \
3246 3247 3248 3251 3253 3254 3255 3256 3260 3262 3263 3264 3265 3276 3278 \
3279 3280 3281 3285 3286 3287 3288 3289 3300 3302 3303 3304 3305 3309 3311 \
3312 3313 3314 3320 3324 3325 3326 3327 3329 3330 3331 3332 3333 3337 3339 \
3340 3341 3342 3347 3348 3349 3350 3351 3356 3357 3358 3359 3360 3365 3366 \
3367 3368 3369 3380 3382 3383 3384 3385 3393 3399 3400 3401 3402 3410 3416 \
3417 3418 3419 3423 3425 3426 3427 3428 3439 3441 3442 3443 3444 3447 3449 \
3450 3451 3459 3460 3461
GROUP:Protein_Groups:Sidechain STATIC ATOMS <user>
1676 5 6 7 8 9 10 11 19 20 22 27 28 29 30 31 37 38 39 45 46 47 52 53 54 55 61 \
62 63 69 70 71 72 73 74 75 77 78 79 80 81 86 87 88 90 95 96 97 98 104 105 106 \
107 109 110 115 116 117 122 123 124 125 126 128 129 130 135 136 138 143 144 \
145 146 147 148 149 150 151 152 154 159 160 161 162 163 164 165 166 168 173 \
174 175 176 177 183 184 185 186 192 193 194 200 201 202 203 204 215 216 218 \
228 229 230 231 237 238 239 240 241 243 244 249 250 252 257 258 259 260 261 \
263 264 269 270 271 272 274 275 280 281 282 287 288 289 290 296 297 298 299 \
300 301 302 308 309 310 312 317 318 319 320 321 327 333 334 335 336 337 343 \
344 345 346 347 348 350 355 356 357 358 359 361 362 367 368 369 370 376 377 \
378 379 385 386 387 388 389 390 392 397 398 400 405 406 407 408 409 410 411 \
412 414 419 420 421 422 428 434 440 441 442 443 444 445 446 457 463 464 465 \
471 472 473 475 485 486 487 488 494 495 497 502 503 504 506 511 512 513 514 \
520 521 522 523 524 525 526 532 533 534 536 541 542 543 544 550 556 557 558 \
560 565 566 567 568 569 570 571 577 578 579 585 591 592 593 594 600 601 602 \
603 604 605 606 607 608 609 611 616 617 618 619 620 621 622 624 625 626 627 \
628 633 634 635 636 638 639 644 645 647 652 653 654 655 657 658 663 664 665 \
666 667 668 669 671 672 673 674 675 680 681 682 683 684 685 686 687 689 694 \
695 696 701 707 708 709 715 716 717 718 724 725 726 727 733 734 735 736 737 \
738 739 745 746 747 748 749 750 751 752 754 759 760 761 767 768 769 770 772 \
773 778 784 785 787 792 793 794 795 796 797 798 804 805 806 807 808 809 810 \
816 817 818 829 830 832 837 838 839 840 851 852 853 854 855 856 857 858 859 \
860 862 867 868 869 870 876 882 883 884 885 886 888 889 894 895 896 897 898 \
899 900 906 907 908 909 915 916 917 918 929 935 936 937 938 939 940 941 943 \
944 945 946 947 952 953 954 955 956 957 958 960 961 962 963 964 969 970 971 \
972 973 979 980 981 982 988 989 990 996 997 999 1004 1005 1006 1007 1008 1009 \
1010 1012 1013 1014 1015 1016 1021 1027 1028 1029 1030 1041 1042 1043 1045 \
1050 1051 1052 1053 1059 1060 1061 1062 1063 1064 1065 1067 1068 1069 1070 \
1071 1076 1077 1078 1079 1090 1091 1092 1093 1094 1100 1101 1102 1107 1108 \
1109 1111 1116 1117 1119 1124 1125 1126 1127 1129 1130 1135 1136 1137 1138 \
1139 1145 1146 1147 1149 1154 1155 1156 1157 1163 1164 1166 1171 1172 1174 \
1179 1180 1181 1187 1188 1189 1190 1196 1197 1198 1199 1205 1206 1207 1208 \
1209 1210 1211 1217 1218 1219 1225 1226 1227 1228 1234 1235 1236 1242 1243 \
1244 1245 1246 1247 1248 1249 1251 1256 1257 1258 1259 1260 1261 1262 1263 \
1265 1270 1276 1277 1278 1279 1285 1286 1287 1288 1294 1305 1306 1307 1313 \
1314 1315 1321 1322 1323 1324 1325 1326 1327 1328 1329 1330 1332 1337 1338 \
1339 1340 1341 1342 1343 1349 1350 1351 1357 1358 1359 1365 1366 1367 1368 \
1374 1375 1376 1378 1383 1384 1385 1386 1387 1388 1389 1390 1392 1397 1403 \
1404 1405 1406 1407 1408 1409 1410 1411 1412 1414 1419 1420 1421 1422 1423 \
1424 1426 1431 1432 1433 1435 1440 1441 1443 1448 1449 1450 1451 1452 1453 \
1454 1460 1461 1462 1463 1464 1466 1467 1468 1473 1479 1480 1481 1482 1493 \
1494 1495 1497 1502 1503 1504 1506 1511 1512 1513 1514 1515 1516 1517 1518 \
1520 1525 1526 1527 1528 1529 1531 1532 1537 1538 1539 1544 1545 1546 1547 \
1553 1554 1556 1566 1567 1568 1569 1570 1572 1573 1574 1579 1580 1581 1583 \
1588 1589 1591 1596 1597 1598 1599 1600 1601 1602 1603 1605 1610 1611 1612 \
1613 1614 1615 1616 1622 1623 1624 1625 1626 1627 1629 1634 1635 1636 1637 \
1643 1644 1645 1646 1652 1653 1654 1656 1661 1662 1663 1664 1665 1666 1667 \
1668 1669 1670 1672 1677 1678 1680 1685 1686 1687 1688 1694 1695 1696 1701 \
1702 1703 1704 1705 1706 1707 1713 1714 1715 1721 1722 1723 1724 1730 1731 \
1732 1734 1739 1740 1741 1747 1753 1754 1755 1756 1762 1763 1764 1765 1771 \
1777 1778 1779 1785 1791 1792 1793 1794 1795 1797 1798 1803 1804 1805 1811 \
1812 1813 1814 1825 1826 1827 1828 1834 1835 1837 1842 1843 1844 1850 1851 \
1853 1863 1864 1865 1866 1872 1873 1875 1880 1881 1882 1883 1884 1885 1886 \
1892 1893 1894 1905 1906 1907 1908 1909 1910 1911 1912 1914 1919 1920 1921 \
1922 1923 1925 1926 1927 1932 1933 1934 1935 1937 1938 1943 1944 1945 1946 \
1947 1948 1949 1950 1952 1957 1958 1959 1960 1961 1962 1963 1965 1966 1967 \
1968 1969 1974 1975 1976 1977 1978 1979 1980 1981 1983 1988 1989 1990 1991 \
1992 1993 1994 1996 1997 1998 1999 2000 2005 2016 2017 2018 2019 2020 2021 \
2022 2028 2029 2030 2036 2037 2038 2039 2045 2051 2052 2053 2058 2059 2060 \
2061 2072 2073 2074 2075 2081 2082 2083 2089 2090 2091 2092 2098 2099 2100 \
2101 2107 2108 2109 2125 2126 2127 2128 2129 2130 2131 2132 2134 2139 2140 \
2141 2142 2143 2144 2145 2151 2152 2153 2154 2160 2161 2162 2163 2169 2170 \
2171 2172 2173 2174 2175 2177 2178 2179 2180 2181 2191 2192 2193 2199 2200 \
2201 2202 2208 2209 2210 2212 2217 2218 2219 2220 2226 2227 2228 2229 2230 \
2231 2232 2238 2239 2241 2246 2247 2248 2249 2255 2256 2257 2258 2259 2261 \
2262 2263 2268 2269 2271 2276 2277 2278 2279 2281 2282 2287 2288 2289 2290 \
2291 2292 2294 2299 2300 2301 2311 2312 2313 2314 2320 2321 2322 2323 2329 \
2330 2332 2337 2338 2339 2340 2341 2347 2348 2349 2350 2351 2353 2354 2355 \
2360 2366 2372 2373 2375 2380 2381 2382 2383 2384 2386 2387 2388 2393 2394 \
2395 2396 2402 2403 2404 2405 2407 2408 2413 2414 2415 2416 2417 2423 2424 \
2425 2427 2432 2433 2434 2435 2441 2442 2443 2444 2450 2451 2452 2453 2454 \
2455 2456 2458 2459 2460 2461 2462 2467 2468 2469 2470 2481 2482 2483 2484 \
2490 2491 2492 2493 2494 2495 2496 2507 2508 2509 2510 2511 2512 2513 2519 \
2520 2521 2522 2528 2534 2535 2536 2537 2538 2539 2540 2551 2552 2553 2554 \
2555 2556 2557 2563 2564 2565 2571 2572 2573 2574 2580 2581 2582 2583 2589 \
2590 2591 2593 2598 2599 2600 2601 2602 2603 2604 2610 2611 2613 2618 2619 \
2621 2626 2627 2628 2629 2630 2631 2633 2638 2639 2640 2641 2642 2643 2644 \
2650 2651 2652 2653 2654 2655 2656 2657 2659 2664 2665 2666 2667 2673 2674 \
2675 2676 2677 2678 2679 2685 2686 2687 2688 2689 2690 2691 2697 2698 2699 \
2700 2702 2703 2708 2709 2710 2711 2712 2714 2715 2720 2726 2727 2728 2729 \
2730 2736 2737 2738 2739 2740 2741 2742 2743 2744 2745 2747 2752 2753 2754 \
2755 2756 2762 2763 2764 2765 2766 2767 2768 2770 2771 2772 2773 2774 2779 \
2780 2782 2787 2788 2789 2790 2791 2792 2793 2799 2800 2801 2802 2803 2804 \
2805 2807 2808 2809 2810 2811 2816 2817 2818 2819 2825 2826 2827 2828 2829 \
2830 2831 2832 2834 2839 2840 2841 2847 2848 2849 2850 2856 2857 2859 2864 \
2865 2866 2867 2868 2870 2871 2876 2882 2883 2884 2885 2887 2888 2893 2894 \
2895 2901 2902 2903 2905 2910 2911 2912 2913 2924 2925 2926 2927 2933 2934 \
2935 2940 2941 2942 2944 2949 2950 2951 2952 2953 2955 2956 2957 2962 2963 \
2964 2965 2966 2968 2969 2974 2975 2976 2981 2982 2983 2984 2990 2991 2992 \
2997 2998 2999 3000 3006 3007 3009 3014 3015 3016 3017 3018 3024 3025 3026 \
3027 3033 3034 3035 3036 3037 3039 3040 3041 3046 3047 3048 3049 3051 3052 \
3057 3058 3059 3060 3061 3062 3063 3065 3066 3067 3068 3069 3074 3075 3076 \
3081 3082 3084 3089 3090 3091 3092 3098 3099 3100 3101 3107 3108 3109 3115 \
3116 3117 3118 3119 3125 3126 3127 3128 3129 3131 3132 3133 3138 3139 3140 \
3141 3147 3148 3149 3150 3152 3153 3158 3159 3160 3161 3167 3168 3169 3170 \
3171 3172 3173 3179 3185 3186 3187 3188 3194 3195 3196 3197 3198 3199 3200 \
3211 3212 3213 3215 3225 3226 3227 3228 3234 3240 3241 3242 3243 3249 3250 \
3252 3257 3258 3259 3261 3266 3267 3268 3269 3270 3271 3272 3273 3274 3275 \
3277 3282 3283 3284 3290 3291 3292 3293 3294 3295 3296 3297 3298 3299 3301 \
3306 3307 3308 3310 3315 3316 3317 3318 3319 3321 3322 3323 3328 3334 3335 \
3336 3338 3343 3344 3345 3346 3352 3353 3354 3355 3361 3362 3363 3364 3370 \
3371 3372 3373 3374 3375 3376 3377 3378 3379 3381 3386 3387 3388 3389 3390 \
3391 3392 3394 3395 3396 3397 3398 3403 3404 3405 3406 3407 3408 3409 3411 \
3412 3413 3414 3415 3420 3421 3422 3424 3429 3430 3431 3432 3433 3434 3435 \
3436 3437 3438 3440 3445 3446 3448 3452 3453 3454 3455 3456 3457 3458 3462 \
3463 3464 3465 3466
GROUP:Protein_Groups:Hydrophobic STATIC SUBSTRUCTURES <user>
166 2 4 6 7 19 22 24 26 30 31 34 39 43 44 45 46 48 49 52 53 55 56 58 59 61 62 \
63 73 74 75 76 77 79 81 82 83 84 85 88 91 92 94 95 98 102 103 104 106 110 112 \
121 123 124 125 126 127 128 129 130 133 134 135 136 138 139 141 142 143 144 \
147 152 154 155 162 169 171 172 176 178 179 180 182 183 184 185 186 187 188 \
190 195 198 199 200 201 210 212 213 214 215 217 219 220 221 222 223 227 228 \
229 232 233 235 236 238 245 246 250 251 254 258 259 261 263 264 266 267 268 \
269 271 272 273 274 276 278 280 283 284 287 293 297 298 299 301 303 305 307 \
313 316 318 324 325 326 329 331 332 333 334 335 339 340 341 345 349 351 352 \
353 359
GROUP:Protein_Groups:Neutral STATIC SUBSTRUCTURES <user>
112 5 9 12 14 15 16 21 23 29 32 41 42 47 50 51 54 57 60 65 68 71 72 78 86 87 \
89 90 97 108 109 113 115 116 117 120 122 131 132 137 140 145 146 148 150 151 \
156 157 158 159 161 163 164 166 167 168 173 174 175 177 181 192 194 196 197 \
202 203 206 208 211 216 218 224 225 226 231 234 237 240 243 244 247 252 257 \
262 265 270 275 277 281 289 292 296 304 306 308 309 312 314 322 323 336 337 \
338 342 343 344 346 347 350 354 357 358
GROUP:Protein_Groups:Hydrophilic STATIC SUBSTRUCTURES <user>
76 1 3 8 10 11 13 17 18 20 25 27 28 33 35 37 38 64 66 67 69 70 80 93 96 99 100 \
101 105 107 111 114 118 119 153 160 165 189 191 193 204 205 207 209 230 239 \
241 248 249 253 255 256 260 282 285 286 288 290 291 294 295 300 302 310 311 \
315 317 319 320 321 327 328 330 348 355 356 360
GROUP:Protein_Groups:Acidic STATIC SUBSTRUCTURES <user>
25 3 10 17 18 20 33 35 38 64 96 101 107 114 119 191 193 248 256 282 288 290 \
295 315 317 327
GROUP:Protein_Groups:Basic STATIC SUBSTRUCTURES <user>
28 8 13 66 70 99 100 105 111 153 165 204 207 209 230 239 249 253 260 291 294 \
310 319 321 328 348 355 356 360
@<SCITEGIC>ATOM_PROPERTY
Formal Charge
SciTegic.value.StringValue
1 0
2 0
3 0
4 0
5 0
6 0
7 0
8 0
9 0
10 0
11 0
12 0
13 0
14 0
15 0
16 0
17 0
18 0
19 0
20 0
21 0
22 0
23 0
24 0
25 0
26 0
27 0
28 0
29 0
30 0
31 0
32 0
33 0
34 0
35 0
36 0
37 0
38 0
39 0
40 0
41 0
42 0
43 0
44 0
45 0
46 0
47 0
48 0
49 0
50 0
51 0
52 0
53 0
54 0
55 0
56 0
57 0
58 0
59 0
60 0
61 0
62 0
63 0
64 0
65 0
66 0
67 0
68 0
69 0
70 0
71 0
72 0
73 0
74 0
75 0
76 0
77 0
78 0
79 0
80 0
81 0
82 0
83 0
84 0
85 0
86 0
87 0
88 0
89 0
90 0
91 0
92 0
93 0
94 0
95 0
96 0
97 0
98 0
99 0
100 0
101 0
102 0
103 0
104 0
105 0
106 0
107 0
108 0
109 0
110 0
111 0
112 0
113 0
114 0
115 0
116 0
117 0
118 0
119 0
120 0
121 0
122 0
123 0
124 0
125 0
126 0
127 0
128 0
129 0
130 0
131 0
132 0
133 0
134 0
135 0
136 0
137 0
138 0
139 0
140 0
141 0
142 0
143 0
144 0
145 0
146 0
147 0
148 0
149 0
150 0
151 0
152 0
153 0
154 0
155 0
156 0
157 0
158 0
159 0
160 0
161 0
162 0
163 0
164 0
165 0
166 0
167 0
168 0
169 0
170 0
171 0
172 0
173 0
174 0
175 0
176 0
177 0
178 0
179 0
180 0
181 0
182 0
183 0
184 0
185 0
186 0
187 0
188 0
189 0
190 0
191 0
192 0
193 0
194 0
195 0
196 0
197 0
198 0
199 0
200 0
201 0
202 0
203 0
204 0
205 0
206 0
207 0
208 0
209 0
210 0
211 0
212 0
213 0
214 0
215 0
216 0
217 0
218 0
219 0
220 0
221 0
222 0
223 0
224 0
225 0
226 0
227 0
228 0
229 0
230 0
231 0
232 0
233 0
234 0
235 0
236 0
237 0
238 0
239 0
240 0
241 0
242 0
243 0
244 0
245 0
246 0
247 0
248 0
249 0
250 0
251 0
252 0
253 0
254 0
255 0
256 0
257 0
258 0
259 0
260 0
261 0
262 0
263 0
264 0
265 0
266 0
267 0
268 0
269 0
270 0
271 0
272 0
273 0
274 0
275 0
276 0
277 0
278 0
279 0
280 0
281 0
282 0
283 0
284 0
285 0
286 0
287 0
288 0
289 0
290 0
291 0
292 0
293 0
294 0
295 0
296 0
297 0
298 0
299 0
300 0
301 0
302 0
303 0
304 0
305 0
306 0
307 0
308 0
309 0
310 0
311 0
312 0
313 0
314 0
315 0
316 0
317 0
318 0
319 0
320 0
321 0
322 0
323 0
324 0
325 0
326 0
327 0
328 0
329 0
330 0
331 0
332 0
333 0
334 0
335 0
336 0
337 0
338 0
339 0
340 0
341 0
342 0
343 0
344 0
345 0
346 0
347 0
348 0
349 0
350 0
351 0
352 0
353 0
354 0
355 0
356 0
357 0
358 0
359 0
360 0
361 0
362 0
363 0
364 0
365 0
366 0
367 0
368 0
369 0
370 0
371 0
372 0
373 0
374 0
375 0
376 0
377 0
378 0
379 0
380 0
381 0
382 0
383 0
384 0
385 0
386 0
387 0
388 0
389 0
390 0
391 0
392 0
393 0
394 0
395 0
396 0
397 0
398 0
399 0
400 0
401 0
402 0
403 0
404 0
405 0
406 0
407 0
408 0
409 0
410 0
411 0
412 0
413 0
414 0
415 0
416 0
417 0
418 0
419 0
420 0
421 0
422 0
423 0
424 0
425 0
426 0
427 0
428 0
429 0
430 0
431 0
432 0
433 0
434 0
435 0
436 0
437 0
438 0
439 0
440 0
441 0
442 0
443 0
444 0
445 0
446 0
447 0
448 0
449 0
450 0
451 0
452 0
453 0
454 0
455 0
456 0
457 0
458 0
459 0
460 0
461 0
462 0
463 0
464 0
465 0
466 0
467 0
468 0
469 0
470 0
471 0
472 0
473 0
474 0
475 0
476 0
477 0
478 0
479 0
480 0
481 0
482 0
483 0
484 0
485 0
486 0
487 0
488 0
489 0
490 0
491 0
492 0
493 0
494 0
495 0
496 0
497 0
498 0
499 0
500 0
501 0
502 0
503 0
504 0
505 0
506 0
507 0
508 0
509 0
510 0
511 0
512 0
513 0
514 0
515 0
516 0
517 0
518 0
519 0
520 0
521 0
522 0
523 0
524 0
525 0
526 0
527 0
528 0
529 0
530 0
531 0
532 0
533 0
534 0
535 0
536 0
537 0
538 0
539 0
540 0
541 0
542 0
543 0
544 0
545 0
546 0
547 0
548 0
549 0
550 0
551 0
552 0
553 0
554 0
555 0
556 0
557 0
558 0
559 0
560 0
561 0
562 0
563 0
564 0
565 0
566 0
567 0
568 0
569 0
570 0
571 0
572 0
573 0
574 0
575 0
576 0
577 0
578 0
579 0
580 0
581 0
582 0
583 0
584 0
585 0
586 0
587 0
588 0
589 0
590 0
591 0
592 0
593 0
594 0
595 0
596 0
597 0
598 0
599 0
600 0
601 0
602 0
603 0
604 0
605 0
606 0
607 0
608 0
609 0
610 0
611 0
612 0
613 0
614 0
615 0
616 0
617 0
618 0
619 0
620 0
621 0
622 0
623 0
624 0
625 0
626 0
627 0
628 0
629 0
630 0
631 0
632 0
633 0
634 0
635 0
636 0
637 0
638 0
639 0
640 0
641 0
642 0
643 0
644 0
645 0
646 0
647 0
648 0
649 0
650 0
651 0
652 0
653 0
654 0
655 0
656 0
657 0
658 0
659 0
660 0
661 0
662 0
663 0
664 0
665 0
666 0
667 0
668 0
669 0
670 0
671 0
672 0
673 0
674 0
675 0
676 0
677 0
678 0
679 0
680 0
681 0
682 0
683 0
684 0
685 0
686 0
687 0
688 0
689 0
690 0
691 0
692 0
693 0
694 0
695 0
696 0
697 0
698 0
699 0
700 0
701 0
702 0
703 0
704 0
705 0
706 0
707 0
708 0
709 0
710 0
711 0
712 0
713 0
714 0
715 0
716 0
717 0
718 0
719 0
720 0
721 0
722 0
723 0
724 0
725 0
726 0
727 0
728 0
729 0
730 0
731 0
732 0
733 0
734 0
735 0
736 0
737 0
738 0
739 0
740 0
741 0
742 0
743 0
744 0
745 0
746 0
747 0
748 0
749 0
750 0
751 0
752 0
753 0
754 0
755 0
756 0
757 0
758 0
759 0
760 0
761 0
762 0
763 0
764 0
765 0
766 0
767 0
768 0
769 0
770 0
771 0
772 0
773 0
774 0
775 0
776 0
777 0
778 0
779 0
780 0
781 0
782 0
783 0
784 0
785 0
786 0
787 0
788 0
789 0
790 0
791 0
792 0
793 0
794 0
795 0
796 0
797 0
798 0
799 0
800 0
801 0
802 0
803 0
804 0
805 0
806 0
807 0
808 0
809 0
810 0
811 0
812 0
813 0
814 0
815 0
816 0
817 0
818 0
819 0
820 0
821 0
822 0
823 0
824 0
825 0
826 0
827 0
828 0
829 0
830 0
831 0
832 0
833 0
834 0
835 0
836 0
837 0
838 0
839 0
840 0
841 0
842 0
843 0
844 0
845 0
846 0
847 0
848 0
849 0
850 0
851 0
852 0
853 0
854 0
855 0
856 0
857 0
858 0
859 0
860 0
861 0
862 0
863 0
864 0
865 0
866 0
867 0
868 0
869 0
870 0
871 0
872 0
873 0
874 0
875 0
876 0
877 0
878 0
879 0
880 0
881 0
882 0
883 0
884 0
885 0
886 0
887 0
888 0
889 0
890 0
891 0
892 0
893 0
894 0
895 0
896 0
897 0
898 0
899 0
900 0
901 0
902 0
903 0
904 0
905 0
906 0
907 0
908 0
909 0
910 0
911 0
912 0
913 0
914 0
915 0
916 0
917 0
918 0
919 0
920 0
921 0
922 0
923 0
924 0
925 0
926 0
927 0
928 0
929 0
930 0
931 0
932 0
933 0
934 0
935 0
936 0
937 0
938 0
939 0
940 0
941 0
942 0
943 0
944 0
945 0
946 0
947 0
948 0
949 0
950 0
951 0
952 0
953 0
954 0
955 0
956 0
957 0
958 0
959 0
960 0
961 0
962 0
963 0
964 0
965 0
966 0
967 0
968 0
969 0
970 0
971 0
972 0
973 0
974 0
975 0
976 0
977 0
978 0
979 0
980 0
981 0
982 0
983 0
984 0
985 0
986 0
987 0
988 0
989 0
990 0
991 0
992 0
993 0
994 0
995 0
996 0
997 0
998 0
999 0
1000 0
1001 0
1002 0
1003 0
1004 0
1005 0
1006 0
1007 0
1008 0
1009 0
1010 0
1011 0
1012 0
1013 0
1014 0
1015 0
1016 0
1017 0
1018 0
1019 0
1020 0
1021 0
1022 0
1023 0
1024 0
1025 0
1026 0
1027 0
1028 0
1029 0
1030 0
1031 0
1032 0
1033 0
1034 0
1035 0
1036 0
1037 0
1038 0
1039 0
1040 0
1041 0
1042 0
1043 0
1044 0
1045 0
1046 0
1047 0
1048 0
1049 0
1050 0
1051 0
1052 0
1053 0
1054 0
1055 0
1056 0
1057 0
1058 0
1059 0
1060 0
1061 0
1062 0
1063 0
1064 0
1065 0
1066 0
1067 0
1068 0
1069 0
1070 0
1071 0
1072 0
1073 0
1074 0
1075 0
1076 0
1077 0
1078 0
1079 0
1080 0
1081 0
1082 0
1083 0
1084 0
1085 0
1086 0
1087 0
1088 0
1089 0
1090 0
1091 0
1092 0
1093 0
1094 0
1095 0
1096 0
1097 0
1098 0
1099 0
1100 0
1101 0
1102 0
1103 0
1104 0
1105 0
1106 0
1107 0
1108 0
1109 0
1110 0
1111 0
1112 0
1113 0
1114 0
1115 0
1116 0
1117 0
1118 0
1119 0
1120 0
1121 0
1122 0
1123 0
1124 0
1125 0
1126 0
1127 0
1128 0
1129 0
1130 0
1131 0
1132 0
1133 0
1134 0
1135 0
1136 0
1137 0
1138 0
1139 0
1140 0
1141 0
1142 0
1143 0
1144 0
1145 0
1146 0
1147 0
1148 0
1149 0
1150 0
1151 0
1152 0
1153 0
1154 0
1155 0
1156 0
1157 0
1158 0
1159 0
1160 0
1161 0
1162 0
1163 0
1164 0
1165 0
1166 0
1167 0
1168 0
1169 0
1170 0
1171 0
1172 0
1173 0
1174 0
1175 0
1176 0
1177 0
1178 0
1179 0
1180 0
1181 0
1182 0
1183 0
1184 0
1185 0
1186 0
1187 0
1188 0
1189 0
1190 0
1191 0
1192 0
1193 0
1194 0
1195 0
1196 0
1197 0
1198 0
1199 0
1200 0
1201 0
1202 0
1203 0
1204 0
1205 0
1206 0
1207 0
1208 0
1209 0
1210 0
1211 0
1212 0
1213 0
1214 0
1215 0
1216 0
1217 0
1218 0
1219 0
1220 0
1221 0
1222 0
1223 0
1224 0
1225 0
1226 0
1227 0
1228 0
1229 0
1230 0
1231 0
1232 0
1233 0
1234 0
1235 0
1236 0
1237 0
1238 0
1239 0
1240 0
1241 0
1242 0
1243 0
1244 0
1245 0
1246 0
1247 0
1248 0
1249 0
1250 0
1251 0
1252 0
1253 0
1254 0
1255 0
1256 0
1257 0
1258 0
1259 0
1260 0
1261 0
1262 0
1263 0
1264 0
1265 0
1266 0
1267 0
1268 0
1269 0
1270 0
1271 0
1272 0
1273 0
1274 0
1275 0
1276 0
1277 0
1278 0
1279 0
1280 0
1281 0
1282 0
1283 0
1284 0
1285 0
1286 0
1287 0
1288 0
1289 0
1290 0
1291 0
1292 0
1293 0
1294 0
1295 0
1296 0
1297 0
1298 0
1299 0
1300 0
1301 0
1302 0
1303 0
1304 0
1305 0
1306 0
1307 0
1308 0
1309 0
1310 0
1311 0
1312 0
1313 0
1314 0
1315 0
1316 0
1317 0
1318 0
1319 0
1320 0
1321 0
1322 0
1323 0
1324 0
1325 0
1326 0
1327 0
1328 0
1329 0
1330 0
1331 0
1332 0
1333 0
1334 0
1335 0
1336 0
1337 0
1338 0
1339 0
1340 0
1341 0
1342 0
1343 0
1344 0
1345 0
1346 0
1347 0
1348 0
1349 0
1350 0
1351 0
1352 0
1353 0
1354 0
1355 0
1356 0
1357 0
1358 0
1359 0
1360 0
1361 0
1362 0
1363 0
1364 0
1365 0
1366 0
1367 0
1368 0
1369 0
1370 0
1371 0
1372 0
1373 0
1374 0
1375 0
1376 0
1377 0
1378 0
1379 0
1380 0
1381 0
1382 0
1383 0
1384 0
1385 0
1386 0
1387 0
1388 0
1389 0
1390 0
1391 0
1392 0
1393 0
1394 0
1395 0
1396 0
1397 0
1398 0
1399 0
1400 0
1401 0
1402 0
1403 0
1404 0
1405 0
1406 0
1407 0
1408 0
1409 0
1410 0
1411 0
1412 0
1413 0
1414 0
1415 0
1416 0
1417 0
1418 0
1419 0
1420 0
1421 0
1422 0
1423 0
1424 0
1425 0
1426 0
1427 0
1428 0
1429 0
1430 0
1431 0
1432 0
1433 0
1434 0
1435 0
1436 0
1437 0
1438 0
1439 0
1440 0
1441 0
1442 0
1443 0
1444 0
1445 0
1446 0
1447 0
1448 0
1449 0
1450 0
1451 0
1452 0
1453 0
1454 0
1455 0
1456 0
1457 0
1458 0
1459 0
1460 0
1461 0
1462 0
1463 0
1464 0
1465 0
1466 0
1467 0
1468 0
1469 0
1470 0
1471 0
1472 0
1473 0
1474 0
1475 0
1476 0
1477 0
1478 0
1479 0
1480 0
1481 0
1482 0
1483 0
1484 0
1485 0
1486 0
1487 0
1488 0
1489 0
1490 0
1491 0
1492 0
1493 0
1494 0
1495 0
1496 0
1497 0
1498 0
1499 0
1500 0
1501 0
1502 0
1503 0
1504 0
1505 0
1506 0
1507 0
1508 0
1509 0
1510 0
1511 0
1512 0
1513 0
1514 0
1515 0
1516 0
1517 0
1518 0
1519 0
1520 0
1521 0
1522 0
1523 0
1524 0
1525 0
1526 0
1527 0
1528 0
1529 0
1530 0
1531 0
1532 0
1533 0
1534 0
1535 0
1536 0
1537 0
1538 0
1539 0
1540 0
1541 0
1542 0
1543 0
1544 0
1545 0
1546 0
1547 0
1548 0
1549 0
1550 0
1551 0
1552 0
1553 0
1554 0
1555 0
1556 0
1557 0
1558 0
1559 0
1560 0
1561 0
1562 0
1563 0
1564 0
1565 0
1566 0
1567 0
1568 0
1569 0
1570 0
1571 0
1572 0
1573 0
1574 0
1575 0
1576 0
1577 0
1578 0
1579 0
1580 0
1581 0
1582 0
1583 0
1584 0
1585 0
1586 0
1587 0
1588 0
1589 0
1590 0
1591 0
1592 0
1593 0
1594 0
1595 0
1596 0
1597 0
1598 0
1599 0
1600 0
1601 0
1602 0
1603 0
1604 0
1605 0
1606 0
1607 0
1608 0
1609 0
1610 0
1611 0
1612 0
1613 0
1614 0
1615 0
1616 0
1617 0
1618 0
1619 0
1620 0
1621 0
1622 0
1623 0
1624 0
1625 0
1626 0
1627 0
1628 0
1629 0
1630 0
1631 0
1632 0
1633 0
1634 0
1635 0
1636 0
1637 0
1638 0
1639 0
1640 0
1641 0
1642 0
1643 0
1644 0
1645 0
1646 0
1647 0
1648 0
1649 0
1650 0
1651 0
1652 0
1653 0
1654 0
1655 0
1656 0
1657 0
1658 0
1659 0
1660 0
1661 0
1662 0
1663 0
1664 0
1665 0
1666 0
1667 0
1668 0
1669 0
1670 0
1671 0
1672 0
1673 0
1674 0
1675 0
1676 0
1677 0
1678 0
1679 0
1680 0
1681 0
1682 0
1683 0
1684 0
1685 0
1686 0
1687 0
1688 0
1689 0
1690 0
1691 0
1692 0
1693 0
1694 0
1695 0
1696 0
1697 0
1698 0
1699 0
1700 0
1701 0
1702 0
1703 0
1704 0
1705 0
1706 0
1707 0
1708 0
[truncated: 111,114 more chars]
