# Supplementary material for: Structural insight into small molecule action on Frizzleds
Source: Nat Commun. 2020 Jan 21;11:414. doi: 10.1038/s41467-019-14149-3 (PMC6972889; doi:10.1038/s41467-019-14149-3)
Supplement: Supplementary file 35 — Supplementary Data 34 [file 41467_2019_14149_MOESM35_ESM.txt]

>P1;6ot0
structure:6ot0:190:R:553:R:::: 
--SGQCEVPLVRTDNPKSWYEDVEGCGIQCQNPLFTEAEHQDMHSYIAAFGAVTGLCTLF
TLATFVADWRNSNRYPAVILFYVNACFFVGSIGWLAQFMDGARREIVCRADGTMRLGEPT
SN--ETLSCVIIFVIVYYALMAGVVWFVVLTYAWHTSFKALGTTYQPLSGKTSYFHLLTW
SLPFVLTVAILAVAQVDGDSVSGICFVGYKNYRYRAGFVLAPIGLVLIVGGYFLIRGVMT
LFSIKSNHPGLLSEKAASKINETMLRLGIFGFLAFGFVLITFSCHFYDFFNQAEWERSFR
DYVLCQANVTIGLPTKQPIPDCEIKNRPSLLVEKINLFAMFGTGIAMSTWVWTKATLLIW
RRTWCRLT----------------------------------------------------
*

>P1;FZD6-6ot0-based
sequence:FZD6-6ot0-based:.:.:.:.::::
DIGFWCPRHLKTSGGQGYKFLGIDQCAPPCPNMYFKSDELEFAKSFIGTVSIFCLCATLF
TFLTFLIDVRR-FRYPERPIIYYSVCYSIVSLMYFIGFLLGDS-TACNKADEKLELGDTV
VLGSQNKACTVLFMLLYFFTMAGTVWWVILTITWFLAAGRK-WSCEAIEQKAVWFHAVAW
GTPGFLTVMLLAMNKVEGDNISGVCFVGLYDLDASRYFVLLPLCLCVFVGLSLLLAGIIS
LNHVRQVIQH--DGRNQEKLKKFMIRIGVFSGLYLVPLVTLLGCYVYEQVNRITWEITWV
SDHCRQYHIPCPYQAKA-------KARPELALFMIKYLMTLIVGISAVFWVGSKKTCTEW
AGFFKRNR----------------------------------------------------
*
