# Supplementary material for: Structural insight into small molecule action on Frizzleds
Source: Nat Commun. 2020 Jan 21;11:414. doi: 10.1038/s41467-019-14149-3 (PMC6972889; doi:10.1038/s41467-019-14149-3)
Supplement: Supplementary file 39 — Source Data [file 41467_2019_14149_MOESM39_ESM.xlsx]

## Sheet: Figure 2b
Figure 2b
	log10[BODIPY-Cyclopamine] M	mean	SEM
	-11	0.185533	0.000109127
	-9	0.184801	0.000229138
	-8.5	0.184277	0
	-8	0.186118	0.000334369
	-7.5	0.18747	0.000878245
	-7	0.188546	0.000762808
	-6.5	0.195193	0.00145456
	-6	0.207503	0.00116726
	-5.5	0.21207	0.00212738
	-5	0.212315	0

## Sheet: Figure 2c
Figure 2c
	log10[SAG1.3] M	mean	SEM
	-10	0	0
	-9	-0.000792667	0
	-8	-1.48333e-05	0.000374833
	-7.5	0.000712	0
	-7	0.000380833	0.0007485
	-6.25	0.0008685	0.00151917
	-6	0.001577	0.000809418
	-5.75	0.000132334	0.00226833
	-5.5	-0.000607	0.000447451
	-5.25	-0.00370444	0.00146575
	-5	-0.0049275	0.000763246
	-4.75	-0.005065	0.000885

## Sheet: Figure 3c
Figure 3c
	log10[WNT-5A] ng*ml-1	mean	SEM
	-2	100.265	0.802524
	0	99.8387	1.28664
	0.5	100.351	0
	1	99.528	0.596479
	2	98.4991	1.34744
	2.17	97.471	0.653451
	2.5	95.794	1.37291
	2.78	95.3358	2.31241
	3	95.0777	1.2605

## Sheet: Figure 3d
Figure 3d
	log10[SAG1.3] M	mean	SEM
	-11	100.333	0.695406
	-9	100.167	1.54415
	-8	99.7383	0.4527
	-7	99.6805	0.333018
	-6.5	99.1529	1.03937
	-6	98.7567	0.72917
	-5.5	98.5987	0.770737
	-5	98.3386	0.580217
	-4.5	98.795	0.521029

## Sheet: Figure 4b
Figure 4b
	log10[WNT-5A] ng*ml-1	mean	SEM
	-2	100	0
	0	99.3413	0.929965
	0.5	99.5959	0.739209
	1	99.5421	0.591647
	1.5	99.9854	0.695971
	2	99.981	0.901031
	2.5	101.091	0.865901
	3	101.428	0.610731

## Sheet: Figure 4c
Figure 4c
	log10[WNT-5A]ng*ml-1	mean	SEM
	-2	100	0
	0	99.4323	1.07259
	0.5	99.086	1.87536
	1	99.3157	0.378175
	1.5	99.6985	1.66193
	2	99.4996	1.82216
	2.5	100.9	1.8865
	3	102.3	1.07873

## Sheet: Figure 4d
Figure 4d
	log10[SAG1.3] M	mean	SEM
	-11.53	100	0
	-10.53	100.467	0.298737
	-10	100.54	0.433826
	-9.53	100.685	0.428461
	-9	100.712	0.320115
	-8.53	100.825	0.393588
	-8	100.2	0.309956
	-7.53	99.9447	0.324959

## Sheet: Figure 4e
Figure 4e			full-length FZD6											dCRD FZD6
	log10[SAG1.3] M	mean	SEM										mean	SEM
	-13	100	0										100	0
	-11	99.7001	0.635258
	-10.53	100.669	0.351212										100.124	0.139872
	-10	100.573	0.298461										100.527	0.227585
	-9.53	100.845	0.376875										100.431	0.272532
	-9	100.866	0.283863										100.567	0.217334
	-8.53	101.037	0.413161										100.381	0.339602
	-8	100.522	0.305508										99.9634	0.358349
	-7.53	100.491	0.279222										99.936	0.315493
	-7	99.6646	0.429564
	-5	99.5335	0.274329

## Sheet: Figure 4f
Figure 4f
	log10[SAG1.3] M	mean	SEM
	-12	100	0
	-11	100.338	0
	-10	100.867	0.362893
	-9.5	101.014	0.528507
	-9	101.403	0.540496
	-8.5	100.95	0.334109
	-8	100.492	0.532894
	-7.5	100.642	0.513513
	-7	100.319	0.252479
	-6	99.925	0.155052
	-5.5	99.8225	0.611315
	-5	99.298	0.52834
	-4.5	99.7404	0.370776

## Sheet: Figure 4g
Figure 4g			full-length FZD6										dCRD FZD6
	log10[SAG1.3] M	mean	SEM									mean	SEM
	-12	100	0									100	0
	-11	99.2149	0.201252									99.6237	0
	-10	100.68	0.494943									100.709	0.182893
	-9.5	100.648	0.860947									101.445	0.340524
	-9	100.951	0.395834									101.531	0.250987
	-8.5	100.712	0.570411									100.766	0.477179
	-8	100.138	0.41115									100.607	0.24741
	-7.5	100.12	0.657785									100.659	0.315135
	-7	99.7324	0.572733									100.655	0.0880341
	-6	99.7745	0.729812									100.605	0.143253
	-5.5	99.8236	0.979443									100.35	0.407806
	-5	99.8018	0.946817									100.636	0.531364
	-4.5	99.5524	1.30005									100.008	0.429604

[truncated: 49 more sheets: Figure 4h, Figure 5b, Figure 5c, Figure 6b, Figure 6c, Figure 6d, Figure 6f, Figure 6g, Figure 6h, Figure 6i, Supplementary Fig. 9d, Supplementary Fig. 10a, Supplementary Fig. 10c, Supplementary Fig. 10d, Supplementary Fig. 10e, Supplementary Fig. 10f, Supplementary Fig. 11b, Supplementary Fig. 11c, Supplementary Fig. 12, Supplementary Fig. 13a …]
